# Supplementary material for: Evolution of chemosensory tissues and cells across ecologically diverse Drosophilids
Source: Nat Commun. 2024 Feb 5;15:1047. doi: 10.1038/s41467-023-44558-4 (PMC10844241; doi:10.1038/s41467-023-44558-4)
Supplement: Supplementary file 18 — Supplementary Data 15 [file 41467_2023_44558_MOESM18_ESM.zip › all_count_tables_renamed/SANE3LEG_counts_trim_genes_FBids_1_1_sorted.txt]

128up_OG0006588	419
14-3-3epsilon_OG0002478	2689
14-3-3epsilon_OG0001126_OG1	12080
140up_OG0004534	627
18w_OG0003044	971
26-29-p_OG0010897	2185
2mit_OG0000576_OG0	22
5-HT1A_OG0006644	43
5-HT1B_OG0006647	69
5-HT2A_OG0000287_OG0	10
5-HT2B_OG0011472	78
5-HT7_OG0005777	76
5PtaseI_OG0005188	1062
7B2_OG0004187	643
a_OG0006460	1115
a10_OG0010691	34
a5_OG0009037	24
a6_OG0007651	477
AANATL2_OG0003640	72
AANATL4_OG0000091_OG1	4
AANATL7_OG0007605	18
Aasdh_OG0001831	895
Aatf_OG0001947	187
aay_OG0011265	2563
ab_OG0009683	513
ab_OG0009684	70
ABCB7_OG0011281	1700
Pmp70_OG0003257	2386
Abd-B_OG0005000	0
Abi_OG0002227_OG0	504
Abl_OG0010722	1716
abo_OG0009656	216
Abp1_OG0010565	502
abs_OG0003097	683
ac_OG0007843	0
Ac13E_OG0008321	759
Ac3_OG0009573	348
Ac78C_OG0010320	479
Acam_OG0000252_OG0	0
Acam_OG0000252_OG1	0
Acam_OG0005131	0
CG9149_OG0011313	2933
Acbp1_OG0009246	377
Acbp2_OG0010415	674
Acbp4_OG0000311_OG0	0
Acbp4_OG0000311_OG1	9
Acbp6_OG0010414	28
ACC_OG0007193	5918
AcCoAS_OG0000812	2030
Ace_OG0000652_OG0	153
Acer_OG0000953_OG0	3009
Acer_OG0003808	332
Acf_OG0002671	551
Achl_OG0002770	116
acj6_OG0008333	8
acj6_OG0008334	21
Ack_OG0010507	3043
Ack-like_OG0006546	387
Acn_OG0009540	3758
CG5009_OG0006075	1469
Acox57D-d_OG0006913	71
Acox57D-p_OG0001151	334
Acp1_OG0009317	5674
Acp32CD_OG0009664	0
Acp65Aa_OG0003939	0
Acph-1_OG0001513	168
CG12512_OG0008829	477
CG18155_OG0007972	52
Acsl_OG0007133	4235
Act42A_OG0000022_OG0	84345
Act42A_OG0000022_OG1	553616
Act42A_OG0000022_OG3	49906
Act42A_OG0000022_OG4	199898
Act42A_OG0000022_OG5	800
Actn_OG0003148_OG0	97003
Actn3_OG0011403_OG0	0
ACXB_OG0000046_OG0	0
ACXB_OG0000046_OG1	0
ACXB_OG0000046_OG2	0
ACXB_OG0000046_OG2.2	0
ACXD_OG0004078_OG0	34
Acyp_OG0009408	0
Acyp2_OG0011498	519
Ada_OG0002342	10
Ada1-2_OG0003777_OG0	266
Ada2a_OG0005051	149
Ada2b_OG0004799	198
Ada3_OG0007872	1023
AdamTS-A_OG0005247	1507
AdamTS-A_OG0012010	26
AdamTS-B_OG0008089	3696
Adar_OG0007649	1400
Adat1_OG0003596	32
Adck1_OG0006032	732
Adck5_OG0010063	569
ADD1_OG0006579	414
Adf1_OG0001636_OG0	160
Adgf-A_OG0001991_OG0	2
Adgf-A_OG0003900	362
Adgf-A2_OG0010109	14
Adgf-B_OG0010108	0
Adgf-C_OG0001030_OG0	66
Adgf-D_OG0002208_OG0	202
Adgf-E_OG0006152	0
Adh_OG0003395_OG0	0
Adi1_OG0010940	669
AdipoR_OG0004727	4073
CG3809_OG0004951	0
AdenoK_OG0003918_OG0	718
Ady43A_OG0002958	1180
AdoR_OG0005733	330
adp_OG0006108	967
AdSS_OG0000854_OG0	8255
Aduk_OG0004873	773
Ae2_OG0010984	1783
CG6512_OG0010913	4892
aft_OG0006080	149
Afti_OG0005567	298
Ag5r_OG0008212	10
Ag5r2_OG0008213	0
AGBE_OG0007237	7173
AgmNAT_OG0001753	108
ago_OG0010530	1400
AGO1_OG0007307	3322
AGO2_OG0000119_OG0	6975
Agpat1_OG0008448	321
Agpat2_OG0003465	606
Agpat3_OG0004018	1787
Agpat4_OG0004019_OG0	182
ADPS_OG0002932	355
agt_OG0001016_OG0	11
Spat_OG0007723	255
Ahcy_OG0001195_OG0	967
AhcyL1_OG0011110	1254
AIF_OG0001225	633
AIMP1_OG0007108	894
AIMP2_OG0009977	1196
AIMP3_OG0005998	508
Adk1_OG0010829	17816
Adk3_OG0005467	376
Ak6_OG0007201	123
Akap200_OG0000367_OG0	169
Akh_OG0010512	59
AkhR_OG0009627	151
akirin_OG0010441	2152
Akr1B_OG0001292	3852
Akt1_OG0005415	1594
al_OG0008749	467
Aladin_OG0007570	255
AlaRS_OG0003477	1028
AlaRS-m_OG0010596	1254
Alas_OG0006853	16030
alc_OG0006389	4125
Ald1_OG0005647	135581
Ald2_OG0005645	2
Aldh_OG0003615	5817
Aldh-III_OG0006742	9844
Aldh7A1_OG0003841_OG0	119
Alg-2_OG0001588_OG0	686
Alg1_OG0002607_OG0	941
Alg10_OG0000709_OG0	123
Alg11_OG0012170	779
CG8412_OG0004562	1293
Alg14_OG0001194_OG0	54
Alg2_OG0010641	495
Alg3_OG0003012	28
Alg3_OG0006966	345
CG5287_OG0001281	356
CG5287_OG0003790	288
Alg9_OG0005173	319
Alh_OG0004317	1064
Alh_OG0004319	300
Alh_OG0011430	294
alien_OG0009301	1782
ALiX_OG0005343	2223
Alk_OG0006414	2929
CG12179_OG0001176_OG0	27
Alp1_OG0010289	0
Alp10_OG0010194	0
Alp11_OG0008522	65
Alp12_OG0003717	703
Alp13_OG0001034	168
Alp2_OG0000261_OG0	3
Alp2_OG0000261_OG1	4
Alp4_OG0005779	404
Alp6_OG0006360	9
Alp7_OG0003030	0
Alp9_OG0003931	0
alph_OG0000083_OG0	349
alph_OG0005113	2185
alpha-Catr_OG0006852	482
alpha-Est1_OG0004357	3246
alpha-Est10_OG0004350	682
alpha-Est2_OG0000314	81
alpha-Est3_OG0004356	1567
alpha-Est6_OG0004354	0
alpha-Est7_OG0001351	1893
alpha-Est8_OG0004352	577
alpha-Est9_OG0004351	859
alpha-Man-Ia_OG0003130	140
alpha-Man-Ia_OG0003131	765
alpha-Man-Ia_OG0001168	1342
alpha-Man-Ib_OG0005087	497
alpha-Man-Ic_OG0011549	1
alpha-Man-IIa_OG0004878	681
alpha-Man-IIb_OG0005229	512
alpha-PheRS_OG0008296	895
alpha-Spec_OG0011040	20299
alpha4GT1_OG0000948	376
alphaCOP_OG0011275	1862
alphaSnap_OG0010384	2460
alphaTub67C_OG0010998	84
Alr_OG0008278	734
alrm_OG0002498	176
Als2_OG0009863	1247
alt_OG0004894	2016
aly_OG0004083	0
Ama_OG0002112	8
Amacr_OG0009433	497
amd_OG0001918	208
Amnionless_OG0008741	48
amon_OG0011540	821
amos_OG0003702_OG0	0
AMPdeam_OG0008245	7856
Amph_OG0007204	5421
AMPKalpha_OG0001698	7359
Amt_OG0004607	24
Amun_OG0008385	1970
amx_OG0007575	159
Amy-p_OG0000157_OG0	122
Amy-p_OG0000157_OG0.2	1
Amyrel_OG0006416	5
ana_OG0006403	22
ana1_OG0002269	191
ana2_OG0007120	110
ana3_OG0006194	84
Ance-2_OG0003658	1
Ance-3_OG0001891_OG0	664
Ance-3_OG0009407	762
Ance-4_OG0006406	235
Ance-5_OG0005870	353
anchor_OG0010100	584
Andorra_OG0011741	0
Ank2_OG0010460	4625
Ankle2_OG0000780	1994
l(2)35Be_OG0003404_OG0	0
anox_OG0007490	1191
Ant2_OG0008041	20
antdh_OG0008007	197
Antp_OG0002113	526
antr_OG0007227	4
AnxB10_OG0008082	6498
AnxB11_OG0008196	835
AnxB9_OG0004410	12079
aop_OG0003458	827
aos_OG0010741	1230
Aos1_OG0002145_OG0	303
AOX1_OG0005242	953
AOX2_OG0000143_OG0	1101
AOX2_OG0000143_OG1	23
AOX4_OG0001465	15
ap_OG0005832	1204
AP-1-2beta_OG0008273	2183
AP-1gamma_OG0007680	2829
AP-1mu_OG0005553	1329
AP-1sigma_OG0005334	1135
AP-2alpha_OG0008751	1214
AP-2mu_OG0004736	1152
AP-2sigma_OG0004385	747
Apc_OG0005387	2019
APC10_OG0005888	162
Apc2_OG0005308	179
APC4_OG0003171_OG0	190
APC7_OG0001703	1
ApepP_OG0000963	367
aph-1_OG0003552_OG0	263
aPKC_OG0006607	438
aPKC_OG0006608	91
aPKC_OG0006609	112
Aplip1_OG0011323	459
apn_OG0002443_OG0	1
apolpp_OG0012638	6140
app_OG0010830	528
APP-BP1_OG0010070	252
Appl_OG0007834	2426
Aprt_OG0004075	140
Aps_OG0010085	1785
apt_OG0002733	998
CG18815_OG0010034	2062
AQP_OG0007242	16240
aqrs_OG0005393	0
aqz_OG0001049_OG1	19670
ara_OG0009939	496
aralar1_OG0001518	1514
Arc1_OG0002768_OG0	2286
Arc2_OG0006127	691
Arc42_OG0001370_OG0	627
Archease_OG0002289_OG0	195
Arf51F_OG0006831	1871
Arf79F_OG0012164	2763
ArfGAP1_OG0010836	675
ArfGAP3_OG0003816_OG0	0
Arfip_OG0005451	296
Arfrp1_OG0007681	131
arg_OG0003183	35
arg_OG0007835	6
Argk_OG0011233	367893
Argk_OG0011925	2804
Argl_OG0009800	131
CG31469_OG0002209_OG0	286
ArgRS_OG0008151	705
ArgRS-m_OG0004367	405
ari-1_OG0007878	2809
ari-2_OG0003028	1829
Arl1_OG0010003	550
Arl2_OG0004816	136
Arl5_OG0011164	265
Arl6_OG0007042	101
Arl6IP1_OG0004993	561
Arl8_OG0004797	653
arm_OG0007636	4928
armi_OG0002027	185
Arp1_OG0004441	2638
Arp10_OG0007423	1051
Arp2_OG0001770	858
Arp3_OG0010555	827
Arp5_OG0001448_OG0	95
Arp53D_OG0011600	0
Arp6_OG0008512	250
Arp8_OG0007614	300
Arpc1_OG0009187	2596
Arpc2_OG0009417	884
Arpc3A_OG0005226	425
Arpc3B_OG0008590	14
Arpc4_OG0008719	1175
Arpc5_OG0008957	340
arr_OG0007264	717
Arr1_OG0009490	321
Arr2_OG0004099	437
Ars2_OG0005840	2943
Art1_OG0004911	867
Art2_OG0008773	3
Art3_OG0004604	259
Art4_OG0004574	80
Art6_OG0004528_OG0	0
Art7_OG0001547_OG0	392
Art8_OG0009662	58
Art9_OG0002219_OG0	0
Arts_OG0000486_OG0	780
aru_OG0003377	2492
Arv1_OG0013036	149
arx_OG0009914	20
Asap_OG0007180	2945
Asator_OG0002682_OG1	2391
Asciz_OG0010646	67
ase_OG0007840	20
asf1_OG0009889	503
ash1_OG0000982_OG0	74
ash2_OG0004623	622
Ask1_OG0004518	4722
asl_OG0004217	121
AsnRS_OG0003707	815
AsnRS-m_OG0006452	161
AsnS_OG0000992	678
asp_OG0004633	6
Asph_OG0006509	33614
ASPP_OG0006932	2195
CG9572_OG0008488	48289
AspRS_OG0006665	1825
AspRS-m_OG0008886	981
asrij_OG0006972	1124
asRNA:CR31429_OG0002339_OG0	217
asRNA:CR42743_OG0003772_OG0	0
asRNA:CR43299_OG0012338_OG0	0
asRNA:CR43426_OG0012535_OG0	0
asRNA:CR43454_OG0002277_OG0	3
asRNA:CR43463_OG0001607_OG0	156
asRNA:CR43809_OG0003675_OG0	1
asRNA:CR44106_OG0002406_OG0	11
asRNA:CR44169_OG0002969_OG0	24
asRNA:CR44179_OG0001455_OG0	1059
asRNA:CR44372_OG0000331_OG0	13
asRNA:CR44372_OG0000331_OG1	10
asRNA:CR44894_OG0012090_OG0	0
asRNA:CR45044_OG0005605_OG0	91
asRNA:CR45195_OG0000203_OG0	683
asRNA:CR45195_OG0000203_OG1	195
asRNA:CR45350_OG0001645_OG0	1296
asRNA:CR45943_OG0010336	391
asRNA:CR46029_OG0000226_OG0	2
asRNA:CR46029_OG0000226_OG1	17
asRNA:CR46139_OG0003106_OG0	19
asRNA:CR46246_OG0011916	2
asRNA:CR46354_OG0002193_OG0	331
asRNA:CR46473_OG0000925_OG0	8
Ass_OG0001346	54
ast_OG0003560	322
AstA_OG0004634	8
AstA-R1_OG0000689	38
AstA-R2_OG0005396	19
AstC_OG0009668	14
AstC-R1_OG0010134	12
AstC-R2_OG0001295_OG0	10
AstCC_OG0009669	0
asun_OG0002419_OG0	98
Asx_OG0006138	1184
Atac1_OG0003748_OG0	62
Atac2_OG0009508	247
Atac3_OG0000828	366
Tat_OG0001330	1645
Ate1_OG0003045	1920
Atet_OG0003384	1179
Atf-2_OG0006059	432
Atf3_OG0007763	1092
Atg1_OG0009929	165
Atg1_OG0009931	1002
Atg10_OG0001598	67
Atg101_OG0008681	857
Atg12_OG0011904	239
Atg13_OG0004817	804
Atg14_OG0005089	1025
Atg16_OG0005703	632
Atg17_OG0004232	1958
Atg18a_OG0011152	1926
Atg18b_OG0001271_OG0	93
Atg2_OG0011112	2571
Atg3_OG0009922	766
Atg4a_OG0009014	1210
Atg4b_OG0005256	602
Atg5_OG0007974	181
Atg6_OG0005323	994
Atg7_OG0006714	412
Atg8a_OG0008043	14004
Atg8b_OG0005571	0
Atg9_OG0006487	1752
atilla_OG0011822	4248
atk_OG0010362	0
atl_OG0001399	6739
atms_OG0004154	686
ato_OG0004804	0
Atox1_OG0012695	585
ATP6AP2_OG0004869	12481
ATP7_OG0008369	715
ATP8A_OG0007260	3230
ATP8A_OG0007261	32
Atpalpha_OG0002140	21059
ATPCL_OG0006680	2464
ATPsynB_OG0010987	67906
ATPsynbeta_OG0005823	205803
ATPsynbetaL_OG0001317	5
ATPsynC_OG0005792	149270
ATPsynCF6_OG0005500	31231
ATPsynCF6L_OG0010605	1
ATPsynD_OG0004477	55114
ATPsyndelta_OG0007526	37997
ATPsynE_OG0005568	29199
ATPsynG_OG0009657	31415
ATPsyngamma_OG0005690	67882
ATPsynGL_OG0009315	0
ATPsynO_OG0012619	40953
AttC_OG0000164_OG0	2840
AttC_OG0007258	2471
AttD_OG0004890	1
Atu_OG0002096	602
Atx-1_OG0012102	23
Atx2_OG0011501	7292
Atxn7_OG0003444	406
aub_OG0000482_OG0	7
aurA_OG0004964	20
aurB_OG0009647	8
aust_OG0001881	0
aux_OG0003096_OG0	856
ave_OG0006159	183
Aven_OG0003291	332
awd_OG0002664	6572
Awh_OG0010478	17
axed_OG0010262	259
Axn_OG0005720	1046
axo_OG0003993	340
axo_OG0010625	149
axo_OG0010626	684
axo_OG0010628	90
Axs_OG0008319	2134
Axud1_OG0003447	639
az2_OG0006736	87
azot_OG0000210_OG0	0
azot_OG0000210_OG1	1
b_OG0009189	6983
B-H1_OG0000267_OG0	457
B-H1_OG0000267_OG1	206
B4_OG0009202	1232
B52_OG0001376_OG0	4650
b6_OG0007653	134
B9d1_OG0005246	74
B9d2_OG0005830	39
bab1_OG0011327	55
bab1_OG0011328	49
bab2_OG0011326	1049
babo_OG0006628	561
babos_OG0007027	2604
Bacc_OG0008947	15040
Bace_OG0000801_OG0	3
baf_OG0003792	478
bai_OG0005189	1930
Balat_OG0007229	2
Baldspot_OG0010721	462
ball_OG0001092_OG1	88
bam_OG0005170	0
bap_OG0001358_OG0	0
Bap111_OG0007677	1291
Bap170_OG0000903_OG0	764
Bap55_OG0005900	372
Bap60_OG0008560	1116
IMPPP_OG0000305_OG1	6690
barc_OG0010291	477
bark_OG0008784	1161
barr_OG0000425_OG0	271
baz_OG0008596	2853
bb8_OG0005496	6
bbc_OG0007266	5804
CG18067_OG0007098	22751
bbg_OG0010871	343
bbg_OG0010872	831
BBIP1_OG0004876	155
BBS1_OG0010413	68
BBS4_OG0002785_OG0	80
BBS5_OG0002086	368
BBS8_OG0008755	271
BBS9_OG0006919	815
bbx_OG0008688	3201
bc10_OG0010387_OG0	511
BCAS2_OG0005540	261
bcd_OG0002111_OG0	0
bchs_OG0003722	211
BCL7-like_OG0007566	138
bcn92_OG0007793	265
Bdbt_OG0004400	268
bdg_OG0006805	2228
bdl_OG0003385	3725
Bdp1_OG0009215	361
be_OG0000785	1704
BEAF-32_OG0006164	762
beag_OG0004860	762
beat-Ia_OG0011784	70
beat-Ib_OG0009146	15
beat-Ic_OG0001866_OG0	1
beat-IIa_OG0005482	30
beat-IIb_OG0005481	122
beat-IIIa_OG0009463	73
beat-IIIb_OG0009460	52
beat-IIIc_OG0003687	110
beat-IV_OG0005508	742
beat-Va_OG0005024	4
beat-Vb_OG0005021	39
beat-Vc_OG0001062_OG0	2
beat-VII_OG0011542	24
beat-VII_OG0011544	22
beg_OG0004008	397
bel_OG0001048	3947
Bem46_OG0008920	185
ben_OG0000514_OG0	1386
Best1_OG0002590_OG0	2375
Best2_OG0010251	1560
Best3_OG0009963	0
Best4_OG0000558_OG0	0
Bet1_OG0003845_OG0	591
Bet3_OG0004072	266
beta-PheRS_OG0005298	531
beta-Spec_OG0007697	20725
beta'COP_OG0009212	1521
beta3GalTII_OG0012738	97
beta4GalNAcTA_OG0006521	226
beta4GalNAcTB_OG0002610	304
beta4GalT7_OG0005195	241
betaCOP_OG0008653	3279
betaggt-I_OG0008962	969
betaGlu_OG0002667	101
CG32396_OG0011696	3
Bgb_OG0011276	323
bgcn_OG0001647	217
bgm_OG0009412	628
BHD_OG0010421	325
bi_OG0003201	618
bi_OG0012904	58
BI-1_OG0004087	3286
bib_OG0001843_OG0	5
BicC_OG0009143	29
BicD_OG0009474	1562
CG11873_OG0005086	816
bif_OG0003277	909
bif_OG0012761	306
BigH1_OG0001085_OG0	16
bigmax_OG0005365	417
Bili_OG0002506_OG0	120
bin_OG0010286	0
Bin1_OG0005423	179
bin3_OG0007310	2409
bip1_OG0010560	173
Bka_OG0009250	224
blanks_OG0011885_OG0	3
Blimp-1_OG0010196	2739
Blm_OG0002608	106
Blos1_OG0006148	301
Blos2_OG0010078	132
Blos3_OG0009918	353
Blos4_OG0010933	129
blot_OG0010924	7330
blow_OG0006726	687
blp_OG0005216	1273
blw_OG0006982	260287
bma_OG0010967	8
Bmcp_OG0010022	355
bmm_OG0010858	3808
bnb_OG0001206_OG1	655
CG5059_OG0012191	1606
bnk_OG0005787	0
bnl_OG0004512	878
boca_OG0006727	626
bocks_OG0002575_OG0	584
BOD1_OG0005544	1637
boi_OG0007601	479
boi_OG0007603	158
boil_OG0012322	9
bol_OG0011238	4877
boly_OG0007153	0
BomBc1_OG0001623	42
BomBc2_OG0000769_OG0	3580
BomBc3_OG0004769	2319
BomT3_OG0011469	4408
bon_OG0004934	892
bond_OG0004726	142
bonsai_OG0007008	1009
Boot_OG0006400	6
bor_OG0004967	764
bora_OG0003911	3
BORCS5_OG0008208	948
BORCS6_OG0011365	201
BORCS7_OG0007103	78
borr_OG0009292	16
boss_OG0005676	379
botv_OG0006642	381
bou_OG0007819	256
bowl_OG0008785	203
BoYb_OG0000400_OG0	7
br_OG0007659	41
br_OG0011928	1
Br140_OG0001629	525
brat_OG0001919	334
Brca2_OG0000883	226
Brd_OG0010852	0
CG7154_OG0009310	1333
Brd8_OG0002488	205
Bre1_OG0010209	666
Brf_OG0005483	173
Brf_OG0005485	21
brk_OG0007975	445
brm_OG0009999	1312
Brms1_OG0008442	1138
Bro_OG0011272	3
brp_OG0000499_OG1	524
l(3)72Ab_OG0009997	1489
bru1_OG0009737	9
bru1_OG0009738	213
bru2_OG0009740	990
bru2_OG0011823	15
bru2_OG0012161	100
bru3_OG0010907	181
bru3_OG0011909	7
Bruce_OG0004896	4744
brun_OG0003663	1721
brv1_OG0000706_OG0	1
brv2_OG0010919	0
brv3_OG0011666	5
BRWD3_OG0005288	2374
brwl_OG0009277	926
bs_OG0003002	489
bs_OG0006897	347
bsf_OG0001906_OG0	1890
Bsg_OG0009780	11346
Bsg25D_OG0003412_OG0	1537
bsh_OG0009110	1
bsk_OG0012344	1214
bt_OG0000537_OG1	1042
BTBD9_OG0000546_OG0	947
BtbVII_OG0011887	2577
btd_OG0007557	128
Btk29A_OG0001838	786
Btk29A_OG0011763	32
btl_OG0002041	117
btn_OG0004719	8
Btnd_OG0008611	5
btsz_OG0001035_OG1	967
btsz_OG0004581	5
btv_OG0003692	33
btv_OG0009487	341
btz_OG0005342	1551
Bub1_OG0001806_OG0	522
Bub3_OG0005120	273
BubR1_OG0000657_OG0	100
Buffy_OG0006561	593
bug_OG0006803	817
Bug22_OG0009372	551
BuGZ_OG0008876	1126
CG8270_OG0010257	250
bun_OG0000556	2523
bun_OG0009749	2932
bur_OG0003683_OG0	1327
Burs_OG0001045_OG0	0
bves_OG0007497	220
bves_OG0007499	159
bw_OG0006000	0
bwa_OG0009122	242
bwa_OG0012525	298
Bx_OG0008666	6
Bx_OG0008667	348
Bx42_OG0007682	1978
by_OG0005550	7588
byn_OG0010803	2
bys_OG0007950	420
c-cup_OG0012143	2
c(3)G_OG0001464_OG0	206
c11.1_OG0007569	1971
c12.1_OG0007568	1126
c12.2_OG0007567	2060
C15_OG0002126_OG0	5
C1GalTA_OG0009799	506
C3G_OG0007801	5552
C901_OG0008027	31
ca_OG0005700	3562
Ca-alpha1D_OG0009140	15651
Ca-alpha1T_OG0003323	767
Ca-beta_OG0009681	1579
Ca-Ma2d_OG0009139	3041
CaBP1_OG0008860	1523
cac_OG0000605_OG0	187
cact_OG0009392	11684
cactin_OG0003129	687
cad_OG0009437	2
Cad74A_OG0010922	32
Cad86C_OG0002368	1575
Cad87A_OG0001088_OG0	298
Cad89D_OG0001058_OG0	0
Cad96Ca_OG0011497	1307
Cad96Cb_OG0005172	0
Cad99C_OG0005704	748
CadN_OG0000277_OG1	63
Caf1-105_OG0002830	83
Caf1-180_OG0007408	161
Caf1-55_OG0001036	755
cag_OG0001595_OG0	0
CAH1_OG0009192	1682
CAH13_OG0002843	2
CAH14_OG0002807	0
CAH15_OG0006256	0
CAH16_OG0000498_OG1	12
CAH2_OG0001000_OG0	1843
CAH3_OG0003177	588
CAH5_OG0005796	13
CAH7_OG0000840	6429
CAH8_OG0004748	1
CAH9_OG0005622	124
CAHbeta_OG0002334	102
cal1_OG0002556_OG0	443
CalpA_OG0003035	2497
CalpB_OG0010971	1340
CalpC_OG0008186	276
Calr_OG0005564	9008
Cals_OG0013279_OG0	979
Calx_OG0002139_OG0	3
Calx_OG0004417	7469
Calx_OG0004418	3735
calypso_OG0006121	383
Cam_OG0012053	7079
CaMKI_OG0012767	3124
CaMKII_OG0013280	7368
Camp_OG0005907	311
Camta_OG0006364	566
Camta_OG0006365	88
can_OG0004061_OG0	5
CanA1_OG0005778	3385
CanB_OG0000231_OG0	221
CanB_OG0000231_OG1	3379
Cand1_OG0009382	1027
CAP_OG0000587_OG0	22273
CAP_OG0012405	15
Cap-D2_OG0005121	351
Cap-D3_OG0009448	206
Cap-G_OG0002924	364
Cap-H2_OG0004906	592
Capa_OG0005712	1
Caper_OG0009347	6892
Capr_OG0010138	1046
caps_OG0010156	1230
caps_OG0010157	1101
capt_OG0009025	10204
capu_OG0000612_OG0	187
car_OG0007437	243
CARPA_OG0007960	77
CARPB_OG0007554	19
CarT_OG0009432	4
cas_OG0004236	2
casp_OG0006502	848
cass_OG0009476	2875
Cat_OG0003869	3690
cathD_OG0002862	11894
cato_OG0006491	0
Catsup_OG0009538	687
caup_OG0009938	209
cav_OG0000654	175
caz_OG0003243_OG0	1622
cbc_OG0007265	243
Cbl_OG0002051_OG0	1713
CBP_OG0001721	12
CBP_OG0007971	9
Cbp20_OG0005066	280
Cbp53E_OG0006447	738
Cbp80_OG0007913	460
Cbp80_OG0007915	341
Cbs_OG0003124	367
cbs_OG0007263	527
cbt_OG0008760	2675
Cby_OG0004789	102
Cc2d2a_OG0002702	142
CCAP_OG0011467	1
CCAP-R_OG0000870	31
ccb_OG0012089	0
CCDC151_OG0011900	160
CCDC53_OG0009785	261
Ccdc58_OG0010399	331
Ccdc85_OG0008917	136
CCHa1_OG0004530	155
CCHa1-R_OG0006065	99
CCHa2_OG0002186_OG0	135
CCHa2-R_OG0005836	49
Cchl_OG0004776	7964
CCKLR-17D1_OG0003334	19
CCKLR-17D1_OG0008675	38
CCKLR-17D1_OG0011744	11
CCKLR-17D3_OG0008678	130
Ccm3_OG0005250	1060
Ccn_OG0010106	221
Ccn_OG0010107	282
Ccn_OG0012179	144
Ccp84Ab_OG0000178_OG0	0
Ccp84Ac_OG0001349_OG0	2
Ccp84Ae_OG0002110_OG0	0
Ccp84Af_OG0000109_OG0	0
Ccp84Af_OG0000109_OG1	0
Ccp84Af_OG0000109_OG2	0
Ccp84Ag_OG0001348_OG0	0
Ccs_OG0006299	683
CCT1_OG0002281_OG0	1584
CCT2_OG0003145	1803
CCT3_OG0004995	2040
CCT4_OG0000979	1512
CCT5_OG0006600	1370
CCT6_OG0008508	1587
CCT7_OG0004839	639
CCT7_OG0004841	388
CCT8_OG0007117	2671
Ccz1_OG0010481	310
cd_OG0004708	9
CD98hc_OG0001357_OG0	6996
Cda4_OG0008701	43
Cda5_OG0008721	1722
Cda9_OG0002707	4
CDase_OG0005749	1949
cdc14_OG0009306	2299
Cdc16_OG0005493	266
Cdc23_OG0009421	218
Cdc27_OG0010426	951
Cdc2rk_OG0006290	223
Cdc37_OG0011041	1286
Cdc42_OG0008268	832
Cdc45_OG0007388	284
Cdc5_OG0011371	682
CDC50_OG0008483	1966
Cdc6_OG0002054	56
Cdc7_OG0007729	4572
Cdep_OG0002087	937
Cdep_OG0004159	1261
CdGAPr_OG0009111	1966
cdi_OG0000729	2740
cDIP_OG0004394	768
Cdk1_OG0000555_OG0	29
Cdk12_OG0009875	531
Cdk2_OG0002391	69
CDK2AP1_OG0008015	406
Cdk4_OG0006632	407
Cdk5_OG0002993	473
Cdk5alpha_OG0009389	716
Cdk7_OG0001724	236
Cdk8_OG0010977	124
Cdk9_OG0007009	405
Cdlc2_OG0000234_OG1	1540
cdm_OG0002482	947
Cds_OG0010549	596
Ced-12_OG0009727	405
ced-6_OG0006366	4741
CenB1A_OG0004675	1076
CenG1A_OG0003595_OG0	4245
CenG1A_OG0009182	67
Cenp-C_OG0002322	365
Cep135_OG0009952	214
Cep135_OG0009954	241
cep290_OG0004127	588
Cep89_OG0006812	5
Cep97_OG0008778	415
cer_OG0012078	651
Cerk_OG0004182	1718
cert_OG0011161	1958
Cf2_OG0008971	2262
Cfp1_OG0007571	376
CG5789_OG0004615	488
cg_OG0006533	3293
CG10000_OG0005395	0
CG10005_OG0004963	69
CG10011_OG0005399	603
CG10013_OG0002410_OG0	0
CG10019_OG0008786	61
CG10026_OG0009081	95
CG10029_OG0004344	0
CG10031_OG0008792	109
CG10035_OG0004420	392
CG10038_OG0001436_OG0	478
CG10041_OG0012259_OG0	0
CG10051_OG0007036	0
CG10053_OG0004336	186
CG10055_OG0004329	676
CG10062_OG0007038	330
CG10063_OG0010284	13
CG10064_OG0010282	14
CG10068_OG0004321	520
CG10073_OG0000065_OG2	39
CG10075_OG0010279	2017
CG10077_OG0010277	15284
CG10082_OG0005964	7180
CG10086_OG0001355	2
CG10089_OG0010567	269
CG10098_OG0004320	589
CG10104_OG0006132	0
CG10116_OG0010569	1
CG10126_OG0005023	1462
CG10132_OG0009091	4365
CG10137_OG0009093	783
CG10139_OG0006151	399
CG10140_OG0010573	64
CG10147_OG0010256	93
CG10151_OG0006160	74
CG10154_OG0010575	20
CG10163_OG0010252	2
CG10164_OG0001489	0
CG10165_OG0011781	173
CG10171_OG0010163	287
CG10175_OG0005507	2990
CG10177_OG0001079_OG0	0
CG10184_OG0005509	382
CG10185_OG0005203	1415
CG10189_OG0009087	170
CG10194_OG0009085	207
CG10195_OG0003572	216
CG10205_OG0006168	3167
CG10208_OG0005527	136
CG10209_OG0006169	433
CG10211_OG0009505	1631
CG10222_OG0010165	79
CG10226_OG0010249	479
CG10237_OG0003462	23396
CG1024_OG0004294	244
CG10252_OG0011517	0
CG10254_OG0002565	2076
CG10257_OG0006606	357
CG10264_OG0005208	0
CG10265_OG0006935	76
CG10274_OG0003940	665
CG10280_OG0004257	1
CG10283_OG0001907_OG0	483
CG10286_OG0004292	324
CG10298_OG0004288	0
CG10300_OG0005516	4
CG10301_OG0005515	12
CG10307_OG0005957	6078
CG10311_OG0004972	2804
CG10317_OG0004974	0
CG10321_OG0005965	1714
CG10324_OG0004994	208
CG10332_OG0005992	1
CG10333_OG0009507	1047
CG10336_OG0009516	114
CG10337_OG0009096	254
CG10338_OG0009517	277
CG10339_OG0006873	3083
CG10340_OG0001059_OG0	3437
CG10341_OG0009518	86
CG10343_OG0009520	234
CG10344_OG0007020	43
CG10345_OG0002430_OG0	27985
CG10347_OG0000607_OG0	85
CG10348_OG0003704	604
CG10352_OG0008207	19
CG10353_OG0008206	1404
CG10357_OG0010470	6
CG10359_OG0010469	954
CG10361_OG0010014	59
CG10362_OG0008202	306
CG10365_OG0005518	4340
CG10366_OG0009102	567
CG10375_OG0005526	657
CG10376_OG0009519	519
CG10383_OG0001909	3420
CG10384_OG0007018	9
CG10405_OG0004983	11
CG10407_OG0005207	76
CG10413_OG0003703_OG0	698
CG10417_OG0013094	947
CG10418_OG0010832	189
CG10425_OG0002500	226
CG10428_OG0001263_OG0	265
CG10431_OG0001914	126
CG10433_OG0006904	1220
CG10435_OG0002296_OG0	696
CG10444_OG0007082	167
CG10445_OG0001356	30
CG10459_OG0001605_OG0	3
CG10462_OG0009105	697
CG10463_OG0009108	262
CG10466_OG0012145	110
CG10467_OG0010233	166
CG10469_OG0010232	73
CG10470_OG0009541	467
CG10472_OG0000811_OG0	277
CG10479_OG0010225	1149
CG10481_OG0009114	60
CG10483_OG0010221	1147
CG10486_OG0010219	3
CG10492_OG0009544	656
CG10494_OG0006908	192
CG10495_OG0009546	83
CG10505_OG0006927	4
CG10508_OG0010314	834
CG10510_OG0003948	5
CG10513_OG0005163	386
CG10514_OG0005162	60
CG10516_OG0009998	159
CG10527_OG0002810_OG0	13910
CG10543_OG0006262	3483
CG10550_OG0000747	2239
CG10555_OG0008527	466
CG10561_OG0009552	2955
CG10565_OG0010321	2529
CG10576_OG0010200	1527
CG10581_OG0010326	49
CG10584_OG0010328	431
CG10587_OG0000094_OG0	0
CG10587_OG0000094_OG1	0
CG10587_OG0000094_OG2	0
CG10589_OG0003950	0
CG10591_OG0010195	4
CG10597_OG0003317	0
CG10598_OG0011740	0
CG10600_OG0009530	2726
CG10602_OG0009532	3864
CG10616_OG0010838	658
CG10621_OG0001911	62
CG10623_OG0001912	617
CG10628_OG0009107	499
CG10631_OG0001241	2430
CG10646_OG0009949	169
CG10654_OG0009947	93
CG10657_OG0009951	169
CG10660_OG0010840	223
CG10663_OG0010839	723
CG10669_OG0005156	142
CG10674_OG0010603	818
CG10680_OG0003577	1734
CG10681_OG0009950	233
CG10700_OG0011812	0
CG10702_OG0009548	677
CG10710_OG0010908	477
CG10713_OG0010576	84
CG10725_OG0010574	74
CG10730_OG0000951	102
CG10731_OG0006517	310
CG10737_OG0006638	61875
CG10738_OG0010568	83
CG1074_OG0007339	429
CG10747_OG0009127	563
CG10748_OG0011855_OG0	0
CG10749_OG0003913_OG0	0
CG10750_OG0009561	0
CG10752_OG0010150_OG0	0
CG10761_OG0008304	0
CG1077_OG0004263	3
CG10793_OG0003237	11
CG10795_OG0006915	261
CG10799_OG0003081	111
CG10801_OG0012112	4
CG10802_OG0008133	782
CG10803_OG0008134	358
CG10804_OG0008132	310
CG10809_OG0010976	328
CG10814_OG0007257	1
CG10822_OG0007072	0
CG10839_OG0009144	0
CG10841_OG0002198_OG0	2
CG10853_OG0003980_OG0	0
CG10859_OG0009209	4
CG10862_OG0002017_OG1	3904
CG10863_OG0010486	1938
CG10863_OG0012194_OG0	2
CG10864_OG0005043	405
CG10866_OG0010485	311
CG10874_OG0003457	851
CG10877_OG0002385_OG0	8
CG10887_OG0002183_OG0	0
CG10898_OG0002547	224
CG1090_OG0003105_OG0	417
CG10903_OG0002293_OG0	178
CG10904_OG0011634	153
CG10907_OG0001984_OG0	205
CG10909_OG0005022	0
CG10910_OG0006092	4
CG10911_OG0006095	10
CG10912_OG0000471	1
CG10914_OG0006109	107
CG10919_OG0001352	4
CG1092_OG0001161_OG0	39
CG10920_OG0007959	0
CG10927_OG0006710	71
CG10931_OG0006071	0
CG10932_OG0007954	1402
CG10934_OG0002756_OG0	0
CG10939_OG0005908	780
CG10947_OG0009415	5496
CG10948_OG0009927	1382
CG10949_OG0009416	149
CG10950_OG0012279	2
CG10958_OG0001743	150
CG10959_OG0008299	75
CG10962_OG0007748	22
CG10970_OG0003173	37
CG10973_OG0012539	255
CG10979_OG0004244	409
CG10984_OG0009934	383
CG10996_OG0008249	1
CG11000_OG0004245	10
CG11007_OG0003037	312
CG11018_OG0007064	0
CG11029_OG0001270	82
CG1103_OG0003103_OG0	206
CG11030_OG0003728	755
CG11034_OG0001268	121
CG11035_OG0002292_OG0	1033
CG11041_OG0001654	110
CG11044_OG0007073	4317
CG1105_OG0004314	1422
CG11050_OG0009604	8022
CG11060_OG0006765	3
CG11068_OG0011716	26
CG11069_OG0004655	442
CG11076_OG0001759	678
CG11077_OG0000549_OG0	0
CG11085_OG0008456	0
CG11089_OG0004653	159
CG11095_OG0003249	680
CG11099_OG0007074	1254
CG11103_OG0003250	316
CG11106_OG0012330	0
CG11109_OG0001964	238
CG11110_OG0006619	518
CG11123_OG0006752	218
CG11125_OG0006747	516
CG11127_OG0006744	382
CG1113_OG0004171	103
CG11131_OG0001957_OG0	2
CG11134_OG0003251	137
CG11141_OG0006745	516
CG11145_OG0006754	0
CG11147_OG0003729	7960
CG11149_OG0003730	0
CG11151_OG0008256	2063
CG11159_OG0006283	0
CG1116_OG0004164	845
CG11162_OG0008263	1
CG11168_OG0004657	1080
CG11170_OG0006462	115
CG11178_OG0003327	344
CG11180_OG0006625	500
CG11191_OG0007189	1539
CG11192_OG0007095	0
CG11200_OG0007088	8374
CG11211_OG0012938	17
CG11226_OG0012166_OG0	0
CG11227_OG0007505	0
CG1124_OG0002090	1514
CG11241_OG0003815_OG0	3
CG11247_OG0009861	490
CG11248_OG0003830_OG0	131
CG11249_OG0009864	5
CG11251_OG0001998	0
CG11257_OG0007039	203
CG11263_OG0001789	11
CG11267_OG0011856	1042
CG11269_OG0006458	0
CG11275_OG0002906	1687
CG11279_OG0003924_OG0	377
CG11286_OG0004361	0
CG1129_OG0002085	299
CG11291_OG0003029	4
CG11294_OG0007761	1
CG11298_OG0007031	0
CG11309_OG0010303	601
CG11317_OG0012026	596
CG11318_OG0000756	13
CG11319_OG0009603	344
CG11327_OG0009628	54
CG11333_OG0002657_OG0	0
CG11334_OG0005804	3210
CG11342_OG0011920	21
CG11345_OG0011138	1
CG11349_OG0011131	1
CG11353_OG0011127	41
CG11356_OG0008477	12
CG11357_OG0011126	291
CG1136_OG0010499	850
CG11367_OG0000806_OG0	10
CG11369_OG0011699	4
CG1137_OG0004303	4
CG11370_OG0003817_OG0	0
CG11377_OG0008723	367
CG11378_OG0007395	53
CG11379_OG0007397	2
CG11380_OG0007400	33
CG11381_OG0007402	0
CG11382_OG0007404	4
CG11384_OG0007396	0
CG1139_OG0004077	4
CG11391_OG0001026_OG0	237
CG11396_OG0010345	423
CG11398_OG0007405	127
CG11403_OG0007406	378
CG11404_OG0012169	0
CG11406_OG0006889	4
CG11409_OG0007766	46
CG11413_OG0011575	81
CG11414_OG0006019	2585
CG11417_OG0007590	575
CG1142_OG0012974	417
CG11425_OG0009823	171
CG11426_OG0009824	1967
CG1143_OG0011104	3415
CG11436_OG0003200	66
CG11437_OG0009825	1
CG11438_OG0009826	44
CG11447_OG0004515	355
CG11449_OG0000981_OG1	15
CG11453_OG0001027_OG0	557
CG11454_OG0001792	179
CG11456_OG0003951	194
CG11459_OG0000135_OG1	82
CG1146_OG0011093	18042
CG11470_OG0000857	1
CG11474_OG0005934	1047
CG11475_OG0005935	59
CG11498_OG0001515	5
CG11504_OG0002630	402
CG11523_OG0009832	135
CG11529_OG0010828	1043
CG11537_OG0010640	1650
CG11550_OG0002660	129
CG11560_OG0010817	350
CG11562_OG0008742	246
CG11563_OG0002662	185
CG11566_OG0007496	1
CG11570_OG0004027	1
CG11581_OG0008240	0
CG11583_OG0010538	193
CG11584_OG0008239	0
CG11585_OG0012335	0
CG11586_OG0010534	746
CG11590_OG0001741	765
CG11593_OG0010497	348
CG11594_OG0010492	213
CG11596_OG0007629	474
CG11601_OG0008739	258
CG11608_OG0000142_OG0	6
CG1161_OG0004180	2329
CG11617_OG0008731	1010
CG11619_OG0003864_OG0	1
CG11626_OG0011450	0
CG11629_OG0003739	0
CG11630_OG0009580	0
CG11634_OG0009583	0
CG11635_OG0007156	16
CG11638_OG0007387	386
CG11655_OG0001745_OG0	579
CG11656_OG0005013	9
CG11658_OG0010025	750
CG11663_OG0012087	0
CG11664_OG0011395	0
CG11666_OG0012316	0
CG11668_OG0002452	8
CG11670_OG0005008	19
CG11672_OG0004805	0
CG11674_OG0008231	6
CG11679_OG0008511	141
CG11686_OG0002448_OG0	1858
CG11693_OG0004810	15
CG11694_OG0000225_OG0	0
CG11694_OG0000225_OG1	6
CG11695_OG0007879	530
CG11696_OG0007880	433
CG11698_OG0002319_OG0	0
CG11699_OG0007882	1494
CG11703_OG0002165_OG0	0
CG11710_OG0001691_OG0	302
CG1172_OG0004189	340
CG11722_OG0001391	612
CG11723_OG0003571	320
CG11726_OG0010048	0
CG11737_OG0001419_OG0	1327
CG11741_OG0001420_OG0	0
CG11752_OG0007995	6089
CG11755_OG0000851	203
CG11756_OG0007997	0
CG11760_OG0004826	445
CG11768_OG0004832	411
CG11771_OG0005200	1775
CG11777_OG0006309	227
CG11779_OG0004481	999
CG11786_OG0012799	4
CG11788_OG0007083	60
CG11790_OG0005187	1287
CG11791_OG0012008	3681
CG11807_OG0003009_OG0	389
CG11808_OG0006841	146
CG11811_OG0004058	253
CG11816_OG0008636	1
CG11835_OG0000264_OG0	4634
CG11835_OG0000264_OG1	16638
CG11837_OG0005082	123
CG11841_OG0005083	1668
CG11842_OG0000856_OG1	386
CG11843_OG0011490	71
CG11852_OG0002502_OG0	139
CG11854_OG0005171	43
CG11857_OG0005167	582
CG11858_OG0005166	250
CG11878_OG0000055_OG0	0
CG11878_OG0000055_OG1	9
CG11878_OG0000055_OG2	333
CG11882_OG0005094	148
CG11883_OG0006313	1010
CG11885_OG0003355	181
CG11892_OG0005161	49
CG11893_OG0000039_OG2	15
CG11899_OG0005100	1473
CG11902_OG0005155	264
CG11906_OG0001618	432
CG11911_OG0008747	1
CG11912_OG0008746	0
CG11920_OG0005183	133
CG11927_OG0003556	552
CG11929_OG0011773	0
CG11961_OG0001155_OG0	440
CG11964_OG0004848	153
CG11970_OG0004849	859
CG11975_OG0004850	1023
CG11977_OG0012457_OG0	1
CG11980_OG0002337	106
CG11983_OG0004852	197
CG11986_OG0004855	40
CG11997_OG0004862	0
CG11999_OG0004179	585
CG12003_OG0004112	0
CG12004_OG0011286	2025
CG12009_OG0010662	0
CG12010_OG0010671	85
CG12011_OG0011025	0
CG12012_OG0010672	446
CG12016_OG0010666	723
CG12017_OG0010661	78
CG12020_OG0011042	1
CG12024_OG0011050	1087
CG12025_OG0011053	674
CG12035_OG0011029	0
CG12038_OG0011331	183
CG12054_OG0000497	1999
CG12056_OG0003138	374
CG12057_OG0003139	2
CG12061_OG0000938_OG0	0
CG12065_OG0007412	2585
CG12069_OG0001519	0
CG12071_OG0011553	143
CG12071_OG0013484	138
CG12075_OG0007754	1182
CG1208_OG0004248	1312
CG12081_OG0007411	1034
CG12084_OG0011296	2260
CG12091_OG0011293	6596
CG12093_OG0011111	1400
CG12096_OG0008559	292
CG12099_OG0011289	10355
CG12104_OG0011284	118
CG12105_OG0004111	1669
CG12106_OG0007586	67
CG12107_OG0006719	169
CG12111_OG0007413	3
CG12112_OG0012598_OG0	30
CG12115_OG0007587	0
CG12116_OG0008625	698
CG12118_OG0007585	5697
CG12121_OG0007579	1466
CG12123_OG0003325	262
CG12128_OG0002879	449
CG12129_OG0002878	457
CG1213_OG0002105	264
CG12134_OG0006319	75
CG12147_OG0004192	0
CG12155_OG0003210	916
CG12159_OG0002860	276
CG12164_OG0006760	0
CG12170_OG0002098	1088
CG12171_OG0004222	456
CG12173_OG0004172	597
CG12177_OG0008262	4241
CG1218_OG0002103	152
CG12182_OG0011099	88
CG12194_OG0008975	571
CG12204_OG0001687	106
CG12206_OG0008131	19
CG12209_OG0002818	24
CG12213_OG0002418	942
CG12219_OG0007713	636
CG12224_OG0000651_OG1	671
CG12231_OG0003119	0
CG12236_OG0008414	540
CG12237_OG0007424	914
CG12239_OG0001754	45
CG12241_OG0001396	304
CG12253_OG0011818	147
CG12256_OG0004947	13
CG12259_OG0005539	481
CG12268_OG0005336	271
CG1227_OG0004337	182
CG12278_OG0004413	0
CG12279_OG0004445	90
CG12288_OG0009457	19
CG12289_OG0010046	0
CG12290_OG0002618	2817
CG12299_OG0009634	454
CG12301_OG0001981	149
CG12307_OG0009694	0
CG1231_OG0011372	28
CG12316_OG0009955	864
CG12320_OG0005053	110
CG12321_OG0001064_OG0	346
CG12325_OG0002854	200
CG1233_OG0011370	1026
CG1234_OG0004335	342
CG12341_OG0002848	312
CG12343_OG0002853	620
CG12344_OG0002855	1411
CG12355_OG0012373	151
CG1236_OG0002100	356
CG12362_OG0000821_OG0	0
CG12374_OG0007223	4
CG12375_OG0009777	845
CG12379_OG0008514	51
CG12384_OG0006229	1426
CG1239_OG0004237	103
CG12395_OG0001736	0
CG12398_OG0008359	5
CG12402_OG0002224_OG0	20
CG12420_OG0002594_OG0	11
CG12426_OG0005340	2
CG12438_OG0003802	0
CG12439_OG0009296	0
CG12446_OG0001786_OG0	3
CG12448_OG0009145	0
CG1246_OG0011105	23
CG12464_OG0011955	1
CG12470_OG0007846	2
CG12479_OG0008243	0
CG12480_OG0008242	0
CG12481_OG0008237	0
CG12490_OG0000233_OG1	3
CG12496_OG0007599	7
CG12498_OG0008105	0
CG12499_OG0002285_OG0	269
CG12502_OG0011339	1
CG12507_OG0008176	0
CG12511_OG0009568	0
CG12516_OG0005410	0
CG12517_OG0009649	3
CG12520_OG0010149	12
CG12521_OG0012944	21
CG12531_OG0008272	105
CG12535_OG0008128	0
CG12539_OG0008363	1
CG12540_OG0008220	3
CG12541_OG0007825	118
CG12560_OG0012234	206
CG12567_OG0012740	1566
CG12576_OG0001784_OG0	3811
CG12581_OG0001679_OG0	2865
CG12589_OG0011424	0
CG12590_OG0011977	0
CG12594_OG0005596	102
CG12607_OG0011139	1
CG12609_OG0008677	0
CG12617_OG0003653	0
CG12620_OG0009462	0
CG12637_OG0008050	0
CG12643_OG0007518	46
CG1265_OG0010531	9247
CG12655_OG0000445_OG2	1302
CG12659_OG0007410	74
CG12661_OG0007749	1
CG12662_OG0007747	0
CG12672_OG0007868	104
CG12674_OG0003570	0
CG12679_OG0001731_OG0	0
CG12680_OG0001718	0
CG12682_OG0012323	1
CG12691_OG0007931	0
CG12692_OG0000634_OG0	11
CG12693_OG0012106	0
CG12698_OG0008169	5
CG12699_OG0000230_OG1	4
CG12702_OG0001192	32
CG12708_OG0000271_OG0	19
CG12708_OG0000271_OG0.2	42
CG1271_OG0010635	645
CG12713_OG0003881_OG0	33
CG12716_OG0008438	0
CG12723_OG0008557	105
CG12728_OG0000928_OG0	142
CG12729_OG0011725	8
CG1273_OG0010536	158
CG12730_OG0007375	480
CG12744_OG0000893	676
CG12746_OG0004208	2794
CG1275_OG0011072	972
CG12768_OG0001283_OG0	408
CG12769_OG0007187	147
CG12773_OG0003140	356
CG12782_OG0012281	6
CG12783_OG0000743_OG0	31
CG12784_OG0005236	0
CG12795_OG0008825	272
CG12811_OG0002240	385
CG12817_OG0002595_OG0	27
CG12818_OG0004897	192
CG12822_OG0001599	1774
CG12825_OG0001130_OG1	89
CG12826_OG0002951	79
CG12828_OG0011622	0
CG12831_OG0011623_OG0	0
CG12836_OG0002963_OG0	78
CG12848_OG0006045	578
CG12849_OG0011577	10
CG12851_OG0005862	86
CG12857_OG0006163	0
CG12860_OG0006154	11
CG12861_OG0006153	0
CG12862_OG0011585_OG0	0
CG12863_OG0011584	331
CG12866_OG0002772	3
CG12868_OG0001564	237
CG12869_OG0006145	113
CG12869_OG0006146	57
CG12877_OG0001472_OG0	20
CG1288_OG0001350	0
CG12880_OG0005345	14
CG12883_OG0001474	174
CG12885_OG0001477	606
CG12895_OG0006308	2072
CG12909_OG0002821	52
CG12910_OG0006305	225
CG12911_OG0006304	4
CG12914_OG0002819	0
CG12917_OG0002815	5
CG12920_OG0006291	0
CG12926_OG0006349	215
CG12929_OG0006357	90
CG12934_OG0006315	12
CG12935_OG0002846	145
CG12942_OG0001596_OG0	30
CG12945_OG0004570	429
CG12947_OG0004568	23
CG12948_OG0004558	92
CG12963_OG0001641_OG0	0
CG12964_OG0002996_OG0	4
CG12970_OG0006808	33
CG12971_OG0010294	0
CG12974_OG0010307	82
CG12983_OG0010332	0
CG12984_OG0003949	1
CG12985_OG0000915	8
CG12986_OG0011685	0
CG1299_OG0000523_OG0	3598
CG12990_OG0007696	0
CG12991_OG0007703	1206
CG12992_OG0011688	35
CG12994_OG0007707	1
CG12995_OG0008599	0
CG12998_OG0011739	0
CG13000_OG0011738	0
CG13001_OG0008580	125
CG13002_OG0008577	1871
CG13003_OG0008572	1495
CG13004_OG0008570	246
CG13005_OG0008567	36
CG13008_OG0008305	8
CG13010_OG0003260	0
CG13012_OG0008317	496
CG13014_OG0008547	155
CG13016_OG0006536	185
CG13018_OG0006537	449
CG13021_OG0003241	4
CG13022_OG0010698	73
CG13023_OG0010699	0
CG13024_OG0010708	73
CG13026_OG0010716	460
CG13028_OG0004010	2
CG13031_OG0012200	319
CG13032_OG0004014_OG0	0
CG13033_OG0010736	0
CG13038_OG0010761	0
CG13039_OG0010762	0
CG1304_OG0000265_OG0	0
CG1304_OG0000265_OG1	0
CG13040_OG0010763	0
CG13041_OG0000280_OG0	4
CG13041_OG0000280_OG0.2	4
CG13042_OG0010767	11
CG13043_OG0000281_OG0	0
CG13043_OG0000281_OG1	2
CG13044_OG0010768	2
CG13045_OG0000814	0
CG13046_OG0010771	0
CG13047_OG0010772	0
CG13048_OG0010773	0
CG13049_OG0010774	0
CG13051_OG0011898	1
CG13053_OG0010778	0
CG13054_OG0010779	0
CG13055_OG0010780	6
CG13056_OG0010757	3
CG13058_OG0004021	0
CG13059_OG0010764	1
CG13062_OG0010766	10
CG13064_OG0010775	0
CG13065_OG0010776	5
CG13066_OG0012201	0
CG13068_OG0002030_OG1	0
CG13069_OG0004022	0
CG1307_OG0004308	675
CG13070_OG0012202	3
CG13071_OG0011899	0
CG13073_OG0012731_OG0	16
CG13074_OG0010797	31
CG13075_OG0000216_OG0	3
CG13075_OG0000216_OG1	4
CG13077_OG0009097	48
CG13078_OG0003575_OG0	0
CG13081_OG0003574	0
CG13082_OG0009094	18
CG13083_OG0009084	0
CG13084_OG0009083	1
CG13085_OG0001922	47
CG13086_OG0003709	42
CG13088_OG0001266	65
CG1309_OG0010533	1284
CG13096_OG0003720	253
CG13097_OG0001923	229
CG13101_OG0009304	317
CG13102_OG0009298	0
CG13108_OG0009295	41
CG13110_OG0011792	0
CG13113_OG0001247_OG0	0
CG13114_OG0009279	0
CG13116_OG0001878	1002
CG13123_OG0001877	65
CG13124_OG0003502	51505
CG13126_OG0003515	214
CG13127_OG0001844	0
CG13131_OG0000790_OG0	0
CG13133_OG0003525	3158
CG1314_OG0011674	0
CG13144_OG0009363	78
CG13148_OG0007214	3
CG13151_OG0006215	91
CG13154_OG0006206	0
CG13155_OG0006196	4
CG13157_OG0002779	0
CG1316_OG0000430_OG0	1646
CG13168_OG0006184	1
CG1317_OG0011084	5839
CG13170_OG0006182	1
CG13171_OG0006180	0
CG13177_OG0012831	516
CG13185_OG0002928	342
CG13186_OG0006594	0
CG13192_OG0006567	271
CG13193_OG0006565	0
CG13196_OG0006560	2
CG13197_OG0006563	399
CG13202_OG0001123_OG0	27
CG13203_OG0006235	327
CG13204_OG0006233	806
CG13215_OG0002793_OG0	0
CG13216_OG0001568_OG0	0
CG13218_OG0002791_OG0	0
CG13220_OG0001573_OG0	3
CG13223_OG0001571_OG0	0
CG13226_OG0002794_OG0	1
CG13227_OG0006218_OG0	0
CG13228_OG0011587_OG0	0
CG13229_OG0002786_OG0	4
CG13229_OG0002787_OG0	347
CG13231_OG0006217	0
CG13239_OG0009815	6
CG1324_OG0007509	0
CG13243_OG0009147	0
CG13247_OG0010378	95
CG13248_OG0010371	217
CG13250_OG0011870	10
CG13251_OG0010355	208
CG13252_OG0003952	892
CG13258_OG0009399	14
CG13272_OG0008882	1
CG13280_OG0008881	0
CG13282_OG0008887	29
CG13285_OG0010583	68
CG13287_OG0010216	0
CG13288_OG0010220	0
CG13293_OG0003937	94
CG13295_OG0010231	1083
CG13297_OG0010242	0
CG13299_OG0011864	0
CG13300_OG0003943	46
CG13305_OG0011196	31
CG13306_OG0011204	396
CG13308_OG0004102	0
CG13309_OG0011211	0
CG13310_OG0011207	2
CG13312_OG0011210	0
CG13313_OG0004105_OG0	0
CG13314_OG0011224	20
CG13315_OG0011237	150
CG13318_OG0004834	269
CG13319_OG0006667	136
CG13321_OG0006673	6
CG13326_OG0006545	5
CG13330_OG0007271	1
CG13331_OG0007273	211
CG13332_OG0007274	198
CG13334_OG0007281	0
CG13337_OG0011662	36
CG13339_OG0007296	393
CG13344_OG0007304	201
CG13358_OG0007351	803
CG13359_OG0012499	204
CG13360_OG0010145	530
CG13361_OG0003189	0
CG13362_OG0007862	3
CG13364_OG0001174_OG0	2
CG13365_OG0007831	1964
CG13367_OG0003188_OG0	409
CG13369_OG0003181	989
CG13375_OG0007847	11
CG13377_OG0007849	138
CG13380_OG0010135	7
CG13384_OG0003473	926
CG13385_OG0012520	0
CG13386_OG0003471	0
CG1339_OG0006721	5
CG13390_OG0003479	321
CG13392_OG0003476	122
CG13397_OG0003469	62
CG13398_OG0003468	316
CG13403_OG0008236	1
CG13404_OG0008224	128
CG13405_OG0011376	8
CG13407_OG0004768	1
CG13408_OG0004770	45
CG13409_OG0004775	327
CG13423_OG0007099	1059
CG13426_OG0011654	1
CG13427_OG0003049	81
CG13428_OG0007100	119124
CG13430_OG0001658	333
CG13436_OG0006622	22
CG13437_OG0006285	220
CG13438_OG0006243	0
CG1344_OG0012226	330
CG13442_OG0006244	5
CG13443_OG0006248	0
CG13445_OG0003880	0
CG13449_OG0009980	82
CG13454_OG0003875_OG0	0
CG13455_OG0009966	0
CG13457_OG0001288	1
CG13458_OG0004037	851
CG13460_OG0010841	2
CG13465_OG0000343_OG0	0
CG13471_OG0004048	0
CG13473_OG0010860	0
CG13474_OG0004049	0
CG13476_OG0012898	5
CG13481_OG0000339_OG0	45
CG13481_OG0000339_OG1	0
CG13484_OG0010886	93
CG13488_OG0001544_OG1	0
CG13492_OG0005946	8
CG13501_OG0005936	1
CG13502_OG0005931	239
CG13502_OG0012991	26
CG13506_OG0007028	6669
CG13510_OG0006998	139
CG13511_OG0006997	4
CG13516_OG0006995	156
CG13526_OG0006986	0
CG13527_OG0006984	0
CG13531_OG0006978	451
CG13532_OG0006975	137
CG13538_OG0005981	0
CG13539_OG0012044	0
CG1354_OG0007555	1298
CG13541_OG0012280	0
CG13544_OG0005976	1
CG13545_OG0012580	1
CG13551_OG0000540_OG1	1578
CG13551_OG0012048	538
CG13557_OG0012477	0
CG13558_OG0001556	0
CG13559_OG0012047	6
CG13561_OG0011643	0
CG13562_OG0011631	17
CG13575_OG0006892	2
CG13577_OG0001150_OG0	0
CG13578_OG0006898	264
CG13579_OG0006013	14
CG1358_OG0006724	165
CG13581_OG0002746	0
CG13585_OG0011574	2022
CG13587_OG0006025	13
CG13594_OG0006033	11
CG13599_OG0005537	21
CG1360_OG0006725	39
CG13601_OG0005534	492
CG13603_OG0005332	1177
CG13605_OG0005319	640
CG13606_OG0005306	80
CG13607_OG0005318	178
CG13609_OG0012982	8
CG13613_OG0005278	0
CG13614_OG0002525_OG0	0
CG13615_OG0002524	0
CG13616_OG0005272	24
CG13618_OG0005267	32
CG13622_OG0005268	17
CG13623_OG0005265	995
CG13625_OG0004618	541
CG13627_OG0004629	50
CG13630_OG0004630	1147
CG13631_OG0004635	949
CG13634_OG0004637	0
CG13641_OG0004650	15
CG13643_OG0002274	1
CG13653_OG0002504	0
CG13654_OG0005174	109
CG13663_OG0011496	215
CG13667_OG0004090_OG0	145
CG13670_OG0011168	7
CG13671_OG0004086_OG0	156
CG13675_OG0000560_OG2	0
CG13676_OG0003984	102
CG13678_OG0000129_OG3	0
CG1368_OG0008241	2
CG13685_OG0010463	331
CG13689_OG0008772	66
CG13690_OG0008752	22
CG13692_OG0008754	21
CG13698_OG0010125	783
CG13699_OG0003907_OG0	0
CG13705_OG0010610	83
CG13707_OG0010613	61
CG13708_OG0010614	126
CG1371_OG0006292	666
CG13711_OG0010618	0
CG13712_OG0010619	0
CG13713_OG0010620	2
CG13716_OG0010627	3
CG13720_OG0004084	0
CG13721_OG0012208	0
CG13722_OG0011130	368
CG13723_OG0010915	2
CG13724_OG0010917	0
CG13725_OG0010918	0
CG13727_OG0004055	0
CG13728_OG0010923	0
CG13731_OG0011910	6
CG13733_OG0010089	0
CG13738_OG0011907	19
CG13739_OG0002891	50
CG13743_OG0006405	224
CG13744_OG0006409	1
CG13747_OG0006408	0
CG13748_OG0006626	5
CG13751_OG0001660_OG0	375
CG13760_OG0007606	415
CG13766_OG0009602	221
CG13771_OG0009612	27
CG13775_OG0003750_OG0	61
CG13784_OG0000956_OG0	356
CG13786_OG0003631	0
CG13796_OG0001883_OG0	2228
CG13801_OG0000219_OG0	0
CG13801_OG0000219_OG1	0
CG13806_OG0011077	3
CG13807_OG0011075	352
CG13810_OG0011066	2
CG13813_OG0010189	2229
CG13829_OG0011464	0
CG13833_OG0004687	1722
CG13837_OG0002276	0
CG13838_OG0011993	1
CG13841_OG0004694	542
CG13842_OG0004706	83
CG13847_OG0004737	9
CG13850_OG0004743	615
CG13855_OG0004744	106
CG13856_OG0004745	282
CG13857_OG0004746	10
CG13862_OG0004760	1
CG13868_OG0007089	59171
CG13868_OG0013578	8871
CG13869_OG0007075	12
CG1387_OG0008528	2
CG13870_OG0007093	11
CG13871_OG0003047	19
CG13872_OG0007071	0
CG13875_OG0011381	169
CG13876_OG0001334_OG0	30
CG13877_OG0011937	66
CG13884_OG0000403_OG0	0
CG13887_OG0011343	3316
CG13891_OG0002060	3
CG13893_OG0011360	650
CG13894_OG0004129	168
CG13895_OG0004128	338
CG13901_OG0011344	163
CG13907_OG0011337	4667
CG13912_OG0011325	52
CG13917_OG0011285	7051
CG13919_OG0011274	83
CG13920_OG0011271	9210
CG13921_OG0011032	40
CG13924_OG0011054	196
CG13926_OG0011282	214
CG13928_OG0011279	923
CG13930_OG0011024	32
CG13931_OG0004073	2
CG13933_OG0011036	1043
CG13937_OG0011056	1437
CG13949_OG0003375	90
CG13950_OG0003376	60
CG13954_OG0006374	324
CG13955_OG0002890_OG0	13
CG13962_OG0012240	6
CG13970_OG0009133_OG0	0
CG13972_OG0005361	2
CG13983_OG0002696	3
CG13991_OG0000661_OG1	0
CG13992_OG0002070_OG0	2
CG13994_OG0011942	440
CG13995_OG0000538_OG0	166
CG13999_OG0000662_OG0	95
CG14005_OG0001926	191
CG14006_OG0001927	0
CG14007_OG0009567	75
CG14011_OG0003731	28
CG14013_OG0003734	2
CG14014_OG0009443	0
CG14015_OG0009446	173
CG14017_OG0003733	1
CG14020_OG0003686	113
CG14022_OG0008831	7881
CG14024_OG0003410_OG0	9
CG14034_OG0008836	24
CG14036_OG0008842	2
CG14042_OG0001816	55
CG14043_OG0003425	480
CG14044_OG0008964	92
CG14050_OG0000684	17
CG14052_OG0007777	0
CG14053_OG0012099	0
[truncated: 9,910 more rows]
