# Supplementary material for: Evolution of chemosensory tissues and cells across ecologically diverse Drosophilids
Source: Nat Commun. 2024 Feb 5;15:1047. doi: 10.1038/s41467-023-44558-4 (PMC10844241; doi:10.1038/s41467-023-44558-4)
Supplement: Supplementary file 18 — Supplementary Data 15 [file 41467_2023_44558_MOESM18_ESM.zip › all_count_tables_renamed/SIMA2FL_counts_trim_genes_FBids_1_1_sorted.txt]

128up_OG0006588	469
14-3-3epsilon_OG0002478	2687
14-3-3epsilon_OG0001126_OG1	5993
140up_OG0004534	213
18w_OG0003044	1939
26-29-p_OG0010897	2065
2mit_OG0000576_OG0	26
5-HT1A_OG0006644	30
5-HT1B_OG0006647	59
5-HT2A_OG0000287_OG0	32
5-HT2B_OG0011472	47
5-HT7_OG0005777	27
5PtaseI_OG0005188	915
7B2_OG0004187	809
a_OG0006460	854
a10_OG0010691	674
a5_OG0009037	335
a6_OG0007651	190
AANATL2_OG0003640	64
AANATL4_OG0000091_OG1	2
AANATL7_OG0007605	23
Aasdh_OG0001831	107
Aatf_OG0001947	203
aay_OG0011265	3096
ab_OG0009683	352
ab_OG0009684	63
ABCB7_OG0011281	1999
Pmp70_OG0003257	2650
Abd-B_OG0005000	0
Abi_OG0002227_OG0	387
Abl_OG0010722	1411
abo_OG0009656	111
Abp1_OG0010565	360
abs_OG0003097	233
ac_OG0007843	0
Ac13E_OG0008321	1095
Ac3_OG0009573	231
Ac78C_OG0010320	38
Acam_OG0000252_OG0	0
Acam_OG0000252_OG1	0
Acam_OG0005131	0
CG9149_OG0011313	728
Acbp1_OG0009246	221
Acbp2_OG0010415	364
Acbp4_OG0000311_OG0	0
Acbp4_OG0000311_OG1	1
Acbp6_OG0010414	40
ACC_OG0007193	5143
AcCoAS_OG0000812	2942
Ace_OG0000652_OG0	131
Acer_OG0000953_OG0	1576
Acer_OG0003808	711
Acf_OG0002671	661
Achl_OG0002770	493
acj6_OG0008333	3
acj6_OG0008334	13
Ack_OG0010507	2459
Ack-like_OG0006546	331
Acn_OG0009540	2943
CG5009_OG0006075	1560
Acox57D-d_OG0006913	383
Acox57D-p_OG0001151	595
Acp1_OG0009317	19865
Acp32CD_OG0009664	0
Acp65Aa_OG0003939	10
Acph-1_OG0001513	81
CG12512_OG0008829	496
CG18155_OG0007972	29
Acsl_OG0007133	4420
Act42A_OG0000022_OG0	14241
Act42A_OG0000022_OG1	708896
Act42A_OG0000022_OG3	80334
Act42A_OG0000022_OG4	117202
Act42A_OG0000022_OG5	812
Actn_OG0003148_OG0	102597
Actn3_OG0011403_OG0	0
ACXB_OG0000046_OG0	0
ACXB_OG0000046_OG1	1
ACXB_OG0000046_OG2	0
ACXB_OG0000046_OG2.2	0
ACXD_OG0004078_OG0	6
Acyp_OG0009408	0
Acyp2_OG0011498	193
Ada_OG0002342	6
Ada1-2_OG0003777_OG0	84
Ada2a_OG0005051	70
Ada2b_OG0004799	134
Ada3_OG0007872	532
AdamTS-A_OG0005247	3473
AdamTS-A_OG0012010	18
AdamTS-B_OG0008089	3746
Adar_OG0007649	1562
Adat1_OG0003596	31
Adck1_OG0006032	270
Adck5_OG0010063	486
ADD1_OG0006579	240
Adf1_OG0001636_OG0	0
Adgf-A_OG0001991_OG0	0
Adgf-A_OG0003900	113
Adgf-A2_OG0010109	9
Adgf-B_OG0010108	1
Adgf-C_OG0001030_OG0	247
Adgf-D_OG0002208_OG0	161
Adgf-E_OG0006152	1
Adh_OG0003395_OG0	13
Adi1_OG0010940	385
AdipoR_OG0004727	3269
CG3809_OG0004951	3
AdenoK_OG0003918_OG0	689
Ady43A_OG0002958	564
AdoR_OG0005733	159
adp_OG0006108	710
AdSS_OG0000854_OG0	6587
Aduk_OG0004873	429
Ae2_OG0010984	1456
CG6512_OG0010913	3871
aft_OG0006080	146
Afti_OG0005567	323
Ag5r_OG0008212	5
Ag5r2_OG0008213	1
AGBE_OG0007237	4388
AgmNAT_OG0001753	45
ago_OG0010530	1188
AGO1_OG0007307	1476
AGO2_OG0000119_OG0	3
Agpat1_OG0008448	215
Agpat2_OG0003465	533
Agpat3_OG0004018	1279
Agpat4_OG0004019_OG0	120
ADPS_OG0002932	213
agt_OG0001016_OG0	121
Spat_OG0007723	473
Ahcy_OG0001195_OG0	959
AhcyL1_OG0011110	815
AIF_OG0001225	499
AIMP1_OG0007108	887
AIMP2_OG0009977	878
AIMP3_OG0005998	414
Adk1_OG0010829	12579
Adk3_OG0005467	401
Ak6_OG0007201	80
Akap200_OG0000367_OG0	155
Akh_OG0010512	45
AkhR_OG0009627	140
akirin_OG0010441	1535
Akr1B_OG0001292	2287
Akt1_OG0005415	1082
al_OG0008749	151
Aladin_OG0007570	122
AlaRS_OG0003477	1226
AlaRS-m_OG0010596	572
Alas_OG0006853	8014
alc_OG0006389	4140
Ald1_OG0005647	91839
Ald2_OG0005645	20
Aldh_OG0003615	3720
Aldh-III_OG0006742	10528
Aldh7A1_OG0003841_OG0	191
Alg-2_OG0001588_OG0	690
Alg1_OG0002607_OG0	0
Alg10_OG0000709_OG0	105
Alg11_OG0012170	541
CG8412_OG0004562	1267
Alg14_OG0001194_OG0	41
Alg2_OG0010641	312
Alg3_OG0003012	16
Alg3_OG0006966	542
CG5287_OG0001281	248
CG5287_OG0003790	153
Alg9_OG0005173	142
Alh_OG0004317	823
Alh_OG0004319	606
Alh_OG0011430	275
alien_OG0009301	725
ALiX_OG0005343	2437
Alk_OG0006414	1757
CG12179_OG0001176_OG0	35
Alp1_OG0010289	2
Alp10_OG0010194	0
Alp11_OG0008522	0
Alp12_OG0003717	242
Alp13_OG0001034	174
Alp2_OG0000261_OG0	24
Alp2_OG0000261_OG1	71
Alp4_OG0005779	680
Alp6_OG0006360	25
Alp7_OG0003030	1
Alp9_OG0003931	0
alph_OG0000083_OG0	1
alph_OG0005113	1561
alpha-Catr_OG0006852	647
alpha-Est1_OG0004357	3934
alpha-Est10_OG0004350	2197
alpha-Est2_OG0000314	152
alpha-Est3_OG0004356	1053
alpha-Est6_OG0004354	1
alpha-Est7_OG0001351	3123
alpha-Est8_OG0004352	2240
alpha-Est9_OG0004351	1136
alpha-Man-Ia_OG0003130	84
alpha-Man-Ia_OG0003131	719
alpha-Man-Ia_OG0001168	709
alpha-Man-Ib_OG0005087	450
alpha-Man-Ic_OG0011549	4
alpha-Man-IIa_OG0004878	576
alpha-Man-IIb_OG0005229	909
alpha-PheRS_OG0008296	403
alpha-Spec_OG0011040	13497
alpha4GT1_OG0000948	375
alphaCOP_OG0011275	2098
alphaSnap_OG0010384	1753
alphaTub67C_OG0010998	31
Alr_OG0008278	301
alrm_OG0002498	101
Als2_OG0009863	1354
alt_OG0004894	1471
aly_OG0004083	0
Ama_OG0002112	2
Amacr_OG0009433	384
amd_OG0001918	51
Amnionless_OG0008741	9
amon_OG0011540	936
amos_OG0003702_OG0	0
AMPdeam_OG0008245	5709
Amph_OG0007204	6481
AMPKalpha_OG0001698	4254
Amt_OG0004607	80
Amun_OG0008385	2278
amx_OG0007575	236
Amy-p_OG0000157_OG0	76
Amy-p_OG0000157_OG0.2	39
Amyrel_OG0006416	0
ana_OG0006403	28
ana1_OG0002269	418
ana2_OG0007120	59
ana3_OG0006194	52
Ance-2_OG0003658	22
Ance-3_OG0001891_OG0	523
Ance-3_OG0009407	578
Ance-4_OG0006406	176
Ance-5_OG0005870	862
anchor_OG0010100	624
Andorra_OG0011741	1
Ank2_OG0010460	4707
Ankle2_OG0000780	1590
l(2)35Be_OG0003404_OG0	115
anox_OG0007490	1060
Ant2_OG0008041	38
antdh_OG0008007	1060
Antp_OG0002113	426
antr_OG0007227	18
AnxB10_OG0008082	7004
AnxB11_OG0008196	1379
AnxB9_OG0004410	14190
aop_OG0003458	722
aos_OG0010741	1945
Aos1_OG0002145_OG0	239
AOX1_OG0005242	3205
AOX2_OG0000143_OG0	3446
AOX2_OG0000143_OG1	7
AOX4_OG0001465	81
ap_OG0005832	396
AP-1-2beta_OG0008273	2107
AP-1gamma_OG0007680	1823
AP-1mu_OG0005553	972
AP-1sigma_OG0005334	1529
AP-2alpha_OG0008751	1065
AP-2mu_OG0004736	943
AP-2sigma_OG0004385	538
Apc_OG0005387	1115
APC10_OG0005888	104
Apc2_OG0005308	132
APC4_OG0003171_OG0	217
APC7_OG0001703	4
ApepP_OG0000963	260
aph-1_OG0003552_OG0	333
aPKC_OG0006607	453
aPKC_OG0006608	89
aPKC_OG0006609	87
Aplip1_OG0011323	552
apn_OG0002443_OG0	0
apolpp_OG0012638	6551
app_OG0010830	587
APP-BP1_OG0010070	179
Appl_OG0007834	1627
Aprt_OG0004075	148
Aps_OG0010085	1415
apt_OG0002733	712
CG18815_OG0010034	1816
AQP_OG0007242	7527
aqrs_OG0005393	0
aqz_OG0001049_OG1	8579
ara_OG0009939	444
aralar1_OG0001518	1823
Arc1_OG0002768_OG0	6473
Arc2_OG0006127	288
Arc42_OG0001370_OG0	693
Archease_OG0002289_OG0	228
Arf51F_OG0006831	1010
Arf79F_OG0012164	3018
ArfGAP1_OG0010836	643
ArfGAP3_OG0003816_OG0	866
Arfip_OG0005451	250
Arfrp1_OG0007681	124
arg_OG0003183	77
arg_OG0007835	19
Argk_OG0011233	154607
Argk_OG0011925	2016
Argl_OG0009800	84
CG31469_OG0002209_OG0	230
ArgRS_OG0008151	546
ArgRS-m_OG0004367	87
ari-1_OG0007878	1745
ari-2_OG0003028	966
Arl1_OG0010003	476
Arl2_OG0004816	77
Arl5_OG0011164	306
Arl6_OG0007042	147
Arl6IP1_OG0004993	397
Arl8_OG0004797	572
arm_OG0007636	6764
armi_OG0002027	129
Arp1_OG0004441	1694
Arp10_OG0007423	1813
Arp2_OG0001770	558
Arp3_OG0010555	495
Arp5_OG0001448_OG0	232
Arp53D_OG0011600	0
Arp6_OG0008512	373
Arp8_OG0007614	357
Arpc1_OG0009187	1376
Arpc2_OG0009417	670
Arpc3A_OG0005226	209
Arpc3B_OG0008590	18
Arpc4_OG0008719	672
Arpc5_OG0008957	317
arr_OG0007264	826
Arr1_OG0009490	2608
Arr2_OG0004099	5531
Ars2_OG0005840	2095
Art1_OG0004911	350
Art2_OG0008773	1
Art3_OG0004604	146
Art4_OG0004574	109
Art6_OG0004528_OG0	0
Art7_OG0001547_OG0	315
Art8_OG0009662	57
Art9_OG0002219_OG0	0
Arts_OG0000486_OG0	828
aru_OG0003377	3939
Arv1_OG0013036	96
arx_OG0009914	10
Asap_OG0007180	1980
Asator_OG0002682_OG1	2500
Asciz_OG0010646	101
ase_OG0007840	8
asf1_OG0009889	287
ash1_OG0000982_OG0	0
ash2_OG0004623	530
Ask1_OG0004518	3614
asl_OG0004217	129
AsnRS_OG0003707	1039
AsnRS-m_OG0006452	80
AsnS_OG0000992	2126
asp_OG0004633	2
Asph_OG0006509	24009
ASPP_OG0006932	2192
CG9572_OG0008488	49552
AspRS_OG0006665	1303
AspRS-m_OG0008886	524
asrij_OG0006972	587
asRNA:CR31429_OG0002339_OG0	200
asRNA:CR42743_OG0003772_OG0	0
asRNA:CR43299_OG0012338_OG0	0
asRNA:CR43426_OG0012535_OG0	0
asRNA:CR43454_OG0002277_OG0	54
asRNA:CR43463_OG0001607_OG0	130
asRNA:CR43809_OG0003675_OG0	507
asRNA:CR44106_OG0002406_OG0	21
asRNA:CR44169_OG0002969_OG0	33
asRNA:CR44179_OG0001455_OG0	1033
asRNA:CR44372_OG0000331_OG0	2
asRNA:CR44372_OG0000331_OG1	0
asRNA:CR44894_OG0012090_OG0	1
asRNA:CR45044_OG0005605_OG0	201
asRNA:CR45195_OG0000203_OG0	981
asRNA:CR45195_OG0000203_OG1	58
asRNA:CR45350_OG0001645_OG0	916
asRNA:CR45943_OG0010336	306
asRNA:CR46029_OG0000226_OG0	0
asRNA:CR46029_OG0000226_OG1	3
asRNA:CR46139_OG0003106_OG0	1
asRNA:CR46246_OG0011916	4
asRNA:CR46354_OG0002193_OG0	205
asRNA:CR46473_OG0000925_OG0	16
Ass_OG0001346	142
ast_OG0003560	226
AstA_OG0004634	12
AstA-R1_OG0000689	73
AstA-R2_OG0005396	32
AstC_OG0009668	6
AstC-R1_OG0010134	8
AstC-R2_OG0001295_OG0	11
AstCC_OG0009669	0
asun_OG0002419_OG0	70
Asx_OG0006138	1320
Atac1_OG0003748_OG0	1
Atac2_OG0009508	144
Atac3_OG0000828	236
Tat_OG0001330	1234
Ate1_OG0003045	993
Atet_OG0003384	984
Atf-2_OG0006059	297
Atf3_OG0007763	922
Atg1_OG0009929	101
Atg1_OG0009931	1343
Atg10_OG0001598	14
Atg101_OG0008681	835
Atg12_OG0011904	183
Atg13_OG0004817	1094
Atg14_OG0005089	952
Atg16_OG0005703	568
Atg17_OG0004232	2358
Atg18a_OG0011152	1726
Atg18b_OG0001271_OG0	736
Atg2_OG0011112	2904
Atg3_OG0009922	709
Atg4a_OG0009014	1272
Atg4b_OG0005256	779
Atg5_OG0007974	262
Atg6_OG0005323	565
Atg7_OG0006714	218
Atg8a_OG0008043	9548
Atg8b_OG0005571	1
Atg9_OG0006487	2076
atilla_OG0011822	6958
atk_OG0010362	21
atl_OG0001399	5638
atms_OG0004154	540
ato_OG0004804	0
Atox1_OG0012695	594
ATP6AP2_OG0004869	5933
ATP7_OG0008369	1165
ATP8A_OG0007260	3411
ATP8A_OG0007261	25
Atpalpha_OG0002140	17101
ATPCL_OG0006680	2814
ATPsynB_OG0010987	27131
ATPsynbeta_OG0005823	92670
ATPsynbetaL_OG0001317	2
ATPsynC_OG0005792	57426
ATPsynCF6_OG0005500	12837
ATPsynCF6L_OG0010605	0
ATPsynD_OG0004477	17503
ATPsyndelta_OG0007526	11827
ATPsynE_OG0005568	11546
ATPsynG_OG0009657	12152
ATPsyngamma_OG0005690	26906
ATPsynGL_OG0009315	1
ATPsynO_OG0012619	21484
AttC_OG0000164_OG0	92
AttC_OG0007258	133
AttD_OG0004890	5
Atu_OG0002096	532
Atx-1_OG0012102	6
Atx2_OG0011501	2772
Atxn7_OG0003444	521
aub_OG0000482_OG0	26
aurA_OG0004964	10
aurB_OG0009647	3
aust_OG0001881	0
aux_OG0003096_OG0	896
ave_OG0006159	115
Aven_OG0003291	360
awd_OG0002664	3657
Awh_OG0010478	22
axed_OG0010262	263
Axn_OG0005720	1076
axo_OG0003993	156
axo_OG0010625	32
axo_OG0010626	323
axo_OG0010628	36
Axs_OG0008319	1062
Axud1_OG0003447	518
az2_OG0006736	118
azot_OG0000210_OG0	0
azot_OG0000210_OG1	1
b_OG0009189	10247
B-H1_OG0000267_OG0	352
B-H1_OG0000267_OG1	182
B4_OG0009202	1530
B52_OG0001376_OG0	4095
b6_OG0007653	60
B9d1_OG0005246	35
B9d2_OG0005830	13
bab1_OG0011327	29
bab1_OG0011328	49
bab2_OG0011326	874
babo_OG0006628	827
babos_OG0007027	1665
Bacc_OG0008947	7142
Bace_OG0000801_OG0	1
baf_OG0003792	463
bai_OG0005189	1322
Balat_OG0007229	4
Baldspot_OG0010721	731
ball_OG0001092_OG1	156
bam_OG0005170	5
bap_OG0001358_OG0	0
Bap111_OG0007677	785
Bap170_OG0000903_OG0	67
Bap55_OG0005900	262
Bap60_OG0008560	940
IMPPP_OG0000305_OG1	6190
barc_OG0010291	477
bark_OG0008784	1391
barr_OG0000425_OG0	180
baz_OG0008596	2713
bb8_OG0005496	3
bbc_OG0007266	2339
CG18067_OG0007098	22319
bbg_OG0010871	379
bbg_OG0010872	1374
BBIP1_OG0004876	99
BBS1_OG0010413	75
BBS4_OG0002785_OG0	331
BBS5_OG0002086	374
BBS8_OG0008755	174
BBS9_OG0006919	456
bbx_OG0008688	3993
bc10_OG0010387_OG0	71
BCAS2_OG0005540	170
bcd_OG0002111_OG0	3
bchs_OG0003722	89
BCL7-like_OG0007566	88
bcn92_OG0007793	256
Bdbt_OG0004400	143
bdg_OG0006805	1318
bdl_OG0003385	3053
Bdp1_OG0009215	515
be_OG0000785	2261
BEAF-32_OG0006164	534
beag_OG0004860	426
beat-Ia_OG0011784	62
beat-Ib_OG0009146	20
beat-Ic_OG0001866_OG0	6
beat-IIa_OG0005482	39
beat-IIb_OG0005481	130
beat-IIIa_OG0009463	46
beat-IIIb_OG0009460	60
beat-IIIc_OG0003687	58
beat-IV_OG0005508	154
beat-Va_OG0005024	11
beat-Vb_OG0005021	23
beat-Vc_OG0001062_OG0	13
beat-VII_OG0011542	26
beat-VII_OG0011544	26
beg_OG0004008	288
bel_OG0001048	3193
Bem46_OG0008920	159
ben_OG0000514_OG0	2172
Best1_OG0002590_OG0	3072
Best2_OG0010251	2450
Best3_OG0009963	2
Best4_OG0000558_OG0	0
Bet1_OG0003845_OG0	363
Bet3_OG0004072	267
beta-PheRS_OG0005298	470
beta-Spec_OG0007697	21044
beta'COP_OG0009212	1480
beta3GalTII_OG0012738	99
beta4GalNAcTA_OG0006521	277
beta4GalNAcTB_OG0002610	223
beta4GalT7_OG0005195	183
betaCOP_OG0008653	2990
betaggt-I_OG0008962	768
betaGlu_OG0002667	129
CG32396_OG0011696	2
Bgb_OG0011276	378
bgcn_OG0001647	206
bgm_OG0009412	1160
BHD_OG0010421	179
bi_OG0003201	347
bi_OG0012904	8
BI-1_OG0004087	2075
bib_OG0001843_OG0	10
BicC_OG0009143	35
BicD_OG0009474	1506
CG11873_OG0005086	509
bif_OG0003277	973
bif_OG0012761	345
BigH1_OG0001085_OG0	8
bigmax_OG0005365	396
Bili_OG0002506_OG0	101
bin_OG0010286	1
Bin1_OG0005423	120
bin3_OG0007310	1573
bip1_OG0010560	117
Bka_OG0009250	59
blanks_OG0011885_OG0	0
Blimp-1_OG0010196	2062
Blm_OG0002608	110
Blos1_OG0006148	189
Blos2_OG0010078	121
Blos3_OG0009918	106
Blos4_OG0010933	35
blot_OG0010924	6462
blow_OG0006726	567
blp_OG0005216	687
blw_OG0006982	106844
bma_OG0010967	20
Bmcp_OG0010022	331
bmm_OG0010858	3188
bnb_OG0001206_OG1	4390
CG5059_OG0012191	1580
bnk_OG0005787	0
bnl_OG0004512	157
boca_OG0006727	282
bocks_OG0002575_OG0	474
BOD1_OG0005544	2455
boi_OG0007601	166
boi_OG0007603	62
boil_OG0012322	7
bol_OG0011238	4670
boly_OG0007153	0
BomBc1_OG0001623	3373
BomBc2_OG0000769_OG0	1439
BomBc3_OG0004769	1703
BomT3_OG0011469	3993
bon_OG0004934	849
bond_OG0004726	189
bonsai_OG0007008	338
Boot_OG0006400	7
bor_OG0004967	479
bora_OG0003911	0
BORCS5_OG0008208	700
BORCS6_OG0011365	139
BORCS7_OG0007103	41
borr_OG0009292	1
boss_OG0005676	434
botv_OG0006642	298
bou_OG0007819	168
bowl_OG0008785	530
BoYb_OG0000400_OG0	3
br_OG0007659	22
br_OG0011928	1
Br140_OG0001629	755
brat_OG0001919	179
Brca2_OG0000883	278
Brd_OG0010852	0
CG7154_OG0009310	782
Brd8_OG0002488	214
Bre1_OG0010209	656
Brf_OG0005483	220
Brf_OG0005485	60
brk_OG0007975	331
brm_OG0009999	1280
Brms1_OG0008442	951
Bro_OG0011272	0
brp_OG0000499_OG1	351
l(3)72Ab_OG0009997	1583
bru1_OG0009737	20
bru1_OG0009738	310
bru2_OG0009740	717
bru2_OG0011823	10
bru2_OG0012161	64
bru3_OG0010907	181
bru3_OG0011909	14
Bruce_OG0004896	4320
brun_OG0003663	976
brv1_OG0000706_OG0	0
brv2_OG0010919	0
brv3_OG0011666	2
BRWD3_OG0005288	2149
brwl_OG0009277	629
bs_OG0003002	581
bs_OG0006897	230
bsf_OG0001906_OG0	0
Bsg_OG0009780	7729
Bsg25D_OG0003412_OG0	1603
bsh_OG0009110	0
bsk_OG0012344	1217
bt_OG0000537_OG1	336
BTBD9_OG0000546_OG0	5
BtbVII_OG0011887	2687
btd_OG0007557	394
Btk29A_OG0001838	688
Btk29A_OG0011763	18
btl_OG0002041	89
btn_OG0004719	7
Btnd_OG0008611	1
btsz_OG0001035_OG1	1455
btsz_OG0004581	0
btv_OG0003692	32
btv_OG0009487	266
btz_OG0005342	1552
Bub1_OG0001806_OG0	472
Bub3_OG0005120	274
BubR1_OG0000657_OG0	47
Buffy_OG0006561	137
bug_OG0006803	355
Bug22_OG0009372	350
BuGZ_OG0008876	1472
CG8270_OG0010257	247
bun_OG0000556	1352
bun_OG0009749	1492
bur_OG0003683_OG0	1135
Burs_OG0001045_OG0	0
bves_OG0007497	156
bves_OG0007499	143
bw_OG0006000	103
bwa_OG0009122	197
bwa_OG0012525	198
Bx_OG0008666	7
Bx_OG0008667	318
Bx42_OG0007682	1374
by_OG0005550	6277
byn_OG0010803	0
bys_OG0007950	306
c-cup_OG0012143	0
c(3)G_OG0001464_OG0	98
c11.1_OG0007569	1893
c12.1_OG0007568	471
c12.2_OG0007567	2066
C15_OG0002126_OG0	6
C1GalTA_OG0009799	435
C3G_OG0007801	3765
C901_OG0008027	0
ca_OG0005700	2245
Ca-alpha1D_OG0009140	9009
Ca-alpha1T_OG0003323	490
Ca-beta_OG0009681	1552
Ca-Ma2d_OG0009139	2417
CaBP1_OG0008860	1197
cac_OG0000605_OG0	155
cact_OG0009392	16279
cactin_OG0003129	609
cad_OG0009437	10
Cad74A_OG0010922	26
Cad86C_OG0002368	1220
Cad87A_OG0001088_OG0	250
Cad89D_OG0001058_OG0	3
Cad96Ca_OG0011497	1664
Cad96Cb_OG0005172	2
Cad99C_OG0005704	1729
CadN_OG0000277_OG1	59
Caf1-105_OG0002830	58
Caf1-180_OG0007408	229
Caf1-55_OG0001036	529
cag_OG0001595_OG0	164
CAH1_OG0009192	1609
CAH13_OG0002843	0
CAH14_OG0002807	2
CAH15_OG0006256	0
CAH16_OG0000498_OG1	1
CAH2_OG0001000_OG0	636
CAH3_OG0003177	495
CAH5_OG0005796	3
CAH7_OG0000840	2557
CAH8_OG0004748	50
CAH9_OG0005622	158
CAHbeta_OG0002334	73
cal1_OG0002556_OG0	0
CalpA_OG0003035	2738
CalpB_OG0010971	1238
CalpC_OG0008186	914
Calr_OG0005564	9315
Cals_OG0013279_OG0	1086
Calx_OG0002139_OG0	0
Calx_OG0004417	5081
Calx_OG0004418	2711
calypso_OG0006121	318
Cam_OG0012053	7336
CaMKI_OG0012767	3238
CaMKII_OG0013280	8744
Camp_OG0005907	392
Camta_OG0006364	510
Camta_OG0006365	40
can_OG0004061_OG0	2
CanA1_OG0005778	1125
CanB_OG0000231_OG0	192
CanB_OG0000231_OG1	2783
Cand1_OG0009382	1015
CAP_OG0000587_OG0	15806
CAP_OG0012405	10
Cap-D2_OG0005121	106
Cap-D3_OG0009448	379
Cap-G_OG0002924	434
Cap-H2_OG0004906	540
Capa_OG0005712	120
Caper_OG0009347	5431
Capr_OG0010138	949
caps_OG0010156	1299
caps_OG0010157	1329
capt_OG0009025	6525
capu_OG0000612_OG0	412
car_OG0007437	275
CARPA_OG0007960	20
CARPB_OG0007554	45
CarT_OG0009432	27
cas_OG0004236	0
casp_OG0006502	866
cass_OG0009476	3196
Cat_OG0003869	4135
cathD_OG0002862	9001
cato_OG0006491	0
Catsup_OG0009538	479
caup_OG0009938	110
cav_OG0000654	213
caz_OG0003243_OG0	1581
cbc_OG0007265	510
Cbl_OG0002051_OG0	0
CBP_OG0001721	39
CBP_OG0007971	38
Cbp20_OG0005066	214
Cbp53E_OG0006447	1268
Cbp80_OG0007913	307
Cbp80_OG0007915	243
Cbs_OG0003124	298
cbs_OG0007263	344
cbt_OG0008760	2517
Cby_OG0004789	50
Cc2d2a_OG0002702	69
CCAP_OG0011467	6
CCAP-R_OG0000870	61
ccb_OG0012089	0
CCDC151_OG0011900	92
CCDC53_OG0009785	155
Ccdc58_OG0010399	111
Ccdc85_OG0008917	238
CCHa1_OG0004530	129
CCHa1-R_OG0006065	61
CCHa2_OG0002186_OG0	196
CCHa2-R_OG0005836	38
Cchl_OG0004776	5677
CCKLR-17D1_OG0003334	1
CCKLR-17D1_OG0008675	35
CCKLR-17D1_OG0011744	3
CCKLR-17D3_OG0008678	38
Ccm3_OG0005250	724
Ccn_OG0010106	301
Ccn_OG0010107	366
Ccn_OG0012179	124
Ccp84Ab_OG0000178_OG0	3
Ccp84Ac_OG0001349_OG0	6
Ccp84Ae_OG0002110_OG0	10
Ccp84Af_OG0000109_OG0	0
Ccp84Af_OG0000109_OG1	0
Ccp84Af_OG0000109_OG2	1
Ccp84Ag_OG0001348_OG0	1
Ccs_OG0006299	293
CCT1_OG0002281_OG0	1125
CCT2_OG0003145	1087
CCT3_OG0004995	1558
CCT4_OG0000979	941
CCT5_OG0006600	3055
CCT6_OG0008508	1204
CCT7_OG0004839	479
CCT7_OG0004841	276
CCT8_OG0007117	1620
Ccz1_OG0010481	430
cd_OG0004708	36
CD98hc_OG0001357_OG0	3900
Cda4_OG0008701	333
Cda5_OG0008721	4694
Cda9_OG0002707	12
CDase_OG0005749	1089
cdc14_OG0009306	2874
Cdc16_OG0005493	96
Cdc23_OG0009421	192
Cdc27_OG0010426	992
Cdc2rk_OG0006290	132
Cdc37_OG0011041	785
Cdc42_OG0008268	677
Cdc45_OG0007388	340
Cdc5_OG0011371	570
CDC50_OG0008483	1387
Cdc6_OG0002054	7
Cdc7_OG0007729	2799
Cdep_OG0002087	776
Cdep_OG0004159	1299
CdGAPr_OG0009111	1260
cdi_OG0000729	2623
cDIP_OG0004394	142
Cdk1_OG0000555_OG0	0
Cdk12_OG0009875	563
Cdk2_OG0002391	72
CDK2AP1_OG0008015	439
Cdk4_OG0006632	370
Cdk5_OG0002993	391
Cdk5alpha_OG0009389	751
Cdk7_OG0001724	104
Cdk8_OG0010977	84
Cdk9_OG0007009	379
Cdlc2_OG0000234_OG1	774
cdm_OG0002482	1769
Cds_OG0010549	858
Ced-12_OG0009727	517
ced-6_OG0006366	4932
CenB1A_OG0004675	979
CenG1A_OG0003595_OG0	4123
CenG1A_OG0009182	32
Cenp-C_OG0002322	185
Cep135_OG0009952	209
Cep135_OG0009954	246
cep290_OG0004127	214
Cep89_OG0006812	2
Cep97_OG0008778	353
cer_OG0012078	423
Cerk_OG0004182	2612
cert_OG0011161	993
Cf2_OG0008971	1936
Cfp1_OG0007571	577
CG5789_OG0004615	370
cg_OG0006533	2424
CG10000_OG0005395	0
CG10005_OG0004963	32
CG10011_OG0005399	507
CG10013_OG0002410_OG0	1
CG10019_OG0008786	26
CG10026_OG0009081	310
CG10029_OG0004344	20
CG10031_OG0008792	578
CG10035_OG0004420	316
CG10038_OG0001436_OG0	231
CG10041_OG0012259_OG0	5
CG10051_OG0007036	0
CG10053_OG0004336	91
CG10055_OG0004329	738
CG10062_OG0007038	451
CG10063_OG0010284	35
CG10064_OG0010282	13
CG10068_OG0004321	402
CG10073_OG0000065_OG2	2
CG10075_OG0010279	1137
CG10077_OG0010277	17755
CG10082_OG0005964	4739
CG10086_OG0001355	3
CG10089_OG0010567	531
CG10098_OG0004320	463
CG10104_OG0006132	0
CG10116_OG0010569	0
CG10126_OG0005023	1885
CG10132_OG0009091	1687
CG10137_OG0009093	363
CG10139_OG0006151	244
CG10140_OG0010573	119
CG10147_OG0010256	153
CG10151_OG0006160	67
CG10154_OG0010575	0
CG10163_OG0010252	0
CG10164_OG0001489	0
CG10165_OG0011781	83
CG10171_OG0010163	211
CG10175_OG0005507	1449
CG10177_OG0001079_OG0	0
CG10184_OG0005509	162
CG10185_OG0005203	577
CG10189_OG0009087	177
CG10194_OG0009085	218
CG10195_OG0003572	515
CG10205_OG0006168	1930
CG10208_OG0005527	497
CG10209_OG0006169	325
CG10211_OG0009505	1497
CG10222_OG0010165	195
CG10226_OG0010249	1075
CG10237_OG0003462	21147
CG1024_OG0004294	248
CG10252_OG0011517	2
CG10254_OG0002565	565
CG10257_OG0006606	198
CG10264_OG0005208	8
CG10265_OG0006935	110
CG10274_OG0003940	490
CG10280_OG0004257	0
CG10283_OG0001907_OG0	95
CG10286_OG0004292	528
CG10298_OG0004288	1
CG10300_OG0005516	6
CG10301_OG0005515	27
CG10307_OG0005957	8236
CG10311_OG0004972	1607
CG10317_OG0004974	3
CG10321_OG0005965	1361
CG10324_OG0004994	157
CG10332_OG0005992	0
CG10333_OG0009507	752
CG10336_OG0009516	58
CG10337_OG0009096	110
CG10338_OG0009517	228
CG10339_OG0006873	1496
CG10340_OG0001059_OG0	1366
CG10341_OG0009518	165
CG10343_OG0009520	211
CG10344_OG0007020	25
CG10345_OG0002430_OG0	15297
CG10347_OG0000607_OG0	116
CG10348_OG0003704	625
CG10352_OG0008207	71
CG10353_OG0008206	545
CG10357_OG0010470	162
CG10359_OG0010469	637
CG10361_OG0010014	46
CG10362_OG0008202	303
CG10365_OG0005518	2072
CG10366_OG0009102	603
CG10375_OG0005526	641
CG10376_OG0009519	397
CG10383_OG0001909	2211
CG10384_OG0007018	30
CG10405_OG0004983	6
CG10407_OG0005207	17
CG10413_OG0003703_OG0	123
CG10417_OG0013094	802
CG10418_OG0010832	69
CG10425_OG0002500	274
CG10428_OG0001263_OG0	307
CG10431_OG0001914	86
CG10433_OG0006904	2322
CG10435_OG0002296_OG0	521
CG10444_OG0007082	362
CG10445_OG0001356	2
CG10459_OG0001605_OG0	1
CG10462_OG0009105	591
CG10463_OG0009108	178
CG10466_OG0012145	94
CG10467_OG0010233	262
CG10469_OG0010232	167
CG10470_OG0009541	370
CG10472_OG0000811_OG0	208
CG10479_OG0010225	32
CG10481_OG0009114	22
CG10483_OG0010221	363
CG10486_OG0010219	0
CG10492_OG0009544	698
CG10494_OG0006908	137
CG10495_OG0009546	132
CG10505_OG0006927	1
CG10508_OG0010314	1131
CG10510_OG0003948	1
CG10513_OG0005163	481
CG10514_OG0005162	356
CG10516_OG0009998	159
CG10527_OG0002810_OG0	671
CG10543_OG0006262	2706
CG10550_OG0000747	4642
CG10555_OG0008527	460
CG10561_OG0009552	2197
CG10565_OG0010321	2536
CG10576_OG0010200	1742
CG10581_OG0010326	0
CG10584_OG0010328	482
CG10587_OG0000094_OG0	0
CG10587_OG0000094_OG1	2
CG10587_OG0000094_OG2	0
CG10589_OG0003950	0
CG10591_OG0010195	0
CG10597_OG0003317	1
CG10598_OG0011740	6
CG10600_OG0009530	1918
CG10602_OG0009532	2018
CG10616_OG0010838	624
CG10621_OG0001911	139
CG10623_OG0001912	974
CG10628_OG0009107	86
CG10631_OG0001241	1939
CG10646_OG0009949	111
CG10654_OG0009947	119
CG10657_OG0009951	79
CG10660_OG0010840	321
CG10663_OG0010839	997
CG10669_OG0005156	260
CG10674_OG0010603	384
CG10680_OG0003577	3774
CG10681_OG0009950	116
CG10700_OG0011812	0
CG10702_OG0009548	563
CG10710_OG0010908	667
CG10713_OG0010576	73
CG10725_OG0010574	5
CG10730_OG0000951	14
CG10731_OG0006517	171
CG10737_OG0006638	53321
CG10738_OG0010568	69
CG1074_OG0007339	174
CG10747_OG0009127	561
CG10748_OG0011855_OG0	0
CG10749_OG0003913_OG0	0
CG10750_OG0009561	0
CG10752_OG0010150_OG0	0
CG10761_OG0008304	0
CG1077_OG0004263	1
CG10793_OG0003237	28
CG10795_OG0006915	239
CG10799_OG0003081	74
CG10801_OG0012112	31
CG10802_OG0008133	917
CG10803_OG0008134	207
CG10804_OG0008132	285
CG10809_OG0010976	216
CG10814_OG0007257	0
CG10822_OG0007072	0
CG10839_OG0009144	0
CG10841_OG0002198_OG0	2
CG10853_OG0003980_OG0	2
CG10859_OG0009209	0
CG10862_OG0002017_OG1	2314
CG10863_OG0010486	2292
CG10863_OG0012194_OG0	6
CG10864_OG0005043	53
CG10866_OG0010485	316
CG10874_OG0003457	764
CG10877_OG0002385_OG0	7
CG10887_OG0002183_OG0	0
CG10898_OG0002547	344
CG1090_OG0003105_OG0	14
CG10903_OG0002293_OG0	172
CG10904_OG0011634	104
CG10907_OG0001984_OG0	253
CG10909_OG0005022	0
CG10910_OG0006092	0
CG10911_OG0006095	2
CG10912_OG0000471	0
CG10914_OG0006109	132
CG10919_OG0001352	2
CG1092_OG0001161_OG0	238
CG10920_OG0007959	0
CG10927_OG0006710	37
CG10931_OG0006071	1
CG10932_OG0007954	881
CG10934_OG0002756_OG0	0
CG10939_OG0005908	1565
CG10947_OG0009415	2739
CG10948_OG0009927	1050
CG10949_OG0009416	127
CG10950_OG0012279	2
CG10958_OG0001743	205
CG10959_OG0008299	50
CG10962_OG0007748	34
CG10970_OG0003173	1
CG10973_OG0012539	322
CG10979_OG0004244	458
CG10984_OG0009934	504
CG10996_OG0008249	0
CG11000_OG0004245	19
CG11007_OG0003037	224
CG11018_OG0007064	0
CG11029_OG0001270	9
CG1103_OG0003103_OG0	0
CG11030_OG0003728	407
CG11034_OG0001268	191
CG11035_OG0002292_OG0	653
CG11041_OG0001654	59
CG11044_OG0007073	2149
CG1105_OG0004314	1087
CG11050_OG0009604	4878
CG11060_OG0006765	13
CG11068_OG0011716	0
CG11069_OG0004655	256
CG11076_OG0001759	542
CG11077_OG0000549_OG0	52
CG11085_OG0008456	1
CG11089_OG0004653	306
CG11095_OG0003249	214
CG11099_OG0007074	753
CG11103_OG0003250	171
CG11106_OG0012330	0
CG11109_OG0001964	113
CG11110_OG0006619	233
CG11123_OG0006752	211
CG11125_OG0006747	310
CG11127_OG0006744	336
CG1113_OG0004171	15
CG11131_OG0001957_OG0	2
CG11134_OG0003251	106
CG11141_OG0006745	572
CG11145_OG0006754	0
CG11147_OG0003729	12172
CG11149_OG0003730	2
CG11151_OG0008256	2240
CG11159_OG0006283	3
CG1116_OG0004164	586
CG11162_OG0008263	1
CG11168_OG0004657	1171
CG11170_OG0006462	48
CG11178_OG0003327	229
CG11180_OG0006625	493
CG11191_OG0007189	1048
CG11192_OG0007095	0
CG11200_OG0007088	643
CG11211_OG0012938	15
CG11226_OG0012166_OG0	1
CG11227_OG0007505	0
CG1124_OG0002090	388
CG11241_OG0003815_OG0	74
CG11247_OG0009861	334
CG11248_OG0003830_OG0	254
CG11249_OG0009864	2
CG11251_OG0001998	0
CG11257_OG0007039	214
CG11263_OG0001789	29
CG11267_OG0011856	400
CG11269_OG0006458	0
CG11275_OG0002906	970
CG11279_OG0003924_OG0	12
CG11286_OG0004361	0
CG1129_OG0002085	357
CG11291_OG0003029	2
CG11294_OG0007761	0
CG11298_OG0007031	0
CG11309_OG0010303	683
CG11317_OG0012026	315
CG11318_OG0000756	3
CG11319_OG0009603	212
CG11327_OG0009628	23
CG11333_OG0002657_OG0	4
CG11334_OG0005804	919
CG11342_OG0011920	39
CG11345_OG0011138	0
CG11349_OG0011131	0
CG11353_OG0011127	24
CG11356_OG0008477	13
CG11357_OG0011126	468
CG1136_OG0010499	2462
CG11367_OG0000806_OG0	113
CG11369_OG0011699	0
CG1137_OG0004303	3
CG11370_OG0003817_OG0	9
CG11377_OG0008723	276
CG11378_OG0007395	237
CG11379_OG0007397	1
CG11380_OG0007400	21
CG11381_OG0007402	1
CG11382_OG0007404	412
CG11384_OG0007396	0
CG1139_OG0004077	2
CG11391_OG0001026_OG0	389
CG11396_OG0010345	287
CG11398_OG0007405	91
CG11403_OG0007406	47
CG11404_OG0012169	0
CG11406_OG0006889	2
CG11409_OG0007766	28
CG11413_OG0011575	500
CG11414_OG0006019	1918
CG11417_OG0007590	297
CG1142_OG0012974	170
CG11425_OG0009823	452
CG11426_OG0009824	418
CG1143_OG0011104	2998
CG11436_OG0003200	126
CG11437_OG0009825	21
CG11438_OG0009826	76
CG11447_OG0004515	230
CG11449_OG0000981_OG1	0
CG11453_OG0001027_OG0	881
CG11454_OG0001792	215
CG11456_OG0003951	145
CG11459_OG0000135_OG1	12
CG1146_OG0011093	7278
CG11470_OG0000857	0
CG11474_OG0005934	1010
CG11475_OG0005935	10
CG11498_OG0001515	73
CG11504_OG0002630	661
CG11523_OG0009832	225
CG11529_OG0010828	91
CG11537_OG0010640	1067
CG11550_OG0002660	264
CG11560_OG0010817	155
CG11562_OG0008742	80
CG11563_OG0002662	172
CG11566_OG0007496	4
CG11570_OG0004027	0
CG11581_OG0008240	0
CG11583_OG0010538	295
CG11584_OG0008239	1
CG11585_OG0012335	1
CG11586_OG0010534	329
CG11590_OG0001741	171
CG11593_OG0010497	434
CG11594_OG0010492	595
CG11596_OG0007629	558
CG11601_OG0008739	226
CG11608_OG0000142_OG0	2
CG1161_OG0004180	1903
CG11617_OG0008731	691
CG11619_OG0003864_OG0	37
CG11626_OG0011450	4
CG11629_OG0003739	0
CG11630_OG0009580	10
CG11634_OG0009583	0
CG11635_OG0007156	6
CG11638_OG0007387	358
CG11655_OG0001745_OG0	712
CG11656_OG0005013	10
CG11658_OG0010025	782
CG11663_OG0012087	0
CG11664_OG0011395	0
CG11666_OG0012316	0
CG11668_OG0002452	106
CG11670_OG0005008	1
CG11672_OG0004805	2
CG11674_OG0008231	4
CG11679_OG0008511	174
CG11686_OG0002448_OG0	1064
CG11693_OG0004810	1
CG11694_OG0000225_OG0	0
CG11694_OG0000225_OG1	0
CG11695_OG0007879	317
CG11696_OG0007880	292
CG11698_OG0002319_OG0	0
CG11699_OG0007882	924
CG11703_OG0002165_OG0	0
CG11710_OG0001691_OG0	365
CG1172_OG0004189	310
CG11722_OG0001391	269
CG11723_OG0003571	260
CG11726_OG0010048	0
CG11737_OG0001419_OG0	1476
CG11741_OG0001420_OG0	7
CG11752_OG0007995	2925
CG11755_OG0000851	69
CG11756_OG0007997	2
CG11760_OG0004826	315
CG11768_OG0004832	213
CG11771_OG0005200	1055
CG11777_OG0006309	56
CG11779_OG0004481	438
CG11786_OG0012799	14
CG11788_OG0007083	113
CG11790_OG0005187	790
CG11791_OG0012008	3237
CG11807_OG0003009_OG0	522
CG11808_OG0006841	109
CG11811_OG0004058	189
CG11816_OG0008636	0
CG11835_OG0000264_OG0	3291
CG11835_OG0000264_OG1	9510
CG11837_OG0005082	150
CG11841_OG0005083	1660
CG11842_OG0000856_OG1	109
CG11843_OG0011490	87
CG11852_OG0002502_OG0	72
CG11854_OG0005171	20
CG11857_OG0005167	679
CG11858_OG0005166	209
CG11878_OG0000055_OG0	10
CG11878_OG0000055_OG1	63
CG11878_OG0000055_OG2	29
CG11882_OG0005094	100
CG11883_OG0006313	1914
CG11885_OG0003355	114
CG11892_OG0005161	216
CG11893_OG0000039_OG2	86
CG11899_OG0005100	748
CG11902_OG0005155	320
CG11906_OG0001618	261
CG11911_OG0008747	0
CG11912_OG0008746	0
CG11920_OG0005183	124
CG11927_OG0003556	541
CG11929_OG0011773	0
CG11961_OG0001155_OG0	548
CG11964_OG0004848	175
CG11970_OG0004849	679
CG11975_OG0004850	765
CG11977_OG0012457_OG0	0
CG11980_OG0002337	139
CG11983_OG0004852	19
CG11986_OG0004855	51
CG11997_OG0004862	3
CG11999_OG0004179	301
CG12003_OG0004112	0
CG12004_OG0011286	1730
CG12009_OG0010662	1
CG12010_OG0010671	75
CG12011_OG0011025	3
CG12012_OG0010672	237
CG12016_OG0010666	491
CG12017_OG0010661	3
CG12020_OG0011042	1
CG12024_OG0011050	673
CG12025_OG0011053	821
CG12035_OG0011029	1
CG12038_OG0011331	92
CG12054_OG0000497	991
CG12056_OG0003138	329
CG12057_OG0003139	7
CG12061_OG0000938_OG0	1
CG12065_OG0007412	2460
CG12069_OG0001519	1
CG12071_OG0011553	120
CG12071_OG0013484	163
CG12075_OG0007754	2980
CG1208_OG0004248	1507
CG12081_OG0007411	569
CG12084_OG0011296	2527
CG12091_OG0011293	3486
CG12093_OG0011111	670
CG12096_OG0008559	482
CG12099_OG0011289	6083
CG12104_OG0011284	139
CG12105_OG0004111	1866
CG12106_OG0007586	67
CG12107_OG0006719	138
CG12111_OG0007413	6
CG12112_OG0012598_OG0	20
CG12115_OG0007587	0
CG12116_OG0008625	1511
CG12118_OG0007585	2231
CG12121_OG0007579	931
CG12123_OG0003325	123
CG12128_OG0002879	295
CG12129_OG0002878	257
CG1213_OG0002105	300
CG12134_OG0006319	151
CG12147_OG0004192	0
CG12155_OG0003210	449
CG12159_OG0002860	299
CG12164_OG0006760	8
CG12170_OG0002098	605
CG12171_OG0004222	348
CG12173_OG0004172	92
CG12177_OG0008262	1644
CG1218_OG0002103	108
CG12182_OG0011099	102
CG12194_OG0008975	284
CG12204_OG0001687	177
CG12206_OG0008131	55
CG12209_OG0002818	16
CG12213_OG0002418	506
CG12219_OG0007713	412
CG12224_OG0000651_OG1	22
CG12231_OG0003119	0
CG12236_OG0008414	290
CG12237_OG0007424	442
CG12239_OG0001754	149
CG12241_OG0001396	396
CG12253_OG0011818	67
CG12256_OG0004947	80
CG12259_OG0005539	451
CG12268_OG0005336	982
CG1227_OG0004337	139
CG12278_OG0004413	1
CG12279_OG0004445	116
CG12288_OG0009457	41
CG12289_OG0010046	0
CG12290_OG0002618	1471
CG12299_OG0009634	355
CG12301_OG0001981	168
CG12307_OG0009694	0
CG1231_OG0011372	5
CG12316_OG0009955	545
CG12320_OG0005053	50
CG12321_OG0001064_OG0	366
CG12325_OG0002854	281
CG1233_OG0011370	889
CG1234_OG0004335	247
CG12341_OG0002848	215
CG12343_OG0002853	570
CG12344_OG0002855	1372
CG12355_OG0012373	158
CG1236_OG0002100	133
CG12362_OG0000821_OG0	0
CG12374_OG0007223	9
CG12375_OG0009777	424
CG12379_OG0008514	30
CG12384_OG0006229	1004
CG1239_OG0004237	56
CG12395_OG0001736	1
CG12398_OG0008359	17
CG12402_OG0002224_OG0	10
CG12420_OG0002594_OG0	6
CG12426_OG0005340	0
CG12438_OG0003802	0
CG12439_OG0009296	0
CG12446_OG0001786_OG0	1
CG12448_OG0009145	1
CG1246_OG0011105	13
CG12464_OG0011955	0
CG12470_OG0007846	31
CG12479_OG0008243	0
CG12480_OG0008242	0
CG12481_OG0008237	0
CG12490_OG0000233_OG1	1
CG12496_OG0007599	0
CG12498_OG0008105	0
CG12499_OG0002285_OG0	346
CG12502_OG0011339	42
CG12507_OG0008176	0
CG12511_OG0009568	0
CG12516_OG0005410	1
CG12517_OG0009649	0
CG12520_OG0010149	18
CG12521_OG0012944	0
CG12531_OG0008272	100
CG12535_OG0008128	1
CG12539_OG0008363	0
CG12540_OG0008220	0
CG12541_OG0007825	387
CG12560_OG0012234	299
CG12567_OG0012740	1251
CG12576_OG0001784_OG0	2467
CG12581_OG0001679_OG0	3228
CG12589_OG0011424	0
CG12590_OG0011977	1
CG12594_OG0005596	53
CG12607_OG0011139	0
CG12609_OG0008677	0
CG12617_OG0003653	0
CG12620_OG0009462	0
CG12637_OG0008050	1
CG12643_OG0007518	57
CG1265_OG0010531	3536
CG12655_OG0000445_OG2	542
CG12659_OG0007410	29
CG12661_OG0007749	0
CG12662_OG0007747	0
CG12672_OG0007868	49
CG12674_OG0003570	0
CG12679_OG0001731_OG0	0
CG12680_OG0001718	1
CG12682_OG0012323	0
CG12691_OG0007931	0
CG12692_OG0000634_OG0	0
CG12693_OG0012106	0
CG12698_OG0008169	1
CG12699_OG0000230_OG1	3
CG12702_OG0001192	2
CG12708_OG0000271_OG0	12
CG12708_OG0000271_OG0.2	29
CG1271_OG0010635	399
CG12713_OG0003881_OG0	19
CG12716_OG0008438	2
CG12723_OG0008557	1
CG12728_OG0000928_OG0	55
CG12729_OG0011725	1
CG1273_OG0010536	12
CG12730_OG0007375	193
CG12744_OG0000893	54
CG12746_OG0004208	2158
CG1275_OG0011072	920
CG12768_OG0001283_OG0	186
CG12769_OG0007187	152
CG12773_OG0003140	514
CG12782_OG0012281	0
CG12783_OG0000743_OG0	0
CG12784_OG0005236	0
CG12795_OG0008825	263
CG12811_OG0002240	191
CG12817_OG0002595_OG0	23
CG12818_OG0004897	98
CG12822_OG0001599	1250
CG12825_OG0001130_OG1	245
CG12826_OG0002951	21
CG12828_OG0011622	0
CG12831_OG0011623_OG0	0
CG12836_OG0002963_OG0	57
CG12848_OG0006045	253
CG12849_OG0011577	0
CG12851_OG0005862	224
CG12857_OG0006163	2
CG12860_OG0006154	1
CG12861_OG0006153	1
CG12862_OG0011585_OG0	0
CG12863_OG0011584	554
CG12866_OG0002772	0
CG12868_OG0001564	315
CG12869_OG0006145	28
CG12869_OG0006146	17
CG12877_OG0001472_OG0	591
CG1288_OG0001350	0
CG12880_OG0005345	32
CG12883_OG0001474	64
CG12885_OG0001477	555
CG12895_OG0006308	707
CG12909_OG0002821	96
CG12910_OG0006305	40
CG12911_OG0006304	0
CG12914_OG0002819	0
CG12917_OG0002815	2
CG12920_OG0006291	3
CG12926_OG0006349	160
CG12929_OG0006357	69
CG12934_OG0006315	1
CG12935_OG0002846	72
CG12942_OG0001596_OG0	141
CG12945_OG0004570	467
CG12947_OG0004568	41
CG12948_OG0004558	186
CG12963_OG0001641_OG0	0
CG12964_OG0002996_OG0	0
CG12970_OG0006808	3
CG12971_OG0010294	2
CG12974_OG0010307	52
CG12983_OG0010332	2
CG12984_OG0003949	0
CG12985_OG0000915	15
CG12986_OG0011685	1
CG1299_OG0000523_OG0	4164
CG12990_OG0007696	15
CG12991_OG0007703	1175
CG12992_OG0011688	14
CG12994_OG0007707	11
CG12995_OG0008599	0
CG12998_OG0011739	5
CG13000_OG0011738	0
CG13001_OG0008580	203
CG13002_OG0008577	482
CG13003_OG0008572	6846
CG13004_OG0008570	148
CG13005_OG0008567	49
CG13008_OG0008305	5
CG13010_OG0003260	7
CG13012_OG0008317	1155
CG13014_OG0008547	313
CG13016_OG0006536	115
CG13018_OG0006537	146
CG13021_OG0003241	3
CG13022_OG0010698	38
CG13023_OG0010699	8
CG13024_OG0010708	261
CG13026_OG0010716	262
CG13028_OG0004010	4
CG13031_OG0012200	227
CG13032_OG0004014_OG0	0
CG13033_OG0010736	0
CG13038_OG0010761	2
CG13039_OG0010762	0
CG1304_OG0000265_OG0	0
CG1304_OG0000265_OG1	0
CG13040_OG0010763	0
CG13041_OG0000280_OG0	22
CG13041_OG0000280_OG0.2	11
CG13042_OG0010767	14
CG13043_OG0000281_OG0	0
CG13043_OG0000281_OG1	0
CG13044_OG0010768	2
CG13045_OG0000814	0
CG13046_OG0010771	0
CG13047_OG0010772	0
CG13048_OG0010773	5
CG13049_OG0010774	60
CG13051_OG0011898	11
CG13053_OG0010778	0
CG13054_OG0010779	2
CG13055_OG0010780	20
CG13056_OG0010757	2
CG13058_OG0004021	0
CG13059_OG0010764	0
CG13062_OG0010766	32
CG13064_OG0010775	0
CG13065_OG0010776	3
CG13066_OG0012201	0
CG13068_OG0002030_OG1	2
CG13069_OG0004022	5
CG1307_OG0004308	419
CG13070_OG0012202	0
CG13071_OG0011899	9
CG13073_OG0012731_OG0	18
CG13074_OG0010797	29
CG13075_OG0000216_OG0	13
CG13075_OG0000216_OG1	30
CG13077_OG0009097	44
CG13078_OG0003575_OG0	1
CG13081_OG0003574	0
CG13082_OG0009094	14
CG13083_OG0009084	107
CG13084_OG0009083	106
CG13085_OG0001922	11
CG13086_OG0003709	41
CG13088_OG0001266	76
CG1309_OG0010533	1017
CG13096_OG0003720	289
CG13097_OG0001923	209
CG13101_OG0009304	455
CG13102_OG0009298	0
CG13108_OG0009295	23
CG13110_OG0011792	0
CG13113_OG0001247_OG0	0
CG13114_OG0009279	1
CG13116_OG0001878	1054
CG13123_OG0001877	30
CG13124_OG0003502	23179
CG13126_OG0003515	110
CG13127_OG0001844	4
CG13131_OG0000790_OG0	18
CG13133_OG0003525	1953
CG1314_OG0011674	1
CG13144_OG0009363	105
CG13148_OG0007214	12
CG13151_OG0006215	104
CG13154_OG0006206	1
CG13155_OG0006196	0
CG13157_OG0002779	0
CG1316_OG0000430_OG0	1183
CG13168_OG0006184	3
CG1317_OG0011084	2878
CG13170_OG0006182	0
CG13171_OG0006180	0
CG13177_OG0012831	2417
CG13185_OG0002928	379
CG13186_OG0006594	1
CG13192_OG0006567	163
CG13193_OG0006565	0
CG13196_OG0006560	1
CG13197_OG0006563	522
CG13202_OG0001123_OG0	14
CG13203_OG0006235	200
CG13204_OG0006233	468
CG13215_OG0002793_OG0	0
CG13216_OG0001568_OG0	0
CG13218_OG0002791_OG0	0
CG13220_OG0001573_OG0	1323
CG13223_OG0001571_OG0	0
CG13226_OG0002794_OG0	82
CG13227_OG0006218_OG0	0
CG13228_OG0011587_OG0	0
CG13229_OG0002786_OG0	18
CG13229_OG0002787_OG0	730
CG13231_OG0006217	0
CG13239_OG0009815	0
CG1324_OG0007509	0
CG13243_OG0009147	0
CG13247_OG0010378	33
CG13248_OG0010371	140
CG13250_OG0011870	44
CG13251_OG0010355	105
CG13252_OG0003952	457
CG13258_OG0009399	38
CG13272_OG0008882	22
CG13280_OG0008881	14
CG13282_OG0008887	4
CG13285_OG0010583	154
CG13287_OG0010216	2
CG13288_OG0010220	0
CG13293_OG0003937	113
CG13295_OG0010231	758
CG13297_OG0010242	0
CG13299_OG0011864	4
CG13300_OG0003943	24
CG13305_OG0011196	17
CG13306_OG0011204	257
CG13308_OG0004102	1
CG13309_OG0011211	12
CG13310_OG0011207	10
CG13312_OG0011210	2
CG13313_OG0004105_OG0	0
CG13314_OG0011224	13
CG13315_OG0011237	870
CG13318_OG0004834	49
CG13319_OG0006667	231
CG13321_OG0006673	1
CG13326_OG0006545	0
CG13330_OG0007271	3
CG13331_OG0007273	26
CG13332_OG0007274	101
CG13334_OG0007281	0
CG13337_OG0011662	37
CG13339_OG0007296	208
CG13344_OG0007304	240
CG13358_OG0007351	41
CG13359_OG0012499	5
CG13360_OG0010145	641
CG13361_OG0003189	13
CG13362_OG0007862	22
CG13364_OG0001174_OG0	0
CG13365_OG0007831	642
CG13367_OG0003188_OG0	244
CG13369_OG0003181	1143
CG13375_OG0007847	9
CG13377_OG0007849	423
CG13380_OG0010135	1
CG13384_OG0003473	558
CG13385_OG0012520	0
CG13386_OG0003471	0
CG1339_OG0006721	0
CG13390_OG0003479	244
CG13392_OG0003476	58
CG13397_OG0003469	73
CG13398_OG0003468	140
CG13403_OG0008236	0
CG13404_OG0008224	101
CG13405_OG0011376	0
CG13407_OG0004768	2
CG13408_OG0004770	36
CG13409_OG0004775	144
CG13423_OG0007099	8
CG13426_OG0011654	1
CG13427_OG0003049	156
CG13428_OG0007100	70847
CG13430_OG0001658	198
CG13436_OG0006622	40
CG13437_OG0006285	109
CG13438_OG0006243	0
CG1344_OG0012226	140
CG13442_OG0006244	1
CG13443_OG0006248	0
CG13445_OG0003880	0
CG13449_OG0009980	39
CG13454_OG0003875_OG0	0
CG13455_OG0009966	2
CG13457_OG0001288	0
CG13458_OG0004037	1899
CG13460_OG0010841	0
CG13465_OG0000343_OG0	0
CG13471_OG0004048	0
CG13473_OG0010860	0
CG13474_OG0004049	0
CG13476_OG0012898	0
CG13481_OG0000339_OG0	3
CG13481_OG0000339_OG1	0
CG13484_OG0010886	121
CG13488_OG0001544_OG1	2
CG13492_OG0005946	4
CG13501_OG0005936	32
CG13502_OG0005931	148
CG13502_OG0012991	17
CG13506_OG0007028	3014
CG13510_OG0006998	54
CG13511_OG0006997	31
CG13516_OG0006995	186
CG13526_OG0006986	0
CG13527_OG0006984	0
CG13531_OG0006978	492
CG13532_OG0006975	94
CG13538_OG0005981	0
CG13539_OG0012044	0
CG1354_OG0007555	1366
CG13541_OG0012280	0
CG13544_OG0005976	0
CG13545_OG0012580	1
CG13551_OG0000540_OG1	67
CG13551_OG0012048	631
CG13557_OG0012477	0
CG13558_OG0001556	0
CG13559_OG0012047	14
CG13561_OG0011643	23
CG13562_OG0011631	35
CG13575_OG0006892	15
CG13577_OG0001150_OG0	0
CG13578_OG0006898	242
CG13579_OG0006013	47
CG1358_OG0006724	316
CG13581_OG0002746	0
CG13585_OG0011574	963
CG13587_OG0006025	7
CG13594_OG0006033	101
CG13599_OG0005537	2
CG1360_OG0006725	27
CG13601_OG0005534	293
CG13603_OG0005332	677
CG13605_OG0005319	401
CG13606_OG0005306	104
CG13607_OG0005318	549
CG13609_OG0012982	8
CG13613_OG0005278	0
CG13614_OG0002525_OG0	0
CG13615_OG0002524	0
CG13616_OG0005272	21
CG13618_OG0005267	22
CG13622_OG0005268	13
CG13623_OG0005265	451
CG13625_OG0004618	430
CG13627_OG0004629	96
CG13630_OG0004630	655
CG13631_OG0004635	510
CG13634_OG0004637	2
CG13641_OG0004650	70
CG13643_OG0002274	62
CG13653_OG0002504	0
CG13654_OG0005174	68
CG13663_OG0011496	161
CG13667_OG0004090_OG0	138
CG13670_OG0011168	2
CG13671_OG0004086_OG0	198
CG13675_OG0000560_OG2	4
CG13676_OG0003984	182
CG13678_OG0000129_OG3	3
CG1368_OG0008241	1
CG13685_OG0010463	36
CG13689_OG0008772	33
CG13690_OG0008752	2
CG13692_OG0008754	23
CG13698_OG0010125	676
CG13699_OG0003907_OG0	3
CG13705_OG0010610	14
CG13707_OG0010613	76
CG13708_OG0010614	102
CG1371_OG0006292	739
CG13711_OG0010618	0
CG13712_OG0010619	0
CG13713_OG0010620	0
CG13716_OG0010627	4
CG13720_OG0004084	1
CG13721_OG0012208	11
CG13722_OG0011130	426
CG13723_OG0010915	0
CG13724_OG0010917	0
CG13725_OG0010918	0
CG13727_OG0004055	0
CG13728_OG0010923	1
CG13731_OG0011910	13
CG13733_OG0010089	0
CG13738_OG0011907	11
CG13739_OG0002891	28
CG13743_OG0006405	168
CG13744_OG0006409	2
CG13747_OG0006408	0
CG13748_OG0006626	13
CG13751_OG0001660_OG0	249
CG13760_OG0007606	279
CG13766_OG0009602	134
CG13771_OG0009612	12
CG13775_OG0003750_OG0	0
CG13784_OG0000956_OG0	280
CG13786_OG0003631	3
CG13796_OG0001883_OG0	1491
CG13801_OG0000219_OG0	0
CG13801_OG0000219_OG1	0
CG13806_OG0011077	2
CG13807_OG0011075	122
CG13810_OG0011066	1
CG13813_OG0010189	79
CG13829_OG0011464	1
CG13833_OG0004687	10950
CG13837_OG0002276	0
CG13838_OG0011993	2
CG13841_OG0004694	455
CG13842_OG0004706	72
CG13847_OG0004737	5
CG13850_OG0004743	766
CG13855_OG0004744	92
CG13856_OG0004745	194
CG13857_OG0004746	3
CG13862_OG0004760	0
CG13868_OG0007089	19163
CG13868_OG0013578	2758
CG13869_OG0007075	1
CG1387_OG0008528	0
CG13870_OG0007093	356
CG13871_OG0003047	1
CG13872_OG0007071	0
CG13875_OG0011381	139
CG13876_OG0001334_OG0	111
CG13877_OG0011937	200
CG13884_OG0000403_OG0	0
CG13887_OG0011343	2211
CG13891_OG0002060	0
CG13893_OG0011360	1380
CG13894_OG0004129	113
CG13895_OG0004128	317
CG13901_OG0011344	163
CG13907_OG0011337	3753
CG13912_OG0011325	127
CG13917_OG0011285	5516
CG13919_OG0011274	80
CG13920_OG0011271	4217
CG13921_OG0011032	94
CG13924_OG0011054	62
CG13926_OG0011282	208
CG13928_OG0011279	817
CG13930_OG0011024	26
CG13931_OG0004073	168
CG13933_OG0011036	917
CG13937_OG0011056	2538
CG13949_OG0003375	30
CG13950_OG0003376	34
CG13954_OG0006374	67
CG13955_OG0002890_OG0	5
CG13962_OG0012240	0
CG13970_OG0009133_OG0	0
CG13972_OG0005361	20
CG13983_OG0002696	0
CG13991_OG0000661_OG1	0
CG13992_OG0002070_OG0	14
CG13994_OG0011942	205
CG13995_OG0000538_OG0	105
CG13999_OG0000662_OG0	50
CG14005_OG0001926	140
CG14006_OG0001927	0
CG14007_OG0009567	61
CG14011_OG0003731	0
CG14013_OG0003734	1
CG14014_OG0009443	0
CG14015_OG0009446	191
CG14017_OG0003733	0
CG14020_OG0003686	84
CG14022_OG0008831	1965
CG14024_OG0003410_OG0	44
CG14034_OG0008836	5
CG14036_OG0008842	5
CG14042_OG0001816	64
CG14043_OG0003425	483
CG14044_OG0008964	129
CG14050_OG0000684	11
CG14052_OG0007777	1
CG14053_OG0012099	1
[truncated: 9,910 more rows]
