# Supplementary material for: Evolution of chemosensory tissues and cells across ecologically diverse Drosophilids
Source: Nat Commun. 2024 Feb 5;15:1047. doi: 10.1038/s41467-023-44558-4 (PMC10844241; doi:10.1038/s41467-023-44558-4)
Supplement: Supplementary file 18 — Supplementary Data 15 [file 41467_2023_44558_MOESM18_ESM.zip › all_count_tables_renamed/SECB4MA_counts_trim_genes_FBids_1_1_sorted.txt]

128up_OG0006588	1727
14-3-3epsilon_OG0002478	9054
14-3-3epsilon_OG0001126_OG1	20899
140up_OG0004534	726
18w_OG0003044	2475
26-29-p_OG0010897	5332
2mit_OG0000576_OG0	56
5-HT1A_OG0006644	71
5-HT1B_OG0006647	16
5-HT2A_OG0000287_OG0	71
5-HT2B_OG0011472	1371
5-HT7_OG0005777	44
5PtaseI_OG0005188	1625
7B2_OG0004187	10428
a_OG0006460	1469
a10_OG0010691	334227
a5_OG0009037	80695
a6_OG0007651	687
AANATL2_OG0003640	2150
AANATL4_OG0000091_OG1	0
AANATL7_OG0007605	3
Aasdh_OG0001831	528
Aatf_OG0001947	648
aay_OG0011265	30827
ab_OG0009683	839
ab_OG0009684	127
ABCB7_OG0011281	5190
Pmp70_OG0003257	7920
Abd-B_OG0005000	3
Abi_OG0002227_OG0	2203
Abl_OG0010722	5270
abo_OG0009656	431
Abp1_OG0010565	1450
abs_OG0003097	792
ac_OG0007843	0
Ac13E_OG0008321	1376
Ac3_OG0009573	2172
Ac78C_OG0010320	151
Acam_OG0000252_OG0	4
Acam_OG0000252_OG1	0
Acam_OG0005131	0
CG9149_OG0011313	1678
Acbp1_OG0009246	1351
Acbp2_OG0010415	384
Acbp4_OG0000311_OG0	2
Acbp4_OG0000311_OG1	4
Acbp6_OG0010414	394
ACC_OG0007193	13111
AcCoAS_OG0000812	23269
Ace_OG0000652_OG0	2603
Acer_OG0000953_OG0	7919
Acer_OG0003808	270
Acf_OG0002671	2112
Achl_OG0002770	3549
acj6_OG0008333	338
acj6_OG0008334	1247
Ack_OG0010507	2221
Ack-like_OG0006546	1169
Acn_OG0009540	8889
CG5009_OG0006075	7491
Acox57D-d_OG0006913	206
Acox57D-p_OG0001151	2267
Acp1_OG0009317	59
Acp32CD_OG0009664	0
Acp65Aa_OG0003939	1
Acph-1_OG0001513	440
CG12512_OG0008829	3749
CG18155_OG0007972	107
Acsl_OG0007133	22903
Act42A_OG0000022_OG0	3
Act42A_OG0000022_OG1	57
Act42A_OG0000022_OG3	166
Act42A_OG0000022_OG4	34
Act42A_OG0000022_OG5	1374
Actn_OG0003148_OG0	3166
Actn3_OG0011403_OG0	0
ACXB_OG0000046_OG0	0
ACXB_OG0000046_OG1	0
ACXB_OG0000046_OG2	1
ACXB_OG0000046_OG2.2	8
ACXD_OG0004078_OG0	833
Acyp_OG0009408	0
Acyp2_OG0011498	583
Ada_OG0002342	249
Ada1-2_OG0003777_OG0	322
Ada2a_OG0005051	198
Ada2b_OG0004799	578
Ada3_OG0007872	1163
AdamTS-A_OG0005247	96
AdamTS-A_OG0012010	9
AdamTS-B_OG0008089	4199
Adar_OG0007649	1160
Adat1_OG0003596	70
Adck1_OG0006032	2156
Adck5_OG0010063	1584
ADD1_OG0006579	964
Adf1_OG0001636_OG0	339
Adgf-A_OG0001991_OG0	0
Adgf-A_OG0003900	12
Adgf-A2_OG0010109	3
Adgf-B_OG0010108	0
Adgf-C_OG0001030_OG0	11
Adgf-D_OG0002208_OG0	25
Adgf-E_OG0006152	1
Adh_OG0003395_OG0	3
Adi1_OG0010940	1242
AdipoR_OG0004727	9498
CG3809_OG0004951	0
AdenoK_OG0003918_OG0	1947
Ady43A_OG0002958	2699
AdoR_OG0005733	118
adp_OG0006108	1217
AdSS_OG0000854_OG0	13356
Aduk_OG0004873	1742
Ae2_OG0010984	8624
CG6512_OG0010913	7129
aft_OG0006080	465
Afti_OG0005567	994
Ag5r_OG0008212	24
Ag5r2_OG0008213	3
AGBE_OG0007237	4582
AgmNAT_OG0001753	9
ago_OG0010530	2308
AGO1_OG0007307	3692
AGO2_OG0000119_OG0	12841
Agpat1_OG0008448	2222
Agpat2_OG0003465	2135
Agpat3_OG0004018	3332
Agpat4_OG0004019_OG0	1658
ADPS_OG0002932	3416
agt_OG0001016_OG0	258
Spat_OG0007723	394
Ahcy_OG0001195_OG0	1183
AhcyL1_OG0011110	5299
AIF_OG0001225	2544
AIMP1_OG0007108	925
AIMP2_OG0009977	1060
AIMP3_OG0005998	1712
Adk1_OG0010829	23409
Adk3_OG0005467	1500
Ak6_OG0007201	273
Akap200_OG0000367_OG0	0
Akh_OG0010512	7
AkhR_OG0009627	2
akirin_OG0010441	2628
Akr1B_OG0001292	5810
Akt1_OG0005415	2052
al_OG0008749	34
Aladin_OG0007570	353
AlaRS_OG0003477	3005
AlaRS-m_OG0010596	1175
Alas_OG0006853	13620
alc_OG0006389	8978
Ald1_OG0005647	36579
Ald2_OG0005645	4
Aldh_OG0003615	15871
Aldh-III_OG0006742	30435
Aldh7A1_OG0003841_OG0	7
Alg-2_OG0001588_OG0	3125
Alg1_OG0002607_OG0	1044
Alg10_OG0000709_OG0	524
Alg11_OG0012170	1245
CG8412_OG0004562	1279
Alg14_OG0001194_OG0	281
Alg2_OG0010641	967
Alg3_OG0003012	51
Alg3_OG0006966	563
CG5287_OG0001281	382
CG5287_OG0003790	365
Alg9_OG0005173	992
Alh_OG0004317	2844
Alh_OG0004319	907
Alh_OG0011430	626
alien_OG0009301	1999
ALiX_OG0005343	4493
Alk_OG0006414	10
CG12179_OG0001176_OG0	142
Alp1_OG0010289	1
Alp10_OG0010194	0
Alp11_OG0008522	15
Alp12_OG0003717	292
Alp13_OG0001034	54
Alp2_OG0000261_OG0	46
Alp2_OG0000261_OG1	0
Alp4_OG0005779	1898
Alp6_OG0006360	99
Alp7_OG0003030	0
Alp9_OG0003931	7
alph_OG0000083_OG0	0
alph_OG0005113	5535
alpha-Catr_OG0006852	6642
alpha-Est1_OG0004357	20456
alpha-Est10_OG0004350	5653
alpha-Est2_OG0000314	23
alpha-Est3_OG0004356	2613
alpha-Est6_OG0004354	2
alpha-Est7_OG0001351	15133
alpha-Est8_OG0004352	23738
alpha-Est9_OG0004351	613
alpha-Man-Ia_OG0003130	267
alpha-Man-Ia_OG0003131	808
alpha-Man-Ia_OG0001168	957
alpha-Man-Ib_OG0005087	1976
alpha-Man-Ic_OG0011549	0
alpha-Man-IIa_OG0004878	1905
alpha-Man-IIb_OG0005229	11526
alpha-PheRS_OG0008296	1763
alpha-Spec_OG0011040	23229
alpha4GT1_OG0000948	1930
alphaCOP_OG0011275	6924
alphaSnap_OG0010384	5461
alphaTub67C_OG0010998	360
Alr_OG0008278	926
alrm_OG0002498	4
Als2_OG0009863	3216
alt_OG0004894	4076
aly_OG0004083	0
Ama_OG0002112	0
Amacr_OG0009433	2765
amd_OG0001918	1741
Amnionless_OG0008741	122
amon_OG0011540	3922
amos_OG0003702_OG0	0
AMPdeam_OG0008245	9088
Amph_OG0007204	13091
AMPKalpha_OG0001698	7067
Amt_OG0004607	22732
Amun_OG0008385	6858
amx_OG0007575	984
Amy-p_OG0000157_OG0	0
Amy-p_OG0000157_OG0.2	0
Amyrel_OG0006416	1
ana_OG0006403	312
ana1_OG0002269	1526
ana2_OG0007120	65
ana3_OG0006194	306
Ance-2_OG0003658	6
Ance-3_OG0001891_OG0	3215
Ance-3_OG0009407	2151
Ance-4_OG0006406	0
Ance-5_OG0005870	68
anchor_OG0010100	7336
Andorra_OG0011741	0
Ank2_OG0010460	16321
Ankle2_OG0000780	2458
l(2)35Be_OG0003404_OG0	292
anox_OG0007490	3945
Ant2_OG0008041	80
antdh_OG0008007	137661
Antp_OG0002113	2
antr_OG0007227	33
AnxB10_OG0008082	17524
AnxB11_OG0008196	3385
AnxB9_OG0004410	28198
aop_OG0003458	1206
aos_OG0010741	1551
Aos1_OG0002145_OG0	1162
AOX1_OG0005242	15661
AOX2_OG0000143_OG0	18610
AOX2_OG0000143_OG1	92
AOX4_OG0001465	13814
ap_OG0005832	21
AP-1-2beta_OG0008273	6695
AP-1gamma_OG0007680	6694
AP-1mu_OG0005553	3051
AP-1sigma_OG0005334	5169
AP-2alpha_OG0008751	4044
AP-2mu_OG0004736	3392
AP-2sigma_OG0004385	1140
Apc_OG0005387	2583
APC10_OG0005888	377
Apc2_OG0005308	208
APC4_OG0003171_OG0	717
APC7_OG0001703	119
ApepP_OG0000963	955
aph-1_OG0003552_OG0	545
aPKC_OG0006607	476
aPKC_OG0006608	1858
aPKC_OG0006609	71
Aplip1_OG0011323	2813
apn_OG0002443_OG0	0
apolpp_OG0012638	399
app_OG0010830	985
APP-BP1_OG0010070	556
Appl_OG0007834	14153
Aprt_OG0004075	286
Aps_OG0010085	3382
apt_OG0002733	431
CG18815_OG0010034	5383
AQP_OG0007242	8
aqrs_OG0005393	0
aqz_OG0001049_OG1	11923
ara_OG0009939	9
aralar1_OG0001518	5945
Arc1_OG0002768_OG0	2518
Arc2_OG0006127	241
Arc42_OG0001370_OG0	5
Archease_OG0002289_OG0	427
Arf51F_OG0006831	2072
Arf79F_OG0012164	9708
ArfGAP1_OG0010836	2335
ArfGAP3_OG0003816_OG0	2902
Arfip_OG0005451	883
Arfrp1_OG0007681	527
arg_OG0003183	18
arg_OG0007835	0
Argk_OG0011233	84383
Argk_OG0011925	805
Argl_OG0009800	133
CG31469_OG0002209_OG0	414
ArgRS_OG0008151	796
ArgRS-m_OG0004367	193
ari-1_OG0007878	2540
ari-2_OG0003028	2426
Arl1_OG0010003	1335
Arl2_OG0004816	290
Arl5_OG0011164	537
Arl6_OG0007042	1271
Arl6IP1_OG0004993	1835
Arl8_OG0004797	2394
arm_OG0007636	17706
armi_OG0002027	542
Arp1_OG0004441	4113
Arp10_OG0007423	2109
Arp2_OG0001770	1575
Arp3_OG0010555	1149
Arp5_OG0001448_OG0	919
Arp53D_OG0011600	0
Arp6_OG0008512	1187
Arp8_OG0007614	738
Arpc1_OG0009187	1822
Arpc2_OG0009417	1198
Arpc3A_OG0005226	530
Arpc3B_OG0008590	7
Arpc4_OG0008719	1672
Arpc5_OG0008957	1093
arr_OG0007264	972
Arr1_OG0009490	60
Arr2_OG0004099	8
Ars2_OG0005840	5923
Art1_OG0004911	723
Art2_OG0008773	27
Art3_OG0004604	497
Art4_OG0004574	365
Art6_OG0004528_OG0	0
Art7_OG0001547_OG0	1134
Art8_OG0009662	152
Art9_OG0002219_OG0	0
Arts_OG0000486_OG0	1595
aru_OG0003377	7135
Arv1_OG0013036	290
arx_OG0009914	192
Asap_OG0007180	5306
Asator_OG0002682_OG1	4624
Asciz_OG0010646	260
ase_OG0007840	3
asf1_OG0009889	1401
ash1_OG0000982_OG0	197
ash2_OG0004623	1999
Ask1_OG0004518	2289
asl_OG0004217	193
AsnRS_OG0003707	2611
AsnRS-m_OG0006452	265
AsnS_OG0000992	261
asp_OG0004633	232
Asph_OG0006509	4893
ASPP_OG0006932	10542
CG9572_OG0008488	97
AspRS_OG0006665	1667
AspRS-m_OG0008886	3930
asrij_OG0006972	2795
asRNA:CR31429_OG0002339_OG0	335
asRNA:CR42743_OG0003772_OG0	0
asRNA:CR43299_OG0012338_OG0	0
asRNA:CR43426_OG0012535_OG0	0
asRNA:CR43454_OG0002277_OG0	19
asRNA:CR43463_OG0001607_OG0	253
asRNA:CR43809_OG0003675_OG0	1226
asRNA:CR44106_OG0002406_OG0	10
asRNA:CR44169_OG0002969_OG0	4490
asRNA:CR44179_OG0001455_OG0	4506
asRNA:CR44372_OG0000331_OG0	1
asRNA:CR44372_OG0000331_OG1	0
asRNA:CR44894_OG0012090_OG0	2
asRNA:CR45044_OG0005605_OG0	43
asRNA:CR45195_OG0000203_OG0	103
asRNA:CR45195_OG0000203_OG1	0
asRNA:CR45350_OG0001645_OG0	19
asRNA:CR45943_OG0010336	950
asRNA:CR46029_OG0000226_OG0	0
asRNA:CR46029_OG0000226_OG1	4
asRNA:CR46139_OG0003106_OG0	34
asRNA:CR46246_OG0011916	1
asRNA:CR46354_OG0002193_OG0	208
asRNA:CR46473_OG0000925_OG0	182
Ass_OG0001346	4
ast_OG0003560	626
AstA_OG0004634	1
AstA-R1_OG0000689	34
AstA-R2_OG0005396	0
AstC_OG0009668	0
AstC-R1_OG0010134	6
AstC-R2_OG0001295_OG0	32
AstCC_OG0009669	0
asun_OG0002419_OG0	432
Asx_OG0006138	3501
Atac1_OG0003748_OG0	167
Atac2_OG0009508	464
Atac3_OG0000828	920
Tat_OG0001330	5163
Ate1_OG0003045	1840
Atet_OG0003384	9460
Atf-2_OG0006059	877
Atf3_OG0007763	1082
Atg1_OG0009929	245
Atg1_OG0009931	2908
Atg10_OG0001598	118
Atg101_OG0008681	1431
Atg12_OG0011904	292
Atg13_OG0004817	1332
Atg14_OG0005089	1393
Atg16_OG0005703	1118
Atg17_OG0004232	4557
Atg18a_OG0011152	1796
Atg18b_OG0001271_OG0	1721
Atg2_OG0011112	4198
Atg3_OG0009922	2071
Atg4a_OG0009014	1950
Atg4b_OG0005256	1286
Atg5_OG0007974	545
Atg6_OG0005323	913
Atg7_OG0006714	994
Atg8a_OG0008043	13751
Atg8b_OG0005571	0
Atg9_OG0006487	1550
atilla_OG0011822	11121
atk_OG0010362	4
atl_OG0001399	9416
atms_OG0004154	1265
ato_OG0004804	0
Atox1_OG0012695	1736
ATP6AP2_OG0004869	22893
ATP7_OG0008369	1884
ATP8A_OG0007260	17874
ATP8A_OG0007261	610
Atpalpha_OG0002140	51060
ATPCL_OG0006680	18182
ATPsynB_OG0010987	23026
ATPsynbeta_OG0005823	87816
ATPsynbetaL_OG0001317	6
ATPsynC_OG0005792	63742
ATPsynCF6_OG0005500	17838
ATPsynCF6L_OG0010605	0
ATPsynD_OG0004477	22853
ATPsyndelta_OG0007526	15153
ATPsynE_OG0005568	13523
ATPsynG_OG0009657	19135
ATPsyngamma_OG0005690	25420
ATPsynGL_OG0009315	0
ATPsynO_OG0012619	17334
AttC_OG0000164_OG0	58
AttC_OG0007258	27
AttD_OG0004890	1
Atu_OG0002096	1202
Atx-1_OG0012102	65
Atx2_OG0011501	7009
Atxn7_OG0003444	1292
aub_OG0000482_OG0	71
aurA_OG0004964	186
aurB_OG0009647	49
aust_OG0001881	0
aux_OG0003096_OG0	3291
ave_OG0006159	363
Aven_OG0003291	562
awd_OG0002664	8921
Awh_OG0010478	3
axed_OG0010262	58
Axn_OG0005720	2167
axo_OG0003993	1960
axo_OG0010625	683
axo_OG0010626	2718
axo_OG0010628	986
Axs_OG0008319	1099
Axud1_OG0003447	1836
az2_OG0006736	373
azot_OG0000210_OG0	0
azot_OG0000210_OG1	15
b_OG0009189	36
B-H1_OG0000267_OG0	1629
B-H1_OG0000267_OG1	1497
B4_OG0009202	8363
B52_OG0001376_OG0	15587
b6_OG0007653	10
B9d1_OG0005246	386
B9d2_OG0005830	291
bab1_OG0011327	151
bab1_OG0011328	179
bab2_OG0011326	5120
babo_OG0006628	2602
babos_OG0007027	176
Bacc_OG0008947	18495
Bace_OG0000801_OG0	0
baf_OG0003792	1120
bai_OG0005189	2895
Balat_OG0007229	4
Baldspot_OG0010721	10946
ball_OG0001092_OG1	316
bam_OG0005170	37
bap_OG0001358_OG0	0
Bap111_OG0007677	3138
Bap170_OG0000903_OG0	1930
Bap55_OG0005900	1003
Bap60_OG0008560	2553
IMPPP_OG0000305_OG1	692
barc_OG0010291	1268
bark_OG0008784	1948
barr_OG0000425_OG0	625
baz_OG0008596	7820
bb8_OG0005496	11
bbc_OG0007266	9324
CG18067_OG0007098	4033
bbg_OG0010871	33
bbg_OG0010872	430
BBIP1_OG0004876	1553
BBS1_OG0010413	1222
BBS4_OG0002785_OG0	3893
BBS5_OG0002086	2707
BBS8_OG0008755	2162
BBS9_OG0006919	11945
bbx_OG0008688	8760
bc10_OG0010387_OG0	846
BCAS2_OG0005540	801
bcd_OG0002111_OG0	17
bchs_OG0003722	358
BCL7-like_OG0007566	355
bcn92_OG0007793	1189
Bdbt_OG0004400	453
bdg_OG0006805	3516
bdl_OG0003385	2324
Bdp1_OG0009215	887
be_OG0000785	976
BEAF-32_OG0006164	1289
beag_OG0004860	958
beat-Ia_OG0011784	525
beat-Ib_OG0009146	6
beat-Ic_OG0001866_OG0	2
beat-IIa_OG0005482	53
beat-IIb_OG0005481	170
beat-IIIa_OG0009463	306
beat-IIIb_OG0009460	104
beat-IIIc_OG0003687	180
beat-IV_OG0005508	936
beat-Va_OG0005024	0
beat-Vb_OG0005021	2
beat-Vc_OG0001062_OG0	86
beat-VII_OG0011542	100
beat-VII_OG0011544	53
beg_OG0004008	475
bel_OG0001048	14013
Bem46_OG0008920	481
ben_OG0000514_OG0	5487
Best1_OG0002590_OG0	26499
Best2_OG0010251	3330
Best3_OG0009963	0
Best4_OG0000558_OG0	0
Bet1_OG0003845_OG0	1527
Bet3_OG0004072	1087
beta-PheRS_OG0005298	1193
beta-Spec_OG0007697	30838
beta'COP_OG0009212	4577
beta3GalTII_OG0012738	389
beta4GalNAcTA_OG0006521	850
beta4GalNAcTB_OG0002610	530
beta4GalT7_OG0005195	357
betaCOP_OG0008653	7219
betaggt-I_OG0008962	1140
betaGlu_OG0002667	1118
CG32396_OG0011696	1
Bgb_OG0011276	940
bgcn_OG0001647	553
bgm_OG0009412	25840
BHD_OG0010421	439
bi_OG0003201	2019
bi_OG0012904	99
BI-1_OG0004087	9268
bib_OG0001843_OG0	2
BicC_OG0009143	775
BicD_OG0009474	1795
CG11873_OG0005086	1934
bif_OG0003277	2332
bif_OG0012761	593
BigH1_OG0001085_OG0	248
bigmax_OG0005365	575
Bili_OG0002506_OG0	813
bin_OG0010286	0
Bin1_OG0005423	602
bin3_OG0007310	3444
bip1_OG0010560	338
Bka_OG0009250	214
blanks_OG0011885_OG0	2
Blimp-1_OG0010196	5578
Blm_OG0002608	352
Blos1_OG0006148	770
Blos2_OG0010078	396
Blos3_OG0009918	248
Blos4_OG0010933	227
blot_OG0010924	270772
blow_OG0006726	1164
blp_OG0005216	1071
blw_OG0006982	78828
bma_OG0010967	57
Bmcp_OG0010022	2373
bmm_OG0010858	3623
bnb_OG0001206_OG1	1127
CG5059_OG0012191	1987
bnk_OG0005787	0
bnl_OG0004512	153
boca_OG0006727	1456
bocks_OG0002575_OG0	888
BOD1_OG0005544	6568
boi_OG0007601	241
boi_OG0007603	39
boil_OG0012322	21
bol_OG0011238	2279
boly_OG0007153	1
BomBc1_OG0001623	560
BomBc2_OG0000769_OG0	80
BomBc3_OG0004769	28
BomT3_OG0011469	532
bon_OG0004934	2552
bond_OG0004726	1576
bonsai_OG0007008	1451
Boot_OG0006400	119
bor_OG0004967	2014
bora_OG0003911	78
BORCS5_OG0008208	1186
BORCS6_OG0011365	655
BORCS7_OG0007103	264
borr_OG0009292	106
boss_OG0005676	6196
botv_OG0006642	861
bou_OG0007819	1665
bowl_OG0008785	1455
BoYb_OG0000400_OG0	21
br_OG0007659	8
br_OG0011928	0
Br140_OG0001629	1611
brat_OG0001919	398
Brca2_OG0000883	609
Brd_OG0010852	0
CG7154_OG0009310	1500
Brd8_OG0002488	1261
Bre1_OG0010209	2243
Brf_OG0005483	619
Brf_OG0005485	193
brk_OG0007975	1598
brm_OG0009999	4600
Brms1_OG0008442	1599
Bro_OG0011272	1
brp_OG0000499_OG1	3097
l(3)72Ab_OG0009997	3667
bru1_OG0009737	147
bru1_OG0009738	1369
bru2_OG0009740	9401
bru2_OG0011823	692
bru2_OG0012161	486
bru3_OG0010907	349
bru3_OG0011909	38
Bruce_OG0004896	10913
brun_OG0003663	1922
brv1_OG0000706_OG0	0
brv2_OG0010919	0
brv3_OG0011666	112
BRWD3_OG0005288	5134
brwl_OG0009277	1207
bs_OG0003002	252
bs_OG0006897	284
bsf_OG0001906_OG0	7298
Bsg_OG0009780	5577
Bsg25D_OG0003412_OG0	2949
bsh_OG0009110	3
bsk_OG0012344	3572
bt_OG0000537_OG1	0
BTBD9_OG0000546_OG0	9
BtbVII_OG0011887	3324
btd_OG0007557	1533
Btk29A_OG0001838	1137
Btk29A_OG0011763	41
btl_OG0002041	9
btn_OG0004719	1
Btnd_OG0008611	4
btsz_OG0001035_OG1	716
btsz_OG0004581	55
btv_OG0003692	1882
btv_OG0009487	7380
btz_OG0005342	3944
Bub1_OG0001806_OG0	638
Bub3_OG0005120	1122
BubR1_OG0000657_OG0	222
Buffy_OG0006561	2070
bug_OG0006803	1156
Bug22_OG0009372	1146
BuGZ_OG0008876	2705
CG8270_OG0010257	762
bun_OG0000556	2617
bun_OG0009749	5647
bur_OG0003683_OG0	2303
Burs_OG0001045_OG0	0
bves_OG0007497	1006
bves_OG0007499	752
bw_OG0006000	1
bwa_OG0009122	1297
bwa_OG0012525	1878
Bx_OG0008666	17
Bx_OG0008667	663
Bx42_OG0007682	2435
by_OG0005550	6516
byn_OG0010803	0
bys_OG0007950	667
c-cup_OG0012143	4
c(3)G_OG0001464_OG0	403
c11.1_OG0007569	3876
c12.1_OG0007568	1163
c12.2_OG0007567	5055
C15_OG0002126_OG0	176
C1GalTA_OG0009799	2076
C3G_OG0007801	3169
C901_OG0008027	3
ca_OG0005700	6350
Ca-alpha1D_OG0009140	4825
Ca-alpha1T_OG0003323	4147
Ca-beta_OG0009681	982
Ca-Ma2d_OG0009139	1157
CaBP1_OG0008860	2671
cac_OG0000605_OG0	607
cact_OG0009392	7053
cactin_OG0003129	1226
cad_OG0009437	97
Cad74A_OG0010922	81
Cad86C_OG0002368	3311
Cad87A_OG0001088_OG0	2058
Cad89D_OG0001058_OG0	0
Cad96Ca_OG0011497	1751
Cad96Cb_OG0005172	0
Cad99C_OG0005704	2393
CadN_OG0000277_OG1	87
Caf1-105_OG0002830	408
Caf1-180_OG0007408	674
Caf1-55_OG0001036	1230
cag_OG0001595_OG0	980
CAH1_OG0009192	39376
CAH13_OG0002843	0
CAH14_OG0002807	2
CAH15_OG0006256	0
CAH16_OG0000498_OG1	24
CAH2_OG0001000_OG0	10461
CAH3_OG0003177	1876
CAH5_OG0005796	32
CAH7_OG0000840	10283
CAH8_OG0004748	12
CAH9_OG0005622	303
CAHbeta_OG0002334	1618
cal1_OG0002556_OG0	710
CalpA_OG0003035	5804
CalpB_OG0010971	2414
CalpC_OG0008186	906
Calr_OG0005564	30242
Cals_OG0013279_OG0	2045
Calx_OG0002139_OG0	8
Calx_OG0004417	1441
Calx_OG0004418	976
calypso_OG0006121	866
Cam_OG0012053	14365
CaMKI_OG0012767	8020
CaMKII_OG0013280	4023
Camp_OG0005907	1428
Camta_OG0006364	1542
Camta_OG0006365	215
can_OG0004061_OG0	2
CanA1_OG0005778	8
CanB_OG0000231_OG0	1287
CanB_OG0000231_OG1	974
Cand1_OG0009382	3807
CAP_OG0000587_OG0	8083
CAP_OG0012405	10
Cap-D2_OG0005121	423
Cap-D3_OG0009448	616
Cap-G_OG0002924	1343
Cap-H2_OG0004906	1749
Capa_OG0005712	3
Caper_OG0009347	10556
Capr_OG0010138	3573
caps_OG0010156	1610
caps_OG0010157	1455
capt_OG0009025	3935
capu_OG0000612_OG0	1209
car_OG0007437	776
CARPA_OG0007960	15
CARPB_OG0007554	8
CarT_OG0009432	62
cas_OG0004236	2
casp_OG0006502	2600
cass_OG0009476	7536
Cat_OG0003869	8518
cathD_OG0002862	18959
cato_OG0006491	0
Catsup_OG0009538	3040
caup_OG0009938	0
cav_OG0000654	366
caz_OG0003243_OG0	3180
cbc_OG0007265	1038
Cbl_OG0002051_OG0	1633
CBP_OG0001721	1144
CBP_OG0007971	897
Cbp20_OG0005066	646
Cbp53E_OG0006447	2253
Cbp80_OG0007913	1043
Cbp80_OG0007915	1258
Cbs_OG0003124	3934
cbs_OG0007263	1157
cbt_OG0008760	3224
Cby_OG0004789	548
Cc2d2a_OG0002702	700
CCAP_OG0011467	12
CCAP-R_OG0000870	3
ccb_OG0012089	0
CCDC151_OG0011900	1
CCDC53_OG0009785	479
Ccdc58_OG0010399	387
Ccdc85_OG0008917	597
CCHa1_OG0004530	15
CCHa1-R_OG0006065	26
CCHa2_OG0002186_OG0	1172
CCHa2-R_OG0005836	7
Cchl_OG0004776	8360
CCKLR-17D1_OG0003334	13
CCKLR-17D1_OG0008675	743
CCKLR-17D1_OG0011744	16
CCKLR-17D3_OG0008678	116
Ccm3_OG0005250	2144
Ccn_OG0010106	1212
Ccn_OG0010107	1347
Ccn_OG0012179	476
Ccp84Ab_OG0000178_OG0	0
Ccp84Ac_OG0001349_OG0	0
Ccp84Ae_OG0002110_OG0	0
Ccp84Af_OG0000109_OG0	0
Ccp84Af_OG0000109_OG1	6
Ccp84Af_OG0000109_OG2	0
Ccp84Ag_OG0001348_OG0	0
Ccs_OG0006299	1640
CCT1_OG0002281_OG0	4532
CCT2_OG0003145	3791
CCT3_OG0004995	4851
CCT4_OG0000979	3126
CCT5_OG0006600	3531
CCT6_OG0008508	5205
CCT7_OG0004839	1308
CCT7_OG0004841	678
CCT8_OG0007117	4687
Ccz1_OG0010481	1095
cd_OG0004708	7
CD98hc_OG0001357_OG0	8368
Cda4_OG0008701	10
Cda5_OG0008721	4043
Cda9_OG0002707	3
CDase_OG0005749	277
cdc14_OG0009306	3211
Cdc16_OG0005493	513
Cdc23_OG0009421	596
Cdc27_OG0010426	2538
Cdc2rk_OG0006290	636
Cdc37_OG0011041	2713
Cdc42_OG0008268	2213
Cdc45_OG0007388	878
Cdc5_OG0011371	1503
CDC50_OG0008483	5836
Cdc6_OG0002054	90
Cdc7_OG0007729	2394
Cdep_OG0002087	2864
Cdep_OG0004159	3301
CdGAPr_OG0009111	2196
cdi_OG0000729	4873
cDIP_OG0004394	7832
Cdk1_OG0000555_OG0	81
Cdk12_OG0009875	1460
Cdk2_OG0002391	334
CDK2AP1_OG0008015	1088
Cdk4_OG0006632	995
Cdk5_OG0002993	715
Cdk5alpha_OG0009389	3866
Cdk7_OG0001724	507
Cdk8_OG0010977	282
Cdk9_OG0007009	826
Cdlc2_OG0000234_OG1	2523
cdm_OG0002482	2439
Cds_OG0010549	4003
Ced-12_OG0009727	754
ced-6_OG0006366	7616
CenB1A_OG0004675	2227
CenG1A_OG0003595_OG0	2802
CenG1A_OG0009182	202
Cenp-C_OG0002322	827
Cep135_OG0009952	1460
Cep135_OG0009954	1056
cep290_OG0004127	1752
Cep89_OG0006812	0
Cep97_OG0008778	3035
cer_OG0012078	1007
Cerk_OG0004182	4865
cert_OG0011161	5054
Cf2_OG0008971	1847
Cfp1_OG0007571	991
CG5789_OG0004615	630
cg_OG0006533	6051
CG10000_OG0005395	0
CG10005_OG0004963	13
CG10011_OG0005399	1161
CG10013_OG0002410_OG0	1
CG10019_OG0008786	215
CG10026_OG0009081	1438
CG10029_OG0004344	0
CG10031_OG0008792	1274
CG10035_OG0004420	7462
CG10038_OG0001436_OG0	627
CG10041_OG0012259_OG0	0
CG10051_OG0007036	0
CG10053_OG0004336	313
CG10055_OG0004329	3270
CG10062_OG0007038	165
CG10063_OG0010284	1
CG10064_OG0010282	15
CG10068_OG0004321	738
CG10073_OG0000065_OG2	0
CG10075_OG0010279	1174
CG10077_OG0010277	52825
CG10082_OG0005964	9898
CG10086_OG0001355	1
CG10089_OG0010567	1846
CG10098_OG0004320	1698
CG10104_OG0006132	0
CG10116_OG0010569	0
CG10126_OG0005023	11214
CG10132_OG0009091	3590
CG10137_OG0009093	3089
CG10139_OG0006151	781
CG10140_OG0010573	0
CG10147_OG0010256	226
CG10151_OG0006160	420
CG10154_OG0010575	0
CG10163_OG0010252	1
CG10164_OG0001489	0
CG10165_OG0011781	176
CG10171_OG0010163	447
CG10175_OG0005507	84
CG10177_OG0001079_OG0	0
CG10184_OG0005509	56
CG10185_OG0005203	4
CG10189_OG0009087	265
CG10194_OG0009085	525
CG10195_OG0003572	501
CG10205_OG0006168	5
CG10208_OG0005527	341
CG10209_OG0006169	897
CG10211_OG0009505	112
CG10222_OG0010165	341
CG10226_OG0010249	2859
CG10237_OG0003462	61672
CG1024_OG0004294	489
CG10252_OG0011517	0
CG10254_OG0002565	2345
CG10257_OG0006606	2910
CG10264_OG0005208	0
CG10265_OG0006935	338
CG10274_OG0003940	1133
CG10280_OG0004257	165
CG10283_OG0001907_OG0	605
CG10286_OG0004292	577
CG10298_OG0004288	0
CG10300_OG0005516	0
CG10301_OG0005515	4
CG10307_OG0005957	535
CG10311_OG0004972	664
CG10317_OG0004974	2
CG10321_OG0005965	3606
CG10324_OG0004994	519
CG10332_OG0005992	0
CG10333_OG0009507	1992
CG10336_OG0009516	205
CG10337_OG0009096	928
CG10338_OG0009517	888
CG10339_OG0006873	600
CG10340_OG0001059_OG0	2724
CG10341_OG0009518	450
CG10343_OG0009520	468
CG10344_OG0007020	195
CG10345_OG0002430_OG0	18396
CG10347_OG0000607_OG0	420
CG10348_OG0003704	241
CG10352_OG0008207	117
CG10353_OG0008206	1634
CG10357_OG0010470	16229
CG10359_OG0010469	49
CG10361_OG0010014	23
CG10362_OG0008202	1825
CG10365_OG0005518	2131
CG10366_OG0009102	1179
CG10375_OG0005526	1097
CG10376_OG0009519	1039
CG10383_OG0001909	3191
CG10384_OG0007018	16
CG10405_OG0004983	22
CG10407_OG0005207	45
CG10413_OG0003703_OG0	1768
CG10417_OG0013094	2605
CG10418_OG0010832	441
CG10425_OG0002500	870
CG10428_OG0001263_OG0	555
CG10431_OG0001914	264
CG10433_OG0006904	3425
CG10435_OG0002296_OG0	1753
CG10444_OG0007082	1710
CG10445_OG0001356	188
CG10459_OG0001605_OG0	0
CG10462_OG0009105	1117
CG10463_OG0009108	416
CG10466_OG0012145	264
CG10467_OG0010233	753
CG10469_OG0010232	313
CG10470_OG0009541	1860
CG10472_OG0000811_OG0	318
CG10479_OG0010225	243
CG10481_OG0009114	92
CG10483_OG0010221	937
CG10486_OG0010219	0
CG10492_OG0009544	2091
CG10494_OG0006908	351
CG10495_OG0009546	273
CG10505_OG0006927	39
CG10508_OG0010314	3188
CG10510_OG0003948	3
CG10513_OG0005163	2412
CG10514_OG0005162	179
CG10516_OG0009998	252
CG10527_OG0002810_OG0	19311
CG10543_OG0006262	6158
CG10550_OG0000747	22489
CG10555_OG0008527	2059
CG10561_OG0009552	1354
CG10565_OG0010321	2496
CG10576_OG0010200	2602
CG10581_OG0010326	7
CG10584_OG0010328	534
CG10587_OG0000094_OG0	0
CG10587_OG0000094_OG1	0
CG10587_OG0000094_OG2	0
CG10589_OG0003950	0
CG10591_OG0010195	0
CG10597_OG0003317	1
CG10598_OG0011740	2
CG10600_OG0009530	4632
CG10602_OG0009532	7261
CG10616_OG0010838	1872
CG10621_OG0001911	7
CG10623_OG0001912	637
CG10628_OG0009107	360
CG10631_OG0001241	3949
CG10646_OG0009949	551
CG10654_OG0009947	278
CG10657_OG0009951	1312
CG10660_OG0010840	804
CG10663_OG0010839	108
CG10669_OG0005156	889
CG10674_OG0010603	1437
CG10680_OG0003577	478
CG10681_OG0009950	308
CG10700_OG0011812	0
CG10702_OG0009548	1158
CG10710_OG0010908	201
CG10713_OG0010576	216
CG10725_OG0010574	0
CG10730_OG0000951	14
CG10731_OG0006517	296
CG10737_OG0006638	19067
CG10738_OG0010568	1676
CG1074_OG0007339	787
CG10747_OG0009127	832
CG10748_OG0011855_OG0	0
CG10749_OG0003913_OG0	0
CG10750_OG0009561	0
CG10752_OG0010150_OG0	0
CG10761_OG0008304	14
CG1077_OG0004263	1
CG10793_OG0003237	36
CG10795_OG0006915	604
CG10799_OG0003081	4
CG10801_OG0012112	3
CG10802_OG0008133	2087
CG10803_OG0008134	344
CG10804_OG0008132	2854
CG10809_OG0010976	567
CG10814_OG0007257	0
CG10822_OG0007072	0
CG10839_OG0009144	0
CG10841_OG0002198_OG0	37
CG10853_OG0003980_OG0	0
CG10859_OG0009209	431
CG10862_OG0002017_OG1	5556
CG10863_OG0010486	2133
CG10863_OG0012194_OG0	58
CG10864_OG0005043	350
CG10866_OG0010485	945
CG10874_OG0003457	6770
CG10877_OG0002385_OG0	14
CG10887_OG0002183_OG0	51
CG10898_OG0002547	513
CG1090_OG0003105_OG0	441
CG10903_OG0002293_OG0	303
CG10904_OG0011634	233
CG10907_OG0001984_OG0	625
CG10909_OG0005022	0
CG10910_OG0006092	0
CG10911_OG0006095	0
CG10912_OG0000471	0
CG10914_OG0006109	719
CG10919_OG0001352	5
CG1092_OG0001161_OG0	15
CG10920_OG0007959	1
CG10927_OG0006710	140
CG10931_OG0006071	0
CG10932_OG0007954	4720
CG10934_OG0002756_OG0	0
CG10939_OG0005908	14422
CG10947_OG0009415	505
CG10948_OG0009927	3146
CG10949_OG0009416	423
CG10950_OG0012279	20
CG10958_OG0001743	968
CG10959_OG0008299	220
CG10962_OG0007748	60
CG10970_OG0003173	16
CG10973_OG0012539	759
CG10979_OG0004244	1614
CG10984_OG0009934	605
CG10996_OG0008249	4
CG11000_OG0004245	70
CG11007_OG0003037	707
CG11018_OG0007064	1
CG11029_OG0001270	6546
CG1103_OG0003103_OG0	358
CG11030_OG0003728	1034
CG11034_OG0001268	338
CG11035_OG0002292_OG0	682
CG11041_OG0001654	2
CG11044_OG0007073	3
CG1105_OG0004314	1159
CG11050_OG0009604	4808
CG11060_OG0006765	2
CG11068_OG0011716	3
CG11069_OG0004655	321
CG11076_OG0001759	1631
CG11077_OG0000549_OG0	375
CG11085_OG0008456	1
CG11089_OG0004653	516
CG11095_OG0003249	498
CG11099_OG0007074	1065
CG11103_OG0003250	587
CG11106_OG0012330	0
CG11109_OG0001964	408
CG11110_OG0006619	346
CG11123_OG0006752	564
CG11125_OG0006747	729
CG11127_OG0006744	342
CG1113_OG0004171	124
CG11131_OG0001957_OG0	1
CG11134_OG0003251	430
CG11141_OG0006745	1886
CG11145_OG0006754	0
CG11147_OG0003729	52389
CG11149_OG0003730	0
CG11151_OG0008256	9353
CG11159_OG0006283	81
CG1116_OG0004164	1342
CG11162_OG0008263	6
CG11168_OG0004657	1917
CG11170_OG0006462	308
CG11178_OG0003327	1483
CG11180_OG0006625	887
CG11191_OG0007189	15264
CG11192_OG0007095	0
CG11200_OG0007088	1147
CG11211_OG0012938	25
CG11226_OG0012166_OG0	5
CG11227_OG0007505	0
CG1124_OG0002090	1535
CG11241_OG0003815_OG0	141
CG11247_OG0009861	461
CG11248_OG0003830_OG0	231
CG11249_OG0009864	0
CG11251_OG0001998	0
CG11257_OG0007039	369
CG11263_OG0001789	451
CG11267_OG0011856	3321
CG11269_OG0006458	1
CG11275_OG0002906	3377
CG11279_OG0003924_OG0	459
CG11286_OG0004361	0
CG1129_OG0002085	2249
CG11291_OG0003029	0
CG11294_OG0007761	1
CG11298_OG0007031	5
CG11309_OG0010303	1357
CG11317_OG0012026	165
CG11318_OG0000756	1
CG11319_OG0009603	414
CG11327_OG0009628	0
CG11333_OG0002657_OG0	0
CG11334_OG0005804	780
CG11342_OG0011920	56
CG11345_OG0011138	0
CG11349_OG0011131	1
CG11353_OG0011127	232
CG11356_OG0008477	208
CG11357_OG0011126	918
CG1136_OG0010499	2770
CG11367_OG0000806_OG0	498
CG11369_OG0011699	1
CG1137_OG0004303	29
CG11370_OG0003817_OG0	0
CG11377_OG0008723	1379
CG11378_OG0007395	67
CG11379_OG0007397	0
CG11380_OG0007400	82
CG11381_OG0007402	0
CG11382_OG0007404	12
CG11384_OG0007396	5
CG1139_OG0004077	1
CG11391_OG0001026_OG0	9
CG11396_OG0010345	1069
CG11398_OG0007405	244
CG11403_OG0007406	314
CG11404_OG0012169	1
CG11406_OG0006889	9
CG11409_OG0007766	816
CG11413_OG0011575	17
CG11414_OG0006019	2685
CG11417_OG0007590	870
CG1142_OG0012974	443
CG11425_OG0009823	5094
CG11426_OG0009824	729
CG1143_OG0011104	631
CG11436_OG0003200	514
CG11437_OG0009825	1
CG11438_OG0009826	175
CG11447_OG0004515	653
CG11449_OG0000981_OG1	0
CG11453_OG0001027_OG0	6
CG11454_OG0001792	655
CG11456_OG0003951	307
CG11459_OG0000135_OG1	0
CG1146_OG0011093	519
CG11470_OG0000857	20
CG11474_OG0005934	2803
CG11475_OG0005935	16
CG11498_OG0001515	6
CG11504_OG0002630	1149
CG11523_OG0009832	610
CG11529_OG0010828	20
CG11537_OG0010640	3298
CG11550_OG0002660	47663
CG11560_OG0010817	429
CG11562_OG0008742	616
CG11563_OG0002662	377
CG11566_OG0007496	751
CG11570_OG0004027	0
CG11581_OG0008240	0
CG11583_OG0010538	691
CG11584_OG0008239	0
CG11585_OG0012335	0
CG11586_OG0010534	572
CG11590_OG0001741	714
CG11593_OG0010497	2121
CG11594_OG0010492	258
CG11596_OG0007629	995
CG11601_OG0008739	502
CG11608_OG0000142_OG0	0
CG1161_OG0004180	3349
CG11617_OG0008731	278
CG11619_OG0003864_OG0	107
CG11626_OG0011450	12
CG11629_OG0003739	0
CG11630_OG0009580	10
CG11634_OG0009583	0
CG11635_OG0007156	52
CG11638_OG0007387	381
CG11655_OG0001745_OG0	3342
CG11656_OG0005013	1
CG11658_OG0010025	1915
CG11663_OG0012087	0
CG11664_OG0011395	3
CG11666_OG0012316	0
CG11668_OG0002452	32
CG11670_OG0005008	6
CG11672_OG0004805	0
CG11674_OG0008231	214
CG11679_OG0008511	890
CG11686_OG0002448_OG0	62
CG11693_OG0004810	0
CG11694_OG0000225_OG0	17
CG11694_OG0000225_OG1	0
CG11695_OG0007879	645
CG11696_OG0007880	795
CG11698_OG0002319_OG0	0
CG11699_OG0007882	1541
CG11703_OG0002165_OG0	0
CG11710_OG0001691_OG0	1568
CG1172_OG0004189	1396
CG11722_OG0001391	679
CG11723_OG0003571	504
CG11726_OG0010048	0
CG11737_OG0001419_OG0	2445
CG11741_OG0001420_OG0	0
CG11752_OG0007995	3189
CG11755_OG0000851	156
CG11756_OG0007997	17
CG11760_OG0004826	385
CG11768_OG0004832	1703
CG11771_OG0005200	2752
CG11777_OG0006309	239
CG11779_OG0004481	1584
CG11786_OG0012799	3
CG11788_OG0007083	315
CG11790_OG0005187	1645
CG11791_OG0012008	3945
CG11807_OG0003009_OG0	1465
CG11808_OG0006841	435
CG11811_OG0004058	1034
CG11816_OG0008636	2
CG11835_OG0000264_OG0	9769
CG11835_OG0000264_OG1	20
CG11837_OG0005082	391
CG11841_OG0005083	182
CG11842_OG0000856_OG1	6
CG11843_OG0011490	45
CG11852_OG0002502_OG0	789
CG11854_OG0005171	4217
CG11857_OG0005167	2716
CG11858_OG0005166	654
CG11878_OG0000055_OG0	1
CG11878_OG0000055_OG1	4
CG11878_OG0000055_OG2	8
CG11882_OG0005094	388
CG11883_OG0006313	2489
CG11885_OG0003355	322
CG11892_OG0005161	63
CG11893_OG0000039_OG2	879
CG11899_OG0005100	3127
CG11902_OG0005155	637
CG11906_OG0001618	582
CG11911_OG0008747	0
CG11912_OG0008746	0
CG11920_OG0005183	661
CG11927_OG0003556	1309
CG11929_OG0011773	0
CG11961_OG0001155_OG0	1223
CG11964_OG0004848	337
CG11970_OG0004849	2466
CG11975_OG0004850	1661
CG11977_OG0012457_OG0	9
CG11980_OG0002337	382
CG11983_OG0004852	73
CG11986_OG0004855	594
CG11997_OG0004862	0
CG11999_OG0004179	1673
CG12003_OG0004112	1
CG12004_OG0011286	6220
CG12009_OG0010662	34
CG12010_OG0010671	254
CG12011_OG0011025	0
CG12012_OG0010672	547
CG12016_OG0010666	6276
CG12017_OG0010661	3
CG12020_OG0011042	4
CG12024_OG0011050	933
CG12025_OG0011053	966
CG12035_OG0011029	0
CG12038_OG0011331	660
CG12054_OG0000497	2987
CG12056_OG0003138	1237
CG12057_OG0003139	0
CG12061_OG0000938_OG0	0
CG12065_OG0007412	5634
CG12069_OG0001519	0
CG12071_OG0011553	764
CG12071_OG0013484	1035
CG12075_OG0007754	6766
CG1208_OG0004248	3
CG12081_OG0007411	847
CG12084_OG0011296	4419
CG12091_OG0011293	3270
CG12093_OG0011111	1980
CG12096_OG0008559	1503
CG12099_OG0011289	9560
CG12104_OG0011284	1801
CG12105_OG0004111	5
CG12106_OG0007586	311
CG12107_OG0006719	627
CG12111_OG0007413	0
CG12112_OG0012598_OG0	390
CG12115_OG0007587	0
CG12116_OG0008625	123
CG12118_OG0007585	878
CG12121_OG0007579	2850
CG12123_OG0003325	305
CG12128_OG0002879	506
CG12129_OG0002878	692
CG1213_OG0002105	23
CG12134_OG0006319	270
CG12147_OG0004192	0
CG12155_OG0003210	1276
CG12159_OG0002860	1181
CG12164_OG0006760	10
CG12170_OG0002098	2125
CG12171_OG0004222	1093
CG12173_OG0004172	293
CG12177_OG0008262	912
CG1218_OG0002103	885
CG12182_OG0011099	270
CG12194_OG0008975	1629
CG12204_OG0001687	267
CG12206_OG0008131	0
CG12209_OG0002818	10
CG12213_OG0002418	2719
CG12219_OG0007713	1049
CG12224_OG0000651_OG1	15
CG12231_OG0003119	0
CG12236_OG0008414	941
CG12237_OG0007424	2000
CG12239_OG0001754	25
CG12241_OG0001396	1170
CG12253_OG0011818	376
CG12256_OG0004947	37
CG12259_OG0005539	885
CG12268_OG0005336	8419
CG1227_OG0004337	554
CG12278_OG0004413	0
CG12279_OG0004445	813
CG12288_OG0009457	57
CG12289_OG0010046	0
CG12290_OG0002618	13151
CG12299_OG0009634	1269
CG12301_OG0001981	524
CG12307_OG0009694	0
CG1231_OG0011372	73
CG12316_OG0009955	1269
CG12320_OG0005053	121
CG12321_OG0001064_OG0	1855
CG12325_OG0002854	478
CG1233_OG0011370	2176
CG1234_OG0004335	780
CG12341_OG0002848	377
CG12343_OG0002853	970
CG12344_OG0002855	5635
CG12355_OG0012373	192
CG1236_OG0002100	721
CG12362_OG0000821_OG0	0
CG12374_OG0007223	1
CG12375_OG0009777	2874
CG12379_OG0008514	163
CG12384_OG0006229	3174
CG1239_OG0004237	282
CG12395_OG0001736	0
CG12398_OG0008359	0
CG12402_OG0002224_OG0	146
CG12420_OG0002594_OG0	22
CG12426_OG0005340	0
CG12438_OG0003802	0
CG12439_OG0009296	0
CG12446_OG0001786_OG0	0
CG12448_OG0009145	0
CG1246_OG0011105	70
CG12464_OG0011955	1
CG12470_OG0007846	100
CG12479_OG0008243	0
CG12480_OG0008242	0
CG12481_OG0008237	0
CG12490_OG0000233_OG1	1
CG12496_OG0007599	63
CG12498_OG0008105	0
CG12499_OG0002285_OG0	602
CG12502_OG0011339	0
CG12507_OG0008176	5
CG12511_OG0009568	0
CG12516_OG0005410	0
CG12517_OG0009649	51
CG12520_OG0010149	83
CG12521_OG0012944	0
CG12531_OG0008272	210
CG12535_OG0008128	0
CG12539_OG0008363	11
CG12540_OG0008220	0
CG12541_OG0007825	482
CG12560_OG0012234	1154
CG12567_OG0012740	776
CG12576_OG0001784_OG0	2602
CG12581_OG0001679_OG0	6709
CG12589_OG0011424	10
CG12590_OG0011977	0
CG12594_OG0005596	49
CG12607_OG0011139	0
CG12609_OG0008677	0
CG12617_OG0003653	0
CG12620_OG0009462	0
CG12637_OG0008050	1
CG12643_OG0007518	2140
CG1265_OG0010531	309
CG12655_OG0000445_OG2	13199
CG12659_OG0007410	86
CG12661_OG0007749	2
CG12662_OG0007747	0
CG12672_OG0007868	505
CG12674_OG0003570	8
CG12679_OG0001731_OG0	1
CG12680_OG0001718	1
CG12682_OG0012323	0
CG12691_OG0007931	0
CG12692_OG0000634_OG0	4
CG12693_OG0012106	16
CG12698_OG0008169	5
CG12699_OG0000230_OG1	4
CG12702_OG0001192	275
CG12708_OG0000271_OG0	0
CG12708_OG0000271_OG0.2	0
CG1271_OG0010635	2104
CG12713_OG0003881_OG0	61
CG12716_OG0008438	0
CG12723_OG0008557	14
CG12728_OG0000928_OG0	293
CG12729_OG0011725	7
CG1273_OG0010536	0
CG12730_OG0007375	798
CG12744_OG0000893	141
CG12746_OG0004208	3621
CG1275_OG0011072	2899
CG12768_OG0001283_OG0	52
CG12769_OG0007187	187
CG12773_OG0003140	1445
CG12782_OG0012281	0
CG12783_OG0000743_OG0	4
CG12784_OG0005236	0
CG12795_OG0008825	921
CG12811_OG0002240	875
CG12817_OG0002595_OG0	173
CG12818_OG0004897	222
CG12822_OG0001599	2925
CG12825_OG0001130_OG1	80
CG12826_OG0002951	0
CG12828_OG0011622	1
CG12831_OG0011623_OG0	0
CG12836_OG0002963_OG0	2
CG12848_OG0006045	983
CG12849_OG0011577	1
CG12851_OG0005862	808
CG12857_OG0006163	1
CG12860_OG0006154	1
CG12861_OG0006153	0
CG12862_OG0011585_OG0	6
CG12863_OG0011584	255
CG12866_OG0002772	0
CG12868_OG0001564	655
CG12869_OG0006145	192
CG12869_OG0006146	98
CG12877_OG0001472_OG0	1248
CG1288_OG0001350	0
CG12880_OG0005345	2
CG12883_OG0001474	310
CG12885_OG0001477	8469
CG12895_OG0006308	1844
CG12909_OG0002821	184
CG12910_OG0006305	124
CG12911_OG0006304	8
CG12914_OG0002819	0
CG12917_OG0002815	12
CG12920_OG0006291	3
CG12926_OG0006349	41
CG12929_OG0006357	231
CG12934_OG0006315	2
CG12935_OG0002846	376
CG12942_OG0001596_OG0	573
CG12945_OG0004570	979
CG12947_OG0004568	14
CG12948_OG0004558	411
CG12963_OG0001641_OG0	0
CG12964_OG0002996_OG0	0
CG12970_OG0006808	1
CG12971_OG0010294	1
CG12974_OG0010307	3
CG12983_OG0010332	2
CG12984_OG0003949	0
CG12985_OG0000915	14
CG12986_OG0011685	3
CG1299_OG0000523_OG0	11668
CG12990_OG0007696	14
CG12991_OG0007703	4403
CG12992_OG0011688	72
CG12994_OG0007707	0
CG12995_OG0008599	0
CG12998_OG0011739	0
CG13000_OG0011738	0
CG13001_OG0008580	348
CG13002_OG0008577	354
CG13003_OG0008572	244
CG13004_OG0008570	635
CG13005_OG0008567	228
CG13008_OG0008305	33
CG13010_OG0003260	7
CG13012_OG0008317	4073
CG13014_OG0008547	809
CG13016_OG0006536	257
CG13018_OG0006537	275
CG13021_OG0003241	0
CG13022_OG0010698	17
CG13023_OG0010699	0
CG13024_OG0010708	261
CG13026_OG0010716	0
CG13028_OG0004010	1
CG13031_OG0012200	388
CG13032_OG0004014_OG0	3
CG13033_OG0010736	1
CG13038_OG0010761	0
CG13039_OG0010762	0
CG1304_OG0000265_OG0	0
CG1304_OG0000265_OG1	0
CG13040_OG0010763	0
CG13041_OG0000280_OG0	0
CG13041_OG0000280_OG0.2	0
CG13042_OG0010767	2
CG13043_OG0000281_OG0	0
CG13043_OG0000281_OG1	5
CG13044_OG0010768	0
CG13045_OG0000814	0
CG13046_OG0010771	0
CG13047_OG0010772	0
CG13048_OG0010773	0
CG13049_OG0010774	0
CG13051_OG0011898	0
CG13053_OG0010778	0
CG13054_OG0010779	9
CG13055_OG0010780	9
CG13056_OG0010757	1
CG13058_OG0004021	0
CG13059_OG0010764	0
CG13062_OG0010766	0
CG13064_OG0010775	0
CG13065_OG0010776	0
CG13066_OG0012201	0
CG13068_OG0002030_OG1	0
CG13069_OG0004022	0
CG1307_OG0004308	1413
CG13070_OG0012202	0
CG13071_OG0011899	0
CG13073_OG0012731_OG0	0
CG13074_OG0010797	486
CG13075_OG0000216_OG0	1
CG13075_OG0000216_OG1	2
CG13077_OG0009097	93
CG13078_OG0003575_OG0	0
CG13081_OG0003574	0
CG13082_OG0009094	9
CG13083_OG0009084	0
CG13084_OG0009083	2
CG13085_OG0001922	21
CG13086_OG0003709	0
CG13088_OG0001266	427
CG1309_OG0010533	5354
CG13096_OG0003720	733
CG13097_OG0001923	774
CG13101_OG0009304	3077
CG13102_OG0009298	0
CG13108_OG0009295	195
CG13110_OG0011792	0
CG13113_OG0001247_OG0	1
CG13114_OG0009279	64
CG13116_OG0001878	1765
CG13123_OG0001877	166
CG13124_OG0003502	2775
CG13126_OG0003515	476
CG13127_OG0001844	0
CG13131_OG0000790_OG0	0
CG13133_OG0003525	6
CG1314_OG0011674	4
CG13144_OG0009363	1
CG13148_OG0007214	7
CG13151_OG0006215	315
CG13154_OG0006206	2
CG13155_OG0006196	0
CG13157_OG0002779	0
CG1316_OG0000430_OG0	3460
CG13168_OG0006184	17
CG1317_OG0011084	7371
CG13170_OG0006182	3
CG13171_OG0006180	0
CG13177_OG0012831	3
CG13185_OG0002928	901
CG13186_OG0006594	0
CG13192_OG0006567	489
CG13193_OG0006565	0
CG13196_OG0006560	318
CG13197_OG0006563	1176
CG13202_OG0001123_OG0	5
CG13203_OG0006235	441
CG13204_OG0006233	1247
CG13215_OG0002793_OG0	31
CG13216_OG0001568_OG0	0
CG13218_OG0002791_OG0	0
CG13220_OG0001573_OG0	2144
CG13223_OG0001571_OG0	0
CG13226_OG0002794_OG0	334
CG13227_OG0006218_OG0	0
CG13228_OG0011587_OG0	0
CG13229_OG0002786_OG0	23
CG13229_OG0002787_OG0	2387
CG13231_OG0006217	0
CG13239_OG0009815	2
CG1324_OG0007509	0
CG13243_OG0009147	0
CG13247_OG0010378	1
CG13248_OG0010371	1002
CG13250_OG0011870	81
CG13251_OG0010355	1773
CG13252_OG0003952	885
CG13258_OG0009399	28
CG13272_OG0008882	4
CG13280_OG0008881	5
CG13282_OG0008887	0
CG13285_OG0010583	951
CG13287_OG0010216	0
CG13288_OG0010220	28
CG13293_OG0003937	475
CG13295_OG0010231	1226
CG13297_OG0010242	12
CG13299_OG0011864	0
CG13300_OG0003943	35
CG13305_OG0011196	0
CG13306_OG0011204	3
CG13308_OG0004102	0
CG13309_OG0011211	0
CG13310_OG0011207	1
CG13312_OG0011210	2
CG13313_OG0004105_OG0	8
CG13314_OG0011224	11
CG13315_OG0011237	73
CG13318_OG0004834	6208
CG13319_OG0006667	695
CG13321_OG0006673	0
CG13326_OG0006545	0
CG13330_OG0007271	0
CG13331_OG0007273	232
CG13332_OG0007274	289
CG13334_OG0007281	43
CG13337_OG0011662	49
CG13339_OG0007296	435
CG13344_OG0007304	864
CG13358_OG0007351	160
CG13359_OG0012499	27
CG13360_OG0010145	1
CG13361_OG0003189	9
CG13362_OG0007862	18
CG13364_OG0001174_OG0	10
CG13365_OG0007831	887
CG13367_OG0003188_OG0	741
CG13369_OG0003181	1759
CG13375_OG0007847	12
CG13377_OG0007849	7
CG13380_OG0010135	25
CG13384_OG0003473	1529
CG13385_OG0012520	0
CG13386_OG0003471	0
CG1339_OG0006721	3
CG13390_OG0003479	475
CG13392_OG0003476	417
CG13397_OG0003469	101
CG13398_OG0003468	491
CG13403_OG0008236	2
CG13404_OG0008224	261
CG13405_OG0011376	0
CG13407_OG0004768	2
CG13408_OG0004770	90
CG13409_OG0004775	848
CG13423_OG0007099	0
CG13426_OG0011654	0
CG13427_OG0003049	0
CG13428_OG0007100	39
CG13430_OG0001658	745
CG13436_OG0006622	172
CG13437_OG0006285	1475
CG13438_OG0006243	0
CG1344_OG0012226	692
CG13442_OG0006244	0
CG13443_OG0006248	0
CG13445_OG0003880	0
CG13449_OG0009980	62
CG13454_OG0003875_OG0	0
CG13455_OG0009966	0
CG13457_OG0001288	1
CG13458_OG0004037	1
CG13460_OG0010841	6
CG13465_OG0000343_OG0	0
CG13471_OG0004048	0
CG13473_OG0010860	0
CG13474_OG0004049	0
CG13476_OG0012898	0
CG13481_OG0000339_OG0	23
CG13481_OG0000339_OG1	0
CG13484_OG0010886	510
CG13488_OG0001544_OG1	2
CG13492_OG0005946	0
CG13501_OG0005936	44
CG13502_OG0005931	257
CG13502_OG0012991	8
CG13506_OG0007028	1206
CG13510_OG0006998	268
CG13511_OG0006997	21
CG13516_OG0006995	579
CG13526_OG0006986	1
CG13527_OG0006984	0
CG13531_OG0006978	1328
CG13532_OG0006975	518
CG13538_OG0005981	0
CG13539_OG0012044	0
CG1354_OG0007555	3364
CG13541_OG0012280	0
CG13544_OG0005976	0
CG13545_OG0012580	82
CG13551_OG0000540_OG1	353
CG13551_OG0012048	3864
CG13557_OG0012477	0
CG13558_OG0001556	0
CG13559_OG0012047	0
CG13561_OG0011643	5
CG13562_OG0011631	4
CG13575_OG0006892	4
CG13577_OG0001150_OG0	0
CG13578_OG0006898	5576
CG13579_OG0006013	4
CG1358_OG0006724	7679
CG13581_OG0002746	0
CG13585_OG0011574	6688
CG13587_OG0006025	45
CG13594_OG0006033	497
CG13599_OG0005537	37
CG1360_OG0006725	104
CG13601_OG0005534	1112
CG13603_OG0005332	1929
CG13605_OG0005319	1194
CG13606_OG0005306	445
CG13607_OG0005318	0
CG13609_OG0012982	24
CG13613_OG0005278	0
CG13614_OG0002525_OG0	0
CG13615_OG0002524	0
CG13616_OG0005272	137
CG13618_OG0005267	68
CG13622_OG0005268	142
CG13623_OG0005265	635
CG13625_OG0004618	1038
CG13627_OG0004629	47
CG13630_OG0004630	1254
CG13631_OG0004635	588
CG13634_OG0004637	13
CG13641_OG0004650	0
CG13643_OG0002274	1
CG13653_OG0002504	2
CG13654_OG0005174	386
CG13663_OG0011496	556
CG13667_OG0004090_OG0	495
CG13670_OG0011168	0
CG13671_OG0004086_OG0	486
CG13675_OG0000560_OG2	1
CG13676_OG0003984	15
CG13678_OG0000129_OG3	0
CG1368_OG0008241	0
CG13685_OG0010463	246
CG13689_OG0008772	94
CG13690_OG0008752	41
CG13692_OG0008754	77
CG13698_OG0010125	4676
CG13699_OG0003907_OG0	0
CG13705_OG0010610	46
CG13707_OG0010613	61
CG13708_OG0010614	17
CG1371_OG0006292	2195
CG13711_OG0010618	0
CG13712_OG0010619	0
CG13713_OG0010620	0
CG13716_OG0010627	70
CG13720_OG0004084	0
CG13721_OG0012208	1
CG13722_OG0011130	1
CG13723_OG0010915	0
CG13724_OG0010917	0
CG13725_OG0010918	0
CG13727_OG0004055	0
CG13728_OG0010923	0
CG13731_OG0011910	50
CG13733_OG0010089	0
CG13738_OG0011907	0
CG13739_OG0002891	12
CG13743_OG0006405	166
CG13744_OG0006409	0
CG13747_OG0006408	0
CG13748_OG0006626	0
CG13751_OG0001660_OG0	775
CG13760_OG0007606	1079
CG13766_OG0009602	352
CG13771_OG0009612	68
CG13775_OG0003750_OG0	188
CG13784_OG0000956_OG0	1525
CG13786_OG0003631	12
CG13796_OG0001883_OG0	416
CG13801_OG0000219_OG0	0
CG13801_OG0000219_OG1	0
CG13806_OG0011077	2
CG13807_OG0011075	344
CG13810_OG0011066	4
CG13813_OG0010189	6
CG13829_OG0011464	0
CG13833_OG0004687	1841
CG13837_OG0002276	4
CG13838_OG0011993	0
CG13841_OG0004694	821
CG13842_OG0004706	3
CG13847_OG0004737	20
CG13850_OG0004743	1313
CG13855_OG0004744	9
CG13856_OG0004745	2702
CG13857_OG0004746	0
CG13862_OG0004760	0
CG13868_OG0007089	18546
CG13868_OG0013578	3255
CG13869_OG0007075	8
CG1387_OG0008528	2
CG13870_OG0007093	208
CG13871_OG0003047	8
CG13872_OG0007071	2
CG13875_OG0011381	1026
CG13876_OG0001334_OG0	325
CG13877_OG0011937	241
CG13884_OG0000403_OG0	0
CG13887_OG0011343	6813
CG13891_OG0002060	2
CG13893_OG0011360	9355
CG13894_OG0004129	37
CG13895_OG0004128	977
CG13901_OG0011344	627
CG13907_OG0011337	10222
CG13912_OG0011325	17
CG13917_OG0011285	7696
CG13919_OG0011274	231
CG13920_OG0011271	359
CG13921_OG0011032	79
CG13924_OG0011054	34
CG13926_OG0011282	798
CG13928_OG0011279	6279
CG13930_OG0011024	1
CG13931_OG0004073	0
CG13933_OG0011036	2134
CG13937_OG0011056	7224
CG13949_OG0003375	286
CG13950_OG0003376	4
CG13954_OG0006374	378
CG13955_OG0002890_OG0	16
CG13962_OG0012240	0
CG13970_OG0009133_OG0	0
CG13972_OG0005361	28
CG13983_OG0002696	1
CG13991_OG0000661_OG1	0
CG13992_OG0002070_OG0	5
CG13994_OG0011942	514
CG13995_OG0000538_OG0	745
CG13999_OG0000662_OG0	392
CG14005_OG0001926	552
CG14006_OG0001927	0
CG14007_OG0009567	0
CG14011_OG0003731	5
CG14013_OG0003734	2
CG14014_OG0009443	1
CG14015_OG0009446	538
CG14017_OG0003733	0
CG14020_OG0003686	871
CG14022_OG0008831	3
CG14024_OG0003410_OG0	266
CG14034_OG0008836	0
CG14036_OG0008842	32
CG14042_OG0001816	352
CG14043_OG0003425	1245
CG14044_OG0008964	1327
CG14050_OG0000684	202
CG14052_OG0007777	194
CG14053_OG0012099	2
[truncated: 9,910 more rows]
