# Supplementary material for: Evolution of chemosensory tissues and cells across ecologically diverse Drosophilids
Source: Nat Commun. 2024 Feb 5;15:1047. doi: 10.1038/s41467-023-44558-4 (PMC10844241; doi:10.1038/s41467-023-44558-4)
Supplement: Supplementary file 18 — Supplementary Data 15 [file 41467_2023_44558_MOESM18_ESM.zip › all_count_tables_renamed/SUZG3MANT_counts_trim_genes_FBids_1_1_sorted.txt]

128up_OG0006588	1231
14-3-3epsilon_OG0002478	9861
14-3-3epsilon_OG0001126_OG1	13051
140up_OG0004534	508
18w_OG0003044	1763
26-29-p_OG0010897	7006
2mit_OG0000576_OG0	24
5-HT1A_OG0006644	119
5-HT1B_OG0006647	55
5-HT2A_OG0000287_OG0	0
5-HT2B_OG0011472	199
5-HT7_OG0005777	25
5PtaseI_OG0005188	1027
7B2_OG0004187	2822
a_OG0006460	407
a10_OG0010691	367377
a5_OG0009037	102787
a6_OG0007651	591
AANATL2_OG0003640	90
AANATL4_OG0000091_OG1	2
AANATL7_OG0007605	40
Aasdh_OG0001831	231
Aatf_OG0001947	399
aay_OG0011265	17761
ab_OG0009683	236
ab_OG0009684	79
ABCB7_OG0011281	2678
Pmp70_OG0003257	5961
Abd-B_OG0005000	0
Abi_OG0002227_OG0	696
Abl_OG0010722	5376
abo_OG0009656	386
Abp1_OG0010565	1419
abs_OG0003097	684
ac_OG0007843	0
Ac13E_OG0008321	843
Ac3_OG0009573	651
Ac78C_OG0010320	71
Acam_OG0000252_OG0	1
Acam_OG0000252_OG1	0
Acam_OG0005131	0
CG9149_OG0011313	2772
Acbp1_OG0009246	1018
Acbp2_OG0010415	1272
Acbp4_OG0000311_OG0	0
Acbp4_OG0000311_OG1	1
Acbp6_OG0010414	553
ACC_OG0007193	5339
AcCoAS_OG0000812	17692
Ace_OG0000652_OG0	128
Acer_OG0000953_OG0	3820
Acer_OG0003808	2868
Acf_OG0002671	1378
Achl_OG0002770	1133
acj6_OG0008333	397
acj6_OG0008334	956
Ack_OG0010507	1934
Ack-like_OG0006546	689
Acn_OG0009540	5945
CG5009_OG0006075	5170
Acox57D-d_OG0006913	59
Acox57D-p_OG0001151	1881
Acp1_OG0009317	875
Acp32CD_OG0009664	0
Acp65Aa_OG0003939	13
Acph-1_OG0001513	308
CG12512_OG0008829	549
CG18155_OG0007972	83
Acsl_OG0007133	10751
Act42A_OG0000022_OG0	14
Act42A_OG0000022_OG1	41
Act42A_OG0000022_OG3	6
Act42A_OG0000022_OG4	4
Act42A_OG0000022_OG5	233
Actn_OG0003148_OG0	3088
Actn3_OG0011403_OG0	0
ACXB_OG0000046_OG0	2
ACXB_OG0000046_OG1	2
ACXB_OG0000046_OG2	5
ACXB_OG0000046_OG2.2	0
ACXD_OG0004078_OG0	14
Acyp_OG0009408	7
Acyp2_OG0011498	766
Ada_OG0002342	58
Ada1-2_OG0003777_OG0	377
Ada2a_OG0005051	165
Ada2b_OG0004799	243
Ada3_OG0007872	369
AdamTS-A_OG0005247	23
AdamTS-A_OG0012010	0
AdamTS-B_OG0008089	343
Adar_OG0007649	861
Adat1_OG0003596	154
Adck1_OG0006032	974
Adck5_OG0010063	944
ADD1_OG0006579	878
Adf1_OG0001636_OG0	290
Adgf-A_OG0001991_OG0	1
Adgf-A_OG0003900	44
Adgf-A2_OG0010109	1
Adgf-B_OG0010108	23
Adgf-C_OG0001030_OG0	6
Adgf-D_OG0002208_OG0	1
Adgf-E_OG0006152	2
Adh_OG0003395_OG0	1
Adi1_OG0010940	562
AdipoR_OG0004727	4922
CG3809_OG0004951	0
AdenoK_OG0003918_OG0	1162
Ady43A_OG0002958	2152
AdoR_OG0005733	77
adp_OG0006108	945
AdSS_OG0000854_OG0	12
Aduk_OG0004873	2622
Ae2_OG0010984	5137
CG6512_OG0010913	9428
aft_OG0006080	481
Afti_OG0005567	594
Ag5r_OG0008212	28
Ag5r2_OG0008213	0
AGBE_OG0007237	2335
AgmNAT_OG0001753	5
ago_OG0010530	1428
AGO1_OG0007307	903
AGO2_OG0000119_OG0	276
Agpat1_OG0008448	1910
Agpat2_OG0003465	2979
Agpat3_OG0004018	5062
Agpat4_OG0004019_OG0	79
ADPS_OG0002932	2137
agt_OG0001016_OG0	124
Spat_OG0007723	9
Ahcy_OG0001195_OG0	1550
AhcyL1_OG0011110	3663
AIF_OG0001225	1304
AIMP1_OG0007108	864
AIMP2_OG0009977	917
AIMP3_OG0005998	923
Adk1_OG0010829	6948
Adk3_OG0005467	426
Ak6_OG0007201	399
Akap200_OG0000367_OG0	453
Akh_OG0010512	7
AkhR_OG0009627	1
akirin_OG0010441	1996
Akr1B_OG0001292	6241
Akt1_OG0005415	2083
al_OG0008749	15
Aladin_OG0007570	501
AlaRS_OG0003477	2445
AlaRS-m_OG0010596	973
Alas_OG0006853	9382
alc_OG0006389	5674
Ald1_OG0005647	26422
Ald2_OG0005645	9
Aldh_OG0003615	9243
Aldh-III_OG0006742	20282
Aldh7A1_OG0003841_OG0	1
Alg-2_OG0001588_OG0	3241
Alg1_OG0002607_OG0	685
Alg10_OG0000709_OG0	260
Alg11_OG0012170	1928
CG8412_OG0004562	982
Alg14_OG0001194_OG0	709
Alg2_OG0010641	1764
Alg3_OG0003012	27
Alg3_OG0006966	400
CG5287_OG0001281	566
CG5287_OG0003790	616
Alg9_OG0005173	828
Alh_OG0004317	682
Alh_OG0004319	438
Alh_OG0011430	525
alien_OG0009301	1482
ALiX_OG0005343	930
Alk_OG0006414	9
CG12179_OG0001176_OG0	263
Alp1_OG0010289	0
Alp10_OG0010194	9
Alp11_OG0008522	4
Alp12_OG0003717	347
Alp13_OG0001034	153
Alp2_OG0000261_OG0	0
Alp2_OG0000261_OG1	0
Alp4_OG0005779	1446
Alp6_OG0006360	70
Alp7_OG0003030	0
Alp9_OG0003931	2
alph_OG0000083_OG0	0
alph_OG0005113	4543
alpha-Catr_OG0006852	2872
alpha-Est1_OG0004357	8014
alpha-Est10_OG0004350	3323
alpha-Est2_OG0000314	14
alpha-Est3_OG0004356	1075
alpha-Est6_OG0004354	0
alpha-Est7_OG0001351	14003
alpha-Est8_OG0004352	15741
alpha-Est9_OG0004351	174
alpha-Man-Ia_OG0003130	230
alpha-Man-Ia_OG0003131	840
alpha-Man-Ia_OG0001168	637
alpha-Man-Ib_OG0005087	1078
alpha-Man-Ic_OG0011549	27
alpha-Man-IIa_OG0004878	1885
alpha-Man-IIb_OG0005229	3891
alpha-PheRS_OG0008296	1381
alpha-Spec_OG0011040	14670
alpha4GT1_OG0000948	1194
alphaCOP_OG0011275	5877
alphaSnap_OG0010384	5448
alphaTub67C_OG0010998	7
Alr_OG0008278	1528
alrm_OG0002498	3303
Als2_OG0009863	1891
alt_OG0004894	3709
aly_OG0004083	1
Ama_OG0002112	0
Amacr_OG0009433	598
amd_OG0001918	250
Amnionless_OG0008741	164
amon_OG0011540	3463
amos_OG0003702_OG0	2
AMPdeam_OG0008245	12598
Amph_OG0007204	6632
AMPKalpha_OG0001698	3922
Amt_OG0004607	14952
Amun_OG0008385	4227
amx_OG0007575	452
Amy-p_OG0000157_OG0	2
Amy-p_OG0000157_OG0.2	0
Amyrel_OG0006416	3
ana_OG0006403	188
ana1_OG0002269	903
ana2_OG0007120	98
ana3_OG0006194	117
Ance-2_OG0003658	12
Ance-3_OG0001891_OG0	2080
Ance-3_OG0009407	1876
Ance-4_OG0006406	4
Ance-5_OG0005870	26
anchor_OG0010100	2065
Andorra_OG0011741	0
Ank2_OG0010460	11691
Ankle2_OG0000780	2255
l(2)35Be_OG0003404_OG0	240
anox_OG0007490	1608
Ant2_OG0008041	34
antdh_OG0008007	118492
Antp_OG0002113	3
antr_OG0007227	81
AnxB10_OG0008082	9407
AnxB11_OG0008196	1828
AnxB9_OG0004410	15901
aop_OG0003458	473
aos_OG0010741	1110
Aos1_OG0002145_OG0	378
AOX1_OG0005242	4272
AOX2_OG0000143_OG0	7921
AOX2_OG0000143_OG1	79
AOX4_OG0001465	13523
ap_OG0005832	141
AP-1-2beta_OG0008273	4236
AP-1gamma_OG0007680	4224
AP-1mu_OG0005553	3141
AP-1sigma_OG0005334	6653
AP-2alpha_OG0008751	2899
AP-2mu_OG0004736	2808
AP-2sigma_OG0004385	1510
Apc_OG0005387	1154
APC10_OG0005888	167
Apc2_OG0005308	103
APC4_OG0003171_OG0	508
APC7_OG0001703	80
ApepP_OG0000963	817
aph-1_OG0003552_OG0	951
aPKC_OG0006607	348
aPKC_OG0006608	1203
aPKC_OG0006609	29
Aplip1_OG0011323	2414
apn_OG0002443_OG0	0
apolpp_OG0012638	426
app_OG0010830	313
APP-BP1_OG0010070	706
Appl_OG0007834	24973
Aprt_OG0004075	356
Aps_OG0010085	1932
apt_OG0002733	220
CG18815_OG0010034	3255
AQP_OG0007242	16
aqrs_OG0005393	0
aqz_OG0001049_OG1	15304
ara_OG0009939	11
aralar1_OG0001518	2735
Arc1_OG0002768_OG0	10181
Arc2_OG0006127	1220
Arc42_OG0001370_OG0	1545
Archease_OG0002289_OG0	63
Arf51F_OG0006831	1090
Arf79F_OG0012164	9004
ArfGAP1_OG0010836	1115
ArfGAP3_OG0003816_OG0	1636
Arfip_OG0005451	969
Arfrp1_OG0007681	389
arg_OG0003183	30
arg_OG0007835	26
Argk_OG0011233	65907
Argk_OG0011925	300
Argl_OG0009800	84
CG31469_OG0002209_OG0	69
ArgRS_OG0008151	1327
ArgRS-m_OG0004367	348
ari-1_OG0007878	1881
ari-2_OG0003028	909
Arl1_OG0010003	1458
Arl2_OG0004816	639
Arl5_OG0011164	741
Arl6_OG0007042	936
Arl6IP1_OG0004993	1663
Arl8_OG0004797	2806
arm_OG0007636	10860
armi_OG0002027	353
Arp1_OG0004441	4248
Arp10_OG0007423	1217
Arp2_OG0001770	1157
Arp3_OG0010555	962
Arp5_OG0001448_OG0	111
Arp53D_OG0011600	2
Arp6_OG0008512	485
Arp8_OG0007614	395
Arpc1_OG0009187	2269
Arpc2_OG0009417	1008
Arpc3A_OG0005226	724
Arpc3B_OG0008590	0
Arpc4_OG0008719	2264
Arpc5_OG0008957	533
arr_OG0007264	766
Arr1_OG0009490	0
Arr2_OG0004099	9
Ars2_OG0005840	3914
Art1_OG0004911	1114
Art2_OG0008773	33
Art3_OG0004604	340
Art4_OG0004574	325
Art6_OG0004528_OG0	0
Art7_OG0001547_OG0	525
Art8_OG0009662	151
Art9_OG0002219_OG0	0
Arts_OG0000486_OG0	2558
aru_OG0003377	4409
Arv1_OG0013036	160
arx_OG0009914	208
Asap_OG0007180	2256
Asator_OG0002682_OG1	500
Asciz_OG0010646	249
ase_OG0007840	0
asf1_OG0009889	884
ash1_OG0000982_OG0	54
ash2_OG0004623	1328
Ask1_OG0004518	2073
asl_OG0004217	362
AsnRS_OG0003707	2550
AsnRS-m_OG0006452	314
AsnS_OG0000992	484
asp_OG0004633	8
Asph_OG0006509	1691
ASPP_OG0006932	3548
CG9572_OG0008488	37
AspRS_OG0006665	2207
AspRS-m_OG0008886	4438
asrij_OG0006972	1288
asRNA:CR31429_OG0002339_OG0	180
asRNA:CR42743_OG0003772_OG0	0
asRNA:CR43299_OG0012338_OG0	0
asRNA:CR43426_OG0012535_OG0	0
asRNA:CR43454_OG0002277_OG0	22
asRNA:CR43463_OG0001607_OG0	133
asRNA:CR43809_OG0003675_OG0	768
asRNA:CR44106_OG0002406_OG0	0
asRNA:CR44169_OG0002969_OG0	875
asRNA:CR44179_OG0001455_OG0	1627
asRNA:CR44372_OG0000331_OG0	1
asRNA:CR44372_OG0000331_OG1	3
asRNA:CR44894_OG0012090_OG0	14
asRNA:CR45044_OG0005605_OG0	164
asRNA:CR45195_OG0000203_OG0	343
asRNA:CR45195_OG0000203_OG1	0
asRNA:CR45350_OG0001645_OG0	2329
asRNA:CR45943_OG0010336	486
asRNA:CR46029_OG0000226_OG0	6
asRNA:CR46029_OG0000226_OG1	103
asRNA:CR46139_OG0003106_OG0	24
asRNA:CR46246_OG0011916	1
asRNA:CR46354_OG0002193_OG0	46
asRNA:CR46473_OG0000925_OG0	467
Ass_OG0001346	4
ast_OG0003560	155
AstA_OG0004634	4
AstA-R1_OG0000689	175
AstA-R2_OG0005396	1
AstC_OG0009668	0
AstC-R1_OG0010134	9
AstC-R2_OG0001295_OG0	10
AstCC_OG0009669	0
asun_OG0002419_OG0	181
Asx_OG0006138	1355
Atac1_OG0003748_OG0	38
Atac2_OG0009508	326
Atac3_OG0000828	696
Tat_OG0001330	4061
Ate1_OG0003045	2218
Atet_OG0003384	6307
Atf-2_OG0006059	334
Atf3_OG0007763	268
Atg1_OG0009929	161
Atg1_OG0009931	1903
Atg10_OG0001598	62
Atg101_OG0008681	515
Atg12_OG0011904	404
Atg13_OG0004817	816
Atg14_OG0005089	1016
Atg16_OG0005703	622
Atg17_OG0004232	3271
Atg18a_OG0011152	1734
Atg18b_OG0001271_OG0	2660
Atg2_OG0011112	2089
Atg3_OG0009922	2064
Atg4a_OG0009014	1377
Atg4b_OG0005256	724
Atg5_OG0007974	577
Atg6_OG0005323	992
Atg7_OG0006714	763
Atg8a_OG0008043	12717
Atg8b_OG0005571	0
Atg9_OG0006487	1214
atilla_OG0011822	6354
atk_OG0010362	71
atl_OG0001399	5560
atms_OG0004154	833
ato_OG0004804	0
Atox1_OG0012695	978
ATP6AP2_OG0004869	15013
ATP7_OG0008369	1230
ATP8A_OG0007260	8843
ATP8A_OG0007261	324
Atpalpha_OG0002140	39072
ATPCL_OG0006680	11238
ATPsynB_OG0010987	13767
ATPsynbeta_OG0005823	63520
ATPsynbetaL_OG0001317	100
ATPsynC_OG0005792	28862
ATPsynCF6_OG0005500	10150
ATPsynCF6L_OG0010605	0
ATPsynD_OG0004477	16737
ATPsyndelta_OG0007526	9152
ATPsynE_OG0005568	7884
ATPsynG_OG0009657	9719
ATPsyngamma_OG0005690	18485
ATPsynGL_OG0009315	0
ATPsynO_OG0012619	14024
AttC_OG0000164_OG0	6
AttC_OG0007258	25
AttD_OG0004890	0
Atu_OG0002096	1459
Atx-1_OG0012102	148
Atx2_OG0011501	11774
Atxn7_OG0003444	903
aub_OG0000482_OG0	20
aurA_OG0004964	121
aurB_OG0009647	67
aust_OG0001881	4
aux_OG0003096_OG0	2376
ave_OG0006159	232
Aven_OG0003291	270
awd_OG0002664	9711
Awh_OG0010478	5
axed_OG0010262	180
Axn_OG0005720	1175
axo_OG0003993	870
axo_OG0010625	289
axo_OG0010626	2513
axo_OG0010628	431
Axs_OG0008319	568
Axud1_OG0003447	1126
az2_OG0006736	298
azot_OG0000210_OG0	2
azot_OG0000210_OG1	4
b_OG0009189	18
B-H1_OG0000267_OG0	473
B-H1_OG0000267_OG1	802
B4_OG0009202	8932
B52_OG0001376_OG0	3275
b6_OG0007653	8
B9d1_OG0005246	296
B9d2_OG0005830	284
bab1_OG0011327	109
bab1_OG0011328	119
bab2_OG0011326	4229
babo_OG0006628	1028
babos_OG0007027	120
Bacc_OG0008947	16224
Bace_OG0000801_OG0	0
baf_OG0003792	1132
bai_OG0005189	3233
Balat_OG0007229	23
Baldspot_OG0010721	4370
ball_OG0001092_OG1	413
bam_OG0005170	0
bap_OG0001358_OG0	0
Bap111_OG0007677	2620
Bap170_OG0000903_OG0	838
Bap55_OG0005900	1075
Bap60_OG0008560	1652
IMPPP_OG0000305_OG1	682
barc_OG0010291	737
bark_OG0008784	1454
barr_OG0000425_OG0	147
baz_OG0008596	3728
bb8_OG0005496	1
bbc_OG0007266	4084
CG18067_OG0007098	5740
bbg_OG0010871	12
bbg_OG0010872	241
BBIP1_OG0004876	641
BBS1_OG0010413	886
BBS4_OG0002785_OG0	3331
BBS5_OG0002086	1338
BBS8_OG0008755	1774
BBS9_OG0006919	13457
bbx_OG0008688	4619
bc10_OG0010387_OG0	738
BCAS2_OG0005540	411
bcd_OG0002111_OG0	0
bchs_OG0003722	65
BCL7-like_OG0007566	440
bcn92_OG0007793	590
Bdbt_OG0004400	441
bdg_OG0006805	2404
bdl_OG0003385	3633
Bdp1_OG0009215	735
be_OG0000785	1132
BEAF-32_OG0006164	1083
beag_OG0004860	521
beat-Ia_OG0011784	91
beat-Ib_OG0009146	3
beat-Ic_OG0001866_OG0	0
beat-IIa_OG0005482	7
beat-IIb_OG0005481	17
beat-IIIa_OG0009463	73
beat-IIIb_OG0009460	176
beat-IIIc_OG0003687	297
beat-IV_OG0005508	321
beat-Va_OG0005024	1
beat-Vb_OG0005021	0
beat-Vc_OG0001062_OG0	0
beat-VII_OG0011542	72
beat-VII_OG0011544	59
beg_OG0004008	791
bel_OG0001048	9164
Bem46_OG0008920	468
ben_OG0000514_OG0	2526
Best1_OG0002590_OG0	2795
Best2_OG0010251	2427
Best3_OG0009963	2
Best4_OG0000558_OG0	0
Bet1_OG0003845_OG0	1089
Bet3_OG0004072	1143
beta-PheRS_OG0005298	781
beta-Spec_OG0007697	22497
beta'COP_OG0009212	5247
beta3GalTII_OG0012738	357
beta4GalNAcTA_OG0006521	549
beta4GalNAcTB_OG0002610	638
beta4GalT7_OG0005195	261
betaCOP_OG0008653	5311
betaggt-I_OG0008962	927
betaGlu_OG0002667	808
CG32396_OG0011696	689
Bgb_OG0011276	593
bgcn_OG0001647	494
bgm_OG0009412	7143
BHD_OG0010421	383
bi_OG0003201	2313
bi_OG0012904	356
BI-1_OG0004087	7669
bib_OG0001843_OG0	24
BicC_OG0009143	5
BicD_OG0009474	1486
CG11873_OG0005086	698
bif_OG0003277	1385
bif_OG0012761	508
BigH1_OG0001085_OG0	0
bigmax_OG0005365	364
Bili_OG0002506_OG0	285
bin_OG0010286	0
Bin1_OG0005423	457
bin3_OG0007310	2464
bip1_OG0010560	377
Bka_OG0009250	481
blanks_OG0011885_OG0	5
Blimp-1_OG0010196	1784
Blm_OG0002608	217
Blos1_OG0006148	401
Blos2_OG0010078	432
Blos3_OG0009918	288
Blos4_OG0010933	321
blot_OG0010924	344245
blow_OG0006726	1242
blp_OG0005216	837
blw_OG0006982	46490
bma_OG0010967	25
Bmcp_OG0010022	920
bmm_OG0010858	2672
bnb_OG0001206_OG1	3196
CG5059_OG0012191	1743
bnk_OG0005787	0
bnl_OG0004512	31
boca_OG0006727	1655
bocks_OG0002575_OG0	361
BOD1_OG0005544	1759
boi_OG0007601	48
boi_OG0007603	1
boil_OG0012322	27
bol_OG0011238	2321
boly_OG0007153	1
BomBc1_OG0001623	347
BomBc2_OG0000769_OG0	208
BomBc3_OG0004769	55
BomT3_OG0011469	195
bon_OG0004934	2329
bond_OG0004726	595
bonsai_OG0007008	1236
Boot_OG0006400	0
bor_OG0004967	1581
bora_OG0003911	6
BORCS5_OG0008208	768
BORCS6_OG0011365	421
BORCS7_OG0007103	144
borr_OG0009292	181
boss_OG0005676	7955
botv_OG0006642	547
bou_OG0007819	1479
bowl_OG0008785	818
BoYb_OG0000400_OG0	10
br_OG0007659	0
br_OG0011928	1
Br140_OG0001629	675
brat_OG0001919	255
Brca2_OG0000883	280
Brd_OG0010852	0
CG7154_OG0009310	1093
Brd8_OG0002488	662
Bre1_OG0010209	1468
Brf_OG0005483	518
Brf_OG0005485	113
brk_OG0007975	452
brm_OG0009999	3906
Brms1_OG0008442	838
Bro_OG0011272	4
brp_OG0000499_OG1	1170
l(3)72Ab_OG0009997	2446
bru1_OG0009737	64
bru1_OG0009738	578
bru2_OG0009740	7289
bru2_OG0011823	486
bru2_OG0012161	198
bru3_OG0010907	766
bru3_OG0011909	104
Bruce_OG0004896	6770
brun_OG0003663	1032
brv1_OG0000706_OG0	0
brv2_OG0010919	0
brv3_OG0011666	7
BRWD3_OG0005288	2308
brwl_OG0009277	546
bs_OG0003002	124
bs_OG0006897	161
bsf_OG0001906_OG0	3957
Bsg_OG0009780	4127
Bsg25D_OG0003412_OG0	1868
bsh_OG0009110	3
bsk_OG0012344	4541
bt_OG0000537_OG1	0
BTBD9_OG0000546_OG0	828
BtbVII_OG0011887	2877
btd_OG0007557	1088
Btk29A_OG0001838	792
Btk29A_OG0011763	4
btl_OG0002041	38
btn_OG0004719	7
Btnd_OG0008611	7
btsz_OG0001035_OG1	41
btsz_OG0004581	31
btv_OG0003692	108
btv_OG0009487	3548
btz_OG0005342	2056
Bub1_OG0001806_OG0	1579
Bub3_OG0005120	776
BubR1_OG0000657_OG0	0
Buffy_OG0006561	64
bug_OG0006803	967
Bug22_OG0009372	886
BuGZ_OG0008876	2167
CG8270_OG0010257	533
bun_OG0000556	1482
bun_OG0009749	1355
bur_OG0003683_OG0	1612
Burs_OG0001045_OG0	0
bves_OG0007497	605
bves_OG0007499	436
bw_OG0006000	0
bwa_OG0009122	127
bwa_OG0012525	154
Bx_OG0008666	9
Bx_OG0008667	467
Bx42_OG0007682	1951
by_OG0005550	4138
byn_OG0010803	1
bys_OG0007950	569
c-cup_OG0012143	0
c(3)G_OG0001464_OG0	219
c11.1_OG0007569	2778
c12.1_OG0007568	831
c12.2_OG0007567	2835
C15_OG0002126_OG0	22
C1GalTA_OG0009799	1574
C3G_OG0007801	2096
C901_OG0008027	14
ca_OG0005700	3757
Ca-alpha1D_OG0009140	4001
Ca-alpha1T_OG0003323	775
Ca-beta_OG0009681	315
Ca-Ma2d_OG0009139	754
CaBP1_OG0008860	2464
cac_OG0000605_OG0	187
cact_OG0009392	7346
cactin_OG0003129	1117
cad_OG0009437	2
Cad74A_OG0010922	6
Cad86C_OG0002368	1996
Cad87A_OG0001088_OG0	211
Cad89D_OG0001058_OG0	0
Cad96Ca_OG0011497	733
Cad96Cb_OG0005172	9
Cad99C_OG0005704	336
CadN_OG0000277_OG1	9
Caf1-105_OG0002830	314
Caf1-180_OG0007408	323
Caf1-55_OG0001036	1032
cag_OG0001595_OG0	156
CAH1_OG0009192	7522
CAH13_OG0002843	0
CAH14_OG0002807	2
CAH15_OG0006256	0
CAH16_OG0000498_OG1	14
CAH2_OG0001000_OG0	4239
CAH3_OG0003177	2201
CAH5_OG0005796	5
CAH7_OG0000840	2020
CAH8_OG0004748	0
CAH9_OG0005622	14
CAHbeta_OG0002334	510
cal1_OG0002556_OG0	1285
CalpA_OG0003035	6076
CalpB_OG0010971	1344
CalpC_OG0008186	77
Calr_OG0005564	32840
Cals_OG0013279_OG0	1685
Calx_OG0002139_OG0	29
Calx_OG0004417	1099
Calx_OG0004418	412
calypso_OG0006121	438
Cam_OG0012053	18880
CaMKI_OG0012767	6854
CaMKII_OG0013280	3969
Camp_OG0005907	379
Camta_OG0006364	445
Camta_OG0006365	46
can_OG0004061_OG0	3
CanA1_OG0005778	0
CanB_OG0000231_OG0	1355
CanB_OG0000231_OG1	684
Cand1_OG0009382	2674
CAP_OG0000587_OG0	8456
CAP_OG0012405	14
Cap-D2_OG0005121	199
Cap-D3_OG0009448	171
Cap-G_OG0002924	716
Cap-H2_OG0004906	690
Capa_OG0005712	25
Caper_OG0009347	9413
Capr_OG0010138	2251
caps_OG0010156	817
caps_OG0010157	894
capt_OG0009025	3291
capu_OG0000612_OG0	577
car_OG0007437	665
CARPA_OG0007960	27
CARPB_OG0007554	67
CarT_OG0009432	1386
cas_OG0004236	4
casp_OG0006502	3050
cass_OG0009476	6128
Cat_OG0003869	37583
cathD_OG0002862	26167
cato_OG0006491	0
Catsup_OG0009538	1860
caup_OG0009938	1
cav_OG0000654	96
caz_OG0003243_OG0	2763
cbc_OG0007265	404
Cbl_OG0002051_OG0	2009
CBP_OG0001721	13
CBP_OG0007971	20
Cbp20_OG0005066	561
Cbp53E_OG0006447	1870
Cbp80_OG0007913	649
Cbp80_OG0007915	484
Cbs_OG0003124	1263
cbs_OG0007263	833
cbt_OG0008760	4281
Cby_OG0004789	223
Cc2d2a_OG0002702	463
CCAP_OG0011467	2
CCAP-R_OG0000870	1
ccb_OG0012089	51
CCDC151_OG0011900	1
CCDC53_OG0009785	678
Ccdc58_OG0010399	196
Ccdc85_OG0008917	303
CCHa1_OG0004530	4
CCHa1-R_OG0006065	13
CCHa2_OG0002186_OG0	0
CCHa2-R_OG0005836	26
Cchl_OG0004776	4767
CCKLR-17D1_OG0003334	17
CCKLR-17D1_OG0008675	1254
CCKLR-17D1_OG0011744	5
CCKLR-17D3_OG0008678	164
Ccm3_OG0005250	1803
Ccn_OG0010106	1491
Ccn_OG0010107	1967
Ccn_OG0012179	498
Ccp84Ab_OG0000178_OG0	0
Ccp84Ac_OG0001349_OG0	1
Ccp84Ae_OG0002110_OG0	0
Ccp84Af_OG0000109_OG0	0
Ccp84Af_OG0000109_OG1	3
Ccp84Af_OG0000109_OG2	0
Ccp84Ag_OG0001348_OG0	0
Ccs_OG0006299	752
CCT1_OG0002281_OG0	1766
CCT2_OG0003145	3422
CCT3_OG0004995	5413
CCT4_OG0000979	3843
CCT5_OG0006600	4715
CCT6_OG0008508	3404
CCT7_OG0004839	1271
CCT7_OG0004841	712
CCT8_OG0007117	4551
Ccz1_OG0010481	932
cd_OG0004708	7
CD98hc_OG0001357_OG0	3005
Cda4_OG0008701	49
Cda5_OG0008721	329
Cda9_OG0002707	3
CDase_OG0005749	196
cdc14_OG0009306	1587
Cdc16_OG0005493	246
Cdc23_OG0009421	360
Cdc27_OG0010426	1748
Cdc2rk_OG0006290	238
Cdc37_OG0011041	2570
Cdc42_OG0008268	3035
Cdc45_OG0007388	369
Cdc5_OG0011371	1142
CDC50_OG0008483	7390
Cdc6_OG0002054	56
Cdc7_OG0007729	1874
Cdep_OG0002087	2286
Cdep_OG0004159	3112
CdGAPr_OG0009111	955
cdi_OG0000729	1002
cDIP_OG0004394	4992
Cdk1_OG0000555_OG0	43
Cdk12_OG0009875	922
Cdk2_OG0002391	380
CDK2AP1_OG0008015	502
Cdk4_OG0006632	579
Cdk5_OG0002993	577
Cdk5alpha_OG0009389	3595
Cdk7_OG0001724	271
Cdk8_OG0010977	216
Cdk9_OG0007009	901
Cdlc2_OG0000234_OG1	0
cdm_OG0002482	2364
Cds_OG0010549	3355
Ced-12_OG0009727	1198
ced-6_OG0006366	7027
CenB1A_OG0004675	1976
CenG1A_OG0003595_OG0	2153
CenG1A_OG0009182	79
Cenp-C_OG0002322	74
Cep135_OG0009952	1184
Cep135_OG0009954	1186
cep290_OG0004127	637
Cep89_OG0006812	2
Cep97_OG0008778	1439
cer_OG0012078	1153
Cerk_OG0004182	7530
cert_OG0011161	2910
Cf2_OG0008971	884
Cfp1_OG0007571	307
CG5789_OG0004615	635
cg_OG0006533	3890
CG10000_OG0005395	0
CG10005_OG0004963	9
CG10011_OG0005399	605
CG10013_OG0002410_OG0	0
CG10019_OG0008786	114
CG10026_OG0009081	66
CG10029_OG0004344	0
CG10031_OG0008792	109
CG10035_OG0004420	8362
CG10038_OG0001436_OG0	243
CG10041_OG0012259_OG0	2
CG10051_OG0007036	0
CG10053_OG0004336	291
CG10055_OG0004329	1033
CG10062_OG0007038	11
CG10063_OG0010284	26
CG10064_OG0010282	2
CG10068_OG0004321	990
CG10073_OG0000065_OG2	0
CG10075_OG0010279	1378
CG10077_OG0010277	43780
CG10082_OG0005964	13469
CG10086_OG0001355	47
CG10089_OG0010567	1303
CG10098_OG0004320	1790
CG10104_OG0006132	0
CG10116_OG0010569	9
CG10126_OG0005023	8915
CG10132_OG0009091	3433
CG10137_OG0009093	2658
CG10139_OG0006151	565
CG10140_OG0010573	0
CG10147_OG0010256	211
CG10151_OG0006160	696
CG10154_OG0010575	0
CG10163_OG0010252	11
CG10164_OG0001489	1
CG10165_OG0011781	300
CG10171_OG0010163	381
CG10175_OG0005507	81
CG10177_OG0001079_OG0	0
CG10184_OG0005509	25
CG10185_OG0005203	31
CG10189_OG0009087	225
CG10194_OG0009085	258
CG10195_OG0003572	360
CG10205_OG0006168	12
CG10208_OG0005527	184
CG10209_OG0006169	467
CG10211_OG0009505	98
CG10222_OG0010165	401
CG10226_OG0010249	3788
CG10237_OG0003462	27486
CG1024_OG0004294	597
CG10252_OG0011517	0
CG10254_OG0002565	2105
CG10257_OG0006606	1473
CG10264_OG0005208	0
CG10265_OG0006935	239
CG10274_OG0003940	1030
CG10280_OG0004257	0
CG10283_OG0001907_OG0	977
CG10286_OG0004292	1778
CG10298_OG0004288	9
CG10300_OG0005516	2
CG10301_OG0005515	0
CG10307_OG0005957	40
CG10311_OG0004972	651
CG10317_OG0004974	7
CG10321_OG0005965	2030
CG10324_OG0004994	352
CG10332_OG0005992	1
CG10333_OG0009507	1797
CG10336_OG0009516	102
CG10337_OG0009096	418
CG10338_OG0009517	646
CG10339_OG0006873	448
CG10340_OG0001059_OG0	1464
CG10341_OG0009518	345
CG10343_OG0009520	457
CG10344_OG0007020	103
CG10345_OG0002430_OG0	3629
CG10347_OG0000607_OG0	177
CG10348_OG0003704	47
CG10352_OG0008207	37
CG10353_OG0008206	1327
CG10357_OG0010470	38161
CG10359_OG0010469	170
CG10361_OG0010014	17
CG10362_OG0008202	2684
CG10365_OG0005518	1797
CG10366_OG0009102	777
CG10375_OG0005526	587
CG10376_OG0009519	257
CG10383_OG0001909	1173
CG10384_OG0007018	10
CG10405_OG0004983	31
CG10407_OG0005207	15
CG10413_OG0003703_OG0	910
CG10417_OG0013094	1815
CG10418_OG0010832	336
CG10425_OG0002500	728
CG10428_OG0001263_OG0	276
CG10431_OG0001914	244
CG10433_OG0006904	3680
CG10435_OG0002296_OG0	518
CG10444_OG0007082	881
CG10445_OG0001356	207
CG10459_OG0001605_OG0	0
CG10462_OG0009105	724
CG10463_OG0009108	264
CG10466_OG0012145	177
CG10467_OG0010233	431
CG10469_OG0010232	310
CG10470_OG0009541	1179
CG10472_OG0000811_OG0	128
CG10479_OG0010225	1332
CG10481_OG0009114	18
CG10483_OG0010221	1191
CG10486_OG0010219	8
CG10492_OG0009544	617
CG10494_OG0006908	1350
CG10495_OG0009546	355
CG10505_OG0006927	67
CG10508_OG0010314	4707
CG10510_OG0003948	76
CG10513_OG0005163	8
CG10514_OG0005162	6
CG10516_OG0009998	270
CG10527_OG0002810_OG0	7288
CG10543_OG0006262	4091
CG10550_OG0000747	7857
CG10555_OG0008527	785
CG10561_OG0009552	1669
CG10565_OG0010321	1957
CG10576_OG0010200	2385
CG10581_OG0010326	29
CG10584_OG0010328	403
CG10587_OG0000094_OG0	0
CG10587_OG0000094_OG1	0
CG10587_OG0000094_OG2	1
CG10589_OG0003950	0
CG10591_OG0010195	0
CG10597_OG0003317	0
CG10598_OG0011740	0
CG10600_OG0009530	3984
CG10602_OG0009532	1812
CG10616_OG0010838	1401
CG10621_OG0001911	25
CG10623_OG0001912	295
CG10628_OG0009107	585
CG10631_OG0001241	2669
CG10646_OG0009949	413
CG10654_OG0009947	20
CG10657_OG0009951	490
CG10660_OG0010840	340
CG10663_OG0010839	93
CG10669_OG0005156	408
CG10674_OG0010603	1357
CG10680_OG0003577	2443
CG10681_OG0009950	350
CG10700_OG0011812	0
CG10702_OG0009548	901
CG10710_OG0010908	18
CG10713_OG0010576	260
CG10725_OG0010574	1
CG10730_OG0000951	2
CG10731_OG0006517	906
CG10737_OG0006638	20128
CG10738_OG0010568	93
CG1074_OG0007339	166
CG10747_OG0009127	475
CG10748_OG0011855_OG0	0
CG10749_OG0003913_OG0	0
CG10750_OG0009561	3
CG10752_OG0010150_OG0	30
CG10761_OG0008304	0
CG1077_OG0004263	3
CG10793_OG0003237	2
CG10795_OG0006915	437
CG10799_OG0003081	4
CG10801_OG0012112	1
CG10802_OG0008133	1499
CG10803_OG0008134	868
CG10804_OG0008132	759
CG10809_OG0010976	372
CG10814_OG0007257	3
CG10822_OG0007072	2
CG10839_OG0009144	0
CG10841_OG0002198_OG0	10
CG10853_OG0003980_OG0	0
CG10859_OG0009209	48
CG10862_OG0002017_OG1	7312
CG10863_OG0010486	3053
CG10863_OG0012194_OG0	12
CG10864_OG0005043	6
CG10866_OG0010485	624
CG10874_OG0003457	2883
CG10877_OG0002385_OG0	16
CG10887_OG0002183_OG0	3
CG10898_OG0002547	376
CG1090_OG0003105_OG0	148
CG10903_OG0002293_OG0	172
CG10904_OG0011634	271
CG10907_OG0001984_OG0	453
CG10909_OG0005022	0
CG10910_OG0006092	1
CG10911_OG0006095	0
CG10912_OG0000471	1
CG10914_OG0006109	577
CG10919_OG0001352	0
CG1092_OG0001161_OG0	0
CG10920_OG0007959	0
CG10927_OG0006710	175
CG10931_OG0006071	1
CG10932_OG0007954	956
CG10934_OG0002756_OG0	17
CG10939_OG0005908	7174
CG10947_OG0009415	1093
CG10948_OG0009927	1227
CG10949_OG0009416	282
CG10950_OG0012279	0
CG10958_OG0001743	212
CG10959_OG0008299	178
CG10962_OG0007748	77
CG10970_OG0003173	309
CG10973_OG0012539	743
CG10979_OG0004244	1009
CG10984_OG0009934	614
CG10996_OG0008249	4
CG11000_OG0004245	97
CG11007_OG0003037	800
CG11018_OG0007064	0
CG11029_OG0001270	61
CG1103_OG0003103_OG0	121
CG11030_OG0003728	364
CG11034_OG0001268	110
CG11035_OG0002292_OG0	382
CG11041_OG0001654	5
CG11044_OG0007073	5
CG1105_OG0004314	1059
CG11050_OG0009604	3857
CG11060_OG0006765	3
CG11068_OG0011716	20
CG11069_OG0004655	288
CG11076_OG0001759	368
CG11077_OG0000549_OG0	250
CG11085_OG0008456	10
CG11089_OG0004653	379
CG11095_OG0003249	239
CG11099_OG0007074	546
CG11103_OG0003250	695
CG11106_OG0012330	0
CG11109_OG0001964	145
CG11110_OG0006619	582
CG11123_OG0006752	514
CG11125_OG0006747	293
CG11127_OG0006744	230
CG1113_OG0004171	2
CG11131_OG0001957_OG0	0
CG11134_OG0003251	429
CG11141_OG0006745	1611
CG11145_OG0006754	0
CG11147_OG0003729	10595
CG11149_OG0003730	0
CG11151_OG0008256	5852
CG11159_OG0006283	4
CG1116_OG0004164	555
CG11162_OG0008263	12
CG11168_OG0004657	677
CG11170_OG0006462	203
CG11178_OG0003327	742
CG11180_OG0006625	922
CG11191_OG0007189	3334
CG11192_OG0007095	0
CG11200_OG0007088	190
CG11211_OG0012938	2
CG11226_OG0012166_OG0	0
CG11227_OG0007505	0
CG1124_OG0002090	2414
CG11241_OG0003815_OG0	251
CG11247_OG0009861	263
CG11248_OG0003830_OG0	278
CG11249_OG0009864	1
CG11251_OG0001998	0
CG11257_OG0007039	233
CG11263_OG0001789	83
CG11267_OG0011856	4455
CG11269_OG0006458	0
CG11275_OG0002906	1795
CG11279_OG0003924_OG0	183
CG11286_OG0004361	0
CG1129_OG0002085	572
CG11291_OG0003029	2
CG11294_OG0007761	0
CG11298_OG0007031	0
CG11309_OG0010303	1971
CG11317_OG0012026	101
CG11318_OG0000756	0
CG11319_OG0009603	149
CG11327_OG0009628	0
CG11333_OG0002657_OG0	0
CG11334_OG0005804	438
CG11342_OG0011920	28
CG11345_OG0011138	1
CG11349_OG0011131	0
CG11353_OG0011127	17
CG11356_OG0008477	137
CG11357_OG0011126	1338
CG1136_OG0010499	139
CG11367_OG0000806_OG0	180
CG11369_OG0011699	1
CG1137_OG0004303	32
CG11370_OG0003817_OG0	0
CG11377_OG0008723	1372
CG11378_OG0007395	598
CG11379_OG0007397	0
CG11380_OG0007400	3
CG11381_OG0007402	1
CG11382_OG0007404	1
CG11384_OG0007396	0
CG1139_OG0004077	58
CG11391_OG0001026_OG0	141844
CG11396_OG0010345	1306
CG11398_OG0007405	252
CG11403_OG0007406	390
CG11404_OG0012169	3
CG11406_OG0006889	19
CG11409_OG0007766	25
CG11413_OG0011575	6
CG11414_OG0006019	1692
CG11417_OG0007590	824
CG1142_OG0012974	443
CG11425_OG0009823	1072
CG11426_OG0009824	2426
CG1143_OG0011104	264
CG11436_OG0003200	301
CG11437_OG0009825	0
CG11438_OG0009826	46
CG11447_OG0004515	243
CG11449_OG0000981_OG1	0
CG11453_OG0001027_OG0	464
CG11454_OG0001792	458
CG11456_OG0003951	235
CG11459_OG0000135_OG1	5
CG1146_OG0011093	310
CG11470_OG0000857	1
CG11474_OG0005934	1557
CG11475_OG0005935	48
CG11498_OG0001515	20
CG11504_OG0002630	788
CG11523_OG0009832	463
CG11529_OG0010828	94
CG11537_OG0010640	1831
CG11550_OG0002660	12490
CG11560_OG0010817	318
CG11562_OG0008742	205
CG11563_OG0002662	1186
CG11566_OG0007496	106
CG11570_OG0004027	0
CG11581_OG0008240	0
CG11583_OG0010538	647
CG11584_OG0008239	0
CG11585_OG0012335	0
CG11586_OG0010534	545
CG11590_OG0001741	300
CG11593_OG0010497	875
CG11594_OG0010492	753
CG11596_OG0007629	485
CG11601_OG0008739	507
CG11608_OG0000142_OG0	153
CG1161_OG0004180	3471
CG11617_OG0008731	200
CG11619_OG0003864_OG0	2
CG11626_OG0011450	9
CG11629_OG0003739	0
CG11630_OG0009580	0
CG11634_OG0009583	0
CG11635_OG0007156	12
CG11638_OG0007387	184
CG11655_OG0001745_OG0	950
CG11656_OG0005013	2
CG11658_OG0010025	1168
CG11663_OG0012087	0
CG11664_OG0011395	2
CG11666_OG0012316	0
CG11668_OG0002452	2
CG11670_OG0005008	1
CG11672_OG0004805	0
CG11674_OG0008231	26
CG11679_OG0008511	428
CG11686_OG0002448_OG0	13
CG11693_OG0004810	2
CG11694_OG0000225_OG0	0
CG11694_OG0000225_OG1	0
CG11695_OG0007879	425
CG11696_OG0007880	617
CG11698_OG0002319_OG0	0
CG11699_OG0007882	923
CG11703_OG0002165_OG0	0
CG11710_OG0001691_OG0	1169
CG1172_OG0004189	757
CG11722_OG0001391	902
CG11723_OG0003571	354
CG11726_OG0010048	0
CG11737_OG0001419_OG0	224
CG11741_OG0001420_OG0	0
CG11752_OG0007995	2299
CG11755_OG0000851	169
CG11756_OG0007997	1
CG11760_OG0004826	353
CG11768_OG0004832	1631
CG11771_OG0005200	1964
CG11777_OG0006309	218
CG11779_OG0004481	1063
CG11786_OG0012799	5
CG11788_OG0007083	157
CG11790_OG0005187	2429
CG11791_OG0012008	1580
CG11807_OG0003009_OG0	854
CG11808_OG0006841	209
CG11811_OG0004058	653
CG11816_OG0008636	0
CG11835_OG0000264_OG0	11811
CG11835_OG0000264_OG1	70
CG11837_OG0005082	196
CG11841_OG0005083	269
CG11842_OG0000856_OG1	38
CG11843_OG0011490	15
CG11852_OG0002502_OG0	49
CG11854_OG0005171	140
CG11857_OG0005167	2024
CG11858_OG0005166	480
CG11878_OG0000055_OG0	1
CG11878_OG0000055_OG1	10
CG11878_OG0000055_OG2	0
CG11882_OG0005094	251
CG11883_OG0006313	1567
CG11885_OG0003355	260
CG11892_OG0005161	5
CG11893_OG0000039_OG2	2828
CG11899_OG0005100	3266
CG11902_OG0005155	196
CG11906_OG0001618	524
CG11911_OG0008747	0
CG11912_OG0008746	0
CG11920_OG0005183	1020
CG11927_OG0003556	1547
CG11929_OG0011773	0
CG11961_OG0001155_OG0	43
CG11964_OG0004848	348
CG11970_OG0004849	1587
CG11975_OG0004850	1459
CG11977_OG0012457_OG0	5
CG11980_OG0002337	433
CG11983_OG0004852	89
CG11986_OG0004855	134
CG11997_OG0004862	0
CG11999_OG0004179	1968
CG12003_OG0004112	3
CG12004_OG0011286	3844
CG12009_OG0010662	1
CG12010_OG0010671	122
CG12011_OG0011025	3
CG12012_OG0010672	685
CG12016_OG0010666	2402
CG12017_OG0010661	1
CG12020_OG0011042	49
CG12024_OG0011050	581
CG12025_OG0011053	644
CG12035_OG0011029	0
CG12038_OG0011331	306
CG12054_OG0000497	2456
CG12056_OG0003138	904
CG12057_OG0003139	1
CG12061_OG0000938_OG0	0
CG12065_OG0007412	6064
CG12069_OG0001519	0
CG12071_OG0011553	493
CG12071_OG0013484	709
CG12075_OG0007754	2242
CG1208_OG0004248	6
CG12081_OG0007411	1121
CG12084_OG0011296	1962
CG12091_OG0011293	1666
CG12093_OG0011111	1908
CG12096_OG0008559	1011
CG12099_OG0011289	6135
CG12104_OG0011284	732
CG12105_OG0004111	47
CG12106_OG0007586	187
CG12107_OG0006719	471
CG12111_OG0007413	15
CG12112_OG0012598_OG0	319
CG12115_OG0007587	4
CG12116_OG0008625	0
CG12118_OG0007585	1083
CG12121_OG0007579	4572
CG12123_OG0003325	309
CG12128_OG0002879	381
CG12129_OG0002878	1186
CG1213_OG0002105	5
CG12134_OG0006319	313
CG12147_OG0004192	0
CG12155_OG0003210	975
CG12159_OG0002860	520
CG12164_OG0006760	0
CG12170_OG0002098	1333
CG12171_OG0004222	640
CG12173_OG0004172	311
CG12177_OG0008262	862
CG1218_OG0002103	570
CG12182_OG0011099	286
CG12194_OG0008975	1468
CG12204_OG0001687	308
CG12206_OG0008131	43
CG12209_OG0002818	4
CG12213_OG0002418	1230
CG12219_OG0007713	708
CG12224_OG0000651_OG1	483
CG12231_OG0003119	0
CG12236_OG0008414	487
CG12237_OG0007424	1626
CG12239_OG0001754	1
CG12241_OG0001396	787
CG12253_OG0011818	101
CG12256_OG0004947	0
CG12259_OG0005539	584
CG12268_OG0005336	2067
CG1227_OG0004337	465
CG12278_OG0004413	2
CG12279_OG0004445	715
CG12288_OG0009457	47
CG12289_OG0010046	0
CG12290_OG0002618	5822
CG12299_OG0009634	484
CG12301_OG0001981	434
CG12307_OG0009694	0
CG1231_OG0011372	198
CG12316_OG0009955	930
CG12320_OG0005053	80
CG12321_OG0001064_OG0	1194
CG12325_OG0002854	440
CG1233_OG0011370	1275
CG1234_OG0004335	439
CG12341_OG0002848	486
CG12343_OG0002853	667
CG12344_OG0002855	5610
CG12355_OG0012373	102
CG1236_OG0002100	739
CG12362_OG0000821_OG0	0
CG12374_OG0007223	3
CG12375_OG0009777	961
CG12379_OG0008514	253
CG12384_OG0006229	4030
CG1239_OG0004237	378
CG12395_OG0001736	0
CG12398_OG0008359	0
CG12402_OG0002224_OG0	59
CG12420_OG0002594_OG0	1
CG12426_OG0005340	0
CG12438_OG0003802	0
CG12439_OG0009296	0
CG12446_OG0001786_OG0	0
CG12448_OG0009145	4
CG1246_OG0011105	35
CG12464_OG0011955	0
CG12470_OG0007846	0
CG12479_OG0008243	0
CG12480_OG0008242	0
CG12481_OG0008237	0
CG12490_OG0000233_OG1	0
CG12496_OG0007599	157
CG12498_OG0008105	0
CG12499_OG0002285_OG0	107
CG12502_OG0011339	4
CG12507_OG0008176	4
CG12511_OG0009568	0
CG12516_OG0005410	0
CG12517_OG0009649	0
CG12520_OG0010149	89
CG12521_OG0012944	1
CG12531_OG0008272	209
CG12535_OG0008128	21
CG12539_OG0008363	0
CG12540_OG0008220	0
CG12541_OG0007825	204
CG12560_OG0012234	829
CG12567_OG0012740	899
CG12576_OG0001784_OG0	1282
CG12581_OG0001679_OG0	184
CG12589_OG0011424	0
CG12590_OG0011977	0
CG12594_OG0005596	50
CG12607_OG0011139	14
CG12609_OG0008677	0
CG12617_OG0003653	1
CG12620_OG0009462	0
CG12637_OG0008050	0
CG12643_OG0007518	428
CG1265_OG0010531	624
CG12655_OG0000445_OG2	1847
CG12659_OG0007410	190
CG12661_OG0007749	0
CG12662_OG0007747	2
CG12672_OG0007868	152
CG12674_OG0003570	0
CG12679_OG0001731_OG0	0
CG12680_OG0001718	0
CG12682_OG0012323	1
CG12691_OG0007931	0
CG12692_OG0000634_OG0	0
CG12693_OG0012106	78
CG12698_OG0008169	35
CG12699_OG0000230_OG1	0
CG12702_OG0001192	386
CG12708_OG0000271_OG0	45
CG12708_OG0000271_OG0.2	19
CG1271_OG0010635	1195
CG12713_OG0003881_OG0	74
CG12716_OG0008438	0
CG12723_OG0008557	59
CG12728_OG0000928_OG0	447
CG12729_OG0011725	12
CG1273_OG0010536	5
CG12730_OG0007375	762
CG12744_OG0000893	65
CG12746_OG0004208	2517
CG1275_OG0011072	1299
CG12768_OG0001283_OG0	37
CG12769_OG0007187	242
CG12773_OG0003140	847
CG12782_OG0012281	0
CG12783_OG0000743_OG0	12
CG12784_OG0005236	0
CG12795_OG0008825	893
CG12811_OG0002240	779
CG12817_OG0002595_OG0	53
CG12818_OG0004897	371
CG12822_OG0001599	2395
CG12825_OG0001130_OG1	0
CG12826_OG0002951	18
CG12828_OG0011622	0
CG12831_OG0011623_OG0	0
CG12836_OG0002963_OG0	1
CG12848_OG0006045	504
CG12849_OG0011577	22
CG12851_OG0005862	886
CG12857_OG0006163	3
CG12860_OG0006154	0
CG12861_OG0006153	0
CG12862_OG0011585_OG0	0
CG12863_OG0011584	192
CG12866_OG0002772	1
CG12868_OG0001564	1218
CG12869_OG0006145	240
CG12869_OG0006146	121
CG12877_OG0001472_OG0	908
CG1288_OG0001350	0
CG12880_OG0005345	7
CG12883_OG0001474	246
CG12885_OG0001477	6268
CG12895_OG0006308	1726
CG12909_OG0002821	199
CG12910_OG0006305	103
CG12911_OG0006304	9
CG12914_OG0002819	0
CG12917_OG0002815	3
CG12920_OG0006291	6
CG12926_OG0006349	266
CG12929_OG0006357	62
CG12934_OG0006315	35
CG12935_OG0002846	390
CG12942_OG0001596_OG0	358
CG12945_OG0004570	822
CG12947_OG0004568	309
CG12948_OG0004558	340
CG12963_OG0001641_OG0	0
CG12964_OG0002996_OG0	12
CG12970_OG0006808	24
CG12971_OG0010294	0
CG12974_OG0010307	39
CG12983_OG0010332	13
CG12984_OG0003949	1
CG12985_OG0000915	0
CG12986_OG0011685	22
CG1299_OG0000523_OG0	2542
CG12990_OG0007696	3
CG12991_OG0007703	2171
CG12992_OG0011688	17
CG12994_OG0007707	18
CG12995_OG0008599	0
CG12998_OG0011739	0
CG13000_OG0011738	1
CG13001_OG0008580	632
CG13002_OG0008577	30
CG13003_OG0008572	1035
CG13004_OG0008570	449
CG13005_OG0008567	97
CG13008_OG0008305	8
CG13010_OG0003260	15
CG13012_OG0008317	1625
CG13014_OG0008547	923
CG13016_OG0006536	303
CG13018_OG0006537	177
CG13021_OG0003241	0
CG13022_OG0010698	4
CG13023_OG0010699	1
CG13024_OG0010708	180
CG13026_OG0010716	2
CG13028_OG0004010	2
CG13031_OG0012200	350
CG13032_OG0004014_OG0	6
CG13033_OG0010736	1
CG13038_OG0010761	0
CG13039_OG0010762	0
CG1304_OG0000265_OG0	1
CG1304_OG0000265_OG1	1
CG13040_OG0010763	0
CG13041_OG0000280_OG0	0
CG13041_OG0000280_OG0.2	0
CG13042_OG0010767	2
CG13043_OG0000281_OG0	0
CG13043_OG0000281_OG1	0
CG13044_OG0010768	0
CG13045_OG0000814	0
CG13046_OG0010771	0
CG13047_OG0010772	0
CG13048_OG0010773	0
CG13049_OG0010774	0
CG13051_OG0011898	1
CG13053_OG0010778	0
CG13054_OG0010779	17
CG13055_OG0010780	10
CG13056_OG0010757	0
CG13058_OG0004021	0
CG13059_OG0010764	0
CG13062_OG0010766	0
CG13064_OG0010775	0
CG13065_OG0010776	32
CG13066_OG0012201	0
CG13068_OG0002030_OG1	0
CG13069_OG0004022	0
CG1307_OG0004308	1596
CG13070_OG0012202	0
CG13071_OG0011899	0
CG13073_OG0012731_OG0	0
CG13074_OG0010797	721
CG13075_OG0000216_OG0	5
CG13075_OG0000216_OG1	6
CG13077_OG0009097	474
CG13078_OG0003575_OG0	1
CG13081_OG0003574	1
CG13082_OG0009094	10
CG13083_OG0009084	2
CG13084_OG0009083	0
CG13085_OG0001922	31
CG13086_OG0003709	8
CG13088_OG0001266	377
CG1309_OG0010533	3644
CG13096_OG0003720	723
CG13097_OG0001923	479
CG13101_OG0009304	10575
CG13102_OG0009298	0
CG13108_OG0009295	572
CG13110_OG0011792	0
CG13113_OG0001247_OG0	0
CG13114_OG0009279	5
CG13116_OG0001878	298
CG13123_OG0001877	224
CG13124_OG0003502	1904
CG13126_OG0003515	257
CG13127_OG0001844	0
CG13131_OG0000790_OG0	0
CG13133_OG0003525	17
CG1314_OG0011674	1
CG13144_OG0009363	5
CG13148_OG0007214	0
CG13151_OG0006215	366
CG13154_OG0006206	5
CG13155_OG0006196	0
CG13157_OG0002779	0
CG1316_OG0000430_OG0	0
CG13168_OG0006184	12
CG1317_OG0011084	4928
CG13170_OG0006182	0
CG13171_OG0006180	1
CG13177_OG0012831	93
CG13185_OG0002928	477
CG13186_OG0006594	0
CG13192_OG0006567	207
CG13193_OG0006565	0
CG13196_OG0006560	73
CG13197_OG0006563	1241
CG13202_OG0001123_OG0	0
CG13203_OG0006235	104
CG13204_OG0006233	1198
CG13215_OG0002793_OG0	0
CG13216_OG0001568_OG0	0
CG13218_OG0002791_OG0	0
CG13220_OG0001573_OG0	1939
CG13223_OG0001571_OG0	2
CG13226_OG0002794_OG0	0
CG13227_OG0006218_OG0	0
CG13228_OG0011587_OG0	0
CG13229_OG0002786_OG0	7
CG13229_OG0002787_OG0	2423
CG13231_OG0006217	3
CG13239_OG0009815	0
CG1324_OG0007509	1
CG13243_OG0009147	0
CG13247_OG0010378	20
CG13248_OG0010371	616
CG13250_OG0011870	64
CG13251_OG0010355	1465
CG13252_OG0003952	417
CG13258_OG0009399	36
CG13272_OG0008882	6
CG13280_OG0008881	6
CG13282_OG0008887	10
CG13285_OG0010583	2569
CG13287_OG0010216	0
CG13288_OG0010220	44
CG13293_OG0003937	435
CG13295_OG0010231	1048
CG13297_OG0010242	3
CG13299_OG0011864	3
CG13300_OG0003943	17
CG13305_OG0011196	0
CG13306_OG0011204	0
CG13308_OG0004102	0
CG13309_OG0011211	0
CG13310_OG0011207	6
CG13312_OG0011210	11
CG13313_OG0004105_OG0	0
CG13314_OG0011224	55
CG13315_OG0011237	1
CG13318_OG0004834	5171
CG13319_OG0006667	385
CG13321_OG0006673	0
CG13326_OG0006545	3
CG13330_OG0007271	2
CG13331_OG0007273	507
CG13332_OG0007274	189
CG13334_OG0007281	0
CG13337_OG0011662	224
CG13339_OG0007296	322
CG13344_OG0007304	594
CG13358_OG0007351	103
CG13359_OG0012499	23
CG13360_OG0010145	3
CG13361_OG0003189	0
CG13362_OG0007862	2
CG13364_OG0001174_OG0	1853
CG13365_OG0007831	709
CG13367_OG0003188_OG0	366
CG13369_OG0003181	695
CG13375_OG0007847	7
CG13377_OG0007849	254
CG13380_OG0010135	1
CG13384_OG0003473	1345
CG13385_OG0012520	0
CG13386_OG0003471	6
CG1339_OG0006721	2
CG13390_OG0003479	312
CG13392_OG0003476	335
CG13397_OG0003469	22
CG13398_OG0003468	485
CG13403_OG0008236	0
CG13404_OG0008224	331
CG13405_OG0011376	6
CG13407_OG0004768	0
CG13408_OG0004770	490
CG13409_OG0004775	1101
CG13423_OG0007099	0
CG13426_OG0011654	0
CG13427_OG0003049	15
CG13428_OG0007100	12909
CG13430_OG0001658	555
CG13436_OG0006622	9
CG13437_OG0006285	1511
CG13438_OG0006243	3
CG1344_OG0012226	346
CG13442_OG0006244	0
CG13443_OG0006248	0
CG13445_OG0003880	0
CG13449_OG0009980	0
CG13454_OG0003875_OG0	4
CG13455_OG0009966	0
CG13457_OG0001288	3
CG13458_OG0004037	1
CG13460_OG0010841	1
CG13465_OG0000343_OG0	0
CG13471_OG0004048	0
CG13473_OG0010860	0
CG13474_OG0004049	0
CG13476_OG0012898	0
CG13481_OG0000339_OG0	5
CG13481_OG0000339_OG1	0
CG13484_OG0010886	253
CG13488_OG0001544_OG1	0
CG13492_OG0005946	0
CG13501_OG0005936	7
CG13502_OG0005931	419
CG13502_OG0012991	18
CG13506_OG0007028	313
CG13510_OG0006998	402
CG13511_OG0006997	6
CG13516_OG0006995	98
CG13526_OG0006986	0
CG13527_OG0006984	1
CG13531_OG0006978	1455
CG13532_OG0006975	557
CG13538_OG0005981	0
CG13539_OG0012044	0
CG1354_OG0007555	5576
CG13541_OG0012280	0
CG13544_OG0005976	0
CG13545_OG0012580	1
CG13551_OG0000540_OG1	639
CG13551_OG0012048	2955
CG13557_OG0012477	0
CG13558_OG0001556	0
CG13559_OG0012047	0
CG13561_OG0011643	26
CG13562_OG0011631	50
CG13575_OG0006892	4
CG13577_OG0001150_OG0	0
CG13578_OG0006898	4557
CG13579_OG0006013	2
CG1358_OG0006724	14797
CG13581_OG0002746	1
CG13585_OG0011574	4568
CG13587_OG0006025	56
CG13594_OG0006033	0
CG13599_OG0005537	7
CG1360_OG0006725	174
CG13601_OG0005534	566
CG13603_OG0005332	1980
CG13605_OG0005319	1092
CG13606_OG0005306	129
CG13607_OG0005318	21
CG13609_OG0012982	74
CG13613_OG0005278	0
CG13614_OG0002525_OG0	0
CG13615_OG0002524	1
CG13616_OG0005272	0
CG13618_OG0005267	93
CG13622_OG0005268	28
CG13623_OG0005265	1095
CG13625_OG0004618	654
CG13627_OG0004629	149
CG13630_OG0004630	1637
CG13631_OG0004635	488
CG13634_OG0004637	53
CG13641_OG0004650	0
CG13643_OG0002274	42
CG13653_OG0002504	1
CG13654_OG0005174	145
CG13663_OG0011496	187
CG13667_OG0004090_OG0	388
CG13670_OG0011168	2
CG13671_OG0004086_OG0	680
CG13675_OG0000560_OG2	1
CG13676_OG0003984	7
CG13678_OG0000129_OG3	8
CG1368_OG0008241	0
CG13685_OG0010463	722
CG13689_OG0008772	115
CG13690_OG0008752	71
CG13692_OG0008754	3
CG13698_OG0010125	3058
CG13699_OG0003907_OG0	0
CG13705_OG0010610	87
CG13707_OG0010613	83
CG13708_OG0010614	1
CG1371_OG0006292	1910
CG13711_OG0010618	0
CG13712_OG0010619	0
CG13713_OG0010620	0
CG13716_OG0010627	4
CG13720_OG0004084	0
CG13721_OG0012208	17
CG13722_OG0011130	12
CG13723_OG0010915	0
CG13724_OG0010917	2
CG13725_OG0010918	0
CG13727_OG0004055	2
CG13728_OG0010923	0
CG13731_OG0011910	0
CG13733_OG0010089	3
CG13738_OG0011907	9
CG13739_OG0002891	14
CG13743_OG0006405	391
CG13744_OG0006409	0
CG13747_OG0006408	0
CG13748_OG0006626	5
CG13751_OG0001660_OG0	998
CG13760_OG0007606	847
CG13766_OG0009602	262
CG13771_OG0009612	3
CG13775_OG0003750_OG0	130
CG13784_OG0000956_OG0	463
CG13786_OG0003631	0
CG13796_OG0001883_OG0	453
CG13801_OG0000219_OG0	3
CG13801_OG0000219_OG1	0
CG13806_OG0011077	0
CG13807_OG0011075	198
CG13810_OG0011066	0
CG13813_OG0010189	842
CG13829_OG0011464	0
CG13833_OG0004687	462
CG13837_OG0002276	3
CG13838_OG0011993	3
CG13841_OG0004694	674
CG13842_OG0004706	4
CG13847_OG0004737	0
CG13850_OG0004743	825
CG13855_OG0004744	1
CG13856_OG0004745	2
CG13857_OG0004746	7
CG13862_OG0004760	0
CG13868_OG0007089	9887
CG13868_OG0013578	1284
CG13869_OG0007075	22
CG1387_OG0008528	0
CG13870_OG0007093	35
CG13871_OG0003047	63
CG13872_OG0007071	0
CG13875_OG0011381	72
CG13876_OG0001334_OG0	632
CG13877_OG0011937	45
CG13884_OG0000403_OG0	0
CG13887_OG0011343	7967
CG13891_OG0002060	0
CG13893_OG0011360	4887
CG13894_OG0004129	13
CG13895_OG0004128	340
CG13901_OG0011344	413
CG13907_OG0011337	6109
CG13912_OG0011325	6
CG13917_OG0011285	3331
CG13919_OG0011274	214
CG13920_OG0011271	253
CG13921_OG0011032	17
CG13924_OG0011054	44
CG13926_OG0011282	474
CG13928_OG0011279	4871
CG13930_OG0011024	50
CG13931_OG0004073	3
CG13933_OG0011036	1061
CG13937_OG0011056	3410
CG13949_OG0003375	161
CG13950_OG0003376	14
CG13954_OG0006374	126
CG13955_OG0002890_OG0	7
CG13962_OG0012240	7
CG13970_OG0009133_OG0	0
CG13972_OG0005361	157
CG13983_OG0002696	10
CG13991_OG0000661_OG1	0
CG13992_OG0002070_OG0	0
CG13994_OG0011942	1037
CG13995_OG0000538_OG0	0
CG13999_OG0000662_OG0	77
CG14005_OG0001926	468
CG14006_OG0001927	1
CG14007_OG0009567	4
CG14011_OG0003731	4
CG14013_OG0003734	2
CG14014_OG0009443	8
CG14015_OG0009446	107
CG14017_OG0003733	0
CG14020_OG0003686	472
CG14022_OG0008831	1
CG14024_OG0003410_OG0	104
CG14034_OG0008836	0
CG14036_OG0008842	2
CG14042_OG0001816	157
CG14043_OG0003425	1022
CG14044_OG0008964	609
CG14050_OG0000684	9
CG14052_OG0007777	4
CG14053_OG0012099	0
[truncated: 9,910 more rows]
