# Supplementary material for: Evolution of chemosensory tissues and cells across ecologically diverse Drosophilids
Source: Nat Commun. 2024 Feb 5;15:1047. doi: 10.1038/s41467-023-44558-4 (PMC10844241; doi:10.1038/s41467-023-44558-4)
Supplement: Supplementary file 18 — Supplementary Data 15 [file 41467_2023_44558_MOESM18_ESM.zip › all_count_tables_renamed/MELG8FL_counts_trim_genes_FBids_1_1_sorted.txt]

128up_OG0006588	563
14-3-3epsilon_OG0002478	4575
14-3-3epsilon_OG0001126_OG1	11312
140up_OG0004534	355
18w_OG0003044	1843
26-29-p_OG0010897	3182
2mit_OG0000576_OG0	7
5-HT1A_OG0006644	75
5-HT1B_OG0006647	56
5-HT2A_OG0000287_OG0	17
5-HT2B_OG0011472	39
5-HT7_OG0005777	41
5PtaseI_OG0005188	929
7B2_OG0004187	775
a_OG0006460	1239
a10_OG0010691	17
a5_OG0009037	3
a6_OG0007651	303
AANATL2_OG0003640	106
AANATL4_OG0000091_OG1	0
AANATL7_OG0007605	2
Aasdh_OG0001831	273
Aatf_OG0001947	203
aay_OG0011265	4118
ab_OG0009683	469
ab_OG0009684	62
ABCB7_OG0011281	3092
Pmp70_OG0003257	3974
Abd-B_OG0005000	0
Abi_OG0002227_OG0	487
Abl_OG0010722	1793
abo_OG0009656	203
Abp1_OG0010565	451
abs_OG0003097	414
ac_OG0007843	1
Ac13E_OG0008321	1780
Ac3_OG0009573	241
Ac78C_OG0010320	454
Acam_OG0000252_OG0	0
Acam_OG0000252_OG1	0
Acam_OG0005131	0
CG9149_OG0011313	1422
Acbp1_OG0009246	537
Acbp2_OG0010415	890
Acbp4_OG0000311_OG0	2
Acbp4_OG0000311_OG1	3
Acbp6_OG0010414	22
ACC_OG0007193	5466
AcCoAS_OG0000812	3473
Ace_OG0000652_OG0	181
Acer_OG0000953_OG0	1874
Acer_OG0003808	636
Acf_OG0002671	882
Achl_OG0002770	122
acj6_OG0008333	2
acj6_OG0008334	22
Ack_OG0010507	2288
Ack-like_OG0006546	443
Acn_OG0009540	2922
CG5009_OG0006075	3787
Acox57D-d_OG0006913	176
Acox57D-p_OG0001151	861
Acp1_OG0009317	2446
Acp32CD_OG0009664	0
Acp65Aa_OG0003939	11
Acph-1_OG0001513	185
CG12512_OG0008829	1941
CG18155_OG0007972	32
Acsl_OG0007133	6143
Act42A_OG0000022_OG0	1707
Act42A_OG0000022_OG1	295131
Act42A_OG0000022_OG3	95726
Act42A_OG0000022_OG4	131173
Act42A_OG0000022_OG5	791
Actn_OG0003148_OG0	73264
Actn3_OG0011403_OG0	0
ACXB_OG0000046_OG0	0
ACXB_OG0000046_OG1	19
ACXB_OG0000046_OG2	0
ACXB_OG0000046_OG2.2	0
ACXD_OG0004078_OG0	34
Acyp_OG0009408	0
Acyp2_OG0011498	452
Ada_OG0002342	37
Ada1-2_OG0003777_OG0	0
Ada2a_OG0005051	182
Ada2b_OG0004799	216
Ada3_OG0007872	803
AdamTS-A_OG0005247	2001
AdamTS-A_OG0012010	18
AdamTS-B_OG0008089	3242
Adar_OG0007649	1305
Adat1_OG0003596	45
Adck1_OG0006032	353
Adck5_OG0010063	210
ADD1_OG0006579	326
Adf1_OG0001636_OG0	214
Adgf-A_OG0001991_OG0	8
Adgf-A_OG0003900	70
Adgf-A2_OG0010109	3
Adgf-B_OG0010108	0
Adgf-C_OG0001030_OG0	1422
Adgf-D_OG0002208_OG0	775
Adgf-E_OG0006152	1
Adh_OG0003395_OG0	456
Adi1_OG0010940	1529
AdipoR_OG0004727	4037
CG3809_OG0004951	0
AdenoK_OG0003918_OG0	1358
Ady43A_OG0002958	1528
AdoR_OG0005733	191
adp_OG0006108	910
AdSS_OG0000854_OG0	5792
Aduk_OG0004873	417
Ae2_OG0010984	1867
CG6512_OG0010913	5526
aft_OG0006080	209
Afti_OG0005567	379
Ag5r_OG0008212	16
Ag5r2_OG0008213	5
AGBE_OG0007237	4400
AgmNAT_OG0001753	39
ago_OG0010530	1380
AGO1_OG0007307	2035
AGO2_OG0000119_OG0	6203
Agpat1_OG0008448	111
Agpat2_OG0003465	1094
Agpat3_OG0004018	2131
Agpat4_OG0004019_OG0	589
ADPS_OG0002932	246
agt_OG0001016_OG0	195
Spat_OG0007723	244
Ahcy_OG0001195_OG0	1035
AhcyL1_OG0011110	1137
AIF_OG0001225	591
AIMP1_OG0007108	561
AIMP2_OG0009977	1056
AIMP3_OG0005998	412
Adk1_OG0010829	9913
Adk3_OG0005467	498
Ak6_OG0007201	125
Akap200_OG0000367_OG0	242
Akh_OG0010512	14
AkhR_OG0009627	122
akirin_OG0010441	1587
Akr1B_OG0001292	2772
Akt1_OG0005415	1582
al_OG0008749	212
Aladin_OG0007570	122
AlaRS_OG0003477	1323
AlaRS-m_OG0010596	907
Alas_OG0006853	7794
alc_OG0006389	3499
Ald1_OG0005647	88836
Ald2_OG0005645	7
Aldh_OG0003615	34405
Aldh-III_OG0006742	10632
Aldh7A1_OG0003841_OG0	149
Alg-2_OG0001588_OG0	1204
Alg1_OG0002607_OG0	1190
Alg10_OG0000709_OG0	151
Alg11_OG0012170	1098
CG8412_OG0004562	1830
Alg14_OG0001194_OG0	251
Alg2_OG0010641	331
Alg3_OG0003012	45
Alg3_OG0006966	322
CG5287_OG0001281	217
CG5287_OG0003790	186
Alg9_OG0005173	142
Alh_OG0004317	1714
Alh_OG0004319	1180
Alh_OG0011430	452
alien_OG0009301	1333
ALiX_OG0005343	2962
Alk_OG0006414	3015
CG12179_OG0001176_OG0	132
Alp1_OG0010289	13
Alp10_OG0010194	1
Alp11_OG0008522	1
Alp12_OG0003717	544
Alp13_OG0001034	7
Alp2_OG0000261_OG0	9
Alp2_OG0000261_OG1	1
Alp4_OG0005779	391
Alp6_OG0006360	15
Alp7_OG0003030	1
Alp9_OG0003931	1
alph_OG0000083_OG0	5
alph_OG0005113	1890
alpha-Catr_OG0006852	604
alpha-Est1_OG0004357	4922
alpha-Est10_OG0004350	1802
alpha-Est2_OG0000314	167
alpha-Est3_OG0004356	1522
alpha-Est6_OG0004354	0
alpha-Est7_OG0001351	3101
alpha-Est8_OG0004352	2201
alpha-Est9_OG0004351	1907
alpha-Man-Ia_OG0003130	154
alpha-Man-Ia_OG0003131	1974
alpha-Man-Ia_OG0001168	1345
alpha-Man-Ib_OG0005087	603
alpha-Man-Ic_OG0011549	3
alpha-Man-IIa_OG0004878	1052
alpha-Man-IIb_OG0005229	882
alpha-PheRS_OG0008296	575
alpha-Spec_OG0011040	18935
alpha4GT1_OG0000948	330
alphaCOP_OG0011275	2465
alphaSnap_OG0010384	2541
alphaTub67C_OG0010998	5
Alr_OG0008278	521
alrm_OG0002498	75
Als2_OG0009863	1785
alt_OG0004894	2510
aly_OG0004083	1
Ama_OG0002112	1
Amacr_OG0009433	766
amd_OG0001918	439
Amnionless_OG0008741	10
amon_OG0011540	924
amos_OG0003702_OG0	0
AMPdeam_OG0008245	9920
Amph_OG0007204	7200
AMPKalpha_OG0001698	5719
Amt_OG0004607	47
Amun_OG0008385	3296
amx_OG0007575	290
Amy-p_OG0000157_OG0	350
Amy-p_OG0000157_OG0.2	23
Amyrel_OG0006416	0
ana_OG0006403	12
ana1_OG0002269	773
ana2_OG0007120	67
ana3_OG0006194	55
Ance-2_OG0003658	9
Ance-3_OG0001891_OG0	1175
Ance-3_OG0009407	991
Ance-4_OG0006406	173
Ance-5_OG0005870	706
anchor_OG0010100	792
Andorra_OG0011741	0
Ank2_OG0010460	4173
Ankle2_OG0000780	2582
l(2)35Be_OG0003404_OG0	163
anox_OG0007490	1565
Ant2_OG0008041	111
antdh_OG0008007	1693
Antp_OG0002113	600
antr_OG0007227	0
AnxB10_OG0008082	3632
AnxB11_OG0008196	2330
AnxB9_OG0004410	19185
aop_OG0003458	1104
aos_OG0010741	1954
Aos1_OG0002145_OG0	408
AOX1_OG0005242	8360
AOX2_OG0000143_OG0	7651
AOX2_OG0000143_OG1	23
AOX4_OG0001465	3
ap_OG0005832	611
AP-1-2beta_OG0008273	2553
AP-1gamma_OG0007680	2176
AP-1mu_OG0005553	1505
AP-1sigma_OG0005334	1755
AP-2alpha_OG0008751	1481
AP-2mu_OG0004736	1349
AP-2sigma_OG0004385	589
Apc_OG0005387	1646
APC10_OG0005888	167
Apc2_OG0005308	117
APC4_OG0003171_OG0	204
APC7_OG0001703	22
ApepP_OG0000963	344
aph-1_OG0003552_OG0	367
aPKC_OG0006607	431
aPKC_OG0006608	63
aPKC_OG0006609	141
Aplip1_OG0011323	440
apn_OG0002443_OG0	4
apolpp_OG0012638	7514
app_OG0010830	690
APP-BP1_OG0010070	284
Appl_OG0007834	2129
Aprt_OG0004075	124
Aps_OG0010085	2428
apt_OG0002733	1080
CG18815_OG0010034	2355
AQP_OG0007242	6717
aqrs_OG0005393	0
aqz_OG0001049_OG1	12392
ara_OG0009939	579
aralar1_OG0001518	2936
Arc1_OG0002768_OG0	0
Arc2_OG0006127	278
Arc42_OG0001370_OG0	861
Archease_OG0002289_OG0	288
Arf51F_OG0006831	1686
Arf79F_OG0012164	3786
ArfGAP1_OG0010836	953
ArfGAP3_OG0003816_OG0	1058
Arfip_OG0005451	307
Arfrp1_OG0007681	202
arg_OG0003183	21
arg_OG0007835	1
Argk_OG0011233	166984
Argk_OG0011925	6770
Argl_OG0009800	84
CG31469_OG0002209_OG0	310
ArgRS_OG0008151	573
ArgRS-m_OG0004367	160
ari-1_OG0007878	1429
ari-2_OG0003028	894
Arl1_OG0010003	557
Arl2_OG0004816	126
Arl5_OG0011164	405
Arl6_OG0007042	124
Arl6IP1_OG0004993	717
Arl8_OG0004797	948
arm_OG0007636	7027
armi_OG0002027	110
Arp1_OG0004441	2442
Arp10_OG0007423	816
Arp2_OG0001770	813
Arp3_OG0010555	789
Arp5_OG0001448_OG0	327
Arp53D_OG0011600	1
Arp6_OG0008512	564
Arp8_OG0007614	231
Arpc1_OG0009187	1971
Arpc2_OG0009417	659
Arpc3A_OG0005226	371
Arpc3B_OG0008590	65
Arpc4_OG0008719	1014
Arpc5_OG0008957	473
arr_OG0007264	553
Arr1_OG0009490	24
Arr2_OG0004099	28
Ars2_OG0005840	2924
Art1_OG0004911	461
Art2_OG0008773	1
Art3_OG0004604	224
Art4_OG0004574	98
Art6_OG0004528_OG0	0
Art7_OG0001547_OG0	497
Art8_OG0009662	46
Art9_OG0002219_OG0	0
Arts_OG0000486_OG0	885
aru_OG0003377	3068
Arv1_OG0013036	342
arx_OG0009914	51
Asap_OG0007180	2628
Asator_OG0002682_OG1	2386
Asciz_OG0010646	210
ase_OG0007840	20
asf1_OG0009889	431
ash1_OG0000982_OG0	73
ash2_OG0004623	930
Ask1_OG0004518	3668
asl_OG0004217	113
AsnRS_OG0003707	1287
AsnRS-m_OG0006452	149
AsnS_OG0000992	659
asp_OG0004633	5
Asph_OG0006509	23526
ASPP_OG0006932	2342
CG9572_OG0008488	45610
AspRS_OG0006665	1726
AspRS-m_OG0008886	1001
asrij_OG0006972	771
asRNA:CR31429_OG0002339_OG0	145
asRNA:CR42743_OG0003772_OG0	0
asRNA:CR43299_OG0012338_OG0	0
asRNA:CR43426_OG0012535_OG0	1
asRNA:CR43454_OG0002277_OG0	59
asRNA:CR43463_OG0001607_OG0	102
asRNA:CR43809_OG0003675_OG0	466
asRNA:CR44106_OG0002406_OG0	9
asRNA:CR44169_OG0002969_OG0	2
asRNA:CR44179_OG0001455_OG0	1044
asRNA:CR44372_OG0000331_OG0	0
asRNA:CR44372_OG0000331_OG1	0
asRNA:CR44894_OG0012090_OG0	0
asRNA:CR45044_OG0005605_OG0	17
asRNA:CR45195_OG0000203_OG0	816
asRNA:CR45195_OG0000203_OG1	120
asRNA:CR45350_OG0001645_OG0	1254
asRNA:CR45943_OG0010336	223
asRNA:CR46029_OG0000226_OG0	2
asRNA:CR46029_OG0000226_OG1	0
asRNA:CR46139_OG0003106_OG0	18
asRNA:CR46246_OG0011916	3
asRNA:CR46354_OG0002193_OG0	221
asRNA:CR46473_OG0000925_OG0	55
Ass_OG0001346	24
ast_OG0003560	308
AstA_OG0004634	25
AstA-R1_OG0000689	93
AstA-R2_OG0005396	128
AstC_OG0009668	1
AstC-R1_OG0010134	20
AstC-R2_OG0001295_OG0	12
AstCC_OG0009669	0
asun_OG0002419_OG0	177
Asx_OG0006138	1721
Atac1_OG0003748_OG0	94
Atac2_OG0009508	211
Atac3_OG0000828	209
Tat_OG0001330	1404
Ate1_OG0003045	1325
Atet_OG0003384	1950
Atf-2_OG0006059	455
Atf3_OG0007763	2314
Atg1_OG0009929	112
Atg1_OG0009931	1203
Atg10_OG0001598	47
Atg101_OG0008681	817
Atg12_OG0011904	233
Atg13_OG0004817	1163
Atg14_OG0005089	1317
Atg16_OG0005703	590
Atg17_OG0004232	2579
Atg18a_OG0011152	1908
Atg18b_OG0001271_OG0	1360
Atg2_OG0011112	3246
Atg3_OG0009922	848
Atg4a_OG0009014	1312
Atg4b_OG0005256	1020
Atg5_OG0007974	359
Atg6_OG0005323	850
Atg7_OG0006714	203
Atg8a_OG0008043	10985
Atg8b_OG0005571	0
Atg9_OG0006487	1947
atilla_OG0011822	6693
atk_OG0010362	11
atl_OG0001399	8078
atms_OG0004154	936
ato_OG0004804	0
Atox1_OG0012695	735
ATP6AP2_OG0004869	11029
ATP7_OG0008369	1373
ATP8A_OG0007260	4008
ATP8A_OG0007261	25
Atpalpha_OG0002140	24882
ATPCL_OG0006680	4062
ATPsynB_OG0010987	34522
ATPsynbeta_OG0005823	134692
ATPsynbetaL_OG0001317	3
ATPsynC_OG0005792	81121
ATPsynCF6_OG0005500	16845
ATPsynCF6L_OG0010605	0
ATPsynD_OG0004477	25805
ATPsyndelta_OG0007526	15274
ATPsynE_OG0005568	16941
ATPsynG_OG0009657	17494
ATPsyngamma_OG0005690	34876
ATPsynGL_OG0009315	3
ATPsynO_OG0012619	26585
AttC_OG0000164_OG0	5842
AttC_OG0007258	5910
AttD_OG0004890	48
Atu_OG0002096	785
Atx-1_OG0012102	9
Atx2_OG0011501	4392
Atxn7_OG0003444	583
aub_OG0000482_OG0	1
aurA_OG0004964	41
aurB_OG0009647	3
aust_OG0001881	0
aux_OG0003096_OG0	1508
ave_OG0006159	165
Aven_OG0003291	190
awd_OG0002664	4026
Awh_OG0010478	7
axed_OG0010262	194
Axn_OG0005720	1040
axo_OG0003993	195
axo_OG0010625	82
axo_OG0010626	425
axo_OG0010628	46
Axs_OG0008319	1276
Axud1_OG0003447	630
az2_OG0006736	174
azot_OG0000210_OG0	0
azot_OG0000210_OG1	0
b_OG0009189	7552
B-H1_OG0000267_OG0	431
B-H1_OG0000267_OG1	306
B4_OG0009202	2828
B52_OG0001376_OG0	5544
b6_OG0007653	68
B9d1_OG0005246	41
B9d2_OG0005830	20
bab1_OG0011327	34
bab1_OG0011328	56
bab2_OG0011326	1422
babo_OG0006628	1146
babos_OG0007027	1478
Bacc_OG0008947	14004
Bace_OG0000801_OG0	4
baf_OG0003792	497
bai_OG0005189	1724
Balat_OG0007229	0
Baldspot_OG0010721	1116
ball_OG0001092_OG1	162
bam_OG0005170	1
bap_OG0001358_OG0	0
Bap111_OG0007677	1072
Bap170_OG0000903_OG0	934
Bap55_OG0005900	271
Bap60_OG0008560	1049
IMPPP_OG0000305_OG1	0
barc_OG0010291	541
bark_OG0008784	1878
barr_OG0000425_OG0	247
baz_OG0008596	3626
bb8_OG0005496	5
bbc_OG0007266	2874
CG18067_OG0007098	15298
bbg_OG0010871	234
bbg_OG0010872	1052
BBIP1_OG0004876	172
BBS1_OG0010413	77
BBS4_OG0002785_OG0	349
BBS5_OG0002086	213
BBS8_OG0008755	227
BBS9_OG0006919	521
bbx_OG0008688	5588
bc10_OG0010387_OG0	1545
BCAS2_OG0005540	286
bcd_OG0002111_OG0	1
bchs_OG0003722	139
BCL7-like_OG0007566	88
bcn92_OG0007793	392
Bdbt_OG0004400	336
bdg_OG0006805	1358
bdl_OG0003385	3495
Bdp1_OG0009215	570
be_OG0000785	2675
BEAF-32_OG0006164	786
beag_OG0004860	465
beat-Ia_OG0011784	29
beat-Ib_OG0009146	15
beat-Ic_OG0001866_OG0	6
beat-IIa_OG0005482	15
beat-IIb_OG0005481	222
beat-IIIa_OG0009463	40
beat-IIIb_OG0009460	62
beat-IIIc_OG0003687	259
beat-IV_OG0005508	148
beat-Va_OG0005024	3
beat-Vb_OG0005021	14
beat-Vc_OG0001062_OG0	1
beat-VII_OG0011542	214
beat-VII_OG0011544	120
beg_OG0004008	460
bel_OG0001048	4011
Bem46_OG0008920	269
ben_OG0000514_OG0	2328
Best1_OG0002590_OG0	2701
Best2_OG0010251	1804
Best3_OG0009963	0
Best4_OG0000558_OG0	0
Bet1_OG0003845_OG0	443
Bet3_OG0004072	461
beta-PheRS_OG0005298	581
beta-Spec_OG0007697	26240
beta'COP_OG0009212	1618
beta3GalTII_OG0012738	74
beta4GalNAcTA_OG0006521	534
beta4GalNAcTB_OG0002610	436
beta4GalT7_OG0005195	156
betaCOP_OG0008653	2991
betaggt-I_OG0008962	537
betaGlu_OG0002667	250
CG32396_OG0011696	2
Bgb_OG0011276	381
bgcn_OG0001647	228
bgm_OG0009412	530
BHD_OG0010421	268
bi_OG0003201	577
bi_OG0012904	42
BI-1_OG0004087	3087
bib_OG0001843_OG0	15
BicC_OG0009143	4
BicD_OG0009474	1633
CG11873_OG0005086	850
bif_OG0003277	1133
bif_OG0012761	295
BigH1_OG0001085_OG0	1
bigmax_OG0005365	586
Bili_OG0002506_OG0	0
bin_OG0010286	0
Bin1_OG0005423	184
bin3_OG0007310	2119
bip1_OG0010560	53
Bka_OG0009250	146
blanks_OG0011885_OG0	0
Blimp-1_OG0010196	2660
Blm_OG0002608	83
Blos1_OG0006148	274
Blos2_OG0010078	233
Blos3_OG0009918	183
Blos4_OG0010933	137
blot_OG0010924	11499
blow_OG0006726	465
blp_OG0005216	1383
blw_OG0006982	117601
bma_OG0010967	26
Bmcp_OG0010022	485
bmm_OG0010858	3970
bnb_OG0001206_OG1	4350
CG5059_OG0012191	1698
bnk_OG0005787	0
bnl_OG0004512	581
boca_OG0006727	493
bocks_OG0002575_OG0	648
BOD1_OG0005544	2947
boi_OG0007601	264
boi_OG0007603	74
boil_OG0012322	8
bol_OG0011238	8911
boly_OG0007153	0
BomBc1_OG0001623	5160
BomBc2_OG0000769_OG0	3257
BomBc3_OG0004769	1752
BomT3_OG0011469	2958
bon_OG0004934	1174
bond_OG0004726	290
bonsai_OG0007008	570
Boot_OG0006400	0
bor_OG0004967	589
bora_OG0003911	0
BORCS5_OG0008208	399
BORCS6_OG0011365	191
BORCS7_OG0007103	97
borr_OG0009292	2
boss_OG0005676	395
botv_OG0006642	509
bou_OG0007819	578
bowl_OG0008785	461
BoYb_OG0000400_OG0	0
br_OG0007659	51
br_OG0011928	3
Br140_OG0001629	850
brat_OG0001919	271
Brca2_OG0000883	441
Brd_OG0010852	1
CG7154_OG0009310	1000
Brd8_OG0002488	296
Bre1_OG0010209	878
Brf_OG0005483	256
Brf_OG0005485	71
brk_OG0007975	447
brm_OG0009999	1479
Brms1_OG0008442	1071
Bro_OG0011272	0
brp_OG0000499_OG1	341
l(3)72Ab_OG0009997	1617
bru1_OG0009737	75
bru1_OG0009738	341
bru2_OG0009740	713
bru2_OG0011823	17
bru2_OG0012161	151
bru3_OG0010907	287
bru3_OG0011909	60
Bruce_OG0004896	5817
brun_OG0003663	1299
brv1_OG0000706_OG0	0
brv2_OG0010919	0
brv3_OG0011666	6
BRWD3_OG0005288	2583
brwl_OG0009277	879
bs_OG0003002	516
bs_OG0006897	182
bsf_OG0001906_OG0	2092
Bsg_OG0009780	7613
Bsg25D_OG0003412_OG0	1842
bsh_OG0009110	3
bsk_OG0012344	1225
bt_OG0000537_OG1	447
BTBD9_OG0000546_OG0	1840
BtbVII_OG0011887	2629
btd_OG0007557	364
Btk29A_OG0001838	670
Btk29A_OG0011763	23
btl_OG0002041	186
btn_OG0004719	5
Btnd_OG0008611	25
btsz_OG0001035_OG1	1079
btsz_OG0004581	9
btv_OG0003692	42
btv_OG0009487	361
btz_OG0005342	1728
Bub1_OG0001806_OG0	736
Bub3_OG0005120	280
BubR1_OG0000657_OG0	64
Buffy_OG0006561	215
bug_OG0006803	468
Bug22_OG0009372	563
BuGZ_OG0008876	1331
CG8270_OG0010257	256
bun_OG0000556	2293
bun_OG0009749	3490
bur_OG0003683_OG0	1711
Burs_OG0001045_OG0	1
bves_OG0007497	297
bves_OG0007499	176
bw_OG0006000	3
bwa_OG0009122	346
bwa_OG0012525	286
Bx_OG0008666	4
Bx_OG0008667	348
Bx42_OG0007682	1394
by_OG0005550	7549
byn_OG0010803	2
bys_OG0007950	422
c-cup_OG0012143	0
c(3)G_OG0001464_OG0	137
c11.1_OG0007569	2196
c12.1_OG0007568	502
c12.2_OG0007567	2472
C15_OG0002126_OG0	23
C1GalTA_OG0009799	608
C3G_OG0007801	5404
C901_OG0008027	4
ca_OG0005700	3026
Ca-alpha1D_OG0009140	7540
Ca-alpha1T_OG0003323	487
Ca-beta_OG0009681	2023
Ca-Ma2d_OG0009139	1712
CaBP1_OG0008860	1185
cac_OG0000605_OG0	148
cact_OG0009392	17957
cactin_OG0003129	813
cad_OG0009437	1
Cad74A_OG0010922	30
Cad86C_OG0002368	1819
Cad87A_OG0001088_OG0	358
Cad89D_OG0001058_OG0	0
Cad96Ca_OG0011497	1214
Cad96Cb_OG0005172	0
Cad99C_OG0005704	1425
CadN_OG0000277_OG1	26
Caf1-105_OG0002830	99
Caf1-180_OG0007408	231
Caf1-55_OG0001036	726
cag_OG0001595_OG0	156
CAH1_OG0009192	2148
CAH13_OG0002843	0
CAH14_OG0002807	0
CAH15_OG0006256	0
CAH16_OG0000498_OG1	3
CAH2_OG0001000_OG0	3516
CAH3_OG0003177	788
CAH5_OG0005796	5
CAH7_OG0000840	2437
CAH8_OG0004748	15
CAH9_OG0005622	246
CAHbeta_OG0002334	148
cal1_OG0002556_OG0	350
CalpA_OG0003035	4211
CalpB_OG0010971	1720
CalpC_OG0008186	554
Calr_OG0005564	10337
Cals_OG0013279_OG0	1635
Calx_OG0002139_OG0	1
Calx_OG0004417	4829
Calx_OG0004418	2429
calypso_OG0006121	290
Cam_OG0012053	11859
CaMKI_OG0012767	2794
CaMKII_OG0013280	9415
Camp_OG0005907	411
Camta_OG0006364	624
Camta_OG0006365	74
can_OG0004061_OG0	1
CanA1_OG0005778	1502
CanB_OG0000231_OG0	228
CanB_OG0000231_OG1	4316
Cand1_OG0009382	1413
CAP_OG0000587_OG0	13982
CAP_OG0012405	7
Cap-D2_OG0005121	141
Cap-D3_OG0009448	375
Cap-G_OG0002924	401
Cap-H2_OG0004906	519
Capa_OG0005712	0
Caper_OG0009347	7143
Capr_OG0010138	1515
caps_OG0010156	1198
caps_OG0010157	1260
capt_OG0009025	9710
capu_OG0000612_OG0	507
car_OG0007437	289
CARPA_OG0007960	46
CARPB_OG0007554	62
CarT_OG0009432	13
cas_OG0004236	3
casp_OG0006502	1131
cass_OG0009476	2624
Cat_OG0003869	5993
cathD_OG0002862	11327
cato_OG0006491	0
Catsup_OG0009538	1158
caup_OG0009938	101
cav_OG0000654	55
caz_OG0003243_OG0	1625
cbc_OG0007265	513
Cbl_OG0002051_OG0	3006
CBP_OG0001721	3
CBP_OG0007971	7
Cbp20_OG0005066	350
Cbp53E_OG0006447	605
Cbp80_OG0007913	411
Cbp80_OG0007915	393
Cbs_OG0003124	187
cbs_OG0007263	499
cbt_OG0008760	3201
Cby_OG0004789	38
Cc2d2a_OG0002702	98
CCAP_OG0011467	1
CCAP-R_OG0000870	46
ccb_OG0012089	0
CCDC151_OG0011900	96
CCDC53_OG0009785	156
Ccdc58_OG0010399	130
Ccdc85_OG0008917	175
CCHa1_OG0004530	255
CCHa1-R_OG0006065	37
CCHa2_OG0002186_OG0	65
CCHa2-R_OG0005836	25
Cchl_OG0004776	8098
CCKLR-17D1_OG0003334	6
CCKLR-17D1_OG0008675	132
CCKLR-17D1_OG0011744	11
CCKLR-17D3_OG0008678	79
Ccm3_OG0005250	1418
Ccn_OG0010106	287
Ccn_OG0010107	364
Ccn_OG0012179	97
Ccp84Ab_OG0000178_OG0	56
Ccp84Ac_OG0001349_OG0	1
Ccp84Ae_OG0002110_OG0	1
Ccp84Af_OG0000109_OG0	0
Ccp84Af_OG0000109_OG1	1
Ccp84Af_OG0000109_OG2	4
Ccp84Ag_OG0001348_OG0	9
Ccs_OG0006299	440
CCT1_OG0002281_OG0	1239
CCT2_OG0003145	1395
CCT3_OG0004995	2053
CCT4_OG0000979	1359
CCT5_OG0006600	1726
CCT6_OG0008508	1936
CCT7_OG0004839	506
CCT7_OG0004841	313
CCT8_OG0007117	1842
Ccz1_OG0010481	387
cd_OG0004708	6
CD98hc_OG0001357_OG0	5439
Cda4_OG0008701	150
Cda5_OG0008721	5029
Cda9_OG0002707	15
CDase_OG0005749	2292
cdc14_OG0009306	3574
Cdc16_OG0005493	306
Cdc23_OG0009421	244
Cdc27_OG0010426	1209
Cdc2rk_OG0006290	172
Cdc37_OG0011041	1101
Cdc42_OG0008268	889
Cdc45_OG0007388	264
Cdc5_OG0011371	764
CDC50_OG0008483	1705
Cdc6_OG0002054	32
Cdc7_OG0007729	4911
Cdep_OG0002087	1044
Cdep_OG0004159	1453
CdGAPr_OG0009111	2737
cdi_OG0000729	1765
cDIP_OG0004394	915
Cdk1_OG0000555_OG0	3
Cdk12_OG0009875	636
Cdk2_OG0002391	108
CDK2AP1_OG0008015	466
Cdk4_OG0006632	388
Cdk5_OG0002993	535
Cdk5alpha_OG0009389	706
Cdk7_OG0001724	218
Cdk8_OG0010977	107
Cdk9_OG0007009	382
Cdlc2_OG0000234_OG1	1194
cdm_OG0002482	2689
Cds_OG0010549	1224
Ced-12_OG0009727	642
ced-6_OG0006366	6838
CenB1A_OG0004675	1237
CenG1A_OG0003595_OG0	5823
CenG1A_OG0009182	43
Cenp-C_OG0002322	181
Cep135_OG0009952	267
Cep135_OG0009954	241
cep290_OG0004127	268
Cep89_OG0006812	8
Cep97_OG0008778	471
cer_OG0012078	453
Cerk_OG0004182	2040
cert_OG0011161	1482
Cf2_OG0008971	3251
Cfp1_OG0007571	844
CG5789_OG0004615	691
cg_OG0006533	3200
CG10000_OG0005395	0
CG10005_OG0004963	3
CG10011_OG0005399	721
CG10013_OG0002410_OG0	0
CG10019_OG0008786	98
CG10026_OG0009081	226
CG10029_OG0004344	87
CG10031_OG0008792	330
CG10035_OG0004420	5
CG10038_OG0001436_OG0	275
CG10041_OG0012259_OG0	7
CG10051_OG0007036	0
CG10053_OG0004336	111
CG10055_OG0004329	620
CG10062_OG0007038	284
CG10063_OG0010284	1
CG10064_OG0010282	9
CG10068_OG0004321	849
CG10073_OG0000065_OG2	52
CG10075_OG0010279	1391
CG10077_OG0010277	21648
CG10082_OG0005964	5650
CG10086_OG0001355	0
CG10089_OG0010567	323
CG10098_OG0004320	555
CG10104_OG0006132	0
CG10116_OG0010569	3
CG10126_OG0005023	1947
CG10132_OG0009091	1961
CG10137_OG0009093	645
CG10139_OG0006151	306
CG10140_OG0010573	6
CG10147_OG0010256	172
CG10151_OG0006160	88
CG10154_OG0010575	0
CG10163_OG0010252	0
CG10164_OG0001489	0
CG10165_OG0011781	237
CG10171_OG0010163	147
CG10175_OG0005507	3482
CG10177_OG0001079_OG0	0
CG10184_OG0005509	422
CG10185_OG0005203	615
CG10189_OG0009087	298
CG10194_OG0009085	289
CG10195_OG0003572	348
CG10205_OG0006168	4255
CG10208_OG0005527	240
CG10209_OG0006169	361
CG10211_OG0009505	2994
CG10222_OG0010165	112
CG10226_OG0010249	934
CG10237_OG0003462	16680
CG1024_OG0004294	215
CG10252_OG0011517	0
CG10254_OG0002565	1160
CG10257_OG0006606	173
CG10264_OG0005208	0
CG10265_OG0006935	154
CG10274_OG0003940	605
CG10280_OG0004257	0
CG10283_OG0001907_OG0	512
CG10286_OG0004292	313
CG10298_OG0004288	5
CG10300_OG0005516	0
CG10301_OG0005515	1
CG10307_OG0005957	4782
CG10311_OG0004972	1990
CG10317_OG0004974	8
CG10321_OG0005965	1691
CG10324_OG0004994	232
CG10332_OG0005992	1
CG10333_OG0009507	978
CG10336_OG0009516	28
CG10337_OG0009096	78
CG10338_OG0009517	304
CG10339_OG0006873	2498
CG10340_OG0001059_OG0	1527
CG10341_OG0009518	429
CG10343_OG0009520	321
CG10344_OG0007020	41
CG10345_OG0002430_OG0	33427
CG10347_OG0000607_OG0	131
CG10348_OG0003704	964
CG10352_OG0008207	8
CG10353_OG0008206	2658
CG10357_OG0010470	1
CG10359_OG0010469	268
CG10361_OG0010014	55
CG10362_OG0008202	363
CG10365_OG0005518	4374
CG10366_OG0009102	739
CG10375_OG0005526	702
CG10376_OG0009519	640
CG10383_OG0001909	5166
CG10384_OG0007018	4
CG10405_OG0004983	5
CG10407_OG0005207	194
CG10413_OG0003703_OG0	230
CG10417_OG0013094	938
CG10418_OG0010832	107
CG10425_OG0002500	320
CG10428_OG0001263_OG0	694
CG10431_OG0001914	67
CG10433_OG0006904	3529
CG10435_OG0002296_OG0	688
CG10444_OG0007082	444
CG10445_OG0001356	20
CG10459_OG0001605_OG0	6
CG10462_OG0009105	1043
CG10463_OG0009108	194
CG10466_OG0012145	101
CG10467_OG0010233	350
CG10469_OG0010232	49
CG10470_OG0009541	417
CG10472_OG0000811_OG0	214
CG10479_OG0010225	325
CG10481_OG0009114	0
CG10483_OG0010221	885
CG10486_OG0010219	1
CG10492_OG0009544	1022
CG10494_OG0006908	97
CG10495_OG0009546	111
CG10505_OG0006927	6
CG10508_OG0010314	1135
CG10510_OG0003948	3
CG10513_OG0005163	405
CG10514_OG0005162	221
CG10516_OG0009998	96
CG10527_OG0002810_OG0	12135
CG10543_OG0006262	3225
CG10550_OG0000747	21718
CG10555_OG0008527	535
CG10561_OG0009552	2531
CG10565_OG0010321	3574
CG10576_OG0010200	2038
CG10581_OG0010326	135
CG10584_OG0010328	717
CG10587_OG0000094_OG0	0
CG10587_OG0000094_OG1	0
CG10587_OG0000094_OG2	0
CG10589_OG0003950	0
CG10591_OG0010195	2
CG10597_OG0003317	0
CG10598_OG0011740	1
CG10600_OG0009530	3360
CG10602_OG0009532	3302
CG10616_OG0010838	722
CG10621_OG0001911	108
CG10623_OG0001912	1249
CG10628_OG0009107	403
CG10631_OG0001241	2665
CG10646_OG0009949	166
CG10654_OG0009947	123
CG10657_OG0009951	87
CG10660_OG0010840	364
CG10663_OG0010839	1647
CG10669_OG0005156	290
CG10674_OG0010603	354
CG10680_OG0003577	4457
CG10681_OG0009950	159
CG10700_OG0011812	0
CG10702_OG0009548	397
CG10710_OG0010908	627
CG10713_OG0010576	105
CG10725_OG0010574	1
CG10730_OG0000951	23
CG10731_OG0006517	218
CG10737_OG0006638	37007
CG10738_OG0010568	56
CG1074_OG0007339	338
CG10747_OG0009127	1212
CG10748_OG0011855_OG0	0
CG10749_OG0003913_OG0	0
CG10750_OG0009561	0
CG10752_OG0010150_OG0	0
CG10761_OG0008304	2
CG1077_OG0004263	1
CG10793_OG0003237	3
CG10795_OG0006915	358
CG10799_OG0003081	249
CG10801_OG0012112	1
CG10802_OG0008133	956
CG10803_OG0008134	354
CG10804_OG0008132	234
CG10809_OG0010976	255
CG10814_OG0007257	2
CG10822_OG0007072	0
CG10839_OG0009144	0
CG10841_OG0002198_OG0	2
CG10853_OG0003980_OG0	1
CG10859_OG0009209	7
CG10862_OG0002017_OG1	4753
CG10863_OG0010486	3988
CG10863_OG0012194_OG0	20
CG10864_OG0005043	123
CG10866_OG0010485	306
CG10874_OG0003457	798
CG10877_OG0002385_OG0	7
CG10887_OG0002183_OG0	0
CG10898_OG0002547	352
CG1090_OG0003105_OG0	446
CG10903_OG0002293_OG0	253
CG10904_OG0011634	221
CG10907_OG0001984_OG0	205
CG10909_OG0005022	0
CG10910_OG0006092	2
CG10911_OG0006095	0
CG10912_OG0000471	0
CG10914_OG0006109	233
CG10919_OG0001352	1
CG1092_OG0001161_OG0	398
CG10920_OG0007959	0
CG10927_OG0006710	33
CG10931_OG0006071	0
CG10932_OG0007954	1334
CG10934_OG0002756_OG0	0
CG10939_OG0005908	2020
CG10947_OG0009415	5861
CG10948_OG0009927	841
CG10949_OG0009416	276
CG10950_OG0012279	1
CG10958_OG0001743	138
CG10959_OG0008299	60
CG10962_OG0007748	181
CG10970_OG0003173	6
CG10973_OG0012539	263
CG10979_OG0004244	507
CG10984_OG0009934	558
CG10996_OG0008249	0
CG11000_OG0004245	20
CG11007_OG0003037	284
CG11018_OG0007064	0
CG11029_OG0001270	9
CG1103_OG0003103_OG0	187
CG11030_OG0003728	570
CG11034_OG0001268	89
CG11035_OG0002292_OG0	901
CG11041_OG0001654	150
CG11044_OG0007073	3927
CG1105_OG0004314	1840
CG11050_OG0009604	7795
CG11060_OG0006765	8
CG11068_OG0011716	13
CG11069_OG0004655	249
CG11076_OG0001759	932
CG11077_OG0000549_OG0	253
CG11085_OG0008456	1
CG11089_OG0004653	321
CG11095_OG0003249	459
CG11099_OG0007074	1143
CG11103_OG0003250	270
CG11106_OG0012330	0
CG11109_OG0001964	177
CG11110_OG0006619	419
CG11123_OG0006752	225
CG11125_OG0006747	250
CG11127_OG0006744	623
CG1113_OG0004171	47
CG11131_OG0001957_OG0	17
CG11134_OG0003251	109
CG11141_OG0006745	588
CG11145_OG0006754	0
CG11147_OG0003729	13826
CG11149_OG0003730	5
CG11151_OG0008256	4255
CG11159_OG0006283	1
CG1116_OG0004164	860
CG11162_OG0008263	0
CG11168_OG0004657	1395
CG11170_OG0006462	60
CG11178_OG0003327	282
CG11180_OG0006625	707
CG11191_OG0007189	942
CG11192_OG0007095	0
CG11200_OG0007088	3647
CG11211_OG0012938	5
CG11226_OG0012166_OG0	3
CG11227_OG0007505	0
CG1124_OG0002090	207
CG11241_OG0003815_OG0	255
CG11247_OG0009861	509
CG11248_OG0003830_OG0	199
CG11249_OG0009864	6
CG11251_OG0001998	0
CG11257_OG0007039	277
CG11263_OG0001789	2
CG11267_OG0011856	708
CG11269_OG0006458	2
CG11275_OG0002906	1474
CG11279_OG0003924_OG0	139
CG11286_OG0004361	0
CG1129_OG0002085	325
CG11291_OG0003029	5
CG11294_OG0007761	0
CG11298_OG0007031	0
CG11309_OG0010303	1230
CG11317_OG0012026	459
CG11318_OG0000756	14
CG11319_OG0009603	233
CG11327_OG0009628	5
CG11333_OG0002657_OG0	0
CG11334_OG0005804	1145
CG11342_OG0011920	35
CG11345_OG0011138	1
CG11349_OG0011131	3
CG11353_OG0011127	34
CG11356_OG0008477	14
CG11357_OG0011126	330
CG1136_OG0010499	1481
CG11367_OG0000806_OG0	60
CG11369_OG0011699	2
CG1137_OG0004303	6
CG11370_OG0003817_OG0	7
CG11377_OG0008723	369
CG11378_OG0007395	90
CG11379_OG0007397	0
CG11380_OG0007400	23
CG11381_OG0007402	5
CG11382_OG0007404	5
CG11384_OG0007396	0
CG1139_OG0004077	10
CG11391_OG0001026_OG0	38
CG11396_OG0010345	565
CG11398_OG0007405	122
CG11403_OG0007406	95
CG11404_OG0012169	0
CG11406_OG0006889	3
CG11409_OG0007766	51
CG11413_OG0011575	396
CG11414_OG0006019	1856
CG11417_OG0007590	495
CG1142_OG0012974	194
CG11425_OG0009823	468
CG11426_OG0009824	480
CG1143_OG0011104	3977
CG11436_OG0003200	110
CG11437_OG0009825	28
CG11438_OG0009826	264
CG11447_OG0004515	413
CG11449_OG0000981_OG1	1
CG11453_OG0001027_OG0	125
CG11454_OG0001792	318
CG11456_OG0003951	218
CG11459_OG0000135_OG1	377
CG1146_OG0011093	31212
CG11470_OG0000857	2
CG11474_OG0005934	1053
CG11475_OG0005935	10
CG11498_OG0001515	3
CG11504_OG0002630	344
CG11523_OG0009832	207
CG11529_OG0010828	157
CG11537_OG0010640	1621
CG11550_OG0002660	605
CG11560_OG0010817	193
CG11562_OG0008742	257
CG11563_OG0002662	186
CG11566_OG0007496	9
CG11570_OG0004027	1
CG11581_OG0008240	0
CG11583_OG0010538	276
CG11584_OG0008239	0
CG11585_OG0012335	1
CG11586_OG0010534	493
CG11590_OG0001741	230
CG11593_OG0010497	537
CG11594_OG0010492	671
CG11596_OG0007629	895
CG11601_OG0008739	456
CG11608_OG0000142_OG0	0
CG1161_OG0004180	1939
CG11617_OG0008731	947
CG11619_OG0003864_OG0	244
CG11626_OG0011450	5
CG11629_OG0003739	0
CG11630_OG0009580	0
CG11634_OG0009583	0
CG11635_OG0007156	22
CG11638_OG0007387	144
CG11655_OG0001745_OG0	543
CG11656_OG0005013	5
CG11658_OG0010025	1411
CG11663_OG0012087	0
CG11664_OG0011395	0
CG11666_OG0012316	0
CG11668_OG0002452	33
CG11670_OG0005008	1
CG11672_OG0004805	0
CG11674_OG0008231	1
CG11679_OG0008511	245
CG11686_OG0002448_OG0	1383
CG11693_OG0004810	5
CG11694_OG0000225_OG0	0
CG11694_OG0000225_OG1	0
CG11695_OG0007879	673
CG11696_OG0007880	404
CG11698_OG0002319_OG0	0
CG11699_OG0007882	2318
CG11703_OG0002165_OG0	0
CG11710_OG0001691_OG0	537
CG1172_OG0004189	355
CG11722_OG0001391	399
CG11723_OG0003571	443
CG11726_OG0010048	1
CG11737_OG0001419_OG0	1285
CG11741_OG0001420_OG0	9
CG11752_OG0007995	3226
CG11755_OG0000851	65
CG11756_OG0007997	0
CG11760_OG0004826	608
CG11768_OG0004832	369
CG11771_OG0005200	2614
CG11777_OG0006309	165
CG11779_OG0004481	1152
CG11786_OG0012799	1
CG11788_OG0007083	47
CG11790_OG0005187	1086
CG11791_OG0012008	5407
CG11807_OG0003009_OG0	1159
CG11808_OG0006841	115
CG11811_OG0004058	360
CG11816_OG0008636	0
CG11835_OG0000264_OG0	5014
CG11835_OG0000264_OG1	8816
CG11837_OG0005082	137
CG11841_OG0005083	1925
CG11842_OG0000856_OG1	420
CG11843_OG0011490	147
CG11852_OG0002502_OG0	36
CG11854_OG0005171	58
CG11857_OG0005167	1052
CG11858_OG0005166	171
CG11878_OG0000055_OG0	0
CG11878_OG0000055_OG1	47
CG11878_OG0000055_OG2	4
CG11882_OG0005094	187
CG11883_OG0006313	1922
CG11885_OG0003355	115
CG11892_OG0005161	56
CG11893_OG0000039_OG2	444
CG11899_OG0005100	940
CG11902_OG0005155	337
CG11906_OG0001618	281
CG11911_OG0008747	0
CG11912_OG0008746	0
CG11920_OG0005183	240
CG11927_OG0003556	412
CG11929_OG0011773	1
CG11961_OG0001155_OG0	975
CG11964_OG0004848	205
CG11970_OG0004849	814
CG11975_OG0004850	598
CG11977_OG0012457_OG0	0
CG11980_OG0002337	441
CG11983_OG0004852	45
CG11986_OG0004855	86
CG11997_OG0004862	1
CG11999_OG0004179	475
CG12003_OG0004112	2
CG12004_OG0011286	2411
CG12009_OG0010662	3
CG12010_OG0010671	168
CG12011_OG0011025	2
CG12012_OG0010672	491
CG12016_OG0010666	469
CG12017_OG0010661	9
CG12020_OG0011042	0
CG12024_OG0011050	1004
CG12025_OG0011053	1461
CG12035_OG0011029	1
CG12038_OG0011331	71
CG12054_OG0000497	1516
CG12056_OG0003138	398
CG12057_OG0003139	1
CG12061_OG0000938_OG0	0
CG12065_OG0007412	2746
CG12069_OG0001519	0
CG12071_OG0011553	111
CG12071_OG0013484	126
CG12075_OG0007754	1162
CG1208_OG0004248	1996
CG12081_OG0007411	347
CG12084_OG0011296	2176
CG12091_OG0011293	9161
CG12093_OG0011111	898
CG12096_OG0008559	477
CG12099_OG0011289	7193
CG12104_OG0011284	214
CG12105_OG0004111	2085
CG12106_OG0007586	98
CG12107_OG0006719	397
CG12111_OG0007413	46
CG12112_OG0012598_OG0	28
CG12115_OG0007587	2
CG12116_OG0008625	1363
CG12118_OG0007585	2736
CG12121_OG0007579	1409
CG12123_OG0003325	139
CG12128_OG0002879	317
CG12129_OG0002878	249
CG1213_OG0002105	216
CG12134_OG0006319	140
CG12147_OG0004192	0
CG12155_OG0003210	867
CG12159_OG0002860	260
CG12164_OG0006760	3
CG12170_OG0002098	1061
CG12171_OG0004222	253
CG12173_OG0004172	174
CG12177_OG0008262	2411
CG1218_OG0002103	225
CG12182_OG0011099	126
CG12194_OG0008975	327
CG12204_OG0001687	139
CG12206_OG0008131	52
CG12209_OG0002818	1
CG12213_OG0002418	843
CG12219_OG0007713	595
CG12224_OG0000651_OG1	107
CG12231_OG0003119	0
CG12236_OG0008414	434
CG12237_OG0007424	618
CG12239_OG0001754	135
CG12241_OG0001396	305
CG12253_OG0011818	48
CG12256_OG0004947	4
CG12259_OG0005539	390
CG12268_OG0005336	853
CG1227_OG0004337	213
CG12278_OG0004413	3
CG12279_OG0004445	220
CG12288_OG0009457	12
CG12289_OG0010046	0
CG12290_OG0002618	2677
CG12299_OG0009634	471
CG12301_OG0001981	195
CG12307_OG0009694	0
CG1231_OG0011372	13
CG12316_OG0009955	554
CG12320_OG0005053	81
CG12321_OG0001064_OG0	676
CG12325_OG0002854	250
CG1233_OG0011370	1128
CG1234_OG0004335	388
CG12341_OG0002848	227
CG12343_OG0002853	895
CG12344_OG0002855	1096
CG12355_OG0012373	185
CG1236_OG0002100	530
CG12362_OG0000821_OG0	1
CG12374_OG0007223	2
CG12375_OG0009777	1253
CG12379_OG0008514	80
CG12384_OG0006229	1871
CG1239_OG0004237	79
CG12395_OG0001736	0
CG12398_OG0008359	5
CG12402_OG0002224_OG0	8
CG12420_OG0002594_OG0	10
CG12426_OG0005340	0
CG12438_OG0003802	0
CG12439_OG0009296	0
CG12446_OG0001786_OG0	0
CG12448_OG0009145	3
CG1246_OG0011105	24
CG12464_OG0011955	0
CG12470_OG0007846	11
CG12479_OG0008243	0
CG12480_OG0008242	1
CG12481_OG0008237	0
CG12490_OG0000233_OG1	0
CG12496_OG0007599	0
CG12498_OG0008105	0
CG12499_OG0002285_OG0	386
CG12502_OG0011339	9
CG12507_OG0008176	1
CG12511_OG0009568	0
CG12516_OG0005410	0
CG12517_OG0009649	0
CG12520_OG0010149	72
CG12521_OG0012944	0
CG12531_OG0008272	146
CG12535_OG0008128	1
CG12539_OG0008363	0
CG12540_OG0008220	0
CG12541_OG0007825	243
CG12560_OG0012234	431
CG12567_OG0012740	993
CG12576_OG0001784_OG0	2674
CG12581_OG0001679_OG0	5879
CG12589_OG0011424	1
CG12590_OG0011977	1
CG12594_OG0005596	66
CG12607_OG0011139	0
CG12609_OG0008677	0
CG12617_OG0003653	0
CG12620_OG0009462	0
CG12637_OG0008050	0
CG12643_OG0007518	80
CG1265_OG0010531	2297
CG12655_OG0000445_OG2	4
CG12659_OG0007410	20
CG12661_OG0007749	0
CG12662_OG0007747	0
CG12672_OG0007868	134
CG12674_OG0003570	0
CG12679_OG0001731_OG0	0
CG12680_OG0001718	0
CG12682_OG0012323	0
CG12691_OG0007931	0
CG12692_OG0000634_OG0	1
CG12693_OG0012106	1
CG12698_OG0008169	1
CG12699_OG0000230_OG1	0
CG12702_OG0001192	18
CG12708_OG0000271_OG0	19
CG12708_OG0000271_OG0.2	518
CG1271_OG0010635	465
CG12713_OG0003881_OG0	28
CG12716_OG0008438	1
CG12723_OG0008557	6
CG12728_OG0000928_OG0	109
CG12729_OG0011725	5
CG1273_OG0010536	9
CG12730_OG0007375	334
CG12744_OG0000893	25
CG12746_OG0004208	2176
CG1275_OG0011072	1502
CG12768_OG0001283_OG0	252
CG12769_OG0007187	175
CG12773_OG0003140	701
CG12782_OG0012281	0
CG12783_OG0000743_OG0	1
CG12784_OG0005236	0
CG12795_OG0008825	337
CG12811_OG0002240	501
CG12817_OG0002595_OG0	34
CG12818_OG0004897	131
CG12822_OG0001599	1161
CG12825_OG0001130_OG1	194
CG12826_OG0002951	1
CG12828_OG0011622	2
CG12831_OG0011623_OG0	0
CG12836_OG0002963_OG0	88
CG12848_OG0006045	354
CG12849_OG0011577	0
CG12851_OG0005862	125
CG12857_OG0006163	2
CG12860_OG0006154	0
CG12861_OG0006153	0
CG12862_OG0011585_OG0	0
CG12863_OG0011584	125
CG12866_OG0002772	2
CG12868_OG0001564	1009
CG12869_OG0006145	30
CG12869_OG0006146	13
CG12877_OG0001472_OG0	1152
CG1288_OG0001350	0
CG12880_OG0005345	12
CG12883_OG0001474	80
CG12885_OG0001477	592
CG12895_OG0006308	1138
CG12909_OG0002821	106
CG12910_OG0006305	41
CG12911_OG0006304	34
CG12914_OG0002819	0
CG12917_OG0002815	18
CG12920_OG0006291	0
CG12926_OG0006349	303
CG12929_OG0006357	63
CG12934_OG0006315	1
CG12935_OG0002846	104
CG12942_OG0001596_OG0	182
CG12945_OG0004570	1231
CG12947_OG0004568	52
CG12948_OG0004558	184
CG12963_OG0001641_OG0	0
CG12964_OG0002996_OG0	3
CG12970_OG0006808	9
CG12971_OG0010294	4
CG12974_OG0010307	33
CG12983_OG0010332	1
CG12984_OG0003949	0
CG12985_OG0000915	21
CG12986_OG0011685	1
CG1299_OG0000523_OG0	6889
CG12990_OG0007696	4
CG12991_OG0007703	1550
CG12992_OG0011688	32
CG12994_OG0007707	5
CG12995_OG0008599	2
CG12998_OG0011739	2
CG13000_OG0011738	0
CG13001_OG0008580	100
CG13002_OG0008577	792
CG13003_OG0008572	7638
CG13004_OG0008570	197
CG13005_OG0008567	81
CG13008_OG0008305	7
CG13010_OG0003260	9
CG13012_OG0008317	843
CG13014_OG0008547	180
CG13016_OG0006536	272
CG13018_OG0006537	201
CG13021_OG0003241	0
CG13022_OG0010698	50
CG13023_OG0010699	21
CG13024_OG0010708	98
CG13026_OG0010716	2246
CG13028_OG0004010	1
CG13031_OG0012200	253
CG13032_OG0004014_OG0	0
CG13033_OG0010736	0
CG13038_OG0010761	1
CG13039_OG0010762	0
CG1304_OG0000265_OG0	0
CG1304_OG0000265_OG1	0
CG13040_OG0010763	0
CG13041_OG0000280_OG0	3
CG13041_OG0000280_OG0.2	5
CG13042_OG0010767	56
CG13043_OG0000281_OG0	1
CG13043_OG0000281_OG1	8
CG13044_OG0010768	5
CG13045_OG0000814	0
CG13046_OG0010771	1
CG13047_OG0010772	2
CG13048_OG0010773	1
CG13049_OG0010774	7
CG13051_OG0011898	9
CG13053_OG0010778	0
CG13054_OG0010779	3
CG13055_OG0010780	8
CG13056_OG0010757	11
CG13058_OG0004021	0
CG13059_OG0010764	2
CG13062_OG0010766	23
CG13064_OG0010775	0
CG13065_OG0010776	62
CG13066_OG0012201	0
CG13068_OG0002030_OG1	9
CG13069_OG0004022	9
CG1307_OG0004308	866
CG13070_OG0012202	0
CG13071_OG0011899	1
CG13073_OG0012731_OG0	18
CG13074_OG0010797	30
CG13075_OG0000216_OG0	14
CG13075_OG0000216_OG1	17
CG13077_OG0009097	164
CG13078_OG0003575_OG0	1
CG13081_OG0003574	0
CG13082_OG0009094	41
CG13083_OG0009084	0
CG13084_OG0009083	0
CG13085_OG0001922	40
CG13086_OG0003709	22
CG13088_OG0001266	44
CG1309_OG0010533	1679
CG13096_OG0003720	268
CG13097_OG0001923	276
CG13101_OG0009304	692
CG13102_OG0009298	0
CG13108_OG0009295	20
CG13110_OG0011792	0
CG13113_OG0001247_OG0	0
CG13114_OG0009279	0
CG13116_OG0001878	1191
CG13123_OG0001877	88
CG13124_OG0003502	41359
CG13126_OG0003515	356
CG13127_OG0001844	0
CG13131_OG0000790_OG0	0
CG13133_OG0003525	2714
CG1314_OG0011674	11
CG13144_OG0009363	73
CG13148_OG0007214	5
CG13151_OG0006215	104
CG13154_OG0006206	3
CG13155_OG0006196	1
CG13157_OG0002779	7
CG1316_OG0000430_OG0	1367
CG13168_OG0006184	4
CG1317_OG0011084	3947
CG13170_OG0006182	1
CG13171_OG0006180	0
CG13177_OG0012831	1802
CG13185_OG0002928	479
CG13186_OG0006594	1
CG13192_OG0006567	455
CG13193_OG0006565	0
CG13196_OG0006560	1
CG13197_OG0006563	776
CG13202_OG0001123_OG0	16
CG13203_OG0006235	207
CG13204_OG0006233	2428
CG13215_OG0002793_OG0	16
CG13216_OG0001568_OG0	0
CG13218_OG0002791_OG0	0
CG13220_OG0001573_OG0	1944
CG13223_OG0001571_OG0	1
CG13226_OG0002794_OG0	8
CG13227_OG0006218_OG0	0
CG13228_OG0011587_OG0	0
CG13229_OG0002786_OG0	24
CG13229_OG0002787_OG0	985
CG13231_OG0006217	1
CG13239_OG0009815	22
CG1324_OG0007509	0
CG13243_OG0009147	0
CG13247_OG0010378	74
CG13248_OG0010371	187
CG13250_OG0011870	23
CG13251_OG0010355	187
CG13252_OG0003952	1068
CG13258_OG0009399	44
CG13272_OG0008882	1
CG13280_OG0008881	0
CG13282_OG0008887	61
CG13285_OG0010583	84
CG13287_OG0010216	2
CG13288_OG0010220	2
CG13293_OG0003937	143
CG13295_OG0010231	827
CG13297_OG0010242	3
CG13299_OG0011864	0
CG13300_OG0003943	13
CG13305_OG0011196	13
CG13306_OG0011204	378
CG13308_OG0004102	0
CG13309_OG0011211	0
CG13310_OG0011207	0
CG13312_OG0011210	0
CG13313_OG0004105_OG0	1
CG13314_OG0011224	4
CG13315_OG0011237	626
CG13318_OG0004834	19
CG13319_OG0006667	209
CG13321_OG0006673	1
CG13326_OG0006545	1
CG13330_OG0007271	1
CG13331_OG0007273	202
CG13332_OG0007274	209
CG13334_OG0007281	0
CG13337_OG0011662	33
CG13339_OG0007296	436
CG13344_OG0007304	284
CG13358_OG0007351	4
CG13359_OG0012499	0
CG13360_OG0010145	175
CG13361_OG0003189	2
CG13362_OG0007862	3
CG13364_OG0001174_OG0	15
CG13365_OG0007831	802
CG13367_OG0003188_OG0	975
CG13369_OG0003181	1189
CG13375_OG0007847	12
CG13377_OG0007849	1109
CG13380_OG0010135	2
CG13384_OG0003473	817
CG13385_OG0012520	0
CG13386_OG0003471	2
CG1339_OG0006721	1
CG13390_OG0003479	293
CG13392_OG0003476	230
CG13397_OG0003469	125
CG13398_OG0003468	245
CG13403_OG0008236	5
CG13404_OG0008224	92
CG13405_OG0011376	14
CG13407_OG0004768	2
CG13408_OG0004770	48
CG13409_OG0004775	247
CG13423_OG0007099	19
CG13426_OG0011654	6
CG13427_OG0003049	364
CG13428_OG0007100	162786
CG13430_OG0001658	258
CG13436_OG0006622	68
CG13437_OG0006285	127
CG13438_OG0006243	0
CG1344_OG0012226	140
CG13442_OG0006244	0
CG13443_OG0006248	0
CG13445_OG0003880	0
CG13449_OG0009980	17
CG13454_OG0003875_OG0	0
CG13455_OG0009966	3
CG13457_OG0001288	0
CG13458_OG0004037	2181
CG13460_OG0010841	8
CG13465_OG0000343_OG0	0
CG13471_OG0004048	1
CG13473_OG0010860	0
CG13474_OG0004049	0
CG13476_OG0012898	2
CG13481_OG0000339_OG0	10
CG13481_OG0000339_OG1	0
CG13484_OG0010886	149
CG13488_OG0001544_OG1	10
CG13492_OG0005946	12
CG13501_OG0005936	0
CG13502_OG0005931	159
CG13502_OG0012991	21
CG13506_OG0007028	6352
CG13510_OG0006998	82
CG13511_OG0006997	5
CG13516_OG0006995	227
CG13526_OG0006986	0
CG13527_OG0006984	3
CG13531_OG0006978	628
CG13532_OG0006975	78
CG13538_OG0005981	0
CG13539_OG0012044	0
CG1354_OG0007555	780
CG13541_OG0012280	0
CG13544_OG0005976	0
CG13545_OG0012580	5
CG13551_OG0000540_OG1	111
CG13551_OG0012048	861
CG13557_OG0012477	0
CG13558_OG0001556	0
CG13559_OG0012047	19
CG13561_OG0011643	0
CG13562_OG0011631	39
CG13575_OG0006892	20
CG13577_OG0001150_OG0	0
CG13578_OG0006898	268
CG13579_OG0006013	26
CG1358_OG0006724	193
CG13581_OG0002746	0
CG13585_OG0011574	2503
CG13587_OG0006025	1
CG13594_OG0006033	46
CG13599_OG0005537	9
CG1360_OG0006725	36
CG13601_OG0005534	518
CG13603_OG0005332	1262
CG13605_OG0005319	654
CG13606_OG0005306	173
CG13607_OG0005318	241
CG13609_OG0012982	5
CG13613_OG0005278	0
CG13614_OG0002525_OG0	0
CG13615_OG0002524	1
CG13616_OG0005272	37
CG13618_OG0005267	34
CG13622_OG0005268	8
CG13623_OG0005265	523
CG13625_OG0004618	590
CG13627_OG0004629	35
CG13630_OG0004630	770
CG13631_OG0004635	1148
CG13634_OG0004637	10
CG13641_OG0004650	22
CG13643_OG0002274	28
CG13653_OG0002504	1
CG13654_OG0005174	92
CG13663_OG0011496	271
CG13667_OG0004090_OG0	196
CG13670_OG0011168	17
CG13671_OG0004086_OG0	290
CG13675_OG0000560_OG2	2
CG13676_OG0003984	117
CG13678_OG0000129_OG3	10
CG1368_OG0008241	3
CG13685_OG0010463	189
CG13689_OG0008772	44
CG13690_OG0008752	7
CG13692_OG0008754	42
CG13698_OG0010125	762
CG13699_OG0003907_OG0	1
CG13705_OG0010610	19
CG13707_OG0010613	212
CG13708_OG0010614	186
CG1371_OG0006292	956
CG13711_OG0010618	0
CG13712_OG0010619	0
CG13713_OG0010620	0
CG13716_OG0010627	4
CG13720_OG0004084	0
CG13721_OG0012208	1
CG13722_OG0011130	90
CG13723_OG0010915	0
CG13724_OG0010917	0
CG13725_OG0010918	0
CG13727_OG0004055	0
CG13728_OG0010923	1
CG13731_OG0011910	57
CG13733_OG0010089	3
CG13738_OG0011907	29
CG13739_OG0002891	2
CG13743_OG0006405	172
CG13744_OG0006409	0
CG13747_OG0006408	0
CG13748_OG0006626	2
CG13751_OG0001660_OG0	546
CG13760_OG0007606	318
CG13766_OG0009602	192
CG13771_OG0009612	2
CG13775_OG0003750_OG0	64
CG13784_OG0000956_OG0	451
CG13786_OG0003631	1
CG13796_OG0001883_OG0	1144
CG13801_OG0000219_OG0	0
CG13801_OG0000219_OG1	0
CG13806_OG0011077	3
CG13807_OG0011075	399
CG13810_OG0011066	2
CG13813_OG0010189	1
CG13829_OG0011464	2
CG13833_OG0004687	13003
CG13837_OG0002276	0
CG13838_OG0011993	7
CG13841_OG0004694	800
CG13842_OG0004706	111
CG13847_OG0004737	2
CG13850_OG0004743	1002
CG13855_OG0004744	238
CG13856_OG0004745	472
CG13857_OG0004746	44
CG13862_OG0004760	0
CG13868_OG0007089	20734
CG13868_OG0013578	3695
CG13869_OG0007075	1
CG1387_OG0008528	1
CG13870_OG0007093	37
CG13871_OG0003047	0
CG13872_OG0007071	0
CG13875_OG0011381	136
CG13876_OG0001334_OG0	169
CG13877_OG0011937	82
CG13884_OG0000403_OG0	0
CG13887_OG0011343	4151
CG13891_OG0002060	9
CG13893_OG0011360	1220
CG13894_OG0004129	102
CG13895_OG0004128	394
CG13901_OG0011344	193
CG13907_OG0011337	4231
CG13912_OG0011325	42
CG13917_OG0011285	8523
CG13919_OG0011274	171
CG13920_OG0011271	2637
CG13921_OG0011032	61
CG13924_OG0011054	133
CG13926_OG0011282	158
CG13928_OG0011279	712
CG13930_OG0011024	21
CG13931_OG0004073	37
CG13933_OG0011036	1174
CG13937_OG0011056	3118
CG13949_OG0003375	36
CG13950_OG0003376	101
CG13954_OG0006374	80
CG13955_OG0002890_OG0	72
CG13962_OG0012240	0
CG13970_OG0009133_OG0	0
CG13972_OG0005361	27
CG13983_OG0002696	0
CG13991_OG0000661_OG1	0
CG13992_OG0002070_OG0	2
CG13994_OG0011942	222
CG13995_OG0000538_OG0	132
CG13999_OG0000662_OG0	102
CG14005_OG0001926	319
CG14006_OG0001927	0
CG14007_OG0009567	83
CG14011_OG0003731	0
CG14013_OG0003734	0
CG14014_OG0009443	0
CG14015_OG0009446	117
CG14017_OG0003733	0
CG14020_OG0003686	62
CG14022_OG0008831	3026
CG14024_OG0003410_OG0	39
CG14034_OG0008836	6
CG14036_OG0008842	0
CG14042_OG0001816	151
CG14043_OG0003425	503
CG14044_OG0008964	58
CG14050_OG0000684	28
CG14052_OG0007777	33
CG14053_OG0012099	0
[truncated: 9,910 more rows]
