# Supplementary material for: Evolution of chemosensory tissues and cells across ecologically diverse Drosophilids
Source: Nat Commun. 2024 Feb 5;15:1047. doi: 10.1038/s41467-023-44558-4 (PMC10844241; doi:10.1038/s41467-023-44558-4)
Supplement: Supplementary file 18 — Supplementary Data 15 [file 41467_2023_44558_MOESM18_ESM.zip › all_count_tables_renamed/SIMH9PRO_counts_trim_genes_FBids_1_1_sorted.txt]

128up_OG0006588	414
14-3-3epsilon_OG0002478	3340
14-3-3epsilon_OG0001126_OG1	4547
140up_OG0004534	159
18w_OG0003044	380
26-29-p_OG0010897	2546
2mit_OG0000576_OG0	12
5-HT1A_OG0006644	9
5-HT1B_OG0006647	16
5-HT2A_OG0000287_OG0	10
5-HT2B_OG0011472	38
5-HT7_OG0005777	19
5PtaseI_OG0005188	320
7B2_OG0004187	258
a_OG0006460	209
a10_OG0010691	79
a5_OG0009037	71
a6_OG0007651	123
AANATL2_OG0003640	20
AANATL4_OG0000091_OG1	1
AANATL7_OG0007605	1
Aasdh_OG0001831	121
Aatf_OG0001947	229
aay_OG0011265	2185
ab_OG0009683	102
ab_OG0009684	11
ABCB7_OG0011281	975
Pmp70_OG0003257	2348
Abd-B_OG0005000	2
Abi_OG0002227_OG0	210
Abl_OG0010722	1025
abo_OG0009656	104
Abp1_OG0010565	214
abs_OG0003097	148
ac_OG0007843	0
Ac13E_OG0008321	1045
Ac3_OG0009573	85
Ac78C_OG0010320	32
Acam_OG0000252_OG0	0
Acam_OG0000252_OG1	0
Acam_OG0005131	0
CG9149_OG0011313	303
Acbp1_OG0009246	199
Acbp2_OG0010415	1424
Acbp4_OG0000311_OG0	0
Acbp4_OG0000311_OG1	0
Acbp6_OG0010414	11
ACC_OG0007193	5765
AcCoAS_OG0000812	2278
Ace_OG0000652_OG0	82
Acer_OG0000953_OG0	815
Acer_OG0003808	870
Acf_OG0002671	349
Achl_OG0002770	1249
acj6_OG0008333	6
acj6_OG0008334	28
Ack_OG0010507	1098
Ack-like_OG0006546	244
Acn_OG0009540	1058
CG5009_OG0006075	1074
Acox57D-d_OG0006913	297
Acox57D-p_OG0001151	321
Acp1_OG0009317	392
Acp32CD_OG0009664	0
Acp65Aa_OG0003939	34
Acph-1_OG0001513	101
CG12512_OG0008829	489
CG18155_OG0007972	20
Acsl_OG0007133	3433
Act42A_OG0000022_OG0	185
Act42A_OG0000022_OG1	405
Act42A_OG0000022_OG3	69618
Act42A_OG0000022_OG4	7565
Act42A_OG0000022_OG5	1213
Actn_OG0003148_OG0	10242
Actn3_OG0011403_OG0	0
ACXB_OG0000046_OG0	3
ACXB_OG0000046_OG1	1
ACXB_OG0000046_OG2	0
ACXB_OG0000046_OG2.2	0
ACXD_OG0004078_OG0	108
Acyp_OG0009408	0
Acyp2_OG0011498	89
Ada_OG0002342	5
Ada1-2_OG0003777_OG0	44
Ada2a_OG0005051	41
Ada2b_OG0004799	150
Ada3_OG0007872	240
AdamTS-A_OG0005247	731
AdamTS-A_OG0012010	17
AdamTS-B_OG0008089	281
Adar_OG0007649	397
Adat1_OG0003596	17
Adck1_OG0006032	231
Adck5_OG0010063	345
ADD1_OG0006579	172
Adf1_OG0001636_OG0	0
Adgf-A_OG0001991_OG0	0
Adgf-A_OG0003900	1597
Adgf-A2_OG0010109	85
Adgf-B_OG0010108	2
Adgf-C_OG0001030_OG0	336
Adgf-D_OG0002208_OG0	118
Adgf-E_OG0006152	3
Adh_OG0003395_OG0	5
Adi1_OG0010940	266
AdipoR_OG0004727	2597
CG3809_OG0004951	0
AdenoK_OG0003918_OG0	612
Ady43A_OG0002958	141
AdoR_OG0005733	158
adp_OG0006108	340
AdSS_OG0000854_OG0	3444
Aduk_OG0004873	223
Ae2_OG0010984	1483
CG6512_OG0010913	2370
aft_OG0006080	115
Afti_OG0005567	205
Ag5r_OG0008212	1
Ag5r2_OG0008213	0
AGBE_OG0007237	3674
AgmNAT_OG0001753	56
ago_OG0010530	659
AGO1_OG0007307	1202
AGO2_OG0000119_OG0	1
Agpat1_OG0008448	83
Agpat2_OG0003465	320
Agpat3_OG0004018	945
Agpat4_OG0004019_OG0	100
ADPS_OG0002932	536
agt_OG0001016_OG0	60
Spat_OG0007723	670
Ahcy_OG0001195_OG0	1334
AhcyL1_OG0011110	977
AIF_OG0001225	535
AIMP1_OG0007108	419
AIMP2_OG0009977	519
AIMP3_OG0005998	167
Adk1_OG0010829	1802
Adk3_OG0005467	175
Ak6_OG0007201	70
Akap200_OG0000367_OG0	234
Akh_OG0010512	19
AkhR_OG0009627	187
akirin_OG0010441	716
Akr1B_OG0001292	1656
Akt1_OG0005415	1162
al_OG0008749	21
Aladin_OG0007570	85
AlaRS_OG0003477	1619
AlaRS-m_OG0010596	403
Alas_OG0006853	1880
alc_OG0006389	1093
Ald1_OG0005647	28852
Ald2_OG0005645	1
Aldh_OG0003615	3061
Aldh-III_OG0006742	2933
Aldh7A1_OG0003841_OG0	123
Alg-2_OG0001588_OG0	554
Alg1_OG0002607_OG0	0
Alg10_OG0000709_OG0	131
Alg11_OG0012170	406
CG8412_OG0004562	874
Alg14_OG0001194_OG0	27
Alg2_OG0010641	216
Alg3_OG0003012	14
Alg3_OG0006966	203
CG5287_OG0001281	191
CG5287_OG0003790	181
Alg9_OG0005173	170
Alh_OG0004317	415
Alh_OG0004319	277
Alh_OG0011430	60
alien_OG0009301	459
ALiX_OG0005343	1583
Alk_OG0006414	1454
CG12179_OG0001176_OG0	27
Alp1_OG0010289	1
Alp10_OG0010194	417
Alp11_OG0008522	3
Alp12_OG0003717	115
Alp13_OG0001034	6
Alp2_OG0000261_OG0	3
Alp2_OG0000261_OG1	0
Alp4_OG0005779	589
Alp6_OG0006360	11
Alp7_OG0003030	0
Alp9_OG0003931	611
alph_OG0000083_OG0	33
alph_OG0005113	1107
alpha-Catr_OG0006852	171
alpha-Est1_OG0004357	763
alpha-Est10_OG0004350	1621
alpha-Est2_OG0000314	193
alpha-Est3_OG0004356	564
alpha-Est6_OG0004354	0
alpha-Est7_OG0001351	3193
alpha-Est8_OG0004352	584
alpha-Est9_OG0004351	431
alpha-Man-Ia_OG0003130	73
alpha-Man-Ia_OG0003131	128
alpha-Man-Ia_OG0001168	296
alpha-Man-Ib_OG0005087	262
alpha-Man-Ic_OG0011549	3
alpha-Man-IIa_OG0004878	385
alpha-Man-IIb_OG0005229	226
alpha-PheRS_OG0008296	365
alpha-Spec_OG0011040	9430
alpha4GT1_OG0000948	315
alphaCOP_OG0011275	1676
alphaSnap_OG0010384	976
alphaTub67C_OG0010998	10
Alr_OG0008278	269
alrm_OG0002498	31
Als2_OG0009863	676
alt_OG0004894	1432
aly_OG0004083	1
Ama_OG0002112	5
Amacr_OG0009433	286
amd_OG0001918	219
Amnionless_OG0008741	2
amon_OG0011540	179
amos_OG0003702_OG0	0
AMPdeam_OG0008245	2663
Amph_OG0007204	2311
AMPKalpha_OG0001698	1494
Amt_OG0004607	36
Amun_OG0008385	867
amx_OG0007575	159
Amy-p_OG0000157_OG0	187
Amy-p_OG0000157_OG0.2	69
Amyrel_OG0006416	2
ana_OG0006403	19
ana1_OG0002269	127
ana2_OG0007120	28
ana3_OG0006194	57
Ance-2_OG0003658	0
Ance-3_OG0001891_OG0	880
Ance-3_OG0009407	681
Ance-4_OG0006406	294
Ance-5_OG0005870	219
anchor_OG0010100	390
Andorra_OG0011741	0
Ank2_OG0010460	1242
Ankle2_OG0000780	729
l(2)35Be_OG0003404_OG0	64
anox_OG0007490	653
Ant2_OG0008041	53
antdh_OG0008007	1017
Antp_OG0002113	104
antr_OG0007227	16
AnxB10_OG0008082	3681
AnxB11_OG0008196	2181
AnxB9_OG0004410	11164
aop_OG0003458	527
aos_OG0010741	493
Aos1_OG0002145_OG0	183
AOX1_OG0005242	7103
AOX2_OG0000143_OG0	3718
AOX2_OG0000143_OG1	28
AOX4_OG0001465	6
ap_OG0005832	184
AP-1-2beta_OG0008273	1250
AP-1gamma_OG0007680	1037
AP-1mu_OG0005553	587
AP-1sigma_OG0005334	1043
AP-2alpha_OG0008751	712
AP-2mu_OG0004736	440
AP-2sigma_OG0004385	245
Apc_OG0005387	469
APC10_OG0005888	92
Apc2_OG0005308	73
APC4_OG0003171_OG0	148
APC7_OG0001703	41
ApepP_OG0000963	246
aph-1_OG0003552_OG0	191
aPKC_OG0006607	150
aPKC_OG0006608	14
aPKC_OG0006609	79
Aplip1_OG0011323	139
apn_OG0002443_OG0	0
apolpp_OG0012638	7802
app_OG0010830	278
APP-BP1_OG0010070	155
Appl_OG0007834	705
Aprt_OG0004075	90
Aps_OG0010085	726
apt_OG0002733	241
CG18815_OG0010034	1049
AQP_OG0007242	625
aqrs_OG0005393	0
aqz_OG0001049_OG1	3895
ara_OG0009939	4
aralar1_OG0001518	1507
Arc1_OG0002768_OG0	16819
Arc2_OG0006127	575
Arc42_OG0001370_OG0	562
Archease_OG0002289_OG0	240
Arf51F_OG0006831	553
Arf79F_OG0012164	2674
ArfGAP1_OG0010836	459
ArfGAP3_OG0003816_OG0	715
Arfip_OG0005451	133
Arfrp1_OG0007681	101
arg_OG0003183	115
arg_OG0007835	60
Argk_OG0011233	34345
Argk_OG0011925	1479
Argl_OG0009800	42
CG31469_OG0002209_OG0	410
ArgRS_OG0008151	449
ArgRS-m_OG0004367	61
ari-1_OG0007878	625
ari-2_OG0003028	397
Arl1_OG0010003	373
Arl2_OG0004816	74
Arl5_OG0011164	156
Arl6_OG0007042	33
Arl6IP1_OG0004993	213
Arl8_OG0004797	429
arm_OG0007636	3231
armi_OG0002027	111
Arp1_OG0004441	1135
Arp10_OG0007423	908
Arp2_OG0001770	642
Arp3_OG0010555	656
Arp5_OG0001448_OG0	153
Arp53D_OG0011600	0
Arp6_OG0008512	176
Arp8_OG0007614	266
Arpc1_OG0009187	1080
Arpc2_OG0009417	667
Arpc3A_OG0005226	218
Arpc3B_OG0008590	47
Arpc4_OG0008719	455
Arpc5_OG0008957	319
arr_OG0007264	378
Arr1_OG0009490	2943
Arr2_OG0004099	5606
Ars2_OG0005840	1092
Art1_OG0004911	347
Art2_OG0008773	0
Art3_OG0004604	156
Art4_OG0004574	50
Art6_OG0004528_OG0	2
Art7_OG0001547_OG0	223
Art8_OG0009662	80
Art9_OG0002219_OG0	0
Arts_OG0000486_OG0	731
aru_OG0003377	1322
Arv1_OG0013036	49
arx_OG0009914	4
Asap_OG0007180	763
Asator_OG0002682_OG1	830
Asciz_OG0010646	58
ase_OG0007840	4
asf1_OG0009889	180
ash1_OG0000982_OG0	0
ash2_OG0004623	308
Ask1_OG0004518	1649
asl_OG0004217	56
AsnRS_OG0003707	1362
AsnRS-m_OG0006452	70
AsnS_OG0000992	1292
asp_OG0004633	5
Asph_OG0006509	3730
ASPP_OG0006932	643
CG9572_OG0008488	3174
AspRS_OG0006665	1346
AspRS-m_OG0008886	544
asrij_OG0006972	467
asRNA:CR31429_OG0002339_OG0	59
asRNA:CR42743_OG0003772_OG0	0
asRNA:CR43299_OG0012338_OG0	0
asRNA:CR43426_OG0012535_OG0	0
asRNA:CR43454_OG0002277_OG0	49
asRNA:CR43463_OG0001607_OG0	52
asRNA:CR43809_OG0003675_OG0	166
asRNA:CR44106_OG0002406_OG0	7
asRNA:CR44169_OG0002969_OG0	19
asRNA:CR44179_OG0001455_OG0	495
asRNA:CR44372_OG0000331_OG0	6
asRNA:CR44372_OG0000331_OG1	6
asRNA:CR44894_OG0012090_OG0	2
asRNA:CR45044_OG0005605_OG0	319
asRNA:CR45195_OG0000203_OG0	137
asRNA:CR45195_OG0000203_OG1	13
asRNA:CR45350_OG0001645_OG0	548
asRNA:CR45943_OG0010336	84
asRNA:CR46029_OG0000226_OG0	1
asRNA:CR46029_OG0000226_OG1	1
asRNA:CR46139_OG0003106_OG0	11
asRNA:CR46246_OG0011916	5
asRNA:CR46354_OG0002193_OG0	60
asRNA:CR46473_OG0000925_OG0	3
Ass_OG0001346	166
ast_OG0003560	214
AstA_OG0004634	17
AstA-R1_OG0000689	12
AstA-R2_OG0005396	0
AstC_OG0009668	0
AstC-R1_OG0010134	7
AstC-R2_OG0001295_OG0	5
AstCC_OG0009669	1
asun_OG0002419_OG0	54
Asx_OG0006138	684
Atac1_OG0003748_OG0	0
Atac2_OG0009508	136
Atac3_OG0000828	130
Tat_OG0001330	556
Ate1_OG0003045	508
Atet_OG0003384	570
Atf-2_OG0006059	115
Atf3_OG0007763	1478
Atg1_OG0009929	51
Atg1_OG0009931	649
Atg10_OG0001598	18
Atg101_OG0008681	320
Atg12_OG0011904	90
Atg13_OG0004817	392
Atg14_OG0005089	430
Atg16_OG0005703	274
Atg17_OG0004232	1520
Atg18a_OG0011152	702
Atg18b_OG0001271_OG0	346
Atg2_OG0011112	1534
Atg3_OG0009922	457
Atg4a_OG0009014	706
Atg4b_OG0005256	272
Atg5_OG0007974	171
Atg6_OG0005323	278
Atg7_OG0006714	179
Atg8a_OG0008043	4862
Atg8b_OG0005571	1
Atg9_OG0006487	953
atilla_OG0011822	3094
atk_OG0010362	23
atl_OG0001399	2438
atms_OG0004154	310
ato_OG0004804	0
Atox1_OG0012695	292
ATP6AP2_OG0004869	3359
ATP7_OG0008369	781
ATP8A_OG0007260	1840
ATP8A_OG0007261	10
Atpalpha_OG0002140	6768
ATPCL_OG0006680	3280
ATPsynB_OG0010987	5698
ATPsynbeta_OG0005823	24017
ATPsynbetaL_OG0001317	9
ATPsynC_OG0005792	13749
ATPsynCF6_OG0005500	3232
ATPsynCF6L_OG0010605	0
ATPsynD_OG0004477	4153
ATPsyndelta_OG0007526	3360
ATPsynE_OG0005568	2841
ATPsynG_OG0009657	3661
ATPsyngamma_OG0005690	5845
ATPsynGL_OG0009315	0
ATPsynO_OG0012619	5424
AttC_OG0000164_OG0	241
AttC_OG0007258	342
AttD_OG0004890	181
Atu_OG0002096	329
Atx-1_OG0012102	5
Atx2_OG0011501	1913
Atxn7_OG0003444	268
aub_OG0000482_OG0	28
aurA_OG0004964	14
aurB_OG0009647	2
aust_OG0001881	1
aux_OG0003096_OG0	572
ave_OG0006159	70
Aven_OG0003291	106
awd_OG0002664	3944
Awh_OG0010478	24
axed_OG0010262	235
Axn_OG0005720	474
axo_OG0003993	261
axo_OG0010625	110
axo_OG0010626	345
axo_OG0010628	47
Axs_OG0008319	811
Axud1_OG0003447	389
az2_OG0006736	73
azot_OG0000210_OG0	0
azot_OG0000210_OG1	0
b_OG0009189	3939
B-H1_OG0000267_OG0	95
B-H1_OG0000267_OG1	70
B4_OG0009202	1163
B52_OG0001376_OG0	2161
b6_OG0007653	11
B9d1_OG0005246	7
B9d2_OG0005830	8
bab1_OG0011327	13
bab1_OG0011328	12
bab2_OG0011326	830
babo_OG0006628	608
babos_OG0007027	1839
Bacc_OG0008947	7238
Bace_OG0000801_OG0	1
baf_OG0003792	484
bai_OG0005189	1046
Balat_OG0007229	5
Baldspot_OG0010721	2372
ball_OG0001092_OG1	86
bam_OG0005170	5
bap_OG0001358_OG0	13
Bap111_OG0007677	538
Bap170_OG0000903_OG0	74
Bap55_OG0005900	223
Bap60_OG0008560	535
IMPPP_OG0000305_OG1	6988
barc_OG0010291	272
bark_OG0008784	1370
barr_OG0000425_OG0	92
baz_OG0008596	1560
bb8_OG0005496	3
bbc_OG0007266	1558
CG18067_OG0007098	10416
bbg_OG0010871	882
bbg_OG0010872	1267
BBIP1_OG0004876	73
BBS1_OG0010413	37
BBS4_OG0002785_OG0	143
BBS5_OG0002086	80
BBS8_OG0008755	38
BBS9_OG0006919	220
bbx_OG0008688	1628
bc10_OG0010387_OG0	18
BCAS2_OG0005540	97
bcd_OG0002111_OG0	0
bchs_OG0003722	108
BCL7-like_OG0007566	50
bcn92_OG0007793	193
Bdbt_OG0004400	86
bdg_OG0006805	669
bdl_OG0003385	594
Bdp1_OG0009215	345
be_OG0000785	723
BEAF-32_OG0006164	314
beag_OG0004860	192
beat-Ia_OG0011784	16
beat-Ib_OG0009146	11
beat-Ic_OG0001866_OG0	7
beat-IIa_OG0005482	23
beat-IIb_OG0005481	39
beat-IIIa_OG0009463	10
beat-IIIb_OG0009460	15
beat-IIIc_OG0003687	55
beat-IV_OG0005508	35
beat-Va_OG0005024	5
beat-Vb_OG0005021	3
beat-Vc_OG0001062_OG0	4
beat-VII_OG0011542	13
beat-VII_OG0011544	6
beg_OG0004008	143
bel_OG0001048	2596
Bem46_OG0008920	128
ben_OG0000514_OG0	1072
Best1_OG0002590_OG0	1965
Best2_OG0010251	1240
Best3_OG0009963	1
Best4_OG0000558_OG0	0
Bet1_OG0003845_OG0	313
Bet3_OG0004072	170
beta-PheRS_OG0005298	382
beta-Spec_OG0007697	12215
beta'COP_OG0009212	1276
beta3GalTII_OG0012738	57
beta4GalNAcTA_OG0006521	160
beta4GalNAcTB_OG0002610	108
beta4GalT7_OG0005195	129
betaCOP_OG0008653	2075
betaggt-I_OG0008962	375
betaGlu_OG0002667	174
CG32396_OG0011696	0
Bgb_OG0011276	159
bgcn_OG0001647	135
bgm_OG0009412	538
BHD_OG0010421	87
bi_OG0003201	108
bi_OG0012904	7
BI-1_OG0004087	1429
bib_OG0001843_OG0	9
BicC_OG0009143	1
BicD_OG0009474	1314
CG11873_OG0005086	416
bif_OG0003277	433
bif_OG0012761	107
BigH1_OG0001085_OG0	7
bigmax_OG0005365	206
Bili_OG0002506_OG0	20
bin_OG0010286	3
Bin1_OG0005423	102
bin3_OG0007310	775
bip1_OG0010560	60
Bka_OG0009250	75
blanks_OG0011885_OG0	1
Blimp-1_OG0010196	924
Blm_OG0002608	61
Blos1_OG0006148	86
Blos2_OG0010078	63
Blos3_OG0009918	81
Blos4_OG0010933	42
blot_OG0010924	8530
blow_OG0006726	189
blp_OG0005216	341
blw_OG0006982	21226
bma_OG0010967	13
Bmcp_OG0010022	229
bmm_OG0010858	903
bnb_OG0001206_OG1	611
CG5059_OG0012191	1487
bnk_OG0005787	0
bnl_OG0004512	383
boca_OG0006727	254
bocks_OG0002575_OG0	483
BOD1_OG0005544	859
boi_OG0007601	212
boi_OG0007603	113
boil_OG0012322	1
bol_OG0011238	1458
boly_OG0007153	0
BomBc1_OG0001623	2182
BomBc2_OG0000769_OG0	2010
BomBc3_OG0004769	957
BomT3_OG0011469	3943
bon_OG0004934	536
bond_OG0004726	1113
bonsai_OG0007008	233
Boot_OG0006400	1
bor_OG0004967	464
bora_OG0003911	1
BORCS5_OG0008208	336
BORCS6_OG0011365	102
BORCS7_OG0007103	13
borr_OG0009292	14
boss_OG0005676	215
botv_OG0006642	231
bou_OG0007819	217
bowl_OG0008785	172
BoYb_OG0000400_OG0	4
br_OG0007659	6
br_OG0011928	1
Br140_OG0001629	431
brat_OG0001919	85
Brca2_OG0000883	149
Brd_OG0010852	0
CG7154_OG0009310	313
Brd8_OG0002488	169
Bre1_OG0010209	392
Brf_OG0005483	116
Brf_OG0005485	34
brk_OG0007975	198
brm_OG0009999	900
Brms1_OG0008442	292
Bro_OG0011272	0
brp_OG0000499_OG1	161
l(3)72Ab_OG0009997	1288
bru1_OG0009737	17
bru1_OG0009738	108
bru2_OG0009740	898
bru2_OG0011823	17
bru2_OG0012161	156
bru3_OG0010907	88
bru3_OG0011909	3
Bruce_OG0004896	2777
brun_OG0003663	523
brv1_OG0000706_OG0	0
brv2_OG0010919	2
brv3_OG0011666	4
BRWD3_OG0005288	1060
brwl_OG0009277	327
bs_OG0003002	143
bs_OG0006897	69
bsf_OG0001906_OG0	0
Bsg_OG0009780	2959
Bsg25D_OG0003412_OG0	685
bsh_OG0009110	6
bsk_OG0012344	452
bt_OG0000537_OG1	154
BTBD9_OG0000546_OG0	2
BtbVII_OG0011887	918
btd_OG0007557	45
Btk29A_OG0001838	415
Btk29A_OG0011763	20
btl_OG0002041	170
btn_OG0004719	0
Btnd_OG0008611	0
btsz_OG0001035_OG1	550
btsz_OG0004581	0
btv_OG0003692	30
btv_OG0009487	118
btz_OG0005342	782
Bub1_OG0001806_OG0	297
Bub3_OG0005120	166
BubR1_OG0000657_OG0	28
Buffy_OG0006561	172
bug_OG0006803	181
Bug22_OG0009372	197
BuGZ_OG0008876	847
CG8270_OG0010257	162
bun_OG0000556	865
bun_OG0009749	1659
bur_OG0003683_OG0	1053
Burs_OG0001045_OG0	0
bves_OG0007497	89
bves_OG0007499	57
bw_OG0006000	13
bwa_OG0009122	66
bwa_OG0012525	52
Bx_OG0008666	3
Bx_OG0008667	112
Bx42_OG0007682	587
by_OG0005550	2926
byn_OG0010803	0
bys_OG0007950	304
c-cup_OG0012143	0
c(3)G_OG0001464_OG0	72
c11.1_OG0007569	1580
c12.1_OG0007568	254
c12.2_OG0007567	1147
C15_OG0002126_OG0	4
C1GalTA_OG0009799	307
C3G_OG0007801	1846
C901_OG0008027	0
ca_OG0005700	1088
Ca-alpha1D_OG0009140	2465
Ca-alpha1T_OG0003323	254
Ca-beta_OG0009681	589
Ca-Ma2d_OG0009139	1001
CaBP1_OG0008860	1058
cac_OG0000605_OG0	60
cact_OG0009392	5568
cactin_OG0003129	344
cad_OG0009437	4
Cad74A_OG0010922	15
Cad86C_OG0002368	205
Cad87A_OG0001088_OG0	138
Cad89D_OG0001058_OG0	2
Cad96Ca_OG0011497	625
Cad96Cb_OG0005172	2
Cad99C_OG0005704	626
CadN_OG0000277_OG1	17
Caf1-105_OG0002830	49
Caf1-180_OG0007408	157
Caf1-55_OG0001036	358
cag_OG0001595_OG0	108
CAH1_OG0009192	2618
CAH13_OG0002843	0
CAH14_OG0002807	3
CAH15_OG0006256	0
CAH16_OG0000498_OG1	2
CAH2_OG0001000_OG0	533
CAH3_OG0003177	412
CAH5_OG0005796	4382
CAH7_OG0000840	315
CAH8_OG0004748	23
CAH9_OG0005622	93
CAHbeta_OG0002334	82
cal1_OG0002556_OG0	0
CalpA_OG0003035	1530
CalpB_OG0010971	1370
CalpC_OG0008186	238
Calr_OG0005564	9271
Cals_OG0013279_OG0	754
Calx_OG0002139_OG0	0
Calx_OG0004417	1073
Calx_OG0004418	663
calypso_OG0006121	178
Cam_OG0012053	3789
CaMKI_OG0012767	2657
CaMKII_OG0013280	2501
Camp_OG0005907	220
Camta_OG0006364	225
Camta_OG0006365	41
can_OG0004061_OG0	0
CanA1_OG0005778	447
CanB_OG0000231_OG0	47
CanB_OG0000231_OG1	704
Cand1_OG0009382	954
CAP_OG0000587_OG0	3692
CAP_OG0012405	4
Cap-D2_OG0005121	92
Cap-D3_OG0009448	205
Cap-G_OG0002924	265
Cap-H2_OG0004906	288
Capa_OG0005712	42
Caper_OG0009347	2369
Capr_OG0010138	764
caps_OG0010156	642
caps_OG0010157	519
capt_OG0009025	5279
capu_OG0000612_OG0	136
car_OG0007437	157
CARPA_OG0007960	8
CARPB_OG0007554	75
CarT_OG0009432	38
cas_OG0004236	2
casp_OG0006502	613
cass_OG0009476	1391
Cat_OG0003869	2552
cathD_OG0002862	7109
cato_OG0006491	0
Catsup_OG0009538	571
caup_OG0009938	2
cav_OG0000654	90
caz_OG0003243_OG0	920
cbc_OG0007265	273
Cbl_OG0002051_OG0	0
CBP_OG0001721	44
CBP_OG0007971	37
Cbp20_OG0005066	101
Cbp53E_OG0006447	156
Cbp80_OG0007913	212
Cbp80_OG0007915	247
Cbs_OG0003124	351
cbs_OG0007263	236
cbt_OG0008760	1451
Cby_OG0004789	21
Cc2d2a_OG0002702	21
CCAP_OG0011467	0
CCAP-R_OG0000870	21
ccb_OG0012089	0
CCDC151_OG0011900	0
CCDC53_OG0009785	102
Ccdc58_OG0010399	50
Ccdc85_OG0008917	140
CCHa1_OG0004530	6
CCHa1-R_OG0006065	21
CCHa2_OG0002186_OG0	185
CCHa2-R_OG0005836	12
Cchl_OG0004776	1169
CCKLR-17D1_OG0003334	2
CCKLR-17D1_OG0008675	2
CCKLR-17D1_OG0011744	1
CCKLR-17D3_OG0008678	25
Ccm3_OG0005250	323
Ccn_OG0010106	40
Ccn_OG0010107	53
Ccn_OG0012179	22
Ccp84Ab_OG0000178_OG0	21
Ccp84Ac_OG0001349_OG0	7
Ccp84Ae_OG0002110_OG0	0
Ccp84Af_OG0000109_OG0	0
Ccp84Af_OG0000109_OG1	0
Ccp84Af_OG0000109_OG2	16
Ccp84Ag_OG0001348_OG0	1
Ccs_OG0006299	178
CCT1_OG0002281_OG0	1383
CCT2_OG0003145	1750
CCT3_OG0004995	1734
CCT4_OG0000979	1028
CCT5_OG0006600	4220
CCT6_OG0008508	1579
CCT7_OG0004839	565
CCT7_OG0004841	303
CCT8_OG0007117	1956
Ccz1_OG0010481	212
cd_OG0004708	4
CD98hc_OG0001357_OG0	2823
Cda4_OG0008701	23
Cda5_OG0008721	434
Cda9_OG0002707	2
CDase_OG0005749	216
cdc14_OG0009306	1036
Cdc16_OG0005493	89
Cdc23_OG0009421	128
Cdc27_OG0010426	519
Cdc2rk_OG0006290	97
Cdc37_OG0011041	544
Cdc42_OG0008268	693
Cdc45_OG0007388	206
Cdc5_OG0011371	386
CDC50_OG0008483	851
Cdc6_OG0002054	11
Cdc7_OG0007729	2592
Cdep_OG0002087	513
Cdep_OG0004159	609
CdGAPr_OG0009111	766
cdi_OG0000729	605
cDIP_OG0004394	253
Cdk1_OG0000555_OG0	0
Cdk12_OG0009875	312
Cdk2_OG0002391	50
CDK2AP1_OG0008015	278
Cdk4_OG0006632	230
Cdk5_OG0002993	245
Cdk5alpha_OG0009389	174
Cdk7_OG0001724	114
Cdk8_OG0010977	56
Cdk9_OG0007009	154
Cdlc2_OG0000234_OG1	697
cdm_OG0002482	711
Cds_OG0010549	581
Ced-12_OG0009727	295
ced-6_OG0006366	2744
CenB1A_OG0004675	665
CenG1A_OG0003595_OG0	2038
CenG1A_OG0009182	33
Cenp-C_OG0002322	93
Cep135_OG0009952	46
Cep135_OG0009954	39
cep290_OG0004127	54
Cep89_OG0006812	1
Cep97_OG0008778	103
cer_OG0012078	316
Cerk_OG0004182	1087
cert_OG0011161	628
Cf2_OG0008971	1033
Cfp1_OG0007571	276
CG5789_OG0004615	281
cg_OG0006533	1175
CG10000_OG0005395	0
CG10005_OG0004963	33
CG10011_OG0005399	221
CG10013_OG0002410_OG0	4
CG10019_OG0008786	22
CG10026_OG0009081	429
CG10029_OG0004344	4
CG10031_OG0008792	493
CG10035_OG0004420	82
CG10038_OG0001436_OG0	182
CG10041_OG0012259_OG0	2
CG10051_OG0007036	1
CG10053_OG0004336	58
CG10055_OG0004329	370
CG10062_OG0007038	23
CG10063_OG0010284	22
CG10064_OG0010282	3
CG10068_OG0004321	225
CG10073_OG0000065_OG2	3
CG10075_OG0010279	445
CG10077_OG0010277	6074
CG10082_OG0005964	2001
CG10086_OG0001355	0
CG10089_OG0010567	192
CG10098_OG0004320	190
CG10104_OG0006132	0
CG10116_OG0010569	0
CG10126_OG0005023	1563
CG10132_OG0009091	333
CG10137_OG0009093	163
CG10139_OG0006151	163
CG10140_OG0010573	22
CG10147_OG0010256	89
CG10151_OG0006160	14
CG10154_OG0010575	0
CG10163_OG0010252	0
CG10164_OG0001489	0
CG10165_OG0011781	118
CG10171_OG0010163	112
CG10175_OG0005507	1093
CG10177_OG0001079_OG0	3
CG10184_OG0005509	250
CG10185_OG0005203	1
CG10189_OG0009087	189
CG10194_OG0009085	111
CG10195_OG0003572	201
CG10205_OG0006168	1460
CG10208_OG0005527	226
CG10209_OG0006169	164
CG10211_OG0009505	3977
CG10222_OG0010165	156
CG10226_OG0010249	670
CG10237_OG0003462	6777
CG1024_OG0004294	140
CG10252_OG0011517	0
CG10254_OG0002565	482
CG10257_OG0006606	48
CG10264_OG0005208	0
CG10265_OG0006935	50
CG10274_OG0003940	267
CG10280_OG0004257	0
CG10283_OG0001907_OG0	23
CG10286_OG0004292	356
CG10298_OG0004288	0
CG10300_OG0005516	0
CG10301_OG0005515	6
CG10307_OG0005957	854
CG10311_OG0004972	653
CG10317_OG0004974	0
CG10321_OG0005965	720
CG10324_OG0004994	87
CG10332_OG0005992	0
CG10333_OG0009507	424
CG10336_OG0009516	30
CG10337_OG0009096	219
CG10338_OG0009517	123
CG10339_OG0006873	127
CG10340_OG0001059_OG0	466
CG10341_OG0009518	195
CG10343_OG0009520	127
CG10344_OG0007020	45
CG10345_OG0002430_OG0	934
CG10347_OG0000607_OG0	125
CG10348_OG0003704	65
CG10352_OG0008207	38
CG10353_OG0008206	374
CG10357_OG0010470	138
CG10359_OG0010469	167
CG10361_OG0010014	25
CG10362_OG0008202	86
CG10365_OG0005518	977
CG10366_OG0009102	269
CG10375_OG0005526	274
CG10376_OG0009519	224
CG10383_OG0001909	1300
CG10384_OG0007018	17
CG10405_OG0004983	3
CG10407_OG0005207	16
CG10413_OG0003703_OG0	114
CG10417_OG0013094	525
CG10418_OG0010832	58
CG10425_OG0002500	203
CG10428_OG0001263_OG0	91
CG10431_OG0001914	43
CG10433_OG0006904	1547
CG10435_OG0002296_OG0	354
CG10444_OG0007082	268
CG10445_OG0001356	8
CG10459_OG0001605_OG0	2
CG10462_OG0009105	346
CG10463_OG0009108	214
CG10466_OG0012145	49
CG10467_OG0010233	139
CG10469_OG0010232	73
CG10470_OG0009541	251
CG10472_OG0000811_OG0	72
CG10479_OG0010225	25
CG10481_OG0009114	4
CG10483_OG0010221	201
CG10486_OG0010219	0
CG10492_OG0009544	357
CG10494_OG0006908	58
CG10495_OG0009546	86
CG10505_OG0006927	0
CG10508_OG0010314	192
CG10510_OG0003948	0
CG10513_OG0005163	131
CG10514_OG0005162	69
CG10516_OG0009998	216
CG10527_OG0002810_OG0	495
CG10543_OG0006262	1379
CG10550_OG0000747	2343
CG10555_OG0008527	281
CG10561_OG0009552	575
CG10565_OG0010321	1228
CG10576_OG0010200	1413
CG10581_OG0010326	0
CG10584_OG0010328	74
CG10587_OG0000094_OG0	0
CG10587_OG0000094_OG1	0
CG10587_OG0000094_OG2	0
CG10589_OG0003950	0
CG10591_OG0010195	0
CG10597_OG0003317	2
CG10598_OG0011740	0
CG10600_OG0009530	1172
CG10602_OG0009532	1493
CG10616_OG0010838	491
CG10621_OG0001911	112
CG10623_OG0001912	279
CG10628_OG0009107	64
CG10631_OG0001241	785
CG10646_OG0009949	121
CG10654_OG0009947	25
CG10657_OG0009951	1394
CG10660_OG0010840	135
CG10663_OG0010839	127
CG10669_OG0005156	104
CG10674_OG0010603	279
CG10680_OG0003577	2930
CG10681_OG0009950	63
CG10700_OG0011812	1
CG10702_OG0009548	283
CG10710_OG0010908	197
CG10713_OG0010576	42
CG10725_OG0010574	0
CG10730_OG0000951	11
CG10731_OG0006517	65
CG10737_OG0006638	9301
CG10738_OG0010568	52
CG1074_OG0007339	201
CG10747_OG0009127	328
CG10748_OG0011855_OG0	0
CG10749_OG0003913_OG0	0
CG10750_OG0009561	0
CG10752_OG0010150_OG0	0
CG10761_OG0008304	0
CG1077_OG0004263	0
CG10793_OG0003237	4
CG10795_OG0006915	206
CG10799_OG0003081	219
CG10801_OG0012112	33
CG10802_OG0008133	575
CG10803_OG0008134	141
CG10804_OG0008132	100
CG10809_OG0010976	108
CG10814_OG0007257	534
CG10822_OG0007072	0
CG10839_OG0009144	0
CG10841_OG0002198_OG0	0
CG10853_OG0003980_OG0	0
CG10859_OG0009209	0
CG10862_OG0002017_OG1	1914
CG10863_OG0010486	638
CG10863_OG0012194_OG0	5
CG10864_OG0005043	24
CG10866_OG0010485	123
CG10874_OG0003457	447
CG10877_OG0002385_OG0	78
CG10887_OG0002183_OG0	0
CG10898_OG0002547	115
CG1090_OG0003105_OG0	1
CG10903_OG0002293_OG0	177
CG10904_OG0011634	77
CG10907_OG0001984_OG0	154
CG10909_OG0005022	0
CG10910_OG0006092	0
CG10911_OG0006095	0
CG10912_OG0000471	1
CG10914_OG0006109	79
CG10919_OG0001352	1
CG1092_OG0001161_OG0	89
CG10920_OG0007959	0
CG10927_OG0006710	32
CG10931_OG0006071	1
CG10932_OG0007954	634
CG10934_OG0002756_OG0	0
CG10939_OG0005908	1433
CG10947_OG0009415	500
CG10948_OG0009927	502
CG10949_OG0009416	52
CG10950_OG0012279	1
CG10958_OG0001743	82
CG10959_OG0008299	22
CG10962_OG0007748	127
CG10970_OG0003173	5
CG10973_OG0012539	269
CG10979_OG0004244	433
CG10984_OG0009934	184
CG10996_OG0008249	1
CG11000_OG0004245	18
CG11007_OG0003037	151
CG11018_OG0007064	1
CG11029_OG0001270	1
CG1103_OG0003103_OG0	0
CG11030_OG0003728	269
CG11034_OG0001268	118
CG11035_OG0002292_OG0	213
CG11041_OG0001654	1
CG11044_OG0007073	307
CG1105_OG0004314	843
CG11050_OG0009604	2232
CG11060_OG0006765	2
CG11068_OG0011716	0
CG11069_OG0004655	340
CG11076_OG0001759	473
CG11077_OG0000549_OG0	59
CG11085_OG0008456	6
CG11089_OG0004653	310
CG11095_OG0003249	109
CG11099_OG0007074	114
CG11103_OG0003250	114
CG11106_OG0012330	0
CG11109_OG0001964	126
CG11110_OG0006619	98
CG11123_OG0006752	194
CG11125_OG0006747	120
CG11127_OG0006744	132
CG1113_OG0004171	5
CG11131_OG0001957_OG0	0
CG11134_OG0003251	135
CG11141_OG0006745	329
CG11145_OG0006754	0
CG11147_OG0003729	3177
CG11149_OG0003730	2
CG11151_OG0008256	1729
CG11159_OG0006283	1
CG1116_OG0004164	275
CG11162_OG0008263	0
CG11168_OG0004657	667
CG11170_OG0006462	66
CG11178_OG0003327	260
CG11180_OG0006625	422
CG11191_OG0007189	238
CG11192_OG0007095	0
CG11200_OG0007088	505
CG11211_OG0012938	6238
CG11226_OG0012166_OG0	0
CG11227_OG0007505	0
CG1124_OG0002090	1933
CG11241_OG0003815_OG0	121
CG11247_OG0009861	101
CG11248_OG0003830_OG0	75
CG11249_OG0009864	1
CG11251_OG0001998	0
CG11257_OG0007039	132
CG11263_OG0001789	30
CG11267_OG0011856	511
CG11269_OG0006458	0
CG11275_OG0002906	750
CG11279_OG0003924_OG0	4
CG11286_OG0004361	0
CG1129_OG0002085	491
CG11291_OG0003029	1
CG11294_OG0007761	9
CG11298_OG0007031	0
CG11309_OG0010303	549
CG11317_OG0012026	88
CG11318_OG0000756	0
CG11319_OG0009603	119
CG11327_OG0009628	4
CG11333_OG0002657_OG0	0
CG11334_OG0005804	518
CG11342_OG0011920	33
CG11345_OG0011138	5
CG11349_OG0011131	0
CG11353_OG0011127	3
CG11356_OG0008477	2
CG11357_OG0011126	224
CG1136_OG0010499	1159
CG11367_OG0000806_OG0	46
CG11369_OG0011699	0
CG1137_OG0004303	0
CG11370_OG0003817_OG0	11
CG11377_OG0008723	251
CG11378_OG0007395	967
CG11379_OG0007397	0
CG11380_OG0007400	0
CG11381_OG0007402	0
CG11382_OG0007404	1
CG11384_OG0007396	0
CG1139_OG0004077	3
CG11391_OG0001026_OG0	35
CG11396_OG0010345	270
CG11398_OG0007405	59
CG11403_OG0007406	147
CG11404_OG0012169	0
CG11406_OG0006889	1
CG11409_OG0007766	44
CG11413_OG0011575	84
CG11414_OG0006019	901
CG11417_OG0007590	303
CG1142_OG0012974	168
CG11425_OG0009823	542
CG11426_OG0009824	409
CG1143_OG0011104	384
CG11436_OG0003200	98
CG11437_OG0009825	0
CG11438_OG0009826	101
CG11447_OG0004515	133
CG11449_OG0000981_OG1	0
CG11453_OG0001027_OG0	221
CG11454_OG0001792	146
CG11456_OG0003951	85
CG11459_OG0000135_OG1	45
CG1146_OG0011093	1531
CG11470_OG0000857	10
CG11474_OG0005934	405
CG11475_OG0005935	10
CG11498_OG0001515	35
CG11504_OG0002630	253
CG11523_OG0009832	106
CG11529_OG0010828	48
CG11537_OG0010640	551
CG11550_OG0002660	1101
CG11560_OG0010817	108
CG11562_OG0008742	95
CG11563_OG0002662	210
CG11566_OG0007496	3
CG11570_OG0004027	3
CG11581_OG0008240	0
CG11583_OG0010538	276
CG11584_OG0008239	0
CG11585_OG0012335	97
CG11586_OG0010534	132
CG11590_OG0001741	136
CG11593_OG0010497	317
CG11594_OG0010492	136
CG11596_OG0007629	352
CG11601_OG0008739	168
CG11608_OG0000142_OG0	2
CG1161_OG0004180	746
CG11617_OG0008731	223
CG11619_OG0003864_OG0	28
CG11626_OG0011450	5
CG11629_OG0003739	0
CG11630_OG0009580	3
CG11634_OG0009583	0
CG11635_OG0007156	5
CG11638_OG0007387	51
CG11655_OG0001745_OG0	451
CG11656_OG0005013	1
CG11658_OG0010025	434
CG11663_OG0012087	0
CG11664_OG0011395	0
CG11666_OG0012316	0
CG11668_OG0002452	67
CG11670_OG0005008	2
CG11672_OG0004805	1
CG11674_OG0008231	1
CG11679_OG0008511	119
CG11686_OG0002448_OG0	458
CG11693_OG0004810	1
CG11694_OG0000225_OG0	0
CG11694_OG0000225_OG1	0
CG11695_OG0007879	116
CG11696_OG0007880	166
CG11698_OG0002319_OG0	0
CG11699_OG0007882	290
CG11703_OG0002165_OG0	0
CG11710_OG0001691_OG0	291
CG1172_OG0004189	180
CG11722_OG0001391	122
CG11723_OG0003571	121
CG11726_OG0010048	0
CG11737_OG0001419_OG0	562
CG11741_OG0001420_OG0	11
CG11752_OG0007995	778
CG11755_OG0000851	51
CG11756_OG0007997	15
CG11760_OG0004826	74
CG11768_OG0004832	66
CG11771_OG0005200	650
CG11777_OG0006309	46
CG11779_OG0004481	419
CG11786_OG0012799	7
CG11788_OG0007083	44
CG11790_OG0005187	1040
CG11791_OG0012008	1147
CG11807_OG0003009_OG0	364
CG11808_OG0006841	57
CG11811_OG0004058	178
CG11816_OG0008636	0
CG11835_OG0000264_OG0	3585
CG11835_OG0000264_OG1	837
CG11837_OG0005082	153
CG11841_OG0005083	995
CG11842_OG0000856_OG1	96
CG11843_OG0011490	35
CG11852_OG0002502_OG0	242
CG11854_OG0005171	36
CG11857_OG0005167	557
CG11858_OG0005166	132
CG11878_OG0000055_OG0	0
CG11878_OG0000055_OG1	18
CG11878_OG0000055_OG2	30
CG11882_OG0005094	55
CG11883_OG0006313	328
CG11885_OG0003355	79
CG11892_OG0005161	5
CG11893_OG0000039_OG2	346
CG11899_OG0005100	1016
CG11902_OG0005155	139
CG11906_OG0001618	142
CG11911_OG0008747	0
CG11912_OG0008746	0
CG11920_OG0005183	188
CG11927_OG0003556	223
CG11929_OG0011773	0
CG11961_OG0001155_OG0	446
CG11964_OG0004848	88
CG11970_OG0004849	398
CG11975_OG0004850	410
CG11977_OG0012457_OG0	1
CG11980_OG0002337	111
CG11983_OG0004852	12
CG11986_OG0004855	52
CG11997_OG0004862	0
CG11999_OG0004179	329
CG12003_OG0004112	5
CG12004_OG0011286	919
CG12009_OG0010662	0
CG12010_OG0010671	51
CG12011_OG0011025	0
CG12012_OG0010672	251
CG12016_OG0010666	366
CG12017_OG0010661	3
CG12020_OG0011042	0
CG12024_OG0011050	287
CG12025_OG0011053	515
CG12035_OG0011029	0
CG12038_OG0011331	27
CG12054_OG0000497	503
CG12056_OG0003138	190
CG12057_OG0003139	2
CG12061_OG0000938_OG0	0
CG12065_OG0007412	1334
CG12069_OG0001519	0
CG12071_OG0011553	32
CG12071_OG0013484	54
CG12075_OG0007754	1940
CG1208_OG0004248	338
CG12081_OG0007411	209
CG12084_OG0011296	977
CG12091_OG0011293	1406
CG12093_OG0011111	531
CG12096_OG0008559	342
CG12099_OG0011289	2231
CG12104_OG0011284	106
CG12105_OG0004111	196
CG12106_OG0007586	36
CG12107_OG0006719	170
CG12111_OG0007413	5
CG12112_OG0012598_OG0	37
CG12115_OG0007587	0
CG12116_OG0008625	1964
CG12118_OG0007585	654
CG12121_OG0007579	696
CG12123_OG0003325	95
CG12128_OG0002879	235
CG12129_OG0002878	205
CG1213_OG0002105	2452
CG12134_OG0006319	125
CG12147_OG0004192	0
CG12155_OG0003210	271
CG12159_OG0002860	195
CG12164_OG0006760	5
CG12170_OG0002098	378
CG12171_OG0004222	327
CG12173_OG0004172	58
CG12177_OG0008262	324
CG1218_OG0002103	79
CG12182_OG0011099	79
CG12194_OG0008975	178
CG12204_OG0001687	81
CG12206_OG0008131	18
CG12209_OG0002818	24
CG12213_OG0002418	317
CG12219_OG0007713	206
CG12224_OG0000651_OG1	138
CG12231_OG0003119	0
CG12236_OG0008414	118
CG12237_OG0007424	360
CG12239_OG0001754	8
CG12241_OG0001396	180
CG12253_OG0011818	47
CG12256_OG0004947	46
CG12259_OG0005539	181
CG12268_OG0005336	174
CG1227_OG0004337	113
CG12278_OG0004413	0
CG12279_OG0004445	115
CG12288_OG0009457	72
CG12289_OG0010046	0
CG12290_OG0002618	1323
CG12299_OG0009634	122
CG12301_OG0001981	216
CG12307_OG0009694	0
CG1231_OG0011372	2
CG12316_OG0009955	293
CG12320_OG0005053	21
CG12321_OG0001064_OG0	366
CG12325_OG0002854	271
CG1233_OG0011370	476
CG1234_OG0004335	259
CG12341_OG0002848	109
CG12343_OG0002853	301
CG12344_OG0002855	158
CG12355_OG0012373	47
CG1236_OG0002100	114
CG12362_OG0000821_OG0	1
CG12374_OG0007223	1
CG12375_OG0009777	291
CG12379_OG0008514	23
CG12384_OG0006229	663
CG1239_OG0004237	43
CG12395_OG0001736	0
CG12398_OG0008359	8
CG12402_OG0002224_OG0	7
CG12420_OG0002594_OG0	0
CG12426_OG0005340	0
CG12438_OG0003802	0
CG12439_OG0009296	0
CG12446_OG0001786_OG0	0
CG12448_OG0009145	0
CG1246_OG0011105	7
CG12464_OG0011955	0
CG12470_OG0007846	26
CG12479_OG0008243	0
CG12480_OG0008242	0
CG12481_OG0008237	0
CG12490_OG0000233_OG1	0
CG12496_OG0007599	0
CG12498_OG0008105	0
CG12499_OG0002285_OG0	359
CG12502_OG0011339	27
CG12507_OG0008176	2
CG12511_OG0009568	0
CG12516_OG0005410	0
CG12517_OG0009649	2
CG12520_OG0010149	49
CG12521_OG0012944	0
CG12531_OG0008272	42
CG12535_OG0008128	10
CG12539_OG0008363	0
CG12540_OG0008220	1
CG12541_OG0007825	14
CG12560_OG0012234	270
CG12567_OG0012740	634
CG12576_OG0001784_OG0	1981
CG12581_OG0001679_OG0	1274
CG12589_OG0011424	0
CG12590_OG0011977	1
CG12594_OG0005596	18
CG12607_OG0011139	0
CG12609_OG0008677	0
CG12617_OG0003653	0
CG12620_OG0009462	0
CG12637_OG0008050	0
CG12643_OG0007518	35
CG1265_OG0010531	273
CG12655_OG0000445_OG2	433
CG12659_OG0007410	17
CG12661_OG0007749	1
CG12662_OG0007747	28
CG12672_OG0007868	12
CG12674_OG0003570	2
CG12679_OG0001731_OG0	0
CG12680_OG0001718	0
CG12682_OG0012323	1
CG12691_OG0007931	0
CG12692_OG0000634_OG0	0
CG12693_OG0012106	1
CG12698_OG0008169	0
CG12699_OG0000230_OG1	0
CG12702_OG0001192	6
CG12708_OG0000271_OG0	0
CG12708_OG0000271_OG0.2	0
CG1271_OG0010635	138
CG12713_OG0003881_OG0	18
CG12716_OG0008438	1
CG12723_OG0008557	9
CG12728_OG0000928_OG0	30
CG12729_OG0011725	1
CG1273_OG0010536	5
CG12730_OG0007375	202
CG12744_OG0000893	76
CG12746_OG0004208	1384
CG1275_OG0011072	631
CG12768_OG0001283_OG0	86
CG12769_OG0007187	45
CG12773_OG0003140	488
CG12782_OG0012281	0
CG12783_OG0000743_OG0	0
CG12784_OG0005236	0
CG12795_OG0008825	249
CG12811_OG0002240	172
CG12817_OG0002595_OG0	5
CG12818_OG0004897	61
CG12822_OG0001599	458
CG12825_OG0001130_OG1	35
CG12826_OG0002951	4
CG12828_OG0011622	0
CG12831_OG0011623_OG0	0
CG12836_OG0002963_OG0	0
CG12848_OG0006045	162
CG12849_OG0011577	1
CG12851_OG0005862	35
CG12857_OG0006163	0
CG12860_OG0006154	1
CG12861_OG0006153	0
CG12862_OG0011585_OG0	2
CG12863_OG0011584	54
CG12866_OG0002772	0
CG12868_OG0001564	403
CG12869_OG0006145	78
CG12869_OG0006146	26
CG12877_OG0001472_OG0	350
CG1288_OG0001350	0
CG12880_OG0005345	65
CG12883_OG0001474	58
CG12885_OG0001477	142
CG12895_OG0006308	387
CG12909_OG0002821	101
CG12910_OG0006305	35
CG12911_OG0006304	3
CG12914_OG0002819	0
CG12917_OG0002815	2
CG12920_OG0006291	0
CG12926_OG0006349	57
CG12929_OG0006357	45
CG12934_OG0006315	2
CG12935_OG0002846	92
CG12942_OG0001596_OG0	82
CG12945_OG0004570	412
CG12947_OG0004568	23
CG12948_OG0004558	109
CG12963_OG0001641_OG0	0
CG12964_OG0002996_OG0	4
CG12970_OG0006808	1
CG12971_OG0010294	7
CG12974_OG0010307	10
CG12983_OG0010332	1
CG12984_OG0003949	0
CG12985_OG0000915	5
CG12986_OG0011685	1
CG1299_OG0000523_OG0	1504
CG12990_OG0007696	13
CG12991_OG0007703	803
CG12992_OG0011688	8
CG12994_OG0007707	2
CG12995_OG0008599	0
CG12998_OG0011739	4
CG13000_OG0011738	0
CG13001_OG0008580	125
CG13002_OG0008577	4
CG13003_OG0008572	437
CG13004_OG0008570	43
CG13005_OG0008567	32
CG13008_OG0008305	3
CG13010_OG0003260	5
CG13012_OG0008317	179
CG13014_OG0008547	263
CG13016_OG0006536	97
CG13018_OG0006537	45
CG13021_OG0003241	2
CG13022_OG0010698	2
CG13023_OG0010699	2
CG13024_OG0010708	308
CG13026_OG0010716	48
CG13028_OG0004010	0
CG13031_OG0012200	67
CG13032_OG0004014_OG0	0
CG13033_OG0010736	0
CG13038_OG0010761	1
CG13039_OG0010762	0
CG1304_OG0000265_OG0	0
CG1304_OG0000265_OG1	0
CG13040_OG0010763	0
CG13041_OG0000280_OG0	1
CG13041_OG0000280_OG0.2	0
CG13042_OG0010767	1
CG13043_OG0000281_OG0	0
CG13043_OG0000281_OG1	0
CG13044_OG0010768	0
CG13045_OG0000814	1
CG13046_OG0010771	1
CG13047_OG0010772	0
CG13048_OG0010773	2
CG13049_OG0010774	9
CG13051_OG0011898	1
CG13053_OG0010778	0
CG13054_OG0010779	3
CG13055_OG0010780	1
CG13056_OG0010757	0
CG13058_OG0004021	1
CG13059_OG0010764	0
CG13062_OG0010766	3
CG13064_OG0010775	0
CG13065_OG0010776	2
CG13066_OG0012201	0
CG13068_OG0002030_OG1	1
CG13069_OG0004022	1
CG1307_OG0004308	464
CG13070_OG0012202	0
CG13071_OG0011899	3
CG13073_OG0012731_OG0	5
CG13074_OG0010797	12
CG13075_OG0000216_OG0	6
CG13075_OG0000216_OG1	6
CG13077_OG0009097	240
CG13078_OG0003575_OG0	5
CG13081_OG0003574	0
CG13082_OG0009094	21
CG13083_OG0009084	0
CG13084_OG0009083	1
CG13085_OG0001922	10
CG13086_OG0003709	121
CG13088_OG0001266	62
CG1309_OG0010533	713
CG13096_OG0003720	322
CG13097_OG0001923	233
CG13101_OG0009304	343
CG13102_OG0009298	0
CG13108_OG0009295	6
CG13110_OG0011792	0
CG13113_OG0001247_OG0	0
CG13114_OG0009279	0
CG13116_OG0001878	700
CG13123_OG0001877	16
CG13124_OG0003502	8351
CG13126_OG0003515	94
CG13127_OG0001844	4
CG13131_OG0000790_OG0	7
CG13133_OG0003525	4
CG1314_OG0011674	1
CG13144_OG0009363	35
CG13148_OG0007214	2
CG13151_OG0006215	77
CG13154_OG0006206	1
CG13155_OG0006196	0
CG13157_OG0002779	0
CG1316_OG0000430_OG0	427
CG13168_OG0006184	0
CG1317_OG0011084	1327
CG13170_OG0006182	0
CG13171_OG0006180	0
CG13177_OG0012831	2
CG13185_OG0002928	453
CG13186_OG0006594	0
CG13192_OG0006567	114
CG13193_OG0006565	0
CG13196_OG0006560	3
CG13197_OG0006563	224
CG13202_OG0001123_OG0	1
CG13203_OG0006235	3
CG13204_OG0006233	132
CG13215_OG0002793_OG0	58
CG13216_OG0001568_OG0	0
CG13218_OG0002791_OG0	1
CG13220_OG0001573_OG0	503
CG13223_OG0001571_OG0	0
CG13226_OG0002794_OG0	169
CG13227_OG0006218_OG0	1
CG13228_OG0011587_OG0	0
CG13229_OG0002786_OG0	42
CG13229_OG0002787_OG0	458
CG13231_OG0006217	0
CG13239_OG0009815	0
CG1324_OG0007509	0
CG13243_OG0009147	0
CG13247_OG0010378	10
CG13248_OG0010371	51
CG13250_OG0011870	25
CG13251_OG0010355	59
CG13252_OG0003952	251
CG13258_OG0009399	1
CG13272_OG0008882	14
CG13280_OG0008881	9
CG13282_OG0008887	25
CG13285_OG0010583	111
CG13287_OG0010216	0
CG13288_OG0010220	3
CG13293_OG0003937	27
CG13295_OG0010231	260
CG13297_OG0010242	1
CG13299_OG0011864	0
CG13300_OG0003943	19
CG13305_OG0011196	4
CG13306_OG0011204	78
CG13308_OG0004102	0
CG13309_OG0011211	0
CG13310_OG0011207	5
CG13312_OG0011210	0
CG13313_OG0004105_OG0	0
CG13314_OG0011224	5
CG13315_OG0011237	2871
CG13318_OG0004834	559
CG13319_OG0006667	202
CG13321_OG0006673	0
CG13326_OG0006545	0
CG13330_OG0007271	0
CG13331_OG0007273	5
CG13332_OG0007274	0
CG13334_OG0007281	0
CG13337_OG0011662	15
CG13339_OG0007296	126
CG13344_OG0007304	135
CG13358_OG0007351	4
CG13359_OG0012499	1
CG13360_OG0010145	443
CG13361_OG0003189	12
CG13362_OG0007862	26
CG13364_OG0001174_OG0	1
CG13365_OG0007831	195
CG13367_OG0003188_OG0	174
CG13369_OG0003181	696
CG13375_OG0007847	7
CG13377_OG0007849	303
CG13380_OG0010135	0
CG13384_OG0003473	330
CG13385_OG0012520	0
CG13386_OG0003471	66
CG1339_OG0006721	1
CG13390_OG0003479	128
CG13392_OG0003476	56
CG13397_OG0003469	39
CG13398_OG0003468	117
CG13403_OG0008236	0
CG13404_OG0008224	16
CG13405_OG0011376	0
CG13407_OG0004768	2
CG13408_OG0004770	15
CG13409_OG0004775	35
CG13423_OG0007099	6
CG13426_OG0011654	0
CG13427_OG0003049	0
CG13428_OG0007100	29
CG13430_OG0001658	85
CG13436_OG0006622	28
CG13437_OG0006285	30
CG13438_OG0006243	0
CG1344_OG0012226	95
CG13442_OG0006244	0
CG13443_OG0006248	0
CG13445_OG0003880	0
CG13449_OG0009980	6
CG13454_OG0003875_OG0	0
CG13455_OG0009966	0
CG13457_OG0001288	4
CG13458_OG0004037	57
CG13460_OG0010841	0
CG13465_OG0000343_OG0	0
CG13471_OG0004048	1
CG13473_OG0010860	0
CG13474_OG0004049	0
CG13476_OG0012898	0
CG13481_OG0000339_OG0	0
CG13481_OG0000339_OG1	0
CG13484_OG0010886	54
CG13488_OG0001544_OG1	0
CG13492_OG0005946	3
CG13501_OG0005936	2
CG13502_OG0005931	9
CG13502_OG0012991	2
CG13506_OG0007028	1111
CG13510_OG0006998	139
CG13511_OG0006997	18
CG13516_OG0006995	157
CG13526_OG0006986	0
CG13527_OG0006984	0
CG13531_OG0006978	409
CG13532_OG0006975	23
CG13538_OG0005981	0
CG13539_OG0012044	0
CG1354_OG0007555	1275
CG13541_OG0012280	0
CG13544_OG0005976	0
CG13545_OG0012580	12
CG13551_OG0000540_OG1	2205
CG13551_OG0012048	535
CG13557_OG0012477	0
CG13558_OG0001556	0
CG13559_OG0012047	6
CG13561_OG0011643	26
CG13562_OG0011631	7
CG13575_OG0006892	11
CG13577_OG0001150_OG0	0
CG13578_OG0006898	139
CG13579_OG0006013	15
CG1358_OG0006724	206
CG13581_OG0002746	0
CG13585_OG0011574	490
CG13587_OG0006025	9
CG13594_OG0006033	24
CG13599_OG0005537	9
CG1360_OG0006725	28
CG13601_OG0005534	178
CG13603_OG0005332	473
CG13605_OG0005319	321
CG13606_OG0005306	20
CG13607_OG0005318	742
CG13609_OG0012982	4
CG13613_OG0005278	0
CG13614_OG0002525_OG0	0
CG13615_OG0002524	0
CG13616_OG0005272	6
CG13618_OG0005267	235
CG13622_OG0005268	11
CG13623_OG0005265	194
CG13625_OG0004618	157
CG13627_OG0004629	10
CG13630_OG0004630	294
CG13631_OG0004635	236
CG13634_OG0004637	6
CG13641_OG0004650	278
CG13643_OG0002274	49
CG13653_OG0002504	0
CG13654_OG0005174	99
CG13663_OG0011496	133
CG13667_OG0004090_OG0	92
CG13670_OG0011168	0
CG13671_OG0004086_OG0	136
CG13675_OG0000560_OG2	2
CG13676_OG0003984	41
CG13678_OG0000129_OG3	1
CG1368_OG0008241	15
CG13685_OG0010463	16
CG13689_OG0008772	19
CG13690_OG0008752	2
CG13692_OG0008754	0
CG13698_OG0010125	325
CG13699_OG0003907_OG0	2
CG13705_OG0010610	3
CG13707_OG0010613	37
CG13708_OG0010614	7
CG1371_OG0006292	736
CG13711_OG0010618	0
CG13712_OG0010619	0
CG13713_OG0010620	0
CG13716_OG0010627	4
CG13720_OG0004084	1
CG13721_OG0012208	3
CG13722_OG0011130	131
CG13723_OG0010915	0
CG13724_OG0010917	0
CG13725_OG0010918	0
CG13727_OG0004055	4
CG13728_OG0010923	0
CG13731_OG0011910	13
CG13733_OG0010089	1
CG13738_OG0011907	6
CG13739_OG0002891	15
CG13743_OG0006405	38
CG13744_OG0006409	0
CG13747_OG0006408	0
CG13748_OG0006626	2
CG13751_OG0001660_OG0	191
CG13760_OG0007606	119
CG13766_OG0009602	56
CG13771_OG0009612	6
CG13775_OG0003750_OG0	0
CG13784_OG0000956_OG0	418
CG13786_OG0003631	2
CG13796_OG0001883_OG0	278
CG13801_OG0000219_OG0	0
CG13801_OG0000219_OG1	0
CG13806_OG0011077	0
CG13807_OG0011075	62
CG13810_OG0011066	0
CG13813_OG0010189	41
CG13829_OG0011464	1
CG13833_OG0004687	1890
CG13837_OG0002276	0
CG13838_OG0011993	0
CG13841_OG0004694	287
CG13842_OG0004706	7
CG13847_OG0004737	10
CG13850_OG0004743	395
CG13855_OG0004744	2
CG13856_OG0004745	113
CG13857_OG0004746	4
CG13862_OG0004760	0
CG13868_OG0007089	3945
CG13868_OG0013578	694
CG13869_OG0007075	0
CG1387_OG0008528	0
CG13870_OG0007093	41
CG13871_OG0003047	1
CG13872_OG0007071	1
CG13875_OG0011381	60
CG13876_OG0001334_OG0	43
CG13877_OG0011937	266
CG13884_OG0000403_OG0	0
CG13887_OG0011343	2045
CG13891_OG0002060	0
CG13893_OG0011360	386
CG13894_OG0004129	37
CG13895_OG0004128	168
CG13901_OG0011344	103
CG13907_OG0011337	1495
CG13912_OG0011325	239
CG13917_OG0011285	1997
CG13919_OG0011274	77
CG13920_OG0011271	240
CG13921_OG0011032	58
CG13924_OG0011054	1
CG13926_OG0011282	169
CG13928_OG0011279	237
CG13930_OG0011024	2
CG13931_OG0004073	14
CG13933_OG0011036	446
CG13937_OG0011056	276
CG13949_OG0003375	5
CG13950_OG0003376	18
CG13954_OG0006374	14
CG13955_OG0002890_OG0	1
CG13962_OG0012240	0
CG13970_OG0009133_OG0	0
CG13972_OG0005361	0
CG13983_OG0002696	0
CG13991_OG0000661_OG1	0
CG13992_OG0002070_OG0	43
CG13994_OG0011942	133
CG13995_OG0000538_OG0	22
CG13999_OG0000662_OG0	8
CG14005_OG0001926	85
CG14006_OG0001927	0
CG14007_OG0009567	7
CG14011_OG0003731	0
CG14013_OG0003734	1
CG14014_OG0009443	0
CG14015_OG0009446	11
CG14017_OG0003733	0
CG14020_OG0003686	25
CG14022_OG0008831	364
CG14024_OG0003410_OG0	19
CG14034_OG0008836	21
CG14036_OG0008842	2
CG14042_OG0001816	24
CG14043_OG0003425	267
CG14044_OG0008964	76
CG14050_OG0000684	8
CG14052_OG0007777	0
CG14053_OG0012099	2
[truncated: 9,910 more rows]
