# Supplementary material for: Evolution of chemosensory tissues and cells across ecologically diverse Drosophilids
Source: Nat Commun. 2024 Feb 5;15:1047. doi: 10.1038/s41467-023-44558-4 (PMC10844241; doi:10.1038/s41467-023-44558-4)
Supplement: Supplementary file 18 — Supplementary Data 15 [file 41467_2023_44558_MOESM18_ESM.zip › all_count_tables_renamed/SECH1AN_counts_trim_genes_FBids_1_1_sorted.txt]

128up_OG0006588	1455
14-3-3epsilon_OG0002478	8870
14-3-3epsilon_OG0001126_OG1	20576
140up_OG0004534	727
18w_OG0003044	2158
26-29-p_OG0010897	4611
2mit_OG0000576_OG0	57
5-HT1A_OG0006644	80
5-HT1B_OG0006647	23
5-HT2A_OG0000287_OG0	57
5-HT2B_OG0011472	1286
5-HT7_OG0005777	47
5PtaseI_OG0005188	1699
7B2_OG0004187	9516
a_OG0006460	1246
a10_OG0010691	287756
a5_OG0009037	64646
a6_OG0007651	549
AANATL2_OG0003640	1811
AANATL4_OG0000091_OG1	0
AANATL7_OG0007605	0
Aasdh_OG0001831	476
Aatf_OG0001947	620
aay_OG0011265	27213
ab_OG0009683	671
ab_OG0009684	117
ABCB7_OG0011281	4649
Pmp70_OG0003257	7224
Abd-B_OG0005000	0
Abi_OG0002227_OG0	2146
Abl_OG0010722	4722
abo_OG0009656	381
Abp1_OG0010565	1409
abs_OG0003097	737
ac_OG0007843	0
Ac13E_OG0008321	1469
Ac3_OG0009573	2122
Ac78C_OG0010320	120
Acam_OG0000252_OG0	0
Acam_OG0000252_OG1	0
Acam_OG0005131	2
CG9149_OG0011313	1471
Acbp1_OG0009246	1156
Acbp2_OG0010415	289
Acbp4_OG0000311_OG0	0
Acbp4_OG0000311_OG1	2
Acbp6_OG0010414	389
ACC_OG0007193	11548
AcCoAS_OG0000812	20721
Ace_OG0000652_OG0	2665
Acer_OG0000953_OG0	7153
Acer_OG0003808	247
Acf_OG0002671	1871
Achl_OG0002770	3317
acj6_OG0008333	300
acj6_OG0008334	1219
Ack_OG0010507	2143
Ack-like_OG0006546	1168
Acn_OG0009540	8191
CG5009_OG0006075	5884
Acox57D-d_OG0006913	173
Acox57D-p_OG0001151	1912
Acp1_OG0009317	47
Acp32CD_OG0009664	0
Acp65Aa_OG0003939	0
Acph-1_OG0001513	280
CG12512_OG0008829	3235
CG18155_OG0007972	117
Acsl_OG0007133	19950
Act42A_OG0000022_OG0	1
Act42A_OG0000022_OG1	30
Act42A_OG0000022_OG3	82
Act42A_OG0000022_OG4	10
Act42A_OG0000022_OG5	1312
Actn_OG0003148_OG0	2811
Actn3_OG0011403_OG0	0
ACXB_OG0000046_OG0	1
ACXB_OG0000046_OG1	0
ACXB_OG0000046_OG2	0
ACXB_OG0000046_OG2.2	3
ACXD_OG0004078_OG0	759
Acyp_OG0009408	0
Acyp2_OG0011498	508
Ada_OG0002342	226
Ada1-2_OG0003777_OG0	266
Ada2a_OG0005051	198
Ada2b_OG0004799	575
Ada3_OG0007872	938
AdamTS-A_OG0005247	92
AdamTS-A_OG0012010	8
AdamTS-B_OG0008089	3714
Adar_OG0007649	1441
Adat1_OG0003596	50
Adck1_OG0006032	2022
Adck5_OG0010063	1419
ADD1_OG0006579	951
Adf1_OG0001636_OG0	414
Adgf-A_OG0001991_OG0	4
Adgf-A_OG0003900	4
Adgf-A2_OG0010109	4
Adgf-B_OG0010108	0
Adgf-C_OG0001030_OG0	11
Adgf-D_OG0002208_OG0	30
Adgf-E_OG0006152	0
Adh_OG0003395_OG0	0
Adi1_OG0010940	1044
AdipoR_OG0004727	8145
CG3809_OG0004951	0
AdenoK_OG0003918_OG0	1611
Ady43A_OG0002958	2392
AdoR_OG0005733	131
adp_OG0006108	1344
AdSS_OG0000854_OG0	10849
Aduk_OG0004873	1755
Ae2_OG0010984	7696
CG6512_OG0010913	6397
aft_OG0006080	368
Afti_OG0005567	939
Ag5r_OG0008212	16
Ag5r2_OG0008213	0
AGBE_OG0007237	3886
AgmNAT_OG0001753	2
ago_OG0010530	1806
AGO1_OG0007307	5278
AGO2_OG0000119_OG0	11858
Agpat1_OG0008448	2166
Agpat2_OG0003465	1877
Agpat3_OG0004018	3227
Agpat4_OG0004019_OG0	1333
ADPS_OG0002932	3156
agt_OG0001016_OG0	222
Spat_OG0007723	290
Ahcy_OG0001195_OG0	966
AhcyL1_OG0011110	5066
AIF_OG0001225	2184
AIMP1_OG0007108	868
AIMP2_OG0009977	948
AIMP3_OG0005998	1482
Adk1_OG0010829	22464
Adk3_OG0005467	1478
Ak6_OG0007201	227
Akap200_OG0000367_OG0	0
Akh_OG0010512	7
AkhR_OG0009627	1
akirin_OG0010441	2121
Akr1B_OG0001292	4906
Akt1_OG0005415	1874
al_OG0008749	15
Aladin_OG0007570	267
AlaRS_OG0003477	2763
AlaRS-m_OG0010596	942
Alas_OG0006853	11831
alc_OG0006389	8106
Ald1_OG0005647	35461
Ald2_OG0005645	0
Aldh_OG0003615	14016
Aldh-III_OG0006742	26501
Aldh7A1_OG0003841_OG0	0
Alg-2_OG0001588_OG0	2425
Alg1_OG0002607_OG0	901
Alg10_OG0000709_OG0	462
Alg11_OG0012170	1170
CG8412_OG0004562	1169
Alg14_OG0001194_OG0	148
Alg2_OG0010641	813
Alg3_OG0003012	50
Alg3_OG0006966	458
CG5287_OG0001281	473
CG5287_OG0003790	380
Alg9_OG0005173	883
Alh_OG0004317	2672
Alh_OG0004319	806
Alh_OG0011430	635
alien_OG0009301	1714
ALiX_OG0005343	3765
Alk_OG0006414	8
CG12179_OG0001176_OG0	169
Alp1_OG0010289	0
Alp10_OG0010194	0
Alp11_OG0008522	14
Alp12_OG0003717	265
Alp13_OG0001034	23
Alp2_OG0000261_OG0	75
Alp2_OG0000261_OG1	0
Alp4_OG0005779	1466
Alp6_OG0006360	72
Alp7_OG0003030	2
Alp9_OG0003931	3
alph_OG0000083_OG0	0
alph_OG0005113	5380
alpha-Catr_OG0006852	6469
alpha-Est1_OG0004357	16719
alpha-Est10_OG0004350	5351
alpha-Est2_OG0000314	27
alpha-Est3_OG0004356	2082
alpha-Est6_OG0004354	0
alpha-Est7_OG0001351	13739
alpha-Est8_OG0004352	20720
alpha-Est9_OG0004351	553
alpha-Man-Ia_OG0003130	242
alpha-Man-Ia_OG0003131	671
alpha-Man-Ia_OG0001168	787
alpha-Man-Ib_OG0005087	1725
alpha-Man-Ic_OG0011549	2
alpha-Man-IIa_OG0004878	1875
alpha-Man-IIb_OG0005229	10027
alpha-PheRS_OG0008296	1504
alpha-Spec_OG0011040	20340
alpha4GT1_OG0000948	1541
alphaCOP_OG0011275	6306
alphaSnap_OG0010384	5138
alphaTub67C_OG0010998	92
Alr_OG0008278	867
alrm_OG0002498	3
Als2_OG0009863	3052
alt_OG0004894	4067
aly_OG0004083	3
Ama_OG0002112	0
Amacr_OG0009433	2369
amd_OG0001918	1473
Amnionless_OG0008741	133
amon_OG0011540	3764
amos_OG0003702_OG0	0
AMPdeam_OG0008245	8030
Amph_OG0007204	13176
AMPKalpha_OG0001698	6874
Amt_OG0004607	19740
Amun_OG0008385	6820
amx_OG0007575	819
Amy-p_OG0000157_OG0	0
Amy-p_OG0000157_OG0.2	0
Amyrel_OG0006416	1
ana_OG0006403	327
ana1_OG0002269	1501
ana2_OG0007120	26
ana3_OG0006194	249
Ance-2_OG0003658	1
Ance-3_OG0001891_OG0	2585
Ance-3_OG0009407	2044
Ance-4_OG0006406	2
Ance-5_OG0005870	57
anchor_OG0010100	5997
Andorra_OG0011741	0
Ank2_OG0010460	15539
Ankle2_OG0000780	2049
l(2)35Be_OG0003404_OG0	284
anox_OG0007490	3204
Ant2_OG0008041	106
antdh_OG0008007	118538
Antp_OG0002113	0
antr_OG0007227	30
AnxB10_OG0008082	15241
AnxB11_OG0008196	3170
AnxB9_OG0004410	25875
aop_OG0003458	1142
aos_OG0010741	1713
Aos1_OG0002145_OG0	982
AOX1_OG0005242	13082
AOX2_OG0000143_OG0	16201
AOX2_OG0000143_OG1	101
AOX4_OG0001465	11327
ap_OG0005832	19
AP-1-2beta_OG0008273	6303
AP-1gamma_OG0007680	6134
AP-1mu_OG0005553	2839
AP-1sigma_OG0005334	5204
AP-2alpha_OG0008751	3972
AP-2mu_OG0004736	3070
AP-2sigma_OG0004385	1052
Apc_OG0005387	2252
APC10_OG0005888	335
Apc2_OG0005308	184
APC4_OG0003171_OG0	636
APC7_OG0001703	48
ApepP_OG0000963	894
aph-1_OG0003552_OG0	402
aPKC_OG0006607	512
aPKC_OG0006608	1710
aPKC_OG0006609	45
Aplip1_OG0011323	2531
apn_OG0002443_OG0	3
apolpp_OG0012638	279
app_OG0010830	1095
APP-BP1_OG0010070	539
Appl_OG0007834	17312
Aprt_OG0004075	188
Aps_OG0010085	3111
apt_OG0002733	417
CG18815_OG0010034	4887
AQP_OG0007242	1
aqrs_OG0005393	0
aqz_OG0001049_OG1	11947
ara_OG0009939	1
aralar1_OG0001518	5058
Arc1_OG0002768_OG0	2607
Arc2_OG0006127	277
Arc42_OG0001370_OG0	1
Archease_OG0002289_OG0	399
Arf51F_OG0006831	2000
Arf79F_OG0012164	8899
ArfGAP1_OG0010836	1941
ArfGAP3_OG0003816_OG0	2774
Arfip_OG0005451	834
Arfrp1_OG0007681	444
arg_OG0003183	30
arg_OG0007835	2
Argk_OG0011233	72889
Argk_OG0011925	926
Argl_OG0009800	116
CG31469_OG0002209_OG0	298
ArgRS_OG0008151	768
ArgRS-m_OG0004367	179
ari-1_OG0007878	2269
ari-2_OG0003028	2229
Arl1_OG0010003	1234
Arl2_OG0004816	282
Arl5_OG0011164	515
Arl6_OG0007042	947
Arl6IP1_OG0004993	1679
Arl8_OG0004797	2152
arm_OG0007636	16775
armi_OG0002027	519
Arp1_OG0004441	3391
Arp10_OG0007423	1664
Arp2_OG0001770	1364
Arp3_OG0010555	899
Arp5_OG0001448_OG0	834
Arp53D_OG0011600	0
Arp6_OG0008512	1005
Arp8_OG0007614	656
Arpc1_OG0009187	1473
Arpc2_OG0009417	1053
Arpc3A_OG0005226	441
Arpc3B_OG0008590	2
Arpc4_OG0008719	1548
Arpc5_OG0008957	1004
arr_OG0007264	802
Arr1_OG0009490	25
Arr2_OG0004099	9
Ars2_OG0005840	5316
Art1_OG0004911	559
Art2_OG0008773	29
Art3_OG0004604	393
Art4_OG0004574	335
Art6_OG0004528_OG0	0
Art7_OG0001547_OG0	1056
Art8_OG0009662	155
Art9_OG0002219_OG0	0
Arts_OG0000486_OG0	1406
aru_OG0003377	6367
Arv1_OG0013036	235
arx_OG0009914	232
Asap_OG0007180	4684
Asator_OG0002682_OG1	5863
Asciz_OG0010646	275
ase_OG0007840	24
asf1_OG0009889	1153
ash1_OG0000982_OG0	171
ash2_OG0004623	1674
Ask1_OG0004518	2091
asl_OG0004217	185
AsnRS_OG0003707	2312
AsnRS-m_OG0006452	261
AsnS_OG0000992	305
asp_OG0004633	182
Asph_OG0006509	4421
ASPP_OG0006932	10026
CG9572_OG0008488	76
AspRS_OG0006665	1503
AspRS-m_OG0008886	3490
asrij_OG0006972	2409
asRNA:CR31429_OG0002339_OG0	285
asRNA:CR42743_OG0003772_OG0	0
asRNA:CR43299_OG0012338_OG0	0
asRNA:CR43426_OG0012535_OG0	1
asRNA:CR43454_OG0002277_OG0	33
asRNA:CR43463_OG0001607_OG0	250
asRNA:CR43809_OG0003675_OG0	1059
asRNA:CR44106_OG0002406_OG0	11
asRNA:CR44169_OG0002969_OG0	3452
asRNA:CR44179_OG0001455_OG0	3841
asRNA:CR44372_OG0000331_OG0	5
asRNA:CR44372_OG0000331_OG1	0
asRNA:CR44894_OG0012090_OG0	2
asRNA:CR45044_OG0005605_OG0	33
asRNA:CR45195_OG0000203_OG0	54
asRNA:CR45195_OG0000203_OG1	0
asRNA:CR45350_OG0001645_OG0	29
asRNA:CR45943_OG0010336	916
asRNA:CR46029_OG0000226_OG0	1
asRNA:CR46029_OG0000226_OG1	2
asRNA:CR46139_OG0003106_OG0	15
asRNA:CR46246_OG0011916	6
asRNA:CR46354_OG0002193_OG0	232
asRNA:CR46473_OG0000925_OG0	35
Ass_OG0001346	0
ast_OG0003560	556
AstA_OG0004634	13
AstA-R1_OG0000689	28
AstA-R2_OG0005396	1
AstC_OG0009668	0
AstC-R1_OG0010134	8
AstC-R2_OG0001295_OG0	29
AstCC_OG0009669	0
asun_OG0002419_OG0	446
Asx_OG0006138	3534
Atac1_OG0003748_OG0	164
Atac2_OG0009508	457
Atac3_OG0000828	894
Tat_OG0001330	4900
Ate1_OG0003045	1638
Atet_OG0003384	8631
Atf-2_OG0006059	723
Atf3_OG0007763	969
Atg1_OG0009929	242
Atg1_OG0009931	2678
Atg10_OG0001598	132
Atg101_OG0008681	1346
Atg12_OG0011904	236
Atg13_OG0004817	1257
Atg14_OG0005089	1214
Atg16_OG0005703	1033
Atg17_OG0004232	4188
Atg18a_OG0011152	1660
Atg18b_OG0001271_OG0	1659
Atg2_OG0011112	3560
Atg3_OG0009922	2087
Atg4a_OG0009014	1819
Atg4b_OG0005256	1209
Atg5_OG0007974	512
Atg6_OG0005323	738
Atg7_OG0006714	823
Atg8a_OG0008043	12948
Atg8b_OG0005571	0
Atg9_OG0006487	1236
atilla_OG0011822	10343
atk_OG0010362	11
atl_OG0001399	8835
atms_OG0004154	1048
ato_OG0004804	0
Atox1_OG0012695	1545
ATP6AP2_OG0004869	21301
ATP7_OG0008369	1757
ATP8A_OG0007260	17239
ATP8A_OG0007261	496
Atpalpha_OG0002140	49304
ATPCL_OG0006680	16462
ATPsynB_OG0010987	18575
ATPsynbeta_OG0005823	75180
ATPsynbetaL_OG0001317	0
ATPsynC_OG0005792	54505
ATPsynCF6_OG0005500	15641
ATPsynCF6L_OG0010605	0
ATPsynD_OG0004477	20994
ATPsyndelta_OG0007526	13684
ATPsynE_OG0005568	12230
ATPsynG_OG0009657	15080
ATPsyngamma_OG0005690	21197
ATPsynGL_OG0009315	0
ATPsynO_OG0012619	13210
AttC_OG0000164_OG0	15
AttC_OG0007258	3
AttD_OG0004890	0
Atu_OG0002096	1194
Atx-1_OG0012102	44
Atx2_OG0011501	6805
Atxn7_OG0003444	1194
aub_OG0000482_OG0	19
aurA_OG0004964	125
aurB_OG0009647	22
aust_OG0001881	0
aux_OG0003096_OG0	3140
ave_OG0006159	354
Aven_OG0003291	523
awd_OG0002664	7193
Awh_OG0010478	0
axed_OG0010262	59
Axn_OG0005720	1703
axo_OG0003993	1597
axo_OG0010625	619
axo_OG0010626	2382
axo_OG0010628	942
Axs_OG0008319	906
Axud1_OG0003447	1620
az2_OG0006736	406
azot_OG0000210_OG0	0
azot_OG0000210_OG1	20
b_OG0009189	51
B-H1_OG0000267_OG0	1640
B-H1_OG0000267_OG1	1322
B4_OG0009202	8585
B52_OG0001376_OG0	13220
b6_OG0007653	10
B9d1_OG0005246	338
B9d2_OG0005830	222
bab1_OG0011327	111
bab1_OG0011328	182
bab2_OG0011326	5247
babo_OG0006628	2836
babos_OG0007027	155
Bacc_OG0008947	18752
Bace_OG0000801_OG0	1
baf_OG0003792	926
bai_OG0005189	2336
Balat_OG0007229	3
Baldspot_OG0010721	10603
ball_OG0001092_OG1	247
bam_OG0005170	11
bap_OG0001358_OG0	1
Bap111_OG0007677	2778
Bap170_OG0000903_OG0	1718
Bap55_OG0005900	865
Bap60_OG0008560	2487
IMPPP_OG0000305_OG1	581
barc_OG0010291	1062
bark_OG0008784	1693
barr_OG0000425_OG0	579
baz_OG0008596	6842
bb8_OG0005496	7
bbc_OG0007266	9244
CG18067_OG0007098	3306
bbg_OG0010871	17
bbg_OG0010872	336
BBIP1_OG0004876	1602
BBS1_OG0010413	1046
BBS4_OG0002785_OG0	3644
BBS5_OG0002086	2686
BBS8_OG0008755	1948
BBS9_OG0006919	11655
bbx_OG0008688	8333
bc10_OG0010387_OG0	813
BCAS2_OG0005540	711
bcd_OG0002111_OG0	4
bchs_OG0003722	347
BCL7-like_OG0007566	348
bcn92_OG0007793	1186
Bdbt_OG0004400	483
bdg_OG0006805	3365
bdl_OG0003385	2387
Bdp1_OG0009215	854
be_OG0000785	828
BEAF-32_OG0006164	1219
beag_OG0004860	977
beat-Ia_OG0011784	600
beat-Ib_OG0009146	5
beat-Ic_OG0001866_OG0	1
beat-IIa_OG0005482	58
beat-IIb_OG0005481	162
beat-IIIa_OG0009463	334
beat-IIIb_OG0009460	127
beat-IIIc_OG0003687	203
beat-IV_OG0005508	991
beat-Va_OG0005024	0
beat-Vb_OG0005021	3
beat-Vc_OG0001062_OG0	75
beat-VII_OG0011542	91
beat-VII_OG0011544	90
beg_OG0004008	383
bel_OG0001048	11933
Bem46_OG0008920	488
ben_OG0000514_OG0	5019
Best1_OG0002590_OG0	24729
Best2_OG0010251	2995
Best3_OG0009963	1
Best4_OG0000558_OG0	0
Bet1_OG0003845_OG0	1445
Bet3_OG0004072	940
beta-PheRS_OG0005298	1007
beta-Spec_OG0007697	27374
beta'COP_OG0009212	3623
beta3GalTII_OG0012738	369
beta4GalNAcTA_OG0006521	755
beta4GalNAcTB_OG0002610	494
beta4GalT7_OG0005195	306
betaCOP_OG0008653	6275
betaggt-I_OG0008962	868
betaGlu_OG0002667	1039
CG32396_OG0011696	2
Bgb_OG0011276	789
bgcn_OG0001647	592
bgm_OG0009412	21362
BHD_OG0010421	400
bi_OG0003201	1938
bi_OG0012904	66
BI-1_OG0004087	8142
bib_OG0001843_OG0	11
BicC_OG0009143	80
BicD_OG0009474	1920
CG11873_OG0005086	1856
bif_OG0003277	1906
bif_OG0012761	429
BigH1_OG0001085_OG0	121
bigmax_OG0005365	535
Bili_OG0002506_OG0	837
bin_OG0010286	0
Bin1_OG0005423	551
bin3_OG0007310	3262
bip1_OG0010560	240
Bka_OG0009250	191
blanks_OG0011885_OG0	0
Blimp-1_OG0010196	5616
Blm_OG0002608	212
Blos1_OG0006148	684
Blos2_OG0010078	299
Blos3_OG0009918	231
Blos4_OG0010933	225
blot_OG0010924	277683
blow_OG0006726	1177
blp_OG0005216	893
blw_OG0006982	61206
bma_OG0010967	54
Bmcp_OG0010022	1988
bmm_OG0010858	3069
bnb_OG0001206_OG1	1246
CG5059_OG0012191	1967
bnk_OG0005787	0
bnl_OG0004512	160
boca_OG0006727	1340
bocks_OG0002575_OG0	765
BOD1_OG0005544	6516
boi_OG0007601	173
boi_OG0007603	23
boil_OG0012322	17
bol_OG0011238	2569
boly_OG0007153	0
BomBc1_OG0001623	342
BomBc2_OG0000769_OG0	64
BomBc3_OG0004769	12
BomT3_OG0011469	522
bon_OG0004934	2512
bond_OG0004726	1371
bonsai_OG0007008	1370
Boot_OG0006400	18
bor_OG0004967	1656
bora_OG0003911	23
BORCS5_OG0008208	1068
BORCS6_OG0011365	654
BORCS7_OG0007103	328
borr_OG0009292	16
boss_OG0005676	5767
botv_OG0006642	776
bou_OG0007819	1484
bowl_OG0008785	1394
BoYb_OG0000400_OG0	4
br_OG0007659	8
br_OG0011928	0
Br140_OG0001629	1416
brat_OG0001919	281
Brca2_OG0000883	617
Brd_OG0010852	0
CG7154_OG0009310	1317
Brd8_OG0002488	1057
Bre1_OG0010209	2027
Brf_OG0005483	483
Brf_OG0005485	164
brk_OG0007975	1615
brm_OG0009999	4068
Brms1_OG0008442	1502
Bro_OG0011272	3
brp_OG0000499_OG1	4059
l(3)72Ab_OG0009997	3293
bru1_OG0009737	150
bru1_OG0009738	798
bru2_OG0009740	10103
bru2_OG0011823	625
bru2_OG0012161	449
bru3_OG0010907	398
bru3_OG0011909	69
Bruce_OG0004896	10309
brun_OG0003663	1578
brv1_OG0000706_OG0	0
brv2_OG0010919	0
brv3_OG0011666	99
BRWD3_OG0005288	4843
brwl_OG0009277	1124
bs_OG0003002	203
bs_OG0006897	220
bsf_OG0001906_OG0	6708
Bsg_OG0009780	5551
Bsg25D_OG0003412_OG0	2898
bsh_OG0009110	0
bsk_OG0012344	3407
bt_OG0000537_OG1	0
BTBD9_OG0000546_OG0	13
BtbVII_OG0011887	3085
btd_OG0007557	1383
Btk29A_OG0001838	940
Btk29A_OG0011763	23
btl_OG0002041	34
btn_OG0004719	3
Btnd_OG0008611	4
btsz_OG0001035_OG1	576
btsz_OG0004581	74
btv_OG0003692	1911
btv_OG0009487	6961
btz_OG0005342	3482
Bub1_OG0001806_OG0	596
Bub3_OG0005120	1177
BubR1_OG0000657_OG0	165
Buffy_OG0006561	1644
bug_OG0006803	1067
Bug22_OG0009372	1052
BuGZ_OG0008876	3006
CG8270_OG0010257	656
bun_OG0000556	2428
bun_OG0009749	5574
bur_OG0003683_OG0	2054
Burs_OG0001045_OG0	0
bves_OG0007497	917
bves_OG0007499	758
bw_OG0006000	0
bwa_OG0009122	1331
bwa_OG0012525	1560
Bx_OG0008666	7
Bx_OG0008667	675
Bx42_OG0007682	2293
by_OG0005550	5645
byn_OG0010803	2
bys_OG0007950	559
c-cup_OG0012143	2
c(3)G_OG0001464_OG0	409
c11.1_OG0007569	3502
c12.1_OG0007568	1099
c12.2_OG0007567	4220
C15_OG0002126_OG0	183
C1GalTA_OG0009799	2004
C3G_OG0007801	3307
C901_OG0008027	0
ca_OG0005700	5810
Ca-alpha1D_OG0009140	5471
Ca-alpha1T_OG0003323	4682
Ca-beta_OG0009681	1112
Ca-Ma2d_OG0009139	1192
CaBP1_OG0008860	2293
cac_OG0000605_OG0	1087
cact_OG0009392	6472
cactin_OG0003129	1105
cad_OG0009437	15
Cad74A_OG0010922	61
Cad86C_OG0002368	3069
Cad87A_OG0001088_OG0	1686
Cad89D_OG0001058_OG0	0
Cad96Ca_OG0011497	1549
Cad96Cb_OG0005172	0
Cad99C_OG0005704	2236
CadN_OG0000277_OG1	74
Caf1-105_OG0002830	305
Caf1-180_OG0007408	601
Caf1-55_OG0001036	1006
cag_OG0001595_OG0	866
CAH1_OG0009192	34270
CAH13_OG0002843	0
CAH14_OG0002807	0
CAH15_OG0006256	1
CAH16_OG0000498_OG1	34
CAH2_OG0001000_OG0	9156
CAH3_OG0003177	1694
CAH5_OG0005796	17
CAH7_OG0000840	9389
CAH8_OG0004748	7
CAH9_OG0005622	254
CAHbeta_OG0002334	1319
cal1_OG0002556_OG0	610
CalpA_OG0003035	5584
CalpB_OG0010971	2316
CalpC_OG0008186	777
Calr_OG0005564	29240
Cals_OG0013279_OG0	2984
Calx_OG0002139_OG0	1
Calx_OG0004417	1467
Calx_OG0004418	1023
calypso_OG0006121	790
Cam_OG0012053	13721
CaMKI_OG0012767	8555
CaMKII_OG0013280	4644
Camp_OG0005907	1278
Camta_OG0006364	1493
Camta_OG0006365	210
can_OG0004061_OG0	0
CanA1_OG0005778	0
CanB_OG0000231_OG0	1181
CanB_OG0000231_OG1	784
Cand1_OG0009382	3434
CAP_OG0000587_OG0	7572
CAP_OG0012405	8
Cap-D2_OG0005121	365
Cap-D3_OG0009448	607
Cap-G_OG0002924	1237
Cap-H2_OG0004906	1457
Capa_OG0005712	1
Caper_OG0009347	10201
Capr_OG0010138	3264
caps_OG0010156	1445
caps_OG0010157	1336
capt_OG0009025	3482
capu_OG0000612_OG0	1253
car_OG0007437	595
CARPA_OG0007960	13
CARPB_OG0007554	16
CarT_OG0009432	50
cas_OG0004236	2
casp_OG0006502	2367
cass_OG0009476	6972
Cat_OG0003869	7126
cathD_OG0002862	15433
cato_OG0006491	0
Catsup_OG0009538	2796
caup_OG0009938	0
cav_OG0000654	280
caz_OG0003243_OG0	3554
cbc_OG0007265	878
Cbl_OG0002051_OG0	1683
CBP_OG0001721	892
CBP_OG0007971	791
Cbp20_OG0005066	544
Cbp53E_OG0006447	2433
Cbp80_OG0007913	941
Cbp80_OG0007915	1112
Cbs_OG0003124	3409
cbs_OG0007263	1158
cbt_OG0008760	3264
Cby_OG0004789	504
Cc2d2a_OG0002702	677
CCAP_OG0011467	7
CCAP-R_OG0000870	7
ccb_OG0012089	0
CCDC151_OG0011900	1
CCDC53_OG0009785	365
Ccdc58_OG0010399	352
Ccdc85_OG0008917	536
CCHa1_OG0004530	14
CCHa1-R_OG0006065	36
CCHa2_OG0002186_OG0	1067
CCHa2-R_OG0005836	6
Cchl_OG0004776	8007
CCKLR-17D1_OG0003334	27
CCKLR-17D1_OG0008675	576
CCKLR-17D1_OG0011744	3
CCKLR-17D3_OG0008678	84
Ccm3_OG0005250	1979
Ccn_OG0010106	1308
Ccn_OG0010107	1271
Ccn_OG0012179	429
Ccp84Ab_OG0000178_OG0	0
Ccp84Ac_OG0001349_OG0	0
Ccp84Ae_OG0002110_OG0	0
Ccp84Af_OG0000109_OG0	0
Ccp84Af_OG0000109_OG1	6
Ccp84Af_OG0000109_OG2	0
Ccp84Ag_OG0001348_OG0	0
Ccs_OG0006299	1579
CCT1_OG0002281_OG0	3756
CCT2_OG0003145	3337
CCT3_OG0004995	4664
CCT4_OG0000979	2737
CCT5_OG0006600	3061
CCT6_OG0008508	4404
CCT7_OG0004839	1089
CCT7_OG0004841	544
CCT8_OG0007117	4061
Ccz1_OG0010481	1013
cd_OG0004708	10
CD98hc_OG0001357_OG0	7562
Cda4_OG0008701	33
Cda5_OG0008721	3473
Cda9_OG0002707	4
CDase_OG0005749	231
cdc14_OG0009306	2929
Cdc16_OG0005493	486
Cdc23_OG0009421	570
Cdc27_OG0010426	2255
Cdc2rk_OG0006290	641
Cdc37_OG0011041	2468
Cdc42_OG0008268	2160
Cdc45_OG0007388	682
Cdc5_OG0011371	1343
CDC50_OG0008483	4967
Cdc6_OG0002054	24
Cdc7_OG0007729	2102
Cdep_OG0002087	2685
Cdep_OG0004159	2909
CdGAPr_OG0009111	2090
cdi_OG0000729	4143
cDIP_OG0004394	7194
Cdk1_OG0000555_OG0	77
Cdk12_OG0009875	1238
Cdk2_OG0002391	261
CDK2AP1_OG0008015	1022
Cdk4_OG0006632	793
Cdk5_OG0002993	592
Cdk5alpha_OG0009389	4163
Cdk7_OG0001724	447
Cdk8_OG0010977	276
Cdk9_OG0007009	822
Cdlc2_OG0000234_OG1	2838
cdm_OG0002482	1975
Cds_OG0010549	3623
Ced-12_OG0009727	690
ced-6_OG0006366	7154
CenB1A_OG0004675	2026
CenG1A_OG0003595_OG0	2793
CenG1A_OG0009182	228
Cenp-C_OG0002322	741
Cep135_OG0009952	1512
Cep135_OG0009954	866
cep290_OG0004127	1522
Cep89_OG0006812	3
Cep97_OG0008778	2839
cer_OG0012078	811
Cerk_OG0004182	4279
cert_OG0011161	4706
Cf2_OG0008971	1711
Cfp1_OG0007571	976
CG5789_OG0004615	565
cg_OG0006533	5853
CG10000_OG0005395	0
CG10005_OG0004963	19
CG10011_OG0005399	1017
CG10013_OG0002410_OG0	0
CG10019_OG0008786	250
CG10026_OG0009081	1354
CG10029_OG0004344	2
CG10031_OG0008792	1359
CG10035_OG0004420	6196
CG10038_OG0001436_OG0	640
CG10041_OG0012259_OG0	0
CG10051_OG0007036	0
CG10053_OG0004336	276
CG10055_OG0004329	3177
CG10062_OG0007038	90
CG10063_OG0010284	2
CG10064_OG0010282	9
CG10068_OG0004321	714
CG10073_OG0000065_OG2	0
CG10075_OG0010279	1079
CG10077_OG0010277	51728
CG10082_OG0005964	9495
CG10086_OG0001355	1
CG10089_OG0010567	1837
CG10098_OG0004320	1518
CG10104_OG0006132	0
CG10116_OG0010569	1
CG10126_OG0005023	10630
CG10132_OG0009091	3334
CG10137_OG0009093	2573
CG10139_OG0006151	657
CG10140_OG0010573	0
CG10147_OG0010256	223
CG10151_OG0006160	432
CG10154_OG0010575	0
CG10163_OG0010252	0
CG10164_OG0001489	0
CG10165_OG0011781	111
CG10171_OG0010163	401
CG10175_OG0005507	88
CG10177_OG0001079_OG0	0
CG10184_OG0005509	44
CG10185_OG0005203	0
CG10189_OG0009087	240
CG10194_OG0009085	465
CG10195_OG0003572	419
CG10205_OG0006168	13
CG10208_OG0005527	266
CG10209_OG0006169	776
CG10211_OG0009505	93
CG10222_OG0010165	325
CG10226_OG0010249	2365
CG10237_OG0003462	54783
CG1024_OG0004294	458
CG10252_OG0011517	0
CG10254_OG0002565	1872
CG10257_OG0006606	2598
CG10264_OG0005208	0
CG10265_OG0006935	384
CG10274_OG0003940	1088
CG10280_OG0004257	0
CG10283_OG0001907_OG0	613
CG10286_OG0004292	539
CG10298_OG0004288	4
CG10300_OG0005516	0
CG10301_OG0005515	7
CG10307_OG0005957	532
CG10311_OG0004972	565
CG10317_OG0004974	0
CG10321_OG0005965	3233
CG10324_OG0004994	525
CG10332_OG0005992	0
CG10333_OG0009507	1838
CG10336_OG0009516	137
CG10337_OG0009096	914
CG10338_OG0009517	778
CG10339_OG0006873	542
CG10340_OG0001059_OG0	2516
CG10341_OG0009518	365
CG10343_OG0009520	343
CG10344_OG0007020	180
CG10345_OG0002430_OG0	15977
CG10347_OG0000607_OG0	423
CG10348_OG0003704	202
CG10352_OG0008207	85
CG10353_OG0008206	1416
CG10357_OG0010470	13954
CG10359_OG0010469	34
CG10361_OG0010014	19
CG10362_OG0008202	1688
CG10365_OG0005518	1855
CG10366_OG0009102	1110
CG10375_OG0005526	1110
CG10376_OG0009519	938
CG10383_OG0001909	3020
CG10384_OG0007018	12
CG10405_OG0004983	6
CG10407_OG0005207	33
CG10413_OG0003703_OG0	1506
CG10417_OG0013094	2713
CG10418_OG0010832	354
CG10425_OG0002500	711
CG10428_OG0001263_OG0	424
CG10431_OG0001914	237
CG10433_OG0006904	2893
CG10435_OG0002296_OG0	1623
CG10444_OG0007082	1206
CG10445_OG0001356	202
CG10459_OG0001605_OG0	0
CG10462_OG0009105	1010
CG10463_OG0009108	445
CG10466_OG0012145	251
CG10467_OG0010233	626
CG10469_OG0010232	275
CG10470_OG0009541	1807
CG10472_OG0000811_OG0	226
CG10479_OG0010225	256
CG10481_OG0009114	134
CG10483_OG0010221	830
CG10486_OG0010219	0
CG10492_OG0009544	1843
CG10494_OG0006908	339
CG10495_OG0009546	274
CG10505_OG0006927	26
CG10508_OG0010314	3221
CG10510_OG0003948	0
CG10513_OG0005163	2212
CG10514_OG0005162	152
CG10516_OG0009998	208
CG10527_OG0002810_OG0	16519
CG10543_OG0006262	5530
CG10550_OG0000747	18664
CG10555_OG0008527	2124
CG10561_OG0009552	1018
CG10565_OG0010321	2370
CG10576_OG0010200	2149
CG10581_OG0010326	8
CG10584_OG0010328	486
CG10587_OG0000094_OG0	0
CG10587_OG0000094_OG1	0
CG10587_OG0000094_OG2	0
CG10589_OG0003950	0
CG10591_OG0010195	1
CG10597_OG0003317	0
CG10598_OG0011740	0
CG10600_OG0009530	4309
CG10602_OG0009532	6225
CG10616_OG0010838	1850
CG10621_OG0001911	7
CG10623_OG0001912	582
CG10628_OG0009107	297
CG10631_OG0001241	3306
CG10646_OG0009949	551
CG10654_OG0009947	265
CG10657_OG0009951	1284
CG10660_OG0010840	719
CG10663_OG0010839	74
CG10669_OG0005156	870
CG10674_OG0010603	1260
CG10680_OG0003577	325
CG10681_OG0009950	224
CG10700_OG0011812	0
CG10702_OG0009548	959
CG10710_OG0010908	159
CG10713_OG0010576	245
CG10725_OG0010574	0
CG10730_OG0000951	6
CG10731_OG0006517	235
CG10737_OG0006638	16619
CG10738_OG0010568	1345
CG1074_OG0007339	689
CG10747_OG0009127	801
CG10748_OG0011855_OG0	0
CG10749_OG0003913_OG0	0
CG10750_OG0009561	0
CG10752_OG0010150_OG0	0
CG10761_OG0008304	11
CG1077_OG0004263	0
CG10793_OG0003237	35
CG10795_OG0006915	586
CG10799_OG0003081	4
CG10801_OG0012112	3
CG10802_OG0008133	1770
CG10803_OG0008134	316
CG10804_OG0008132	2630
CG10809_OG0010976	510
CG10814_OG0007257	0
CG10822_OG0007072	0
CG10839_OG0009144	0
CG10841_OG0002198_OG0	8
CG10853_OG0003980_OG0	0
CG10859_OG0009209	577
CG10862_OG0002017_OG1	5546
CG10863_OG0010486	1752
CG10863_OG0012194_OG0	33
CG10864_OG0005043	290
CG10866_OG0010485	870
CG10874_OG0003457	6852
CG10877_OG0002385_OG0	7
CG10887_OG0002183_OG0	56
CG10898_OG0002547	434
CG1090_OG0003105_OG0	557
CG10903_OG0002293_OG0	267
CG10904_OG0011634	201
CG10907_OG0001984_OG0	521
CG10909_OG0005022	0
CG10910_OG0006092	0
CG10911_OG0006095	0
CG10912_OG0000471	3
CG10914_OG0006109	646
CG10919_OG0001352	2
CG1092_OG0001161_OG0	10
CG10920_OG0007959	0
CG10927_OG0006710	107
CG10931_OG0006071	0
CG10932_OG0007954	3793
CG10934_OG0002756_OG0	1
CG10939_OG0005908	12890
CG10947_OG0009415	489
CG10948_OG0009927	3333
CG10949_OG0009416	342
CG10950_OG0012279	17
CG10958_OG0001743	797
CG10959_OG0008299	193
CG10962_OG0007748	42
CG10970_OG0003173	16
CG10973_OG0012539	739
CG10979_OG0004244	1664
CG10984_OG0009934	591
CG10996_OG0008249	1
CG11000_OG0004245	47
CG11007_OG0003037	617
CG11018_OG0007064	0
CG11029_OG0001270	6074
CG1103_OG0003103_OG0	270
CG11030_OG0003728	1021
CG11034_OG0001268	279
CG11035_OG0002292_OG0	577
CG11041_OG0001654	1
CG11044_OG0007073	1
CG1105_OG0004314	825
CG11050_OG0009604	4816
CG11060_OG0006765	4
CG11068_OG0011716	6
CG11069_OG0004655	309
CG11076_OG0001759	1432
CG11077_OG0000549_OG0	337
CG11085_OG0008456	3
CG11089_OG0004653	398
CG11095_OG0003249	390
CG11099_OG0007074	1040
CG11103_OG0003250	530
CG11106_OG0012330	0
CG11109_OG0001964	392
CG11110_OG0006619	410
CG11123_OG0006752	401
CG11125_OG0006747	661
CG11127_OG0006744	272
CG1113_OG0004171	102
CG11131_OG0001957_OG0	0
CG11134_OG0003251	295
CG11141_OG0006745	1803
CG11145_OG0006754	0
CG11147_OG0003729	46471
CG11149_OG0003730	0
CG11151_OG0008256	7855
CG11159_OG0006283	67
CG1116_OG0004164	1322
CG11162_OG0008263	4
CG11168_OG0004657	1795
CG11170_OG0006462	291
CG11178_OG0003327	1262
CG11180_OG0006625	849
CG11191_OG0007189	15075
CG11192_OG0007095	0
CG11200_OG0007088	907
CG11211_OG0012938	3
CG11226_OG0012166_OG0	8
CG11227_OG0007505	0
CG1124_OG0002090	1421
CG11241_OG0003815_OG0	97
CG11247_OG0009861	421
CG11248_OG0003830_OG0	223
CG11249_OG0009864	0
CG11251_OG0001998	0
CG11257_OG0007039	352
CG11263_OG0001789	379
CG11267_OG0011856	2750
CG11269_OG0006458	0
CG11275_OG0002906	2708
CG11279_OG0003924_OG0	324
CG11286_OG0004361	0
CG1129_OG0002085	2043
CG11291_OG0003029	0
CG11294_OG0007761	1
CG11298_OG0007031	4
CG11309_OG0010303	1138
CG11317_OG0012026	225
CG11318_OG0000756	1
CG11319_OG0009603	491
CG11327_OG0009628	0
CG11333_OG0002657_OG0	0
CG11334_OG0005804	771
CG11342_OG0011920	75
CG11345_OG0011138	0
CG11349_OG0011131	0
CG11353_OG0011127	235
CG11356_OG0008477	155
CG11357_OG0011126	834
CG1136_OG0010499	2496
CG11367_OG0000806_OG0	421
CG11369_OG0011699	0
CG1137_OG0004303	16
CG11370_OG0003817_OG0	1
CG11377_OG0008723	1307
CG11378_OG0007395	64
CG11379_OG0007397	0
CG11380_OG0007400	58
CG11381_OG0007402	0
CG11382_OG0007404	44
CG11384_OG0007396	8
CG1139_OG0004077	0
CG11391_OG0001026_OG0	0
CG11396_OG0010345	1000
CG11398_OG0007405	192
CG11403_OG0007406	179
CG11404_OG0012169	4
CG11406_OG0006889	11
CG11409_OG0007766	768
CG11413_OG0011575	11
CG11414_OG0006019	2431
CG11417_OG0007590	750
CG1142_OG0012974	491
CG11425_OG0009823	3683
CG11426_OG0009824	685
CG1143_OG0011104	507
CG11436_OG0003200	434
CG11437_OG0009825	0
CG11438_OG0009826	163
CG11447_OG0004515	645
CG11449_OG0000981_OG1	0
CG11453_OG0001027_OG0	10
CG11454_OG0001792	580
CG11456_OG0003951	332
CG11459_OG0000135_OG1	0
CG1146_OG0011093	377
CG11470_OG0000857	11
CG11474_OG0005934	2400
CG11475_OG0005935	15
CG11498_OG0001515	15
CG11504_OG0002630	1141
CG11523_OG0009832	658
CG11529_OG0010828	16
CG11537_OG0010640	2628
CG11550_OG0002660	41053
CG11560_OG0010817	326
CG11562_OG0008742	617
CG11563_OG0002662	383
CG11566_OG0007496	664
CG11570_OG0004027	0
CG11581_OG0008240	0
CG11583_OG0010538	627
CG11584_OG0008239	0
CG11585_OG0012335	0
CG11586_OG0010534	510
CG11590_OG0001741	588
CG11593_OG0010497	2007
CG11594_OG0010492	209
CG11596_OG0007629	956
CG11601_OG0008739	430
CG11608_OG0000142_OG0	1
CG1161_OG0004180	3146
CG11617_OG0008731	314
CG11619_OG0003864_OG0	113
CG11626_OG0011450	7
CG11629_OG0003739	1
CG11630_OG0009580	6
CG11634_OG0009583	0
CG11635_OG0007156	38
CG11638_OG0007387	504
CG11655_OG0001745_OG0	2912
CG11656_OG0005013	0
CG11658_OG0010025	1844
CG11663_OG0012087	0
CG11664_OG0011395	3
CG11666_OG0012316	0
CG11668_OG0002452	49
CG11670_OG0005008	0
CG11672_OG0004805	0
CG11674_OG0008231	102
CG11679_OG0008511	661
CG11686_OG0002448_OG0	66
CG11693_OG0004810	0
CG11694_OG0000225_OG0	5
CG11694_OG0000225_OG1	0
CG11695_OG0007879	626
CG11696_OG0007880	664
CG11698_OG0002319_OG0	0
CG11699_OG0007882	1411
CG11703_OG0002165_OG0	0
CG11710_OG0001691_OG0	1426
CG1172_OG0004189	1246
CG11722_OG0001391	665
CG11723_OG0003571	394
CG11726_OG0010048	0
CG11737_OG0001419_OG0	2156
CG11741_OG0001420_OG0	0
CG11752_OG0007995	2800
CG11755_OG0000851	210
CG11756_OG0007997	21
CG11760_OG0004826	344
CG11768_OG0004832	1685
CG11771_OG0005200	2183
CG11777_OG0006309	253
CG11779_OG0004481	1503
CG11786_OG0012799	0
CG11788_OG0007083	251
CG11790_OG0005187	1305
CG11791_OG0012008	3486
CG11807_OG0003009_OG0	1250
CG11808_OG0006841	467
CG11811_OG0004058	955
CG11816_OG0008636	0
CG11835_OG0000264_OG0	9573
CG11835_OG0000264_OG1	33
CG11837_OG0005082	379
CG11841_OG0005083	217
CG11842_OG0000856_OG1	6
CG11843_OG0011490	22
CG11852_OG0002502_OG0	643
CG11854_OG0005171	4328
CG11857_OG0005167	2547
CG11858_OG0005166	625
CG11878_OG0000055_OG0	0
CG11878_OG0000055_OG1	1
CG11878_OG0000055_OG2	5
CG11882_OG0005094	347
CG11883_OG0006313	2481
CG11885_OG0003355	278
CG11892_OG0005161	61
CG11893_OG0000039_OG2	994
CG11899_OG0005100	2449
CG11902_OG0005155	538
CG11906_OG0001618	507
CG11911_OG0008747	1
CG11912_OG0008746	0
CG11920_OG0005183	578
CG11927_OG0003556	1244
CG11929_OG0011773	0
CG11961_OG0001155_OG0	1078
CG11964_OG0004848	283
CG11970_OG0004849	2059
CG11975_OG0004850	1396
CG11977_OG0012457_OG0	7
CG11980_OG0002337	359
CG11983_OG0004852	61
CG11986_OG0004855	491
CG11997_OG0004862	0
CG11999_OG0004179	1503
CG12003_OG0004112	2
CG12004_OG0011286	5734
CG12009_OG0010662	19
CG12010_OG0010671	210
CG12011_OG0011025	0
CG12012_OG0010672	570
CG12016_OG0010666	5959
CG12017_OG0010661	18
CG12020_OG0011042	0
CG12024_OG0011050	955
CG12025_OG0011053	812
CG12035_OG0011029	1
CG12038_OG0011331	603
CG12054_OG0000497	3077
CG12056_OG0003138	1068
CG12057_OG0003139	3
CG12061_OG0000938_OG0	0
CG12065_OG0007412	5422
CG12069_OG0001519	0
CG12071_OG0011553	729
CG12071_OG0013484	1067
CG12075_OG0007754	6084
CG1208_OG0004248	0
CG12081_OG0007411	738
CG12084_OG0011296	3975
CG12091_OG0011293	2898
CG12093_OG0011111	1885
CG12096_OG0008559	1358
CG12099_OG0011289	8542
CG12104_OG0011284	1552
CG12105_OG0004111	7
CG12106_OG0007586	285
CG12107_OG0006719	618
CG12111_OG0007413	0
CG12112_OG0012598_OG0	441
CG12115_OG0007587	0
CG12116_OG0008625	115
CG12118_OG0007585	771
CG12121_OG0007579	2818
CG12123_OG0003325	223
CG12128_OG0002879	419
CG12129_OG0002878	689
CG1213_OG0002105	5
CG12134_OG0006319	228
CG12147_OG0004192	0
CG12155_OG0003210	981
CG12159_OG0002860	987
CG12164_OG0006760	24
CG12170_OG0002098	1705
CG12171_OG0004222	1029
CG12173_OG0004172	246
CG12177_OG0008262	771
CG1218_OG0002103	846
CG12182_OG0011099	230
CG12194_OG0008975	1480
CG12204_OG0001687	228
CG12206_OG0008131	3
CG12209_OG0002818	5
CG12213_OG0002418	2645
CG12219_OG0007713	949
CG12224_OG0000651_OG1	31
CG12231_OG0003119	0
CG12236_OG0008414	777
CG12237_OG0007424	1678
CG12239_OG0001754	30
CG12241_OG0001396	1079
CG12253_OG0011818	313
CG12256_OG0004947	20
CG12259_OG0005539	802
CG12268_OG0005336	7380
CG1227_OG0004337	472
CG12278_OG0004413	0
CG12279_OG0004445	646
CG12288_OG0009457	29
CG12289_OG0010046	0
CG12290_OG0002618	10438
CG12299_OG0009634	1204
CG12301_OG0001981	449
CG12307_OG0009694	3
CG1231_OG0011372	57
CG12316_OG0009955	1183
CG12320_OG0005053	158
CG12321_OG0001064_OG0	1609
CG12325_OG0002854	346
CG1233_OG0011370	2046
CG1234_OG0004335	588
CG12341_OG0002848	256
CG12343_OG0002853	937
CG12344_OG0002855	5335
CG12355_OG0012373	199
CG1236_OG0002100	555
CG12362_OG0000821_OG0	0
CG12374_OG0007223	5
CG12375_OG0009777	2587
CG12379_OG0008514	142
CG12384_OG0006229	2825
CG1239_OG0004237	181
CG12395_OG0001736	0
CG12398_OG0008359	0
CG12402_OG0002224_OG0	130
CG12420_OG0002594_OG0	35
CG12426_OG0005340	0
CG12438_OG0003802	0
CG12439_OG0009296	0
CG12446_OG0001786_OG0	0
CG12448_OG0009145	0
CG1246_OG0011105	71
CG12464_OG0011955	8
CG12470_OG0007846	125
CG12479_OG0008243	0
CG12480_OG0008242	0
CG12481_OG0008237	0
CG12490_OG0000233_OG1	2
CG12496_OG0007599	63
CG12498_OG0008105	0
CG12499_OG0002285_OG0	549
CG12502_OG0011339	0
CG12507_OG0008176	11
CG12511_OG0009568	0
CG12516_OG0005410	0
CG12517_OG0009649	43
CG12520_OG0010149	88
CG12521_OG0012944	0
CG12531_OG0008272	242
CG12535_OG0008128	0
CG12539_OG0008363	3
CG12540_OG0008220	5
CG12541_OG0007825	447
CG12560_OG0012234	1010
CG12567_OG0012740	1305
CG12576_OG0001784_OG0	2509
CG12581_OG0001679_OG0	6282
CG12589_OG0011424	15
CG12590_OG0011977	0
CG12594_OG0005596	62
CG12607_OG0011139	1
CG12609_OG0008677	0
CG12617_OG0003653	0
CG12620_OG0009462	0
CG12637_OG0008050	0
CG12643_OG0007518	1917
CG1265_OG0010531	273
CG12655_OG0000445_OG2	10781
CG12659_OG0007410	79
CG12661_OG0007749	0
CG12662_OG0007747	0
CG12672_OG0007868	532
CG12674_OG0003570	3
CG12679_OG0001731_OG0	0
CG12680_OG0001718	3
CG12682_OG0012323	0
CG12691_OG0007931	0
CG12692_OG0000634_OG0	6
CG12693_OG0012106	28
CG12698_OG0008169	2
CG12699_OG0000230_OG1	6
CG12702_OG0001192	221
CG12708_OG0000271_OG0	0
CG12708_OG0000271_OG0.2	0
CG1271_OG0010635	1832
CG12713_OG0003881_OG0	61
CG12716_OG0008438	4
CG12723_OG0008557	25
CG12728_OG0000928_OG0	240
CG12729_OG0011725	10
CG1273_OG0010536	5
CG12730_OG0007375	629
CG12744_OG0000893	125
CG12746_OG0004208	3403
CG1275_OG0011072	2436
CG12768_OG0001283_OG0	61
CG12769_OG0007187	179
CG12773_OG0003140	1092
CG12782_OG0012281	0
CG12783_OG0000743_OG0	1
CG12784_OG0005236	0
CG12795_OG0008825	689
CG12811_OG0002240	696
CG12817_OG0002595_OG0	144
CG12818_OG0004897	230
CG12822_OG0001599	2586
CG12825_OG0001130_OG1	92
CG12826_OG0002951	7
CG12828_OG0011622	0
CG12831_OG0011623_OG0	0
CG12836_OG0002963_OG0	0
CG12848_OG0006045	878
CG12849_OG0011577	0
CG12851_OG0005862	785
CG12857_OG0006163	0
CG12860_OG0006154	0
CG12861_OG0006153	0
CG12862_OG0011585_OG0	6
CG12863_OG0011584	194
CG12866_OG0002772	0
CG12868_OG0001564	687
CG12869_OG0006145	193
CG12869_OG0006146	103
CG12877_OG0001472_OG0	1051
CG1288_OG0001350	0
CG12880_OG0005345	0
CG12883_OG0001474	232
CG12885_OG0001477	8559
CG12895_OG0006308	1783
CG12909_OG0002821	184
CG12910_OG0006305	150
CG12911_OG0006304	5
CG12914_OG0002819	0
CG12917_OG0002815	8
CG12920_OG0006291	1
CG12926_OG0006349	35
CG12929_OG0006357	190
CG12934_OG0006315	2
CG12935_OG0002846	343
CG12942_OG0001596_OG0	493
CG12945_OG0004570	1045
CG12947_OG0004568	26
CG12948_OG0004558	311
CG12963_OG0001641_OG0	0
CG12964_OG0002996_OG0	0
CG12970_OG0006808	2
CG12971_OG0010294	0
CG12974_OG0010307	4
CG12983_OG0010332	0
CG12984_OG0003949	0
CG12985_OG0000915	13
CG12986_OG0011685	4
CG1299_OG0000523_OG0	10891
CG12990_OG0007696	11
CG12991_OG0007703	4191
CG12992_OG0011688	75
CG12994_OG0007707	0
CG12995_OG0008599	2
CG12998_OG0011739	0
CG13000_OG0011738	2
CG13001_OG0008580	287
CG13002_OG0008577	345
CG13003_OG0008572	260
CG13004_OG0008570	562
CG13005_OG0008567	189
CG13008_OG0008305	31
CG13010_OG0003260	8
CG13012_OG0008317	3487
CG13014_OG0008547	773
CG13016_OG0006536	190
CG13018_OG0006537	193
CG13021_OG0003241	0
CG13022_OG0010698	31
CG13023_OG0010699	3
CG13024_OG0010708	207
CG13026_OG0010716	0
CG13028_OG0004010	1
CG13031_OG0012200	427
CG13032_OG0004014_OG0	6
CG13033_OG0010736	0
CG13038_OG0010761	0
CG13039_OG0010762	0
CG1304_OG0000265_OG0	0
CG1304_OG0000265_OG1	0
CG13040_OG0010763	0
CG13041_OG0000280_OG0	0
CG13041_OG0000280_OG0.2	0
CG13042_OG0010767	0
CG13043_OG0000281_OG0	1
CG13043_OG0000281_OG1	1
CG13044_OG0010768	0
CG13045_OG0000814	0
CG13046_OG0010771	0
CG13047_OG0010772	0
CG13048_OG0010773	0
CG13049_OG0010774	0
CG13051_OG0011898	0
CG13053_OG0010778	0
CG13054_OG0010779	0
CG13055_OG0010780	3
CG13056_OG0010757	0
CG13058_OG0004021	0
CG13059_OG0010764	0
CG13062_OG0010766	0
CG13064_OG0010775	0
CG13065_OG0010776	0
CG13066_OG0012201	2
CG13068_OG0002030_OG1	0
CG13069_OG0004022	0
CG1307_OG0004308	1138
CG13070_OG0012202	0
CG13071_OG0011899	0
CG13073_OG0012731_OG0	2
CG13074_OG0010797	467
CG13075_OG0000216_OG0	2
CG13075_OG0000216_OG1	2
CG13077_OG0009097	89
CG13078_OG0003575_OG0	0
CG13081_OG0003574	0
CG13082_OG0009094	25
CG13083_OG0009084	0
CG13084_OG0009083	0
CG13085_OG0001922	16
CG13086_OG0003709	0
CG13088_OG0001266	371
CG1309_OG0010533	4651
CG13096_OG0003720	638
CG13097_OG0001923	688
CG13101_OG0009304	2473
CG13102_OG0009298	0
CG13108_OG0009295	147
CG13110_OG0011792	0
CG13113_OG0001247_OG0	2
CG13114_OG0009279	83
CG13116_OG0001878	1731
CG13123_OG0001877	123
CG13124_OG0003502	2282
CG13126_OG0003515	453
CG13127_OG0001844	0
CG13131_OG0000790_OG0	0
CG13133_OG0003525	9
CG1314_OG0011674	3
CG13144_OG0009363	5
CG13148_OG0007214	7
CG13151_OG0006215	320
CG13154_OG0006206	0
CG13155_OG0006196	0
CG13157_OG0002779	0
CG1316_OG0000430_OG0	3041
CG13168_OG0006184	6
CG1317_OG0011084	6401
CG13170_OG0006182	0
CG13171_OG0006180	0
CG13177_OG0012831	4
CG13185_OG0002928	710
CG13186_OG0006594	0
CG13192_OG0006567	497
CG13193_OG0006565	0
CG13196_OG0006560	248
CG13197_OG0006563	1085
CG13202_OG0001123_OG0	2
CG13203_OG0006235	433
CG13204_OG0006233	1232
CG13215_OG0002793_OG0	17
CG13216_OG0001568_OG0	1
CG13218_OG0002791_OG0	0
CG13220_OG0001573_OG0	1903
CG13223_OG0001571_OG0	0
CG13226_OG0002794_OG0	260
CG13227_OG0006218_OG0	0
CG13228_OG0011587_OG0	0
CG13229_OG0002786_OG0	27
CG13229_OG0002787_OG0	2245
CG13231_OG0006217	3
CG13239_OG0009815	1
CG1324_OG0007509	0
CG13243_OG0009147	0
CG13247_OG0010378	1
CG13248_OG0010371	982
CG13250_OG0011870	65
CG13251_OG0010355	1460
CG13252_OG0003952	727
CG13258_OG0009399	32
CG13272_OG0008882	3
CG13280_OG0008881	7
CG13282_OG0008887	0
CG13285_OG0010583	675
CG13287_OG0010216	0
CG13288_OG0010220	13
CG13293_OG0003937	445
CG13295_OG0010231	1152
CG13297_OG0010242	8
CG13299_OG0011864	0
CG13300_OG0003943	25
CG13305_OG0011196	0
CG13306_OG0011204	0
CG13308_OG0004102	0
CG13309_OG0011211	0
CG13310_OG0011207	0
CG13312_OG0011210	0
CG13313_OG0004105_OG0	5
CG13314_OG0011224	26
CG13315_OG0011237	34
CG13318_OG0004834	5276
CG13319_OG0006667	658
CG13321_OG0006673	0
CG13326_OG0006545	0
CG13330_OG0007271	0
CG13331_OG0007273	235
CG13332_OG0007274	243
CG13334_OG0007281	32
CG13337_OG0011662	41
CG13339_OG0007296	411
CG13344_OG0007304	819
CG13358_OG0007351	177
CG13359_OG0012499	25
CG13360_OG0010145	3
CG13361_OG0003189	6
CG13362_OG0007862	23
CG13364_OG0001174_OG0	6
CG13365_OG0007831	765
CG13367_OG0003188_OG0	735
CG13369_OG0003181	1397
CG13375_OG0007847	17
CG13377_OG0007849	6
CG13380_OG0010135	10
CG13384_OG0003473	1413
CG13385_OG0012520	0
CG13386_OG0003471	0
CG1339_OG0006721	6
CG13390_OG0003479	385
CG13392_OG0003476	320
CG13397_OG0003469	75
CG13398_OG0003468	445
CG13403_OG0008236	0
CG13404_OG0008224	271
CG13405_OG0011376	0
CG13407_OG0004768	0
CG13408_OG0004770	84
CG13409_OG0004775	885
CG13423_OG0007099	0
CG13426_OG0011654	0
CG13427_OG0003049	0
CG13428_OG0007100	14
CG13430_OG0001658	752
CG13436_OG0006622	183
CG13437_OG0006285	1301
CG13438_OG0006243	0
CG1344_OG0012226	630
CG13442_OG0006244	3
CG13443_OG0006248	0
CG13445_OG0003880	0
CG13449_OG0009980	94
CG13454_OG0003875_OG0	0
CG13455_OG0009966	0
CG13457_OG0001288	5
CG13458_OG0004037	1
CG13460_OG0010841	4
CG13465_OG0000343_OG0	0
CG13471_OG0004048	0
CG13473_OG0010860	0
CG13474_OG0004049	0
CG13476_OG0012898	0
CG13481_OG0000339_OG0	8
CG13481_OG0000339_OG1	0
CG13484_OG0010886	483
CG13488_OG0001544_OG1	0
CG13492_OG0005946	1
CG13501_OG0005936	28
CG13502_OG0005931	284
CG13502_OG0012991	6
CG13506_OG0007028	1147
CG13510_OG0006998	238
CG13511_OG0006997	18
CG13516_OG0006995	477
CG13526_OG0006986	0
CG13527_OG0006984	0
CG13531_OG0006978	1242
CG13532_OG0006975	606
CG13538_OG0005981	0
CG13539_OG0012044	0
CG1354_OG0007555	2937
CG13541_OG0012280	0
CG13544_OG0005976	0
CG13545_OG0012580	34
CG13551_OG0000540_OG1	302
CG13551_OG0012048	3684
CG13557_OG0012477	0
CG13558_OG0001556	0
CG13559_OG0012047	0
CG13561_OG0011643	6
CG13562_OG0011631	0
CG13575_OG0006892	0
CG13577_OG0001150_OG0	0
CG13578_OG0006898	5512
CG13579_OG0006013	0
CG1358_OG0006724	6590
CG13581_OG0002746	0
CG13585_OG0011574	5807
CG13587_OG0006025	30
CG13594_OG0006033	427
CG13599_OG0005537	24
CG1360_OG0006725	118
CG13601_OG0005534	1065
CG13603_OG0005332	1678
CG13605_OG0005319	1002
CG13606_OG0005306	364
CG13607_OG0005318	3
CG13609_OG0012982	29
CG13613_OG0005278	0
CG13614_OG0002525_OG0	0
CG13615_OG0002524	0
CG13616_OG0005272	90
CG13618_OG0005267	56
CG13622_OG0005268	147
CG13623_OG0005265	576
CG13625_OG0004618	923
CG13627_OG0004629	39
CG13630_OG0004630	1164
CG13631_OG0004635	638
CG13634_OG0004637	5
CG13641_OG0004650	0
CG13643_OG0002274	0
CG13653_OG0002504	0
CG13654_OG0005174	441
CG13663_OG0011496	370
CG13667_OG0004090_OG0	341
CG13670_OG0011168	1
CG13671_OG0004086_OG0	471
CG13675_OG0000560_OG2	0
CG13676_OG0003984	25
CG13678_OG0000129_OG3	1
CG1368_OG0008241	1
CG13685_OG0010463	320
CG13689_OG0008772	65
CG13690_OG0008752	8
CG13692_OG0008754	88
CG13698_OG0010125	3867
CG13699_OG0003907_OG0	0
CG13705_OG0010610	28
CG13707_OG0010613	63
CG13708_OG0010614	28
CG1371_OG0006292	1864
CG13711_OG0010618	0
CG13712_OG0010619	0
CG13713_OG0010620	0
CG13716_OG0010627	74
CG13720_OG0004084	0
CG13721_OG0012208	2
CG13722_OG0011130	8
CG13723_OG0010915	0
CG13724_OG0010917	0
CG13725_OG0010918	0
CG13727_OG0004055	0
CG13728_OG0010923	1
CG13731_OG0011910	71
CG13733_OG0010089	0
CG13738_OG0011907	0
CG13739_OG0002891	19
CG13743_OG0006405	134
CG13744_OG0006409	0
CG13747_OG0006408	0
CG13748_OG0006626	0
CG13751_OG0001660_OG0	741
CG13760_OG0007606	1009
CG13766_OG0009602	338
CG13771_OG0009612	208
CG13775_OG0003750_OG0	165
CG13784_OG0000956_OG0	1505
CG13786_OG0003631	9
CG13796_OG0001883_OG0	320
CG13801_OG0000219_OG0	0
CG13801_OG0000219_OG1	0
CG13806_OG0011077	0
CG13807_OG0011075	385
CG13810_OG0011066	3
CG13813_OG0010189	6
CG13829_OG0011464	0
CG13833_OG0004687	1479
CG13837_OG0002276	2
CG13838_OG0011993	0
CG13841_OG0004694	659
CG13842_OG0004706	0
CG13847_OG0004737	6
CG13850_OG0004743	1078
CG13855_OG0004744	10
CG13856_OG0004745	2174
CG13857_OG0004746	0
CG13862_OG0004760	0
CG13868_OG0007089	15564
CG13868_OG0013578	2908
CG13869_OG0007075	3
CG1387_OG0008528	0
CG13870_OG0007093	139
CG13871_OG0003047	3
CG13872_OG0007071	3
CG13875_OG0011381	911
CG13876_OG0001334_OG0	290
CG13877_OG0011937	189
CG13884_OG0000403_OG0	1
CG13887_OG0011343	6808
CG13891_OG0002060	0
CG13893_OG0011360	8466
CG13894_OG0004129	34
CG13895_OG0004128	884
CG13901_OG0011344	680
CG13907_OG0011337	9390
CG13912_OG0011325	18
CG13917_OG0011285	7161
CG13919_OG0011274	146
CG13920_OG0011271	258
CG13921_OG0011032	63
CG13924_OG0011054	17
CG13926_OG0011282	667
CG13928_OG0011279	6460
CG13930_OG0011024	3
CG13931_OG0004073	0
CG13933_OG0011036	1946
CG13937_OG0011056	6845
CG13949_OG0003375	320
CG13950_OG0003376	15
CG13954_OG0006374	381
CG13955_OG0002890_OG0	23
CG13962_OG0012240	0
CG13970_OG0009133_OG0	0
CG13972_OG0005361	16
CG13983_OG0002696	0
CG13991_OG0000661_OG1	0
CG13992_OG0002070_OG0	5
CG13994_OG0011942	666
CG13995_OG0000538_OG0	657
CG13999_OG0000662_OG0	388
CG14005_OG0001926	542
CG14006_OG0001927	0
CG14007_OG0009567	0
CG14011_OG0003731	5
CG14013_OG0003734	0
CG14014_OG0009443	0
CG14015_OG0009446	511
CG14017_OG0003733	0
CG14020_OG0003686	856
CG14022_OG0008831	0
CG14024_OG0003410_OG0	235
CG14034_OG0008836	0
CG14036_OG0008842	16
CG14042_OG0001816	340
CG14043_OG0003425	1152
CG14044_OG0008964	1235
CG14050_OG0000684	160
CG14052_OG0007777	144
CG14053_OG0012099	6
[truncated: 9,910 more rows]
