# Supplementary material for: Evolution of chemosensory tissues and cells across ecologically diverse Drosophilids
Source: Nat Commun. 2024 Feb 5;15:1047. doi: 10.1038/s41467-023-44558-4 (PMC10844241; doi:10.1038/s41467-023-44558-4)
Supplement: Supplementary file 18 — Supplementary Data 15 [file 41467_2023_44558_MOESM18_ESM.zip › all_count_tables_renamed/SECD6FO_counts_trim_genes_FBids_1_1_sorted.txt]

128up_OG0006588	1188
14-3-3epsilon_OG0002478	9269
14-3-3epsilon_OG0001126_OG1	23602
140up_OG0004534	372
18w_OG0003044	1517
26-29-p_OG0010897	8991
2mit_OG0000576_OG0	6
5-HT1A_OG0006644	26
5-HT1B_OG0006647	36
5-HT2A_OG0000287_OG0	55
5-HT2B_OG0011472	3
5-HT7_OG0005777	25
5PtaseI_OG0005188	611
7B2_OG0004187	87
a_OG0006460	1315
a10_OG0010691	4
a5_OG0009037	0
a6_OG0007651	343
AANATL2_OG0003640	61
AANATL4_OG0000091_OG1	0
AANATL7_OG0007605	1
Aasdh_OG0001831	261
Aatf_OG0001947	636
aay_OG0011265	6418
ab_OG0009683	127
ab_OG0009684	22
ABCB7_OG0011281	2290
Pmp70_OG0003257	7777
Abd-B_OG0005000	4247
Abi_OG0002227_OG0	696
Abl_OG0010722	2770
abo_OG0009656	304
Abp1_OG0010565	597
abs_OG0003097	334
ac_OG0007843	1
Ac13E_OG0008321	3282
Ac3_OG0009573	57
Ac78C_OG0010320	883
Acam_OG0000252_OG0	3
Acam_OG0000252_OG1	0
Acam_OG0005131	0
CG9149_OG0011313	1320
Acbp1_OG0009246	710
Acbp2_OG0010415	16452
Acbp4_OG0000311_OG0	1
Acbp4_OG0000311_OG1	14
Acbp6_OG0010414	2
ACC_OG0007193	100603
AcCoAS_OG0000812	20442
Ace_OG0000652_OG0	55
Acer_OG0000953_OG0	6282
Acer_OG0003808	4451
Acf_OG0002671	974
Achl_OG0002770	940
acj6_OG0008333	3
acj6_OG0008334	2
Ack_OG0010507	2031
Ack-like_OG0006546	585
Acn_OG0009540	3174
CG5009_OG0006075	3351
Acox57D-d_OG0006913	1496
Acox57D-p_OG0001151	1553
Acp1_OG0009317	30
Acp32CD_OG0009664	0
Acp65Aa_OG0003939	347
Acph-1_OG0001513	294
CG12512_OG0008829	2730
CG18155_OG0007972	21
Acsl_OG0007133	27111
Act42A_OG0000022_OG0	37
Act42A_OG0000022_OG1	418
Act42A_OG0000022_OG3	313602
Act42A_OG0000022_OG4	75145
Act42A_OG0000022_OG5	497
Actn_OG0003148_OG0	29171
Actn3_OG0011403_OG0	0
ACXB_OG0000046_OG0	0
ACXB_OG0000046_OG1	0
ACXB_OG0000046_OG2	0
ACXB_OG0000046_OG2.2	3
ACXD_OG0004078_OG0	144
Acyp_OG0009408	0
Acyp2_OG0011498	258
Ada_OG0002342	126
Ada1-2_OG0003777_OG0	173
Ada2a_OG0005051	122
Ada2b_OG0004799	303
Ada3_OG0007872	630
AdamTS-A_OG0005247	1808
AdamTS-A_OG0012010	41
AdamTS-B_OG0008089	442
Adar_OG0007649	1063
Adat1_OG0003596	19
Adck1_OG0006032	2678
Adck5_OG0010063	1183
ADD1_OG0006579	492
Adf1_OG0001636_OG0	260
Adgf-A_OG0001991_OG0	0
Adgf-A_OG0003900	458
Adgf-A2_OG0010109	7
Adgf-B_OG0010108	0
Adgf-C_OG0001030_OG0	178
Adgf-D_OG0002208_OG0	1176
Adgf-E_OG0006152	0
Adh_OG0003395_OG0	448
Adi1_OG0010940	1753
AdipoR_OG0004727	11157
CG3809_OG0004951	1
AdenoK_OG0003918_OG0	2458
Ady43A_OG0002958	955
AdoR_OG0005733	638
adp_OG0006108	683
AdSS_OG0000854_OG0	9768
Aduk_OG0004873	364
Ae2_OG0010984	3464
CG6512_OG0010913	3312
aft_OG0006080	341
Afti_OG0005567	530
Ag5r_OG0008212	67
Ag5r2_OG0008213	0
AGBE_OG0007237	9237
AgmNAT_OG0001753	35
ago_OG0010530	1968
AGO1_OG0007307	2728
AGO2_OG0000119_OG0	9854
Agpat1_OG0008448	36
Agpat2_OG0003465	1672
Agpat3_OG0004018	8178
Agpat4_OG0004019_OG0	932
ADPS_OG0002932	1682
agt_OG0001016_OG0	102
Spat_OG0007723	1994
Ahcy_OG0001195_OG0	1706
AhcyL1_OG0011110	3484
AIF_OG0001225	1490
AIMP1_OG0007108	561
AIMP2_OG0009977	928
AIMP3_OG0005998	408
Adk1_OG0010829	3051
Adk3_OG0005467	1463
Ak6_OG0007201	185
Akap200_OG0000367_OG0	0
Akh_OG0010512	71
AkhR_OG0009627	1657
akirin_OG0010441	2370
Akr1B_OG0001292	31396
Akt1_OG0005415	3114
al_OG0008749	349
Aladin_OG0007570	210
AlaRS_OG0003477	3185
AlaRS-m_OG0010596	896
Alas_OG0006853	11781
alc_OG0006389	4701
Ald1_OG0005647	102232
Ald2_OG0005645	1
Aldh_OG0003615	11661
Aldh-III_OG0006742	13492
Aldh7A1_OG0003841_OG0	850
Alg-2_OG0001588_OG0	1431
Alg1_OG0002607_OG0	883
Alg10_OG0000709_OG0	389
Alg11_OG0012170	957
CG8412_OG0004562	1440
Alg14_OG0001194_OG0	79
Alg2_OG0010641	611
Alg3_OG0003012	63
Alg3_OG0006966	399
CG5287_OG0001281	381
CG5287_OG0003790	441
Alg9_OG0005173	706
Alh_OG0004317	973
Alh_OG0004319	708
Alh_OG0011430	162
alien_OG0009301	1357
ALiX_OG0005343	3903
Alk_OG0006414	1607
CG12179_OG0001176_OG0	7
Alp1_OG0010289	0
Alp10_OG0010194	7
Alp11_OG0008522	2
Alp12_OG0003717	521
Alp13_OG0001034	11
Alp2_OG0000261_OG0	51
Alp2_OG0000261_OG1	8000
Alp4_OG0005779	37388
Alp6_OG0006360	16
Alp7_OG0003030	30
Alp9_OG0003931	11
alph_OG0000083_OG0	32
alph_OG0005113	3677
alpha-Catr_OG0006852	445
alpha-Est1_OG0004357	932
alpha-Est10_OG0004350	1732
alpha-Est2_OG0000314	739
alpha-Est3_OG0004356	2690
alpha-Est6_OG0004354	9
alpha-Est7_OG0001351	10184
alpha-Est8_OG0004352	7090
alpha-Est9_OG0004351	2935
alpha-Man-Ia_OG0003130	221
alpha-Man-Ia_OG0003131	953
alpha-Man-Ia_OG0001168	1398
alpha-Man-Ib_OG0005087	731
alpha-Man-Ic_OG0011549	0
alpha-Man-IIa_OG0004878	1235
alpha-Man-IIb_OG0005229	400
alpha-PheRS_OG0008296	1045
alpha-Spec_OG0011040	43024
alpha4GT1_OG0000948	637
alphaCOP_OG0011275	6300
alphaSnap_OG0010384	2998
alphaTub67C_OG0010998	107
Alr_OG0008278	542
alrm_OG0002498	1
Als2_OG0009863	2298
alt_OG0004894	4567
aly_OG0004083	2
Ama_OG0002112	8
Amacr_OG0009433	1005
amd_OG0001918	185
Amnionless_OG0008741	95
amon_OG0011540	55
amos_OG0003702_OG0	0
AMPdeam_OG0008245	7593
Amph_OG0007204	14004
AMPKalpha_OG0001698	5111
Amt_OG0004607	6
Amun_OG0008385	3165
amx_OG0007575	352
Amy-p_OG0000157_OG0	2
Amy-p_OG0000157_OG0.2	0
Amyrel_OG0006416	2
ana_OG0006403	839
ana1_OG0002269	553
ana2_OG0007120	7
ana3_OG0006194	251
Ance-2_OG0003658	2
Ance-3_OG0001891_OG0	558
Ance-3_OG0009407	363
Ance-4_OG0006406	1430
Ance-5_OG0005870	1531
anchor_OG0010100	2288
Andorra_OG0011741	0
Ank2_OG0010460	504
Ankle2_OG0000780	1406
l(2)35Be_OG0003404_OG0	78
anox_OG0007490	1599
Ant2_OG0008041	53
antdh_OG0008007	428
Antp_OG0002113	489
antr_OG0007227	23
AnxB10_OG0008082	5676
AnxB11_OG0008196	2701
AnxB9_OG0004410	19681
aop_OG0003458	1393
aos_OG0010741	686
Aos1_OG0002145_OG0	416
AOX1_OG0005242	9237
AOX2_OG0000143_OG0	9167
AOX2_OG0000143_OG1	49
AOX4_OG0001465	3
ap_OG0005832	728
AP-1-2beta_OG0008273	3328
AP-1gamma_OG0007680	4071
AP-1mu_OG0005553	1488
AP-1sigma_OG0005334	3421
AP-2alpha_OG0008751	2873
AP-2mu_OG0004736	1731
AP-2sigma_OG0004385	578
Apc_OG0005387	1982
APC10_OG0005888	183
Apc2_OG0005308	212
APC4_OG0003171_OG0	321
APC7_OG0001703	288
ApepP_OG0000963	1216
aph-1_OG0003552_OG0	409
aPKC_OG0006607	243
aPKC_OG0006608	754
aPKC_OG0006609	107
Aplip1_OG0011323	54
apn_OG0002443_OG0	96
apolpp_OG0012638	62392
app_OG0010830	1201
APP-BP1_OG0010070	473
Appl_OG0007834	232
Aprt_OG0004075	338
Aps_OG0010085	2872
apt_OG0002733	685
CG18815_OG0010034	5634
AQP_OG0007242	764
aqrs_OG0005393	0
aqz_OG0001049_OG1	12105
ara_OG0009939	51
aralar1_OG0001518	10261
Arc1_OG0002768_OG0	2225
Arc2_OG0006127	134
Arc42_OG0001370_OG0	1
Archease_OG0002289_OG0	365
Arf51F_OG0006831	1530
Arf79F_OG0012164	8587
ArfGAP1_OG0010836	1726
ArfGAP3_OG0003816_OG0	2274
Arfip_OG0005451	444
Arfrp1_OG0007681	270
arg_OG0003183	1507
arg_OG0007835	984
Argk_OG0011233	81149
Argk_OG0011925	2806
Argl_OG0009800	178
CG31469_OG0002209_OG0	339
ArgRS_OG0008151	973
ArgRS-m_OG0004367	89
ari-1_OG0007878	2654
ari-2_OG0003028	1173
Arl1_OG0010003	751
Arl2_OG0004816	167
Arl5_OG0011164	276
Arl6_OG0007042	5
Arl6IP1_OG0004993	566
Arl8_OG0004797	1583
arm_OG0007636	8854
armi_OG0002027	301
Arp1_OG0004441	2454
Arp10_OG0007423	1890
Arp2_OG0001770	1345
Arp3_OG0010555	1092
Arp5_OG0001448_OG0	317
Arp53D_OG0011600	1
Arp6_OG0008512	688
Arp8_OG0007614	629
Arpc1_OG0009187	1514
Arpc2_OG0009417	1234
Arpc3A_OG0005226	246
Arpc3B_OG0008590	74
Arpc4_OG0008719	621
Arpc5_OG0008957	658
arr_OG0007264	1936
Arr1_OG0009490	209
Arr2_OG0004099	292
Ars2_OG0005840	3788
Art1_OG0004911	601
Art2_OG0008773	0
Art3_OG0004604	363
Art4_OG0004574	305
Art6_OG0004528_OG0	0
Art7_OG0001547_OG0	853
Art8_OG0009662	148
Art9_OG0002219_OG0	0
Arts_OG0000486_OG0	1995
aru_OG0003377	4565
Arv1_OG0013036	166
arx_OG0009914	139
Asap_OG0007180	3232
Asator_OG0002682_OG1	1535
Asciz_OG0010646	122
ase_OG0007840	17
asf1_OG0009889	349
ash1_OG0000982_OG0	157
ash2_OG0004623	1039
Ask1_OG0004518	3262
asl_OG0004217	173
AsnRS_OG0003707	2295
AsnRS-m_OG0006452	120
AsnS_OG0000992	1728
asp_OG0004633	42
Asph_OG0006509	9120
ASPP_OG0006932	1748
CG9572_OG0008488	2171
AspRS_OG0006665	2875
AspRS-m_OG0008886	2449
asrij_OG0006972	972
asRNA:CR31429_OG0002339_OG0	227
asRNA:CR42743_OG0003772_OG0	0
asRNA:CR43299_OG0012338_OG0	0
asRNA:CR43426_OG0012535_OG0	0
asRNA:CR43454_OG0002277_OG0	775
asRNA:CR43463_OG0001607_OG0	614
asRNA:CR43809_OG0003675_OG0	449
asRNA:CR44106_OG0002406_OG0	1
asRNA:CR44169_OG0002969_OG0	27
asRNA:CR44179_OG0001455_OG0	2425
asRNA:CR44372_OG0000331_OG0	25
asRNA:CR44372_OG0000331_OG1	0
asRNA:CR44894_OG0012090_OG0	0
asRNA:CR45044_OG0005605_OG0	103
asRNA:CR45195_OG0000203_OG0	435
asRNA:CR45195_OG0000203_OG1	2556
asRNA:CR45350_OG0001645_OG0	4
asRNA:CR45943_OG0010336	494
asRNA:CR46029_OG0000226_OG0	0
asRNA:CR46029_OG0000226_OG1	7
asRNA:CR46139_OG0003106_OG0	94
asRNA:CR46246_OG0011916	5
asRNA:CR46354_OG0002193_OG0	412
asRNA:CR46473_OG0000925_OG0	122
Ass_OG0001346	496
ast_OG0003560	693
AstA_OG0004634	8
AstA-R1_OG0000689	18
AstA-R2_OG0005396	384
AstC_OG0009668	3
AstC-R1_OG0010134	110
AstC-R2_OG0001295_OG0	24
AstCC_OG0009669	1
asun_OG0002419_OG0	199
Asx_OG0006138	1917
Atac1_OG0003748_OG0	136
Atac2_OG0009508	242
Atac3_OG0000828	438
Tat_OG0001330	1386
Ate1_OG0003045	1062
Atet_OG0003384	632
Atf-2_OG0006059	323
Atf3_OG0007763	9670
Atg1_OG0009929	200
Atg1_OG0009931	2133
Atg10_OG0001598	79
Atg101_OG0008681	874
Atg12_OG0011904	110
Atg13_OG0004817	1300
Atg14_OG0005089	728
Atg16_OG0005703	1148
Atg17_OG0004232	4243
Atg18a_OG0011152	1588
Atg18b_OG0001271_OG0	1122
Atg2_OG0011112	7028
Atg3_OG0009922	1288
Atg4a_OG0009014	2060
Atg4b_OG0005256	875
Atg5_OG0007974	476
Atg6_OG0005323	629
Atg7_OG0006714	571
Atg8a_OG0008043	10396
Atg8b_OG0005571	0
Atg9_OG0006487	2480
atilla_OG0011822	21260
atk_OG0010362	22
atl_OG0001399	8367
atms_OG0004154	693
ato_OG0004804	0
Atox1_OG0012695	960
ATP6AP2_OG0004869	12697
ATP7_OG0008369	1536
ATP8A_OG0007260	8176
ATP8A_OG0007261	952
Atpalpha_OG0002140	46786
ATPCL_OG0006680	32222
ATPsynB_OG0010987	9697
ATPsynbeta_OG0005823	54446
ATPsynbetaL_OG0001317	1
ATPsynC_OG0005792	43742
ATPsynCF6_OG0005500	7811
ATPsynCF6L_OG0010605	0
ATPsynD_OG0004477	9799
ATPsyndelta_OG0007526	7185
ATPsynE_OG0005568	6184
ATPsynG_OG0009657	6219
ATPsyngamma_OG0005690	12917
ATPsynGL_OG0009315	2
ATPsynO_OG0012619	8398
AttC_OG0000164_OG0	907
AttC_OG0007258	5962
AttD_OG0004890	7
Atu_OG0002096	956
Atx-1_OG0012102	15
Atx2_OG0011501	5593
Atxn7_OG0003444	754
aub_OG0000482_OG0	36
aurA_OG0004964	24
aurB_OG0009647	27
aust_OG0001881	0
aux_OG0003096_OG0	2605
ave_OG0006159	126
Aven_OG0003291	166
awd_OG0002664	8162
Awh_OG0010478	713
axed_OG0010262	530
Axn_OG0005720	1182
axo_OG0003993	12507
axo_OG0010625	6273
axo_OG0010626	12038
axo_OG0010628	3689
Axs_OG0008319	2051
Axud1_OG0003447	1194
az2_OG0006736	159
azot_OG0000210_OG0	0
azot_OG0000210_OG1	0
b_OG0009189	876
B-H1_OG0000267_OG0	107
B-H1_OG0000267_OG1	181
B4_OG0009202	2714
B52_OG0001376_OG0	7531
b6_OG0007653	29
B9d1_OG0005246	80
B9d2_OG0005830	0
bab1_OG0011327	268
bab1_OG0011328	308
bab2_OG0011326	3974
babo_OG0006628	1682
babos_OG0007027	2217
Bacc_OG0008947	14929
Bace_OG0000801_OG0	15
baf_OG0003792	691
bai_OG0005189	1878
Balat_OG0007229	3
Baldspot_OG0010721	6287
ball_OG0001092_OG1	216
bam_OG0005170	7
bap_OG0001358_OG0	116
Bap111_OG0007677	1719
Bap170_OG0000903_OG0	1247
Bap55_OG0005900	493
Bap60_OG0008560	1714
IMPPP_OG0000305_OG1	12038
barc_OG0010291	807
bark_OG0008784	1057
barr_OG0000425_OG0	339
baz_OG0008596	3589
bb8_OG0005496	1
bbc_OG0007266	10970
CG18067_OG0007098	36391
bbg_OG0010871	1814
bbg_OG0010872	3736
BBIP1_OG0004876	211
BBS1_OG0010413	10
BBS4_OG0002785_OG0	49
BBS5_OG0002086	37
BBS8_OG0008755	6
BBS9_OG0006919	21
bbx_OG0008688	5429
bc10_OG0010387_OG0	479
BCAS2_OG0005540	251
bcd_OG0002111_OG0	3
bchs_OG0003722	340
BCL7-like_OG0007566	141
bcn92_OG0007793	390
Bdbt_OG0004400	171
bdg_OG0006805	6174
bdl_OG0003385	338
Bdp1_OG0009215	663
be_OG0000785	2304
BEAF-32_OG0006164	701
beag_OG0004860	376
beat-Ia_OG0011784	0
beat-Ib_OG0009146	3
beat-Ic_OG0001866_OG0	0
beat-IIa_OG0005482	26
beat-IIb_OG0005481	41
beat-IIIa_OG0009463	47
beat-IIIb_OG0009460	1
beat-IIIc_OG0003687	164
beat-IV_OG0005508	15
beat-Va_OG0005024	2
beat-Vb_OG0005021	5
beat-Vc_OG0001062_OG0	7
beat-VII_OG0011542	2
beat-VII_OG0011544	2
beg_OG0004008	241
bel_OG0001048	8790
Bem46_OG0008920	349
ben_OG0000514_OG0	3801
Best1_OG0002590_OG0	5317
Best2_OG0010251	13092
Best3_OG0009963	4
Best4_OG0000558_OG0	0
Bet1_OG0003845_OG0	611
Bet3_OG0004072	504
beta-PheRS_OG0005298	854
beta-Spec_OG0007697	51910
beta'COP_OG0009212	4268
beta3GalTII_OG0012738	96
beta4GalNAcTA_OG0006521	831
beta4GalNAcTB_OG0002610	301
beta4GalT7_OG0005195	190
betaCOP_OG0008653	6500
betaggt-I_OG0008962	1158
betaGlu_OG0002667	1827
CG32396_OG0011696	3
Bgb_OG0011276	222
bgcn_OG0001647	245
bgm_OG0009412	5786
BHD_OG0010421	164
bi_OG0003201	301
bi_OG0012904	17
BI-1_OG0004087	4849
bib_OG0001843_OG0	1
BicC_OG0009143	319
BicD_OG0009474	2306
CG11873_OG0005086	1052
bif_OG0003277	1659
bif_OG0012761	367
BigH1_OG0001085_OG0	106
bigmax_OG0005365	412
Bili_OG0002506_OG0	22
bin_OG0010286	123
Bin1_OG0005423	242
bin3_OG0007310	2417
bip1_OG0010560	219
Bka_OG0009250	161
blanks_OG0011885_OG0	1
Blimp-1_OG0010196	5461
Blm_OG0002608	149
Blos1_OG0006148	232
Blos2_OG0010078	151
Blos3_OG0009918	150
Blos4_OG0010933	134
blot_OG0010924	3514
blow_OG0006726	769
blp_OG0005216	502
blw_OG0006982	66016
bma_OG0010967	6
Bmcp_OG0010022	687
bmm_OG0010858	2051
bnb_OG0001206_OG1	457
CG5059_OG0012191	4423
bnk_OG0005787	0
bnl_OG0004512	1687
boca_OG0006727	398
bocks_OG0002575_OG0	997
BOD1_OG0005544	2653
boi_OG0007601	219
boi_OG0007603	137
boil_OG0012322	2
bol_OG0011238	3448
boly_OG0007153	0
BomBc1_OG0001623	553
BomBc2_OG0000769_OG0	7619
BomBc3_OG0004769	471
BomT3_OG0011469	3650
bon_OG0004934	1490
bond_OG0004726	300
bonsai_OG0007008	428
Boot_OG0006400	36
bor_OG0004967	1007
bora_OG0003911	13
BORCS5_OG0008208	1254
BORCS6_OG0011365	166
BORCS7_OG0007103	71
borr_OG0009292	37
boss_OG0005676	29
botv_OG0006642	855
bou_OG0007819	645
bowl_OG0008785	1051
BoYb_OG0000400_OG0	12
br_OG0007659	70
br_OG0011928	13
Br140_OG0001629	1219
brat_OG0001919	319
Brca2_OG0000883	409
Brd_OG0010852	0
CG7154_OG0009310	848
Brd8_OG0002488	615
Bre1_OG0010209	1307
Brf_OG0005483	326
Brf_OG0005485	143
brk_OG0007975	1869
brm_OG0009999	3364
Brms1_OG0008442	519
Bro_OG0011272	0
brp_OG0000499_OG1	60
l(3)72Ab_OG0009997	3233
bru1_OG0009737	65
bru1_OG0009738	1510
bru2_OG0009740	6439
bru2_OG0011823	66
bru2_OG0012161	930
bru3_OG0010907	381
bru3_OG0011909	0
Bruce_OG0004896	7187
brun_OG0003663	1462
brv1_OG0000706_OG0	0
brv2_OG0010919	0
brv3_OG0011666	5
BRWD3_OG0005288	3694
brwl_OG0009277	1031
bs_OG0003002	295
bs_OG0006897	151
bsf_OG0001906_OG0	3340
Bsg_OG0009780	11793
Bsg25D_OG0003412_OG0	2397
bsh_OG0009110	2
bsk_OG0012344	1228
bt_OG0000537_OG1	432
BTBD9_OG0000546_OG0	2
BtbVII_OG0011887	2971
btd_OG0007557	2605
Btk29A_OG0001838	1993
Btk29A_OG0011763	116
btl_OG0002041	1379
btn_OG0004719	1
Btnd_OG0008611	32
btsz_OG0001035_OG1	1151
btsz_OG0004581	0
btv_OG0003692	3
btv_OG0009487	26
btz_OG0005342	2646
Bub1_OG0001806_OG0	473
Bub3_OG0005120	528
BubR1_OG0000657_OG0	173
Buffy_OG0006561	644
bug_OG0006803	415
Bug22_OG0009372	351
BuGZ_OG0008876	2281
CG8270_OG0010257	500
bun_OG0000556	2736
bun_OG0009749	4362
bur_OG0003683_OG0	2903
Burs_OG0001045_OG0	3
bves_OG0007497	440
bves_OG0007499	337
bw_OG0006000	22
bwa_OG0009122	347
bwa_OG0012525	284
Bx_OG0008666	1
Bx_OG0008667	269
Bx42_OG0007682	1277
by_OG0005550	8577
byn_OG0010803	4665
bys_OG0007950	481
c-cup_OG0012143	0
c(3)G_OG0001464_OG0	272
c11.1_OG0007569	3160
c12.1_OG0007568	689
c12.2_OG0007567	2947
C15_OG0002126_OG0	6
C1GalTA_OG0009799	783
C3G_OG0007801	4771
C901_OG0008027	1
ca_OG0005700	3453
Ca-alpha1D_OG0009140	4565
Ca-alpha1T_OG0003323	1372
Ca-beta_OG0009681	1493
Ca-Ma2d_OG0009139	3768
CaBP1_OG0008860	4408
cac_OG0000605_OG0	15
cact_OG0009392	10847
cactin_OG0003129	666
cad_OG0009437	670
Cad74A_OG0010922	105
Cad86C_OG0002368	1438
Cad87A_OG0001088_OG0	569
Cad89D_OG0001058_OG0	1
Cad96Ca_OG0011497	1116
Cad96Cb_OG0005172	7
Cad99C_OG0005704	1726
CadN_OG0000277_OG1	5
Caf1-105_OG0002830	262
Caf1-180_OG0007408	552
Caf1-55_OG0001036	800
cag_OG0001595_OG0	565
CAH1_OG0009192	12078
CAH13_OG0002843	0
CAH14_OG0002807	9
CAH15_OG0006256	1
CAH16_OG0000498_OG1	2
CAH2_OG0001000_OG0	1765
CAH3_OG0003177	1415
CAH5_OG0005796	8
CAH7_OG0000840	2718
CAH8_OG0004748	1091
CAH9_OG0005622	1253
CAHbeta_OG0002334	389
cal1_OG0002556_OG0	446
CalpA_OG0003035	3304
CalpB_OG0010971	4092
CalpC_OG0008186	533
Calr_OG0005564	28673
Cals_OG0013279_OG0	2878
Calx_OG0002139_OG0	9
Calx_OG0004417	2853
Calx_OG0004418	2498
calypso_OG0006121	359
Cam_OG0012053	14654
CaMKI_OG0012767	12731
CaMKII_OG0013280	7690
Camp_OG0005907	568
Camta_OG0006364	1064
Camta_OG0006365	156
can_OG0004061_OG0	0
CanA1_OG0005778	1893
CanB_OG0000231_OG0	49
CanB_OG0000231_OG1	2246
Cand1_OG0009382	2465
CAP_OG0000587_OG0	14551
CAP_OG0012405	14
Cap-D2_OG0005121	221
Cap-D3_OG0009448	307
Cap-G_OG0002924	852
Cap-H2_OG0004906	1028
Capa_OG0005712	7
Caper_OG0009347	6039
Capr_OG0010138	3040
caps_OG0010156	5925
caps_OG0010157	4100
capt_OG0009025	5985
capu_OG0000612_OG0	357
car_OG0007437	644
CARPA_OG0007960	7
CARPB_OG0007554	17
CarT_OG0009432	14
cas_OG0004236	0
casp_OG0006502	1580
cass_OG0009476	3736
Cat_OG0003869	54158
cathD_OG0002862	32168
cato_OG0006491	0
Catsup_OG0009538	2001
caup_OG0009938	11
cav_OG0000654	365
caz_OG0003243_OG0	2653
cbc_OG0007265	358
Cbl_OG0002051_OG0	2093
CBP_OG0001721	561
CBP_OG0007971	586
Cbp20_OG0005066	184
Cbp53E_OG0006447	87
Cbp80_OG0007913	780
Cbp80_OG0007915	994
Cbs_OG0003124	1096
cbs_OG0007263	686
cbt_OG0008760	3419
Cby_OG0004789	20
Cc2d2a_OG0002702	3
CCAP_OG0011467	2
CCAP-R_OG0000870	12
ccb_OG0012089	0
CCDC151_OG0011900	0
CCDC53_OG0009785	198
Ccdc58_OG0010399	156
Ccdc85_OG0008917	405
CCHa1_OG0004530	3
CCHa1-R_OG0006065	312
CCHa2_OG0002186_OG0	671
CCHa2-R_OG0005836	9
Cchl_OG0004776	3502
CCKLR-17D1_OG0003334	0
CCKLR-17D1_OG0008675	3
CCKLR-17D1_OG0011744	3
CCKLR-17D3_OG0008678	15
Ccm3_OG0005250	2199
Ccn_OG0010106	22
Ccn_OG0010107	23
Ccn_OG0012179	14
Ccp84Ab_OG0000178_OG0	0
Ccp84Ac_OG0001349_OG0	0
Ccp84Ae_OG0002110_OG0	0
Ccp84Af_OG0000109_OG0	0
Ccp84Af_OG0000109_OG1	0
Ccp84Af_OG0000109_OG2	0
Ccp84Ag_OG0001348_OG0	0
Ccs_OG0006299	477
CCT1_OG0002281_OG0	2307
CCT2_OG0003145	3241
CCT3_OG0004995	2876
CCT4_OG0000979	2096
CCT5_OG0006600	2511
CCT6_OG0008508	2745
CCT7_OG0004839	1071
CCT7_OG0004841	425
CCT8_OG0007117	2432
Ccz1_OG0010481	519
cd_OG0004708	34
CD98hc_OG0001357_OG0	5095
Cda4_OG0008701	35
Cda5_OG0008721	1223
Cda9_OG0002707	14
CDase_OG0005749	158
cdc14_OG0009306	3773
Cdc16_OG0005493	294
Cdc23_OG0009421	351
Cdc27_OG0010426	1530
Cdc2rk_OG0006290	404
Cdc37_OG0011041	1710
Cdc42_OG0008268	1949
Cdc45_OG0007388	444
Cdc5_OG0011371	981
CDC50_OG0008483	1814
Cdc6_OG0002054	101
Cdc7_OG0007729	1385
Cdep_OG0002087	2391
Cdep_OG0004159	2609
CdGAPr_OG0009111	2923
cdi_OG0000729	2520
cDIP_OG0004394	449
Cdk1_OG0000555_OG0	30
Cdk12_OG0009875	857
Cdk2_OG0002391	88
CDK2AP1_OG0008015	977
Cdk4_OG0006632	396
Cdk5_OG0002993	389
Cdk5alpha_OG0009389	46
Cdk7_OG0001724	258
Cdk8_OG0010977	134
Cdk9_OG0007009	403
Cdlc2_OG0000234_OG1	1951
cdm_OG0002482	1984
Cds_OG0010549	2575
Ced-12_OG0009727	625
ced-6_OG0006366	9683
CenB1A_OG0004675	1179
CenG1A_OG0003595_OG0	2679
CenG1A_OG0009182	50
Cenp-C_OG0002322	468
Cep135_OG0009952	199
Cep135_OG0009954	143
cep290_OG0004127	36
Cep89_OG0006812	0
Cep97_OG0008778	210
cer_OG0012078	1548
Cerk_OG0004182	2129
cert_OG0011161	1264
Cf2_OG0008971	3414
Cfp1_OG0007571	540
CG5789_OG0004615	1616
cg_OG0006533	2857
CG10000_OG0005395	81
CG10005_OG0004963	73
CG10011_OG0005399	1672
CG10013_OG0002410_OG0	1
CG10019_OG0008786	582
CG10026_OG0009081	5730
CG10029_OG0004344	7
CG10031_OG0008792	1318
CG10035_OG0004420	0
CG10038_OG0001436_OG0	414
CG10041_OG0012259_OG0	1
CG10051_OG0007036	67
CG10053_OG0004336	83
CG10055_OG0004329	1415
CG10062_OG0007038	207
CG10063_OG0010284	3
CG10064_OG0010282	2
CG10068_OG0004321	505
CG10073_OG0000065_OG2	3
CG10075_OG0010279	457
CG10077_OG0010277	24523
CG10082_OG0005964	7448
CG10086_OG0001355	271
CG10089_OG0010567	417
CG10098_OG0004320	472
CG10104_OG0006132	0
CG10116_OG0010569	2
CG10126_OG0005023	1325
CG10132_OG0009091	2622
CG10137_OG0009093	352
CG10139_OG0006151	383
CG10140_OG0010573	6
CG10147_OG0010256	256
CG10151_OG0006160	7
CG10154_OG0010575	0
CG10163_OG0010252	0
CG10164_OG0001489	0
CG10165_OG0011781	167
CG10171_OG0010163	535
CG10175_OG0005507	507
CG10177_OG0001079_OG0	0
CG10184_OG0005509	342
CG10185_OG0005203	0
CG10189_OG0009087	194
CG10194_OG0009085	374
CG10195_OG0003572	379
CG10205_OG0006168	75
CG10208_OG0005527	250
CG10209_OG0006169	512
CG10211_OG0009505	2874
CG10222_OG0010165	242
CG10226_OG0010249	550
CG10237_OG0003462	10362
CG1024_OG0004294	244
CG10252_OG0011517	0
CG10254_OG0002565	1400
CG10257_OG0006606	3
CG10264_OG0005208	2
CG10265_OG0006935	117
CG10274_OG0003940	773
CG10280_OG0004257	0
CG10283_OG0001907_OG0	359
CG10286_OG0004292	746
CG10298_OG0004288	7
CG10300_OG0005516	1
CG10301_OG0005515	12
CG10307_OG0005957	1320
CG10311_OG0004972	1644
CG10317_OG0004974	0
CG10321_OG0005965	1775
CG10324_OG0004994	293
CG10332_OG0005992	0
CG10333_OG0009507	1092
CG10336_OG0009516	67
CG10337_OG0009096	257
CG10338_OG0009517	614
CG10339_OG0006873	164
CG10340_OG0001059_OG0	1031
CG10341_OG0009518	372
CG10343_OG0009520	313
CG10344_OG0007020	127
CG10345_OG0002430_OG0	647
CG10347_OG0000607_OG0	360
CG10348_OG0003704	105
CG10352_OG0008207	26
CG10353_OG0008206	3586
CG10357_OG0010470	3
CG10359_OG0010469	1151
CG10361_OG0010014	63
CG10362_OG0008202	44
CG10365_OG0005518	1290
CG10366_OG0009102	829
CG10375_OG0005526	338
CG10376_OG0009519	718
CG10383_OG0001909	1716
CG10384_OG0007018	1
CG10405_OG0004983	1
CG10407_OG0005207	31
CG10413_OG0003703_OG0	4244
CG10417_OG0013094	1816
CG10418_OG0010832	150
CG10425_OG0002500	552
CG10428_OG0001263_OG0	359
CG10431_OG0001914	179
CG10433_OG0006904	8010
CG10435_OG0002296_OG0	966
CG10444_OG0007082	841
CG10445_OG0001356	87
CG10459_OG0001605_OG0	2
CG10462_OG0009105	1101
CG10463_OG0009108	300
CG10466_OG0012145	121
CG10467_OG0010233	5295
CG10469_OG0010232	5650
CG10470_OG0009541	815
CG10472_OG0000811_OG0	170
CG10479_OG0010225	2398
CG10481_OG0009114	0
CG10483_OG0010221	950
CG10486_OG0010219	0
CG10492_OG0009544	1163
CG10494_OG0006908	142
CG10495_OG0009546	138
CG10505_OG0006927	6
CG10508_OG0010314	994
CG10510_OG0003948	0
CG10513_OG0005163	16609
CG10514_OG0005162	3712
CG10516_OG0009998	1174
CG10527_OG0002810_OG0	21680
CG10543_OG0006262	4871
CG10550_OG0000747	6322
CG10555_OG0008527	1352
CG10561_OG0009552	570
CG10565_OG0010321	2225
CG10576_OG0010200	2815
CG10581_OG0010326	0
CG10584_OG0010328	192
CG10587_OG0000094_OG0	0
CG10587_OG0000094_OG1	0
CG10587_OG0000094_OG2	0
CG10589_OG0003950	0
CG10591_OG0010195	5
CG10597_OG0003317	0
CG10598_OG0011740	3
CG10600_OG0009530	3279
CG10602_OG0009532	4312
CG10616_OG0010838	1076
CG10621_OG0001911	3012
CG10623_OG0001912	1356
CG10628_OG0009107	138
CG10631_OG0001241	3275
CG10646_OG0009949	256
CG10654_OG0009947	25
CG10657_OG0009951	2489
CG10660_OG0010840	807
CG10663_OG0010839	167
CG10669_OG0005156	424
CG10674_OG0010603	756
CG10680_OG0003577	5864
CG10681_OG0009950	152
CG10700_OG0011812	0
CG10702_OG0009548	1187
CG10710_OG0010908	718
CG10713_OG0010576	10
CG10725_OG0010574	4
CG10730_OG0000951	34
CG10731_OG0006517	161
CG10737_OG0006638	21681
CG10738_OG0010568	81
CG1074_OG0007339	471
CG10747_OG0009127	1204
CG10748_OG0011855_OG0	0
CG10749_OG0003913_OG0	0
CG10750_OG0009561	0
CG10752_OG0010150_OG0	0
CG10761_OG0008304	2
CG1077_OG0004263	159
CG10793_OG0003237	6
CG10795_OG0006915	301
CG10799_OG0003081	769
CG10801_OG0012112	10
CG10802_OG0008133	769
CG10803_OG0008134	481
CG10804_OG0008132	40
CG10809_OG0010976	325
CG10814_OG0007257	464
CG10822_OG0007072	0
CG10839_OG0009144	0
CG10841_OG0002198_OG0	0
CG10853_OG0003980_OG0	0
CG10859_OG0009209	805
CG10862_OG0002017_OG1	5111
CG10863_OG0010486	3502
CG10863_OG0012194_OG0	124
CG10864_OG0005043	224
CG10866_OG0010485	391
CG10874_OG0003457	1199
CG10877_OG0002385_OG0	26
CG10887_OG0002183_OG0	27
CG10898_OG0002547	236
CG1090_OG0003105_OG0	55
CG10903_OG0002293_OG0	402
CG10904_OG0011634	141
CG10907_OG0001984_OG0	271
CG10909_OG0005022	0
CG10910_OG0006092	51
CG10911_OG0006095	8
CG10912_OG0000471	37
CG10914_OG0006109	163
CG10919_OG0001352	7
CG1092_OG0001161_OG0	161
CG10920_OG0007959	0
CG10927_OG0006710	56
CG10931_OG0006071	4
CG10932_OG0007954	5108
CG10934_OG0002756_OG0	0
CG10939_OG0005908	4507
CG10947_OG0009415	290
CG10948_OG0009927	1575
CG10949_OG0009416	108
CG10950_OG0012279	0
CG10958_OG0001743	463
CG10959_OG0008299	79
CG10962_OG0007748	210
CG10970_OG0003173	29
CG10973_OG0012539	563
CG10979_OG0004244	954
CG10984_OG0009934	416
CG10996_OG0008249	2
CG11000_OG0004245	10
CG11007_OG0003037	348
CG11018_OG0007064	0
CG11029_OG0001270	1597
CG1103_OG0003103_OG0	191
CG11030_OG0003728	1198
CG11034_OG0001268	178
CG11035_OG0002292_OG0	268
CG11041_OG0001654	1
CG11044_OG0007073	555
CG1105_OG0004314	2271
CG11050_OG0009604	3811
CG11060_OG0006765	10
CG11068_OG0011716	0
CG11069_OG0004655	551
CG11076_OG0001759	1041
CG11077_OG0000549_OG0	57
CG11085_OG0008456	1
CG11089_OG0004653	1323
CG11095_OG0003249	252
CG11099_OG0007074	448
CG11103_OG0003250	274
CG11106_OG0012330	0
CG11109_OG0001964	201
CG11110_OG0006619	132
CG11123_OG0006752	340
CG11125_OG0006747	207
CG11127_OG0006744	283
CG1113_OG0004171	9
CG11131_OG0001957_OG0	0
CG11134_OG0003251	910
CG11141_OG0006745	603
CG11145_OG0006754	0
CG11147_OG0003729	19003
CG11149_OG0003730	0
CG11151_OG0008256	5816
CG11159_OG0006283	0
CG1116_OG0004164	916
CG11162_OG0008263	0
CG11168_OG0004657	2345
CG11170_OG0006462	133
CG11178_OG0003327	820
CG11180_OG0006625	1166
CG11191_OG0007189	78
CG11192_OG0007095	1
CG11200_OG0007088	4124
CG11211_OG0012938	4
CG11226_OG0012166_OG0	8
CG11227_OG0007505	0
CG1124_OG0002090	10559
CG11241_OG0003815_OG0	1629
CG11247_OG0009861	276
CG11248_OG0003830_OG0	201
CG11249_OG0009864	14
CG11251_OG0001998	0
CG11257_OG0007039	420
CG11263_OG0001789	436
CG11267_OG0011856	1410
CG11269_OG0006458	1
CG11275_OG0002906	3884
CG11279_OG0003924_OG0	195
CG11286_OG0004361	0
CG1129_OG0002085	1433
CG11291_OG0003029	1
CG11294_OG0007761	1
CG11298_OG0007031	1
CG11309_OG0010303	1516
CG11317_OG0012026	11
CG11318_OG0000756	1
CG11319_OG0009603	1419
CG11327_OG0009628	23
CG11333_OG0002657_OG0	0
CG11334_OG0005804	845
CG11342_OG0011920	76
CG11345_OG0011138	1
CG11349_OG0011131	0
CG11353_OG0011127	1871
CG11356_OG0008477	0
CG11357_OG0011126	661
CG1136_OG0010499	7161
CG11367_OG0000806_OG0	393
CG11369_OG0011699	1
CG1137_OG0004303	1
CG11370_OG0003817_OG0	8
CG11377_OG0008723	605
CG11378_OG0007395	146
CG11379_OG0007397	0
CG11380_OG0007400	13
CG11381_OG0007402	1
CG11382_OG0007404	1
CG11384_OG0007396	2
CG1139_OG0004077	88
CG11391_OG0001026_OG0	0
CG11396_OG0010345	548
CG11398_OG0007405	153
CG11403_OG0007406	147
CG11404_OG0012169	0
CG11406_OG0006889	23
CG11409_OG0007766	873
CG11413_OG0011575	5
CG11414_OG0006019	2077
CG11417_OG0007590	624
CG1142_OG0012974	263
CG11425_OG0009823	427
CG11426_OG0009824	582
CG1143_OG0011104	7687
CG11436_OG0003200	163
CG11437_OG0009825	40
CG11438_OG0009826	489
CG11447_OG0004515	218
CG11449_OG0000981_OG1	0
CG11453_OG0001027_OG0	0
CG11454_OG0001792	252
CG11456_OG0003951	170
CG11459_OG0000135_OG1	69
CG1146_OG0011093	2236
CG11470_OG0000857	5
CG11474_OG0005934	1057
CG11475_OG0005935	59
CG11498_OG0001515	13
CG11504_OG0002630	516
CG11523_OG0009832	265
CG11529_OG0010828	52
CG11537_OG0010640	3104
CG11550_OG0002660	116
CG11560_OG0010817	227
CG11562_OG0008742	266
CG11563_OG0002662	323
CG11566_OG0007496	1
CG11570_OG0004027	0
CG11581_OG0008240	0
CG11583_OG0010538	465
CG11584_OG0008239	3
CG11585_OG0012335	6
CG11586_OG0010534	187
CG11590_OG0001741	1458
CG11593_OG0010497	731
CG11594_OG0010492	3198
CG11596_OG0007629	704
CG11601_OG0008739	607
CG11608_OG0000142_OG0	0
CG1161_OG0004180	1578
CG11617_OG0008731	218
CG11619_OG0003864_OG0	99
CG11626_OG0011450	3
CG11629_OG0003739	0
CG11630_OG0009580	4
CG11634_OG0009583	0
CG11635_OG0007156	7
CG11638_OG0007387	46
CG11655_OG0001745_OG0	1926
CG11656_OG0005013	0
CG11658_OG0010025	794
CG11663_OG0012087	0
CG11664_OG0011395	0
CG11666_OG0012316	0
CG11668_OG0002452	140
CG11670_OG0005008	129
CG11672_OG0004805	10
CG11674_OG0008231	22
CG11679_OG0008511	454
CG11686_OG0002448_OG0	1201
CG11693_OG0004810	2
CG11694_OG0000225_OG0	2
CG11694_OG0000225_OG1	0
CG11695_OG0007879	423
CG11696_OG0007880	445
CG11698_OG0002319_OG0	0
CG11699_OG0007882	511
CG11703_OG0002165_OG0	0
CG11710_OG0001691_OG0	695
CG1172_OG0004189	673
CG11722_OG0001391	232
CG11723_OG0003571	346
CG11726_OG0010048	0
CG11737_OG0001419_OG0	2148
CG11741_OG0001420_OG0	26
CG11752_OG0007995	1019
CG11755_OG0000851	49
CG11756_OG0007997	25
CG11760_OG0004826	470
CG11768_OG0004832	15
CG11771_OG0005200	2187
CG11777_OG0006309	160
CG11779_OG0004481	1047
CG11786_OG0012799	3
CG11788_OG0007083	126
CG11790_OG0005187	1397
CG11791_OG0012008	1826
CG11807_OG0003009_OG0	1142
CG11808_OG0006841	106
CG11811_OG0004058	639
CG11816_OG0008636	2
CG11835_OG0000264_OG0	8212
CG11835_OG0000264_OG1	1475
CG11837_OG0005082	308
CG11841_OG0005083	2316
CG11842_OG0000856_OG1	929
CG11843_OG0011490	140
CG11852_OG0002502_OG0	140
CG11854_OG0005171	2225
CG11857_OG0005167	2495
CG11858_OG0005166	217
CG11878_OG0000055_OG0	566
CG11878_OG0000055_OG1	134
CG11878_OG0000055_OG2	4588
CG11882_OG0005094	333
CG11883_OG0006313	1306
CG11885_OG0003355	131
CG11892_OG0005161	9505
CG11893_OG0000039_OG2	210
CG11899_OG0005100	1620
CG11902_OG0005155	366
CG11906_OG0001618	359
CG11911_OG0008747	1
CG11912_OG0008746	1
CG11920_OG0005183	267
CG11927_OG0003556	737
CG11929_OG0011773	0
CG11961_OG0001155_OG0	4187
CG11964_OG0004848	254
CG11970_OG0004849	1794
CG11975_OG0004850	927
CG11977_OG0012457_OG0	0
CG11980_OG0002337	342
CG11983_OG0004852	19
CG11986_OG0004855	276
CG11997_OG0004862	0
CG11999_OG0004179	748
CG12003_OG0004112	0
CG12004_OG0011286	2988
CG12009_OG0010662	7
CG12010_OG0010671	218
CG12011_OG0011025	1
CG12012_OG0010672	484
CG12016_OG0010666	1795
CG12017_OG0010661	0
CG12020_OG0011042	1
CG12024_OG0011050	1113
CG12025_OG0011053	1134
CG12035_OG0011029	0
CG12038_OG0011331	13
CG12054_OG0000497	2579
CG12056_OG0003138	356
CG12057_OG0003139	3
CG12061_OG0000938_OG0	0
CG12065_OG0007412	3892
CG12069_OG0001519	0
CG12071_OG0011553	9
CG12071_OG0013484	15
CG12075_OG0007754	3396
CG1208_OG0004248	228
CG12081_OG0007411	649
CG12084_OG0011296	2045
CG12091_OG0011293	4648
CG12093_OG0011111	1448
CG12096_OG0008559	938
CG12099_OG0011289	8622
CG12104_OG0011284	478
CG12105_OG0004111	747
CG12106_OG0007586	121
CG12107_OG0006719	478
CG12111_OG0007413	1
CG12112_OG0012598_OG0	195
CG12115_OG0007587	0
CG12116_OG0008625	5119
CG12118_OG0007585	544
CG12121_OG0007579	2391
CG12123_OG0003325	168
CG12128_OG0002879	408
CG12129_OG0002878	503
CG1213_OG0002105	4794
CG12134_OG0006319	164
CG12147_OG0004192	0
CG12155_OG0003210	569
CG12159_OG0002860	602
CG12164_OG0006760	4
CG12170_OG0002098	733
CG12171_OG0004222	818
CG12173_OG0004172	219
CG12177_OG0008262	1219
CG1218_OG0002103	324
CG12182_OG0011099	132
CG12194_OG0008975	127
CG12204_OG0001687	241
CG12206_OG0008131	76
CG12209_OG0002818	11
CG12213_OG0002418	1253
CG12219_OG0007713	468
CG12224_OG0000651_OG1	79
CG12231_OG0003119	1
CG12236_OG0008414	502
CG12237_OG0007424	902
CG12239_OG0001754	10
CG12241_OG0001396	584
CG12253_OG0011818	153
CG12256_OG0004947	44
CG12259_OG0005539	440
CG12268_OG0005336	4572
CG1227_OG0004337	283
CG12278_OG0004413	0
CG12279_OG0004445	193
CG12288_OG0009457	107
CG12289_OG0010046	0
CG12290_OG0002618	1820
CG12299_OG0009634	243
CG12301_OG0001981	539
CG12307_OG0009694	9
CG1231_OG0011372	20
CG12316_OG0009955	849
CG12320_OG0005053	59
CG12321_OG0001064_OG0	1777
CG12325_OG0002854	512
CG1233_OG0011370	1589
CG1234_OG0004335	559
CG12341_OG0002848	257
CG12343_OG0002853	500
CG12344_OG0002855	61
CG12355_OG0012373	58
CG1236_OG0002100	545
CG12362_OG0000821_OG0	0
CG12374_OG0007223	20
CG12375_OG0009777	1522
CG12379_OG0008514	39
CG12384_OG0006229	2062
CG1239_OG0004237	77
CG12395_OG0001736	11
CG12398_OG0008359	1
CG12402_OG0002224_OG0	9
CG12420_OG0002594_OG0	0
CG12426_OG0005340	0
CG12438_OG0003802	0
CG12439_OG0009296	0
CG12446_OG0001786_OG0	0
CG12448_OG0009145	1
CG1246_OG0011105	107
CG12464_OG0011955	0
CG12470_OG0007846	1
CG12479_OG0008243	0
CG12480_OG0008242	0
CG12481_OG0008237	0
CG12490_OG0000233_OG1	0
CG12496_OG0007599	0
CG12498_OG0008105	3
CG12499_OG0002285_OG0	952
CG12502_OG0011339	3
CG12507_OG0008176	0
CG12511_OG0009568	0
CG12516_OG0005410	1
CG12517_OG0009649	0
CG12520_OG0010149	76
CG12521_OG0012944	0
CG12531_OG0008272	16
CG12535_OG0008128	3
CG12539_OG0008363	0
CG12540_OG0008220	0
CG12541_OG0007825	86
CG12560_OG0012234	530
CG12567_OG0012740	772
CG12576_OG0001784_OG0	3561
CG12581_OG0001679_OG0	5883
CG12589_OG0011424	0
CG12590_OG0011977	0
CG12594_OG0005596	15
CG12607_OG0011139	32
CG12609_OG0008677	0
CG12617_OG0003653	0
CG12620_OG0009462	0
CG12637_OG0008050	0
CG12643_OG0007518	265
CG1265_OG0010531	515
CG12655_OG0000445_OG2	9541
CG12659_OG0007410	40
CG12661_OG0007749	2
CG12662_OG0007747	4
CG12672_OG0007868	5
CG12674_OG0003570	0
CG12679_OG0001731_OG0	0
CG12680_OG0001718	0
CG12682_OG0012323	0
CG12691_OG0007931	0
CG12692_OG0000634_OG0	1
CG12693_OG0012106	0
CG12698_OG0008169	0
CG12699_OG0000230_OG1	2
CG12702_OG0001192	71
CG12708_OG0000271_OG0	91
CG12708_OG0000271_OG0.2	1
CG1271_OG0010635	679
CG12713_OG0003881_OG0	30
CG12716_OG0008438	0
CG12723_OG0008557	7
CG12728_OG0000928_OG0	140
CG12729_OG0011725	4
CG1273_OG0010536	23
CG12730_OG0007375	559
CG12744_OG0000893	103
CG12746_OG0004208	2753
CG1275_OG0011072	2197
CG12768_OG0001283_OG0	163
CG12769_OG0007187	156
CG12773_OG0003140	1873
CG12782_OG0012281	0
CG12783_OG0000743_OG0	2
CG12784_OG0005236	0
CG12795_OG0008825	369
CG12811_OG0002240	777
CG12817_OG0002595_OG0	0
CG12818_OG0004897	156
CG12822_OG0001599	945
CG12825_OG0001130_OG1	236
CG12826_OG0002951	75
CG12828_OG0011622	5
CG12831_OG0011623_OG0	0
CG12836_OG0002963_OG0	0
CG12848_OG0006045	299
CG12849_OG0011577	0
CG12851_OG0005862	16
CG12857_OG0006163	0
CG12860_OG0006154	1
CG12861_OG0006153	0
CG12862_OG0011585_OG0	2
CG12863_OG0011584	127
CG12866_OG0002772	0
CG12868_OG0001564	154
CG12869_OG0006145	68
CG12869_OG0006146	18
CG12877_OG0001472_OG0	1152
CG1288_OG0001350	0
CG12880_OG0005345	100
CG12883_OG0001474	109
CG12885_OG0001477	11
CG12895_OG0006308	598
CG12909_OG0002821	171
CG12910_OG0006305	142
CG12911_OG0006304	1
CG12914_OG0002819	0
CG12917_OG0002815	7
CG12920_OG0006291	14
CG12926_OG0006349	281
CG12929_OG0006357	50
CG12934_OG0006315	2
CG12935_OG0002846	180
CG12942_OG0001596_OG0	302
CG12945_OG0004570	1223
CG12947_OG0004568	21
CG12948_OG0004558	210
CG12963_OG0001641_OG0	26
CG12964_OG0002996_OG0	9
CG12970_OG0006808	10
CG12971_OG0010294	3
CG12974_OG0010307	38
CG12983_OG0010332	1
CG12984_OG0003949	0
CG12985_OG0000915	18
CG12986_OG0011685	0
CG1299_OG0000523_OG0	7619
CG12990_OG0007696	730
CG12991_OG0007703	2044
CG12992_OG0011688	14
CG12994_OG0007707	0
CG12995_OG0008599	3
CG12998_OG0011739	25
CG13000_OG0011738	1
CG13001_OG0008580	154
CG13002_OG0008577	2
CG13003_OG0008572	3986
CG13004_OG0008570	363
CG13005_OG0008567	128
CG13008_OG0008305	2
CG13010_OG0003260	2
CG13012_OG0008317	495
CG13014_OG0008547	370
CG13016_OG0006536	199
CG13018_OG0006537	79
CG13021_OG0003241	0
CG13022_OG0010698	3
CG13023_OG0010699	1
CG13024_OG0010708	636
CG13026_OG0010716	5
CG13028_OG0004010	1
CG13031_OG0012200	477
CG13032_OG0004014_OG0	0
CG13033_OG0010736	1
CG13038_OG0010761	2
CG13039_OG0010762	0
CG1304_OG0000265_OG0	1
CG1304_OG0000265_OG1	2
CG13040_OG0010763	0
CG13041_OG0000280_OG0	0
CG13041_OG0000280_OG0.2	0
CG13042_OG0010767	0
CG13043_OG0000281_OG0	3
CG13043_OG0000281_OG1	0
CG13044_OG0010768	1
CG13045_OG0000814	0
CG13046_OG0010771	40
CG13047_OG0010772	0
CG13048_OG0010773	0
CG13049_OG0010774	0
CG13051_OG0011898	0
CG13053_OG0010778	0
CG13054_OG0010779	0
CG13055_OG0010780	3
CG13056_OG0010757	0
CG13058_OG0004021	0
CG13059_OG0010764	31
CG13062_OG0010766	0
CG13064_OG0010775	0
CG13065_OG0010776	0
CG13066_OG0012201	0
CG13068_OG0002030_OG1	108
CG13069_OG0004022	0
CG1307_OG0004308	766
CG13070_OG0012202	0
CG13071_OG0011899	0
CG13073_OG0012731_OG0	30
CG13074_OG0010797	0
CG13075_OG0000216_OG0	6
CG13075_OG0000216_OG1	62
CG13077_OG0009097	364
CG13078_OG0003575_OG0	9
CG13081_OG0003574	0
CG13082_OG0009094	2
CG13083_OG0009084	0
CG13084_OG0009083	0
CG13085_OG0001922	23
CG13086_OG0003709	169
CG13088_OG0001266	273
CG1309_OG0010533	3399
CG13096_OG0003720	655
CG13097_OG0001923	668
CG13101_OG0009304	506
CG13102_OG0009298	0
CG13108_OG0009295	2
CG13110_OG0011792	0
CG13113_OG0001247_OG0	0
CG13114_OG0009279	1
CG13116_OG0001878	461
CG13123_OG0001877	42
CG13124_OG0003502	16588
CG13126_OG0003515	246
CG13127_OG0001844	0
CG13131_OG0000790_OG0	0
CG13133_OG0003525	2
CG1314_OG0011674	0
CG13144_OG0009363	9
CG13148_OG0007214	4
CG13151_OG0006215	138
CG13154_OG0006206	0
CG13155_OG0006196	1840
CG13157_OG0002779	0
CG1316_OG0000430_OG0	1635
CG13168_OG0006184	0
CG1317_OG0011084	4396
CG13170_OG0006182	7
CG13171_OG0006180	0
CG13177_OG0012831	2495
CG13185_OG0002928	1177
CG13186_OG0006594	5
CG13192_OG0006567	264
CG13193_OG0006565	3
CG13196_OG0006560	171
CG13197_OG0006563	680
CG13202_OG0001123_OG0	0
CG13203_OG0006235	2
CG13204_OG0006233	249
CG13215_OG0002793_OG0	698
CG13216_OG0001568_OG0	10
CG13218_OG0002791_OG0	6
CG13220_OG0001573_OG0	1011
CG13223_OG0001571_OG0	0
CG13226_OG0002794_OG0	310
CG13227_OG0006218_OG0	2
CG13228_OG0011587_OG0	3
CG13229_OG0002786_OG0	131
CG13229_OG0002787_OG0	1093
CG13231_OG0006217	0
CG13239_OG0009815	3
CG1324_OG0007509	0
CG13243_OG0009147	0
CG13247_OG0010378	9
CG13248_OG0010371	44
CG13250_OG0011870	36
CG13251_OG0010355	13
CG13252_OG0003952	1842
CG13258_OG0009399	94
CG13272_OG0008882	3
CG13280_OG0008881	0
CG13282_OG0008887	295
CG13285_OG0010583	239
CG13287_OG0010216	1
CG13288_OG0010220	0
CG13293_OG0003937	28
CG13295_OG0010231	939
CG13297_OG0010242	0
CG13299_OG0011864	3
CG13300_OG0003943	116
CG13305_OG0011196	0
CG13306_OG0011204	65
CG13308_OG0004102	1
CG13309_OG0011211	3107
CG13310_OG0011207	102
CG13312_OG0011210	3
CG13313_OG0004105_OG0	231
CG13314_OG0011224	55
CG13315_OG0011237	6627
CG13318_OG0004834	1605
CG13319_OG0006667	431
CG13321_OG0006673	213
CG13326_OG0006545	0
CG13330_OG0007271	20
CG13331_OG0007273	6
CG13332_OG0007274	2
CG13334_OG0007281	1
CG13337_OG0011662	3
CG13339_OG0007296	191
CG13344_OG0007304	202
CG13358_OG0007351	87
CG13359_OG0012499	6
CG13360_OG0010145	1144
CG13361_OG0003189	2
CG13362_OG0007862	8
CG13364_OG0001174_OG0	5
CG13365_OG0007831	289
CG13367_OG0003188_OG0	1003
CG13369_OG0003181	1443
CG13375_OG0007847	31
CG13377_OG0007849	1906
CG13380_OG0010135	4
CG13384_OG0003473	896
CG13385_OG0012520	0
CG13386_OG0003471	0
CG1339_OG0006721	2
CG13390_OG0003479	207
CG13392_OG0003476	216
CG13397_OG0003469	251
CG13398_OG0003468	426
CG13403_OG0008236	1469
CG13404_OG0008224	12
CG13405_OG0011376	0
CG13407_OG0004768	1
CG13408_OG0004770	13
CG13409_OG0004775	23
CG13423_OG0007099	2
CG13426_OG0011654	0
CG13427_OG0003049	0
CG13428_OG0007100	1141
CG13430_OG0001658	186
CG13436_OG0006622	23
CG13437_OG0006285	3
CG13438_OG0006243	0
CG1344_OG0012226	312
CG13442_OG0006244	0
CG13443_OG0006248	0
CG13445_OG0003880	0
CG13449_OG0009980	26
CG13454_OG0003875_OG0	0
CG13455_OG0009966	0
CG13457_OG0001288	3
CG13458_OG0004037	64
CG13460_OG0010841	1
CG13465_OG0000343_OG0	0
CG13471_OG0004048	0
CG13473_OG0010860	1
CG13474_OG0004049	0
CG13476_OG0012898	0
CG13481_OG0000339_OG0	9
CG13481_OG0000339_OG1	0
CG13484_OG0010886	167
CG13488_OG0001544_OG1	1
CG13492_OG0005946	1
CG13501_OG0005936	7
CG13502_OG0005931	4
CG13502_OG0012991	1
CG13506_OG0007028	6722
CG13510_OG0006998	382
CG13511_OG0006997	30
CG13516_OG0006995	865
CG13526_OG0006986	1
CG13527_OG0006984	0
CG13531_OG0006978	1579
CG13532_OG0006975	3
CG13538_OG0005981	2
CG13539_OG0012044	0
CG1354_OG0007555	3415
CG13541_OG0012280	0
CG13544_OG0005976	0
CG13545_OG0012580	5
CG13551_OG0000540_OG1	6821
CG13551_OG0012048	1565
CG13557_OG0012477	0
CG13558_OG0001556	0
CG13559_OG0012047	14
CG13561_OG0011643	0
CG13562_OG0011631	6
CG13575_OG0006892	20
CG13577_OG0001150_OG0	0
CG13578_OG0006898	12
CG13579_OG0006013	10
CG1358_OG0006724	1990
CG13581_OG0002746	0
CG13585_OG0011574	2223
CG13587_OG0006025	2
CG13594_OG0006033	50
CG13599_OG0005537	15
CG1360_OG0006725	58
CG13601_OG0005534	421
CG13603_OG0005332	883
CG13605_OG0005319	1178
CG13606_OG0005306	252
CG13607_OG0005318	2564
CG13609_OG0012982	24
CG13613_OG0005278	0
CG13614_OG0002525_OG0	0
CG13615_OG0002524	1
CG13616_OG0005272	42
CG13618_OG0005267	10741
CG13622_OG0005268	30
CG13623_OG0005265	203
CG13625_OG0004618	488
CG13627_OG0004629	10
CG13630_OG0004630	1042
CG13631_OG0004635	2307
CG13634_OG0004637	0
CG13641_OG0004650	29
CG13643_OG0002274	1864
CG13653_OG0002504	1
CG13654_OG0005174	48
CG13663_OG0011496	467
CG13667_OG0004090_OG0	354
CG13670_OG0011168	2
CG13671_OG0004086_OG0	493
CG13675_OG0000560_OG2	0
CG13676_OG0003984	74
CG13678_OG0000129_OG3	6
CG1368_OG0008241	63
CG13685_OG0010463	32
CG13689_OG0008772	27
CG13690_OG0008752	8
CG13692_OG0008754	0
CG13698_OG0010125	678
CG13699_OG0003907_OG0	0
CG13705_OG0010610	5
CG13707_OG0010613	95
CG13708_OG0010614	42
CG1371_OG0006292	4088
CG13711_OG0010618	0
CG13712_OG0010619	0
CG13713_OG0010620	2
CG13716_OG0010627	104
CG13720_OG0004084	0
CG13721_OG0012208	0
CG13722_OG0011130	384
CG13723_OG0010915	0
CG13724_OG0010917	0
CG13725_OG0010918	0
CG13727_OG0004055	0
CG13728_OG0010923	0
CG13731_OG0011910	33
CG13733_OG0010089	0
CG13738_OG0011907	4
CG13739_OG0002891	1
CG13743_OG0006405	20
CG13744_OG0006409	0
CG13747_OG0006408	1
CG13748_OG0006626	4
CG13751_OG0001660_OG0	353
CG13760_OG0007606	369
CG13766_OG0009602	248
CG13771_OG0009612	24
CG13775_OG0003750_OG0	162
CG13784_OG0000956_OG0	1696
CG13786_OG0003631	5
CG13796_OG0001883_OG0	823
CG13801_OG0000219_OG0	0
CG13801_OG0000219_OG1	0
CG13806_OG0011077	1
CG13807_OG0011075	165
CG13810_OG0011066	2
CG13813_OG0010189	13
CG13829_OG0011464	1
CG13833_OG0004687	252
CG13837_OG0002276	2
CG13838_OG0011993	0
CG13841_OG0004694	317
CG13842_OG0004706	3
CG13847_OG0004737	12
CG13850_OG0004743	789
CG13855_OG0004744	5
CG13856_OG0004745	1374
CG13857_OG0004746	1
CG13862_OG0004760	0
CG13868_OG0007089	12216
CG13868_OG0013578	2194
CG13869_OG0007075	201
CG1387_OG0008528	0
CG13870_OG0007093	54
CG13871_OG0003047	4
CG13872_OG0007071	0
CG13875_OG0011381	176
CG13876_OG0001334_OG0	200
CG13877_OG0011937	1686
CG13884_OG0000403_OG0	1
CG13887_OG0011343	5894
CG13891_OG0002060	2
CG13893_OG0011360	1631
CG13894_OG0004129	46
CG13895_OG0004128	568
CG13901_OG0011344	235
CG13907_OG0011337	4569
CG13912_OG0011325	509
CG13917_OG0011285	7560
CG13919_OG0011274	226
CG13920_OG0011271	357
CG13921_OG0011032	78
CG13924_OG0011054	8
CG13926_OG0011282	295
CG13928_OG0011279	78
CG13930_OG0011024	5
CG13931_OG0004073	1
CG13933_OG0011036	1369
CG13937_OG0011056	1052
CG13949_OG0003375	0
CG13950_OG0003376	26
CG13954_OG0006374	26
CG13955_OG0002890_OG0	0
CG13962_OG0012240	0
CG13970_OG0009133_OG0	0
CG13972_OG0005361	0
CG13983_OG0002696	0
CG13991_OG0000661_OG1	0
CG13992_OG0002070_OG0	0
CG13994_OG0011942	254
CG13995_OG0000538_OG0	16
CG13999_OG0000662_OG0	9
CG14005_OG0001926	191
CG14006_OG0001927	0
CG14007_OG0009567	3
CG14011_OG0003731	0
CG14013_OG0003734	2
CG14014_OG0009443	0
CG14015_OG0009446	9
CG14017_OG0003733	0
CG14020_OG0003686	5
CG14022_OG0008831	185
CG14024_OG0003410_OG0	10
CG14034_OG0008836	5
CG14036_OG0008842	5
CG14042_OG0001816	6
CG14043_OG0003425	708
CG14044_OG0008964	32
CG14050_OG0000684	10
CG14052_OG0007777	2
CG14053_OG0012099	6
[truncated: 9,910 more rows]
