# Supplementary material for: Evolution of chemosensory tissues and cells across ecologically diverse Drosophilids
Source: Nat Commun. 2024 Feb 5;15:1047. doi: 10.1038/s41467-023-44558-4 (PMC10844241; doi:10.1038/s41467-023-44558-4)
Supplement: Supplementary file 18 — Supplementary Data 15 [file 41467_2023_44558_MOESM18_ESM.zip › all_count_tables_renamed/SIME1MP_counts_trim_genes_FBids_1_1_sorted.txt]

128up_OG0006588	854
14-3-3epsilon_OG0002478	5400
14-3-3epsilon_OG0001126_OG1	7209
140up_OG0004534	269
18w_OG0003044	1940
26-29-p_OG0010897	5915
2mit_OG0000576_OG0	13
5-HT1A_OG0006644	18
5-HT1B_OG0006647	41
5-HT2A_OG0000287_OG0	12
5-HT2B_OG0011472	65
5-HT7_OG0005777	52
5PtaseI_OG0005188	588
7B2_OG0004187	913
a_OG0006460	695
a10_OG0010691	1005
a5_OG0009037	337
a6_OG0007651	300
AANATL2_OG0003640	160
AANATL4_OG0000091_OG1	0
AANATL7_OG0007605	6
Aasdh_OG0001831	136
Aatf_OG0001947	406
aay_OG0011265	5280
ab_OG0009683	192
ab_OG0009684	27
ABCB7_OG0011281	2143
Pmp70_OG0003257	7620
Abd-B_OG0005000	0
Abi_OG0002227_OG0	541
Abl_OG0010722	2529
abo_OG0009656	172
Abp1_OG0010565	606
abs_OG0003097	421
ac_OG0007843	0
Ac13E_OG0008321	2818
Ac3_OG0009573	183
Ac78C_OG0010320	74
Acam_OG0000252_OG0	5
Acam_OG0000252_OG1	1
Acam_OG0005131	2
CG9149_OG0011313	750
Acbp1_OG0009246	363
Acbp2_OG0010415	4948
Acbp4_OG0000311_OG0	0
Acbp4_OG0000311_OG1	10
Acbp6_OG0010414	26
ACC_OG0007193	25502
AcCoAS_OG0000812	10635
Ace_OG0000652_OG0	350
Acer_OG0000953_OG0	4216
Acer_OG0003808	4688
Acf_OG0002671	743
Achl_OG0002770	424
acj6_OG0008333	10
acj6_OG0008334	53
Ack_OG0010507	2692
Ack-like_OG0006546	394
Acn_OG0009540	3238
CG5009_OG0006075	3743
Acox57D-d_OG0006913	732
Acox57D-p_OG0001151	1488
Acp1_OG0009317	3654
Acp32CD_OG0009664	0
Acp65Aa_OG0003939	260
Acph-1_OG0001513	157
CG12512_OG0008829	1003
CG18155_OG0007972	42
Acsl_OG0007133	13929
Act42A_OG0000022_OG0	1986
Act42A_OG0000022_OG1	40191
Act42A_OG0000022_OG3	124854
Act42A_OG0000022_OG4	19182
Act42A_OG0000022_OG5	1209
Actn_OG0003148_OG0	23040
Actn3_OG0011403_OG0	0
ACXB_OG0000046_OG0	0
ACXB_OG0000046_OG1	1
ACXB_OG0000046_OG2	0
ACXB_OG0000046_OG2.2	0
ACXD_OG0004078_OG0	380
Acyp_OG0009408	0
Acyp2_OG0011498	262
Ada_OG0002342	10
Ada1-2_OG0003777_OG0	148
Ada2a_OG0005051	74
Ada2b_OG0004799	204
Ada3_OG0007872	582
AdamTS-A_OG0005247	1380
AdamTS-A_OG0012010	57
AdamTS-B_OG0008089	1386
Adar_OG0007649	908
Adat1_OG0003596	14
Adck1_OG0006032	506
Adck5_OG0010063	1034
ADD1_OG0006579	369
Adf1_OG0001636_OG0	3
Adgf-A_OG0001991_OG0	6
Adgf-A_OG0003900	5043
Adgf-A2_OG0010109	433
Adgf-B_OG0010108	7
Adgf-C_OG0001030_OG0	1167
Adgf-D_OG0002208_OG0	1179
Adgf-E_OG0006152	1
Adh_OG0003395_OG0	29
Adi1_OG0010940	721
AdipoR_OG0004727	9217
CG3809_OG0004951	3
AdenoK_OG0003918_OG0	1736
Ady43A_OG0002958	398
AdoR_OG0005733	298
adp_OG0006108	1008
AdSS_OG0000854_OG0	5871
Aduk_OG0004873	540
Ae2_OG0010984	2965
CG6512_OG0010913	3178
aft_OG0006080	201
Afti_OG0005567	451
Ag5r_OG0008212	7
Ag5r2_OG0008213	0
AGBE_OG0007237	6994
AgmNAT_OG0001753	24
ago_OG0010530	1235
AGO1_OG0007307	2372
AGO2_OG0000119_OG0	3
Agpat1_OG0008448	177
Agpat2_OG0003465	640
Agpat3_OG0004018	3080
Agpat4_OG0004019_OG0	248
ADPS_OG0002932	1345
agt_OG0001016_OG0	98
Spat_OG0007723	1895
Ahcy_OG0001195_OG0	1997
AhcyL1_OG0011110	1935
AIF_OG0001225	703
AIMP1_OG0007108	867
AIMP2_OG0009977	963
AIMP3_OG0005998	406
Adk1_OG0010829	7098
Adk3_OG0005467	536
Ak6_OG0007201	119
Akap200_OG0000367_OG0	281
Akh_OG0010512	54
AkhR_OG0009627	716
akirin_OG0010441	1965
Akr1B_OG0001292	6924
Akt1_OG0005415	1337
al_OG0008749	96
Aladin_OG0007570	194
AlaRS_OG0003477	2474
AlaRS-m_OG0010596	642
Alas_OG0006853	5846
alc_OG0006389	4946
Ald1_OG0005647	94348
Ald2_OG0005645	0
Aldh_OG0003615	9633
Aldh-III_OG0006742	18303
Aldh7A1_OG0003841_OG0	1252
Alg-2_OG0001588_OG0	807
Alg1_OG0002607_OG0	0
Alg10_OG0000709_OG0	220
Alg11_OG0012170	960
CG8412_OG0004562	2048
Alg14_OG0001194_OG0	37
Alg2_OG0010641	535
Alg3_OG0003012	27
Alg3_OG0006966	588
CG5287_OG0001281	490
CG5287_OG0003790	295
Alg9_OG0005173	323
Alh_OG0004317	973
Alh_OG0004319	294
Alh_OG0011430	275
alien_OG0009301	903
ALiX_OG0005343	3575
Alk_OG0006414	948
CG12179_OG0001176_OG0	110
Alp1_OG0010289	1
Alp10_OG0010194	17
Alp11_OG0008522	12
Alp12_OG0003717	262
Alp13_OG0001034	21
Alp2_OG0000261_OG0	25
Alp2_OG0000261_OG1	0
Alp4_OG0005779	2365
Alp6_OG0006360	16
Alp7_OG0003030	0
Alp9_OG0003931	22
alph_OG0000083_OG0	0
alph_OG0005113	2174
alpha-Catr_OG0006852	448
alpha-Est1_OG0004357	7668
alpha-Est10_OG0004350	4146
alpha-Est2_OG0000314	529
alpha-Est3_OG0004356	1585
alpha-Est6_OG0004354	4
alpha-Est7_OG0001351	13203
alpha-Est8_OG0004352	4024
alpha-Est9_OG0004351	883
alpha-Man-Ia_OG0003130	141
alpha-Man-Ia_OG0003131	663
alpha-Man-Ia_OG0001168	551
alpha-Man-Ib_OG0005087	531
alpha-Man-Ic_OG0011549	0
alpha-Man-IIa_OG0004878	740
alpha-Man-IIb_OG0005229	927
alpha-PheRS_OG0008296	749
alpha-Spec_OG0011040	18246
alpha4GT1_OG0000948	474
alphaCOP_OG0011275	4306
alphaSnap_OG0010384	2166
alphaTub67C_OG0010998	10
Alr_OG0008278	543
alrm_OG0002498	166
Als2_OG0009863	1966
alt_OG0004894	2991
aly_OG0004083	0
Ama_OG0002112	11
Amacr_OG0009433	704
amd_OG0001918	765
Amnionless_OG0008741	1
amon_OG0011540	560
amos_OG0003702_OG0	0
AMPdeam_OG0008245	5805
Amph_OG0007204	10893
AMPKalpha_OG0001698	4401
Amt_OG0004607	200
Amun_OG0008385	3240
amx_OG0007575	470
Amy-p_OG0000157_OG0	2445
Amy-p_OG0000157_OG0.2	1406
Amyrel_OG0006416	2
ana_OG0006403	23
ana1_OG0002269	576
ana2_OG0007120	48
ana3_OG0006194	77
Ance-2_OG0003658	1
Ance-3_OG0001891_OG0	934
Ance-3_OG0009407	967
Ance-4_OG0006406	1548
Ance-5_OG0005870	1470
anchor_OG0010100	632
Andorra_OG0011741	0
Ank2_OG0010460	2764
Ankle2_OG0000780	1297
l(2)35Be_OG0003404_OG0	156
anox_OG0007490	1449
Ant2_OG0008041	66
antdh_OG0008007	6174
Antp_OG0002113	216
antr_OG0007227	21
AnxB10_OG0008082	8177
AnxB11_OG0008196	2148
AnxB9_OG0004410	22408
aop_OG0003458	1389
aos_OG0010741	1446
Aos1_OG0002145_OG0	378
AOX1_OG0005242	10615
AOX2_OG0000143_OG0	10131
AOX2_OG0000143_OG1	38
AOX4_OG0001465	89
ap_OG0005832	563
AP-1-2beta_OG0008273	3281
AP-1gamma_OG0007680	2715
AP-1mu_OG0005553	1511
AP-1sigma_OG0005334	2374
AP-2alpha_OG0008751	1422
AP-2mu_OG0004736	1377
AP-2sigma_OG0004385	606
Apc_OG0005387	1192
APC10_OG0005888	154
Apc2_OG0005308	226
APC4_OG0003171_OG0	269
APC7_OG0001703	32
ApepP_OG0000963	458
aph-1_OG0003552_OG0	307
aPKC_OG0006607	440
aPKC_OG0006608	36
aPKC_OG0006609	115
Aplip1_OG0011323	414
apn_OG0002443_OG0	0
apolpp_OG0012638	47832
app_OG0010830	750
APP-BP1_OG0010070	341
Appl_OG0007834	1585
Aprt_OG0004075	344
Aps_OG0010085	1881
apt_OG0002733	470
CG18815_OG0010034	2748
AQP_OG0007242	2228
aqrs_OG0005393	0
aqz_OG0001049_OG1	10783
ara_OG0009939	26
aralar1_OG0001518	5589
Arc1_OG0002768_OG0	17376
Arc2_OG0006127	453
Arc42_OG0001370_OG0	1963
Archease_OG0002289_OG0	286
Arf51F_OG0006831	1208
Arf79F_OG0012164	6896
ArfGAP1_OG0010836	1626
ArfGAP3_OG0003816_OG0	2013
Arfip_OG0005451	314
Arfrp1_OG0007681	228
arg_OG0003183	39
arg_OG0007835	7
Argk_OG0011233	98186
Argk_OG0011925	2364
Argl_OG0009800	501
CG31469_OG0002209_OG0	207
ArgRS_OG0008151	739
ArgRS-m_OG0004367	143
ari-1_OG0007878	1312
ari-2_OG0003028	1112
Arl1_OG0010003	1028
Arl2_OG0004816	104
Arl5_OG0011164	618
Arl6_OG0007042	123
Arl6IP1_OG0004993	463
Arl8_OG0004797	1050
arm_OG0007636	8512
armi_OG0002027	220
Arp1_OG0004441	2317
Arp10_OG0007423	1932
Arp2_OG0001770	950
Arp3_OG0010555	834
Arp5_OG0001448_OG0	379
Arp53D_OG0011600	7
Arp6_OG0008512	557
Arp8_OG0007614	528
Arpc1_OG0009187	1906
Arpc2_OG0009417	1184
Arpc3A_OG0005226	234
Arpc3B_OG0008590	60
Arpc4_OG0008719	853
Arpc5_OG0008957	632
arr_OG0007264	950
Arr1_OG0009490	4200
Arr2_OG0004099	9917
Ars2_OG0005840	2752
Art1_OG0004911	475
Art2_OG0008773	5
Art3_OG0004604	209
Art4_OG0004574	128
Art6_OG0004528_OG0	0
Art7_OG0001547_OG0	435
Art8_OG0009662	103
Art9_OG0002219_OG0	0
Arts_OG0000486_OG0	960
aru_OG0003377	5813
Arv1_OG0013036	93
arx_OG0009914	29
Asap_OG0007180	1593
Asator_OG0002682_OG1	879
Asciz_OG0010646	122
ase_OG0007840	4
asf1_OG0009889	347
ash1_OG0000982_OG0	0
ash2_OG0004623	746
Ask1_OG0004518	2442
asl_OG0004217	229
AsnRS_OG0003707	1474
AsnRS-m_OG0006452	112
AsnS_OG0000992	550
asp_OG0004633	0
Asph_OG0006509	8404
ASPP_OG0006932	2651
CG9572_OG0008488	18746
AspRS_OG0006665	1911
AspRS-m_OG0008886	890
asrij_OG0006972	820
asRNA:CR31429_OG0002339_OG0	192
asRNA:CR42743_OG0003772_OG0	0
asRNA:CR43299_OG0012338_OG0	0
asRNA:CR43426_OG0012535_OG0	0
asRNA:CR43454_OG0002277_OG0	218
asRNA:CR43463_OG0001607_OG0	208
asRNA:CR43809_OG0003675_OG0	505
asRNA:CR44106_OG0002406_OG0	12
asRNA:CR44169_OG0002969_OG0	130
asRNA:CR44179_OG0001455_OG0	1907
asRNA:CR44372_OG0000331_OG0	0
asRNA:CR44372_OG0000331_OG1	0
asRNA:CR44894_OG0012090_OG0	0
asRNA:CR45044_OG0005605_OG0	294
asRNA:CR45195_OG0000203_OG0	1141
asRNA:CR45195_OG0000203_OG1	1469
asRNA:CR45350_OG0001645_OG0	1975
asRNA:CR45943_OG0010336	282
asRNA:CR46029_OG0000226_OG0	4
asRNA:CR46029_OG0000226_OG1	0
asRNA:CR46139_OG0003106_OG0	9
asRNA:CR46246_OG0011916	0
asRNA:CR46354_OG0002193_OG0	211
asRNA:CR46473_OG0000925_OG0	11
Ass_OG0001346	726
ast_OG0003560	314
AstA_OG0004634	83
AstA-R1_OG0000689	13
AstA-R2_OG0005396	14
AstC_OG0009668	4
AstC-R1_OG0010134	16
AstC-R2_OG0001295_OG0	16
AstCC_OG0009669	0
asun_OG0002419_OG0	143
Asx_OG0006138	1800
Atac1_OG0003748_OG0	0
Atac2_OG0009508	187
Atac3_OG0000828	339
Tat_OG0001330	1339
Ate1_OG0003045	1397
Atet_OG0003384	1112
Atf-2_OG0006059	368
Atf3_OG0007763	2805
Atg1_OG0009929	122
Atg1_OG0009931	1084
Atg10_OG0001598	22
Atg101_OG0008681	893
Atg12_OG0011904	145
Atg13_OG0004817	990
Atg14_OG0005089	990
Atg16_OG0005703	594
Atg17_OG0004232	2662
Atg18a_OG0011152	2005
Atg18b_OG0001271_OG0	896
Atg2_OG0011112	4165
Atg3_OG0009922	1421
Atg4a_OG0009014	1968
Atg4b_OG0005256	789
Atg5_OG0007974	367
Atg6_OG0005323	565
Atg7_OG0006714	328
Atg8a_OG0008043	10189
Atg8b_OG0005571	3
Atg9_OG0006487	1990
atilla_OG0011822	17565
atk_OG0010362	88
atl_OG0001399	7596
atms_OG0004154	587
ato_OG0004804	0
Atox1_OG0012695	1588
ATP6AP2_OG0004869	9219
ATP7_OG0008369	2199
ATP8A_OG0007260	4236
ATP8A_OG0007261	30
Atpalpha_OG0002140	17540
ATPCL_OG0006680	9634
ATPsynB_OG0010987	19404
ATPsynbeta_OG0005823	53792
ATPsynbetaL_OG0001317	4
ATPsynC_OG0005792	43315
ATPsynCF6_OG0005500	11327
ATPsynCF6L_OG0010605	0
ATPsynD_OG0004477	17118
ATPsyndelta_OG0007526	11679
ATPsynE_OG0005568	11235
ATPsynG_OG0009657	7420
ATPsyngamma_OG0005690	19982
ATPsynGL_OG0009315	2
ATPsynO_OG0012619	14913
AttC_OG0000164_OG0	83
AttC_OG0007258	28
AttD_OG0004890	6
Atu_OG0002096	909
Atx-1_OG0012102	34
Atx2_OG0011501	4203
Atxn7_OG0003444	728
aub_OG0000482_OG0	20
aurA_OG0004964	2
aurB_OG0009647	8
aust_OG0001881	1
aux_OG0003096_OG0	1638
ave_OG0006159	147
Aven_OG0003291	292
awd_OG0002664	8147
Awh_OG0010478	99
axed_OG0010262	233
Axn_OG0005720	1077
axo_OG0003993	416
axo_OG0010625	138
axo_OG0010626	746
axo_OG0010628	143
Axs_OG0008319	1185
Axud1_OG0003447	937
az2_OG0006736	172
azot_OG0000210_OG0	0
azot_OG0000210_OG1	0
b_OG0009189	3102
B-H1_OG0000267_OG0	595
B-H1_OG0000267_OG1	262
B4_OG0009202	2753
B52_OG0001376_OG0	4655
b6_OG0007653	110
B9d1_OG0005246	15
B9d2_OG0005830	14
bab1_OG0011327	27
bab1_OG0011328	48
bab2_OG0011326	1652
babo_OG0006628	1190
babos_OG0007027	3422
Bacc_OG0008947	12733
Bace_OG0000801_OG0	1
baf_OG0003792	848
bai_OG0005189	1812
Balat_OG0007229	29
Baldspot_OG0010721	5510
ball_OG0001092_OG1	228
bam_OG0005170	3
bap_OG0001358_OG0	41
Bap111_OG0007677	1569
Bap170_OG0000903_OG0	128
Bap55_OG0005900	366
Bap60_OG0008560	1316
IMPPP_OG0000305_OG1	5321
barc_OG0010291	655
bark_OG0008784	2077
barr_OG0000425_OG0	254
baz_OG0008596	3032
bb8_OG0005496	2
bbc_OG0007266	2279
CG18067_OG0007098	20665
bbg_OG0010871	2792
bbg_OG0010872	6325
BBIP1_OG0004876	191
BBS1_OG0010413	83
BBS4_OG0002785_OG0	311
BBS5_OG0002086	228
BBS8_OG0008755	81
BBS9_OG0006919	766
bbx_OG0008688	4114
bc10_OG0010387_OG0	32
BCAS2_OG0005540	264
bcd_OG0002111_OG0	0
bchs_OG0003722	104
BCL7-like_OG0007566	118
bcn92_OG0007793	439
Bdbt_OG0004400	216
bdg_OG0006805	1254
bdl_OG0003385	2123
Bdp1_OG0009215	644
be_OG0000785	1991
BEAF-32_OG0006164	740
beag_OG0004860	434
beat-Ia_OG0011784	46
beat-Ib_OG0009146	41
beat-Ic_OG0001866_OG0	4
beat-IIa_OG0005482	77
beat-IIb_OG0005481	116
beat-IIIa_OG0009463	36
beat-IIIb_OG0009460	37
beat-IIIc_OG0003687	79
beat-IV_OG0005508	118
beat-Va_OG0005024	4
beat-Vb_OG0005021	21
beat-Vc_OG0001062_OG0	8
beat-VII_OG0011542	28
beat-VII_OG0011544	6
beg_OG0004008	203
bel_OG0001048	5562
Bem46_OG0008920	335
ben_OG0000514_OG0	2379
Best1_OG0002590_OG0	5278
Best2_OG0010251	4539
Best3_OG0009963	6
Best4_OG0000558_OG0	0
Bet1_OG0003845_OG0	689
Bet3_OG0004072	585
beta-PheRS_OG0005298	609
beta-Spec_OG0007697	28143
beta'COP_OG0009212	3190
beta3GalTII_OG0012738	130
beta4GalNAcTA_OG0006521	440
beta4GalNAcTB_OG0002610	252
beta4GalT7_OG0005195	288
betaCOP_OG0008653	5161
betaggt-I_OG0008962	689
betaGlu_OG0002667	320
CG32396_OG0011696	1
Bgb_OG0011276	439
bgcn_OG0001647	382
bgm_OG0009412	5226
BHD_OG0010421	241
bi_OG0003201	345
bi_OG0012904	11
BI-1_OG0004087	2731
bib_OG0001843_OG0	2
BicC_OG0009143	6
BicD_OG0009474	2399
CG11873_OG0005086	921
bif_OG0003277	1244
bif_OG0012761	353
BigH1_OG0001085_OG0	35
bigmax_OG0005365	524
Bili_OG0002506_OG0	80
bin_OG0010286	1
Bin1_OG0005423	262
bin3_OG0007310	1693
bip1_OG0010560	181
Bka_OG0009250	84
blanks_OG0011885_OG0	0
Blimp-1_OG0010196	3404
Blm_OG0002608	114
Blos1_OG0006148	308
Blos2_OG0010078	158
Blos3_OG0009918	156
Blos4_OG0010933	69
blot_OG0010924	12476
blow_OG0006726	622
blp_OG0005216	615
blw_OG0006982	62199
bma_OG0010967	21
Bmcp_OG0010022	543
bmm_OG0010858	2438
bnb_OG0001206_OG1	2413
CG5059_OG0012191	2880
bnk_OG0005787	0
bnl_OG0004512	592
boca_OG0006727	538
bocks_OG0002575_OG0	908
BOD1_OG0005544	3025
boi_OG0007601	197
boi_OG0007603	47
boil_OG0012322	8
bol_OG0011238	1895
boly_OG0007153	4
BomBc1_OG0001623	1170
BomBc2_OG0000769_OG0	4763
BomBc3_OG0004769	757
BomT3_OG0011469	4602
bon_OG0004934	1168
bond_OG0004726	2760
bonsai_OG0007008	584
Boot_OG0006400	2
bor_OG0004967	730
bora_OG0003911	0
BORCS5_OG0008208	786
BORCS6_OG0011365	194
BORCS7_OG0007103	69
borr_OG0009292	15
boss_OG0005676	513
botv_OG0006642	465
bou_OG0007819	396
bowl_OG0008785	985
BoYb_OG0000400_OG0	10
br_OG0007659	25
br_OG0011928	8
Br140_OG0001629	906
brat_OG0001919	232
Brca2_OG0000883	320
Brd_OG0010852	0
CG7154_OG0009310	944
Brd8_OG0002488	488
Bre1_OG0010209	1131
Brf_OG0005483	317
Brf_OG0005485	54
brk_OG0007975	798
brm_OG0009999	2316
Brms1_OG0008442	1023
Bro_OG0011272	0
brp_OG0000499_OG1	351
l(3)72Ab_OG0009997	1882
bru1_OG0009737	54
bru1_OG0009738	462
bru2_OG0009740	2082
bru2_OG0011823	21
bru2_OG0012161	268
bru3_OG0010907	277
bru3_OG0011909	12
Bruce_OG0004896	5126
brun_OG0003663	1158
brv1_OG0000706_OG0	2
brv2_OG0010919	0
brv3_OG0011666	9
BRWD3_OG0005288	2851
brwl_OG0009277	821
bs_OG0003002	416
bs_OG0006897	225
bsf_OG0001906_OG0	0
Bsg_OG0009780	5446
Bsg25D_OG0003412_OG0	2088
bsh_OG0009110	14
bsk_OG0012344	1308
bt_OG0000537_OG1	143
BTBD9_OG0000546_OG0	5
BtbVII_OG0011887	2810
btd_OG0007557	241
Btk29A_OG0001838	1360
Btk29A_OG0011763	38
btl_OG0002041	619
btn_OG0004719	0
Btnd_OG0008611	0
btsz_OG0001035_OG1	1434
btsz_OG0004581	4
btv_OG0003692	38
btv_OG0009487	192
btz_OG0005342	2300
Bub1_OG0001806_OG0	796
Bub3_OG0005120	483
BubR1_OG0000657_OG0	44
Buffy_OG0006561	575
bug_OG0006803	482
Bug22_OG0009372	410
BuGZ_OG0008876	1824
CG8270_OG0010257	359
bun_OG0000556	1325
bun_OG0009749	2322
bur_OG0003683_OG0	1843
Burs_OG0001045_OG0	0
bves_OG0007497	233
bves_OG0007499	180
bw_OG0006000	41
bwa_OG0009122	144
bwa_OG0012525	148
Bx_OG0008666	4
Bx_OG0008667	356
Bx42_OG0007682	1712
by_OG0005550	7015
byn_OG0010803	0
bys_OG0007950	485
c-cup_OG0012143	0
c(3)G_OG0001464_OG0	133
c11.1_OG0007569	2456
c12.1_OG0007568	538
c12.2_OG0007567	2999
C15_OG0002126_OG0	19
C1GalTA_OG0009799	1081
C3G_OG0007801	3843
C901_OG0008027	2
ca_OG0005700	1876
Ca-alpha1D_OG0009140	2363
Ca-alpha1T_OG0003323	382
Ca-beta_OG0009681	474
Ca-Ma2d_OG0009139	699
CaBP1_OG0008860	2411
cac_OG0000605_OG0	66
cact_OG0009392	16647
cactin_OG0003129	747
cad_OG0009437	0
Cad74A_OG0010922	56
Cad86C_OG0002368	1317
Cad87A_OG0001088_OG0	297
Cad89D_OG0001058_OG0	12
Cad96Ca_OG0011497	2159
Cad96Cb_OG0005172	0
Cad99C_OG0005704	2440
CadN_OG0000277_OG1	40
Caf1-105_OG0002830	86
Caf1-180_OG0007408	427
Caf1-55_OG0001036	689
cag_OG0001595_OG0	255
CAH1_OG0009192	6585
CAH13_OG0002843	2
CAH14_OG0002807	2
CAH15_OG0006256	0
CAH16_OG0000498_OG1	9
CAH2_OG0001000_OG0	837
CAH3_OG0003177	1103
CAH5_OG0005796	22671
CAH7_OG0000840	1406
CAH8_OG0004748	38
CAH9_OG0005622	515
CAHbeta_OG0002334	285
cal1_OG0002556_OG0	0
CalpA_OG0003035	3160
CalpB_OG0010971	1644
CalpC_OG0008186	951
Calr_OG0005564	27182
Cals_OG0013279_OG0	1084
Calx_OG0002139_OG0	0
Calx_OG0004417	1815
Calx_OG0004418	1011
calypso_OG0006121	472
Cam_OG0012053	7041
CaMKI_OG0012767	6136
CaMKII_OG0013280	3711
Camp_OG0005907	524
Camta_OG0006364	394
Camta_OG0006365	57
can_OG0004061_OG0	1
CanA1_OG0005778	845
CanB_OG0000231_OG0	170
CanB_OG0000231_OG1	1369
Cand1_OG0009382	1762
CAP_OG0000587_OG0	6829
CAP_OG0012405	12
Cap-D2_OG0005121	113
Cap-D3_OG0009448	400
Cap-G_OG0002924	647
Cap-H2_OG0004906	787
Capa_OG0005712	22
Caper_OG0009347	5839
Capr_OG0010138	1588
caps_OG0010156	2354
caps_OG0010157	2999
capt_OG0009025	9105
capu_OG0000612_OG0	339
car_OG0007437	362
CARPA_OG0007960	14
CARPB_OG0007554	218
CarT_OG0009432	31
cas_OG0004236	0
casp_OG0006502	1371
cass_OG0009476	2809
Cat_OG0003869	9440
cathD_OG0002862	13517
cato_OG0006491	0
Catsup_OG0009538	1064
caup_OG0009938	18
cav_OG0000654	247
caz_OG0003243_OG0	1595
cbc_OG0007265	516
Cbl_OG0002051_OG0	0
CBP_OG0001721	113
CBP_OG0007971	50
Cbp20_OG0005066	223
Cbp53E_OG0006447	519
Cbp80_OG0007913	455
Cbp80_OG0007915	438
Cbs_OG0003124	1705
cbs_OG0007263	554
cbt_OG0008760	3573
Cby_OG0004789	57
Cc2d2a_OG0002702	40
CCAP_OG0011467	1
CCAP-R_OG0000870	20
ccb_OG0012089	0
CCDC151_OG0011900	9
CCDC53_OG0009785	278
Ccdc58_OG0010399	150
Ccdc85_OG0008917	475
CCHa1_OG0004530	15
CCHa1-R_OG0006065	78
CCHa2_OG0002186_OG0	1763
CCHa2-R_OG0005836	14
Cchl_OG0004776	4343
CCKLR-17D1_OG0003334	8
CCKLR-17D1_OG0008675	11
CCKLR-17D1_OG0011744	5
CCKLR-17D3_OG0008678	70
Ccm3_OG0005250	1192
Ccn_OG0010106	212
Ccn_OG0010107	221
Ccn_OG0012179	64
Ccp84Ab_OG0000178_OG0	2
Ccp84Ac_OG0001349_OG0	2
Ccp84Ae_OG0002110_OG0	17
Ccp84Af_OG0000109_OG0	0
Ccp84Af_OG0000109_OG1	0
Ccp84Af_OG0000109_OG2	8
Ccp84Ag_OG0001348_OG0	4
Ccs_OG0006299	583
CCT1_OG0002281_OG0	1861
CCT2_OG0003145	1958
CCT3_OG0004995	2523
CCT4_OG0000979	1504
CCT5_OG0006600	4680
CCT6_OG0008508	2067
CCT7_OG0004839	774
CCT7_OG0004841	496
CCT8_OG0007117	2621
Ccz1_OG0010481	521
cd_OG0004708	6
CD98hc_OG0001357_OG0	4458
Cda4_OG0008701	126
Cda5_OG0008721	2003
Cda9_OG0002707	10
CDase_OG0005749	750
cdc14_OG0009306	3553
Cdc16_OG0005493	132
Cdc23_OG0009421	283
Cdc27_OG0010426	1336
Cdc2rk_OG0006290	215
Cdc37_OG0011041	1717
Cdc42_OG0008268	1370
Cdc45_OG0007388	344
Cdc5_OG0011371	939
CDC50_OG0008483	1866
Cdc6_OG0002054	19
Cdc7_OG0007729	2345
Cdep_OG0002087	1170
Cdep_OG0004159	1860
CdGAPr_OG0009111	1582
cdi_OG0000729	1554
cDIP_OG0004394	1146
Cdk1_OG0000555_OG0	0
Cdk12_OG0009875	767
Cdk2_OG0002391	47
CDK2AP1_OG0008015	638
Cdk4_OG0006632	713
Cdk5_OG0002993	495
Cdk5alpha_OG0009389	614
Cdk7_OG0001724	181
Cdk8_OG0010977	162
Cdk9_OG0007009	494
Cdlc2_OG0000234_OG1	1390
cdm_OG0002482	1263
Cds_OG0010549	1173
Ced-12_OG0009727	647
ced-6_OG0006366	9935
CenB1A_OG0004675	1451
CenG1A_OG0003595_OG0	3212
CenG1A_OG0009182	43
Cenp-C_OG0002322	273
Cep135_OG0009952	237
Cep135_OG0009954	214
cep290_OG0004127	125
Cep89_OG0006812	0
Cep97_OG0008778	276
cer_OG0012078	746
Cerk_OG0004182	4079
cert_OG0011161	1075
Cf2_OG0008971	1924
Cfp1_OG0007571	609
CG5789_OG0004615	658
cg_OG0006533	2633
CG10000_OG0005395	0
CG10005_OG0004963	80
CG10011_OG0005399	472
CG10013_OG0002410_OG0	0
CG10019_OG0008786	45
CG10026_OG0009081	1579
CG10029_OG0004344	7
CG10031_OG0008792	2050
CG10035_OG0004420	375
CG10038_OG0001436_OG0	426
CG10041_OG0012259_OG0	0
CG10051_OG0007036	0
CG10053_OG0004336	170
CG10055_OG0004329	1052
CG10062_OG0007038	83
CG10063_OG0010284	31
CG10064_OG0010282	24
CG10068_OG0004321	389
CG10073_OG0000065_OG2	2
CG10075_OG0010279	764
CG10077_OG0010277	16314
CG10082_OG0005964	5271
CG10086_OG0001355	0
CG10089_OG0010567	388
CG10098_OG0004320	459
CG10104_OG0006132	0
CG10116_OG0010569	0
CG10126_OG0005023	2357
CG10132_OG0009091	878
CG10137_OG0009093	501
CG10139_OG0006151	364
CG10140_OG0010573	5
CG10147_OG0010256	168
CG10151_OG0006160	69
CG10154_OG0010575	0
CG10163_OG0010252	0
CG10164_OG0001489	1
CG10165_OG0011781	212
CG10171_OG0010163	281
CG10175_OG0005507	2159
CG10177_OG0001079_OG0	7
CG10184_OG0005509	704
CG10185_OG0005203	44
CG10189_OG0009087	179
CG10194_OG0009085	373
CG10195_OG0003572	440
CG10205_OG0006168	3748
CG10208_OG0005527	1512
CG10209_OG0006169	522
CG10211_OG0009505	9547
CG10222_OG0010165	283
CG10226_OG0010249	927
CG10237_OG0003462	44379
CG1024_OG0004294	336
CG10252_OG0011517	8
CG10254_OG0002565	659
CG10257_OG0006606	179
CG10264_OG0005208	4
CG10265_OG0006935	93
CG10274_OG0003940	719
CG10280_OG0004257	1
CG10283_OG0001907_OG0	67
CG10286_OG0004292	675
CG10298_OG0004288	0
CG10300_OG0005516	1
CG10301_OG0005515	14
CG10307_OG0005957	3250
CG10311_OG0004972	1139
CG10317_OG0004974	3
CG10321_OG0005965	2031
CG10324_OG0004994	229
CG10332_OG0005992	2
CG10333_OG0009507	847
CG10336_OG0009516	27
CG10337_OG0009096	172
CG10338_OG0009517	315
CG10339_OG0006873	712
CG10340_OG0001059_OG0	1336
CG10341_OG0009518	267
CG10343_OG0009520	290
CG10344_OG0007020	70
CG10345_OG0002430_OG0	8015
CG10347_OG0000607_OG0	219
CG10348_OG0003704	546
CG10352_OG0008207	221
CG10353_OG0008206	577
CG10357_OG0010470	76
CG10359_OG0010469	521
CG10361_OG0010014	557
CG10362_OG0008202	187
CG10365_OG0005518	1431
CG10366_OG0009102	794
CG10375_OG0005526	847
CG10376_OG0009519	618
CG10383_OG0001909	2230
CG10384_OG0007018	84
CG10405_OG0004983	0
CG10407_OG0005207	33
CG10413_OG0003703_OG0	214
CG10417_OG0013094	1183
CG10418_OG0010832	118
CG10425_OG0002500	360
CG10428_OG0001263_OG0	210
CG10431_OG0001914	117
CG10433_OG0006904	6129
CG10435_OG0002296_OG0	908
CG10444_OG0007082	843
CG10445_OG0001356	34
CG10459_OG0001605_OG0	8
CG10462_OG0009105	705
CG10463_OG0009108	207
CG10466_OG0012145	121
CG10467_OG0010233	676
CG10469_OG0010232	206
CG10470_OG0009541	608
CG10472_OG0000811_OG0	210
CG10479_OG0010225	19
CG10481_OG0009114	0
CG10483_OG0010221	305
CG10486_OG0010219	0
CG10492_OG0009544	977
CG10494_OG0006908	192
CG10495_OG0009546	156
CG10505_OG0006927	0
CG10508_OG0010314	757
CG10510_OG0003948	6
CG10513_OG0005163	527
CG10514_OG0005162	163
CG10516_OG0009998	1362
CG10527_OG0002810_OG0	1470
CG10543_OG0006262	3573
CG10550_OG0000747	3347
CG10555_OG0008527	981
CG10561_OG0009552	1110
CG10565_OG0010321	2646
CG10576_OG0010200	2719
CG10581_OG0010326	0
CG10584_OG0010328	273
CG10587_OG0000094_OG0	0
CG10587_OG0000094_OG1	0
CG10587_OG0000094_OG2	0
CG10589_OG0003950	2
CG10591_OG0010195	0
CG10597_OG0003317	0
CG10598_OG0011740	11
CG10600_OG0009530	2649
CG10602_OG0009532	3830
CG10616_OG0010838	1053
CG10621_OG0001911	573
CG10623_OG0001912	808
CG10628_OG0009107	157
CG10631_OG0001241	1815
CG10646_OG0009949	200
CG10654_OG0009947	113
CG10657_OG0009951	4442
CG10660_OG0010840	603
CG10663_OG0010839	317
CG10669_OG0005156	306
CG10674_OG0010603	740
CG10680_OG0003577	11045
CG10681_OG0009950	141
CG10700_OG0011812	0
CG10702_OG0009548	460
CG10710_OG0010908	457
CG10713_OG0010576	34
CG10725_OG0010574	3
CG10730_OG0000951	4
CG10731_OG0006517	88
CG10737_OG0006638	30355
CG10738_OG0010568	63
CG1074_OG0007339	288
CG10747_OG0009127	873
CG10748_OG0011855_OG0	0
CG10749_OG0003913_OG0	0
CG10750_OG0009561	3
CG10752_OG0010150_OG0	0
CG10761_OG0008304	10
CG1077_OG0004263	0
CG10793_OG0003237	11
CG10795_OG0006915	329
CG10799_OG0003081	618
CG10801_OG0012112	8
CG10802_OG0008133	968
CG10803_OG0008134	236
CG10804_OG0008132	205
CG10809_OG0010976	314
CG10814_OG0007257	0
CG10822_OG0007072	0
CG10839_OG0009144	0
CG10841_OG0002198_OG0	16
CG10853_OG0003980_OG0	3
CG10859_OG0009209	6
CG10862_OG0002017_OG1	3220
CG10863_OG0010486	5276
CG10863_OG0012194_OG0	30
CG10864_OG0005043	17
CG10866_OG0010485	422
CG10874_OG0003457	1465
CG10877_OG0002385_OG0	14
CG10887_OG0002183_OG0	2
CG10898_OG0002547	285
CG1090_OG0003105_OG0	4
CG10903_OG0002293_OG0	262
CG10904_OG0011634	95
CG10907_OG0001984_OG0	293
CG10909_OG0005022	0
CG10910_OG0006092	1
CG10911_OG0006095	1
CG10912_OG0000471	0
CG10914_OG0006109	176
CG10919_OG0001352	2
CG1092_OG0001161_OG0	317
CG10920_OG0007959	0
CG10927_OG0006710	56
CG10931_OG0006071	11
CG10932_OG0007954	1501
CG10934_OG0002756_OG0	0
CG10939_OG0005908	5565
CG10947_OG0009415	1059
CG10948_OG0009927	1220
CG10949_OG0009416	183
CG10950_OG0012279	13
CG10958_OG0001743	266
CG10959_OG0008299	88
CG10962_OG0007748	370
CG10970_OG0003173	18
CG10973_OG0012539	333
CG10979_OG0004244	834
CG10984_OG0009934	535
CG10996_OG0008249	1
CG11000_OG0004245	29
CG11007_OG0003037	345
CG11018_OG0007064	2
CG11029_OG0001270	98
CG1103_OG0003103_OG0	0
CG11030_OG0003728	644
CG11034_OG0001268	351
CG11035_OG0002292_OG0	370
CG11041_OG0001654	11
CG11044_OG0007073	997
CG1105_OG0004314	1688
CG11050_OG0009604	3314
CG11060_OG0006765	5
CG11068_OG0011716	6
CG11069_OG0004655	559
CG11076_OG0001759	841
CG11077_OG0000549_OG0	144
CG11085_OG0008456	20
CG11089_OG0004653	2115
CG11095_OG0003249	372
CG11099_OG0007074	331
CG11103_OG0003250	272
CG11106_OG0012330	0
CG11109_OG0001964	257
CG11110_OG0006619	256
CG11123_OG0006752	269
CG11125_OG0006747	452
CG11127_OG0006744	350
CG1113_OG0004171	23
CG11131_OG0001957_OG0	0
CG11134_OG0003251	411
CG11141_OG0006745	757
CG11145_OG0006754	0
CG11147_OG0003729	16264
CG11149_OG0003730	0
CG11151_OG0008256	5160
CG11159_OG0006283	1
CG1116_OG0004164	820
CG11162_OG0008263	2
CG11168_OG0004657	1307
CG11170_OG0006462	106
CG11178_OG0003327	457
CG11180_OG0006625	659
CG11191_OG0007189	964
CG11192_OG0007095	0
CG11200_OG0007088	1305
CG11211_OG0012938	26772
CG11226_OG0012166_OG0	0
CG11227_OG0007505	1
CG1124_OG0002090	2875
CG11241_OG0003815_OG0	161
CG11247_OG0009861	258
CG11248_OG0003830_OG0	189
CG11249_OG0009864	7
CG11251_OG0001998	2
CG11257_OG0007039	230
CG11263_OG0001789	61
CG11267_OG0011856	1002
CG11269_OG0006458	0
CG11275_OG0002906	1978
CG11279_OG0003924_OG0	13
CG11286_OG0004361	0
CG1129_OG0002085	1073
CG11291_OG0003029	0
CG11294_OG0007761	43
CG11298_OG0007031	0
CG11309_OG0010303	1340
CG11317_OG0012026	384
CG11318_OG0000756	0
CG11319_OG0009603	207
CG11327_OG0009628	10
CG11333_OG0002657_OG0	0
CG11334_OG0005804	1305
CG11342_OG0011920	46
CG11345_OG0011138	48
CG11349_OG0011131	0
CG11353_OG0011127	21
CG11356_OG0008477	9
CG11357_OG0011126	469
CG1136_OG0010499	3277
CG11367_OG0000806_OG0	98
CG11369_OG0011699	2
CG1137_OG0004303	10
CG11370_OG0003817_OG0	1
CG11377_OG0008723	566
CG11378_OG0007395	3324
CG11379_OG0007397	1
CG11380_OG0007400	22
CG11381_OG0007402	0
CG11382_OG0007404	11
CG11384_OG0007396	3
CG1139_OG0004077	4
CG11391_OG0001026_OG0	552
CG11396_OG0010345	558
CG11398_OG0007405	98
CG11403_OG0007406	179
CG11404_OG0012169	0
CG11406_OG0006889	22
CG11409_OG0007766	282
CG11413_OG0011575	584
CG11414_OG0006019	2250
CG11417_OG0007590	550
CG1142_OG0012974	287
CG11425_OG0009823	824
CG11426_OG0009824	460
CG1143_OG0011104	2399
CG11436_OG0003200	166
CG11437_OG0009825	13
CG11438_OG0009826	227
CG11447_OG0004515	281
CG11449_OG0000981_OG1	0
CG11453_OG0001027_OG0	1203
CG11454_OG0001792	421
CG11456_OG0003951	195
CG11459_OG0000135_OG1	103
CG1146_OG0011093	2196
CG11470_OG0000857	4
CG11474_OG0005934	1302
CG11475_OG0005935	12
CG11498_OG0001515	100
CG11504_OG0002630	842
CG11523_OG0009832	281
CG11529_OG0010828	47
CG11537_OG0010640	793
CG11550_OG0002660	1869
CG11560_OG0010817	214
CG11562_OG0008742	188
CG11563_OG0002662	135
CG11566_OG0007496	44
CG11570_OG0004027	0
CG11581_OG0008240	0
CG11583_OG0010538	388
CG11584_OG0008239	1
CG11585_OG0012335	16
CG11586_OG0010534	322
CG11590_OG0001741	317
CG11593_OG0010497	539
CG11594_OG0010492	2305
CG11596_OG0007629	587
CG11601_OG0008739	267
CG11608_OG0000142_OG0	0
CG1161_OG0004180	2843
CG11617_OG0008731	472
CG11619_OG0003864_OG0	14
CG11626_OG0011450	6
CG11629_OG0003739	2
CG11630_OG0009580	21
CG11634_OG0009583	0
CG11635_OG0007156	12
CG11638_OG0007387	218
CG11655_OG0001745_OG0	1462
CG11656_OG0005013	1
CG11658_OG0010025	828
CG11663_OG0012087	1
CG11664_OG0011395	0
CG11666_OG0012316	0
CG11668_OG0002452	227
CG11670_OG0005008	0
CG11672_OG0004805	4
CG11674_OG0008231	12
CG11679_OG0008511	309
CG11686_OG0002448_OG0	1809
CG11693_OG0004810	2
CG11694_OG0000225_OG0	0
CG11694_OG0000225_OG1	0
CG11695_OG0007879	356
CG11696_OG0007880	466
CG11698_OG0002319_OG0	0
CG11699_OG0007882	963
CG11703_OG0002165_OG0	0
CG11710_OG0001691_OG0	602
CG1172_OG0004189	429
CG11722_OG0001391	269
CG11723_OG0003571	225
CG11726_OG0010048	1
CG11737_OG0001419_OG0	2174
CG11741_OG0001420_OG0	14
CG11752_OG0007995	2821
CG11755_OG0000851	71
CG11756_OG0007997	3
CG11760_OG0004826	146
CG11768_OG0004832	159
CG11771_OG0005200	1144
CG11777_OG0006309	117
CG11779_OG0004481	701
CG11786_OG0012799	2
CG11788_OG0007083	91
CG11790_OG0005187	1403
CG11791_OG0012008	2338
CG11807_OG0003009_OG0	835
CG11808_OG0006841	178
CG11811_OG0004058	394
CG11816_OG0008636	0
CG11835_OG0000264_OG0	7558
CG11835_OG0000264_OG1	3818
CG11837_OG0005082	238
CG11841_OG0005083	2168
CG11842_OG0000856_OG1	354
CG11843_OG0011490	90
CG11852_OG0002502_OG0	397
CG11854_OG0005171	84
CG11857_OG0005167	1421
CG11858_OG0005166	347
CG11878_OG0000055_OG0	0
CG11878_OG0000055_OG1	9
CG11878_OG0000055_OG2	11
CG11882_OG0005094	143
CG11883_OG0006313	755
CG11885_OG0003355	158
CG11892_OG0005161	26
CG11893_OG0000039_OG2	297
CG11899_OG0005100	1549
CG11902_OG0005155	351
CG11906_OG0001618	325
CG11911_OG0008747	0
CG11912_OG0008746	0
CG11920_OG0005183	203
CG11927_OG0003556	667
CG11929_OG0011773	2
CG11961_OG0001155_OG0	1018
CG11964_OG0004848	185
CG11970_OG0004849	888
CG11975_OG0004850	790
CG11977_OG0012457_OG0	0
CG11980_OG0002337	413
CG11983_OG0004852	22
CG11986_OG0004855	56
CG11997_OG0004862	3
CG11999_OG0004179	907
CG12003_OG0004112	0
CG12004_OG0011286	2046
CG12009_OG0010662	2
CG12010_OG0010671	109
CG12011_OG0011025	3
CG12012_OG0010672	337
CG12016_OG0010666	1143
CG12017_OG0010661	0
CG12020_OG0011042	1
CG12024_OG0011050	938
CG12025_OG0011053	1051
CG12035_OG0011029	5
CG12038_OG0011331	77
CG12054_OG0000497	1056
CG12056_OG0003138	538
CG12057_OG0003139	0
CG12061_OG0000938_OG0	0
CG12065_OG0007412	3948
CG12069_OG0001519	3
CG12071_OG0011553	86
CG12071_OG0013484	119
CG12075_OG0007754	9316
CG1208_OG0004248	592
CG12081_OG0007411	423
CG12084_OG0011296	2414
CG12091_OG0011293	3353
CG12093_OG0011111	1067
CG12096_OG0008559	725
CG12099_OG0011289	6375
CG12104_OG0011284	426
CG12105_OG0004111	567
CG12106_OG0007586	153
CG12107_OG0006719	339
CG12111_OG0007413	0
CG12112_OG0012598_OG0	54
CG12115_OG0007587	2
CG12116_OG0008625	6157
CG12118_OG0007585	1397
CG12121_OG0007579	1608
CG12123_OG0003325	105
CG12128_OG0002879	376
CG12129_OG0002878	360
CG1213_OG0002105	5805
CG12134_OG0006319	137
CG12147_OG0004192	2
CG12155_OG0003210	583
CG12159_OG0002860	626
CG12164_OG0006760	17
CG12170_OG0002098	723
CG12171_OG0004222	1081
CG12173_OG0004172	155
CG12177_OG0008262	609
CG1218_OG0002103	185
CG12182_OG0011099	108
CG12194_OG0008975	299
CG12204_OG0001687	168
CG12206_OG0008131	150
CG12209_OG0002818	24
CG12213_OG0002418	753
CG12219_OG0007713	525
CG12224_OG0000651_OG1	308
CG12231_OG0003119	0
CG12236_OG0008414	399
CG12237_OG0007424	702
CG12239_OG0001754	181
CG12241_OG0001396	503
CG12253_OG0011818	88
CG12256_OG0004947	44
CG12259_OG0005539	682
CG12268_OG0005336	397
CG1227_OG0004337	260
CG12278_OG0004413	0
CG12279_OG0004445	225
CG12288_OG0009457	38
CG12289_OG0010046	1
CG12290_OG0002618	1832
CG12299_OG0009634	371
CG12301_OG0001981	259
CG12307_OG0009694	3
CG1231_OG0011372	0
CG12316_OG0009955	628
CG12320_OG0005053	60
CG12321_OG0001064_OG0	963
CG12325_OG0002854	321
CG1233_OG0011370	1298
CG1234_OG0004335	422
CG12341_OG0002848	223
CG12343_OG0002853	679
CG12344_OG0002855	595
CG12355_OG0012373	102
CG1236_OG0002100	240
CG12362_OG0000821_OG0	9
CG12374_OG0007223	2
CG12375_OG0009777	949
CG12379_OG0008514	73
CG12384_OG0006229	3109
CG1239_OG0004237	77
CG12395_OG0001736	2
CG12398_OG0008359	11
CG12402_OG0002224_OG0	3
CG12420_OG0002594_OG0	0
CG12426_OG0005340	0
CG12438_OG0003802	0
CG12439_OG0009296	0
CG12446_OG0001786_OG0	0
CG12448_OG0009145	0
CG1246_OG0011105	29
CG12464_OG0011955	0
CG12470_OG0007846	41
CG12479_OG0008243	0
CG12480_OG0008242	0
CG12481_OG0008237	0
CG12490_OG0000233_OG1	0
CG12496_OG0007599	3
CG12498_OG0008105	0
CG12499_OG0002285_OG0	366
CG12502_OG0011339	104
CG12507_OG0008176	4
CG12511_OG0009568	1
CG12516_OG0005410	1
CG12517_OG0009649	2
CG12520_OG0010149	31
CG12521_OG0012944	0
CG12531_OG0008272	75
CG12535_OG0008128	3
CG12539_OG0008363	1
CG12540_OG0008220	0
CG12541_OG0007825	73
CG12560_OG0012234	351
CG12567_OG0012740	1198
CG12576_OG0001784_OG0	2022
CG12581_OG0001679_OG0	5884
CG12589_OG0011424	0
CG12590_OG0011977	0
CG12594_OG0005596	65
CG12607_OG0011139	12
CG12609_OG0008677	1
CG12617_OG0003653	3
CG12620_OG0009462	0
CG12637_OG0008050	0
CG12643_OG0007518	293
CG1265_OG0010531	680
CG12655_OG0000445_OG2	990
CG12659_OG0007410	46
CG12661_OG0007749	0
CG12662_OG0007747	344
CG12672_OG0007868	54
CG12674_OG0003570	0
CG12679_OG0001731_OG0	3
CG12680_OG0001718	0
CG12682_OG0012323	1
CG12691_OG0007931	2
CG12692_OG0000634_OG0	2
CG12693_OG0012106	2
CG12698_OG0008169	0
CG12699_OG0000230_OG1	20
CG12702_OG0001192	37
CG12708_OG0000271_OG0	3
CG12708_OG0000271_OG0.2	0
CG1271_OG0010635	656
CG12713_OG0003881_OG0	41
CG12716_OG0008438	0
CG12723_OG0008557	9
CG12728_OG0000928_OG0	56
CG12729_OG0011725	2
CG1273_OG0010536	22
CG12730_OG0007375	330
CG12744_OG0000893	116
CG12746_OG0004208	4245
CG1275_OG0011072	1627
CG12768_OG0001283_OG0	185
CG12769_OG0007187	63
CG12773_OG0003140	1197
CG12782_OG0012281	0
CG12783_OG0000743_OG0	0
CG12784_OG0005236	0
CG12795_OG0008825	599
CG12811_OG0002240	409
CG12817_OG0002595_OG0	14
CG12818_OG0004897	219
CG12822_OG0001599	1447
CG12825_OG0001130_OG1	155
CG12826_OG0002951	2
CG12828_OG0011622	0
CG12831_OG0011623_OG0	2
CG12836_OG0002963_OG0	9
CG12848_OG0006045	370
CG12849_OG0011577	0
CG12851_OG0005862	115
CG12857_OG0006163	4
CG12860_OG0006154	12
CG12861_OG0006153	10
CG12862_OG0011585_OG0	0
CG12863_OG0011584	124
CG12866_OG0002772	0
CG12868_OG0001564	461
CG12869_OG0006145	65
CG12869_OG0006146	85
CG12877_OG0001472_OG0	789
CG1288_OG0001350	3
CG12880_OG0005345	11
CG12883_OG0001474	84
CG12885_OG0001477	363
CG12895_OG0006308	853
CG12909_OG0002821	149
CG12910_OG0006305	74
CG12911_OG0006304	2
CG12914_OG0002819	0
CG12917_OG0002815	8
CG12920_OG0006291	0
CG12926_OG0006349	210
CG12929_OG0006357	111
CG12934_OG0006315	0
CG12935_OG0002846	86
CG12942_OG0001596_OG0	194
CG12945_OG0004570	792
CG12947_OG0004568	71
CG12948_OG0004558	147
CG12963_OG0001641_OG0	0
CG12964_OG0002996_OG0	3
CG12970_OG0006808	2
CG12971_OG0010294	13
CG12974_OG0010307	12
CG12983_OG0010332	2
CG12984_OG0003949	0
CG12985_OG0000915	11
CG12986_OG0011685	0
CG1299_OG0000523_OG0	5748
CG12990_OG0007696	1
CG12991_OG0007703	2590
CG12992_OG0011688	40
CG12994_OG0007707	8
CG12995_OG0008599	0
CG12998_OG0011739	10
CG13000_OG0011738	0
CG13001_OG0008580	244
CG13002_OG0008577	11
CG13003_OG0008572	2524
CG13004_OG0008570	204
CG13005_OG0008567	92
CG13008_OG0008305	2
CG13010_OG0003260	15
CG13012_OG0008317	598
CG13014_OG0008547	661
CG13016_OG0006536	133
CG13018_OG0006537	100
CG13021_OG0003241	3
CG13022_OG0010698	48
CG13023_OG0010699	10
CG13024_OG0010708	1570
CG13026_OG0010716	596
CG13028_OG0004010	0
CG13031_OG0012200	233
CG13032_OG0004014_OG0	3
CG13033_OG0010736	0
CG13038_OG0010761	21
CG13039_OG0010762	2
CG1304_OG0000265_OG0	0
CG1304_OG0000265_OG1	0
CG13040_OG0010763	1
CG13041_OG0000280_OG0	5
CG13041_OG0000280_OG0.2	14
CG13042_OG0010767	6
CG13043_OG0000281_OG0	0
CG13043_OG0000281_OG1	0
CG13044_OG0010768	1
CG13045_OG0000814	0
CG13046_OG0010771	14
CG13047_OG0010772	0
CG13048_OG0010773	1
CG13049_OG0010774	46
CG13051_OG0011898	7
CG13053_OG0010778	0
CG13054_OG0010779	1
CG13055_OG0010780	10
CG13056_OG0010757	8
CG13058_OG0004021	2
CG13059_OG0010764	2
CG13062_OG0010766	15
CG13064_OG0010775	0
CG13065_OG0010776	7
CG13066_OG0012201	2
CG13068_OG0002030_OG1	8
CG13069_OG0004022	3
CG1307_OG0004308	605
CG13070_OG0012202	0
CG13071_OG0011899	4
CG13073_OG0012731_OG0	8
CG13074_OG0010797	25
CG13075_OG0000216_OG0	4
CG13075_OG0000216_OG1	1
CG13077_OG0009097	416
CG13078_OG0003575_OG0	0
CG13081_OG0003574	0
CG13082_OG0009094	134
CG13083_OG0009084	0
CG13084_OG0009083	3
CG13085_OG0001922	17
CG13086_OG0003709	445
CG13088_OG0001266	76
CG1309_OG0010533	1411
CG13096_OG0003720	550
CG13097_OG0001923	327
CG13101_OG0009304	993
CG13102_OG0009298	0
CG13108_OG0009295	28
CG13110_OG0011792	1
CG13113_OG0001247_OG0	0
CG13114_OG0009279	1
CG13116_OG0001878	2441
CG13123_OG0001877	29
CG13124_OG0003502	12200
CG13126_OG0003515	106
CG13127_OG0001844	1
CG13131_OG0000790_OG0	11
CG13133_OG0003525	100
CG1314_OG0011674	0
CG13144_OG0009363	70
CG13148_OG0007214	9
CG13151_OG0006215	135
CG13154_OG0006206	0
CG13155_OG0006196	4
CG13157_OG0002779	0
CG1316_OG0000430_OG0	1156
CG13168_OG0006184	8
CG1317_OG0011084	2965
CG13170_OG0006182	0
CG13171_OG0006180	0
CG13177_OG0012831	6
CG13185_OG0002928	497
CG13186_OG0006594	0
CG13192_OG0006567	290
CG13193_OG0006565	2
CG13196_OG0006560	1
CG13197_OG0006563	580
CG13202_OG0001123_OG0	13
CG13203_OG0006235	20
CG13204_OG0006233	507
CG13215_OG0002793_OG0	4
CG13216_OG0001568_OG0	0
CG13218_OG0002791_OG0	3
CG13220_OG0001573_OG0	1180
CG13223_OG0001571_OG0	0
CG13226_OG0002794_OG0	454
CG13227_OG0006218_OG0	0
CG13228_OG0011587_OG0	0
CG13229_OG0002786_OG0	110
CG13229_OG0002787_OG0	1163
CG13231_OG0006217	3
CG13239_OG0009815	4
CG1324_OG0007509	36
CG13243_OG0009147	2
CG13247_OG0010378	7
CG13248_OG0010371	133
CG13250_OG0011870	63
CG13251_OG0010355	159
CG13252_OG0003952	580
CG13258_OG0009399	21
CG13272_OG0008882	54
CG13280_OG0008881	15
CG13282_OG0008887	21
CG13285_OG0010583	546
CG13287_OG0010216	1
CG13288_OG0010220	6
CG13293_OG0003937	76
CG13295_OG0010231	647
CG13297_OG0010242	11
CG13299_OG0011864	0
CG13300_OG0003943	86
CG13305_OG0011196	6
CG13306_OG0011204	78
CG13308_OG0004102	0
CG13309_OG0011211	1
CG13310_OG0011207	40
CG13312_OG0011210	0
CG13313_OG0004105_OG0	1
CG13314_OG0011224	13
CG13315_OG0011237	7372
CG13318_OG0004834	3323
CG13319_OG0006667	458
CG13321_OG0006673	1
CG13326_OG0006545	1
CG13330_OG0007271	0
CG13331_OG0007273	20
CG13332_OG0007274	31
CG13334_OG0007281	0
CG13337_OG0011662	57
CG13339_OG0007296	359
CG13344_OG0007304	300
CG13358_OG0007351	19
CG13359_OG0012499	3
CG13360_OG0010145	2197
CG13361_OG0003189	12
CG13362_OG0007862	25
CG13364_OG0001174_OG0	6
CG13365_OG0007831	534
CG13367_OG0003188_OG0	386
CG13369_OG0003181	1378
CG13375_OG0007847	4
CG13377_OG0007849	889
CG13380_OG0010135	0
CG13384_OG0003473	680
CG13385_OG0012520	0
CG13386_OG0003471	228
CG1339_OG0006721	1
CG13390_OG0003479	276
CG13392_OG0003476	94
CG13397_OG0003469	441
CG13398_OG0003468	171
CG13403_OG0008236	5
CG13404_OG0008224	44
CG13405_OG0011376	0
CG13407_OG0004768	0
CG13408_OG0004770	23
CG13409_OG0004775	128
CG13423_OG0007099	2
CG13426_OG0011654	0
CG13427_OG0003049	0
CG13428_OG0007100	443
CG13430_OG0001658	227
CG13436_OG0006622	36
CG13437_OG0006285	92
CG13438_OG0006243	0
CG1344_OG0012226	190
CG13442_OG0006244	0
CG13443_OG0006248	2
CG13445_OG0003880	0
CG13449_OG0009980	34
CG13454_OG0003875_OG0	0
CG13455_OG0009966	0
CG13457_OG0001288	2
CG13458_OG0004037	389
CG13460_OG0010841	0
CG13465_OG0000343_OG0	0
CG13471_OG0004048	6
CG13473_OG0010860	1
CG13474_OG0004049	0
CG13476_OG0012898	3
CG13481_OG0000339_OG0	14
CG13481_OG0000339_OG1	0
CG13484_OG0010886	169
CG13488_OG0001544_OG1	0
CG13492_OG0005946	0
CG13501_OG0005936	23
CG13502_OG0005931	58
CG13502_OG0012991	8
CG13506_OG0007028	1822
CG13510_OG0006998	296
CG13511_OG0006997	37
CG13516_OG0006995	382
CG13526_OG0006986	0
CG13527_OG0006984	0
CG13531_OG0006978	793
CG13532_OG0006975	65
CG13538_OG0005981	0
CG13539_OG0012044	0
CG1354_OG0007555	2391
CG13541_OG0012280	1
CG13544_OG0005976	3
CG13545_OG0012580	9
CG13551_OG0000540_OG1	6243
CG13551_OG0012048	1717
CG13557_OG0012477	1
CG13558_OG0001556	0
CG13559_OG0012047	52
CG13561_OG0011643	8
CG13562_OG0011631	36
CG13575_OG0006892	65
CG13577_OG0001150_OG0	0
CG13578_OG0006898	614
CG13579_OG0006013	67
CG1358_OG0006724	647
CG13581_OG0002746	1
CG13585_OG0011574	2043
CG13587_OG0006025	11
CG13594_OG0006033	108
CG13599_OG0005537	6
CG1360_OG0006725	30
CG13601_OG0005534	413
CG13603_OG0005332	722
CG13605_OG0005319	660
CG13606_OG0005306	226
CG13607_OG0005318	2521
CG13609_OG0012982	13
CG13613_OG0005278	0
CG13614_OG0002525_OG0	0
CG13615_OG0002524	0
CG13616_OG0005272	20
CG13618_OG0005267	570
CG13622_OG0005268	29
CG13623_OG0005265	264
CG13625_OG0004618	589
CG13627_OG0004629	88
CG13630_OG0004630	599
CG13631_OG0004635	806
CG13634_OG0004637	24
CG13641_OG0004650	271
CG13643_OG0002274	116
CG13653_OG0002504	1
CG13654_OG0005174	244
CG13663_OG0011496	247
CG13667_OG0004090_OG0	181
CG13670_OG0011168	0
CG13671_OG0004086_OG0	290
CG13675_OG0000560_OG2	11
CG13676_OG0003984	189
CG13678_OG0000129_OG3	5
CG1368_OG0008241	10
CG13685_OG0010463	35
CG13689_OG0008772	37
CG13690_OG0008752	1
CG13692_OG0008754	5
CG13698_OG0010125	945
CG13699_OG0003907_OG0	2
CG13705_OG0010610	24
CG13707_OG0010613	57
CG13708_OG0010614	8
CG1371_OG0006292	1378
CG13711_OG0010618	0
CG13712_OG0010619	0
CG13713_OG0010620	2
CG13716_OG0010627	4
CG13720_OG0004084	0
CG13721_OG0012208	27
CG13722_OG0011130	1440
CG13723_OG0010915	0
CG13724_OG0010917	0
CG13725_OG0010918	4
CG13727_OG0004055	38
CG13728_OG0010923	0
CG13731_OG0011910	29
CG13733_OG0010089	1
CG13738_OG0011907	2
CG13739_OG0002891	22
CG13743_OG0006405	108
CG13744_OG0006409	0
CG13747_OG0006408	3
CG13748_OG0006626	2
CG13751_OG0001660_OG0	344
CG13760_OG0007606	494
CG13766_OG0009602	112
CG13771_OG0009612	12
CG13775_OG0003750_OG0	0
CG13784_OG0000956_OG0	702
CG13786_OG0003631	0
CG13796_OG0001883_OG0	610
CG13801_OG0000219_OG0	6
CG13801_OG0000219_OG1	0
CG13806_OG0011077	0
CG13807_OG0011075	205
CG13810_OG0011066	5
CG13813_OG0010189	32
CG13829_OG0011464	1
CG13833_OG0004687	15242
CG13837_OG0002276	4
CG13838_OG0011993	0
CG13841_OG0004694	670
CG13842_OG0004706	29
CG13847_OG0004737	18
CG13850_OG0004743	735
CG13855_OG0004744	6
CG13856_OG0004745	407
CG13857_OG0004746	2
CG13862_OG0004760	0
CG13868_OG0007089	6882
CG13868_OG0013578	1012
CG13869_OG0007075	0
CG1387_OG0008528	0
CG13870_OG0007093	129
CG13871_OG0003047	1
CG13872_OG0007071	1
CG13875_OG0011381	308
CG13876_OG0001334_OG0	172
CG13877_OG0011937	1029
CG13884_OG0000403_OG0	0
CG13887_OG0011343	4321
CG13891_OG0002060	3
CG13893_OG0011360	1986
CG13894_OG0004129	52
CG13895_OG0004128	442
CG13901_OG0011344	173
CG13907_OG0011337	3130
CG13912_OG0011325	351
CG13917_OG0011285	4552
CG13919_OG0011274	137
CG13920_OG0011271	785
CG13921_OG0011032	95
CG13924_OG0011054	27
CG13926_OG0011282	508
CG13928_OG0011279	690
CG13930_OG0011024	0
CG13931_OG0004073	54
CG13933_OG0011036	1137
CG13937_OG0011056	1349
CG13949_OG0003375	32
CG13950_OG0003376	100
CG13954_OG0006374	48
CG13955_OG0002890_OG0	0
CG13962_OG0012240	0
CG13970_OG0009133_OG0	0
CG13972_OG0005361	0
CG13983_OG0002696	0
CG13991_OG0000661_OG1	3
CG13992_OG0002070_OG0	9
CG13994_OG0011942	306
CG13995_OG0000538_OG0	96
CG13999_OG0000662_OG0	32
CG14005_OG0001926	230
CG14006_OG0001927	0
CG14007_OG0009567	14
CG14011_OG0003731	1
CG14013_OG0003734	6
CG14014_OG0009443	0
CG14015_OG0009446	94
CG14017_OG0003733	0
CG14020_OG0003686	38
CG14022_OG0008831	1211
CG14024_OG0003410_OG0	31
CG14034_OG0008836	22
CG14036_OG0008842	6
CG14042_OG0001816	61
CG14043_OG0003425	589
CG14044_OG0008964	154
CG14050_OG0000684	50
CG14052_OG0007777	1
CG14053_OG0012099	2
[truncated: 9,910 more rows]
