# Supplementary material for: Evolution of chemosensory tissues and cells across ecologically diverse Drosophilids
Source: Nat Commun. 2024 Feb 5;15:1047. doi: 10.1038/s41467-023-44558-4 (PMC10844241; doi:10.1038/s41467-023-44558-4)
Supplement: Supplementary file 18 — Supplementary Data 15 [file 41467_2023_44558_MOESM18_ESM.zip › all_count_tables_renamed/SANE12PRO_counts_trim_genes_FBids_1_1_sorted.txt]

128up_OG0006588	973
14-3-3epsilon_OG0002478	6867
14-3-3epsilon_OG0001126_OG1	17665
140up_OG0004534	648
18w_OG0003044	1597
26-29-p_OG0010897	6551
2mit_OG0000576_OG0	71
5-HT1A_OG0006644	134
5-HT1B_OG0006647	122
5-HT2A_OG0000287_OG0	75
5-HT2B_OG0011472	116
5-HT7_OG0005777	150
5PtaseI_OG0005188	924
7B2_OG0004187	1998
a_OG0006460	838
a10_OG0010691	290
a5_OG0009037	58
a6_OG0007651	455
AANATL2_OG0003640	113
AANATL4_OG0000091_OG1	0
AANATL7_OG0007605	30
Aasdh_OG0001831	772
Aatf_OG0001947	552
aay_OG0011265	2718
ab_OG0009683	401
ab_OG0009684	112
ABCB7_OG0011281	2309
Pmp70_OG0003257	4426
Abd-B_OG0005000	1
Abi_OG0002227_OG0	705
Abl_OG0010722	2893
abo_OG0009656	492
Abp1_OG0010565	848
abs_OG0003097	1019
ac_OG0007843	0
Ac13E_OG0008321	1747
Ac3_OG0009573	861
Ac78C_OG0010320	525
Acam_OG0000252_OG0	1
Acam_OG0000252_OG1	0
Acam_OG0005131	0
CG9149_OG0011313	2002
Acbp1_OG0009246	488
Acbp2_OG0010415	3758
Acbp4_OG0000311_OG0	1
Acbp4_OG0000311_OG1	0
Acbp6_OG0010414	39
ACC_OG0007193	25668
AcCoAS_OG0000812	10014
Ace_OG0000652_OG0	293
Acer_OG0000953_OG0	21868
Acer_OG0003808	2027
Acf_OG0002671	876
Achl_OG0002770	202
acj6_OG0008333	30
acj6_OG0008334	130
Ack_OG0010507	3662
Ack-like_OG0006546	788
Acn_OG0009540	4748
CG5009_OG0006075	2686
Acox57D-d_OG0006913	361
Acox57D-p_OG0001151	1201
Acp1_OG0009317	630
Acp32CD_OG0009664	0
Acp65Aa_OG0003939	20
Acph-1_OG0001513	337
CG12512_OG0008829	1438
CG18155_OG0007972	46
Acsl_OG0007133	8235
Act42A_OG0000022_OG0	1713
Act42A_OG0000022_OG1	2233
Act42A_OG0000022_OG3	125736
Act42A_OG0000022_OG4	16940
Act42A_OG0000022_OG5	1799
Actn_OG0003148_OG0	27064
Actn3_OG0011403_OG0	0
ACXB_OG0000046_OG0	0
ACXB_OG0000046_OG1	0
ACXB_OG0000046_OG2	0
ACXB_OG0000046_OG2.2	0
ACXD_OG0004078_OG0	381
Acyp_OG0009408	0
Acyp2_OG0011498	368
Ada_OG0002342	26
Ada1-2_OG0003777_OG0	296
Ada2a_OG0005051	246
Ada2b_OG0004799	243
Ada3_OG0007872	1109
AdamTS-A_OG0005247	3246
AdamTS-A_OG0012010	148
AdamTS-B_OG0008089	1510
Adar_OG0007649	919
Adat1_OG0003596	42
Adck1_OG0006032	693
Adck5_OG0010063	750
ADD1_OG0006579	552
Adf1_OG0001636_OG0	207
Adgf-A_OG0001991_OG0	2
Adgf-A_OG0003900	17831
Adgf-A2_OG0010109	703
Adgf-B_OG0010108	5
Adgf-C_OG0001030_OG0	854
Adgf-D_OG0002208_OG0	969
Adgf-E_OG0006152	0
Adh_OG0003395_OG0	0
Adi1_OG0010940	1219
AdipoR_OG0004727	6691
CG3809_OG0004951	0
AdenoK_OG0003918_OG0	1420
Ady43A_OG0002958	1552
AdoR_OG0005733	726
adp_OG0006108	954
AdSS_OG0000854_OG0	10518
Aduk_OG0004873	954
Ae2_OG0010984	6193
CG6512_OG0010913	4224
aft_OG0006080	227
Afti_OG0005567	602
Ag5r_OG0008212	1037
Ag5r2_OG0008213	0
AGBE_OG0007237	9213
AgmNAT_OG0001753	169
ago_OG0010530	1771
AGO1_OG0007307	4605
AGO2_OG0000119_OG0	13279
Agpat1_OG0008448	370
Agpat2_OG0003465	760
Agpat3_OG0004018	2795
Agpat4_OG0004019_OG0	1272
ADPS_OG0002932	6846
agt_OG0001016_OG0	5
Spat_OG0007723	1347
Ahcy_OG0001195_OG0	2127
AhcyL1_OG0011110	2853
AIF_OG0001225	1043
AIMP1_OG0007108	1258
AIMP2_OG0009977	1132
AIMP3_OG0005998	488
Adk1_OG0010829	6682
Adk3_OG0005467	516
Ak6_OG0007201	203
Akap200_OG0000367_OG0	766
Akh_OG0010512	27
AkhR_OG0009627	733
akirin_OG0010441	2248
Akr1B_OG0001292	5841
Akt1_OG0005415	2106
al_OG0008749	189
Aladin_OG0007570	319
AlaRS_OG0003477	3087
AlaRS-m_OG0010596	1462
Alas_OG0006853	10846
alc_OG0006389	5130
Ald1_OG0005647	89374
Ald2_OG0005645	1
Aldh_OG0003615	13648
Aldh-III_OG0006742	13840
Aldh7A1_OG0003841_OG0	275
Alg-2_OG0001588_OG0	940
Alg1_OG0002607_OG0	1931
Alg10_OG0000709_OG0	209
Alg11_OG0012170	1526
CG8412_OG0004562	1954
Alg14_OG0001194_OG0	97
Alg2_OG0010641	1121
Alg3_OG0003012	54
Alg3_OG0006966	521
CG5287_OG0001281	451
CG5287_OG0003790	413
Alg9_OG0005173	477
Alh_OG0004317	1445
Alh_OG0004319	372
Alh_OG0011430	493
alien_OG0009301	2007
ALiX_OG0005343	4166
Alk_OG0006414	2444
CG12179_OG0001176_OG0	46
Alp1_OG0010289	0
Alp10_OG0010194	0
Alp11_OG0008522	79
Alp12_OG0003717	679
Alp13_OG0001034	35
Alp2_OG0000261_OG0	8
Alp2_OG0000261_OG1	2
Alp4_OG0005779	3110
Alp6_OG0006360	12
Alp7_OG0003030	0
Alp9_OG0003931	10
alph_OG0000083_OG0	1702
alph_OG0005113	2826
alpha-Catr_OG0006852	767
alpha-Est1_OG0004357	3445
alpha-Est10_OG0004350	1396
alpha-Est2_OG0000314	435
alpha-Est3_OG0004356	1454
alpha-Est6_OG0004354	2
alpha-Est7_OG0001351	4005
alpha-Est8_OG0004352	1109
alpha-Est9_OG0004351	1148
alpha-Man-Ia_OG0003130	183
alpha-Man-Ia_OG0003131	973
alpha-Man-Ia_OG0001168	1352
alpha-Man-Ib_OG0005087	724
alpha-Man-Ic_OG0011549	62
alpha-Man-IIa_OG0004878	1245
alpha-Man-IIb_OG0005229	1045
alpha-PheRS_OG0008296	1434
alpha-Spec_OG0011040	36313
alpha4GT1_OG0000948	686
alphaCOP_OG0011275	5230
alphaSnap_OG0010384	3331
alphaTub67C_OG0010998	79
Alr_OG0008278	908
alrm_OG0002498	228
Als2_OG0009863	2352
alt_OG0004894	3523
aly_OG0004083	1
Ama_OG0002112	11
Amacr_OG0009433	985
amd_OG0001918	1194
Amnionless_OG0008741	60
amon_OG0011540	1144
amos_OG0003702_OG0	0
AMPdeam_OG0008245	8049
Amph_OG0007204	9003
AMPKalpha_OG0001698	6635
Amt_OG0004607	138
Amun_OG0008385	3195
amx_OG0007575	300
Amy-p_OG0000157_OG0	243
Amy-p_OG0000157_OG0.2	1
Amyrel_OG0006416	25
ana_OG0006403	46
ana1_OG0002269	366
ana2_OG0007120	129
ana3_OG0006194	132
Ance-2_OG0003658	35
Ance-3_OG0001891_OG0	1946
Ance-3_OG0009407	1811
Ance-4_OG0006406	2447
Ance-5_OG0005870	569
anchor_OG0010100	668
Andorra_OG0011741	0
Ank2_OG0010460	4846
Ankle2_OG0000780	1862
l(2)35Be_OG0003404_OG0	0
anox_OG0007490	1447
Ant2_OG0008041	34
antdh_OG0008007	5673
Antp_OG0002113	259
antr_OG0007227	15
AnxB10_OG0008082	8455
AnxB11_OG0008196	2503
AnxB9_OG0004410	27102
aop_OG0003458	1391
aos_OG0010741	1028
Aos1_OG0002145_OG0	426
AOX1_OG0005242	2785
AOX2_OG0000143_OG0	3735
AOX2_OG0000143_OG1	8
AOX4_OG0001465	92
ap_OG0005832	615
AP-1-2beta_OG0008273	3876
AP-1gamma_OG0007680	4568
AP-1mu_OG0005553	2140
AP-1sigma_OG0005334	2092
AP-2alpha_OG0008751	2003
AP-2mu_OG0004736	1764
AP-2sigma_OG0004385	763
Apc_OG0005387	2327
APC10_OG0005888	255
Apc2_OG0005308	350
APC4_OG0003171_OG0	247
APC7_OG0001703	8
ApepP_OG0000963	840
aph-1_OG0003552_OG0	460
aPKC_OG0006607	458
aPKC_OG0006608	53
aPKC_OG0006609	153
Aplip1_OG0011323	557
apn_OG0002443_OG0	3
apolpp_OG0012638	57355
app_OG0010830	782
APP-BP1_OG0010070	367
Appl_OG0007834	3500
Aprt_OG0004075	508
Aps_OG0010085	2038
apt_OG0002733	1042
CG18815_OG0010034	2909
AQP_OG0007242	5062
aqrs_OG0005393	0
aqz_OG0001049_OG1	17632
ara_OG0009939	46
aralar1_OG0001518	3696
Arc1_OG0002768_OG0	10558
Arc2_OG0006127	1341
Arc42_OG0001370_OG0	1527
Archease_OG0002289_OG0	312
Arf51F_OG0006831	2174
Arf79F_OG0012164	6742
ArfGAP1_OG0010836	1682
ArfGAP3_OG0003816_OG0	0
Arfip_OG0005451	438
Arfrp1_OG0007681	202
arg_OG0003183	116
arg_OG0007835	69
Argk_OG0011233	239577
Argk_OG0011925	2545
Argl_OG0009800	517
CG31469_OG0002209_OG0	611
ArgRS_OG0008151	1107
ArgRS-m_OG0004367	480
ari-1_OG0007878	2187
ari-2_OG0003028	1567
Arl1_OG0010003	955
Arl2_OG0004816	162
Arl5_OG0011164	380
Arl6_OG0007042	106
Arl6IP1_OG0004993	757
Arl8_OG0004797	1053
arm_OG0007636	8571
armi_OG0002027	197
Arp1_OG0004441	3972
Arp10_OG0007423	1455
Arp2_OG0001770	2041
Arp3_OG0010555	1618
Arp5_OG0001448_OG0	204
Arp53D_OG0011600	0
Arp6_OG0008512	412
Arp8_OG0007614	551
Arpc1_OG0009187	3966
Arpc2_OG0009417	1793
Arpc3A_OG0005226	607
Arpc3B_OG0008590	32
Arpc4_OG0008719	1484
Arpc5_OG0008957	588
arr_OG0007264	1898
Arr1_OG0009490	10382
Arr2_OG0004099	12684
Ars2_OG0005840	5300
Art1_OG0004911	1495
Art2_OG0008773	7
Art3_OG0004604	528
Art4_OG0004574	117
Art6_OG0004528_OG0	0
Art7_OG0001547_OG0	667
Art8_OG0009662	178
Art9_OG0002219_OG0	0
Arts_OG0000486_OG0	2136
aru_OG0003377	5501
Arv1_OG0013036	154
arx_OG0009914	25
Asap_OG0007180	3267
Asator_OG0002682_OG1	1501
Asciz_OG0010646	57
ase_OG0007840	5
asf1_OG0009889	435
ash1_OG0000982_OG0	138
ash2_OG0004623	1232
Ask1_OG0004518	4668
asl_OG0004217	184
AsnRS_OG0003707	2287
AsnRS-m_OG0006452	247
AsnS_OG0000992	1710
asp_OG0004633	1
Asph_OG0006509	15935
ASPP_OG0006932	3594
CG9572_OG0008488	25924
AspRS_OG0006665	3365
AspRS-m_OG0008886	2012
asrij_OG0006972	1094
asRNA:CR31429_OG0002339_OG0	223
asRNA:CR42743_OG0003772_OG0	1
asRNA:CR43299_OG0012338_OG0	0
asRNA:CR43426_OG0012535_OG0	1
asRNA:CR43454_OG0002277_OG0	26
asRNA:CR43463_OG0001607_OG0	330
asRNA:CR43809_OG0003675_OG0	0
asRNA:CR44106_OG0002406_OG0	24
asRNA:CR44169_OG0002969_OG0	148
asRNA:CR44179_OG0001455_OG0	2013
asRNA:CR44372_OG0000331_OG0	26
asRNA:CR44372_OG0000331_OG1	23
asRNA:CR44894_OG0012090_OG0	0
asRNA:CR45044_OG0005605_OG0	283
asRNA:CR45195_OG0000203_OG0	2074
asRNA:CR45195_OG0000203_OG1	837
asRNA:CR45350_OG0001645_OG0	2194
asRNA:CR45943_OG0010336	374
asRNA:CR46029_OG0000226_OG0	18
asRNA:CR46029_OG0000226_OG1	16
asRNA:CR46139_OG0003106_OG0	37
asRNA:CR46246_OG0011916	1
asRNA:CR46354_OG0002193_OG0	534
asRNA:CR46473_OG0000925_OG0	14
Ass_OG0001346	249
ast_OG0003560	591
AstA_OG0004634	141
AstA-R1_OG0000689	45
AstA-R2_OG0005396	31
AstC_OG0009668	191
AstC-R1_OG0010134	94
AstC-R2_OG0001295_OG0	11
AstCC_OG0009669	14
asun_OG0002419_OG0	175
Asx_OG0006138	1613
Atac1_OG0003748_OG0	99
Atac2_OG0009508	400
Atac3_OG0000828	602
Tat_OG0001330	1799
Ate1_OG0003045	2165
Atet_OG0003384	1226
Atf-2_OG0006059	376
Atf3_OG0007763	3302
Atg1_OG0009929	211
Atg1_OG0009931	1736
Atg10_OG0001598	75
Atg101_OG0008681	1707
Atg12_OG0011904	173
Atg13_OG0004817	1052
Atg14_OG0005089	1097
Atg16_OG0005703	1067
Atg17_OG0004232	2848
Atg18a_OG0011152	2506
Atg18b_OG0001271_OG0	192
Atg2_OG0011112	4381
Atg3_OG0009922	1418
Atg4a_OG0009014	1931
Atg4b_OG0005256	717
Atg5_OG0007974	415
Atg6_OG0005323	991
Atg7_OG0006714	705
Atg8a_OG0008043	15095
Atg8b_OG0005571	0
Atg9_OG0006487	2073
atilla_OG0011822	10203
atk_OG0010362	29
atl_OG0001399	8855
atms_OG0004154	856
ato_OG0004804	8
Atox1_OG0012695	844
ATP6AP2_OG0004869	11598
ATP7_OG0008369	937
ATP8A_OG0007260	5809
ATP8A_OG0007261	55
Atpalpha_OG0002140	22164
ATPCL_OG0006680	11262
ATPsynB_OG0010987	32121
ATPsynbeta_OG0005823	101201
ATPsynbetaL_OG0001317	10
ATPsynC_OG0005792	61172
ATPsynCF6_OG0005500	13172
ATPsynCF6L_OG0010605	0
ATPsynD_OG0004477	26088
ATPsyndelta_OG0007526	17655
ATPsynE_OG0005568	14355
ATPsynG_OG0009657	15211
ATPsyngamma_OG0005690	33144
ATPsynGL_OG0009315	0
ATPsynO_OG0012619	19210
AttC_OG0000164_OG0	3676
AttC_OG0007258	1966
AttD_OG0004890	26
Atu_OG0002096	850
Atx-1_OG0012102	18
Atx2_OG0011501	6804
Atxn7_OG0003444	651
aub_OG0000482_OG0	10
aurA_OG0004964	7
aurB_OG0009647	6
aust_OG0001881	2
aux_OG0003096_OG0	1654
ave_OG0006159	270
Aven_OG0003291	268
awd_OG0002664	11144
Awh_OG0010478	121
axed_OG0010262	606
Axn_OG0005720	1352
axo_OG0003993	842
axo_OG0010625	271
axo_OG0010626	1298
axo_OG0010628	129
Axs_OG0008319	2740
Axud1_OG0003447	1040
az2_OG0006736	149
azot_OG0000210_OG0	2
azot_OG0000210_OG1	0
b_OG0009189	1922
B-H1_OG0000267_OG0	415
B-H1_OG0000267_OG1	187
B4_OG0009202	2273
B52_OG0001376_OG0	6878
b6_OG0007653	94
B9d1_OG0005246	157
B9d2_OG0005830	26
bab1_OG0011327	50
bab1_OG0011328	39
bab2_OG0011326	2375
babo_OG0006628	804
babos_OG0007027	4262
Bacc_OG0008947	15459
Bace_OG0000801_OG0	3
baf_OG0003792	1011
bai_OG0005189	3162
Balat_OG0007229	1
Baldspot_OG0010721	8929
ball_OG0001092_OG1	149
bam_OG0005170	0
bap_OG0001358_OG0	271
Bap111_OG0007677	1763
Bap170_OG0000903_OG0	1207
Bap55_OG0005900	604
Bap60_OG0008560	1602
IMPPP_OG0000305_OG1	24911
barc_OG0010291	714
bark_OG0008784	2332
barr_OG0000425_OG0	448
baz_OG0008596	3328
bb8_OG0005496	1
bbc_OG0007266	5195
CG18067_OG0007098	30935
bbg_OG0010871	1826
bbg_OG0010872	3557
BBIP1_OG0004876	221
BBS1_OG0010413	114
BBS4_OG0002785_OG0	56
BBS5_OG0002086	249
BBS8_OG0008755	203
BBS9_OG0006919	1144
bbx_OG0008688	3671
bc10_OG0010387_OG0	400
BCAS2_OG0005540	371
bcd_OG0002111_OG0	48
bchs_OG0003722	239
BCL7-like_OG0007566	189
bcn92_OG0007793	380
Bdbt_OG0004400	423
bdg_OG0006805	2509
bdl_OG0003385	2882
Bdp1_OG0009215	716
be_OG0000785	2206
BEAF-32_OG0006164	1138
beag_OG0004860	1047
beat-Ia_OG0011784	102
beat-Ib_OG0009146	141
beat-Ic_OG0001866_OG0	32
beat-IIa_OG0005482	237
beat-IIb_OG0005481	220
beat-IIIa_OG0009463	92
beat-IIIb_OG0009460	79
beat-IIIc_OG0003687	247
beat-IV_OG0005508	287
beat-Va_OG0005024	35
beat-Vb_OG0005021	171
beat-Vc_OG0001062_OG0	55
beat-VII_OG0011542	37
beat-VII_OG0011544	50
beg_OG0004008	344
bel_OG0001048	6144
Bem46_OG0008920	394
ben_OG0000514_OG0	1862
Best1_OG0002590_OG0	4690
Best2_OG0010251	6593
Best3_OG0009963	0
Best4_OG0000558_OG0	2
Bet1_OG0003845_OG0	813
Bet3_OG0004072	476
beta-PheRS_OG0005298	1008
beta-Spec_OG0007697	38898
beta'COP_OG0009212	4265
beta3GalTII_OG0012738	160
beta4GalNAcTA_OG0006521	422
beta4GalNAcTB_OG0002610	322
beta4GalT7_OG0005195	267
betaCOP_OG0008653	6858
betaggt-I_OG0008962	1055
betaGlu_OG0002667	410
CG32396_OG0011696	1
Bgb_OG0011276	438
bgcn_OG0001647	370
bgm_OG0009412	7194
BHD_OG0010421	344
bi_OG0003201	232
bi_OG0012904	34
BI-1_OG0004087	4631
bib_OG0001843_OG0	22
BicC_OG0009143	5
BicD_OG0009474	3402
CG11873_OG0005086	1230
bif_OG0003277	1288
bif_OG0012761	375
BigH1_OG0001085_OG0	4
bigmax_OG0005365	554
Bili_OG0002506_OG0	107
bin_OG0010286	84
Bin1_OG0005423	318
bin3_OG0007310	3053
bip1_OG0010560	345
Bka_OG0009250	401
blanks_OG0011885_OG0	3
Blimp-1_OG0010196	3369
Blm_OG0002608	82
Blos1_OG0006148	278
Blos2_OG0010078	266
Blos3_OG0009918	269
Blos4_OG0010933	217
blot_OG0010924	16238
blow_OG0006726	966
blp_OG0005216	828
blw_OG0006982	112254
bma_OG0010967	92
Bmcp_OG0010022	558
bmm_OG0010858	3583
bnb_OG0001206_OG1	1604
CG5059_OG0012191	4302
bnk_OG0005787	0
bnl_OG0004512	4040
boca_OG0006727	1078
bocks_OG0002575_OG0	1248
BOD1_OG0005544	2668
boi_OG0007601	353
boi_OG0007603	114
boil_OG0012322	12
bol_OG0011238	2963
boly_OG0007153	0
BomBc1_OG0001623	61
BomBc2_OG0000769_OG0	9615
BomBc3_OG0004769	2451
BomT3_OG0011469	5450
bon_OG0004934	1392
bond_OG0004726	2904
bonsai_OG0007008	923
Boot_OG0006400	4
bor_OG0004967	1073
bora_OG0003911	3
BORCS5_OG0008208	864
BORCS6_OG0011365	343
BORCS7_OG0007103	104
borr_OG0009292	36
boss_OG0005676	907
botv_OG0006642	653
bou_OG0007819	767
bowl_OG0008785	638
BoYb_OG0000400_OG0	3
br_OG0007659	150
br_OG0011928	7
Br140_OG0001629	805
brat_OG0001919	538
Brca2_OG0000883	351
Brd_OG0010852	0
CG7154_OG0009310	1569
Brd8_OG0002488	445
Bre1_OG0010209	1277
Brf_OG0005483	303
Brf_OG0005485	71
brk_OG0007975	638
brm_OG0009999	2612
Brms1_OG0008442	941
Bro_OG0011272	1
brp_OG0000499_OG1	521
l(3)72Ab_OG0009997	2462
bru1_OG0009737	34
bru1_OG0009738	538
bru2_OG0009740	4367
bru2_OG0011823	77
bru2_OG0012161	445
bru3_OG0010907	707
bru3_OG0011909	28
Bruce_OG0004896	6721
brun_OG0003663	2241
brv1_OG0000706_OG0	0
brv2_OG0010919	0
brv3_OG0011666	2
BRWD3_OG0005288	4094
brwl_OG0009277	1286
bs_OG0003002	452
bs_OG0006897	282
bsf_OG0001906_OG0	2749
Bsg_OG0009780	10215
Bsg25D_OG0003412_OG0	2216
bsh_OG0009110	7
bsk_OG0012344	1670
bt_OG0000537_OG1	204
BTBD9_OG0000546_OG0	1018
BtbVII_OG0011887	2926
btd_OG0007557	59
Btk29A_OG0001838	1168
Btk29A_OG0011763	40
btl_OG0002041	1689
btn_OG0004719	99
Btnd_OG0008611	2
btsz_OG0001035_OG1	1267
btsz_OG0004581	6
btv_OG0003692	14
btv_OG0009487	274
btz_OG0005342	2229
Bub1_OG0001806_OG0	751
Bub3_OG0005120	415
BubR1_OG0000657_OG0	187
Buffy_OG0006561	1843
bug_OG0006803	759
Bug22_OG0009372	310
BuGZ_OG0008876	1194
CG8270_OG0010257	487
bun_OG0000556	2983
bun_OG0009749	5354
bur_OG0003683_OG0	2554
Burs_OG0001045_OG0	0
bves_OG0007497	342
bves_OG0007499	245
bw_OG0006000	132
bwa_OG0009122	250
bwa_OG0012525	264
Bx_OG0008666	10
Bx_OG0008667	355
Bx42_OG0007682	2763
by_OG0005550	11720
byn_OG0010803	0
bys_OG0007950	863
c-cup_OG0012143	0
c(3)G_OG0001464_OG0	339
c11.1_OG0007569	3781
c12.1_OG0007568	1205
c12.2_OG0007567	2426
C15_OG0002126_OG0	32
C1GalTA_OG0009799	916
C3G_OG0007801	6002
C901_OG0008027	55
ca_OG0005700	3451
Ca-alpha1D_OG0009140	7599
Ca-alpha1T_OG0003323	1933
Ca-beta_OG0009681	1161
Ca-Ma2d_OG0009139	1380
CaBP1_OG0008860	3842
cac_OG0000605_OG0	270
cact_OG0009392	17279
cactin_OG0003129	832
cad_OG0009437	4
Cad74A_OG0010922	243
Cad86C_OG0002368	1014
Cad87A_OG0001088_OG0	383
Cad89D_OG0001058_OG0	8
Cad96Ca_OG0011497	2224
Cad96Cb_OG0005172	1
Cad99C_OG0005704	1563
CadN_OG0000277_OG1	181
Caf1-105_OG0002830	155
Caf1-180_OG0007408	268
Caf1-55_OG0001036	1000
cag_OG0001595_OG0	0
CAH1_OG0009192	10211
CAH13_OG0002843	0
CAH14_OG0002807	0
CAH15_OG0006256	1
CAH16_OG0000498_OG1	6
CAH2_OG0001000_OG0	1572
CAH3_OG0003177	1336
CAH5_OG0005796	31
CAH7_OG0000840	1559
CAH8_OG0004748	11
CAH9_OG0005622	1822
CAHbeta_OG0002334	388
cal1_OG0002556_OG0	536
CalpA_OG0003035	4379
CalpB_OG0010971	3583
CalpC_OG0008186	618
Calr_OG0005564	29699
Cals_OG0013279_OG0	1574
Calx_OG0002139_OG0	10
Calx_OG0004417	6825
Calx_OG0004418	2601
calypso_OG0006121	362
Cam_OG0012053	8038
CaMKI_OG0012767	6991
CaMKII_OG0013280	6125
Camp_OG0005907	531
Camta_OG0006364	645
Camta_OG0006365	92
can_OG0004061_OG0	4
CanA1_OG0005778	2306
CanB_OG0000231_OG0	241
CanB_OG0000231_OG1	2692
Cand1_OG0009382	1795
CAP_OG0000587_OG0	16667
CAP_OG0012405	14
Cap-D2_OG0005121	390
Cap-D3_OG0009448	274
Cap-G_OG0002924	643
Cap-H2_OG0004906	1154
Capa_OG0005712	128
Caper_OG0009347	9334
Capr_OG0010138	1716
caps_OG0010156	3772
caps_OG0010157	3310
capt_OG0009025	12096
capu_OG0000612_OG0	289
car_OG0007437	462
CARPA_OG0007960	101
CARPB_OG0007554	16
CarT_OG0009432	63
cas_OG0004236	0
casp_OG0006502	1653
cass_OG0009476	4439
Cat_OG0003869	10096
cathD_OG0002862	21214
cato_OG0006491	2
Catsup_OG0009538	1638
caup_OG0009938	17
cav_OG0000654	156
caz_OG0003243_OG0	1867
cbc_OG0007265	368
Cbl_OG0002051_OG0	1823
CBP_OG0001721	98
CBP_OG0007971	103
Cbp20_OG0005066	356
Cbp53E_OG0006447	629
Cbp80_OG0007913	691
Cbp80_OG0007915	612
Cbs_OG0003124	1055
cbs_OG0007263	852
cbt_OG0008760	3801
Cby_OG0004789	58
Cc2d2a_OG0002702	53
CCAP_OG0011467	7
CCAP-R_OG0000870	61
ccb_OG0012089	1
CCDC151_OG0011900	1
CCDC53_OG0009785	307
Ccdc58_OG0010399	219
Ccdc85_OG0008917	797
CCHa1_OG0004530	21
CCHa1-R_OG0006065	491
CCHa2_OG0002186_OG0	423
CCHa2-R_OG0005836	81
Cchl_OG0004776	4742
CCKLR-17D1_OG0003334	18
CCKLR-17D1_OG0008675	57
CCKLR-17D1_OG0011744	14
CCKLR-17D3_OG0008678	120
Ccm3_OG0005250	1450
Ccn_OG0010106	181
Ccn_OG0010107	300
Ccn_OG0012179	147
Ccp84Ab_OG0000178_OG0	11
Ccp84Ac_OG0001349_OG0	2
Ccp84Ae_OG0002110_OG0	1
Ccp84Af_OG0000109_OG0	0
Ccp84Af_OG0000109_OG1	0
Ccp84Af_OG0000109_OG2	0
Ccp84Ag_OG0001348_OG0	10
Ccs_OG0006299	833
CCT1_OG0002281_OG0	3470
CCT2_OG0003145	3299
CCT3_OG0004995	3646
CCT4_OG0000979	3417
CCT5_OG0006600	3494
CCT6_OG0008508	3372
CCT7_OG0004839	1319
CCT7_OG0004841	686
CCT8_OG0007117	5352
Ccz1_OG0010481	443
cd_OG0004708	19
CD98hc_OG0001357_OG0	9653
Cda4_OG0008701	42
Cda5_OG0008721	1308
Cda9_OG0002707	1
CDase_OG0005749	1204
cdc14_OG0009306	3436
Cdc16_OG0005493	412
Cdc23_OG0009421	285
Cdc27_OG0010426	1406
Cdc2rk_OG0006290	276
Cdc37_OG0011041	2234
Cdc42_OG0008268	1915
Cdc45_OG0007388	354
Cdc5_OG0011371	1219
CDC50_OG0008483	2671
Cdc6_OG0002054	98
Cdc7_OG0007729	9148
Cdep_OG0002087	1985
Cdep_OG0004159	2319
CdGAPr_OG0009111	3591
cdi_OG0000729	2099
cDIP_OG0004394	2344
Cdk1_OG0000555_OG0	34
Cdk12_OG0009875	1132
Cdk2_OG0002391	74
CDK2AP1_OG0008015	608
Cdk4_OG0006632	487
Cdk5_OG0002993	519
Cdk5alpha_OG0009389	929
Cdk7_OG0001724	324
Cdk8_OG0010977	170
Cdk9_OG0007009	486
Cdlc2_OG0000234_OG1	2255
cdm_OG0002482	1294
Cds_OG0010549	1592
Ced-12_OG0009727	687
ced-6_OG0006366	8432
CenB1A_OG0004675	2089
CenG1A_OG0003595_OG0	6387
CenG1A_OG0009182	109
Cenp-C_OG0002322	623
Cep135_OG0009952	283
Cep135_OG0009954	280
cep290_OG0004127	238
Cep89_OG0006812	0
Cep97_OG0008778	389
cer_OG0012078	1114
Cerk_OG0004182	3355
cert_OG0011161	1524
Cf2_OG0008971	2325
Cfp1_OG0007571	516
CG5789_OG0004615	822
cg_OG0006533	3920
CG10000_OG0005395	1
CG10005_OG0004963	99
CG10011_OG0005399	709
CG10013_OG0002410_OG0	0
CG10019_OG0008786	138
CG10026_OG0009081	680
CG10029_OG0004344	0
CG10031_OG0008792	924
CG10035_OG0004420	470
CG10038_OG0001436_OG0	699
CG10041_OG0012259_OG0	0
CG10051_OG0007036	0
CG10053_OG0004336	183
CG10055_OG0004329	1049
CG10062_OG0007038	1983
CG10063_OG0010284	6
CG10064_OG0010282	2
CG10068_OG0004321	654
CG10073_OG0000065_OG2	15
CG10075_OG0010279	1018
CG10077_OG0010277	18964
CG10082_OG0005964	7927
CG10086_OG0001355	0
CG10089_OG0010567	287
CG10098_OG0004320	661
CG10104_OG0006132	0
CG10116_OG0010569	10
CG10126_OG0005023	3312
CG10132_OG0009091	2619
CG10137_OG0009093	699
CG10139_OG0006151	598
CG10140_OG0010573	17
CG10147_OG0010256	163
CG10151_OG0006160	74
CG10154_OG0010575	1
CG10163_OG0010252	4
CG10164_OG0001489	0
CG10165_OG0011781	308
CG10171_OG0010163	491
CG10175_OG0005507	3583
CG10177_OG0001079_OG0	1
CG10184_OG0005509	718
CG10185_OG0005203	10
CG10189_OG0009087	289
CG10194_OG0009085	218
CG10195_OG0003572	428
CG10205_OG0006168	9128
CG10208_OG0005527	409
CG10209_OG0006169	547
CG10211_OG0009505	24797
CG10222_OG0010165	135
CG10226_OG0010249	801
CG10237_OG0003462	18881
CG1024_OG0004294	300
CG10252_OG0011517	3
CG10254_OG0002565	2441
CG10257_OG0006606	414
CG10264_OG0005208	1
CG10265_OG0006935	102
CG10274_OG0003940	1149
CG10280_OG0004257	2
CG10283_OG0001907_OG0	762
CG10286_OG0004292	690
CG10298_OG0004288	0
CG10300_OG0005516	0
CG10301_OG0005515	3
CG10307_OG0005957	1480
CG10311_OG0004972	2841
CG10317_OG0004974	3
CG10321_OG0005965	2424
CG10324_OG0004994	368
CG10332_OG0005992	1
CG10333_OG0009507	1222
CG10336_OG0009516	68
CG10337_OG0009096	702
CG10338_OG0009517	418
CG10339_OG0006873	1000
CG10340_OG0001059_OG0	2033
CG10341_OG0009518	334
CG10343_OG0009520	382
CG10344_OG0007020	96
CG10345_OG0002430_OG0	5484
CG10347_OG0000607_OG0	196
CG10348_OG0003704	278
CG10352_OG0008207	30
CG10353_OG0008206	3367
CG10357_OG0010470	60
CG10359_OG0010469	2573
CG10361_OG0010014	169
CG10362_OG0008202	490
CG10365_OG0005518	2562
CG10366_OG0009102	807
CG10375_OG0005526	777
CG10376_OG0009519	914
CG10383_OG0001909	4555
CG10384_OG0007018	299
CG10405_OG0004983	30
CG10407_OG0005207	241
CG10413_OG0003703_OG0	1467
CG10417_OG0013094	1504
CG10418_OG0010832	311
CG10425_OG0002500	493
CG10428_OG0001263_OG0	347
CG10431_OG0001914	133
CG10433_OG0006904	3183
CG10435_OG0002296_OG0	1140
CG10444_OG0007082	275
CG10445_OG0001356	121
CG10459_OG0001605_OG0	4
CG10462_OG0009105	1013
CG10463_OG0009108	483
CG10466_OG0012145	173
CG10467_OG0010233	854
CG10469_OG0010232	222
CG10470_OG0009541	878
CG10472_OG0000811_OG0	214
CG10479_OG0010225	760
CG10481_OG0009114	56
CG10483_OG0010221	1045
CG10486_OG0010219	9
CG10492_OG0009544	926
CG10494_OG0006908	190
CG10495_OG0009546	180
CG10505_OG0006927	14
CG10508_OG0010314	807
CG10510_OG0003948	1
CG10513_OG0005163	555
CG10514_OG0005162	27
CG10516_OG0009998	368
CG10527_OG0002810_OG0	26954
CG10543_OG0006262	4204
CG10550_OG0000747	7115
CG10555_OG0008527	791
CG10561_OG0009552	1457
CG10565_OG0010321	2908
CG10576_OG0010200	4004
CG10581_OG0010326	19
CG10584_OG0010328	190
CG10587_OG0000094_OG0	0
CG10587_OG0000094_OG1	0
CG10587_OG0000094_OG2	0
CG10589_OG0003950	0
CG10591_OG0010195	1
CG10597_OG0003317	1
CG10598_OG0011740	4
CG10600_OG0009530	4715
CG10602_OG0009532	6352
CG10616_OG0010838	1399
CG10621_OG0001911	240
CG10623_OG0001912	994
CG10628_OG0009107	475
CG10631_OG0001241	3075
CG10646_OG0009949	270
CG10654_OG0009947	163
CG10657_OG0009951	7220
CG10660_OG0010840	367
CG10663_OG0010839	252
CG10669_OG0005156	210
CG10674_OG0010603	618
CG10680_OG0003577	5853
CG10681_OG0009950	172
CG10700_OG0011812	0
CG10702_OG0009548	1058
CG10710_OG0010908	554
CG10713_OG0010576	80
CG10725_OG0010574	1
CG10730_OG0000951	128
CG10731_OG0006517	226
CG10737_OG0006638	33806
CG10738_OG0010568	227
CG1074_OG0007339	682
CG10747_OG0009127	942
CG10748_OG0011855_OG0	0
CG10749_OG0003913_OG0	0
CG10750_OG0009561	0
CG10752_OG0010150_OG0	0
CG10761_OG0008304	0
CG1077_OG0004263	0
CG10793_OG0003237	1
CG10795_OG0006915	319
CG10799_OG0003081	662
CG10801_OG0012112	37
CG10802_OG0008133	1115
CG10803_OG0008134	576
CG10804_OG0008132	492
CG10809_OG0010976	330
CG10814_OG0007257	1
CG10822_OG0007072	0
CG10839_OG0009144	0
CG10841_OG0002198_OG0	13
CG10853_OG0003980_OG0	0
CG10859_OG0009209	0
CG10862_OG0002017_OG1	4315
CG10863_OG0010486	2957
CG10863_OG0012194_OG0	19
CG10864_OG0005043	259
CG10866_OG0010485	409
CG10874_OG0003457	1404
CG10877_OG0002385_OG0	67
CG10887_OG0002183_OG0	0
CG10898_OG0002547	356
CG1090_OG0003105_OG0	483
CG10903_OG0002293_OG0	336
CG10904_OG0011634	185
CG10907_OG0001984_OG0	327
CG10909_OG0005022	0
CG10910_OG0006092	8
CG10911_OG0006095	0
CG10912_OG0000471	0
CG10914_OG0006109	257
CG10919_OG0001352	7
CG1092_OG0001161_OG0	69
CG10920_OG0007959	0
CG10927_OG0006710	105
CG10931_OG0006071	3
CG10932_OG0007954	1820
CG10934_OG0002756_OG0	1
CG10939_OG0005908	5785
CG10947_OG0009415	2305
CG10948_OG0009927	1868
CG10949_OG0009416	292
CG10950_OG0012279	0
CG10958_OG0001743	150
CG10959_OG0008299	121
CG10962_OG0007748	130
CG10970_OG0003173	171
CG10973_OG0012539	326
CG10979_OG0004244	752
CG10984_OG0009934	540
CG10996_OG0008249	2
CG11000_OG0004245	62
CG11007_OG0003037	408
CG11018_OG0007064	0
CG11029_OG0001270	102
CG1103_OG0003103_OG0	259
CG11030_OG0003728	1093
CG11034_OG0001268	229
CG11035_OG0002292_OG0	676
CG11041_OG0001654	15
CG11044_OG0007073	1761
CG1105_OG0004314	3211
CG11050_OG0009604	5226
CG11060_OG0006765	2
CG11068_OG0011716	14
CG11069_OG0004655	1585
CG11076_OG0001759	1212
CG11077_OG0000549_OG0	0
CG11085_OG0008456	4
CG11089_OG0004653	540
CG11095_OG0003249	411
CG11099_OG0007074	849
CG11103_OG0003250	493
CG11106_OG0012330	0
CG11109_OG0001964	427
CG11110_OG0006619	264
CG11123_OG0006752	483
CG11125_OG0006747	585
CG11127_OG0006744	491
CG1113_OG0004171	103
CG11131_OG0001957_OG0	4
CG11134_OG0003251	474
CG11141_OG0006745	984
CG11145_OG0006754	0
CG11147_OG0003729	13712
CG11149_OG0003730	1
CG11151_OG0008256	4866
CG11159_OG0006283	4
CG1116_OG0004164	1274
CG11162_OG0008263	0
CG11168_OG0004657	1445
CG11170_OG0006462	195
CG11178_OG0003327	502
CG11180_OG0006625	1393
CG11191_OG0007189	1000
CG11192_OG0007095	1
CG11200_OG0007088	13033
CG11211_OG0012938	49415
CG11226_OG0012166_OG0	2
CG11227_OG0007505	0
CG1124_OG0002090	14656
CG11241_OG0003815_OG0	7
CG11247_OG0009861	520
CG11248_OG0003830_OG0	180
CG11249_OG0009864	17
CG11251_OG0001998	0
CG11257_OG0007039	307
CG11263_OG0001789	6
CG11267_OG0011856	1346
CG11269_OG0006458	0
CG11275_OG0002906	4557
CG11279_OG0003924_OG0	355
CG11286_OG0004361	0
CG1129_OG0002085	679
CG11291_OG0003029	9
CG11294_OG0007761	21
CG11298_OG0007031	0
CG11309_OG0010303	1305
CG11317_OG0012026	274
CG11318_OG0000756	70
CG11319_OG0009603	1238
CG11327_OG0009628	45
CG11333_OG0002657_OG0	0
CG11334_OG0005804	1507
CG11342_OG0011920	50
CG11345_OG0011138	15
CG11349_OG0011131	1
CG11353_OG0011127	192
CG11356_OG0008477	14
CG11357_OG0011126	288
CG1136_OG0010499	2047
CG11367_OG0000806_OG0	12
CG11369_OG0011699	2
CG1137_OG0004303	1
CG11370_OG0003817_OG0	0
CG11377_OG0008723	965
CG11378_OG0007395	1038
CG11379_OG0007397	0
CG11380_OG0007400	3
CG11381_OG0007402	1
CG11382_OG0007404	53
CG11384_OG0007396	0
CG1139_OG0004077	1
CG11391_OG0001026_OG0	185
CG11396_OG0010345	727
CG11398_OG0007405	226
CG11403_OG0007406	593
CG11404_OG0012169	0
CG11406_OG0006889	2
CG11409_OG0007766	52
CG11413_OG0011575	216
CG11414_OG0006019	2759
CG11417_OG0007590	1243
CG1142_OG0012974	465
CG11425_OG0009823	359
CG11426_OG0009824	3430
CG1143_OG0011104	1405
CG11436_OG0003200	125
CG11437_OG0009825	5
CG11438_OG0009826	352
CG11447_OG0004515	495
CG11449_OG0000981_OG1	130
CG11453_OG0001027_OG0	821
CG11454_OG0001792	277
CG11456_OG0003951	238
CG11459_OG0000135_OG1	576
CG1146_OG0011093	5525
CG11470_OG0000857	3
CG11474_OG0005934	1087
CG11475_OG0005935	58
CG11498_OG0001515	378
CG11504_OG0002630	527
CG11523_OG0009832	229
CG11529_OG0010828	117
CG11537_OG0010640	2089
CG11550_OG0002660	3508
CG11560_OG0010817	440
CG11562_OG0008742	277
CG11563_OG0002662	472
CG11566_OG0007496	80
CG11570_OG0004027	0
CG11581_OG0008240	0
CG11583_OG0010538	520
CG11584_OG0008239	0
CG11585_OG0012335	1
CG11586_OG0010534	413
CG11590_OG0001741	579
CG11593_OG0010497	544
CG11594_OG0010492	1545
CG11596_OG0007629	500
CG11601_OG0008739	373
CG11608_OG0000142_OG0	2
CG1161_OG0004180	3137
CG11617_OG0008731	518
CG11619_OG0003864_OG0	2
CG11626_OG0011450	3
CG11629_OG0003739	0
CG11630_OG0009580	0
CG11634_OG0009583	0
CG11635_OG0007156	5
CG11638_OG0007387	185
CG11655_OG0001745_OG0	1653
CG11656_OG0005013	7
CG11658_OG0010025	848
CG11663_OG0012087	0
CG11664_OG0011395	0
CG11666_OG0012316	0
CG11668_OG0002452	296
CG11670_OG0005008	14
CG11672_OG0004805	6
CG11674_OG0008231	6
CG11679_OG0008511	249
CG11686_OG0002448_OG0	2443
CG11693_OG0004810	193
CG11694_OG0000225_OG0	0
CG11694_OG0000225_OG1	77
CG11695_OG0007879	592
CG11696_OG0007880	615
CG11698_OG0002319_OG0	4
CG11699_OG0007882	1057
CG11703_OG0002165_OG0	0
CG11710_OG0001691_OG0	507
CG1172_OG0004189	455
CG11722_OG0001391	353
CG11723_OG0003571	251
CG11726_OG0010048	0
CG11737_OG0001419_OG0	1540
CG11741_OG0001420_OG0	5
CG11752_OG0007995	2666
CG11755_OG0000851	187
CG11756_OG0007997	9
CG11760_OG0004826	212
CG11768_OG0004832	238
CG11771_OG0005200	1840
CG11777_OG0006309	318
CG11779_OG0004481	1222
CG11786_OG0012799	29
CG11788_OG0007083	83
CG11790_OG0005187	2711
CG11791_OG0012008	3534
CG11807_OG0003009_OG0	595
CG11808_OG0006841	284
CG11811_OG0004058	443
CG11816_OG0008636	0
CG11835_OG0000264_OG0	11875
CG11835_OG0000264_OG1	6278
CG11837_OG0005082	245
CG11841_OG0005083	4189
CG11842_OG0000856_OG1	1482
CG11843_OG0011490	243
CG11852_OG0002502_OG0	625
CG11854_OG0005171	52
CG11857_OG0005167	1319
CG11858_OG0005166	315
CG11878_OG0000055_OG0	0
CG11878_OG0000055_OG1	20
CG11878_OG0000055_OG2	565
CG11882_OG0005094	146
CG11883_OG0006313	777
CG11885_OG0003355	285
CG11892_OG0005161	22
CG11893_OG0000039_OG2	40
CG11899_OG0005100	3617
CG11902_OG0005155	386
CG11906_OG0001618	491
CG11911_OG0008747	3
CG11912_OG0008746	1
CG11920_OG0005183	300
CG11927_OG0003556	748
CG11929_OG0011773	0
CG11961_OG0001155_OG0	1257
CG11964_OG0004848	232
CG11970_OG0004849	1409
CG11975_OG0004850	1116
CG11977_OG0012457_OG0	1
CG11980_OG0002337	208
CG11983_OG0004852	121
CG11986_OG0004855	66
CG11997_OG0004862	15
CG11999_OG0004179	1278
CG12003_OG0004112	1
CG12004_OG0011286	3148
CG12009_OG0010662	0
CG12010_OG0010671	157
CG12011_OG0011025	1
CG12012_OG0010672	687
CG12016_OG0010666	1138
CG12017_OG0010661	4
CG12020_OG0011042	0
CG12024_OG0011050	965
CG12025_OG0011053	864
CG12035_OG0011029	0
CG12038_OG0011331	289
CG12054_OG0000497	2593
CG12056_OG0003138	735
CG12057_OG0003139	1
CG12061_OG0000938_OG0	0
CG12065_OG0007412	4852
CG12069_OG0001519	0
CG12071_OG0011553	210
CG12071_OG0013484	284
CG12075_OG0007754	5614
CG1208_OG0004248	827
CG12081_OG0007411	824
CG12084_OG0011296	2483
CG12091_OG0011293	4788
CG12093_OG0011111	1949
CG12096_OG0008559	602
CG12099_OG0011289	9126
CG12104_OG0011284	287
CG12105_OG0004111	675
CG12106_OG0007586	61
CG12107_OG0006719	466
CG12111_OG0007413	2
CG12112_OG0012598_OG0	65
CG12115_OG0007587	0
CG12116_OG0008625	3538
CG12118_OG0007585	4292
CG12121_OG0007579	2791
CG12123_OG0003325	221
CG12128_OG0002879	780
CG12129_OG0002878	1355
CG1213_OG0002105	3787
CG12134_OG0006319	321
CG12147_OG0004192	0
CG12155_OG0003210	928
CG12159_OG0002860	365
CG12164_OG0006760	0
CG12170_OG0002098	1116
CG12171_OG0004222	1488
CG12173_OG0004172	787
CG12177_OG0008262	1086
CG1218_OG0002103	329
CG12182_OG0011099	184
CG12194_OG0008975	760
CG12204_OG0001687	130
CG12206_OG0008131	105
CG12209_OG0002818	33
CG12213_OG0002418	1531
CG12219_OG0007713	760
CG12224_OG0000651_OG1	575
CG12231_OG0003119	0
CG12236_OG0008414	730
CG12237_OG0007424	1391
CG12239_OG0001754	2994
CG12241_OG0001396	563
CG12253_OG0011818	157
CG12256_OG0004947	57
CG12259_OG0005539	592
CG12268_OG0005336	393
CG1227_OG0004337	303
CG12278_OG0004413	2
CG12279_OG0004445	155
CG12288_OG0009457	69
CG12289_OG0010046	0
CG12290_OG0002618	4644
CG12299_OG0009634	365
CG12301_OG0001981	491
CG12307_OG0009694	0
CG1231_OG0011372	74
CG12316_OG0009955	1067
CG12320_OG0005053	94
CG12321_OG0001064_OG0	783
CG12325_OG0002854	580
CG1233_OG0011370	1533
CG1234_OG0004335	837
CG12341_OG0002848	358
CG12343_OG0002853	662
CG12344_OG0002855	558
CG12355_OG0012373	215
CG1236_OG0002100	786
CG12362_OG0000821_OG0	0
CG12374_OG0007223	6
CG12375_OG0009777	1148
CG12379_OG0008514	40
CG12384_OG0006229	3370
CG1239_OG0004237	177
CG12395_OG0001736	0
CG12398_OG0008359	10
CG12402_OG0002224_OG0	66
CG12420_OG0002594_OG0	13
CG12426_OG0005340	1
CG12438_OG0003802	0
CG12439_OG0009296	0
CG12446_OG0001786_OG0	1
CG12448_OG0009145	0
CG1246_OG0011105	14
CG12464_OG0011955	0
CG12470_OG0007846	5
CG12479_OG0008243	0
CG12480_OG0008242	0
CG12481_OG0008237	1
CG12490_OG0000233_OG1	0
CG12496_OG0007599	9
CG12498_OG0008105	0
CG12499_OG0002285_OG0	737
CG12502_OG0011339	240
CG12507_OG0008176	2
CG12511_OG0009568	0
CG12516_OG0005410	0
CG12517_OG0009649	2
CG12520_OG0010149	13
CG12521_OG0012944	13
CG12531_OG0008272	168
CG12535_OG0008128	0
CG12539_OG0008363	0
CG12540_OG0008220	9
CG12541_OG0007825	191
CG12560_OG0012234	416
CG12567_OG0012740	2371
CG12576_OG0001784_OG0	6175
CG12581_OG0001679_OG0	5045
CG12589_OG0011424	1
CG12590_OG0011977	0
CG12594_OG0005596	367
CG12607_OG0011139	1
CG12609_OG0008677	0
CG12617_OG0003653	0
CG12620_OG0009462	0
CG12637_OG0008050	0
CG12643_OG0007518	118
CG1265_OG0010531	3280
CG12655_OG0000445_OG2	1930
CG12659_OG0007410	82
CG12661_OG0007749	1
CG12662_OG0007747	0
CG12672_OG0007868	73
CG12674_OG0003570	0
CG12679_OG0001731_OG0	0
CG12680_OG0001718	0
CG12682_OG0012323	0
CG12691_OG0007931	0
CG12692_OG0000634_OG0	9
CG12693_OG0012106	8
CG12698_OG0008169	0
CG12699_OG0000230_OG1	0
CG12702_OG0001192	25
CG12708_OG0000271_OG0	8
CG12708_OG0000271_OG0.2	32
CG1271_OG0010635	634
CG12713_OG0003881_OG0	40
CG12716_OG0008438	0
CG12723_OG0008557	197
CG12728_OG0000928_OG0	200
CG12729_OG0011725	3
CG1273_OG0010536	91
CG12730_OG0007375	1014
CG12744_OG0000893	220
CG12746_OG0004208	2676
CG1275_OG0011072	2890
CG12768_OG0001283_OG0	340
CG12769_OG0007187	108
CG12773_OG0003140	964
CG12782_OG0012281	1
CG12783_OG0000743_OG0	17
CG12784_OG0005236	0
CG12795_OG0008825	580
CG12811_OG0002240	1167
CG12817_OG0002595_OG0	43
CG12818_OG0004897	319
CG12822_OG0001599	1934
CG12825_OG0001130_OG1	73
CG12826_OG0002951	43
CG12828_OG0011622	0
CG12831_OG0011623_OG0	0
CG12836_OG0002963_OG0	4
CG12848_OG0006045	451
CG12849_OG0011577	0
CG12851_OG0005862	126
CG12857_OG0006163	0
CG12860_OG0006154	12
CG12861_OG0006153	1
CG12862_OG0011585_OG0	1
CG12863_OG0011584	292
CG12866_OG0002772	5
CG12868_OG0001564	350
CG12869_OG0006145	312
CG12869_OG0006146	151
CG12877_OG0001472_OG0	49
CG1288_OG0001350	0
CG12880_OG0005345	5
CG12883_OG0001474	146
CG12885_OG0001477	266
CG12895_OG0006308	1207
CG12909_OG0002821	154
CG12910_OG0006305	227
CG12911_OG0006304	2
CG12914_OG0002819	0
CG12917_OG0002815	0
CG12920_OG0006291	1
CG12926_OG0006349	579
CG12929_OG0006357	96
CG12934_OG0006315	3
CG12935_OG0002846	338
CG12942_OG0001596_OG0	22
CG12945_OG0004570	747
CG12947_OG0004568	50
CG12948_OG0004558	204
CG12963_OG0001641_OG0	0
CG12964_OG0002996_OG0	6
CG12970_OG0006808	75
CG12971_OG0010294	3
CG12974_OG0010307	47
CG12983_OG0010332	0
CG12984_OG0003949	0
CG12985_OG0000915	70
CG12986_OG0011685	4
CG1299_OG0000523_OG0	7668
CG12990_OG0007696	2
CG12991_OG0007703	2838
CG12992_OG0011688	55
CG12994_OG0007707	17
CG12995_OG0008599	3
CG12998_OG0011739	4
CG13000_OG0011738	1
CG13001_OG0008580	210
CG13002_OG0008577	7
CG13003_OG0008572	970
CG13004_OG0008570	318
CG13005_OG0008567	74
CG13008_OG0008305	9
CG13010_OG0003260	1
CG13012_OG0008317	748
CG13014_OG0008547	293
CG13016_OG0006536	212
CG13018_OG0006537	179
CG13021_OG0003241	2
CG13022_OG0010698	53
CG13023_OG0010699	3
CG13024_OG0010708	904
CG13026_OG0010716	770
CG13028_OG0004010	3
CG13031_OG0012200	555
CG13032_OG0004014_OG0	3
CG13033_OG0010736	2
CG13038_OG0010761	2
CG13039_OG0010762	0
CG1304_OG0000265_OG0	0
CG1304_OG0000265_OG1	0
CG13040_OG0010763	0
CG13041_OG0000280_OG0	8
CG13041_OG0000280_OG0.2	0
CG13042_OG0010767	5
CG13043_OG0000281_OG0	0
CG13043_OG0000281_OG1	0
CG13044_OG0010768	3
CG13045_OG0000814	0
CG13046_OG0010771	1
CG13047_OG0010772	1
CG13048_OG0010773	0
CG13049_OG0010774	4
CG13051_OG0011898	2
CG13053_OG0010778	0
CG13054_OG0010779	5
CG13055_OG0010780	10
CG13056_OG0010757	0
CG13058_OG0004021	0
CG13059_OG0010764	0
CG13062_OG0010766	1
CG13064_OG0010775	0
CG13065_OG0010776	0
CG13066_OG0012201	2
CG13068_OG0002030_OG1	47
CG13069_OG0004022	0
CG1307_OG0004308	746
CG13070_OG0012202	0
CG13071_OG0011899	4
CG13073_OG0012731_OG0	2
CG13074_OG0010797	31
CG13075_OG0000216_OG0	4
CG13075_OG0000216_OG1	4
CG13077_OG0009097	1531
CG13078_OG0003575_OG0	0
CG13081_OG0003574	3
CG13082_OG0009094	114
CG13083_OG0009084	1
CG13084_OG0009083	5
CG13085_OG0001922	47
CG13086_OG0003709	206
CG13088_OG0001266	121
CG1309_OG0010533	2229
CG13096_OG0003720	809
CG13097_OG0001923	565
CG13101_OG0009304	629
CG13102_OG0009298	0
CG13108_OG0009295	111
CG13110_OG0011792	0
CG13113_OG0001247_OG0	1
CG13114_OG0009279	0
CG13116_OG0001878	1876
CG13123_OG0001877	71
CG13124_OG0003502	32057
CG13126_OG0003515	268
CG13127_OG0001844	0
CG13131_OG0000790_OG0	0
CG13133_OG0003525	37
CG1314_OG0011674	0
CG13144_OG0009363	49
CG13148_OG0007214	20
CG13151_OG0006215	145
CG13154_OG0006206	8
CG13155_OG0006196	2
CG13157_OG0002779	0
CG1316_OG0000430_OG0	2314
CG13168_OG0006184	3
CG1317_OG0011084	5309
CG13170_OG0006182	0
CG13171_OG0006180	0
CG13177_OG0012831	27
CG13185_OG0002928	1337
CG13186_OG0006594	0
CG13192_OG0006567	275
CG13193_OG0006565	46
CG13196_OG0006560	19
CG13197_OG0006563	565
CG13202_OG0001123_OG0	3
CG13203_OG0006235	12
CG13204_OG0006233	684
CG13215_OG0002793_OG0	0
CG13216_OG0001568_OG0	1
CG13218_OG0002791_OG0	0
CG13220_OG0001573_OG0	0
CG13223_OG0001571_OG0	0
CG13226_OG0002794_OG0	2
CG13227_OG0006218_OG0	0
CG13228_OG0011587_OG0	0
CG13229_OG0002786_OG0	5
CG13229_OG0002787_OG0	487
CG13231_OG0006217	1
CG13239_OG0009815	3
CG1324_OG0007509	0
CG13243_OG0009147	0
CG13247_OG0010378	47
CG13248_OG0010371	330
CG13250_OG0011870	11
CG13251_OG0010355	208
CG13252_OG0003952	861
CG13258_OG0009399	56
CG13272_OG0008882	1
CG13280_OG0008881	1
CG13282_OG0008887	60
CG13285_OG0010583	220
CG13287_OG0010216	0
CG13288_OG0010220	15
CG13293_OG0003937	112
CG13295_OG0010231	992
CG13297_OG0010242	0
CG13299_OG0011864	0
CG13300_OG0003943	239
CG13305_OG0011196	4
CG13306_OG0011204	112
CG13308_OG0004102	0
CG13309_OG0011211	0
CG13310_OG0011207	40
CG13312_OG0011210	0
CG13313_OG0004105_OG0	0
CG13314_OG0011224	9
CG13315_OG0011237	813
CG13318_OG0004834	1742
CG13319_OG0006667	243
CG13321_OG0006673	14
CG13326_OG0006545	6
CG13330_OG0007271	7
CG13331_OG0007273	44
CG13332_OG0007274	12
CG13334_OG0007281	1
CG13337_OG0011662	180
CG13339_OG0007296	392
CG13344_OG0007304	252
CG13358_OG0007351	541
CG13359_OG0012499	7
CG13360_OG0010145	2170
CG13361_OG0003189	9
CG13362_OG0007862	1
CG13364_OG0001174_OG0	0
CG13365_OG0007831	1165
CG13367_OG0003188_OG0	565
CG13369_OG0003181	1372
CG13375_OG0007847	53
CG13377_OG0007849	808
CG13380_OG0010135	0
CG13384_OG0003473	1130
CG13385_OG0012520	0
CG13386_OG0003471	134
CG1339_OG0006721	4
CG13390_OG0003479	303
CG13392_OG0003476	208
CG13397_OG0003469	238
CG13398_OG0003468	557
CG13403_OG0008236	15
CG13404_OG0008224	64
CG13405_OG0011376	0
CG13407_OG0004768	12
CG13408_OG0004770	86
CG13409_OG0004775	388
CG13423_OG0007099	1492
CG13426_OG0011654	0
CG13427_OG0003049	1
CG13428_OG0007100	583
CG13430_OG0001658	333
CG13436_OG0006622	7
CG13437_OG0006285	202
CG13438_OG0006243	0
CG1344_OG0012226	473
CG13442_OG0006244	12
CG13443_OG0006248	0
CG13445_OG0003880	1
CG13449_OG0009980	14
CG13454_OG0003875_OG0	0
CG13455_OG0009966	6
CG13457_OG0001288	0
CG13458_OG0004037	304
CG13460_OG0010841	3
CG13465_OG0000343_OG0	0
CG13471_OG0004048	0
CG13473_OG0010860	1
CG13474_OG0004049	0
CG13476_OG0012898	2
CG13481_OG0000339_OG0	33
CG13481_OG0000339_OG1	1
CG13484_OG0010886	116
CG13488_OG0001544_OG1	1
CG13492_OG0005946	1
CG13501_OG0005936	12
CG13502_OG0005931	50
CG13502_OG0012991	5
CG13506_OG0007028	4781
CG13510_OG0006998	539
CG13511_OG0006997	17
CG13516_OG0006995	471
CG13526_OG0006986	0
CG13527_OG0006984	1
CG13531_OG0006978	797
CG13532_OG0006975	166
CG13538_OG0005981	0
CG13539_OG0012044	0
CG1354_OG0007555	3219
CG13541_OG0012280	0
CG13544_OG0005976	0
CG13545_OG0012580	5
CG13551_OG0000540_OG1	100641
CG13551_OG0012048	1668
CG13557_OG0012477	0
CG13558_OG0001556	0
CG13559_OG0012047	14
CG13561_OG0011643	6
CG13562_OG0011631	19
CG13575_OG0006892	13
CG13577_OG0001150_OG0	2
CG13578_OG0006898	661
CG13579_OG0006013	117
CG1358_OG0006724	705
CG13581_OG0002746	0
CG13585_OG0011574	4137
CG13587_OG0006025	34
CG13594_OG0006033	361
CG13599_OG0005537	47
CG1360_OG0006725	103
CG13601_OG0005534	514
CG13603_OG0005332	1764
CG13605_OG0005319	1186
CG13606_OG0005306	174
CG13607_OG0005318	1525
CG13609_OG0012982	9
CG13613_OG0005278	0
CG13614_OG0002525_OG0	0
CG13615_OG0002524	0
CG13616_OG0005272	30
CG13618_OG0005267	180
CG13622_OG0005268	15
CG13623_OG0005265	444
CG13625_OG0004618	787
CG13627_OG0004629	51
CG13630_OG0004630	1042
CG13631_OG0004635	1215
CG13634_OG0004637	6
CG13641_OG0004650	101
CG13643_OG0002274	86
CG13653_OG0002504	0
CG13654_OG0005174	266
CG13663_OG0011496	470
CG13667_OG0004090_OG0	194
CG13670_OG0011168	7
CG13671_OG0004086_OG0	382
CG13675_OG0000560_OG2	5
CG13676_OG0003984	266
CG13678_OG0000129_OG3	5
CG1368_OG0008241	10
CG13685_OG0010463	171
CG13689_OG0008772	86
CG13690_OG0008752	37
CG13692_OG0008754	0
CG13698_OG0010125	1035
CG13699_OG0003907_OG0	4
CG13705_OG0010610	17
CG13707_OG0010613	36
CG13708_OG0010614	1
CG1371_OG0006292	1877
CG13711_OG0010618	1
CG13712_OG0010619	0
CG13713_OG0010620	2
CG13716_OG0010627	17
CG13720_OG0004084	0
CG13721_OG0012208	0
CG13722_OG0011130	927
CG13723_OG0010915	0
CG13724_OG0010917	0
CG13725_OG0010918	0
CG13727_OG0004055	45
CG13728_OG0010923	0
CG13731_OG0011910	19
CG13733_OG0010089	1
CG13738_OG0011907	3
CG13739_OG0002891	129
CG13743_OG0006405	283
CG13744_OG0006409	0
CG13747_OG0006408	1
CG13748_OG0006626	3
CG13751_OG0001660_OG0	483
CG13760_OG0007606	570
CG13766_OG0009602	148
CG13771_OG0009612	2
CG13775_OG0003750_OG0	63
CG13784_OG0000956_OG0	963
CG13786_OG0003631	4
CG13796_OG0001883_OG0	1232
CG13801_OG0000219_OG0	0
CG13801_OG0000219_OG1	3
CG13806_OG0011077	4
CG13807_OG0011075	163
CG13810_OG0011066	4
CG13813_OG0010189	231
CG13829_OG0011464	3
CG13833_OG0004687	1242
CG13837_OG0002276	0
CG13838_OG0011993	0
CG13841_OG0004694	711
CG13842_OG0004706	17
CG13847_OG0004737	22
CG13850_OG0004743	698
CG13855_OG0004744	2
CG13856_OG0004745	753
CG13857_OG0004746	7
CG13862_OG0004760	0
CG13868_OG0007089	18438
CG13868_OG0013578	3038
CG13869_OG0007075	23
CG1387_OG0008528	44
CG13870_OG0007093	18
CG13871_OG0003047	38
CG13872_OG0007071	0
CG13875_OG0011381	381
CG13876_OG0001334_OG0	81
CG13877_OG0011937	217
CG13884_OG0000403_OG0	1
CG13887_OG0011343	4886
CG13891_OG0002060	3
CG13893_OG0011360	1340
CG13894_OG0004129	277
CG13895_OG0004128	561
CG13901_OG0011344	197
CG13907_OG0011337	3914
CG13912_OG0011325	485
CG13917_OG0011285	8015
CG13919_OG0011274	127
CG13920_OG0011271	1118
CG13921_OG0011032	236
CG13924_OG0011054	73
CG13926_OG0011282	376
CG13928_OG0011279	953
CG13930_OG0011024	2
CG13931_OG0004073	3
CG13933_OG0011036	1286
CG13937_OG0011056	2698
CG13949_OG0003375	41
CG13950_OG0003376	109
CG13954_OG0006374	194
CG13955_OG0002890_OG0	4
CG13962_OG0012240	0
CG13970_OG0009133_OG0	0
CG13972_OG0005361	3
CG13983_OG0002696	6
CG13991_OG0000661_OG1	1
CG13992_OG0002070_OG0	0
CG13994_OG0011942	410
CG13995_OG0000538_OG0	179
CG13999_OG0000662_OG0	72
CG14005_OG0001926	316
CG14006_OG0001927	1
CG14007_OG0009567	3
CG14011_OG0003731	147
CG14013_OG0003734	0
CG14014_OG0009443	1
CG14015_OG0009446	161
CG14017_OG0003733	0
CG14020_OG0003686	84
CG14022_OG0008831	5832
CG14024_OG0003410_OG0	45
CG14034_OG0008836	21
CG14036_OG0008842	0
CG14042_OG0001816	71
CG14043_OG0003425	882
CG14044_OG0008964	142
CG14050_OG0000684	28
CG14052_OG0007777	8
CG14053_OG0012099	3
[truncated: 9,910 more rows]
