# Supplementary material for: Evolution of chemosensory tissues and cells across ecologically diverse Drosophilids
Source: Nat Commun. 2024 Feb 5;15:1047. doi: 10.1038/s41467-023-44558-4 (PMC10844241; doi:10.1038/s41467-023-44558-4)
Supplement: Supplementary file 18 — Supplementary Data 15 [file 41467_2023_44558_MOESM18_ESM.zip › all_count_tables_renamed/SECA8LE_counts_trim_genes_FBids_1_1_sorted.txt]

128up_OG0006588	921
14-3-3epsilon_OG0002478	5034
14-3-3epsilon_OG0001126_OG1	16099
140up_OG0004534	360
18w_OG0003044	2410
26-29-p_OG0010897	4304
2mit_OG0000576_OG0	37
5-HT1A_OG0006644	56
5-HT1B_OG0006647	85
5-HT2A_OG0000287_OG0	39
5-HT2B_OG0011472	56
5-HT7_OG0005777	69
5PtaseI_OG0005188	857
7B2_OG0004187	702
a_OG0006460	1398
a10_OG0010691	84
a5_OG0009037	31
a6_OG0007651	267
AANATL2_OG0003640	191
AANATL4_OG0000091_OG1	0
AANATL7_OG0007605	14
Aasdh_OG0001831	148
Aatf_OG0001947	380
aay_OG0011265	4020
ab_OG0009683	402
ab_OG0009684	34
ABCB7_OG0011281	2246
Pmp70_OG0003257	2676
Abd-B_OG0005000	1
Abi_OG0002227_OG0	550
Abl_OG0010722	1883
abo_OG0009656	198
Abp1_OG0010565	478
abs_OG0003097	355
ac_OG0007843	0
Ac13E_OG0008321	2731
Ac3_OG0009573	332
Ac78C_OG0010320	57
Acam_OG0000252_OG0	0
Acam_OG0000252_OG1	0
Acam_OG0005131	0
CG9149_OG0011313	696
Acbp1_OG0009246	619
Acbp2_OG0010415	273
Acbp4_OG0000311_OG0	0
Acbp4_OG0000311_OG1	0
Acbp6_OG0010414	16
ACC_OG0007193	7382
AcCoAS_OG0000812	3794
Ace_OG0000652_OG0	297
Acer_OG0000953_OG0	4906
Acer_OG0003808	1067
Acf_OG0002671	1094
Achl_OG0002770	202
acj6_OG0008333	3
acj6_OG0008334	6
Ack_OG0010507	2466
Ack-like_OG0006546	525
Acn_OG0009540	3065
CG5009_OG0006075	3598
Acox57D-d_OG0006913	285
Acox57D-p_OG0001151	1410
Acp1_OG0009317	1077
Acp32CD_OG0009664	0
Acp65Aa_OG0003939	2
Acph-1_OG0001513	189
CG12512_OG0008829	693
CG18155_OG0007972	19
Acsl_OG0007133	6496
Act42A_OG0000022_OG0	8503
Act42A_OG0000022_OG1	319822
Act42A_OG0000022_OG3	101711
Act42A_OG0000022_OG4	77594
Act42A_OG0000022_OG5	506
Actn_OG0003148_OG0	87998
Actn3_OG0011403_OG0	0
ACXB_OG0000046_OG0	0
ACXB_OG0000046_OG1	2
ACXB_OG0000046_OG2	0
ACXB_OG0000046_OG2.2	0
ACXD_OG0004078_OG0	6
Acyp_OG0009408	0
Acyp2_OG0011498	280
Ada_OG0002342	178
Ada1-2_OG0003777_OG0	187
Ada2a_OG0005051	89
Ada2b_OG0004799	268
Ada3_OG0007872	732
AdamTS-A_OG0005247	2874
AdamTS-A_OG0012010	16
AdamTS-B_OG0008089	1811
Adar_OG0007649	1968
Adat1_OG0003596	33
Adck1_OG0006032	615
Adck5_OG0010063	730
ADD1_OG0006579	430
Adf1_OG0001636_OG0	326
Adgf-A_OG0001991_OG0	0
Adgf-A_OG0003900	100
Adgf-A2_OG0010109	1
Adgf-B_OG0010108	0
Adgf-C_OG0001030_OG0	1549
Adgf-D_OG0002208_OG0	496
Adgf-E_OG0006152	0
Adh_OG0003395_OG0	790
Adi1_OG0010940	1014
AdipoR_OG0004727	5170
CG3809_OG0004951	1
AdenoK_OG0003918_OG0	1567
Ady43A_OG0002958	1202
AdoR_OG0005733	284
adp_OG0006108	775
AdSS_OG0000854_OG0	10071
Aduk_OG0004873	378
Ae2_OG0010984	1985
CG6512_OG0010913	6274
aft_OG0006080	266
Afti_OG0005567	411
Ag5r_OG0008212	3
Ag5r2_OG0008213	0
AGBE_OG0007237	9138
AgmNAT_OG0001753	10
ago_OG0010530	2006
AGO1_OG0007307	2803
AGO2_OG0000119_OG0	7118
Agpat1_OG0008448	135
Agpat2_OG0003465	438
Agpat3_OG0004018	2342
Agpat4_OG0004019_OG0	919
ADPS_OG0002932	158
agt_OG0001016_OG0	221
Spat_OG0007723	452
Ahcy_OG0001195_OG0	1141
AhcyL1_OG0011110	1660
AIF_OG0001225	1194
AIMP1_OG0007108	651
AIMP2_OG0009977	871
AIMP3_OG0005998	678
Adk1_OG0010829	6313
Adk3_OG0005467	1374
Ak6_OG0007201	157
Akap200_OG0000367_OG0	0
Akh_OG0010512	22
AkhR_OG0009627	224
akirin_OG0010441	1437
Akr1B_OG0001292	8086
Akt1_OG0005415	1951
al_OG0008749	225
Aladin_OG0007570	145
AlaRS_OG0003477	2078
AlaRS-m_OG0010596	854
Alas_OG0006853	5217
alc_OG0006389	3582
Ald1_OG0005647	101043
Ald2_OG0005645	3
Aldh_OG0003615	5677
Aldh-III_OG0006742	13931
Aldh7A1_OG0003841_OG0	303
Alg-2_OG0001588_OG0	1069
Alg1_OG0002607_OG0	856
Alg10_OG0000709_OG0	277
Alg11_OG0012170	866
CG8412_OG0004562	2761
Alg14_OG0001194_OG0	158
Alg2_OG0010641	513
Alg3_OG0003012	38
Alg3_OG0006966	341
CG5287_OG0001281	269
CG5287_OG0003790	273
Alg9_OG0005173	293
Alh_OG0004317	1049
Alh_OG0004319	1599
Alh_OG0011430	178
alien_OG0009301	1264
ALiX_OG0005343	4102
Alk_OG0006414	4036
CG12179_OG0001176_OG0	9
Alp1_OG0010289	0
Alp10_OG0010194	0
Alp11_OG0008522	6
Alp12_OG0003717	748
Alp13_OG0001034	154
Alp2_OG0000261_OG0	14
Alp2_OG0000261_OG1	1
Alp4_OG0005779	1507
Alp6_OG0006360	50
Alp7_OG0003030	1
Alp9_OG0003931	1
alph_OG0000083_OG0	4
alph_OG0005113	2534
alpha-Catr_OG0006852	651
alpha-Est1_OG0004357	4999
alpha-Est10_OG0004350	1432
alpha-Est2_OG0000314	315
alpha-Est3_OG0004356	2086
alpha-Est6_OG0004354	2
alpha-Est7_OG0001351	5788
alpha-Est8_OG0004352	2190
alpha-Est9_OG0004351	2190
alpha-Man-Ia_OG0003130	170
alpha-Man-Ia_OG0003131	1365
alpha-Man-Ia_OG0001168	999
alpha-Man-Ib_OG0005087	864
alpha-Man-Ic_OG0011549	6
alpha-Man-IIa_OG0004878	881
alpha-Man-IIb_OG0005229	1354
alpha-PheRS_OG0008296	696
alpha-Spec_OG0011040	26599
alpha4GT1_OG0000948	837
alphaCOP_OG0011275	2974
alphaSnap_OG0010384	2861
alphaTub67C_OG0010998	13
Alr_OG0008278	444
alrm_OG0002498	51
Als2_OG0009863	1852
alt_OG0004894	3229
aly_OG0004083	0
Ama_OG0002112	17
Amacr_OG0009433	1037
amd_OG0001918	223
Amnionless_OG0008741	6
amon_OG0011540	909
amos_OG0003702_OG0	0
AMPdeam_OG0008245	7142
Amph_OG0007204	7196
AMPKalpha_OG0001698	6200
Amt_OG0004607	30
Amun_OG0008385	2733
amx_OG0007575	361
Amy-p_OG0000157_OG0	0
Amy-p_OG0000157_OG0.2	2
Amyrel_OG0006416	1
ana_OG0006403	49
ana1_OG0002269	526
ana2_OG0007120	13
ana3_OG0006194	180
Ance-2_OG0003658	1
Ance-3_OG0001891_OG0	2010
Ance-3_OG0009407	1246
Ance-4_OG0006406	299
Ance-5_OG0005870	1243
anchor_OG0010100	2046
Andorra_OG0011741	0
Ank2_OG0010460	4245
Ankle2_OG0000780	1958
l(2)35Be_OG0003404_OG0	142
anox_OG0007490	1163
Ant2_OG0008041	48
antdh_OG0008007	394
Antp_OG0002113	527
antr_OG0007227	30
AnxB10_OG0008082	10445
AnxB11_OG0008196	2218
AnxB9_OG0004410	17490
aop_OG0003458	1311
aos_OG0010741	1677
Aos1_OG0002145_OG0	406
AOX1_OG0005242	7558
AOX2_OG0000143_OG0	7210
AOX2_OG0000143_OG1	61
AOX4_OG0001465	2
ap_OG0005832	578
AP-1-2beta_OG0008273	2375
AP-1gamma_OG0007680	2823
AP-1mu_OG0005553	1359
AP-1sigma_OG0005334	1953
AP-2alpha_OG0008751	2074
AP-2mu_OG0004736	1326
AP-2sigma_OG0004385	621
Apc_OG0005387	2009
APC10_OG0005888	173
Apc2_OG0005308	177
APC4_OG0003171_OG0	396
APC7_OG0001703	3
ApepP_OG0000963	492
aph-1_OG0003552_OG0	397
aPKC_OG0006607	372
aPKC_OG0006608	1649
aPKC_OG0006609	160
Aplip1_OG0011323	527
apn_OG0002443_OG0	0
apolpp_OG0012638	7263
app_OG0010830	800
APP-BP1_OG0010070	304
Appl_OG0007834	2358
Aprt_OG0004075	144
Aps_OG0010085	2703
apt_OG0002733	887
CG18815_OG0010034	2054
AQP_OG0007242	9068
aqrs_OG0005393	0
aqz_OG0001049_OG1	5112
ara_OG0009939	548
aralar1_OG0001518	2332
Arc1_OG0002768_OG0	2846
Arc2_OG0006127	273
Arc42_OG0001370_OG0	2
Archease_OG0002289_OG0	508
Arf51F_OG0006831	1313
Arf79F_OG0012164	4293
ArfGAP1_OG0010836	959
ArfGAP3_OG0003816_OG0	1251
Arfip_OG0005451	428
Arfrp1_OG0007681	207
arg_OG0003183	112
arg_OG0007835	42
Argk_OG0011233	259251
Argk_OG0011925	2953
Argl_OG0009800	94
CG31469_OG0002209_OG0	455
ArgRS_OG0008151	590
ArgRS-m_OG0004367	114
ari-1_OG0007878	3617
ari-2_OG0003028	1407
Arl1_OG0010003	620
Arl2_OG0004816	164
Arl5_OG0011164	247
Arl6_OG0007042	131
Arl6IP1_OG0004993	742
Arl8_OG0004797	1173
arm_OG0007636	9868
armi_OG0002027	213
Arp1_OG0004441	2415
Arp10_OG0007423	1972
Arp2_OG0001770	921
Arp3_OG0010555	825
Arp5_OG0001448_OG0	330
Arp53D_OG0011600	0
Arp6_OG0008512	578
Arp8_OG0007614	506
Arpc1_OG0009187	1658
Arpc2_OG0009417	777
Arpc3A_OG0005226	260
Arpc3B_OG0008590	26
Arpc4_OG0008719	951
Arpc5_OG0008957	630
arr_OG0007264	960
Arr1_OG0009490	177
Arr2_OG0004099	320
Ars2_OG0005840	2822
Art1_OG0004911	693
Art2_OG0008773	1
Art3_OG0004604	240
Art4_OG0004574	222
Art6_OG0004528_OG0	0
Art7_OG0001547_OG0	942
Art8_OG0009662	78
Art9_OG0002219_OG0	0
Arts_OG0000486_OG0	1226
aru_OG0003377	3681
Arv1_OG0013036	178
arx_OG0009914	178
Asap_OG0007180	2735
Asator_OG0002682_OG1	4833
Asciz_OG0010646	135
ase_OG0007840	8
asf1_OG0009889	381
ash1_OG0000982_OG0	177
ash2_OG0004623	950
Ask1_OG0004518	3778
asl_OG0004217	185
AsnRS_OG0003707	1661
AsnRS-m_OG0006452	129
AsnS_OG0000992	1278
asp_OG0004633	3
Asph_OG0006509	26477
ASPP_OG0006932	2784
CG9572_OG0008488	30499
AspRS_OG0006665	2388
AspRS-m_OG0008886	1316
asrij_OG0006972	1402
asRNA:CR31429_OG0002339_OG0	160
asRNA:CR42743_OG0003772_OG0	0
asRNA:CR43299_OG0012338_OG0	0
asRNA:CR43426_OG0012535_OG0	0
asRNA:CR43454_OG0002277_OG0	135
asRNA:CR43463_OG0001607_OG0	147
asRNA:CR43809_OG0003675_OG0	516
asRNA:CR44106_OG0002406_OG0	22
asRNA:CR44169_OG0002969_OG0	7
asRNA:CR44179_OG0001455_OG0	1104
asRNA:CR44372_OG0000331_OG0	12
asRNA:CR44372_OG0000331_OG1	0
asRNA:CR44894_OG0012090_OG0	1
asRNA:CR45044_OG0005605_OG0	15
asRNA:CR45195_OG0000203_OG0	375
asRNA:CR45195_OG0000203_OG1	242
asRNA:CR45350_OG0001645_OG0	12
asRNA:CR45943_OG0010336	240
asRNA:CR46029_OG0000226_OG0	5
asRNA:CR46029_OG0000226_OG1	5
asRNA:CR46139_OG0003106_OG0	15
asRNA:CR46246_OG0011916	1
asRNA:CR46354_OG0002193_OG0	219
asRNA:CR46473_OG0000925_OG0	9
Ass_OG0001346	107
ast_OG0003560	474
AstA_OG0004634	32
AstA-R1_OG0000689	114
AstA-R2_OG0005396	33
AstC_OG0009668	7
AstC-R1_OG0010134	8
AstC-R2_OG0001295_OG0	21
AstCC_OG0009669	0
asun_OG0002419_OG0	121
Asx_OG0006138	1872
Atac1_OG0003748_OG0	118
Atac2_OG0009508	315
Atac3_OG0000828	323
Tat_OG0001330	1550
Ate1_OG0003045	967
Atet_OG0003384	1709
Atf-2_OG0006059	430
Atf3_OG0007763	3086
Atg1_OG0009929	113
Atg1_OG0009931	1310
Atg10_OG0001598	65
Atg101_OG0008681	872
Atg12_OG0011904	290
Atg13_OG0004817	1394
Atg14_OG0005089	1168
Atg16_OG0005703	655
Atg17_OG0004232	3817
Atg18a_OG0011152	1635
Atg18b_OG0001271_OG0	723
Atg2_OG0011112	4105
Atg3_OG0009922	970
Atg4a_OG0009014	1155
Atg4b_OG0005256	965
Atg5_OG0007974	265
Atg6_OG0005323	583
Atg7_OG0006714	502
Atg8a_OG0008043	10926
Atg8b_OG0005571	0
Atg9_OG0006487	2478
atilla_OG0011822	9719
atk_OG0010362	2
atl_OG0001399	9757
atms_OG0004154	758
ato_OG0004804	0
Atox1_OG0012695	911
ATP6AP2_OG0004869	9020
ATP7_OG0008369	2222
ATP8A_OG0007260	6629
ATP8A_OG0007261	30
Atpalpha_OG0002140	44502
ATPCL_OG0006680	5773
ATPsynB_OG0010987	24841
ATPsynbeta_OG0005823	133903
ATPsynbetaL_OG0001317	0
ATPsynC_OG0005792	76681
ATPsynCF6_OG0005500	16036
ATPsynCF6L_OG0010605	1
ATPsynD_OG0004477	16503
ATPsyndelta_OG0007526	13627
ATPsynE_OG0005568	17141
ATPsynG_OG0009657	17094
ATPsyngamma_OG0005690	28023
ATPsynGL_OG0009315	0
ATPsynO_OG0012619	22005
AttC_OG0000164_OG0	1274
AttC_OG0007258	1932
AttD_OG0004890	22
Atu_OG0002096	727
Atx-1_OG0012102	15
Atx2_OG0011501	5014
Atxn7_OG0003444	568
aub_OG0000482_OG0	257
aurA_OG0004964	44
aurB_OG0009647	16
aust_OG0001881	0
aux_OG0003096_OG0	1478
ave_OG0006159	152
Aven_OG0003291	179
awd_OG0002664	4248
Awh_OG0010478	20
axed_OG0010262	430
Axn_OG0005720	1221
axo_OG0003993	369
axo_OG0010625	171
axo_OG0010626	465
axo_OG0010628	64
Axs_OG0008319	2203
Axud1_OG0003447	903
az2_OG0006736	174
azot_OG0000210_OG0	0
azot_OG0000210_OG1	3
b_OG0009189	12324
B-H1_OG0000267_OG0	450
B-H1_OG0000267_OG1	326
B4_OG0009202	2952
B52_OG0001376_OG0	5760
b6_OG0007653	17
B9d1_OG0005246	44
B9d2_OG0005830	23
bab1_OG0011327	48
bab1_OG0011328	73
bab2_OG0011326	1216
babo_OG0006628	1315
babos_OG0007027	1877
Bacc_OG0008947	12781
Bace_OG0000801_OG0	1
baf_OG0003792	625
bai_OG0005189	1850
Balat_OG0007229	0
Baldspot_OG0010721	1739
ball_OG0001092_OG1	177
bam_OG0005170	2
bap_OG0001358_OG0	0
Bap111_OG0007677	1258
Bap170_OG0000903_OG0	905
Bap55_OG0005900	413
Bap60_OG0008560	1838
IMPPP_OG0000305_OG1	519
barc_OG0010291	812
bark_OG0008784	1807
barr_OG0000425_OG0	274
baz_OG0008596	5184
bb8_OG0005496	0
bbc_OG0007266	4044
CG18067_OG0007098	29597
bbg_OG0010871	914
bbg_OG0010872	1579
BBIP1_OG0004876	274
BBS1_OG0010413	68
BBS4_OG0002785_OG0	227
BBS5_OG0002086	294
BBS8_OG0008755	220
BBS9_OG0006919	426
bbx_OG0008688	7234
bc10_OG0010387_OG0	773
BCAS2_OG0005540	342
bcd_OG0002111_OG0	1
bchs_OG0003722	315
BCL7-like_OG0007566	138
bcn92_OG0007793	393
Bdbt_OG0004400	225
bdg_OG0006805	1964
bdl_OG0003385	3058
Bdp1_OG0009215	532
be_OG0000785	2175
BEAF-32_OG0006164	693
beag_OG0004860	412
beat-Ia_OG0011784	25
beat-Ib_OG0009146	13
beat-Ic_OG0001866_OG0	7
beat-IIa_OG0005482	30
beat-IIb_OG0005481	242
beat-IIIa_OG0009463	80
beat-IIIb_OG0009460	41
beat-IIIc_OG0003687	89
beat-IV_OG0005508	183
beat-Va_OG0005024	6
beat-Vb_OG0005021	15
beat-Vc_OG0001062_OG0	20
beat-VII_OG0011542	48
beat-VII_OG0011544	27
beg_OG0004008	345
bel_OG0001048	4924
Bem46_OG0008920	266
ben_OG0000514_OG0	2409
Best1_OG0002590_OG0	3324
Best2_OG0010251	3012
Best3_OG0009963	0
Best4_OG0000558_OG0	0
Bet1_OG0003845_OG0	415
Bet3_OG0004072	346
beta-PheRS_OG0005298	670
beta-Spec_OG0007697	36338
beta'COP_OG0009212	2179
beta3GalTII_OG0012738	184
beta4GalNAcTA_OG0006521	460
beta4GalNAcTB_OG0002610	317
beta4GalT7_OG0005195	275
betaCOP_OG0008653	4153
betaggt-I_OG0008962	1000
betaGlu_OG0002667	612
CG32396_OG0011696	3
Bgb_OG0011276	437
bgcn_OG0001647	184
bgm_OG0009412	1161
BHD_OG0010421	182
bi_OG0003201	379
bi_OG0012904	30
BI-1_OG0004087	2856
bib_OG0001843_OG0	10
BicC_OG0009143	9
BicD_OG0009474	2156
CG11873_OG0005086	1307
bif_OG0003277	1242
bif_OG0012761	279
BigH1_OG0001085_OG0	7
bigmax_OG0005365	513
Bili_OG0002506_OG0	152
bin_OG0010286	0
Bin1_OG0005423	206
bin3_OG0007310	2660
bip1_OG0010560	138
Bka_OG0009250	137
blanks_OG0011885_OG0	1
Blimp-1_OG0010196	3129
Blm_OG0002608	135
Blos1_OG0006148	318
Blos2_OG0010078	102
Blos3_OG0009918	200
Blos4_OG0010933	113
blot_OG0010924	10919
blow_OG0006726	632
blp_OG0005216	1403
blw_OG0006982	98116
bma_OG0010967	34
Bmcp_OG0010022	552
bmm_OG0010858	3973
bnb_OG0001206_OG1	439
CG5059_OG0012191	2190
bnk_OG0005787	0
bnl_OG0004512	267
boca_OG0006727	364
bocks_OG0002575_OG0	596
BOD1_OG0005544	3191
boi_OG0007601	456
boi_OG0007603	229
boil_OG0012322	0
bol_OG0011238	6608
boly_OG0007153	0
BomBc1_OG0001623	1017
BomBc2_OG0000769_OG0	5792
BomBc3_OG0004769	1313
BomT3_OG0011469	3746
bon_OG0004934	1650
bond_OG0004726	284
bonsai_OG0007008	486
Boot_OG0006400	1
bor_OG0004967	616
bora_OG0003911	3
BORCS5_OG0008208	988
BORCS6_OG0011365	174
BORCS7_OG0007103	115
borr_OG0009292	2
boss_OG0005676	273
botv_OG0006642	642
bou_OG0007819	351
bowl_OG0008785	435
BoYb_OG0000400_OG0	24
br_OG0007659	33
br_OG0011928	2
Br140_OG0001629	1109
brat_OG0001919	187
Brca2_OG0000883	428
Brd_OG0010852	0
CG7154_OG0009310	807
Brd8_OG0002488	449
Bre1_OG0010209	916
Brf_OG0005483	338
Brf_OG0005485	109
brk_OG0007975	857
brm_OG0009999	2407
Brms1_OG0008442	1017
Bro_OG0011272	1
brp_OG0000499_OG1	549
l(3)72Ab_OG0009997	2823
bru1_OG0009737	24
bru1_OG0009738	243
bru2_OG0009740	992
bru2_OG0011823	46
bru2_OG0012161	158
bru3_OG0010907	50
bru3_OG0011909	5
Bruce_OG0004896	6165
brun_OG0003663	1349
brv1_OG0000706_OG0	0
brv2_OG0010919	0
brv3_OG0011666	9
BRWD3_OG0005288	2715
brwl_OG0009277	956
bs_OG0003002	526
bs_OG0006897	214
bsf_OG0001906_OG0	3431
Bsg_OG0009780	8056
Bsg25D_OG0003412_OG0	2086
bsh_OG0009110	1
bsk_OG0012344	1396
bt_OG0000537_OG1	1069
BTBD9_OG0000546_OG0	2
BtbVII_OG0011887	3534
btd_OG0007557	426
Btk29A_OG0001838	1026
Btk29A_OG0011763	56
btl_OG0002041	262
btn_OG0004719	3
Btnd_OG0008611	1
btsz_OG0001035_OG1	868
btsz_OG0004581	12
btv_OG0003692	122
btv_OG0009487	464
btz_OG0005342	2277
Bub1_OG0001806_OG0	387
Bub3_OG0005120	441
BubR1_OG0000657_OG0	119
Buffy_OG0006561	246
bug_OG0006803	580
Bug22_OG0009372	752
BuGZ_OG0008876	1632
CG8270_OG0010257	291
bun_OG0000556	3465
bun_OG0009749	2310
bur_OG0003683_OG0	2279
Burs_OG0001045_OG0	1
bves_OG0007497	324
bves_OG0007499	252
bw_OG0006000	6
bwa_OG0009122	544
bwa_OG0012525	398
Bx_OG0008666	3
Bx_OG0008667	432
Bx42_OG0007682	1491
by_OG0005550	10824
byn_OG0010803	3
bys_OG0007950	330
c-cup_OG0012143	0
c(3)G_OG0001464_OG0	227
c11.1_OG0007569	2536
c12.1_OG0007568	975
c12.2_OG0007567	2315
C15_OG0002126_OG0	7
C1GalTA_OG0009799	441
C3G_OG0007801	4703
C901_OG0008027	60
ca_OG0005700	4027
Ca-alpha1D_OG0009140	14515
Ca-alpha1T_OG0003323	1818
Ca-beta_OG0009681	1767
Ca-Ma2d_OG0009139	6246
CaBP1_OG0008860	1765
cac_OG0000605_OG0	168
cact_OG0009392	10041
cactin_OG0003129	680
cad_OG0009437	4
Cad74A_OG0010922	15
Cad86C_OG0002368	1064
Cad87A_OG0001088_OG0	678
Cad89D_OG0001058_OG0	3
Cad96Ca_OG0011497	1430
Cad96Cb_OG0005172	1
Cad99C_OG0005704	1489
CadN_OG0000277_OG1	33
Caf1-105_OG0002830	149
Caf1-180_OG0007408	293
Caf1-55_OG0001036	720
cag_OG0001595_OG0	488
CAH1_OG0009192	1762
CAH13_OG0002843	0
CAH14_OG0002807	6
CAH15_OG0006256	0
CAH16_OG0000498_OG1	1
CAH2_OG0001000_OG0	12397
CAH3_OG0003177	637
CAH5_OG0005796	66
CAH7_OG0000840	2838
CAH8_OG0004748	13
CAH9_OG0005622	454
CAHbeta_OG0002334	100
cal1_OG0002556_OG0	449
CalpA_OG0003035	4846
CalpB_OG0010971	3786
CalpC_OG0008186	679
Calr_OG0005564	11381
Cals_OG0013279_OG0	1760
Calx_OG0002139_OG0	0
Calx_OG0004417	5037
Calx_OG0004418	4888
calypso_OG0006121	380
Cam_OG0012053	9937
CaMKI_OG0012767	4146
CaMKII_OG0013280	8087
Camp_OG0005907	492
Camta_OG0006364	1321
Camta_OG0006365	191
can_OG0004061_OG0	0
CanA1_OG0005778	1694
CanB_OG0000231_OG0	324
CanB_OG0000231_OG1	3442
Cand1_OG0009382	1885
CAP_OG0000587_OG0	23127
CAP_OG0012405	13
Cap-D2_OG0005121	198
Cap-D3_OG0009448	353
Cap-G_OG0002924	715
Cap-H2_OG0004906	936
Capa_OG0005712	0
Caper_OG0009347	4919
Capr_OG0010138	2392
caps_OG0010156	2609
caps_OG0010157	1592
capt_OG0009025	8919
capu_OG0000612_OG0	361
car_OG0007437	584
CARPA_OG0007960	28
CARPB_OG0007554	17
CarT_OG0009432	4
cas_OG0004236	0
casp_OG0006502	1030
cass_OG0009476	3372
Cat_OG0003869	9840
cathD_OG0002862	20087
cato_OG0006491	0
Catsup_OG0009538	1050
caup_OG0009938	109
cav_OG0000654	219
caz_OG0003243_OG0	2130
cbc_OG0007265	465
Cbl_OG0002051_OG0	3978
CBP_OG0001721	75
CBP_OG0007971	73
Cbp20_OG0005066	228
Cbp53E_OG0006447	756
Cbp80_OG0007913	495
Cbp80_OG0007915	626
Cbs_OG0003124	418
cbs_OG0007263	463
cbt_OG0008760	3024
Cby_OG0004789	45
Cc2d2a_OG0002702	130
CCAP_OG0011467	1
CCAP-R_OG0000870	14
ccb_OG0012089	0
CCDC151_OG0011900	78
CCDC53_OG0009785	192
Ccdc58_OG0010399	143
Ccdc85_OG0008917	418
CCHa1_OG0004530	29
CCHa1-R_OG0006065	44
CCHa2_OG0002186_OG0	119
CCHa2-R_OG0005836	29
Cchl_OG0004776	8945
CCKLR-17D1_OG0003334	12
CCKLR-17D1_OG0008675	36
CCKLR-17D1_OG0011744	20
CCKLR-17D3_OG0008678	79
Ccm3_OG0005250	1228
Ccn_OG0010106	281
Ccn_OG0010107	263
Ccn_OG0012179	125
Ccp84Ab_OG0000178_OG0	0
Ccp84Ac_OG0001349_OG0	1
Ccp84Ae_OG0002110_OG0	0
Ccp84Af_OG0000109_OG0	0
Ccp84Af_OG0000109_OG1	7
Ccp84Af_OG0000109_OG2	0
Ccp84Ag_OG0001348_OG0	0
Ccs_OG0006299	371
CCT1_OG0002281_OG0	1488
CCT2_OG0003145	2225
CCT3_OG0004995	1965
CCT4_OG0000979	1595
CCT5_OG0006600	1945
CCT6_OG0008508	2478
CCT7_OG0004839	758
CCT7_OG0004841	326
CCT8_OG0007117	2005
Ccz1_OG0010481	596
cd_OG0004708	5
CD98hc_OG0001357_OG0	4876
Cda4_OG0008701	45
Cda5_OG0008721	2796
Cda9_OG0002707	31
CDase_OG0005749	3452
cdc14_OG0009306	3853
Cdc16_OG0005493	293
Cdc23_OG0009421	473
Cdc27_OG0010426	1278
Cdc2rk_OG0006290	388
Cdc37_OG0011041	1092
Cdc42_OG0008268	1204
Cdc45_OG0007388	606
Cdc5_OG0011371	815
CDC50_OG0008483	1915
Cdc6_OG0002054	13
Cdc7_OG0007729	3095
Cdep_OG0002087	1532
Cdep_OG0004159	1607
CdGAPr_OG0009111	2723
cdi_OG0000729	2889
cDIP_OG0004394	1018
Cdk1_OG0000555_OG0	8
Cdk12_OG0009875	508
Cdk2_OG0002391	97
CDK2AP1_OG0008015	741
Cdk4_OG0006632	283
Cdk5_OG0002993	531
Cdk5alpha_OG0009389	539
Cdk7_OG0001724	296
Cdk8_OG0010977	110
Cdk9_OG0007009	352
Cdlc2_OG0000234_OG1	1724
cdm_OG0002482	2131
Cds_OG0010549	1403
Ced-12_OG0009727	578
ced-6_OG0006366	7642
CenB1A_OG0004675	1297
CenG1A_OG0003595_OG0	8957
CenG1A_OG0009182	59
Cenp-C_OG0002322	349
Cep135_OG0009952	265
Cep135_OG0009954	198
cep290_OG0004127	289
Cep89_OG0006812	4
Cep97_OG0008778	534
cer_OG0012078	1082
Cerk_OG0004182	1610
cert_OG0011161	1806
Cf2_OG0008971	3562
Cfp1_OG0007571	821
CG5789_OG0004615	809
cg_OG0006533	3713
CG10000_OG0005395	0
CG10005_OG0004963	45
CG10011_OG0005399	1018
CG10013_OG0002410_OG0	4
CG10019_OG0008786	151
CG10026_OG0009081	1299
CG10029_OG0004344	3
CG10031_OG0008792	948
CG10035_OG0004420	65
CG10038_OG0001436_OG0	379
CG10041_OG0012259_OG0	0
CG10051_OG0007036	0
CG10053_OG0004336	163
CG10055_OG0004329	1016
CG10062_OG0007038	730
CG10063_OG0010284	8
CG10064_OG0010282	24
CG10068_OG0004321	551
CG10073_OG0000065_OG2	6
CG10075_OG0010279	1230
CG10077_OG0010277	18615
CG10082_OG0005964	5428
CG10086_OG0001355	4
CG10089_OG0010567	476
CG10098_OG0004320	544
CG10104_OG0006132	1
CG10116_OG0010569	1
CG10126_OG0005023	1893
CG10132_OG0009091	3329
CG10137_OG0009093	503
CG10139_OG0006151	426
CG10140_OG0010573	1
CG10147_OG0010256	188
CG10151_OG0006160	77
CG10154_OG0010575	0
CG10163_OG0010252	0
CG10164_OG0001489	0
CG10165_OG0011781	111
CG10171_OG0010163	392
CG10175_OG0005507	3159
CG10177_OG0001079_OG0	0
CG10184_OG0005509	284
CG10185_OG0005203	575
CG10189_OG0009087	295
CG10194_OG0009085	276
CG10195_OG0003572	221
CG10205_OG0006168	3482
CG10208_OG0005527	276
CG10209_OG0006169	461
CG10211_OG0009505	2461
CG10222_OG0010165	223
CG10226_OG0010249	1678
CG10237_OG0003462	25455
CG1024_OG0004294	218
CG10252_OG0011517	0
CG10254_OG0002565	1244
CG10257_OG0006606	121
CG10264_OG0005208	1
CG10265_OG0006935	129
CG10274_OG0003940	694
CG10280_OG0004257	0
CG10283_OG0001907_OG0	428
CG10286_OG0004292	594
CG10298_OG0004288	2
CG10300_OG0005516	13
CG10301_OG0005515	105
CG10307_OG0005957	3663
CG10311_OG0004972	2175
CG10317_OG0004974	2
CG10321_OG0005965	1655
CG10324_OG0004994	183
CG10332_OG0005992	0
CG10333_OG0009507	1186
CG10336_OG0009516	153
CG10337_OG0009096	370
CG10338_OG0009517	425
CG10339_OG0006873	1509
CG10340_OG0001059_OG0	2048
CG10341_OG0009518	159
CG10343_OG0009520	257
CG10344_OG0007020	77
CG10345_OG0002430_OG0	17211
CG10347_OG0000607_OG0	213
CG10348_OG0003704	798
CG10352_OG0008207	28
CG10353_OG0008206	2003
CG10357_OG0010470	0
CG10359_OG0010469	659
CG10361_OG0010014	61
CG10362_OG0008202	258
CG10365_OG0005518	1217
CG10366_OG0009102	1229
CG10375_OG0005526	552
CG10376_OG0009519	702
CG10383_OG0001909	3175
CG10384_OG0007018	24
CG10405_OG0004983	2
CG10407_OG0005207	24
CG10413_OG0003703_OG0	1690
CG10417_OG0013094	1193
CG10418_OG0010832	190
CG10425_OG0002500	372
CG10428_OG0001263_OG0	642
CG10431_OG0001914	170
CG10433_OG0006904	3467
CG10435_OG0002296_OG0	680
CG10444_OG0007082	518
CG10445_OG0001356	142
CG10459_OG0001605_OG0	0
CG10462_OG0009105	980
CG10463_OG0009108	341
CG10466_OG0012145	158
CG10467_OG0010233	359
CG10469_OG0010232	172
CG10470_OG0009541	617
CG10472_OG0000811_OG0	186
CG10479_OG0010225	188
CG10481_OG0009114	5
CG10483_OG0010221	1273
CG10486_OG0010219	0
CG10492_OG0009544	1132
CG10494_OG0006908	191
CG10495_OG0009546	97
CG10505_OG0006927	2
CG10508_OG0010314	1228
CG10510_OG0003948	1
CG10513_OG0005163	1835
CG10514_OG0005162	454
CG10516_OG0009998	231
CG10527_OG0002810_OG0	14233
CG10543_OG0006262	3970
CG10550_OG0000747	7269
CG10555_OG0008527	882
CG10561_OG0009552	1688
CG10565_OG0010321	2399
CG10576_OG0010200	2035
CG10581_OG0010326	2
CG10584_OG0010328	290
CG10587_OG0000094_OG0	1
CG10587_OG0000094_OG1	0
CG10587_OG0000094_OG2	0
CG10589_OG0003950	0
CG10591_OG0010195	2
CG10597_OG0003317	0
CG10598_OG0011740	3
CG10600_OG0009530	3106
CG10602_OG0009532	3395
CG10616_OG0010838	898
CG10621_OG0001911	543
CG10623_OG0001912	1696
CG10628_OG0009107	175
CG10631_OG0001241	3174
CG10646_OG0009949	267
CG10654_OG0009947	294
CG10657_OG0009951	130
CG10660_OG0010840	455
CG10663_OG0010839	565
CG10669_OG0005156	459
CG10674_OG0010603	756
CG10680_OG0003577	4582
CG10681_OG0009950	168
CG10700_OG0011812	0
CG10702_OG0009548	590
CG10710_OG0010908	622
CG10713_OG0010576	93
CG10725_OG0010574	1
CG10730_OG0000951	21
CG10731_OG0006517	241
CG10737_OG0006638	46028
CG10738_OG0010568	59
CG1074_OG0007339	415
CG10747_OG0009127	1022
CG10748_OG0011855_OG0	0
CG10749_OG0003913_OG0	0
CG10750_OG0009561	0
CG10752_OG0010150_OG0	0
CG10761_OG0008304	2
CG1077_OG0004263	0
CG10793_OG0003237	6
CG10795_OG0006915	280
CG10799_OG0003081	124
CG10801_OG0012112	3
CG10802_OG0008133	619
CG10803_OG0008134	438
CG10804_OG0008132	339
CG10809_OG0010976	287
CG10814_OG0007257	0
CG10822_OG0007072	0
CG10839_OG0009144	0
CG10841_OG0002198_OG0	7
CG10853_OG0003980_OG0	0
CG10859_OG0009209	757
CG10862_OG0002017_OG1	3358
CG10863_OG0010486	2831
CG10863_OG0012194_OG0	12
CG10864_OG0005043	318
CG10866_OG0010485	363
CG10874_OG0003457	832
CG10877_OG0002385_OG0	3
CG10887_OG0002183_OG0	5
CG10898_OG0002547	355
CG1090_OG0003105_OG0	483
CG10903_OG0002293_OG0	278
CG10904_OG0011634	136
CG10907_OG0001984_OG0	254
CG10909_OG0005022	0
CG10910_OG0006092	1
CG10911_OG0006095	0
CG10912_OG0000471	1
CG10914_OG0006109	186
CG10919_OG0001352	6
CG1092_OG0001161_OG0	410
CG10920_OG0007959	0
CG10927_OG0006710	55
CG10931_OG0006071	1
CG10932_OG0007954	4030
CG10934_OG0002756_OG0	0
CG10939_OG0005908	2300
CG10947_OG0009415	7073
CG10948_OG0009927	1336
CG10949_OG0009416	176
CG10950_OG0012279	5
CG10958_OG0001743	444
CG10959_OG0008299	77
CG10962_OG0007748	3
CG10970_OG0003173	3
CG10973_OG0012539	407
CG10979_OG0004244	792
CG10984_OG0009934	351
CG10996_OG0008249	2
CG11000_OG0004245	17
CG11007_OG0003037	331
CG11018_OG0007064	1
CG11029_OG0001270	244
CG1103_OG0003103_OG0	182
CG11030_OG0003728	805
CG11034_OG0001268	146
CG11035_OG0002292_OG0	767
CG11041_OG0001654	85
CG11044_OG0007073	3667
CG1105_OG0004314	1526
CG11050_OG0009604	3842
CG11060_OG0006765	6
CG11068_OG0011716	0
CG11069_OG0004655	484
CG11076_OG0001759	731
CG11077_OG0000549_OG0	39
CG11085_OG0008456	1
CG11089_OG0004653	642
CG11095_OG0003249	413
CG11099_OG0007074	994
CG11103_OG0003250	272
CG11106_OG0012330	0
CG11109_OG0001964	145
CG11110_OG0006619	281
CG11123_OG0006752	237
CG11125_OG0006747	367
CG11127_OG0006744	333
CG1113_OG0004171	39
CG11131_OG0001957_OG0	2
CG11134_OG0003251	201
CG11141_OG0006745	747
CG11145_OG0006754	1
CG11147_OG0003729	32784
CG11149_OG0003730	0
CG11151_OG0008256	5023
CG11159_OG0006283	0
CG1116_OG0004164	1128
CG11162_OG0008263	2
CG11168_OG0004657	2131
CG11170_OG0006462	98
CG11178_OG0003327	648
CG11180_OG0006625	434
CG11191_OG0007189	1049
CG11192_OG0007095	0
CG11200_OG0007088	1706
CG11211_OG0012938	4
CG11226_OG0012166_OG0	2
CG11227_OG0007505	0
CG1124_OG0002090	2413
CG11241_OG0003815_OG0	121
CG11247_OG0009861	245
CG11248_OG0003830_OG0	207
CG11249_OG0009864	3
CG11251_OG0001998	0
CG11257_OG0007039	361
CG11263_OG0001789	184
CG11267_OG0011856	670
CG11269_OG0006458	0
CG11275_OG0002906	1753
CG11279_OG0003924_OG0	236
CG11286_OG0004361	0
CG1129_OG0002085	650
CG11291_OG0003029	4
CG11294_OG0007761	2
CG11298_OG0007031	1
CG11309_OG0010303	1000
CG11317_OG0012026	399
CG11318_OG0000756	4
CG11319_OG0009603	538
CG11327_OG0009628	18
CG11333_OG0002657_OG0	0
CG11334_OG0005804	1207
CG11342_OG0011920	71
CG11345_OG0011138	1
CG11349_OG0011131	0
CG11353_OG0011127	52
CG11356_OG0008477	7
CG11357_OG0011126	577
CG1136_OG0010499	1867
CG11367_OG0000806_OG0	245
CG11369_OG0011699	2
CG1137_OG0004303	0
CG11370_OG0003817_OG0	45
CG11377_OG0008723	587
CG11378_OG0007395	470
CG11379_OG0007397	0
CG11380_OG0007400	128
CG11381_OG0007402	1
CG11382_OG0007404	1
CG11384_OG0007396	9
CG1139_OG0004077	1
CG11391_OG0001026_OG0	0
CG11396_OG0010345	337
CG11398_OG0007405	218
CG11403_OG0007406	168
CG11404_OG0012169	0
CG11406_OG0006889	10
CG11409_OG0007766	58
CG11413_OG0011575	516
CG11414_OG0006019	1937
CG11417_OG0007590	318
CG1142_OG0012974	252
CG11425_OG0009823	1255
CG11426_OG0009824	473
CG1143_OG0011104	4636
CG11436_OG0003200	186
CG11437_OG0009825	3
CG11438_OG0009826	52
CG11447_OG0004515	290
CG11449_OG0000981_OG1	0
CG11453_OG0001027_OG0	1
CG11454_OG0001792	233
CG11456_OG0003951	167
CG11459_OG0000135_OG1	12
CG1146_OG0011093	17463
CG11470_OG0000857	8
CG11474_OG0005934	1136
CG11475_OG0005935	4
CG11498_OG0001515	7
CG11504_OG0002630	637
CG11523_OG0009832	300
CG11529_OG0010828	46
CG11537_OG0010640	1412
CG11550_OG0002660	256
CG11560_OG0010817	247
CG11562_OG0008742	225
CG11563_OG0002662	151
CG11566_OG0007496	11
CG11570_OG0004027	1
CG11581_OG0008240	0
CG11583_OG0010538	319
CG11584_OG0008239	0
CG11585_OG0012335	0
CG11586_OG0010534	356
CG11590_OG0001741	616
CG11593_OG0010497	678
CG11594_OG0010492	964
CG11596_OG0007629	1182
CG11601_OG0008739	386
CG11608_OG0000142_OG0	0
CG1161_OG0004180	1729
CG11617_OG0008731	870
CG11619_OG0003864_OG0	107
CG11626_OG0011450	8
CG11629_OG0003739	0
CG11630_OG0009580	7
CG11634_OG0009583	1
CG11635_OG0007156	2
CG11638_OG0007387	349
CG11655_OG0001745_OG0	1476
CG11656_OG0005013	0
CG11658_OG0010025	1465
CG11663_OG0012087	0
CG11664_OG0011395	0
CG11666_OG0012316	0
CG11668_OG0002452	228
CG11670_OG0005008	2
CG11672_OG0004805	3
CG11674_OG0008231	2
CG11679_OG0008511	371
CG11686_OG0002448_OG0	1418
CG11693_OG0004810	0
CG11694_OG0000225_OG0	0
CG11694_OG0000225_OG1	0
CG11695_OG0007879	566
CG11696_OG0007880	344
CG11698_OG0002319_OG0	0
CG11699_OG0007882	576
CG11703_OG0002165_OG0	0
CG11710_OG0001691_OG0	753
CG1172_OG0004189	449
CG11722_OG0001391	430
CG11723_OG0003571	383
CG11726_OG0010048	0
CG11737_OG0001419_OG0	1957
CG11741_OG0001420_OG0	5
CG11752_OG0007995	2154
CG11755_OG0000851	51
CG11756_OG0007997	45
CG11760_OG0004826	546
CG11768_OG0004832	241
CG11771_OG0005200	2914
CG11777_OG0006309	100
CG11779_OG0004481	1008
CG11786_OG0012799	10
CG11788_OG0007083	260
CG11790_OG0005187	1122
CG11791_OG0012008	3457
CG11807_OG0003009_OG0	903
CG11808_OG0006841	117
CG11811_OG0004058	442
CG11816_OG0008636	0
CG11835_OG0000264_OG0	4569
CG11835_OG0000264_OG1	7192
CG11837_OG0005082	255
CG11841_OG0005083	3192
CG11842_OG0000856_OG1	517
CG11843_OG0011490	531
CG11852_OG0002502_OG0	132
CG11854_OG0005171	312
CG11857_OG0005167	1092
CG11858_OG0005166	208
CG11878_OG0000055_OG0	1
CG11878_OG0000055_OG1	13
CG11878_OG0000055_OG2	10
CG11882_OG0005094	400
CG11883_OG0006313	2628
CG11885_OG0003355	86
CG11892_OG0005161	113
CG11893_OG0000039_OG2	638
CG11899_OG0005100	2758
CG11902_OG0005155	306
CG11906_OG0001618	433
CG11911_OG0008747	2
CG11912_OG0008746	0
CG11920_OG0005183	202
CG11927_OG0003556	814
CG11929_OG0011773	0
CG11961_OG0001155_OG0	1537
CG11964_OG0004848	265
CG11970_OG0004849	1298
CG11975_OG0004850	972
CG11977_OG0012457_OG0	0
CG11980_OG0002337	193
CG11983_OG0004852	41
CG11986_OG0004855	166
CG11997_OG0004862	2
CG11999_OG0004179	419
CG12003_OG0004112	0
CG12004_OG0011286	3435
CG12009_OG0010662	0
CG12010_OG0010671	189
CG12011_OG0011025	0
CG12012_OG0010672	405
CG12016_OG0010666	731
CG12017_OG0010661	0
CG12020_OG0011042	1
CG12024_OG0011050	666
CG12025_OG0011053	1113
CG12035_OG0011029	0
CG12038_OG0011331	99
CG12054_OG0000497	1823
CG12056_OG0003138	496
CG12057_OG0003139	0
CG12061_OG0000938_OG0	1
CG12065_OG0007412	4213
CG12069_OG0001519	0
CG12071_OG0011553	114
CG12071_OG0013484	120
CG12075_OG0007754	2738
CG1208_OG0004248	690
CG12081_OG0007411	1058
CG12084_OG0011296	3167
CG12091_OG0011293	7589
CG12093_OG0011111	1557
CG12096_OG0008559	609
CG12099_OG0011289	8645
CG12104_OG0011284	271
CG12105_OG0004111	1184
CG12106_OG0007586	133
CG12107_OG0006719	189
CG12111_OG0007413	8
CG12112_OG0012598_OG0	190
CG12115_OG0007587	0
CG12116_OG0008625	900
CG12118_OG0007585	1597
CG12121_OG0007579	1423
CG12123_OG0003325	220
CG12128_OG0002879	347
CG12129_OG0002878	366
CG1213_OG0002105	241
CG12134_OG0006319	120
CG12147_OG0004192	0
CG12155_OG0003210	789
CG12159_OG0002860	374
CG12164_OG0006760	20
CG12170_OG0002098	1230
CG12171_OG0004222	391
CG12173_OG0004172	106
CG12177_OG0008262	2607
CG1218_OG0002103	234
CG12182_OG0011099	188
CG12194_OG0008975	318
CG12204_OG0001687	333
CG12206_OG0008131	22
CG12209_OG0002818	7
CG12213_OG0002418	1139
CG12219_OG0007713	496
CG12224_OG0000651_OG1	36
CG12231_OG0003119	0
CG12236_OG0008414	602
CG12237_OG0007424	770
CG12239_OG0001754	784
CG12241_OG0001396	574
CG12253_OG0011818	101
CG12256_OG0004947	29
CG12259_OG0005539	411
CG12268_OG0005336	1783
CG1227_OG0004337	226
CG12278_OG0004413	1
CG12279_OG0004445	240
CG12288_OG0009457	16
CG12289_OG0010046	0
CG12290_OG0002618	1726
CG12299_OG0009634	425
CG12301_OG0001981	302
CG12307_OG0009694	4
CG1231_OG0011372	15
CG12316_OG0009955	923
CG12320_OG0005053	68
CG12321_OG0001064_OG0	594
CG12325_OG0002854	355
CG1233_OG0011370	1077
CG1234_OG0004335	445
CG12341_OG0002848	233
CG12343_OG0002853	657
CG12344_OG0002855	1122
CG12355_OG0012373	153
CG1236_OG0002100	359
CG12362_OG0000821_OG0	0
CG12374_OG0007223	2
CG12375_OG0009777	1281
CG12379_OG0008514	63
CG12384_OG0006229	1315
CG1239_OG0004237	80
CG12395_OG0001736	7
CG12398_OG0008359	0
CG12402_OG0002224_OG0	37
CG12420_OG0002594_OG0	4
CG12426_OG0005340	0
CG12438_OG0003802	0
CG12439_OG0009296	0
CG12446_OG0001786_OG0	0
CG12448_OG0009145	0
CG1246_OG0011105	138
CG12464_OG0011955	0
CG12470_OG0007846	17
CG12479_OG0008243	0
CG12480_OG0008242	0
CG12481_OG0008237	0
CG12490_OG0000233_OG1	0
CG12496_OG0007599	0
CG12498_OG0008105	0
CG12499_OG0002285_OG0	542
CG12502_OG0011339	31
CG12507_OG0008176	2
CG12511_OG0009568	0
CG12516_OG0005410	0
CG12517_OG0009649	1
CG12520_OG0010149	129
CG12521_OG0012944	0
CG12531_OG0008272	163
CG12535_OG0008128	3
CG12539_OG0008363	0
CG12540_OG0008220	1
CG12541_OG0007825	1363
CG12560_OG0012234	628
CG12567_OG0012740	879
CG12576_OG0001784_OG0	5848
CG12581_OG0001679_OG0	4730
CG12589_OG0011424	4
CG12590_OG0011977	0
CG12594_OG0005596	45
CG12607_OG0011139	1
CG12609_OG0008677	0
CG12617_OG0003653	0
CG12620_OG0009462	0
CG12637_OG0008050	1
CG12643_OG0007518	59
CG1265_OG0010531	4878
CG12655_OG0000445_OG2	1505
CG12659_OG0007410	38
CG12661_OG0007749	0
CG12662_OG0007747	1
CG12672_OG0007868	29
CG12674_OG0003570	2
CG12679_OG0001731_OG0	0
CG12680_OG0001718	3
CG12682_OG0012323	1
CG12691_OG0007931	0
CG12692_OG0000634_OG0	3
CG12693_OG0012106	0
CG12698_OG0008169	0
CG12699_OG0000230_OG1	0
CG12702_OG0001192	30
CG12708_OG0000271_OG0	29
CG12708_OG0000271_OG0.2	0
CG1271_OG0010635	968
CG12713_OG0003881_OG0	35
CG12716_OG0008438	0
CG12723_OG0008557	4
CG12728_OG0000928_OG0	87
CG12729_OG0011725	6
CG1273_OG0010536	10
CG12730_OG0007375	547
CG12744_OG0000893	88
CG12746_OG0004208	2066
CG1275_OG0011072	1690
CG12768_OG0001283_OG0	360
CG12769_OG0007187	183
CG12773_OG0003140	880
CG12782_OG0012281	0
CG12783_OG0000743_OG0	4
CG12784_OG0005236	0
CG12795_OG0008825	234
CG12811_OG0002240	422
CG12817_OG0002595_OG0	35
CG12818_OG0004897	130
CG12822_OG0001599	1240
CG12825_OG0001130_OG1	112
CG12826_OG0002951	3
CG12828_OG0011622	0
CG12831_OG0011623_OG0	0
CG12836_OG0002963_OG0	80
CG12848_OG0006045	459
CG12849_OG0011577	0
CG12851_OG0005862	159
CG12857_OG0006163	1
CG12860_OG0006154	4
CG12861_OG0006153	0
CG12862_OG0011585_OG0	3
CG12863_OG0011584	91
CG12866_OG0002772	1
CG12868_OG0001564	369
CG12869_OG0006145	157
CG12869_OG0006146	51
CG12877_OG0001472_OG0	1424
CG1288_OG0001350	0
CG12880_OG0005345	6
CG12883_OG0001474	107
CG12885_OG0001477	386
CG12895_OG0006308	683
CG12909_OG0002821	137
CG12910_OG0006305	119
CG12911_OG0006304	1
CG12914_OG0002819	2
CG12917_OG0002815	6
CG12920_OG0006291	2
CG12926_OG0006349	487
CG12929_OG0006357	90
CG12934_OG0006315	1
CG12935_OG0002846	155
CG12942_OG0001596_OG0	238
CG12945_OG0004570	821
CG12947_OG0004568	46
CG12948_OG0004558	203
CG12963_OG0001641_OG0	0
CG12964_OG0002996_OG0	1
CG12970_OG0006808	4
CG12971_OG0010294	43
CG12974_OG0010307	27
CG12983_OG0010332	4
CG12984_OG0003949	0
CG12985_OG0000915	10
CG12986_OG0011685	0
CG1299_OG0000523_OG0	7117
CG12990_OG0007696	16
CG12991_OG0007703	2124
CG12992_OG0011688	23
CG12994_OG0007707	3
CG12995_OG0008599	1
CG12998_OG0011739	0
CG13000_OG0011738	0
CG13001_OG0008580	109
CG13002_OG0008577	1270
CG13003_OG0008572	6151
CG13004_OG0008570	243
CG13005_OG0008567	66
CG13008_OG0008305	9
CG13010_OG0003260	10
CG13012_OG0008317	734
CG13014_OG0008547	391
CG13016_OG0006536	205
CG13018_OG0006537	181
CG13021_OG0003241	0
CG13022_OG0010698	37
CG13023_OG0010699	2
CG13024_OG0010708	301
CG13026_OG0010716	951
CG13028_OG0004010	0
CG13031_OG0012200	243
CG13032_OG0004014_OG0	1
CG13033_OG0010736	0
CG13038_OG0010761	0
CG13039_OG0010762	0
CG1304_OG0000265_OG0	0
CG1304_OG0000265_OG1	0
CG13040_OG0010763	0
CG13041_OG0000280_OG0	1
CG13041_OG0000280_OG0.2	8
CG13042_OG0010767	4
CG13043_OG0000281_OG0	2
CG13043_OG0000281_OG1	1
CG13044_OG0010768	1
CG13045_OG0000814	0
CG13046_OG0010771	0
CG13047_OG0010772	0
CG13048_OG0010773	0
CG13049_OG0010774	1
CG13051_OG0011898	0
CG13053_OG0010778	0
CG13054_OG0010779	1
CG13055_OG0010780	27
CG13056_OG0010757	0
CG13058_OG0004021	0
CG13059_OG0010764	0
CG13062_OG0010766	12
CG13064_OG0010775	0
CG13065_OG0010776	0
CG13066_OG0012201	0
CG13068_OG0002030_OG1	1
CG13069_OG0004022	0
CG1307_OG0004308	786
CG13070_OG0012202	0
CG13071_OG0011899	0
CG13073_OG0012731_OG0	59
CG13074_OG0010797	52
CG13075_OG0000216_OG0	18
CG13075_OG0000216_OG1	5
CG13077_OG0009097	48
CG13078_OG0003575_OG0	1
CG13081_OG0003574	1
CG13082_OG0009094	9
CG13083_OG0009084	0
CG13084_OG0009083	0
CG13085_OG0001922	33
CG13086_OG0003709	25
CG13088_OG0001266	201
CG1309_OG0010533	1921
CG13096_OG0003720	316
CG13097_OG0001923	440
CG13101_OG0009304	617
CG13102_OG0009298	0
CG13108_OG0009295	27
CG13110_OG0011792	0
CG13113_OG0001247_OG0	1
CG13114_OG0009279	2
CG13116_OG0001878	777
CG13123_OG0001877	58
CG13124_OG0003502	27867
CG13126_OG0003515	203
CG13127_OG0001844	0
CG13131_OG0000790_OG0	0
CG13133_OG0003525	2249
CG1314_OG0011674	0
CG13144_OG0009363	128
CG13148_OG0007214	10
CG13151_OG0006215	133
CG13154_OG0006206	1
CG13155_OG0006196	0
CG13157_OG0002779	1
CG1316_OG0000430_OG0	1598
CG13168_OG0006184	2
CG1317_OG0011084	4443
CG13170_OG0006182	6
CG13171_OG0006180	0
CG13177_OG0012831	626
CG13185_OG0002928	478
CG13186_OG0006594	0
CG13192_OG0006567	340
CG13193_OG0006565	0
CG13196_OG0006560	165
CG13197_OG0006563	767
CG13202_OG0001123_OG0	12
CG13203_OG0006235	216
CG13204_OG0006233	483
CG13215_OG0002793_OG0	117
CG13216_OG0001568_OG0	0
CG13218_OG0002791_OG0	0
CG13220_OG0001573_OG0	1660
CG13223_OG0001571_OG0	0
CG13226_OG0002794_OG0	314
CG13227_OG0006218_OG0	0
CG13228_OG0011587_OG0	0
CG13229_OG0002786_OG0	32
CG13229_OG0002787_OG0	1096
CG13231_OG0006217	0
CG13239_OG0009815	4
CG1324_OG0007509	0
CG13243_OG0009147	0
CG13247_OG0010378	24
CG13248_OG0010371	161
CG13250_OG0011870	19
CG13251_OG0010355	89
CG13252_OG0003952	888
CG13258_OG0009399	23
CG13272_OG0008882	0
CG13280_OG0008881	1
CG13282_OG0008887	20
CG13285_OG0010583	117
CG13287_OG0010216	2
CG13288_OG0010220	0
CG13293_OG0003937	153
CG13295_OG0010231	1091
CG13297_OG0010242	2
CG13299_OG0011864	0
CG13300_OG0003943	25
CG13305_OG0011196	19
CG13306_OG0011204	557
CG13308_OG0004102	0
CG13309_OG0011211	2
CG13310_OG0011207	10
CG13312_OG0011210	1
CG13313_OG0004105_OG0	2
CG13314_OG0011224	106
CG13315_OG0011237	869
CG13318_OG0004834	68
CG13319_OG0006667	334
CG13321_OG0006673	0
CG13326_OG0006545	0
CG13330_OG0007271	1
CG13331_OG0007273	108
CG13332_OG0007274	36
CG13334_OG0007281	5
CG13337_OG0011662	3
CG13339_OG0007296	190
CG13344_OG0007304	316
CG13358_OG0007351	67
CG13359_OG0012499	10
CG13360_OG0010145	447
CG13361_OG0003189	1
CG13362_OG0007862	4
CG13364_OG0001174_OG0	4
CG13365_OG0007831	463
CG13367_OG0003188_OG0	397
CG13369_OG0003181	1356
CG13375_OG0007847	14
CG13377_OG0007849	460
CG13380_OG0010135	0
CG13384_OG0003473	1001
CG13385_OG0012520	0
CG13386_OG0003471	1
CG1339_OG0006721	2
CG13390_OG0003479	252
CG13392_OG0003476	165
CG13397_OG0003469	30
CG13398_OG0003468	350
CG13403_OG0008236	0
CG13404_OG0008224	156
CG13405_OG0011376	1
CG13407_OG0004768	0
CG13408_OG0004770	29
CG13409_OG0004775	162
CG13423_OG0007099	9
CG13426_OG0011654	1
CG13427_OG0003049	182
CG13428_OG0007100	89495
CG13430_OG0001658	239
CG13436_OG0006622	43
CG13437_OG0006285	93
CG13438_OG0006243	0
CG1344_OG0012226	274
CG13442_OG0006244	1
CG13443_OG0006248	0
CG13445_OG0003880	5
CG13449_OG0009980	27
CG13454_OG0003875_OG0	0
CG13455_OG0009966	0
CG13457_OG0001288	1
CG13458_OG0004037	2050
CG13460_OG0010841	0
CG13465_OG0000343_OG0	0
CG13471_OG0004048	0
CG13473_OG0010860	0
CG13474_OG0004049	0
CG13476_OG0012898	1
CG13481_OG0000339_OG0	14
CG13481_OG0000339_OG1	0
CG13484_OG0010886	195
CG13488_OG0001544_OG1	0
CG13492_OG0005946	3
CG13501_OG0005936	6
CG13502_OG0005931	176
CG13502_OG0012991	28
CG13506_OG0007028	12145
CG13510_OG0006998	63
CG13511_OG0006997	8
CG13516_OG0006995	222
CG13526_OG0006986	0
CG13527_OG0006984	0
CG13531_OG0006978	1006
CG13532_OG0006975	76
CG13538_OG0005981	0
CG13539_OG0012044	0
CG1354_OG0007555	1754
CG13541_OG0012280	0
CG13544_OG0005976	0
CG13545_OG0012580	1
CG13551_OG0000540_OG1	253
CG13551_OG0012048	898
CG13557_OG0012477	0
CG13558_OG0001556	0
CG13559_OG0012047	12
CG13561_OG0011643	5
CG13562_OG0011631	1
CG13575_OG0006892	8
CG13577_OG0001150_OG0	0
CG13578_OG0006898	185
CG13579_OG0006013	52
CG1358_OG0006724	840
CG13581_OG0002746	0
CG13585_OG0011574	1541
CG13587_OG0006025	1
CG13594_OG0006033	93
CG13599_OG0005537	30
CG1360_OG0006725	47
CG13601_OG0005534	407
CG13603_OG0005332	1366
CG13605_OG0005319	652
CG13606_OG0005306	230
CG13607_OG0005318	289
CG13609_OG0012982	12
CG13613_OG0005278	0
CG13614_OG0002525_OG0	0
CG13615_OG0002524	0
CG13616_OG0005272	21
CG13618_OG0005267	81
CG13622_OG0005268	20
CG13623_OG0005265	617
CG13625_OG0004618	445
CG13627_OG0004629	33
CG13630_OG0004630	970
CG13631_OG0004635	846
CG13634_OG0004637	0
CG13641_OG0004650	37
CG13643_OG0002274	13
CG13653_OG0002504	0
CG13654_OG0005174	89
CG13663_OG0011496	312
CG13667_OG0004090_OG0	199
CG13670_OG0011168	19
CG13671_OG0004086_OG0	279
CG13675_OG0000560_OG2	0
CG13676_OG0003984	206
CG13678_OG0000129_OG3	2
CG1368_OG0008241	1
CG13685_OG0010463	52
CG13689_OG0008772	30
CG13690_OG0008752	0
CG13692_OG0008754	30
CG13698_OG0010125	803
CG13699_OG0003907_OG0	1
CG13705_OG0010610	3
CG13707_OG0010613	152
CG13708_OG0010614	94
CG1371_OG0006292	1200
CG13711_OG0010618	0
CG13712_OG0010619	0
CG13713_OG0010620	0
CG13716_OG0010627	6
CG13720_OG0004084	0
CG13721_OG0012208	0
CG13722_OG0011130	110
CG13723_OG0010915	0
CG13724_OG0010917	0
CG13725_OG0010918	0
CG13727_OG0004055	0
CG13728_OG0010923	0
CG13731_OG0011910	13
CG13733_OG0010089	0
CG13738_OG0011907	60
CG13739_OG0002891	39
CG13743_OG0006405	198
CG13744_OG0006409	0
CG13747_OG0006408	0
CG13748_OG0006626	2
CG13751_OG0001660_OG0	524
CG13760_OG0007606	498
CG13766_OG0009602	304
CG13771_OG0009612	51
CG13775_OG0003750_OG0	219
CG13784_OG0000956_OG0	535
CG13786_OG0003631	1
CG13796_OG0001883_OG0	1032
CG13801_OG0000219_OG0	0
CG13801_OG0000219_OG1	0
CG13806_OG0011077	1
CG13807_OG0011075	201
CG13810_OG0011066	7
CG13813_OG0010189	15
CG13829_OG0011464	2
CG13833_OG0004687	11334
CG13837_OG0002276	0
CG13838_OG0011993	0
CG13841_OG0004694	705
CG13842_OG0004706	59
CG13847_OG0004737	7
CG13850_OG0004743	1228
CG13855_OG0004744	220
CG13856_OG0004745	56
CG13857_OG0004746	9
CG13862_OG0004760	0
CG13868_OG0007089	27747
CG13868_OG0013578	5734
CG13869_OG0007075	3
CG1387_OG0008528	2
CG13870_OG0007093	132
CG13871_OG0003047	5
CG13872_OG0007071	2
CG13875_OG0011381	157
CG13876_OG0001334_OG0	180
CG13877_OG0011937	432
CG13884_OG0000403_OG0	1
CG13887_OG0011343	3624
CG13891_OG0002060	2
CG13893_OG0011360	2246
CG13894_OG0004129	63
CG13895_OG0004128	559
CG13901_OG0011344	292
CG13907_OG0011337	8198
CG13912_OG0011325	48
CG13917_OG0011285	10472
CG13919_OG0011274	109
CG13920_OG0011271	3618
CG13921_OG0011032	89
CG13924_OG0011054	90
CG13926_OG0011282	251
CG13928_OG0011279	880
CG13930_OG0011024	15
CG13931_OG0004073	8
CG13933_OG0011036	1451
CG13937_OG0011056	1938
CG13949_OG0003375	17
CG13950_OG0003376	60
CG13954_OG0006374	118
CG13955_OG0002890_OG0	23
CG13962_OG0012240	2
CG13970_OG0009133_OG0	0
CG13972_OG0005361	18
CG13983_OG0002696	0
CG13991_OG0000661_OG1	0
CG13992_OG0002070_OG0	4
CG13994_OG0011942	234
CG13995_OG0000538_OG0	67
CG13999_OG0000662_OG0	99
CG14005_OG0001926	217
CG14006_OG0001927	0
CG14007_OG0009567	120
CG14011_OG0003731	1
CG14013_OG0003734	0
CG14014_OG0009443	1
CG14015_OG0009446	190
CG14017_OG0003733	0
CG14020_OG0003686	64
CG14022_OG0008831	2373
CG14024_OG0003410_OG0	38
CG14034_OG0008836	5
CG14036_OG0008842	0
CG14042_OG0001816	76
CG14043_OG0003425	491
CG14044_OG0008964	101
CG14050_OG0000684	17
CG14052_OG0007777	2
CG14053_OG0012099	2
[truncated: 9,910 more rows]
