# Supplementary material for: Evolution of chemosensory tissues and cells across ecologically diverse Drosophilids
Source: Nat Commun. 2024 Feb 5;15:1047. doi: 10.1038/s41467-023-44558-4 (PMC10844241; doi:10.1038/s41467-023-44558-4)
Supplement: Supplementary file 18 — Supplementary Data 15 [file 41467_2023_44558_MOESM18_ESM.zip › all_count_tables_renamed/SANA6LEG_counts_trim_genes_FBids_1_1_sorted.txt]

128up_OG0006588	615
14-3-3epsilon_OG0002478	4308
14-3-3epsilon_OG0001126_OG1	16041
140up_OG0004534	722
18w_OG0003044	2606
26-29-p_OG0010897	3928
2mit_OG0000576_OG0	11
5-HT1A_OG0006644	38
5-HT1B_OG0006647	68
5-HT2A_OG0000287_OG0	25
5-HT2B_OG0011472	77
5-HT7_OG0005777	93
5PtaseI_OG0005188	1209
7B2_OG0004187	746
a_OG0006460	982
a10_OG0010691	15
a5_OG0009037	6
a6_OG0007651	557
AANATL2_OG0003640	121
AANATL4_OG0000091_OG1	0
AANATL7_OG0007605	34
Aasdh_OG0001831	848
Aatf_OG0001947	293
aay_OG0011265	3101
ab_OG0009683	555
ab_OG0009684	56
ABCB7_OG0011281	1961
Pmp70_OG0003257	3286
Abd-B_OG0005000	1
Abi_OG0002227_OG0	627
Abl_OG0010722	2414
abo_OG0009656	365
Abp1_OG0010565	668
abs_OG0003097	959
ac_OG0007843	0
Ac13E_OG0008321	1260
Ac3_OG0009573	383
Ac78C_OG0010320	292
Acam_OG0000252_OG0	0
Acam_OG0000252_OG1	0
Acam_OG0005131	0
CG9149_OG0011313	2157
Acbp1_OG0009246	559
Acbp2_OG0010415	868
Acbp4_OG0000311_OG0	0
Acbp4_OG0000311_OG1	5
Acbp6_OG0010414	35
ACC_OG0007193	9166
AcCoAS_OG0000812	2910
Ace_OG0000652_OG0	234
Acer_OG0000953_OG0	4798
Acer_OG0003808	557
Acf_OG0002671	654
Achl_OG0002770	114
acj6_OG0008333	8
acj6_OG0008334	14
Ack_OG0010507	4350
Ack-like_OG0006546	531
Acn_OG0009540	3284
CG5009_OG0006075	2445
Acox57D-d_OG0006913	53
Acox57D-p_OG0001151	590
Acp1_OG0009317	2951
Acp32CD_OG0009664	1
Acp65Aa_OG0003939	0
Acph-1_OG0001513	177
CG12512_OG0008829	811
CG18155_OG0007972	58
Acsl_OG0007133	5986
Act42A_OG0000022_OG0	41744
Act42A_OG0000022_OG1	242690
Act42A_OG0000022_OG3	41798
Act42A_OG0000022_OG4	164009
Act42A_OG0000022_OG5	1609
Actn_OG0003148_OG0	73216
Actn3_OG0011403_OG0	0
ACXB_OG0000046_OG0	0
ACXB_OG0000046_OG1	0
ACXB_OG0000046_OG2	0
ACXB_OG0000046_OG2.2	0
ACXD_OG0004078_OG0	38
Acyp_OG0009408	0
Acyp2_OG0011498	504
Ada_OG0002342	26
Ada1-2_OG0003777_OG0	226
Ada2a_OG0005051	177
Ada2b_OG0004799	175
Ada3_OG0007872	1257
AdamTS-A_OG0005247	1910
AdamTS-A_OG0012010	49
AdamTS-B_OG0008089	2276
Adar_OG0007649	1190
Adat1_OG0003596	33
Adck1_OG0006032	678
Adck5_OG0010063	816
ADD1_OG0006579	439
Adf1_OG0001636_OG0	223
Adgf-A_OG0001991_OG0	1
Adgf-A_OG0003900	522
Adgf-A2_OG0010109	19
Adgf-B_OG0010108	0
Adgf-C_OG0001030_OG0	49
Adgf-D_OG0002208_OG0	198
Adgf-E_OG0006152	1
Adh_OG0003395_OG0	0
Adi1_OG0010940	1001
AdipoR_OG0004727	5993
CG3809_OG0004951	1
AdenoK_OG0003918_OG0	1084
Ady43A_OG0002958	1197
AdoR_OG0005733	235
adp_OG0006108	1048
AdSS_OG0000854_OG0	9321
Aduk_OG0004873	868
Ae2_OG0010984	1856
CG6512_OG0010913	5360
aft_OG0006080	213
Afti_OG0005567	336
Ag5r_OG0008212	32
Ag5r2_OG0008213	1
AGBE_OG0007237	8100
AgmNAT_OG0001753	124
ago_OG0010530	1637
AGO1_OG0007307	3388
AGO2_OG0000119_OG0	8780
Agpat1_OG0008448	337
Agpat2_OG0003465	1185
Agpat3_OG0004018	2541
Agpat4_OG0004019_OG0	334
ADPS_OG0002932	315
agt_OG0001016_OG0	7
Spat_OG0007723	176
Ahcy_OG0001195_OG0	1326
AhcyL1_OG0011110	1567
AIF_OG0001225	760
AIMP1_OG0007108	1103
AIMP2_OG0009977	1238
AIMP3_OG0005998	547
Adk1_OG0010829	11582
Adk3_OG0005467	508
Ak6_OG0007201	169
Akap200_OG0000367_OG0	255
Akh_OG0010512	12
AkhR_OG0009627	74
akirin_OG0010441	2131
Akr1B_OG0001292	4923
Akt1_OG0005415	2090
al_OG0008749	779
Aladin_OG0007570	327
AlaRS_OG0003477	1448
AlaRS-m_OG0010596	1271
Alas_OG0006853	11885
alc_OG0006389	5761
Ald1_OG0005647	125407
Ald2_OG0005645	1
Aldh_OG0003615	9238
Aldh-III_OG0006742	15377
Aldh7A1_OG0003841_OG0	186
Alg-2_OG0001588_OG0	962
Alg1_OG0002607_OG0	1204
Alg10_OG0000709_OG0	189
Alg11_OG0012170	1075
CG8412_OG0004562	1544
Alg14_OG0001194_OG0	79
Alg2_OG0010641	646
Alg3_OG0003012	76
Alg3_OG0006966	525
CG5287_OG0001281	354
CG5287_OG0003790	367
Alg9_OG0005173	534
Alh_OG0004317	1153
Alh_OG0004319	349
Alh_OG0011430	307
alien_OG0009301	2562
ALiX_OG0005343	3330
Alk_OG0006414	2783
CG12179_OG0001176_OG0	40
Alp1_OG0010289	0
Alp10_OG0010194	0
Alp11_OG0008522	63
Alp12_OG0003717	930
Alp13_OG0001034	137
Alp2_OG0000261_OG0	4
Alp2_OG0000261_OG1	260
Alp4_OG0005779	2329
Alp6_OG0006360	10
Alp7_OG0003030	0
Alp9_OG0003931	0
alph_OG0000083_OG0	46
alph_OG0005113	2488
alpha-Catr_OG0006852	513
alpha-Est1_OG0004357	5073
alpha-Est10_OG0004350	1605
alpha-Est2_OG0000314	61
alpha-Est3_OG0004356	1495
alpha-Est6_OG0004354	2
alpha-Est7_OG0001351	2862
alpha-Est8_OG0004352	1294
alpha-Est9_OG0004351	1350
alpha-Man-Ia_OG0003130	188
alpha-Man-Ia_OG0003131	1060
alpha-Man-Ia_OG0001168	1439
alpha-Man-Ib_OG0005087	660
alpha-Man-Ic_OG0011549	4
alpha-Man-IIa_OG0004878	1205
alpha-Man-IIb_OG0005229	879
alpha-PheRS_OG0008296	1132
alpha-Spec_OG0011040	30963
alpha4GT1_OG0000948	535
alphaCOP_OG0011275	2836
alphaSnap_OG0010384	3776
alphaTub67C_OG0010998	57
Alr_OG0008278	894
alrm_OG0002498	588
Als2_OG0009863	1756
alt_OG0004894	2816
aly_OG0004083	0
Ama_OG0002112	19
Amacr_OG0009433	675
amd_OG0001918	245
Amnionless_OG0008741	69
amon_OG0011540	1230
amos_OG0003702_OG0	1
AMPdeam_OG0008245	7798
Amph_OG0007204	7839
AMPKalpha_OG0001698	8830
Amt_OG0004607	27
Amun_OG0008385	2987
amx_OG0007575	197
Amy-p_OG0000157_OG0	51
Amy-p_OG0000157_OG0.2	1
Amyrel_OG0006416	1
ana_OG0006403	79
ana1_OG0002269	326
ana2_OG0007120	175
ana3_OG0006194	127
Ance-2_OG0003658	2
Ance-3_OG0001891_OG0	864
Ance-3_OG0009407	893
Ance-4_OG0006406	196
Ance-5_OG0005870	1550
anchor_OG0010100	959
Andorra_OG0011741	0
Ank2_OG0010460	4611
Ankle2_OG0000780	1938
l(2)35Be_OG0003404_OG0	0
anox_OG0007490	1177
Ant2_OG0008041	21
antdh_OG0008007	833
Antp_OG0002113	651
antr_OG0007227	3
AnxB10_OG0008082	8832
AnxB11_OG0008196	1434
AnxB9_OG0004410	15419
aop_OG0003458	1193
aos_OG0010741	2653
Aos1_OG0002145_OG0	530
AOX1_OG0005242	2250
AOX2_OG0000143_OG0	1828
AOX2_OG0000143_OG1	23
AOX4_OG0001465	9
ap_OG0005832	895
AP-1-2beta_OG0008273	3235
AP-1gamma_OG0007680	3296
AP-1mu_OG0005553	1737
AP-1sigma_OG0005334	1583
AP-2alpha_OG0008751	1662
AP-2mu_OG0004736	1347
AP-2sigma_OG0004385	791
Apc_OG0005387	2833
APC10_OG0005888	271
Apc2_OG0005308	210
APC4_OG0003171_OG0	252
APC7_OG0001703	3
ApepP_OG0000963	624
aph-1_OG0003552_OG0	339
aPKC_OG0006607	490
aPKC_OG0006608	110
aPKC_OG0006609	167
Aplip1_OG0011323	681
apn_OG0002443_OG0	1
apolpp_OG0012638	3646
app_OG0010830	548
APP-BP1_OG0010070	314
Appl_OG0007834	3451
Aprt_OG0004075	183
Aps_OG0010085	2797
apt_OG0002733	995
CG18815_OG0010034	2462
AQP_OG0007242	14050
aqrs_OG0005393	0
aqz_OG0001049_OG1	17673
ara_OG0009939	646
aralar1_OG0001518	2224
Arc1_OG0002768_OG0	2880
Arc2_OG0006127	860
Arc42_OG0001370_OG0	1009
Archease_OG0002289_OG0	310
Arf51F_OG0006831	2770
Arf79F_OG0012164	4149
ArfGAP1_OG0010836	810
ArfGAP3_OG0003816_OG0	0
Arfip_OG0005451	387
Arfrp1_OG0007681	218
arg_OG0003183	21
arg_OG0007835	17
Argk_OG0011233	266521
Argk_OG0011925	2957
Argl_OG0009800	66
CG31469_OG0002209_OG0	466
ArgRS_OG0008151	795
ArgRS-m_OG0004367	431
ari-1_OG0007878	3707
ari-2_OG0003028	1846
Arl1_OG0010003	652
Arl2_OG0004816	154
Arl5_OG0011164	292
Arl6_OG0007042	140
Arl6IP1_OG0004993	851
Arl8_OG0004797	1061
arm_OG0007636	7298
armi_OG0002027	295
Arp1_OG0004441	2747
Arp10_OG0007423	1000
Arp2_OG0001770	1307
Arp3_OG0010555	966
Arp5_OG0001448_OG0	146
Arp53D_OG0011600	0
Arp6_OG0008512	307
Arp8_OG0007614	500
Arpc1_OG0009187	2862
Arpc2_OG0009417	1104
Arpc3A_OG0005226	458
Arpc3B_OG0008590	22
Arpc4_OG0008719	1334
Arpc5_OG0008957	361
arr_OG0007264	860
Arr1_OG0009490	132
Arr2_OG0004099	175
Ars2_OG0005840	3064
Art1_OG0004911	983
Art2_OG0008773	7
Art3_OG0004604	373
Art4_OG0004574	137
Art6_OG0004528_OG0	0
Art7_OG0001547_OG0	525
Art8_OG0009662	90
Art9_OG0002219_OG0	0
Arts_OG0000486_OG0	1487
aru_OG0003377	3800
Arv1_OG0013036	199
arx_OG0009914	46
Asap_OG0007180	3115
Asator_OG0002682_OG1	1849
Asciz_OG0010646	88
ase_OG0007840	11
asf1_OG0009889	487
ash1_OG0000982_OG0	112
ash2_OG0004623	930
Ask1_OG0004518	5714
asl_OG0004217	134
AsnRS_OG0003707	1300
AsnRS-m_OG0006452	206
AsnS_OG0000992	1072
asp_OG0004633	4
Asph_OG0006509	30198
ASPP_OG0006932	3770
CG9572_OG0008488	55337
AspRS_OG0006665	2638
AspRS-m_OG0008886	1270
asrij_OG0006972	1231
asRNA:CR31429_OG0002339_OG0	210
asRNA:CR42743_OG0003772_OG0	0
asRNA:CR43299_OG0012338_OG0	0
asRNA:CR43426_OG0012535_OG0	0
asRNA:CR43454_OG0002277_OG0	16
asRNA:CR43463_OG0001607_OG0	168
asRNA:CR43809_OG0003675_OG0	0
asRNA:CR44106_OG0002406_OG0	10
asRNA:CR44169_OG0002969_OG0	25
asRNA:CR44179_OG0001455_OG0	1408
asRNA:CR44372_OG0000331_OG0	17
asRNA:CR44372_OG0000331_OG1	41
asRNA:CR44894_OG0012090_OG0	2
asRNA:CR45044_OG0005605_OG0	224
asRNA:CR45195_OG0000203_OG0	2075
asRNA:CR45195_OG0000203_OG1	147
asRNA:CR45350_OG0001645_OG0	1654
asRNA:CR45943_OG0010336	636
asRNA:CR46029_OG0000226_OG0	3
asRNA:CR46029_OG0000226_OG1	27
asRNA:CR46139_OG0003106_OG0	15
asRNA:CR46246_OG0011916	6
asRNA:CR46354_OG0002193_OG0	312
asRNA:CR46473_OG0000925_OG0	7
Ass_OG0001346	38
ast_OG0003560	471
AstA_OG0004634	13
AstA-R1_OG0000689	70
AstA-R2_OG0005396	18
AstC_OG0009668	4
AstC-R1_OG0010134	7
AstC-R2_OG0001295_OG0	4
AstCC_OG0009669	0
asun_OG0002419_OG0	122
Asx_OG0006138	1307
Atac1_OG0003748_OG0	86
Atac2_OG0009508	367
Atac3_OG0000828	418
Tat_OG0001330	1930
Ate1_OG0003045	2305
Atet_OG0003384	1574
Atf-2_OG0006059	373
Atf3_OG0007763	1367
Atg1_OG0009929	143
Atg1_OG0009931	1569
Atg10_OG0001598	72
Atg101_OG0008681	1329
Atg12_OG0011904	309
Atg13_OG0004817	861
Atg14_OG0005089	1273
Atg16_OG0005703	667
Atg17_OG0004232	2266
Atg18a_OG0011152	2389
Atg18b_OG0001271_OG0	109
Atg2_OG0011112	3125
Atg3_OG0009922	984
Atg4a_OG0009014	1383
Atg4b_OG0005256	658
Atg5_OG0007974	290
Atg6_OG0005323	965
Atg7_OG0006714	406
Atg8a_OG0008043	13334
Atg8b_OG0005571	0
Atg9_OG0006487	1827
atilla_OG0011822	6212
atk_OG0010362	1
atl_OG0001399	8920
atms_OG0004154	618
ato_OG0004804	0
Atox1_OG0012695	786
ATP6AP2_OG0004869	12142
ATP7_OG0008369	1497
ATP8A_OG0007260	4020
ATP8A_OG0007261	29
Atpalpha_OG0002140	30605
ATPCL_OG0006680	4449
ATPsynB_OG0010987	43637
ATPsynbeta_OG0005823	141749
ATPsynbetaL_OG0001317	0
ATPsynC_OG0005792	81287
ATPsynCF6_OG0005500	20357
ATPsynCF6L_OG0010605	0
ATPsynD_OG0004477	39288
ATPsyndelta_OG0007526	29810
ATPsynE_OG0005568	20865
ATPsynG_OG0009657	23184
ATPsyngamma_OG0005690	44424
ATPsynGL_OG0009315	1
ATPsynO_OG0012619	39366
AttC_OG0000164_OG0	1057
AttC_OG0007258	273
AttD_OG0004890	4
Atu_OG0002096	749
Atx-1_OG0012102	42
Atx2_OG0011501	9869
Atxn7_OG0003444	448
aub_OG0000482_OG0	2
aurA_OG0004964	10
aurB_OG0009647	10
aust_OG0001881	0
aux_OG0003096_OG0	1170
ave_OG0006159	207
Aven_OG0003291	380
awd_OG0002664	6797
Awh_OG0010478	22
axed_OG0010262	319
Axn_OG0005720	1120
axo_OG0003993	416
axo_OG0010625	194
axo_OG0010626	751
axo_OG0010628	92
Axs_OG0008319	1813
Axud1_OG0003447	840
az2_OG0006736	85
azot_OG0000210_OG0	0
azot_OG0000210_OG1	2
b_OG0009189	4343
B-H1_OG0000267_OG0	668
B-H1_OG0000267_OG1	418
B4_OG0009202	2279
B52_OG0001376_OG0	4863
b6_OG0007653	147
B9d1_OG0005246	70
B9d2_OG0005830	39
bab1_OG0011327	57
bab1_OG0011328	91
bab2_OG0011326	1270
babo_OG0006628	629
babos_OG0007027	2129
Bacc_OG0008947	20985
Bace_OG0000801_OG0	4
baf_OG0003792	562
bai_OG0005189	2243
Balat_OG0007229	1
Baldspot_OG0010721	789
ball_OG0001092_OG1	120
bam_OG0005170	0
bap_OG0001358_OG0	0
Bap111_OG0007677	1696
Bap170_OG0000903_OG0	1060
Bap55_OG0005900	586
Bap60_OG0008560	1521
IMPPP_OG0000305_OG1	7570
barc_OG0010291	715
bark_OG0008784	1261
barr_OG0000425_OG0	408
baz_OG0008596	4360
bb8_OG0005496	4
bbc_OG0007266	4645
CG18067_OG0007098	28108
bbg_OG0010871	348
bbg_OG0010872	925
BBIP1_OG0004876	250
BBS1_OG0010413	78
BBS4_OG0002785_OG0	77
BBS5_OG0002086	421
BBS8_OG0008755	319
BBS9_OG0006919	870
bbx_OG0008688	4293
bc10_OG0010387_OG0	746
BCAS2_OG0005540	296
bcd_OG0002111_OG0	0
bchs_OG0003722	243
BCL7-like_OG0007566	143
bcn92_OG0007793	340
Bdbt_OG0004400	299
bdg_OG0006805	2911
bdl_OG0003385	4735
Bdp1_OG0009215	422
be_OG0000785	2011
BEAF-32_OG0006164	982
beag_OG0004860	894
beat-Ia_OG0011784	69
beat-Ib_OG0009146	17
beat-Ic_OG0001866_OG0	5
beat-IIa_OG0005482	52
beat-IIb_OG0005481	106
beat-IIIa_OG0009463	87
beat-IIIb_OG0009460	48
beat-IIIc_OG0003687	118
beat-IV_OG0005508	497
beat-Va_OG0005024	5
beat-Vb_OG0005021	21
beat-Vc_OG0001062_OG0	6
beat-VII_OG0011542	17
beat-VII_OG0011544	16
beg_OG0004008	363
bel_OG0001048	5404
Bem46_OG0008920	304
ben_OG0000514_OG0	1733
Best1_OG0002590_OG0	2466
Best2_OG0010251	2967
Best3_OG0009963	0
Best4_OG0000558_OG0	0
Bet1_OG0003845_OG0	744
Bet3_OG0004072	355
beta-PheRS_OG0005298	715
beta-Spec_OG0007697	30882
beta'COP_OG0009212	2159
beta3GalTII_OG0012738	113
beta4GalNAcTA_OG0006521	403
beta4GalNAcTB_OG0002610	328
beta4GalT7_OG0005195	326
betaCOP_OG0008653	4676
betaggt-I_OG0008962	1169
betaGlu_OG0002667	167
CG32396_OG0011696	5
Bgb_OG0011276	380
bgcn_OG0001647	212
bgm_OG0009412	855
BHD_OG0010421	312
bi_OG0003201	642
bi_OG0012904	78
BI-1_OG0004087	4083
bib_OG0001843_OG0	9
BicC_OG0009143	17
BicD_OG0009474	2006
CG11873_OG0005086	941
bif_OG0003277	1268
bif_OG0012761	378
BigH1_OG0001085_OG0	1
bigmax_OG0005365	586
Bili_OG0002506_OG0	95
bin_OG0010286	0
Bin1_OG0005423	291
bin3_OG0007310	2452
bip1_OG0010560	162
Bka_OG0009250	275
blanks_OG0011885_OG0	4
Blimp-1_OG0010196	3462
Blm_OG0002608	132
Blos1_OG0006148	294
Blos2_OG0010078	150
Blos3_OG0009918	307
Blos4_OG0010933	237
blot_OG0010924	11567
blow_OG0006726	698
blp_OG0005216	1079
blw_OG0006982	141429
bma_OG0010967	21
Bmcp_OG0010022	466
bmm_OG0010858	3908
bnb_OG0001206_OG1	1489
CG5059_OG0012191	2549
bnk_OG0005787	1
bnl_OG0004512	475
boca_OG0006727	753
bocks_OG0002575_OG0	850
BOD1_OG0005544	2162
boi_OG0007601	558
boi_OG0007603	236
boil_OG0012322	7
bol_OG0011238	5138
boly_OG0007153	0
BomBc1_OG0001623	17
BomBc2_OG0000769_OG0	5589
BomBc3_OG0004769	2884
BomT3_OG0011469	5679
bon_OG0004934	1081
bond_OG0004726	208
bonsai_OG0007008	866
Boot_OG0006400	4
bor_OG0004967	541
bora_OG0003911	6
BORCS5_OG0008208	881
BORCS6_OG0011365	237
BORCS7_OG0007103	106
borr_OG0009292	11
boss_OG0005676	396
botv_OG0006642	519
bou_OG0007819	373
bowl_OG0008785	339
BoYb_OG0000400_OG0	3
br_OG0007659	57
br_OG0011928	2
Br140_OG0001629	831
brat_OG0001919	388
Brca2_OG0000883	237
Brd_OG0010852	0
CG7154_OG0009310	1483
Brd8_OG0002488	302
Bre1_OG0010209	840
Brf_OG0005483	240
Brf_OG0005485	54
brk_OG0007975	552
brm_OG0009999	1813
Brms1_OG0008442	1107
Bro_OG0011272	1
brp_OG0000499_OG1	449
l(3)72Ab_OG0009997	1968
bru1_OG0009737	34
bru1_OG0009738	176
bru2_OG0009740	1192
bru2_OG0011823	30
bru2_OG0012161	130
bru3_OG0010907	164
bru3_OG0011909	6
Bruce_OG0004896	6401
brun_OG0003663	2072
brv1_OG0000706_OG0	0
brv2_OG0010919	0
brv3_OG0011666	2
BRWD3_OG0005288	3077
brwl_OG0009277	1526
bs_OG0003002	651
bs_OG0006897	339
bsf_OG0001906_OG0	2259
Bsg_OG0009780	10855
Bsg25D_OG0003412_OG0	2302
bsh_OG0009110	2
bsk_OG0012344	1715
bt_OG0000537_OG1	1128
BTBD9_OG0000546_OG0	1479
BtbVII_OG0011887	3409
btd_OG0007557	150
Btk29A_OG0001838	1021
Btk29A_OG0011763	32
btl_OG0002041	164
btn_OG0004719	11
Btnd_OG0008611	5
btsz_OG0001035_OG1	1391
btsz_OG0004581	6
btv_OG0003692	52
btv_OG0009487	330
btz_OG0005342	2029
Bub1_OG0001806_OG0	725
Bub3_OG0005120	361
BubR1_OG0000657_OG0	170
Buffy_OG0006561	584
bug_OG0006803	857
Bug22_OG0009372	562
BuGZ_OG0008876	1024
CG8270_OG0010257	379
bun_OG0000556	3291
bun_OG0009749	4310
bur_OG0003683_OG0	1996
Burs_OG0001045_OG0	0
bves_OG0007497	236
bves_OG0007499	216
bw_OG0006000	3
bwa_OG0009122	294
bwa_OG0012525	321
Bx_OG0008666	3
Bx_OG0008667	391
Bx42_OG0007682	2804
by_OG0005550	10766
byn_OG0010803	0
bys_OG0007950	546
c-cup_OG0012143	1
c(3)G_OG0001464_OG0	360
c11.1_OG0007569	3021
c12.1_OG0007568	1269
c12.2_OG0007567	2371
C15_OG0002126_OG0	7
C1GalTA_OG0009799	598
C3G_OG0007801	5730
C901_OG0008027	36
ca_OG0005700	3828
Ca-alpha1D_OG0009140	11442
Ca-alpha1T_OG0003323	608
Ca-beta_OG0009681	933
Ca-Ma2d_OG0009139	3984
CaBP1_OG0008860	2023
cac_OG0000605_OG0	128
cact_OG0009392	14149
cactin_OG0003129	880
cad_OG0009437	2
Cad74A_OG0010922	43
Cad86C_OG0002368	1539
Cad87A_OG0001088_OG0	445
Cad89D_OG0001058_OG0	1
Cad96Ca_OG0011497	2597
Cad96Cb_OG0005172	1
Cad99C_OG0005704	858
CadN_OG0000277_OG1	112
Caf1-105_OG0002830	122
Caf1-180_OG0007408	146
Caf1-55_OG0001036	1063
cag_OG0001595_OG0	0
CAH1_OG0009192	3089
CAH13_OG0002843	0
CAH14_OG0002807	0
CAH15_OG0006256	0
CAH16_OG0000498_OG1	9
CAH2_OG0001000_OG0	3825
CAH3_OG0003177	805
CAH5_OG0005796	21
CAH7_OG0000840	2945
CAH8_OG0004748	7
CAH9_OG0005622	417
CAHbeta_OG0002334	87
cal1_OG0002556_OG0	517
CalpA_OG0003035	3639
CalpB_OG0010971	2104
CalpC_OG0008186	399
Calr_OG0005564	11513
Cals_OG0013279_OG0	1632
Calx_OG0002139_OG0	0
Calx_OG0004417	4825
Calx_OG0004418	3226
calypso_OG0006121	350
Cam_OG0012053	11028
CaMKI_OG0012767	3513
CaMKII_OG0013280	7509
Camp_OG0005907	353
Camta_OG0006364	657
Camta_OG0006365	118
can_OG0004061_OG0	4
CanA1_OG0005778	2584
CanB_OG0000231_OG0	348
CanB_OG0000231_OG1	3576
Cand1_OG0009382	1346
CAP_OG0000587_OG0	23765
CAP_OG0012405	13
Cap-D2_OG0005121	447
Cap-D3_OG0009448	258
Cap-G_OG0002924	507
Cap-H2_OG0004906	729
Capa_OG0005712	1
Caper_OG0009347	6929
Capr_OG0010138	1940
caps_OG0010156	2047
caps_OG0010157	1652
capt_OG0009025	11428
capu_OG0000612_OG0	178
car_OG0007437	340
CARPA_OG0007960	47
CARPB_OG0007554	13
CarT_OG0009432	7
cas_OG0004236	6
casp_OG0006502	1022
cass_OG0009476	3047
Cat_OG0003869	7098
cathD_OG0002862	18806
cato_OG0006491	0
Catsup_OG0009538	1024
caup_OG0009938	195
cav_OG0000654	172
caz_OG0003243_OG0	1964
cbc_OG0007265	305
Cbl_OG0002051_OG0	3130
CBP_OG0001721	13
CBP_OG0007971	6
Cbp20_OG0005066	311
Cbp53E_OG0006447	990
Cbp80_OG0007913	600
Cbp80_OG0007915	550
Cbs_OG0003124	563
cbs_OG0007263	531
cbt_OG0008760	3217
Cby_OG0004789	131
Cc2d2a_OG0002702	142
CCAP_OG0011467	2
CCAP-R_OG0000870	25
ccb_OG0012089	0
CCDC151_OG0011900	167
CCDC53_OG0009785	278
Ccdc58_OG0010399	289
Ccdc85_OG0008917	207
CCHa1_OG0004530	153
CCHa1-R_OG0006065	56
CCHa2_OG0002186_OG0	85
CCHa2-R_OG0005836	58
Cchl_OG0004776	5473
CCKLR-17D1_OG0003334	39
CCKLR-17D1_OG0008675	71
CCKLR-17D1_OG0011744	28
CCKLR-17D3_OG0008678	109
Ccm3_OG0005250	1499
Ccn_OG0010106	247
Ccn_OG0010107	328
Ccn_OG0012179	149
Ccp84Ab_OG0000178_OG0	0
Ccp84Ac_OG0001349_OG0	0
Ccp84Ae_OG0002110_OG0	0
Ccp84Af_OG0000109_OG0	0
Ccp84Af_OG0000109_OG1	0
Ccp84Af_OG0000109_OG2	1
Ccp84Ag_OG0001348_OG0	0
Ccs_OG0006299	856
CCT1_OG0002281_OG0	2046
CCT2_OG0003145	2534
CCT3_OG0004995	2749
CCT4_OG0000979	2104
CCT5_OG0006600	1824
CCT6_OG0008508	2142
CCT7_OG0004839	864
CCT7_OG0004841	411
CCT8_OG0007117	3401
Ccz1_OG0010481	349
cd_OG0004708	4
CD98hc_OG0001357_OG0	6989
Cda4_OG0008701	32
Cda5_OG0008721	2257
Cda9_OG0002707	1
CDase_OG0005749	2158
cdc14_OG0009306	3480
Cdc16_OG0005493	321
Cdc23_OG0009421	315
Cdc27_OG0010426	1207
Cdc2rk_OG0006290	313
Cdc37_OG0011041	1540
Cdc42_OG0008268	1261
Cdc45_OG0007388	477
Cdc5_OG0011371	1371
CDC50_OG0008483	3032
Cdc6_OG0002054	26
Cdc7_OG0007729	4762
Cdep_OG0002087	1280
Cdep_OG0004159	1997
CdGAPr_OG0009111	2506
cdi_OG0000729	3473
cDIP_OG0004394	802
Cdk1_OG0000555_OG0	16
Cdk12_OG0009875	643
Cdk2_OG0002391	103
CDK2AP1_OG0008015	594
Cdk4_OG0006632	336
Cdk5_OG0002993	558
Cdk5alpha_OG0009389	814
Cdk7_OG0001724	369
Cdk8_OG0010977	138
Cdk9_OG0007009	336
Cdlc2_OG0000234_OG1	2142
cdm_OG0002482	1379
Cds_OG0010549	895
Ced-12_OG0009727	503
ced-6_OG0006366	8218
CenB1A_OG0004675	1603
CenG1A_OG0003595_OG0	5168
CenG1A_OG0009182	105
Cenp-C_OG0002322	562
Cep135_OG0009952	307
Cep135_OG0009954	294
cep290_OG0004127	614
Cep89_OG0006812	14
Cep97_OG0008778	422
cer_OG0012078	818
Cerk_OG0004182	2531
cert_OG0011161	2513
Cf2_OG0008971	3023
Cfp1_OG0007571	496
CG5789_OG0004615	559
cg_OG0006533	3763
CG10000_OG0005395	0
CG10005_OG0004963	64
CG10011_OG0005399	865
CG10013_OG0002410_OG0	0
CG10019_OG0008786	58
CG10026_OG0009081	161
CG10029_OG0004344	0
CG10031_OG0008792	322
CG10035_OG0004420	306
CG10038_OG0001436_OG0	600
CG10041_OG0012259_OG0	0
CG10051_OG0007036	0
CG10053_OG0004336	188
CG10055_OG0004329	947
CG10062_OG0007038	658
CG10063_OG0010284	10
CG10064_OG0010282	20
CG10068_OG0004321	651
CG10073_OG0000065_OG2	71
CG10075_OG0010279	1619
CG10077_OG0010277	14844
CG10082_OG0005964	6772
CG10086_OG0001355	6
CG10089_OG0010567	379
CG10098_OG0004320	784
CG10104_OG0006132	0
CG10116_OG0010569	2
CG10126_OG0005023	1688
CG10132_OG0009091	4339
CG10137_OG0009093	890
CG10139_OG0006151	506
CG10140_OG0010573	46
CG10147_OG0010256	149
CG10151_OG0006160	77
CG10154_OG0010575	15
CG10163_OG0010252	3
CG10164_OG0001489	0
CG10165_OG0011781	181
CG10171_OG0010163	420
CG10175_OG0005507	3183
CG10177_OG0001079_OG0	0
CG10184_OG0005509	527
CG10185_OG0005203	1589
CG10189_OG0009087	210
CG10194_OG0009085	201
CG10195_OG0003572	310
CG10205_OG0006168	1727
CG10208_OG0005527	252
CG10209_OG0006169	504
CG10211_OG0009505	1131
CG10222_OG0010165	126
CG10226_OG0010249	481
CG10237_OG0003462	45497
CG1024_OG0004294	259
CG10252_OG0011517	4
CG10254_OG0002565	2259
CG10257_OG0006606	343
CG10264_OG0005208	3
CG10265_OG0006935	70
CG10274_OG0003940	894
CG10280_OG0004257	0
CG10283_OG0001907_OG0	556
CG10286_OG0004292	416
CG10298_OG0004288	0
CG10300_OG0005516	2
CG10301_OG0005515	3
CG10307_OG0005957	4194
CG10311_OG0004972	3036
CG10317_OG0004974	0
CG10321_OG0005965	2078
CG10324_OG0004994	225
CG10332_OG0005992	0
CG10333_OG0009507	1301
CG10336_OG0009516	104
CG10337_OG0009096	512
CG10338_OG0009517	382
CG10339_OG0006873	3786
CG10340_OG0001059_OG0	2742
CG10341_OG0009518	108
CG10343_OG0009520	263
CG10344_OG0007020	44
CG10345_OG0002430_OG0	25687
CG10347_OG0000607_OG0	113
CG10348_OG0003704	910
CG10352_OG0008207	29
CG10353_OG0008206	1415
CG10357_OG0010470	10
CG10359_OG0010469	1012
CG10361_OG0010014	53
CG10362_OG0008202	373
CG10365_OG0005518	3951
CG10366_OG0009102	766
CG10375_OG0005526	828
CG10376_OG0009519	898
CG10383_OG0001909	4422
CG10384_OG0007018	6
CG10405_OG0004983	26
CG10407_OG0005207	73
CG10413_OG0003703_OG0	1154
CG10417_OG0013094	1529
CG10418_OG0010832	285
CG10425_OG0002500	372
CG10428_OG0001263_OG0	224
CG10431_OG0001914	142
CG10433_OG0006904	3018
CG10435_OG0002296_OG0	921
CG10444_OG0007082	251
CG10445_OG0001356	71
CG10459_OG0001605_OG0	2
CG10462_OG0009105	864
CG10463_OG0009108	379
CG10466_OG0012145	148
CG10467_OG0010233	365
CG10469_OG0010232	91
CG10470_OG0009541	534
CG10472_OG0000811_OG0	229
CG10479_OG0010225	1402
CG10481_OG0009114	91
CG10483_OG0010221	1047
CG10486_OG0010219	1
CG10492_OG0009544	852
CG10494_OG0006908	241
CG10495_OG0009546	120
CG10505_OG0006927	2
CG10508_OG0010314	831
CG10510_OG0003948	2
CG10513_OG0005163	1211
CG10514_OG0005162	378
CG10516_OG0009998	163
CG10527_OG0002810_OG0	16994
CG10543_OG0006262	4095
CG10550_OG0000747	4760
CG10555_OG0008527	571
CG10561_OG0009552	3721
CG10565_OG0010321	2814
CG10576_OG0010200	2353
CG10581_OG0010326	64
CG10584_OG0010328	399
CG10587_OG0000094_OG0	1
CG10587_OG0000094_OG1	0
CG10587_OG0000094_OG2	0
CG10589_OG0003950	0
CG10591_OG0010195	1
CG10597_OG0003317	0
CG10598_OG0011740	0
CG10600_OG0009530	3623
CG10602_OG0009532	4748
CG10616_OG0010838	764
CG10621_OG0001911	23
CG10623_OG0001912	714
CG10628_OG0009107	551
CG10631_OG0001241	2396
CG10646_OG0009949	169
CG10654_OG0009947	126
CG10657_OG0009951	424
CG10660_OG0010840	282
CG10663_OG0010839	978
CG10669_OG0005156	163
CG10674_OG0010603	981
CG10680_OG0003577	3963
CG10681_OG0009950	230
CG10700_OG0011812	1
CG10702_OG0009548	783
CG10710_OG0010908	361
CG10713_OG0010576	96
CG10725_OG0010574	18
CG10730_OG0000951	133
CG10731_OG0006517	374
CG10737_OG0006638	70946
CG10738_OG0010568	153
CG1074_OG0007339	445
CG10747_OG0009127	792
CG10748_OG0011855_OG0	0
CG10749_OG0003913_OG0	0
CG10750_OG0009561	1
CG10752_OG0010150_OG0	0
CG10761_OG0008304	0
CG1077_OG0004263	0
CG10793_OG0003237	1
CG10795_OG0006915	290
CG10799_OG0003081	120
CG10801_OG0012112	2
CG10802_OG0008133	1030
CG10803_OG0008134	571
CG10804_OG0008132	324
CG10809_OG0010976	322
CG10814_OG0007257	0
CG10822_OG0007072	0
CG10839_OG0009144	0
CG10841_OG0002198_OG0	4
CG10853_OG0003980_OG0	0
CG10859_OG0009209	0
CG10862_OG0002017_OG1	5141
CG10863_OG0010486	2725
CG10863_OG0012194_OG0	3
CG10864_OG0005043	622
CG10866_OG0010485	410
CG10874_OG0003457	1039
CG10877_OG0002385_OG0	15
CG10887_OG0002183_OG0	0
CG10898_OG0002547	339
CG1090_OG0003105_OG0	501
CG10903_OG0002293_OG0	180
CG10904_OG0011634	220
CG10907_OG0001984_OG0	222
CG10909_OG0005022	0
CG10910_OG0006092	1
CG10911_OG0006095	2
CG10912_OG0000471	1
CG10914_OG0006109	141
CG10919_OG0001352	2
CG1092_OG0001161_OG0	147
CG10920_OG0007959	0
CG10927_OG0006710	52
CG10931_OG0006071	0
CG10932_OG0007954	1639
CG10934_OG0002756_OG0	3
CG10939_OG0005908	1682
CG10947_OG0009415	5866
CG10948_OG0009927	1128
CG10949_OG0009416	160
CG10950_OG0012279	0
CG10958_OG0001743	223
CG10959_OG0008299	103
CG10962_OG0007748	18
CG10970_OG0003173	44
CG10973_OG0012539	340
CG10979_OG0004244	552
CG10984_OG0009934	426
CG10996_OG0008249	1
CG11000_OG0004245	8
CG11007_OG0003037	423
CG11018_OG0007064	0
CG11029_OG0001270	122
CG1103_OG0003103_OG0	255
CG11030_OG0003728	1182
CG11034_OG0001268	84
CG11035_OG0002292_OG0	764
CG11041_OG0001654	117
CG11044_OG0007073	4497
CG1105_OG0004314	1879
CG11050_OG0009604	8142
CG11060_OG0006765	2
CG11068_OG0011716	33
CG11069_OG0004655	561
CG11076_OG0001759	766
CG11077_OG0000549_OG0	0
CG11085_OG0008456	0
CG11089_OG0004653	255
CG11095_OG0003249	530
CG11099_OG0007074	1323
CG11103_OG0003250	359
CG11106_OG0012330	0
CG11109_OG0001964	305
CG11110_OG0006619	475
CG11123_OG0006752	342
CG11125_OG0006747	826
CG11127_OG0006744	427
CG1113_OG0004171	96
CG11131_OG0001957_OG0	5
CG11134_OG0003251	212
CG11141_OG0006745	695
CG11145_OG0006754	0
CG11147_OG0003729	18658
CG11149_OG0003730	0
CG11151_OG0008256	2909
CG11159_OG0006283	0
CG1116_OG0004164	1208
CG11162_OG0008263	0
CG11168_OG0004657	1207
CG11170_OG0006462	166
CG11178_OG0003327	396
CG11180_OG0006625	603
CG11191_OG0007189	2036
CG11192_OG0007095	0
CG11200_OG0007088	15644
CG11211_OG0012938	6
CG11226_OG0012166_OG0	3
CG11227_OG0007505	0
CG1124_OG0002090	2538
CG11241_OG0003815_OG0	1
CG11247_OG0009861	579
CG11248_OG0003830_OG0	166
CG11249_OG0009864	3
CG11251_OG0001998	0
CG11257_OG0007039	277
CG11263_OG0001789	15
CG11267_OG0011856	1077
CG11269_OG0006458	3
CG11275_OG0002906	2985
CG11279_OG0003924_OG0	453
CG11286_OG0004361	0
CG1129_OG0002085	376
CG11291_OG0003029	9
CG11294_OG0007761	0
CG11298_OG0007031	0
CG11309_OG0010303	1041
CG11317_OG0012026	750
CG11318_OG0000756	5
CG11319_OG0009603	226
CG11327_OG0009628	22
CG11333_OG0002657_OG0	0
CG11334_OG0005804	2450
CG11342_OG0011920	33
CG11345_OG0011138	1
CG11349_OG0011131	1
CG11353_OG0011127	54
CG11356_OG0008477	19
CG11357_OG0011126	337
CG1136_OG0010499	844
CG11367_OG0000806_OG0	13
CG11369_OG0011699	6
CG1137_OG0004303	9
CG11370_OG0003817_OG0	0
CG11377_OG0008723	570
CG11378_OG0007395	128
CG11379_OG0007397	1
CG11380_OG0007400	69
CG11381_OG0007402	0
CG11382_OG0007404	9
CG11384_OG0007396	1
CG1139_OG0004077	8
CG11391_OG0001026_OG0	113
CG11396_OG0010345	533
CG11398_OG0007405	181
CG11403_OG0007406	458
CG11404_OG0012169	0
CG11406_OG0006889	2
CG11409_OG0007766	31
CG11413_OG0011575	133
CG11414_OG0006019	2960
CG11417_OG0007590	660
CG1142_OG0012974	468
CG11425_OG0009823	193
CG11426_OG0009824	2498
CG1143_OG0011104	5701
CG11436_OG0003200	83
CG11437_OG0009825	0
CG11438_OG0009826	30
CG11447_OG0004515	354
CG11449_OG0000981_OG1	18
CG11453_OG0001027_OG0	386
CG11454_OG0001792	185
CG11456_OG0003951	252
CG11459_OG0000135_OG1	85
CG1146_OG0011093	18514
CG11470_OG0000857	0
CG11474_OG0005934	993
CG11475_OG0005935	31
CG11498_OG0001515	1
CG11504_OG0002630	451
CG11523_OG0009832	209
CG11529_OG0010828	1725
CG11537_OG0010640	1791
CG11550_OG0002660	240
CG11560_OG0010817	332
CG11562_OG0008742	238
CG11563_OG0002662	315
CG11566_OG0007496	7
CG11570_OG0004027	4
CG11581_OG0008240	0
CG11583_OG0010538	317
CG11584_OG0008239	0
CG11585_OG0012335	0
CG11586_OG0010534	819
CG11590_OG0001741	830
CG11593_OG0010497	461
CG11594_OG0010492	491
CG11596_OG0007629	666
CG11601_OG0008739	427
CG11608_OG0000142_OG0	3
CG1161_OG0004180	2801
CG11617_OG0008731	813
CG11619_OG0003864_OG0	0
CG11626_OG0011450	0
CG11629_OG0003739	0
CG11630_OG0009580	0
CG11634_OG0009583	0
CG11635_OG0007156	14
CG11638_OG0007387	454
CG11655_OG0001745_OG0	944
CG11656_OG0005013	13
CG11658_OG0010025	1092
CG11663_OG0012087	0
CG11664_OG0011395	0
CG11666_OG0012316	0
CG11668_OG0002452	7
CG11670_OG0005008	24
CG11672_OG0004805	0
CG11674_OG0008231	5
CG11679_OG0008511	186
CG11686_OG0002448_OG0	2963
CG11693_OG0004810	5
CG11694_OG0000225_OG0	0
CG11694_OG0000225_OG1	4
CG11695_OG0007879	576
CG11696_OG0007880	430
CG11698_OG0002319_OG0	0
CG11699_OG0007882	1262
CG11703_OG0002165_OG0	0
CG11710_OG0001691_OG0	387
CG1172_OG0004189	461
CG11722_OG0001391	534
CG11723_OG0003571	406
CG11726_OG0010048	0
CG11737_OG0001419_OG0	2154
CG11741_OG0001420_OG0	1
CG11752_OG0007995	3884
CG11755_OG0000851	203
CG11756_OG0007997	0
CG11760_OG0004826	558
CG11768_OG0004832	358
CG11771_OG0005200	2416
CG11777_OG0006309	297
CG11779_OG0004481	1228
CG11786_OG0012799	4
CG11788_OG0007083	107
CG11790_OG0005187	1919
CG11791_OG0012008	3620
CG11807_OG0003009_OG0	495
CG11808_OG0006841	193
CG11811_OG0004058	351
CG11816_OG0008636	0
CG11835_OG0000264_OG0	7206
CG11835_OG0000264_OG1	12658
CG11837_OG0005082	157
CG11841_OG0005083	3186
CG11842_OG0000856_OG1	580
CG11843_OG0011490	116
CG11852_OG0002502_OG0	41
CG11854_OG0005171	116
CG11857_OG0005167	1000
CG11858_OG0005166	306
CG11878_OG0000055_OG0	11
CG11878_OG0000055_OG1	58
CG11878_OG0000055_OG2	678
CG11882_OG0005094	186
CG11883_OG0006313	1245
CG11885_OG0003355	221
CG11892_OG0005161	197
CG11893_OG0000039_OG2	31
CG11899_OG0005100	2603
CG11902_OG0005155	228
CG11906_OG0001618	447
CG11911_OG0008747	1
CG11912_OG0008746	1
CG11920_OG0005183	204
CG11927_OG0003556	593
CG11929_OG0011773	0
CG11961_OG0001155_OG0	681
CG11964_OG0004848	288
CG11970_OG0004849	1248
CG11975_OG0004850	1283
CG11977_OG0012457_OG0	0
CG11980_OG0002337	150
CG11983_OG0004852	142
CG11986_OG0004855	36
CG11997_OG0004862	0
CG11999_OG0004179	720
CG12003_OG0004112	3
CG12004_OG0011286	3034
CG12009_OG0010662	0
CG12010_OG0010671	108
CG12011_OG0011025	2
CG12012_OG0010672	519
CG12016_OG0010666	1000
CG12017_OG0010661	95
CG12020_OG0011042	2
CG12024_OG0011050	1169
CG12025_OG0011053	1198
CG12035_OG0011029	1
CG12038_OG0011331	195
CG12054_OG0000497	1910
CG12056_OG0003138	482
CG12057_OG0003139	1
CG12061_OG0000938_OG0	1
CG12065_OG0007412	3800
CG12069_OG0001519	1
CG12071_OG0011553	108
CG12071_OG0013484	119
CG12075_OG0007754	1398
CG1208_OG0004248	1699
CG12081_OG0007411	1154
CG12084_OG0011296	2748
CG12091_OG0011293	9896
CG12093_OG0011111	1844
CG12096_OG0008559	402
CG12099_OG0011289	13253
CG12104_OG0011284	143
CG12105_OG0004111	1402
CG12106_OG0007586	67
CG12107_OG0006719	209
CG12111_OG0007413	5
CG12112_OG0012598_OG0	39
CG12115_OG0007587	0
CG12116_OG0008625	567
CG12118_OG0007585	3943
CG12121_OG0007579	2121
CG12123_OG0003325	237
CG12128_OG0002879	622
CG12129_OG0002878	569
CG1213_OG0002105	523
CG12134_OG0006319	122
CG12147_OG0004192	0
CG12155_OG0003210	1234
CG12159_OG0002860	381
CG12164_OG0006760	1
CG12170_OG0002098	1009
CG12171_OG0004222	688
CG12173_OG0004172	523
CG12177_OG0008262	4595
CG1218_OG0002103	196
CG12182_OG0011099	152
CG12194_OG0008975	670
CG12204_OG0001687	120
CG12206_OG0008131	8
CG12209_OG0002818	8
CG12213_OG0002418	1550
CG12219_OG0007713	719
CG12224_OG0000651_OG1	1185
CG12231_OG0003119	0
CG12236_OG0008414	704
CG12237_OG0007424	1274
CG12239_OG0001754	1
CG12241_OG0001396	331
CG12253_OG0011818	109
CG12256_OG0004947	18
CG12259_OG0005539	523
CG12268_OG0005336	517
CG1227_OG0004337	181
CG12278_OG0004413	2
CG12279_OG0004445	185
CG12288_OG0009457	20
CG12289_OG0010046	0
CG12290_OG0002618	5583
CG12299_OG0009634	571
CG12301_OG0001981	218
CG12307_OG0009694	0
CG1231_OG0011372	36
CG12316_OG0009955	733
CG12320_OG0005053	110
CG12321_OG0001064_OG0	505
CG12325_OG0002854	289
CG1233_OG0011370	1255
CG1234_OG0004335	422
CG12341_OG0002848	344
CG12343_OG0002853	672
CG12344_OG0002855	1607
CG12355_OG0012373	158
CG1236_OG0002100	505
CG12362_OG0000821_OG0	0
CG12374_OG0007223	1
CG12375_OG0009777	1183
CG12379_OG0008514	53
CG12384_OG0006229	2027
CG1239_OG0004237	125
CG12395_OG0001736	0
CG12398_OG0008359	4
CG12402_OG0002224_OG0	4
CG12420_OG0002594_OG0	14
CG12426_OG0005340	1
CG12438_OG0003802	0
CG12439_OG0009296	0
CG12446_OG0001786_OG0	0
CG12448_OG0009145	0
CG1246_OG0011105	18
CG12464_OG0011955	0
CG12470_OG0007846	0
CG12479_OG0008243	0
CG12480_OG0008242	0
CG12481_OG0008237	0
CG12490_OG0000233_OG1	0
CG12496_OG0007599	2
CG12498_OG0008105	0
CG12499_OG0002285_OG0	297
CG12502_OG0011339	4
CG12507_OG0008176	0
CG12511_OG0009568	1
CG12516_OG0005410	0
CG12517_OG0009649	0
CG12520_OG0010149	6
CG12521_OG0012944	11
CG12531_OG0008272	128
CG12535_OG0008128	2
CG12539_OG0008363	3
CG12540_OG0008220	1
CG12541_OG0007825	143
CG12560_OG0012234	222
CG12567_OG0012740	1486
CG12576_OG0001784_OG0	5870
CG12581_OG0001679_OG0	4047
CG12589_OG0011424	0
CG12590_OG0011977	0
CG12594_OG0005596	139
CG12607_OG0011139	0
CG12609_OG0008677	0
CG12617_OG0003653	0
CG12620_OG0009462	0
CG12637_OG0008050	0
CG12643_OG0007518	48
CG1265_OG0010531	6866
CG12655_OG0000445_OG2	1660
CG12659_OG0007410	90
CG12661_OG0007749	0
CG12662_OG0007747	1
CG12672_OG0007868	78
CG12674_OG0003570	0
CG12679_OG0001731_OG0	0
CG12680_OG0001718	0
CG12682_OG0012323	1
CG12691_OG0007931	0
CG12692_OG0000634_OG0	7
CG12693_OG0012106	0
CG12698_OG0008169	0
CG12699_OG0000230_OG1	2
CG12702_OG0001192	38
CG12708_OG0000271_OG0	20
CG12708_OG0000271_OG0.2	52
CG1271_OG0010635	941
CG12713_OG0003881_OG0	33
CG12716_OG0008438	0
CG12723_OG0008557	92
CG12728_OG0000928_OG0	137
CG12729_OG0011725	5
CG1273_OG0010536	193
CG12730_OG0007375	638
CG12744_OG0000893	607
CG12746_OG0004208	3169
CG1275_OG0011072	1899
CG12768_OG0001283_OG0	497
CG12769_OG0007187	149
CG12773_OG0003140	586
CG12782_OG0012281	2
CG12783_OG0000743_OG0	28
CG12784_OG0005236	0
CG12795_OG0008825	346
CG12811_OG0002240	984
CG12817_OG0002595_OG0	41
CG12818_OG0004897	180
CG12822_OG0001599	2005
CG12825_OG0001130_OG1	61
CG12826_OG0002951	66
CG12828_OG0011622	0
CG12831_OG0011623_OG0	0
CG12836_OG0002963_OG0	99
CG12848_OG0006045	515
CG12849_OG0011577	6
CG12851_OG0005862	146
CG12857_OG0006163	0
CG12860_OG0006154	7
CG12861_OG0006153	0
CG12862_OG0011585_OG0	0
CG12863_OG0011584	286
CG12866_OG0002772	4
CG12868_OG0001564	439
CG12869_OG0006145	94
CG12869_OG0006146	50
CG12877_OG0001472_OG0	33
CG1288_OG0001350	0
CG12880_OG0005345	14
CG12883_OG0001474	158
CG12885_OG0001477	742
CG12895_OG0006308	1781
CG12909_OG0002821	70
CG12910_OG0006305	190
CG12911_OG0006304	0
CG12914_OG0002819	0
CG12917_OG0002815	3
CG12920_OG0006291	0
CG12926_OG0006349	321
CG12929_OG0006357	101
CG12934_OG0006315	3
CG12935_OG0002846	217
CG12942_OG0001596_OG0	27
CG12945_OG0004570	573
CG12947_OG0004568	14
CG12948_OG0004558	161
CG12963_OG0001641_OG0	0
CG12964_OG0002996_OG0	0
CG12970_OG0006808	10
CG12971_OG0010294	0
CG12974_OG0010307	119
CG12983_OG0010332	0
CG12984_OG0003949	0
CG12985_OG0000915	13
CG12986_OG0011685	0
CG1299_OG0000523_OG0	6096
CG12990_OG0007696	3
CG12991_OG0007703	2167
CG12992_OG0011688	17
CG12994_OG0007707	3
CG12995_OG0008599	0
CG12998_OG0011739	0
CG13000_OG0011738	0
CG13001_OG0008580	153
CG13002_OG0008577	1039
CG13003_OG0008572	2713
CG13004_OG0008570	205
CG13005_OG0008567	89
CG13008_OG0008305	1
CG13010_OG0003260	0
CG13012_OG0008317	446
CG13014_OG0008547	209
CG13016_OG0006536	239
CG13018_OG0006537	407
CG13021_OG0003241	0
CG13022_OG0010698	47
CG13023_OG0010699	0
CG13024_OG0010708	78
CG13026_OG0010716	702
CG13028_OG0004010	4
CG13031_OG0012200	372
CG13032_OG0004014_OG0	0
CG13033_OG0010736	1
CG13038_OG0010761	1
CG13039_OG0010762	0
CG1304_OG0000265_OG0	0
CG1304_OG0000265_OG1	0
CG13040_OG0010763	0
CG13041_OG0000280_OG0	4
CG13041_OG0000280_OG0.2	0
CG13042_OG0010767	6
CG13043_OG0000281_OG0	0
CG13043_OG0000281_OG1	0
CG13044_OG0010768	2
CG13045_OG0000814	0
CG13046_OG0010771	0
CG13047_OG0010772	0
CG13048_OG0010773	0
CG13049_OG0010774	0
CG13051_OG0011898	1
CG13053_OG0010778	0
CG13054_OG0010779	0
CG13055_OG0010780	13
CG13056_OG0010757	6
CG13058_OG0004021	0
CG13059_OG0010764	0
CG13062_OG0010766	7
CG13064_OG0010775	1
CG13065_OG0010776	2
CG13066_OG0012201	0
CG13068_OG0002030_OG1	1
CG13069_OG0004022	0
CG1307_OG0004308	951
CG13070_OG0012202	1
CG13071_OG0011899	0
CG13073_OG0012731_OG0	18
CG13074_OG0010797	58
CG13075_OG0000216_OG0	4
CG13075_OG0000216_OG1	2
CG13077_OG0009097	74
CG13078_OG0003575_OG0	0
CG13081_OG0003574	4
CG13082_OG0009094	102
CG13083_OG0009084	0
CG13084_OG0009083	0
CG13085_OG0001922	62
CG13086_OG0003709	21
CG13088_OG0001266	84
CG1309_OG0010533	1767
CG13096_OG0003720	335
CG13097_OG0001923	353
CG13101_OG0009304	613
CG13102_OG0009298	0
CG13108_OG0009295	39
CG13110_OG0011792	0
CG13113_OG0001247_OG0	0
CG13114_OG0009279	1
CG13116_OG0001878	2083
CG13123_OG0001877	63
CG13124_OG0003502	55192
CG13126_OG0003515	345
CG13127_OG0001844	0
CG13131_OG0000790_OG0	0
CG13133_OG0003525	3858
CG1314_OG0011674	1
CG13144_OG0009363	46
CG13148_OG0007214	2
CG13151_OG0006215	128
CG13154_OG0006206	4
CG13155_OG0006196	3
CG13157_OG0002779	0
CG1316_OG0000430_OG0	1460
CG13168_OG0006184	5
CG1317_OG0011084	8071
CG13170_OG0006182	0
CG13171_OG0006180	0
CG13177_OG0012831	815
CG13185_OG0002928	439
CG13186_OG0006594	0
CG13192_OG0006567	332
CG13193_OG0006565	0
CG13196_OG0006560	1
CG13197_OG0006563	464
CG13202_OG0001123_OG0	32
CG13203_OG0006235	402
CG13204_OG0006233	876
CG13215_OG0002793_OG0	0
CG13216_OG0001568_OG0	1
CG13218_OG0002791_OG0	0
CG13220_OG0001573_OG0	0
CG13223_OG0001571_OG0	0
CG13226_OG0002794_OG0	1
CG13227_OG0006218_OG0	0
CG13228_OG0011587_OG0	0
CG13229_OG0002786_OG0	0
CG13229_OG0002787_OG0	411
CG13231_OG0006217	0
CG13239_OG0009815	2
CG1324_OG0007509	1
CG13243_OG0009147	0
CG13247_OG0010378	62
CG13248_OG0010371	289
CG13250_OG0011870	12
CG13251_OG0010355	221
CG13252_OG0003952	1186
CG13258_OG0009399	9
CG13272_OG0008882	0
CG13280_OG0008881	1
CG13282_OG0008887	15
CG13285_OG0010583	136
CG13287_OG0010216	0
CG13288_OG0010220	6
CG13293_OG0003937	142
CG13295_OG0010231	883
CG13297_OG0010242	0
CG13299_OG0011864	2
CG13300_OG0003943	57
CG13305_OG0011196	94
CG13306_OG0011204	478
CG13308_OG0004102	0
CG13309_OG0011211	73
CG13310_OG0011207	2
CG13312_OG0011210	0
CG13313_OG0004105_OG0	3
CG13314_OG0011224	34
CG13315_OG0011237	99
CG13318_OG0004834	157
CG13319_OG0006667	186
CG13321_OG0006673	10
CG13326_OG0006545	11
CG13330_OG0007271	0
CG13331_OG0007273	195
CG13332_OG0007274	221
CG13334_OG0007281	1
CG13337_OG0011662	16
CG13339_OG0007296	385
CG13344_OG0007304	291
CG13358_OG0007351	924
CG13359_OG0012499	23
CG13360_OG0010145	986
CG13361_OG0003189	1
CG13362_OG0007862	0
CG13364_OG0001174_OG0	2
CG13365_OG0007831	1414
CG13367_OG0003188_OG0	509
CG13369_OG0003181	1259
CG13375_OG0007847	9
CG13377_OG0007849	141
CG13380_OG0010135	1
CG13384_OG0003473	1056
CG13385_OG0012520	0
CG13386_OG0003471	0
CG1339_OG0006721	4
CG13390_OG0003479	312
CG13392_OG0003476	109
CG13397_OG0003469	49
CG13398_OG0003468	316
CG13403_OG0008236	3
CG13404_OG0008224	171
CG13405_OG0011376	2
CG13407_OG0004768	1
CG13408_OG0004770	39
CG13409_OG0004775	317
CG13423_OG0007099	799
CG13426_OG0011654	1
CG13427_OG0003049	146
CG13428_OG0007100	120145
CG13430_OG0001658	309
CG13436_OG0006622	50
CG13437_OG0006285	197
CG13438_OG0006243	0
CG1344_OG0012226	310
CG13442_OG0006244	0
CG13443_OG0006248	0
CG13445_OG0003880	1
CG13449_OG0009980	84
CG13454_OG0003875_OG0	0
CG13455_OG0009966	3
CG13457_OG0001288	2
CG13458_OG0004037	868
CG13460_OG0010841	1
CG13465_OG0000343_OG0	0
CG13471_OG0004048	0
CG13473_OG0010860	1
CG13474_OG0004049	0
CG13476_OG0012898	0
CG13481_OG0000339_OG0	45
CG13481_OG0000339_OG1	0
CG13484_OG0010886	132
CG13488_OG0001544_OG1	0
CG13492_OG0005946	6
CG13501_OG0005936	3
CG13502_OG0005931	226
CG13502_OG0012991	32
CG13506_OG0007028	8274
CG13510_OG0006998	252
CG13511_OG0006997	11
CG13516_OG0006995	308
CG13526_OG0006986	0
CG13527_OG0006984	0
CG13531_OG0006978	509
CG13532_OG0006975	138
CG13538_OG0005981	0
CG13539_OG0012044	0
CG1354_OG0007555	1864
CG13541_OG0012280	0
CG13544_OG0005976	0
CG13545_OG0012580	0
CG13551_OG0000540_OG1	3116
CG13551_OG0012048	974
CG13557_OG0012477	0
CG13558_OG0001556	0
CG13559_OG0012047	9
CG13561_OG0011643	7
CG13562_OG0011631	23
CG13575_OG0006892	1
CG13577_OG0001150_OG0	1
CG13578_OG0006898	217
CG13579_OG0006013	8
CG1358_OG0006724	219
CG13581_OG0002746	1
CG13585_OG0011574	3217
CG13587_OG0006025	20
CG13594_OG0006033	15
CG13599_OG0005537	35
CG1360_OG0006725	56
CG13601_OG0005534	492
CG13603_OG0005332	1632
CG13605_OG0005319	737
CG13606_OG0005306	91
CG13607_OG0005318	72
CG13609_OG0012982	5
CG13613_OG0005278	0
CG13614_OG0002525_OG0	0
CG13615_OG0002524	0
CG13616_OG0005272	24
CG13618_OG0005267	51
CG13622_OG0005268	29
CG13623_OG0005265	922
CG13625_OG0004618	467
CG13627_OG0004629	23
CG13630_OG0004630	1135
CG13631_OG0004635	1275
CG13634_OG0004637	0
CG13641_OG0004650	16
CG13643_OG0002274	1
CG13653_OG0002504	0
CG13654_OG0005174	113
CG13663_OG0011496	294
CG13667_OG0004090_OG0	182
CG13670_OG0011168	2
CG13671_OG0004086_OG0	190
CG13675_OG0000560_OG2	5
CG13676_OG0003984	98
CG13678_OG0000129_OG3	1
CG1368_OG0008241	3
CG13685_OG0010463	250
CG13689_OG0008772	69
CG13690_OG0008752	41
CG13692_OG0008754	40
CG13698_OG0010125	937
CG13699_OG0003907_OG0	1
CG13705_OG0010610	92
CG13707_OG0010613	120
CG13708_OG0010614	143
CG1371_OG0006292	950
CG13711_OG0010618	0
CG13712_OG0010619	0
CG13713_OG0010620	1
CG13716_OG0010627	0
CG13720_OG0004084	0
CG13721_OG0012208	0
CG13722_OG0011130	261
CG13723_OG0010915	0
CG13724_OG0010917	0
CG13725_OG0010918	0
CG13727_OG0004055	0
CG13728_OG0010923	0
CG13731_OG0011910	8
CG13733_OG0010089	0
CG13738_OG0011907	22
CG13739_OG0002891	44
CG13743_OG0006405	191
CG13744_OG0006409	0
CG13747_OG0006408	1
CG13748_OG0006626	4
CG13751_OG0001660_OG0	386
CG13760_OG0007606	643
CG13766_OG0009602	223
CG13771_OG0009612	5
CG13775_OG0003750_OG0	72
CG13784_OG0000956_OG0	567
CG13786_OG0003631	0
CG13796_OG0001883_OG0	2358
CG13801_OG0000219_OG0	0
CG13801_OG0000219_OG1	1
CG13806_OG0011077	1
CG13807_OG0011075	278
CG13810_OG0011066	4
CG13813_OG0010189	292
CG13829_OG0011464	0
CG13833_OG0004687	5497
CG13837_OG0002276	0
CG13838_OG0011993	3
CG13841_OG0004694	892
CG13842_OG0004706	105
CG13847_OG0004737	5
CG13850_OG0004743	662
CG13855_OG0004744	175
CG13856_OG0004745	308
CG13857_OG0004746	21
CG13862_OG0004760	2
CG13868_OG0007089	53680
CG13868_OG0013578	9137
CG13869_OG0007075	10
CG1387_OG0008528	7
CG13870_OG0007093	27
CG13871_OG0003047	17
CG13872_OG0007071	0
CG13875_OG0011381	268
CG13876_OG0001334_OG0	66
CG13877_OG0011937	74
CG13884_OG0000403_OG0	0
CG13887_OG0011343	4445
CG13891_OG0002060	2
CG13893_OG0011360	1142
CG13894_OG0004129	166
CG13895_OG0004128	429
CG13901_OG0011344	227
CG13907_OG0011337	6351
CG13912_OG0011325	47
CG13917_OG0011285	12036
CG13919_OG0011274	87
CG13920_OG0011271	8675
CG13921_OG0011032	83
CG13924_OG0011054	224
CG13926_OG0011282	251
CG13928_OG0011279	1249
CG13930_OG0011024	38
CG13931_OG0004073	1
CG13933_OG0011036	1602
CG13937_OG0011056	1326
CG13949_OG0003375	95
CG13950_OG0003376	79
CG13954_OG0006374	446
CG13955_OG0002890_OG0	22
CG13962_OG0012240	1
CG13970_OG0009133_OG0	0
CG13972_OG0005361	2
CG13983_OG0002696	1
CG13991_OG0000661_OG1	2
CG13992_OG0002070_OG0	3
CG13994_OG0011942	428
CG13995_OG0000538_OG0	201
CG13999_OG0000662_OG0	102
CG14005_OG0001926	208
CG14006_OG0001927	0
CG14007_OG0009567	59
CG14011_OG0003731	30
CG14013_OG0003734	7
CG14014_OG0009443	1
CG14015_OG0009446	269
CG14017_OG0003733	0
CG14020_OG0003686	157
CG14022_OG0008831	5881
CG14024_OG0003410_OG0	17
CG14034_OG0008836	16
CG14036_OG0008842	0
CG14042_OG0001816	79
CG14043_OG0003425	572
CG14044_OG0008964	88
CG14050_OG0000684	15
CG14052_OG0007777	0
CG14053_OG0012099	0
[truncated: 9,910 more rows]
