# Supplementary material for: Evolution of chemosensory tissues and cells across ecologically diverse Drosophilids
Source: Nat Commun. 2024 Feb 5;15:1047. doi: 10.1038/s41467-023-44558-4 (PMC10844241; doi:10.1038/s41467-023-44558-4)
Supplement: Supplementary file 18 — Supplementary Data 15 [file 41467_2023_44558_MOESM18_ESM.zip › all_count_tables_renamed/SECD1FO_counts_trim_genes_FBids_1_1_sorted.txt]

128up_OG0006588	2817
14-3-3epsilon_OG0002478	15276
14-3-3epsilon_OG0001126_OG1	17598
140up_OG0004534	543
18w_OG0003044	1000
26-29-p_OG0010897	21159
2mit_OG0000576_OG0	12
5-HT1A_OG0006644	35
5-HT1B_OG0006647	36
5-HT2A_OG0000287_OG0	100
5-HT2B_OG0011472	2
5-HT7_OG0005777	12
5PtaseI_OG0005188	1300
7B2_OG0004187	122
a_OG0006460	2246
a10_OG0010691	0
a5_OG0009037	0
a6_OG0007651	1642
AANATL2_OG0003640	43
AANATL4_OG0000091_OG1	2
AANATL7_OG0007605	6
Aasdh_OG0001831	946
Aatf_OG0001947	2026
aay_OG0011265	3872
ab_OG0009683	136
ab_OG0009684	41
ABCB7_OG0011281	3535
Pmp70_OG0003257	7974
Abd-B_OG0005000	2414
Abi_OG0002227_OG0	1243
Abl_OG0010722	6757
abo_OG0009656	601
Abp1_OG0010565	3481
abs_OG0003097	1777
ac_OG0007843	0
Ac13E_OG0008321	1819
Ac3_OG0009573	36
Ac78C_OG0010320	471
Acam_OG0000252_OG0	0
Acam_OG0000252_OG1	0
Acam_OG0005131	0
CG9149_OG0011313	2564
Acbp1_OG0009246	1036
Acbp2_OG0010415	11286
Acbp4_OG0000311_OG0	38
Acbp4_OG0000311_OG1	7
Acbp6_OG0010414	7
ACC_OG0007193	32713
AcCoAS_OG0000812	10058
Ace_OG0000652_OG0	23
Acer_OG0000953_OG0	5358
Acer_OG0003808	16556
Acf_OG0002671	8134
Achl_OG0002770	590
acj6_OG0008333	1
acj6_OG0008334	3
Ack_OG0010507	3435
Ack-like_OG0006546	1863
Acn_OG0009540	6046
CG5009_OG0006075	3628
Acox57D-d_OG0006913	1187
Acox57D-p_OG0001151	5186
Acp1_OG0009317	6
Acp32CD_OG0009664	0
Acp65Aa_OG0003939	468
Acph-1_OG0001513	1972
CG12512_OG0008829	1877
CG18155_OG0007972	46
Acsl_OG0007133	13301
Act42A_OG0000022_OG0	20
Act42A_OG0000022_OG1	77
Act42A_OG0000022_OG3	119586
Act42A_OG0000022_OG4	22443
Act42A_OG0000022_OG5	4966
Actn_OG0003148_OG0	16726
Actn3_OG0011403_OG0	0
ACXB_OG0000046_OG0	2
ACXB_OG0000046_OG1	0
ACXB_OG0000046_OG2	2
ACXB_OG0000046_OG2.2	1
ACXD_OG0004078_OG0	105
Acyp_OG0009408	0
Acyp2_OG0011498	293
Ada_OG0002342	264
Ada1-2_OG0003777_OG0	526
Ada2a_OG0005051	120
Ada2b_OG0004799	1700
Ada3_OG0007872	1949
AdamTS-A_OG0005247	1148
AdamTS-A_OG0012010	27
AdamTS-B_OG0008089	376
Adar_OG0007649	1824
Adat1_OG0003596	33
Adck1_OG0006032	3886
Adck5_OG0010063	1423
ADD1_OG0006579	2919
Adf1_OG0001636_OG0	635
Adgf-A_OG0001991_OG0	0
Adgf-A_OG0003900	449
Adgf-A2_OG0010109	1
Adgf-B_OG0010108	0
Adgf-C_OG0001030_OG0	189
Adgf-D_OG0002208_OG0	940
Adgf-E_OG0006152	0
Adh_OG0003395_OG0	334
Adi1_OG0010940	1416
AdipoR_OG0004727	10306
CG3809_OG0004951	0
AdenoK_OG0003918_OG0	3253
Ady43A_OG0002958	946
AdoR_OG0005733	363
adp_OG0006108	1764
AdSS_OG0000854_OG0	13402
Aduk_OG0004873	1199
Ae2_OG0010984	6278
CG6512_OG0010913	4951
aft_OG0006080	878
Afti_OG0005567	2232
Ag5r_OG0008212	1
Ag5r2_OG0008213	1
AGBE_OG0007237	10849
AgmNAT_OG0001753	339
ago_OG0010530	11962
AGO1_OG0007307	5755
AGO2_OG0000119_OG0	8783
Agpat1_OG0008448	1329
Agpat2_OG0003465	1466
Agpat3_OG0004018	6071
Agpat4_OG0004019_OG0	1564
ADPS_OG0002932	2259
agt_OG0001016_OG0	297
Spat_OG0007723	1731
Ahcy_OG0001195_OG0	8531
AhcyL1_OG0011110	4280
AIF_OG0001225	5282
AIMP1_OG0007108	2412
AIMP2_OG0009977	2352
AIMP3_OG0005998	1007
Adk1_OG0010829	3162
Adk3_OG0005467	1318
Ak6_OG0007201	558
Akap200_OG0000367_OG0	0
Akh_OG0010512	37
AkhR_OG0009627	828
akirin_OG0010441	6346
Akr1B_OG0001292	34182
Akt1_OG0005415	4272
al_OG0008749	326
Aladin_OG0007570	1954
AlaRS_OG0003477	8776
AlaRS-m_OG0010596	2035
Alas_OG0006853	11994
alc_OG0006389	5183
Ald1_OG0005647	65642
Ald2_OG0005645	0
Aldh_OG0003615	13754
Aldh-III_OG0006742	11159
Aldh7A1_OG0003841_OG0	469
Alg-2_OG0001588_OG0	2175
Alg1_OG0002607_OG0	2190
Alg10_OG0000709_OG0	797
Alg11_OG0012170	1296
CG8412_OG0004562	1442
Alg14_OG0001194_OG0	304
Alg2_OG0010641	1058
Alg3_OG0003012	104
Alg3_OG0006966	906
CG5287_OG0001281	424
CG5287_OG0003790	349
Alg9_OG0005173	1742
Alh_OG0004317	6463
Alh_OG0004319	1750
Alh_OG0011430	146
alien_OG0009301	2051
ALiX_OG0005343	4791
Alk_OG0006414	470
CG12179_OG0001176_OG0	15
Alp1_OG0010289	29
Alp10_OG0010194	28
Alp11_OG0008522	7
Alp12_OG0003717	515
Alp13_OG0001034	3
Alp2_OG0000261_OG0	189
Alp2_OG0000261_OG1	5
Alp4_OG0005779	26235
Alp6_OG0006360	19
Alp7_OG0003030	150
Alp9_OG0003931	49
alph_OG0000083_OG0	1
alph_OG0005113	5133
alpha-Catr_OG0006852	312
alpha-Est1_OG0004357	803
alpha-Est10_OG0004350	1626
alpha-Est2_OG0000314	423
alpha-Est3_OG0004356	2976
alpha-Est6_OG0004354	0
alpha-Est7_OG0001351	5353
alpha-Est8_OG0004352	6037
alpha-Est9_OG0004351	1784
alpha-Man-Ia_OG0003130	764
alpha-Man-Ia_OG0003131	477
alpha-Man-Ia_OG0001168	2311
alpha-Man-Ib_OG0005087	1876
alpha-Man-Ic_OG0011549	1
alpha-Man-IIa_OG0004878	2333
alpha-Man-IIb_OG0005229	1091
alpha-PheRS_OG0008296	2941
alpha-Spec_OG0011040	24744
alpha4GT1_OG0000948	1522
alphaCOP_OG0011275	7596
alphaSnap_OG0010384	3337
alphaTub67C_OG0010998	11775
Alr_OG0008278	1328
alrm_OG0002498	104
Als2_OG0009863	4076
alt_OG0004894	11381
aly_OG0004083	0
Ama_OG0002112	43
Amacr_OG0009433	1398
amd_OG0001918	425
Amnionless_OG0008741	16
amon_OG0011540	28
amos_OG0003702_OG0	0
AMPdeam_OG0008245	9602
Amph_OG0007204	10380
AMPKalpha_OG0001698	6422
Amt_OG0004607	5
Amun_OG0008385	10133
amx_OG0007575	934
Amy-p_OG0000157_OG0	9
Amy-p_OG0000157_OG0.2	1
Amyrel_OG0006416	1
ana_OG0006403	423
ana1_OG0002269	3218
ana2_OG0007120	1245
ana3_OG0006194	3466
Ance-2_OG0003658	3
Ance-3_OG0001891_OG0	219
Ance-3_OG0009407	133
Ance-4_OG0006406	1073
Ance-5_OG0005870	998
anchor_OG0010100	1992
Andorra_OG0011741	0
Ank2_OG0010460	299
Ankle2_OG0000780	8738
l(2)35Be_OG0003404_OG0	407
anox_OG0007490	2400
Ant2_OG0008041	210
antdh_OG0008007	716
Antp_OG0002113	306
antr_OG0007227	11
AnxB10_OG0008082	7624
AnxB11_OG0008196	2892
AnxB9_OG0004410	21047
aop_OG0003458	3502
aos_OG0010741	537
Aos1_OG0002145_OG0	2974
AOX1_OG0005242	6014
AOX2_OG0000143_OG0	9025
AOX2_OG0000143_OG1	19
AOX4_OG0001465	3
ap_OG0005832	212
AP-1-2beta_OG0008273	6514
AP-1gamma_OG0007680	7482
AP-1mu_OG0005553	3035
AP-1sigma_OG0005334	3107
AP-2alpha_OG0008751	5583
AP-2mu_OG0004736	3175
AP-2sigma_OG0004385	1023
Apc_OG0005387	4905
APC10_OG0005888	439
Apc2_OG0005308	3338
APC4_OG0003171_OG0	1608
APC7_OG0001703	1579
ApepP_OG0000963	2760
aph-1_OG0003552_OG0	740
aPKC_OG0006607	615
aPKC_OG0006608	2288
aPKC_OG0006609	291
Aplip1_OG0011323	57
apn_OG0002443_OG0	158
apolpp_OG0012638	18745
app_OG0010830	1556
APP-BP1_OG0010070	1512
Appl_OG0007834	185
Aprt_OG0004075	488
Aps_OG0010085	4998
apt_OG0002733	3852
CG18815_OG0010034	5414
AQP_OG0007242	852
aqrs_OG0005393	0
aqz_OG0001049_OG1	16408
ara_OG0009939	43
aralar1_OG0001518	7391
Arc1_OG0002768_OG0	3406
Arc2_OG0006127	378
Arc42_OG0001370_OG0	6
Archease_OG0002289_OG0	586
Arf51F_OG0006831	2161
Arf79F_OG0012164	9785
ArfGAP1_OG0010836	3836
ArfGAP3_OG0003816_OG0	4171
Arfip_OG0005451	1141
Arfrp1_OG0007681	683
arg_OG0003183	965
arg_OG0007835	612
Argk_OG0011233	65545
Argk_OG0011925	3108
Argl_OG0009800	42
CG31469_OG0002209_OG0	200
ArgRS_OG0008151	2354
ArgRS-m_OG0004367	469
ari-1_OG0007878	3121
ari-2_OG0003028	3125
Arl1_OG0010003	1479
Arl2_OG0004816	350
Arl5_OG0011164	1158
Arl6_OG0007042	3
Arl6IP1_OG0004993	1774
Arl8_OG0004797	1744
arm_OG0007636	19234
armi_OG0002027	3971
Arp1_OG0004441	3627
Arp10_OG0007423	3217
Arp2_OG0001770	4151
Arp3_OG0010555	2903
Arp5_OG0001448_OG0	1143
Arp53D_OG0011600	0
Arp6_OG0008512	1335
Arp8_OG0007614	1678
Arpc1_OG0009187	3281
Arpc2_OG0009417	6028
Arpc3A_OG0005226	822
Arpc3B_OG0008590	15
Arpc4_OG0008719	1323
Arpc5_OG0008957	1364
arr_OG0007264	2758
Arr1_OG0009490	145
Arr2_OG0004099	216
Ars2_OG0005840	7733
Art1_OG0004911	3978
Art2_OG0008773	0
Art3_OG0004604	1883
Art4_OG0004574	3038
Art6_OG0004528_OG0	0
Art7_OG0001547_OG0	1889
Art8_OG0009662	286
Art9_OG0002219_OG0	0
Arts_OG0000486_OG0	8145
aru_OG0003377	4987
Arv1_OG0013036	238
arx_OG0009914	617
Asap_OG0007180	5643
Asator_OG0002682_OG1	1149
Asciz_OG0010646	460
ase_OG0007840	14
asf1_OG0009889	3128
ash1_OG0000982_OG0	633
ash2_OG0004623	1683
Ask1_OG0004518	4673
asl_OG0004217	2414
AsnRS_OG0003707	6911
AsnRS-m_OG0006452	320
AsnS_OG0000992	3183
asp_OG0004633	4521
Asph_OG0006509	4934
ASPP_OG0006932	1031
CG9572_OG0008488	1511
AspRS_OG0006665	6802
AspRS-m_OG0008886	4604
asrij_OG0006972	2809
asRNA:CR31429_OG0002339_OG0	991
asRNA:CR42743_OG0003772_OG0	0
asRNA:CR43299_OG0012338_OG0	0
asRNA:CR43426_OG0012535_OG0	0
asRNA:CR43454_OG0002277_OG0	1237
asRNA:CR43463_OG0001607_OG0	1126
asRNA:CR43809_OG0003675_OG0	1890
asRNA:CR44106_OG0002406_OG0	4
asRNA:CR44169_OG0002969_OG0	10
asRNA:CR44179_OG0001455_OG0	2771
asRNA:CR44372_OG0000331_OG0	5
asRNA:CR44372_OG0000331_OG1	0
asRNA:CR44894_OG0012090_OG0	0
asRNA:CR45044_OG0005605_OG0	278
asRNA:CR45195_OG0000203_OG0	1238
asRNA:CR45195_OG0000203_OG1	973
asRNA:CR45350_OG0001645_OG0	9
asRNA:CR45943_OG0010336	239
asRNA:CR46029_OG0000226_OG0	8
asRNA:CR46029_OG0000226_OG1	1
asRNA:CR46139_OG0003106_OG0	32
asRNA:CR46246_OG0011916	3
asRNA:CR46354_OG0002193_OG0	304
asRNA:CR46473_OG0000925_OG0	8053
Ass_OG0001346	283
ast_OG0003560	2261
AstA_OG0004634	13
AstA-R1_OG0000689	6
AstA-R2_OG0005396	338
AstC_OG0009668	3
AstC-R1_OG0010134	42
AstC-R2_OG0001295_OG0	6
AstCC_OG0009669	1
asun_OG0002419_OG0	919
Asx_OG0006138	2649
Atac1_OG0003748_OG0	220
Atac2_OG0009508	890
Atac3_OG0000828	1278
Tat_OG0001330	1809
Ate1_OG0003045	2045
Atet_OG0003384	435
Atf-2_OG0006059	741
Atf3_OG0007763	4972
Atg1_OG0009929	349
Atg1_OG0009931	4087
Atg10_OG0001598	100
Atg101_OG0008681	1220
Atg12_OG0011904	206
Atg13_OG0004817	2863
Atg14_OG0005089	1373
Atg16_OG0005703	2434
Atg17_OG0004232	5529
Atg18a_OG0011152	2817
Atg18b_OG0001271_OG0	834
Atg2_OG0011112	7338
Atg3_OG0009922	2399
Atg4a_OG0009014	2264
Atg4b_OG0005256	2205
Atg5_OG0007974	893
Atg6_OG0005323	1148
Atg7_OG0006714	826
Atg8a_OG0008043	7869
Atg8b_OG0005571	0
Atg9_OG0006487	2654
atilla_OG0011822	18509
atk_OG0010362	5
atl_OG0001399	8017
atms_OG0004154	2138
ato_OG0004804	0
Atox1_OG0012695	1461
ATP6AP2_OG0004869	16438
ATP7_OG0008369	4544
ATP8A_OG0007260	5455
ATP8A_OG0007261	508
Atpalpha_OG0002140	41766
ATPCL_OG0006680	19591
ATPsynB_OG0010987	13129
ATPsynbeta_OG0005823	52997
ATPsynbetaL_OG0001317	8
ATPsynC_OG0005792	42537
ATPsynCF6_OG0005500	8515
ATPsynCF6L_OG0010605	0
ATPsynD_OG0004477	12373
ATPsyndelta_OG0007526	8412
ATPsynE_OG0005568	7400
ATPsynG_OG0009657	6992
ATPsyngamma_OG0005690	16570
ATPsynGL_OG0009315	0
ATPsynO_OG0012619	9599
AttC_OG0000164_OG0	93
AttC_OG0007258	697
AttD_OG0004890	5
Atu_OG0002096	2876
Atx-1_OG0012102	14
Atx2_OG0011501	7720
Atxn7_OG0003444	2544
aub_OG0000482_OG0	1520
aurA_OG0004964	1734
aurB_OG0009647	1450
aust_OG0001881	0
aux_OG0003096_OG0	4215
ave_OG0006159	588
Aven_OG0003291	641
awd_OG0002664	23879
Awh_OG0010478	696
axed_OG0010262	293
Axn_OG0005720	3868
axo_OG0003993	7733
axo_OG0010625	3449
axo_OG0010626	10475
axo_OG0010628	4118
Axs_OG0008319	1745
Axud1_OG0003447	3453
az2_OG0006736	914
azot_OG0000210_OG0	0
azot_OG0000210_OG1	0
b_OG0009189	632
B-H1_OG0000267_OG0	51
B-H1_OG0000267_OG1	91
B4_OG0009202	4848
B52_OG0001376_OG0	9292
b6_OG0007653	56
B9d1_OG0005246	50
B9d2_OG0005830	5
bab1_OG0011327	119
bab1_OG0011328	208
bab2_OG0011326	2836
babo_OG0006628	2718
babos_OG0007027	1380
Bacc_OG0008947	13303
Bace_OG0000801_OG0	9
baf_OG0003792	1777
bai_OG0005189	2881
Balat_OG0007229	5
Baldspot_OG0010721	5918
ball_OG0001092_OG1	3252
bam_OG0005170	617
bap_OG0001358_OG0	221
Bap111_OG0007677	9779
Bap170_OG0000903_OG0	7078
Bap55_OG0005900	1685
Bap60_OG0008560	6855
IMPPP_OG0000305_OG1	10439
barc_OG0010291	1551
bark_OG0008784	696
barr_OG0000425_OG0	3091
baz_OG0008596	4755
bb8_OG0005496	0
bbc_OG0007266	8361
CG18067_OG0007098	32211
bbg_OG0010871	632
bbg_OG0010872	2241
BBIP1_OG0004876	426
BBS1_OG0010413	4
BBS4_OG0002785_OG0	26
BBS5_OG0002086	30
BBS8_OG0008755	9
BBS9_OG0006919	22
bbx_OG0008688	7537
bc10_OG0010387_OG0	868
BCAS2_OG0005540	809
bcd_OG0002111_OG0	2656
bchs_OG0003722	144
BCL7-like_OG0007566	1112
bcn92_OG0007793	794
Bdbt_OG0004400	695
bdg_OG0006805	6033
bdl_OG0003385	274
Bdp1_OG0009215	1989
be_OG0000785	3015
BEAF-32_OG0006164	2851
beag_OG0004860	1114
beat-Ia_OG0011784	17
beat-Ib_OG0009146	13
beat-Ic_OG0001866_OG0	1
beat-IIa_OG0005482	29
beat-IIb_OG0005481	88
beat-IIIa_OG0009463	13
beat-IIIb_OG0009460	3
beat-IIIc_OG0003687	86
beat-IV_OG0005508	19
beat-Va_OG0005024	9
beat-Vb_OG0005021	12
beat-Vc_OG0001062_OG0	6
beat-VII_OG0011542	0
beat-VII_OG0011544	0
beg_OG0004008	817
bel_OG0001048	13811
Bem46_OG0008920	784
ben_OG0000514_OG0	4836
Best1_OG0002590_OG0	6668
Best2_OG0010251	8067
Best3_OG0009963	67
Best4_OG0000558_OG0	0
Bet1_OG0003845_OG0	1153
Bet3_OG0004072	961
beta-PheRS_OG0005298	2349
beta-Spec_OG0007697	29879
beta'COP_OG0009212	5551
beta3GalTII_OG0012738	574
beta4GalNAcTA_OG0006521	1084
beta4GalNAcTB_OG0002610	888
beta4GalT7_OG0005195	809
betaCOP_OG0008653	8514
betaggt-I_OG0008962	1885
betaGlu_OG0002667	1246
CG32396_OG0011696	1
Bgb_OG0011276	1065
bgcn_OG0001647	1828
bgm_OG0009412	11906
BHD_OG0010421	312
bi_OG0003201	161
bi_OG0012904	7
BI-1_OG0004087	3199
bib_OG0001843_OG0	10
BicC_OG0009143	36251
BicD_OG0009474	4974
CG11873_OG0005086	3324
bif_OG0003277	16263
bif_OG0012761	3013
BigH1_OG0001085_OG0	6290
bigmax_OG0005365	590
Bili_OG0002506_OG0	14
bin_OG0010286	112
Bin1_OG0005423	977
bin3_OG0007310	9169
bip1_OG0010560	2173
Bka_OG0009250	832
blanks_OG0011885_OG0	0
Blimp-1_OG0010196	2389
Blm_OG0002608	1517
Blos1_OG0006148	374
Blos2_OG0010078	320
Blos3_OG0009918	289
Blos4_OG0010933	378
blot_OG0010924	3226
blow_OG0006726	2001
blp_OG0005216	1064
blw_OG0006982	62729
bma_OG0010967	12
Bmcp_OG0010022	1272
bmm_OG0010858	2982
bnb_OG0001206_OG1	1604
CG5059_OG0012191	3254
bnk_OG0005787	0
bnl_OG0004512	939
boca_OG0006727	963
bocks_OG0002575_OG0	2163
BOD1_OG0005544	4909
boi_OG0007601	1446
boi_OG0007603	642
boil_OG0012322	0
bol_OG0011238	1520
boly_OG0007153	0
BomBc1_OG0001623	681
BomBc2_OG0000769_OG0	8257
BomBc3_OG0004769	783
BomT3_OG0011469	2085
bon_OG0004934	4836
bond_OG0004726	207
bonsai_OG0007008	1610
Boot_OG0006400	3864
bor_OG0004967	3106
bora_OG0003911	2835
BORCS5_OG0008208	2291
BORCS6_OG0011365	362
BORCS7_OG0007103	116
borr_OG0009292	3600
boss_OG0005676	18
botv_OG0006642	1498
bou_OG0007819	746
bowl_OG0008785	760
BoYb_OG0000400_OG0	1212
br_OG0007659	139
br_OG0011928	20
Br140_OG0001629	6380
brat_OG0001919	9390
Brca2_OG0000883	1657
Brd_OG0010852	0
CG7154_OG0009310	5445
Brd8_OG0002488	2386
Bre1_OG0010209	6041
Brf_OG0005483	742
Brf_OG0005485	239
brk_OG0007975	837
brm_OG0009999	8428
Brms1_OG0008442	2170
Bro_OG0011272	0
brp_OG0000499_OG1	61
l(3)72Ab_OG0009997	6212
bru1_OG0009737	65
bru1_OG0009738	19517
bru2_OG0009740	3819
bru2_OG0011823	20
bru2_OG0012161	533
bru3_OG0010907	333
bru3_OG0011909	1
Bruce_OG0004896	8020
brun_OG0003663	3723
brv1_OG0000706_OG0	0
brv2_OG0010919	0
brv3_OG0011666	44
BRWD3_OG0005288	10118
brwl_OG0009277	2600
bs_OG0003002	922
bs_OG0006897	595
bsf_OG0001906_OG0	8259
Bsg_OG0009780	7648
Bsg25D_OG0003412_OG0	4442
bsh_OG0009110	0
bsk_OG0012344	1367
bt_OG0000537_OG1	75
BTBD9_OG0000546_OG0	3
BtbVII_OG0011887	4036
btd_OG0007557	1191
Btk29A_OG0001838	4608
Btk29A_OG0011763	529
btl_OG0002041	1047
btn_OG0004719	2
Btnd_OG0008611	9
btsz_OG0001035_OG1	951
btsz_OG0004581	1
btv_OG0003692	0
btv_OG0009487	24
btz_OG0005342	7109
Bub1_OG0001806_OG0	1442
Bub3_OG0005120	2672
BubR1_OG0000657_OG0	3442
Buffy_OG0006561	619
bug_OG0006803	626
Bug22_OG0009372	947
BuGZ_OG0008876	3235
CG8270_OG0010257	787
bun_OG0000556	4100
bun_OG0009749	5319
bur_OG0003683_OG0	6991
Burs_OG0001045_OG0	4
bves_OG0007497	695
bves_OG0007499	623
bw_OG0006000	38
bwa_OG0009122	586
bwa_OG0012525	477
Bx_OG0008666	0
Bx_OG0008667	1371
Bx42_OG0007682	4419
by_OG0005550	5831
byn_OG0010803	6560
bys_OG0007950	1571
c-cup_OG0012143	0
c(3)G_OG0001464_OG0	248
c11.1_OG0007569	4523
c12.1_OG0007568	2142
c12.2_OG0007567	4177
C15_OG0002126_OG0	28
C1GalTA_OG0009799	1874
C3G_OG0007801	4886
C901_OG0008027	4
ca_OG0005700	4898
Ca-alpha1D_OG0009140	1743
Ca-alpha1T_OG0003323	1073
Ca-beta_OG0009681	492
Ca-Ma2d_OG0009139	1191
CaBP1_OG0008860	5202
cac_OG0000605_OG0	33
cact_OG0009392	17546
cactin_OG0003129	1995
cad_OG0009437	5633
Cad74A_OG0010922	365
Cad86C_OG0002368	813
Cad87A_OG0001088_OG0	1101
Cad89D_OG0001058_OG0	17
Cad96Ca_OG0011497	847
Cad96Cb_OG0005172	5
Cad99C_OG0005704	1702
CadN_OG0000277_OG1	11
Caf1-105_OG0002830	4856
Caf1-180_OG0007408	9689
Caf1-55_OG0001036	4726
cag_OG0001595_OG0	1408
CAH1_OG0009192	11906
CAH13_OG0002843	0
CAH14_OG0002807	3
CAH15_OG0006256	0
CAH16_OG0000498_OG1	7
CAH2_OG0001000_OG0	2555
CAH3_OG0003177	2757
CAH5_OG0005796	0
CAH7_OG0000840	1937
CAH8_OG0004748	239
CAH9_OG0005622	3239
CAHbeta_OG0002334	653
cal1_OG0002556_OG0	6435
CalpA_OG0003035	2702
CalpB_OG0010971	4978
CalpC_OG0008186	1906
Calr_OG0005564	31162
Cals_OG0013279_OG0	1950
Calx_OG0002139_OG0	19
Calx_OG0004417	2421
Calx_OG0004418	3149
calypso_OG0006121	1299
Cam_OG0012053	12970
CaMKI_OG0012767	6394
CaMKII_OG0013280	5655
Camp_OG0005907	2322
Camta_OG0006364	2256
Camta_OG0006365	364
can_OG0004061_OG0	1
CanA1_OG0005778	1078
CanB_OG0000231_OG0	159
CanB_OG0000231_OG1	3204
Cand1_OG0009382	4600
CAP_OG0000587_OG0	8069
CAP_OG0012405	37
Cap-D2_OG0005121	2886
Cap-D3_OG0009448	805
Cap-G_OG0002924	5395
Cap-H2_OG0004906	1133
Capa_OG0005712	2
Caper_OG0009347	8003
Capr_OG0010138	10936
caps_OG0010156	2832
caps_OG0010157	2315
capt_OG0009025	8985
capu_OG0000612_OG0	698
car_OG0007437	2060
CARPA_OG0007960	10
CARPB_OG0007554	14
CarT_OG0009432	11
cas_OG0004236	67
casp_OG0006502	3444
cass_OG0009476	3622
Cat_OG0003869	25212
cathD_OG0002862	29209
cato_OG0006491	0
Catsup_OG0009538	2670
caup_OG0009938	11
cav_OG0000654	1375
caz_OG0003243_OG0	4251
cbc_OG0007265	1016
Cbl_OG0002051_OG0	6244
CBP_OG0001721	2459
CBP_OG0007971	2735
Cbp20_OG0005066	564
Cbp53E_OG0006447	108
Cbp80_OG0007913	1756
Cbp80_OG0007915	2161
Cbs_OG0003124	5258
cbs_OG0007263	2030
cbt_OG0008760	3176
Cby_OG0004789	14
Cc2d2a_OG0002702	8
CCAP_OG0011467	3
CCAP-R_OG0000870	9
ccb_OG0012089	0
CCDC151_OG0011900	0
CCDC53_OG0009785	510
Ccdc58_OG0010399	670
Ccdc85_OG0008917	510
CCHa1_OG0004530	1
CCHa1-R_OG0006065	214
CCHa2_OG0002186_OG0	337
CCHa2-R_OG0005836	8
Cchl_OG0004776	6229
CCKLR-17D1_OG0003334	0
CCKLR-17D1_OG0008675	4
CCKLR-17D1_OG0011744	1
CCKLR-17D3_OG0008678	14
Ccm3_OG0005250	2053
Ccn_OG0010106	53
Ccn_OG0010107	31
Ccn_OG0012179	23
Ccp84Ab_OG0000178_OG0	0
Ccp84Ac_OG0001349_OG0	0
Ccp84Ae_OG0002110_OG0	0
Ccp84Af_OG0000109_OG0	0
Ccp84Af_OG0000109_OG1	1
Ccp84Af_OG0000109_OG2	0
Ccp84Ag_OG0001348_OG0	0
Ccs_OG0006299	770
CCT1_OG0002281_OG0	10142
CCT2_OG0003145	15028
CCT3_OG0004995	11317
CCT4_OG0000979	9893
CCT5_OG0006600	11904
CCT6_OG0008508	12241
CCT7_OG0004839	4237
CCT7_OG0004841	1711
CCT8_OG0007117	11529
Ccz1_OG0010481	690
cd_OG0004708	17
CD98hc_OG0001357_OG0	10638
Cda4_OG0008701	186
Cda5_OG0008721	627
Cda9_OG0002707	7
CDase_OG0005749	143
cdc14_OG0009306	2990
Cdc16_OG0005493	1392
Cdc23_OG0009421	1565
Cdc27_OG0010426	4331
Cdc2rk_OG0006290	780
Cdc37_OG0011041	3598
Cdc42_OG0008268	3536
Cdc45_OG0007388	4694
Cdc5_OG0011371	3094
CDC50_OG0008483	2069
Cdc6_OG0002054	3170
Cdc7_OG0007729	5693
Cdep_OG0002087	1269
Cdep_OG0004159	1841
CdGAPr_OG0009111	6038
cdi_OG0000729	5228
cDIP_OG0004394	250
Cdk1_OG0000555_OG0	2141
Cdk12_OG0009875	2678
Cdk2_OG0002391	2538
CDK2AP1_OG0008015	2128
Cdk4_OG0006632	2076
Cdk5_OG0002993	1075
Cdk5alpha_OG0009389	143
Cdk7_OG0001724	1300
Cdk8_OG0010977	604
Cdk9_OG0007009	827
Cdlc2_OG0000234_OG1	2738
cdm_OG0002482	3998
Cds_OG0010549	2751
Ced-12_OG0009727	1447
ced-6_OG0006366	14074
CenB1A_OG0004675	5775
CenG1A_OG0003595_OG0	3037
CenG1A_OG0009182	218
Cenp-C_OG0002322	4842
Cep135_OG0009952	633
Cep135_OG0009954	435
cep290_OG0004127	10
Cep89_OG0006812	2
Cep97_OG0008778	1079
cer_OG0012078	2437
Cerk_OG0004182	3531
cert_OG0011161	2348
Cf2_OG0008971	3810
Cfp1_OG0007571	1685
CG5789_OG0004615	2574
cg_OG0006533	9109
CG10000_OG0005395	5
CG10005_OG0004963	77
CG10011_OG0005399	858
CG10013_OG0002410_OG0	80
CG10019_OG0008786	226
CG10026_OG0009081	3902
CG10029_OG0004344	2
CG10031_OG0008792	1426
CG10035_OG0004420	0
CG10038_OG0001436_OG0	840
CG10041_OG0012259_OG0	0
CG10051_OG0007036	41
CG10053_OG0004336	326
CG10055_OG0004329	3106
CG10062_OG0007038	158
CG10063_OG0010284	45
CG10064_OG0010282	15
CG10068_OG0004321	890
CG10073_OG0000065_OG2	3
CG10075_OG0010279	1028
CG10077_OG0010277	17042
CG10082_OG0005964	5129
CG10086_OG0001355	28
CG10089_OG0010567	450
CG10098_OG0004320	1425
CG10104_OG0006132	0
CG10116_OG0010569	6
CG10126_OG0005023	949
CG10132_OG0009091	1670
CG10137_OG0009093	311
CG10139_OG0006151	934
CG10140_OG0010573	5
CG10147_OG0010256	333
CG10151_OG0006160	48
CG10154_OG0010575	1
CG10163_OG0010252	14
CG10164_OG0001489	0
CG10165_OG0011781	188
CG10171_OG0010163	778
CG10175_OG0005507	438
CG10177_OG0001079_OG0	16
CG10184_OG0005509	514
CG10185_OG0005203	0
CG10189_OG0009087	414
CG10194_OG0009085	607
CG10195_OG0003572	312
CG10205_OG0006168	196
CG10208_OG0005527	298
CG10209_OG0006169	1327
CG10211_OG0009505	1956
CG10222_OG0010165	461
CG10226_OG0010249	313
CG10237_OG0003462	11440
CG1024_OG0004294	1618
CG10252_OG0011517	0
CG10254_OG0002565	10804
CG10257_OG0006606	3
CG10264_OG0005208	10
CG10265_OG0006935	759
CG10274_OG0003940	2298
CG10280_OG0004257	9
CG10283_OG0001907_OG0	529
CG10286_OG0004292	2478
CG10298_OG0004288	3
CG10300_OG0005516	5
CG10301_OG0005515	10
CG10307_OG0005957	874
CG10311_OG0004972	965
CG10317_OG0004974	0
CG10321_OG0005965	5136
CG10324_OG0004994	699
CG10332_OG0005992	0
CG10333_OG0009507	1999
CG10336_OG0009516	1851
CG10337_OG0009096	279
CG10338_OG0009517	891
CG10339_OG0006873	165
CG10340_OG0001059_OG0	1674
CG10341_OG0009518	1081
CG10343_OG0009520	771
CG10344_OG0007020	365
CG10345_OG0002430_OG0	624
CG10347_OG0000607_OG0	706
CG10348_OG0003704	84
CG10352_OG0008207	9
CG10353_OG0008206	2499
CG10357_OG0010470	2
CG10359_OG0010469	584
CG10361_OG0010014	80
CG10362_OG0008202	41
CG10365_OG0005518	1337
CG10366_OG0009102	1810
CG10375_OG0005526	877
CG10376_OG0009519	1257
CG10383_OG0001909	3285
CG10384_OG0007018	19
CG10405_OG0004983	14
CG10407_OG0005207	27
CG10413_OG0003703_OG0	3801
CG10417_OG0013094	4014
CG10418_OG0010832	313
CG10425_OG0002500	1181
CG10428_OG0001263_OG0	1155
CG10431_OG0001914	332
CG10433_OG0006904	6753
CG10435_OG0002296_OG0	2250
CG10444_OG0007082	1666
CG10445_OG0001356	455
CG10459_OG0001605_OG0	4
CG10462_OG0009105	2188
CG10463_OG0009108	1180
CG10466_OG0012145	298
CG10467_OG0010233	4726
CG10469_OG0010232	1627
CG10470_OG0009541	1468
CG10472_OG0000811_OG0	150
CG10479_OG0010225	1531
CG10481_OG0009114	0
CG10483_OG0010221	616
CG10486_OG0010219	0
CG10492_OG0009544	6218
CG10494_OG0006908	709
CG10495_OG0009546	583
CG10505_OG0006927	5
CG10508_OG0010314	630
CG10510_OG0003948	0
CG10513_OG0005163	2370
CG10514_OG0005162	1659
CG10516_OG0009998	864
CG10527_OG0002810_OG0	19417
CG10543_OG0006262	5870
CG10550_OG0000747	3754
CG10555_OG0008527	6368
CG10561_OG0009552	806
CG10565_OG0010321	8376
CG10576_OG0010200	10998
CG10581_OG0010326	7
CG10584_OG0010328	326
CG10587_OG0000094_OG0	0
CG10587_OG0000094_OG1	0
CG10587_OG0000094_OG2	0
CG10589_OG0003950	0
CG10591_OG0010195	76
CG10597_OG0003317	0
CG10598_OG0011740	0
CG10600_OG0009530	7104
CG10602_OG0009532	7172
CG10616_OG0010838	1731
CG10621_OG0001911	849
CG10623_OG0001912	1185
CG10628_OG0009107	580
CG10631_OG0001241	4786
CG10646_OG0009949	587
CG10654_OG0009947	506
CG10657_OG0009951	1904
CG10660_OG0010840	870
CG10663_OG0010839	272
CG10669_OG0005156	1005
CG10674_OG0010603	1131
CG10680_OG0003577	3604
CG10681_OG0009950	192
CG10700_OG0011812	0
CG10702_OG0009548	3534
CG10710_OG0010908	461
CG10713_OG0010576	8
CG10725_OG0010574	0
CG10730_OG0000951	28
CG10731_OG0006517	271
CG10737_OG0006638	13471
CG10738_OG0010568	1091
CG1074_OG0007339	1852
CG10747_OG0009127	928
CG10748_OG0011855_OG0	0
CG10749_OG0003913_OG0	0
CG10750_OG0009561	0
CG10752_OG0010150_OG0	0
CG10761_OG0008304	0
CG1077_OG0004263	85
CG10793_OG0003237	5
CG10795_OG0006915	1106
CG10799_OG0003081	480
CG10801_OG0012112	5
CG10802_OG0008133	1293
CG10803_OG0008134	1416
CG10804_OG0008132	25
CG10809_OG0010976	1318
CG10814_OG0007257	8
CG10822_OG0007072	0
CG10839_OG0009144	0
CG10841_OG0002198_OG0	1
CG10853_OG0003980_OG0	0
CG10859_OG0009209	971
CG10862_OG0002017_OG1	6711
CG10863_OG0010486	3720
CG10863_OG0012194_OG0	67
CG10864_OG0005043	66
CG10866_OG0010485	942
CG10874_OG0003457	2146
CG10877_OG0002385_OG0	38
CG10887_OG0002183_OG0	4
CG10898_OG0002547	646
CG1090_OG0003105_OG0	31
CG10903_OG0002293_OG0	867
CG10904_OG0011634	422
CG10907_OG0001984_OG0	593
CG10909_OG0005022	0
CG10910_OG0006092	1
CG10911_OG0006095	3
CG10912_OG0000471	3
CG10914_OG0006109	618
CG10919_OG0001352	2
CG1092_OG0001161_OG0	65
CG10920_OG0007959	0
CG10927_OG0006710	342
CG10931_OG0006071	4
CG10932_OG0007954	8882
CG10934_OG0002756_OG0	0
CG10939_OG0005908	5591
CG10947_OG0009415	198
CG10948_OG0009927	1915
CG10949_OG0009416	869
CG10950_OG0012279	0
CG10958_OG0001743	684
CG10959_OG0008299	839
CG10962_OG0007748	763
CG10970_OG0003173	26
CG10973_OG0012539	795
CG10979_OG0004244	4224
CG10984_OG0009934	1062
CG10996_OG0008249	4
CG11000_OG0004245	2
CG11007_OG0003037	1782
CG11018_OG0007064	0
CG11029_OG0001270	900
CG1103_OG0003103_OG0	942
CG11030_OG0003728	2018
CG11034_OG0001268	209
CG11035_OG0002292_OG0	363
CG11041_OG0001654	2
CG11044_OG0007073	433
CG1105_OG0004314	1990
CG11050_OG0009604	3684
CG11060_OG0006765	9
CG11068_OG0011716	1
CG11069_OG0004655	504
CG11076_OG0001759	2111
CG11077_OG0000549_OG0	456
CG11085_OG0008456	2
CG11089_OG0004653	2947
CG11095_OG0003249	430
CG11099_OG0007074	245
CG11103_OG0003250	789
CG11106_OG0012330	0
CG11109_OG0001964	292
CG11110_OG0006619	638
CG11123_OG0006752	1417
CG11125_OG0006747	701
CG11127_OG0006744	787
CG1113_OG0004171	26
CG11131_OG0001957_OG0	0
CG11134_OG0003251	993
CG11141_OG0006745	2037
CG11145_OG0006754	0
CG11147_OG0003729	10439
CG11149_OG0003730	5
CG11151_OG0008256	9397
CG11159_OG0006283	4
CG1116_OG0004164	1513
CG11162_OG0008263	1
CG11168_OG0004657	2015
CG11170_OG0006462	415
CG11178_OG0003327	2101
CG11180_OG0006625	3088
CG11191_OG0007189	50
CG11192_OG0007095	10
CG11200_OG0007088	4325
CG11211_OG0012938	1
CG11226_OG0012166_OG0	5
CG11227_OG0007505	0
CG1124_OG0002090	8484
CG11241_OG0003815_OG0	813
CG11247_OG0009861	547
CG11248_OG0003830_OG0	443
CG11249_OG0009864	3
CG11251_OG0001998	1
CG11257_OG0007039	773
CG11263_OG0001789	785
CG11267_OG0011856	3716
CG11269_OG0006458	1
CG11275_OG0002906	3483
CG11279_OG0003924_OG0	567
CG11286_OG0004361	0
CG1129_OG0002085	1832
CG11291_OG0003029	0
CG11294_OG0007761	0
CG11298_OG0007031	0
CG11309_OG0010303	1268
CG11317_OG0012026	13
CG11318_OG0000756	6
CG11319_OG0009603	522
CG11327_OG0009628	14
CG11333_OG0002657_OG0	0
CG11334_OG0005804	1762
CG11342_OG0011920	287
CG11345_OG0011138	5
CG11349_OG0011131	0
CG11353_OG0011127	1572
CG11356_OG0008477	2
CG11357_OG0011126	2124
CG1136_OG0010499	3689
CG11367_OG0000806_OG0	674
CG11369_OG0011699	1
CG1137_OG0004303	0
CG11370_OG0003817_OG0	0
CG11377_OG0008723	1474
CG11378_OG0007395	288
CG11379_OG0007397	0
CG11380_OG0007400	23
CG11381_OG0007402	275
CG11382_OG0007404	84
CG11384_OG0007396	2
CG1139_OG0004077	20
CG11391_OG0001026_OG0	0
CG11396_OG0010345	1184
CG11398_OG0007405	920
CG11403_OG0007406	2423
CG11404_OG0012169	0
CG11406_OG0006889	10
CG11409_OG0007766	541
CG11413_OG0011575	3
CG11414_OG0006019	5625
CG11417_OG0007590	4065
CG1142_OG0012974	1048
CG11425_OG0009823	346
CG11426_OG0009824	243
CG1143_OG0011104	19564
CG11436_OG0003200	770
CG11437_OG0009825	36
CG11438_OG0009826	398
CG11447_OG0004515	698
CG11449_OG0000981_OG1	0
CG11453_OG0001027_OG0	0
CG11454_OG0001792	460
CG11456_OG0003951	962
CG11459_OG0000135_OG1	13
CG1146_OG0011093	2648
CG11470_OG0000857	4
CG11474_OG0005934	2221
CG11475_OG0005935	27
CG11498_OG0001515	69
CG11504_OG0002630	3003
CG11523_OG0009832	1038
CG11529_OG0010828	45
CG11537_OG0010640	2982
CG11550_OG0002660	75
CG11560_OG0010817	1383
CG11562_OG0008742	844
CG11563_OG0002662	1098
CG11566_OG0007496	8
CG11570_OG0004027	0
CG11581_OG0008240	0
CG11583_OG0010538	2249
CG11584_OG0008239	88
CG11585_OG0012335	1
CG11586_OG0010534	702
CG11590_OG0001741	1281
CG11593_OG0010497	2182
CG11594_OG0010492	1826
CG11596_OG0007629	2207
CG11601_OG0008739	561
CG11608_OG0000142_OG0	0
CG1161_OG0004180	2711
CG11617_OG0008731	124
CG11619_OG0003864_OG0	70
CG11626_OG0011450	7
CG11629_OG0003739	0
CG11630_OG0009580	3
CG11634_OG0009583	0
CG11635_OG0007156	3
CG11638_OG0007387	30
CG11655_OG0001745_OG0	2070
CG11656_OG0005013	2
CG11658_OG0010025	657
CG11663_OG0012087	0
CG11664_OG0011395	0
CG11666_OG0012316	0
CG11668_OG0002452	132
CG11670_OG0005008	111
CG11672_OG0004805	16
CG11674_OG0008231	3457
CG11679_OG0008511	1029
CG11686_OG0002448_OG0	913
CG11693_OG0004810	1
CG11694_OG0000225_OG0	0
CG11694_OG0000225_OG1	0
CG11695_OG0007879	842
CG11696_OG0007880	2023
CG11698_OG0002319_OG0	0
CG11699_OG0007882	995
CG11703_OG0002165_OG0	0
CG11710_OG0001691_OG0	2587
CG1172_OG0004189	1810
CG11722_OG0001391	565
CG11723_OG0003571	1118
CG11726_OG0010048	0
CG11737_OG0001419_OG0	2617
CG11741_OG0001420_OG0	17
CG11752_OG0007995	1409
CG11755_OG0000851	103
CG11756_OG0007997	20
CG11760_OG0004826	1484
CG11768_OG0004832	0
CG11771_OG0005200	3601
CG11777_OG0006309	356
CG11779_OG0004481	2753
CG11786_OG0012799	39
CG11788_OG0007083	509
CG11790_OG0005187	1995
CG11791_OG0012008	1613
CG11807_OG0003009_OG0	1996
CG11808_OG0006841	597
CG11811_OG0004058	2003
CG11816_OG0008636	0
CG11835_OG0000264_OG0	26595
CG11835_OG0000264_OG1	744
CG11837_OG0005082	1249
CG11841_OG0005083	2528
CG11842_OG0000856_OG1	730
CG11843_OG0011490	202
CG11852_OG0002502_OG0	183
CG11854_OG0005171	2136
CG11857_OG0005167	2748
CG11858_OG0005166	539
CG11878_OG0000055_OG0	5
CG11878_OG0000055_OG1	104
CG11878_OG0000055_OG2	7849
CG11882_OG0005094	801
CG11883_OG0006313	1710
CG11885_OG0003355	310
CG11892_OG0005161	3150
CG11893_OG0000039_OG2	105
CG11899_OG0005100	3062
CG11902_OG0005155	954
CG11906_OG0001618	1534
CG11911_OG0008747	12
CG11912_OG0008746	0
CG11920_OG0005183	967
CG11927_OG0003556	1344
CG11929_OG0011773	1
CG11961_OG0001155_OG0	2618
CG11964_OG0004848	686
CG11970_OG0004849	3883
CG11975_OG0004850	1556
CG11977_OG0012457_OG0	0
CG11980_OG0002337	1728
CG11983_OG0004852	21
CG11986_OG0004855	457
CG11997_OG0004862	0
CG11999_OG0004179	1829
CG12003_OG0004112	0
CG12004_OG0011286	3970
CG12009_OG0010662	330
CG12010_OG0010671	645
CG12011_OG0011025	70
CG12012_OG0010672	612
CG12016_OG0010666	1570
CG12017_OG0010661	285
CG12020_OG0011042	0
CG12024_OG0011050	1867
CG12025_OG0011053	1455
CG12035_OG0011029	0
CG12038_OG0011331	43
CG12054_OG0000497	6629
CG12056_OG0003138	646
CG12057_OG0003139	6
CG12061_OG0000938_OG0	0
CG12065_OG0007412	3637
CG12069_OG0001519	0
CG12071_OG0011553	16
CG12071_OG0013484	23
CG12075_OG0007754	5775
CG1208_OG0004248	176
CG12081_OG0007411	1923
CG12084_OG0011296	3488
CG12091_OG0011293	7119
CG12093_OG0011111	1834
CG12096_OG0008559	1703
CG12099_OG0011289	6188
CG12104_OG0011284	1278
CG12105_OG0004111	674
CG12106_OG0007586	305
CG12107_OG0006719	1251
CG12111_OG0007413	0
CG12112_OG0012598_OG0	466
CG12115_OG0007587	0
CG12116_OG0008625	4365
CG12118_OG0007585	879
CG12121_OG0007579	3638
CG12123_OG0003325	514
CG12128_OG0002879	1959
CG12129_OG0002878	1203
CG1213_OG0002105	2812
CG12134_OG0006319	783
CG12147_OG0004192	0
CG12155_OG0003210	1951
CG12159_OG0002860	835
CG12164_OG0006760	36
CG12170_OG0002098	1224
CG12171_OG0004222	2746
CG12173_OG0004172	476
CG12177_OG0008262	5205
CG1218_OG0002103	1579
CG12182_OG0011099	170
CG12194_OG0008975	139
CG12204_OG0001687	620
CG12206_OG0008131	126
CG12209_OG0002818	8
CG12213_OG0002418	2349
CG12219_OG0007713	2083
CG12224_OG0000651_OG1	78
CG12231_OG0003119	0
CG12236_OG0008414	2601
CG12237_OG0007424	3438
CG12239_OG0001754	26
CG12241_OG0001396	1335
CG12253_OG0011818	484
CG12256_OG0004947	33
CG12259_OG0005539	1077
CG12268_OG0005336	6629
CG1227_OG0004337	812
CG12278_OG0004413	0
CG12279_OG0004445	557
CG12288_OG0009457	1933
CG12289_OG0010046	0
CG12290_OG0002618	1249
CG12299_OG0009634	4130
CG12301_OG0001981	2472
CG12307_OG0009694	1
CG1231_OG0011372	127
CG12316_OG0009955	3654
CG12320_OG0005053	228
CG12321_OG0001064_OG0	2871
CG12325_OG0002854	1338
CG1233_OG0011370	2349
CG1234_OG0004335	2311
CG12341_OG0002848	461
CG12343_OG0002853	964
CG12344_OG0002855	34
CG12355_OG0012373	151
CG1236_OG0002100	1072
CG12362_OG0000821_OG0	0
CG12374_OG0007223	1
CG12375_OG0009777	2264
CG12379_OG0008514	132
CG12384_OG0006229	3543
CG1239_OG0004237	1135
CG12395_OG0001736	13
CG12398_OG0008359	3
CG12402_OG0002224_OG0	22
CG12420_OG0002594_OG0	0
CG12426_OG0005340	0
CG12438_OG0003802	0
CG12439_OG0009296	0
CG12446_OG0001786_OG0	0
CG12448_OG0009145	0
CG1246_OG0011105	113
CG12464_OG0011955	0
CG12470_OG0007846	5
CG12479_OG0008243	0
CG12480_OG0008242	0
CG12481_OG0008237	0
CG12490_OG0000233_OG1	0
CG12496_OG0007599	0
CG12498_OG0008105	1
CG12499_OG0002285_OG0	4803
CG12502_OG0011339	3
CG12507_OG0008176	10
CG12511_OG0009568	0
CG12516_OG0005410	3
CG12517_OG0009649	46
CG12520_OG0010149	87
CG12521_OG0012944	2
CG12531_OG0008272	22
CG12535_OG0008128	1
CG12539_OG0008363	0
CG12540_OG0008220	62
CG12541_OG0007825	39
CG12560_OG0012234	514
CG12567_OG0012740	682
CG12576_OG0001784_OG0	5358
CG12581_OG0001679_OG0	5609
CG12589_OG0011424	0
CG12590_OG0011977	0
CG12594_OG0005596	23
CG12607_OG0011139	30
CG12609_OG0008677	0
CG12617_OG0003653	0
CG12620_OG0009462	0
CG12637_OG0008050	0
CG12643_OG0007518	105
CG1265_OG0010531	723
CG12655_OG0000445_OG2	7699
CG12659_OG0007410	108
CG12661_OG0007749	4
CG12662_OG0007747	10
CG12672_OG0007868	12
CG12674_OG0003570	0
CG12679_OG0001731_OG0	0
CG12680_OG0001718	1
CG12682_OG0012323	0
CG12691_OG0007931	0
CG12692_OG0000634_OG0	0
CG12693_OG0012106	0
CG12698_OG0008169	0
CG12699_OG0000230_OG1	1
CG12702_OG0001192	1571
CG12708_OG0000271_OG0	31
CG12708_OG0000271_OG0.2	1
CG1271_OG0010635	716
CG12713_OG0003881_OG0	246
CG12716_OG0008438	204
CG12723_OG0008557	201
CG12728_OG0000928_OG0	1153
CG12729_OG0011725	3
CG1273_OG0010536	17
CG12730_OG0007375	374
CG12744_OG0000893	224
CG12746_OG0004208	3173
CG1275_OG0011072	2441
CG12768_OG0001283_OG0	148
CG12769_OG0007187	176
CG12773_OG0003140	3216
CG12782_OG0012281	0
CG12783_OG0000743_OG0	0
CG12784_OG0005236	0
CG12795_OG0008825	2898
CG12811_OG0002240	798
CG12817_OG0002595_OG0	11
CG12818_OG0004897	486
CG12822_OG0001599	2018
CG12825_OG0001130_OG1	83
CG12826_OG0002951	288
CG12828_OG0011622	2
CG12831_OG0011623_OG0	0
CG12836_OG0002963_OG0	0
CG12848_OG0006045	776
CG12849_OG0011577	0
CG12851_OG0005862	32
CG12857_OG0006163	0
CG12860_OG0006154	0
CG12861_OG0006153	0
CG12862_OG0011585_OG0	4
CG12863_OG0011584	690
CG12866_OG0002772	0
CG12868_OG0001564	155
CG12869_OG0006145	40
CG12869_OG0006146	18
CG12877_OG0001472_OG0	3624
CG1288_OG0001350	0
CG12880_OG0005345	129
CG12883_OG0001474	560
CG12885_OG0001477	16
CG12895_OG0006308	504
CG12909_OG0002821	1206
CG12910_OG0006305	298
CG12911_OG0006304	2
CG12914_OG0002819	0
CG12917_OG0002815	4
CG12920_OG0006291	139
CG12926_OG0006349	218
CG12929_OG0006357	127
CG12934_OG0006315	1
CG12935_OG0002846	480
CG12942_OG0001596_OG0	2129
CG12945_OG0004570	2223
CG12947_OG0004568	52
CG12948_OG0004558	1076
CG12963_OG0001641_OG0	2
CG12964_OG0002996_OG0	251
CG12970_OG0006808	9
CG12971_OG0010294	0
CG12974_OG0010307	25
CG12983_OG0010332	2
CG12984_OG0003949	2
CG12985_OG0000915	22
CG12986_OG0011685	0
CG1299_OG0000523_OG0	5361
CG12990_OG0007696	434
CG12991_OG0007703	1733
CG12992_OG0011688	21
CG12994_OG0007707	1
CG12995_OG0008599	2
CG12998_OG0011739	19
CG13000_OG0011738	0
CG13001_OG0008580	913
CG13002_OG0008577	0
CG13003_OG0008572	1977
CG13004_OG0008570	844
CG13005_OG0008567	557
CG13008_OG0008305	0
CG13010_OG0003260	3
CG13012_OG0008317	431
CG13014_OG0008547	859
CG13016_OG0006536	1090
CG13018_OG0006537	198
CG13021_OG0003241	1
CG13022_OG0010698	2
CG13023_OG0010699	1
CG13024_OG0010708	531
CG13026_OG0010716	6
CG13028_OG0004010	18
CG13031_OG0012200	624
CG13032_OG0004014_OG0	0
CG13033_OG0010736	4
CG13038_OG0010761	22
CG13039_OG0010762	0
CG1304_OG0000265_OG0	0
CG1304_OG0000265_OG1	0
CG13040_OG0010763	0
CG13041_OG0000280_OG0	0
CG13041_OG0000280_OG0.2	0
CG13042_OG0010767	0
CG13043_OG0000281_OG0	0
CG13043_OG0000281_OG1	0
CG13044_OG0010768	1
CG13045_OG0000814	66
CG13046_OG0010771	24
CG13047_OG0010772	26
CG13048_OG0010773	17
CG13049_OG0010774	122
CG13051_OG0011898	1
CG13053_OG0010778	0
CG13054_OG0010779	0
CG13055_OG0010780	6
CG13056_OG0010757	2
CG13058_OG0004021	1
CG13059_OG0010764	22
CG13062_OG0010766	0
CG13064_OG0010775	0
CG13065_OG0010776	0
CG13066_OG0012201	0
CG13068_OG0002030_OG1	51
CG13069_OG0004022	0
CG1307_OG0004308	2709
CG13070_OG0012202	0
CG13071_OG0011899	0
CG13073_OG0012731_OG0	11
CG13074_OG0010797	3
CG13075_OG0000216_OG0	10
CG13075_OG0000216_OG1	5
CG13077_OG0009097	208
CG13078_OG0003575_OG0	0
CG13081_OG0003574	0
CG13082_OG0009094	40
CG13083_OG0009084	28390
CG13084_OG0009083	46901
CG13085_OG0001922	29
CG13086_OG0003709	62
CG13088_OG0001266	824
CG1309_OG0010533	3822
CG13096_OG0003720	4266
CG13097_OG0001923	3382
CG13101_OG0009304	275
CG13102_OG0009298	7
CG13108_OG0009295	9
CG13110_OG0011792	0
CG13113_OG0001247_OG0	222
CG13114_OG0009279	137
CG13116_OG0001878	529
CG13123_OG0001877	219
CG13124_OG0003502	9236
CG13126_OG0003515	800
CG13127_OG0001844	0
CG13131_OG0000790_OG0	0
CG13133_OG0003525	1
CG1314_OG0011674	0
CG13144_OG0009363	5
CG13148_OG0007214	22
CG13151_OG0006215	301
CG13154_OG0006206	2
CG13155_OG0006196	1205
CG13157_OG0002779	3
CG1316_OG0000430_OG0	1708
CG13168_OG0006184	3
CG1317_OG0011084	4209
CG13170_OG0006182	0
CG13171_OG0006180	0
CG13177_OG0012831	2654
CG13185_OG0002928	4825
CG13186_OG0006594	4
CG13192_OG0006567	1018
CG13193_OG0006565	0
CG13196_OG0006560	133
CG13197_OG0006563	1278
CG13202_OG0001123_OG0	3
CG13203_OG0006235	3
CG13204_OG0006233	326
CG13215_OG0002793_OG0	949
CG13216_OG0001568_OG0	16
CG13218_OG0002791_OG0	66
CG13220_OG0001573_OG0	1644
CG13223_OG0001571_OG0	0
CG13226_OG0002794_OG0	190
CG13227_OG0006218_OG0	1
CG13228_OG0011587_OG0	15
CG13229_OG0002786_OG0	72
CG13229_OG0002787_OG0	5300
CG13231_OG0006217	2
CG13239_OG0009815	1
CG1324_OG0007509	0
CG13243_OG0009147	0
CG13247_OG0010378	10
CG13248_OG0010371	44
CG13250_OG0011870	19
CG13251_OG0010355	10
CG13252_OG0003952	1136
CG13258_OG0009399	47
CG13272_OG0008882	86
CG13280_OG0008881	0
CG13282_OG0008887	115
CG13285_OG0010583	353
CG13287_OG0010216	17
CG13288_OG0010220	0
CG13293_OG0003937	20
CG13295_OG0010231	1787
CG13297_OG0010242	47
CG13299_OG0011864	20
CG13300_OG0003943	146
CG13305_OG0011196	6
CG13306_OG0011204	45
CG13308_OG0004102	0
CG13309_OG0011211	14
CG13310_OG0011207	119
CG13312_OG0011210	63
CG13313_OG0004105_OG0	74
CG13314_OG0011224	29
CG13315_OG0011237	4439
CG13318_OG0004834	963
CG13319_OG0006667	799
CG13321_OG0006673	181
CG13326_OG0006545	0
CG13330_OG0007271	2
CG13331_OG0007273	3
CG13332_OG0007274	2
CG13334_OG0007281	1
CG13337_OG0011662	24
CG13339_OG0007296	542
CG13344_OG0007304	1727
CG13358_OG0007351	31
CG13359_OG0012499	0
CG13360_OG0010145	965
CG13361_OG0003189	5
CG13362_OG0007862	4
CG13364_OG0001174_OG0	3
CG13365_OG0007831	425
CG13367_OG0003188_OG0	2042
CG13369_OG0003181	2234
CG13375_OG0007847	8
CG13377_OG0007849	1515
CG13380_OG0010135	536
CG13384_OG0003473	1106
CG13385_OG0012520	0
CG13386_OG0003471	2
CG1339_OG0006721	0
CG13390_OG0003479	396
CG13392_OG0003476	543
CG13397_OG0003469	1678
CG13398_OG0003468	1029
CG13403_OG0008236	643
CG13404_OG0008224	12
CG13405_OG0011376	0
CG13407_OG0004768	0
CG13408_OG0004770	2
CG13409_OG0004775	48
CG13423_OG0007099	1
CG13426_OG0011654	0
CG13427_OG0003049	2
CG13428_OG0007100	28
CG13430_OG0001658	314
CG13436_OG0006622	32
CG13437_OG0006285	5
CG13438_OG0006243	0
CG1344_OG0012226	635
CG13442_OG0006244	0
CG13443_OG0006248	0
CG13445_OG0003880	1
CG13449_OG0009980	285
CG13454_OG0003875_OG0	0
CG13455_OG0009966	0
CG13457_OG0001288	4
CG13458_OG0004037	20
CG13460_OG0010841	0
CG13465_OG0000343_OG0	0
CG13471_OG0004048	0
CG13473_OG0010860	0
CG13474_OG0004049	0
CG13476_OG0012898	0
CG13481_OG0000339_OG0	12
CG13481_OG0000339_OG1	0
CG13484_OG0010886	578
CG13488_OG0001544_OG1	2
CG13492_OG0005946	65
CG13501_OG0005936	3
CG13502_OG0005931	4
CG13502_OG0012991	0
CG13506_OG0007028	4398
CG13510_OG0006998	370
CG13511_OG0006997	33
CG13516_OG0006995	509
CG13526_OG0006986	0
CG13527_OG0006984	0
CG13531_OG0006978	2185
CG13532_OG0006975	22
CG13538_OG0005981	0
CG13539_OG0012044	0
CG1354_OG0007555	7455
CG13541_OG0012280	0
CG13544_OG0005976	3
CG13545_OG0012580	12
CG13551_OG0000540_OG1	4110
CG13551_OG0012048	4200
CG13557_OG0012477	0
CG13558_OG0001556	0
CG13559_OG0012047	5
CG13561_OG0011643	2
CG13562_OG0011631	92
CG13575_OG0006892	19
CG13577_OG0001150_OG0	0
CG13578_OG0006898	2
CG13579_OG0006013	6
CG1358_OG0006724	1739
CG13581_OG0002746	0
CG13585_OG0011574	1659
CG13587_OG0006025	2
CG13594_OG0006033	41
CG13599_OG0005537	292
CG1360_OG0006725	107
CG13601_OG0005534	1276
CG13603_OG0005332	1596
CG13605_OG0005319	2744
CG13606_OG0005306	188
CG13607_OG0005318	1371
CG13609_OG0012982	156
CG13613_OG0005278	0
CG13614_OG0002525_OG0	0
CG13615_OG0002524	3
CG13616_OG0005272	85
CG13618_OG0005267	7432
CG13622_OG0005268	23
CG13623_OG0005265	250
CG13625_OG0004618	2587
CG13627_OG0004629	210
CG13630_OG0004630	2054
CG13631_OG0004635	1809
CG13634_OG0004637	21
CG13641_OG0004650	49
CG13643_OG0002274	1553
CG13653_OG0002504	0
CG13654_OG0005174	16
CG13663_OG0011496	548
CG13667_OG0004090_OG0	379
CG13670_OG0011168	0
CG13671_OG0004086_OG0	1235
CG13675_OG0000560_OG2	1
CG13676_OG0003984	130
CG13678_OG0000129_OG3	3
CG1368_OG0008241	38
CG13685_OG0010463	14
CG13689_OG0008772	112
CG13690_OG0008752	1195
CG13692_OG0008754	1
CG13698_OG0010125	572
CG13699_OG0003907_OG0	9
CG13705_OG0010610	1
CG13707_OG0010613	124
CG13708_OG0010614	30
CG1371_OG0006292	6023
CG13711_OG0010618	0
CG13712_OG0010619	0
CG13713_OG0010620	0
CG13716_OG0010627	66
CG13720_OG0004084	5
CG13721_OG0012208	0
CG13722_OG0011130	174
CG13723_OG0010915	0
CG13724_OG0010917	0
CG13725_OG0010918	0
CG13727_OG0004055	0
CG13728_OG0010923	0
CG13731_OG0011910	19
CG13733_OG0010089	0
CG13738_OG0011907	3
CG13739_OG0002891	8
CG13743_OG0006405	11
CG13744_OG0006409	0
CG13747_OG0006408	2
CG13748_OG0006626	0
CG13751_OG0001660_OG0	523
CG13760_OG0007606	1044
CG13766_OG0009602	672
CG13771_OG0009612	52
CG13775_OG0003750_OG0	432
CG13784_OG0000956_OG0	1151
CG13786_OG0003631	89
CG13796_OG0001883_OG0	311
CG13801_OG0000219_OG0	0
CG13801_OG0000219_OG1	0
CG13806_OG0011077	0
CG13807_OG0011075	371
CG13810_OG0011066	1
CG13813_OG0010189	8
CG13829_OG0011464	1
CG13833_OG0004687	183
CG13837_OG0002276	0
CG13838_OG0011993	0
CG13841_OG0004694	298
CG13842_OG0004706	0
CG13847_OG0004737	41
CG13850_OG0004743	2154
CG13855_OG0004744	4
CG13856_OG0004745	840
CG13857_OG0004746	1
CG13862_OG0004760	0
CG13868_OG0007089	9330
CG13868_OG0013578	1508
CG13869_OG0007075	139
CG1387_OG0008528	2
CG13870_OG0007093	23
CG13871_OG0003047	0
CG13872_OG0007071	0
CG13875_OG0011381	133
CG13876_OG0001334_OG0	394
CG13877_OG0011937	1029
CG13884_OG0000403_OG0	0
CG13887_OG0011343	5900
CG13891_OG0002060	0
CG13893_OG0011360	1084
CG13894_OG0004129	70
CG13895_OG0004128	540
CG13901_OG0011344	693
CG13907_OG0011337	7179
CG13912_OG0011325	390
CG13917_OG0011285	10274
CG13919_OG0011274	175
CG13920_OG0011271	261
CG13921_OG0011032	1896
CG13924_OG0011054	7
CG13926_OG0011282	644
CG13928_OG0011279	108
CG13930_OG0011024	3
CG13931_OG0004073	0
CG13933_OG0011036	2352
CG13937_OG0011056	907
CG13949_OG0003375	10
CG13950_OG0003376	4
CG13954_OG0006374	23
CG13955_OG0002890_OG0	3
CG13962_OG0012240	2
CG13970_OG0009133_OG0	0
CG13972_OG0005361	1
CG13983_OG0002696	0
CG13991_OG0000661_OG1	0
CG13992_OG0002070_OG0	23
CG13994_OG0011942	666
CG13995_OG0000538_OG0	11
CG13999_OG0000662_OG0	1
CG14005_OG0001926	1360
CG14006_OG0001927	0
CG14007_OG0009567	0
CG14011_OG0003731	0
CG14013_OG0003734	0
CG14014_OG0009443	0
CG14015_OG0009446	8
CG14017_OG0003733	0
CG14020_OG0003686	5
CG14022_OG0008831	212
CG14024_OG0003410_OG0	10
CG14034_OG0008836	1
CG14036_OG0008842	382
CG14042_OG0001816	13
CG14043_OG0003425	1693
CG14044_OG0008964	17
CG14050_OG0000684	25
CG14052_OG0007777	1
CG14053_OG0012099	62
[truncated: 9,910 more rows]
