# Supplementary material for: Evolution of chemosensory tissues and cells across ecologically diverse Drosophilids
Source: Nat Commun. 2024 Feb 5;15:1047. doi: 10.1038/s41467-023-44558-4 (PMC10844241; doi:10.1038/s41467-023-44558-4)
Supplement: Supplementary file 18 — Supplementary Data 15 [file 41467_2023_44558_MOESM18_ESM.zip › all_count_tables_renamed/SUZE8FP_counts_trim_genes_FBids_1_1_sorted.txt]

128up_OG0006588	916
14-3-3epsilon_OG0002478	5449
14-3-3epsilon_OG0001126_OG1	18588
140up_OG0004534	336
18w_OG0003044	1274
26-29-p_OG0010897	8529
2mit_OG0000576_OG0	12
5-HT1A_OG0006644	16
5-HT1B_OG0006647	51
5-HT2A_OG0000287_OG0	5
5-HT2B_OG0011472	69
5-HT7_OG0005777	49
5PtaseI_OG0005188	393
7B2_OG0004187	262
a_OG0006460	543
a10_OG0010691	8
a5_OG0009037	1
a6_OG0007651	214
AANATL2_OG0003640	74
AANATL4_OG0000091_OG1	0
AANATL7_OG0007605	7
Aasdh_OG0001831	82
Aatf_OG0001947	234
aay_OG0011265	3802
ab_OG0009683	66
ab_OG0009684	22
ABCB7_OG0011281	1722
Pmp70_OG0003257	3676
Abd-B_OG0005000	0
Abi_OG0002227_OG0	491
Abl_OG0010722	3459
abo_OG0009656	313
Abp1_OG0010565	444
abs_OG0003097	600
ac_OG0007843	0
Ac13E_OG0008321	1369
Ac3_OG0009573	98
Ac78C_OG0010320	63
Acam_OG0000252_OG0	0
Acam_OG0000252_OG1	0
Acam_OG0005131	0
CG9149_OG0011313	857
Acbp1_OG0009246	523
Acbp2_OG0010415	3206
Acbp4_OG0000311_OG0	1
Acbp4_OG0000311_OG1	0
Acbp6_OG0010414	37
ACC_OG0007193	18600
AcCoAS_OG0000812	9239
Ace_OG0000652_OG0	40
Acer_OG0000953_OG0	1903
Acer_OG0003808	6443
Acf_OG0002671	647
Achl_OG0002770	329
acj6_OG0008333	22
acj6_OG0008334	61
Ack_OG0010507	2259
Ack-like_OG0006546	539
Acn_OG0009540	2311
CG5009_OG0006075	6447
Acox57D-d_OG0006913	413
Acox57D-p_OG0001151	1762
Acp1_OG0009317	509
Acp32CD_OG0009664	0
Acp65Aa_OG0003939	568
Acph-1_OG0001513	326
CG12512_OG0008829	1768
CG18155_OG0007972	25
Acsl_OG0007133	16008
Act42A_OG0000022_OG0	76
Act42A_OG0000022_OG1	5363
Act42A_OG0000022_OG3	336476
Act42A_OG0000022_OG4	12060
Act42A_OG0000022_OG5	137
Actn_OG0003148_OG0	50735
Actn3_OG0011403_OG0	0
ACXB_OG0000046_OG0	0
ACXB_OG0000046_OG1	0
ACXB_OG0000046_OG2	2
ACXB_OG0000046_OG2.2	0
ACXD_OG0004078_OG0	893
Acyp_OG0009408	0
Acyp2_OG0011498	410
Ada_OG0002342	79
Ada1-2_OG0003777_OG0	147
Ada2a_OG0005051	71
Ada2b_OG0004799	201
Ada3_OG0007872	350
AdamTS-A_OG0005247	2010
AdamTS-A_OG0012010	82
AdamTS-B_OG0008089	251
Adar_OG0007649	634
Adat1_OG0003596	53
Adck1_OG0006032	843
Adck5_OG0010063	666
ADD1_OG0006579	672
Adf1_OG0001636_OG0	213
Adgf-A_OG0001991_OG0	2
Adgf-A_OG0003900	7332
Adgf-A2_OG0010109	260
Adgf-B_OG0010108	1
Adgf-C_OG0001030_OG0	263
Adgf-D_OG0002208_OG0	322
Adgf-E_OG0006152	0
Adh_OG0003395_OG0	16
Adi1_OG0010940	772
AdipoR_OG0004727	6867
CG3809_OG0004951	0
AdenoK_OG0003918_OG0	2064
Ady43A_OG0002958	1271
AdoR_OG0005733	273
adp_OG0006108	611
AdSS_OG0000854_OG0	22
Aduk_OG0004873	710
Ae2_OG0010984	3827
CG6512_OG0010913	5416
aft_OG0006080	531
Afti_OG0005567	395
Ag5r_OG0008212	232
Ag5r2_OG0008213	0
AGBE_OG0007237	9122
AgmNAT_OG0001753	47
ago_OG0010530	1779
AGO1_OG0007307	2272
AGO2_OG0000119_OG0	96
Agpat1_OG0008448	241
Agpat2_OG0003465	352
Agpat3_OG0004018	6505
Agpat4_OG0004019_OG0	204
ADPS_OG0002932	2420
agt_OG0001016_OG0	19
Spat_OG0007723	1980
Ahcy_OG0001195_OG0	2020
AhcyL1_OG0011110	2281
AIF_OG0001225	556
AIMP1_OG0007108	711
AIMP2_OG0009977	739
AIMP3_OG0005998	363
Adk1_OG0010829	11044
Adk3_OG0005467	318
Ak6_OG0007201	199
Akap200_OG0000367_OG0	909
Akh_OG0010512	9
AkhR_OG0009627	381
akirin_OG0010441	1087
Akr1B_OG0001292	3601
Akt1_OG0005415	2526
al_OG0008749	39
Aladin_OG0007570	180
AlaRS_OG0003477	2505
AlaRS-m_OG0010596	1495
Alas_OG0006853	15306
alc_OG0006389	4235
Ald1_OG0005647	165063
Ald2_OG0005645	6
Aldh_OG0003615	13077
Aldh-III_OG0006742	8486
Aldh7A1_OG0003841_OG0	250
Alg-2_OG0001588_OG0	842
Alg1_OG0002607_OG0	753
Alg10_OG0000709_OG0	137
Alg11_OG0012170	1288
CG8412_OG0004562	5841
Alg14_OG0001194_OG0	212
Alg2_OG0010641	991
Alg3_OG0003012	81
Alg3_OG0006966	637
CG5287_OG0001281	387
CG5287_OG0003790	556
Alg9_OG0005173	382
Alh_OG0004317	395
Alh_OG0004319	1233
Alh_OG0011430	184
alien_OG0009301	833
ALiX_OG0005343	1070
Alk_OG0006414	1922
CG12179_OG0001176_OG0	106
Alp1_OG0010289	3
Alp10_OG0010194	16
Alp11_OG0008522	0
Alp12_OG0003717	563
Alp13_OG0001034	274
Alp2_OG0000261_OG0	0
Alp2_OG0000261_OG1	0
Alp4_OG0005779	702
Alp6_OG0006360	11
Alp7_OG0003030	0
Alp9_OG0003931	14
alph_OG0000083_OG0	1
alph_OG0005113	2454
alpha-Catr_OG0006852	292
alpha-Est1_OG0004357	3037
alpha-Est10_OG0004350	2814
alpha-Est2_OG0000314	269
alpha-Est3_OG0004356	967
alpha-Est6_OG0004354	1
alpha-Est7_OG0001351	6837
alpha-Est8_OG0004352	5319
alpha-Est9_OG0004351	975
alpha-Man-Ia_OG0003130	264
alpha-Man-Ia_OG0003131	716
alpha-Man-Ia_OG0001168	661
alpha-Man-Ib_OG0005087	700
alpha-Man-Ic_OG0011549	15
alpha-Man-IIa_OG0004878	1377
alpha-Man-IIb_OG0005229	1099
alpha-PheRS_OG0008296	785
alpha-Spec_OG0011040	26563
alpha4GT1_OG0000948	319
alphaCOP_OG0011275	4977
alphaSnap_OG0010384	1880
alphaTub67C_OG0010998	2
Alr_OG0008278	598
alrm_OG0002498	67
Als2_OG0009863	2055
alt_OG0004894	4118
aly_OG0004083	0
Ama_OG0002112	6
Amacr_OG0009433	576
amd_OG0001918	329
Amnionless_OG0008741	16
amon_OG0011540	641
amos_OG0003702_OG0	0
AMPdeam_OG0008245	5644
Amph_OG0007204	11030
AMPKalpha_OG0001698	6860
Amt_OG0004607	155
Amun_OG0008385	2979
amx_OG0007575	138
Amy-p_OG0000157_OG0	974
Amy-p_OG0000157_OG0.2	7
Amyrel_OG0006416	1
ana_OG0006403	92
ana1_OG0002269	225
ana2_OG0007120	55
ana3_OG0006194	84
Ance-2_OG0003658	106
Ance-3_OG0001891_OG0	634
Ance-3_OG0009407	434
Ance-4_OG0006406	1572
Ance-5_OG0005870	4186
anchor_OG0010100	1663
Andorra_OG0011741	0
Ank2_OG0010460	2715
Ankle2_OG0000780	3018
l(2)35Be_OG0003404_OG0	101
anox_OG0007490	1694
Ant2_OG0008041	25
antdh_OG0008007	19507
Antp_OG0002113	138
antr_OG0007227	29
AnxB10_OG0008082	4828
AnxB11_OG0008196	1589
AnxB9_OG0004410	12570
aop_OG0003458	1128
aos_OG0010741	968
Aos1_OG0002145_OG0	156
AOX1_OG0005242	6344
AOX2_OG0000143_OG0	11292
AOX2_OG0000143_OG1	74
AOX4_OG0001465	2
ap_OG0005832	881
AP-1-2beta_OG0008273	2793
AP-1gamma_OG0007680	3090
AP-1mu_OG0005553	1943
AP-1sigma_OG0005334	1440
AP-2alpha_OG0008751	1946
AP-2mu_OG0004736	1001
AP-2sigma_OG0004385	662
Apc_OG0005387	1365
APC10_OG0005888	130
Apc2_OG0005308	228
APC4_OG0003171_OG0	208
APC7_OG0001703	17
ApepP_OG0000963	623
aph-1_OG0003552_OG0	374
aPKC_OG0006607	217
aPKC_OG0006608	595
aPKC_OG0006609	70
Aplip1_OG0011323	216
apn_OG0002443_OG0	0
apolpp_OG0012638	58676
app_OG0010830	492
APP-BP1_OG0010070	345
Appl_OG0007834	1966
Aprt_OG0004075	257
Aps_OG0010085	2105
apt_OG0002733	573
CG18815_OG0010034	1664
AQP_OG0007242	1783
aqrs_OG0005393	0
aqz_OG0001049_OG1	6623
ara_OG0009939	14
aralar1_OG0001518	3338
Arc1_OG0002768_OG0	5975
Arc2_OG0006127	254
Arc42_OG0001370_OG0	1104
Archease_OG0002289_OG0	37
Arf51F_OG0006831	1340
Arf79F_OG0012164	6603
ArfGAP1_OG0010836	1194
ArfGAP3_OG0003816_OG0	1592
Arfip_OG0005451	308
Arfrp1_OG0007681	208
arg_OG0003183	1
arg_OG0007835	3
Argk_OG0011233	188899
Argk_OG0011925	3880
Argl_OG0009800	1281
CG31469_OG0002209_OG0	156
ArgRS_OG0008151	1066
ArgRS-m_OG0004367	215
ari-1_OG0007878	3741
ari-2_OG0003028	898
Arl1_OG0010003	733
Arl2_OG0004816	298
Arl5_OG0011164	496
Arl6_OG0007042	51
Arl6IP1_OG0004993	387
Arl8_OG0004797	1261
arm_OG0007636	6438
armi_OG0002027	106
Arp1_OG0004441	2734
Arp10_OG0007423	900
Arp2_OG0001770	637
Arp3_OG0010555	913
Arp5_OG0001448_OG0	90
Arp53D_OG0011600	1
Arp6_OG0008512	296
Arp8_OG0007614	136
Arpc1_OG0009187	1707
Arpc2_OG0009417	1037
Arpc3A_OG0005226	244
Arpc3B_OG0008590	5
Arpc4_OG0008719	1326
Arpc5_OG0008957	358
arr_OG0007264	731
Arr1_OG0009490	600
Arr2_OG0004099	2477
Ars2_OG0005840	2920
Art1_OG0004911	648
Art2_OG0008773	1
Art3_OG0004604	217
Art4_OG0004574	131
Art6_OG0004528_OG0	1
Art7_OG0001547_OG0	357
Art8_OG0009662	133
Art9_OG0002219_OG0	0
Arts_OG0000486_OG0	1942
aru_OG0003377	3106
Arv1_OG0013036	48
arx_OG0009914	82
Asap_OG0007180	1678
Asator_OG0002682_OG1	1412
Asciz_OG0010646	63
ase_OG0007840	0
asf1_OG0009889	417
ash1_OG0000982_OG0	115
ash2_OG0004623	924
Ask1_OG0004518	2998
asl_OG0004217	135
AsnRS_OG0003707	1623
AsnRS-m_OG0006452	173
AsnS_OG0000992	1429
asp_OG0004633	1
Asph_OG0006509	28428
ASPP_OG0006932	1819
CG9572_OG0008488	14469
AspRS_OG0006665	2923
AspRS-m_OG0008886	1889
asrij_OG0006972	817
asRNA:CR31429_OG0002339_OG0	112
asRNA:CR42743_OG0003772_OG0	0
asRNA:CR43299_OG0012338_OG0	0
asRNA:CR43426_OG0012535_OG0	0
asRNA:CR43454_OG0002277_OG0	158
asRNA:CR43463_OG0001607_OG0	143
asRNA:CR43809_OG0003675_OG0	423
asRNA:CR44106_OG0002406_OG0	4
asRNA:CR44169_OG0002969_OG0	26
asRNA:CR44179_OG0001455_OG0	1001
asRNA:CR44372_OG0000331_OG0	40
asRNA:CR44372_OG0000331_OG1	4
asRNA:CR44894_OG0012090_OG0	2
asRNA:CR45044_OG0005605_OG0	124
asRNA:CR45195_OG0000203_OG0	7868
asRNA:CR45195_OG0000203_OG1	1495
asRNA:CR45350_OG0001645_OG0	1169
asRNA:CR45943_OG0010336	237
asRNA:CR46029_OG0000226_OG0	0
asRNA:CR46029_OG0000226_OG1	13
asRNA:CR46139_OG0003106_OG0	34
asRNA:CR46246_OG0011916	1
asRNA:CR46354_OG0002193_OG0	49
asRNA:CR46473_OG0000925_OG0	58
Ass_OG0001346	120
ast_OG0003560	143
AstA_OG0004634	19
AstA-R1_OG0000689	18
AstA-R2_OG0005396	1
AstC_OG0009668	0
AstC-R1_OG0010134	20
AstC-R2_OG0001295_OG0	16
AstCC_OG0009669	0
asun_OG0002419_OG0	71
Asx_OG0006138	1545
Atac1_OG0003748_OG0	41
Atac2_OG0009508	185
Atac3_OG0000828	391
Tat_OG0001330	1418
Ate1_OG0003045	861
Atet_OG0003384	1489
Atf-2_OG0006059	172
Atf3_OG0007763	2882
Atg1_OG0009929	97
Atg1_OG0009931	1094
Atg10_OG0001598	45
Atg101_OG0008681	592
Atg12_OG0011904	147
Atg13_OG0004817	1249
Atg14_OG0005089	925
Atg16_OG0005703	766
Atg17_OG0004232	3473
Atg18a_OG0011152	1444
Atg18b_OG0001271_OG0	2049
Atg2_OG0011112	3938
Atg3_OG0009922	1147
Atg4a_OG0009014	1311
Atg4b_OG0005256	395
Atg5_OG0007974	280
Atg6_OG0005323	678
Atg7_OG0006714	345
Atg8a_OG0008043	12746
Atg8b_OG0005571	3
Atg9_OG0006487	1784
atilla_OG0011822	12305
atk_OG0010362	69
atl_OG0001399	8824
atms_OG0004154	925
ato_OG0004804	0
Atox1_OG0012695	852
ATP6AP2_OG0004869	8544
ATP7_OG0008369	1463
ATP8A_OG0007260	3519
ATP8A_OG0007261	53
Atpalpha_OG0002140	38061
ATPCL_OG0006680	13838
ATPsynB_OG0010987	37702
ATPsynbeta_OG0005823	201832
ATPsynbetaL_OG0001317	0
ATPsynC_OG0005792	105084
ATPsynCF6_OG0005500	19199
ATPsynCF6L_OG0010605	0
ATPsynD_OG0004477	32373
ATPsyndelta_OG0007526	17362
ATPsynE_OG0005568	16269
ATPsynG_OG0009657	13576
ATPsyngamma_OG0005690	41043
ATPsynGL_OG0009315	1
ATPsynO_OG0012619	36332
AttC_OG0000164_OG0	2546
AttC_OG0007258	553
AttD_OG0004890	1
Atu_OG0002096	1225
Atx-1_OG0012102	27
Atx2_OG0011501	7549
Atxn7_OG0003444	580
aub_OG0000482_OG0	122
aurA_OG0004964	13
aurB_OG0009647	24
aust_OG0001881	0
aux_OG0003096_OG0	1786
ave_OG0006159	138
Aven_OG0003291	149
awd_OG0002664	6108
Awh_OG0010478	68
axed_OG0010262	295
Axn_OG0005720	888
axo_OG0003993	873
axo_OG0010625	449
axo_OG0010626	1162
axo_OG0010628	98
Axs_OG0008319	5819
Axud1_OG0003447	859
az2_OG0006736	132
azot_OG0000210_OG0	0
azot_OG0000210_OG1	0
b_OG0009189	2580
B-H1_OG0000267_OG0	174
B-H1_OG0000267_OG1	188
B4_OG0009202	5324
B52_OG0001376_OG0	1403
b6_OG0007653	5
B9d1_OG0005246	61
B9d2_OG0005830	28
bab1_OG0011327	30
bab1_OG0011328	32
bab2_OG0011326	1582
babo_OG0006628	880
babos_OG0007027	1965
Bacc_OG0008947	10070
Bace_OG0000801_OG0	10
baf_OG0003792	643
bai_OG0005189	2147
Balat_OG0007229	0
Baldspot_OG0010721	2280
ball_OG0001092_OG1	161
bam_OG0005170	8
bap_OG0001358_OG0	10
Bap111_OG0007677	1832
Bap170_OG0000903_OG0	785
Bap55_OG0005900	526
Bap60_OG0008560	964
IMPPP_OG0000305_OG1	4057
barc_OG0010291	974
bark_OG0008784	1765
barr_OG0000425_OG0	173
baz_OG0008596	5054
bb8_OG0005496	1
bbc_OG0007266	2734
CG18067_OG0007098	26481
bbg_OG0010871	1668
bbg_OG0010872	2601
BBIP1_OG0004876	208
BBS1_OG0010413	102
BBS4_OG0002785_OG0	225
BBS5_OG0002086	154
BBS8_OG0008755	100
BBS9_OG0006919	910
bbx_OG0008688	6112
bc10_OG0010387_OG0	408
BCAS2_OG0005540	201
bcd_OG0002111_OG0	0
bchs_OG0003722	297
BCL7-like_OG0007566	159
bcn92_OG0007793	135
Bdbt_OG0004400	148
bdg_OG0006805	1799
bdl_OG0003385	1063
Bdp1_OG0009215	297
be_OG0000785	1602
BEAF-32_OG0006164	551
beag_OG0004860	368
beat-Ia_OG0011784	19
beat-Ib_OG0009146	3
beat-Ic_OG0001866_OG0	0
beat-IIa_OG0005482	8
beat-IIb_OG0005481	19
beat-IIIa_OG0009463	10
beat-IIIb_OG0009460	18
beat-IIIc_OG0003687	116
beat-IV_OG0005508	59
beat-Va_OG0005024	0
beat-Vb_OG0005021	0
beat-Vc_OG0001062_OG0	2
beat-VII_OG0011542	21
beat-VII_OG0011544	11
beg_OG0004008	430
bel_OG0001048	6289
Bem46_OG0008920	282
ben_OG0000514_OG0	1652
Best1_OG0002590_OG0	1026
Best2_OG0010251	5065
Best3_OG0009963	0
Best4_OG0000558_OG0	0
Bet1_OG0003845_OG0	411
Bet3_OG0004072	381
beta-PheRS_OG0005298	515
beta-Spec_OG0007697	32122
beta'COP_OG0009212	3899
beta3GalTII_OG0012738	147
beta4GalNAcTA_OG0006521	393
beta4GalNAcTB_OG0002610	321
beta4GalT7_OG0005195	242
betaCOP_OG0008653	4873
betaggt-I_OG0008962	606
betaGlu_OG0002667	1214
CG32396_OG0011696	112
Bgb_OG0011276	270
bgcn_OG0001647	149
bgm_OG0009412	4216
BHD_OG0010421	302
bi_OG0003201	220
bi_OG0012904	37
BI-1_OG0004087	3703
bib_OG0001843_OG0	8
BicC_OG0009143	36
BicD_OG0009474	1757
CG11873_OG0005086	990
bif_OG0003277	1296
bif_OG0012761	303
BigH1_OG0001085_OG0	0
bigmax_OG0005365	313
Bili_OG0002506_OG0	37
bin_OG0010286	0
Bin1_OG0005423	163
bin3_OG0007310	2233
bip1_OG0010560	282
Bka_OG0009250	297
blanks_OG0011885_OG0	0
Blimp-1_OG0010196	3028
Blm_OG0002608	89
Blos1_OG0006148	172
Blos2_OG0010078	167
Blos3_OG0009918	305
Blos4_OG0010933	146
blot_OG0010924	19957
blow_OG0006726	373
blp_OG0005216	802
blw_OG0006982	167772
bma_OG0010967	9
Bmcp_OG0010022	359
bmm_OG0010858	1781
bnb_OG0001206_OG1	9872
CG5059_OG0012191	3345
bnk_OG0005787	0
bnl_OG0004512	40
boca_OG0006727	539
bocks_OG0002575_OG0	197
BOD1_OG0005544	1212
boi_OG0007601	445
boi_OG0007603	209
boil_OG0012322	2
bol_OG0011238	2967
boly_OG0007153	0
BomBc1_OG0001623	909
BomBc2_OG0000769_OG0	11374
BomBc3_OG0004769	936
BomT3_OG0011469	6406
bon_OG0004934	1455
bond_OG0004726	325
bonsai_OG0007008	713
Boot_OG0006400	0
bor_OG0004967	674
bora_OG0003911	5
BORCS5_OG0008208	313
BORCS6_OG0011365	116
BORCS7_OG0007103	88
borr_OG0009292	40
boss_OG0005676	658
botv_OG0006642	575
bou_OG0007819	571
bowl_OG0008785	595
BoYb_OG0000400_OG0	5
br_OG0007659	18
br_OG0011928	2
Br140_OG0001629	730
brat_OG0001919	193
Brca2_OG0000883	135
Brd_OG0010852	0
CG7154_OG0009310	1059
Brd8_OG0002488	475
Bre1_OG0010209	948
Brf_OG0005483	760
Brf_OG0005485	68
brk_OG0007975	599
brm_OG0009999	5633
Brms1_OG0008442	635
Bro_OG0011272	0
brp_OG0000499_OG1	237
l(3)72Ab_OG0009997	2240
bru1_OG0009737	20
bru1_OG0009738	549
bru2_OG0009740	2402
bru2_OG0011823	54
bru2_OG0012161	369
bru3_OG0010907	191
bru3_OG0011909	12
Bruce_OG0004896	8676
brun_OG0003663	1325
brv1_OG0000706_OG0	0
brv2_OG0010919	0
brv3_OG0011666	1
BRWD3_OG0005288	3160
brwl_OG0009277	662
bs_OG0003002	384
bs_OG0006897	154
bsf_OG0001906_OG0	2458
Bsg_OG0009780	5790
Bsg25D_OG0003412_OG0	2005
bsh_OG0009110	0
bsk_OG0012344	847
bt_OG0000537_OG1	68
BTBD9_OG0000546_OG0	1000
BtbVII_OG0011887	2020
btd_OG0007557	146
Btk29A_OG0001838	1073
Btk29A_OG0011763	19
btl_OG0002041	1575
btn_OG0004719	0
Btnd_OG0008611	2
btsz_OG0001035_OG1	266
btsz_OG0004581	8
btv_OG0003692	90
btv_OG0009487	458
btz_OG0005342	2125
Bub1_OG0001806_OG0	953
Bub3_OG0005120	484
BubR1_OG0000657_OG0	0
Buffy_OG0006561	878
bug_OG0006803	384
Bug22_OG0009372	122
BuGZ_OG0008876	952
CG8270_OG0010257	382
bun_OG0000556	2426
bun_OG0009749	1878
bur_OG0003683_OG0	1558
Burs_OG0001045_OG0	0
bves_OG0007497	247
bves_OG0007499	155
bw_OG0006000	2
bwa_OG0009122	67
bwa_OG0012525	88
Bx_OG0008666	0
Bx_OG0008667	276
Bx42_OG0007682	1683
by_OG0005550	8373
byn_OG0010803	0
bys_OG0007950	564
c-cup_OG0012143	0
c(3)G_OG0001464_OG0	117
c11.1_OG0007569	2841
c12.1_OG0007568	819
c12.2_OG0007567	2742
C15_OG0002126_OG0	6
C1GalTA_OG0009799	551
C3G_OG0007801	3243
C901_OG0008027	3
ca_OG0005700	2875
Ca-alpha1D_OG0009140	4534
Ca-alpha1T_OG0003323	143
Ca-beta_OG0009681	627
Ca-Ma2d_OG0009139	1880
CaBP1_OG0008860	5896
cac_OG0000605_OG0	50
cact_OG0009392	12657
cactin_OG0003129	992
cad_OG0009437	0
Cad74A_OG0010922	57
Cad86C_OG0002368	1362
Cad87A_OG0001088_OG0	786
Cad89D_OG0001058_OG0	1
Cad96Ca_OG0011497	1090
Cad96Cb_OG0005172	1
Cad99C_OG0005704	1695
CadN_OG0000277_OG1	10
Caf1-105_OG0002830	104
Caf1-180_OG0007408	332
Caf1-55_OG0001036	660
cag_OG0001595_OG0	114
CAH1_OG0009192	8287
CAH13_OG0002843	0
CAH14_OG0002807	0
CAH15_OG0006256	0
CAH16_OG0000498_OG1	33
CAH2_OG0001000_OG0	955
CAH3_OG0003177	860
CAH5_OG0005796	26425
CAH7_OG0000840	1340
CAH8_OG0004748	1
CAH9_OG0005622	508
CAHbeta_OG0002334	190
cal1_OG0002556_OG0	487
CalpA_OG0003035	3763
CalpB_OG0010971	2827
CalpC_OG0008186	77
Calr_OG0005564	24455
Cals_OG0013279_OG0	903
Calx_OG0002139_OG0	0
Calx_OG0004417	2482
Calx_OG0004418	2161
calypso_OG0006121	276
Cam_OG0012053	8102
CaMKI_OG0012767	4419
CaMKII_OG0013280	3576
Camp_OG0005907	218
Camta_OG0006364	601
Camta_OG0006365	113
can_OG0004061_OG0	0
CanA1_OG0005778	3337
CanB_OG0000231_OG0	121
CanB_OG0000231_OG1	1355
Cand1_OG0009382	1863
CAP_OG0000587_OG0	12035
CAP_OG0012405	3
Cap-D2_OG0005121	138
Cap-D3_OG0009448	62
Cap-G_OG0002924	482
Cap-H2_OG0004906	474
Capa_OG0005712	10
Caper_OG0009347	4782
Capr_OG0010138	1963
caps_OG0010156	2524
caps_OG0010157	2255
capt_OG0009025	6792
capu_OG0000612_OG0	254
car_OG0007437	421
CARPA_OG0007960	9
CARPB_OG0007554	35
CarT_OG0009432	55
cas_OG0004236	2
casp_OG0006502	1403
cass_OG0009476	2556
Cat_OG0003869	10050
cathD_OG0002862	18972
cato_OG0006491	0
Catsup_OG0009538	2211
caup_OG0009938	2
cav_OG0000654	38
caz_OG0003243_OG0	938
cbc_OG0007265	283
Cbl_OG0002051_OG0	3017
CBP_OG0001721	9
CBP_OG0007971	13
Cbp20_OG0005066	216
Cbp53E_OG0006447	200
Cbp80_OG0007913	458
Cbp80_OG0007915	673
Cbs_OG0003124	1607
cbs_OG0007263	320
cbt_OG0008760	4218
Cby_OG0004789	30
Cc2d2a_OG0002702	62
CCAP_OG0011467	1
CCAP-R_OG0000870	26
ccb_OG0012089	2
CCDC151_OG0011900	2
CCDC53_OG0009785	280
Ccdc58_OG0010399	59
Ccdc85_OG0008917	108
CCHa1_OG0004530	14
CCHa1-R_OG0006065	69
CCHa2_OG0002186_OG0	143
CCHa2-R_OG0005836	5
Cchl_OG0004776	7688
CCKLR-17D1_OG0003334	11
CCKLR-17D1_OG0008675	29
CCKLR-17D1_OG0011744	6
CCKLR-17D3_OG0008678	38
Ccm3_OG0005250	802
Ccn_OG0010106	216
Ccn_OG0010107	194
Ccn_OG0012179	87
Ccp84Ab_OG0000178_OG0	0
Ccp84Ac_OG0001349_OG0	0
Ccp84Ae_OG0002110_OG0	3
Ccp84Af_OG0000109_OG0	5
Ccp84Af_OG0000109_OG1	0
Ccp84Af_OG0000109_OG2	0
Ccp84Ag_OG0001348_OG0	16
Ccs_OG0006299	444
CCT1_OG0002281_OG0	919
CCT2_OG0003145	1870
CCT3_OG0004995	2551
CCT4_OG0000979	2396
CCT5_OG0006600	3311
CCT6_OG0008508	1863
CCT7_OG0004839	764
CCT7_OG0004841	340
CCT8_OG0007117	2413
Ccz1_OG0010481	316
cd_OG0004708	2
CD98hc_OG0001357_OG0	1662
Cda4_OG0008701	1238
Cda5_OG0008721	4987
Cda9_OG0002707	0
CDase_OG0005749	1599
cdc14_OG0009306	2745
Cdc16_OG0005493	180
Cdc23_OG0009421	208
Cdc27_OG0010426	1174
Cdc2rk_OG0006290	84
Cdc37_OG0011041	1620
Cdc42_OG0008268	2133
Cdc45_OG0007388	183
Cdc5_OG0011371	748
CDC50_OG0008483	2600
Cdc6_OG0002054	68
Cdc7_OG0007729	4145
Cdep_OG0002087	1691
Cdep_OG0004159	1779
CdGAPr_OG0009111	3016
cdi_OG0000729	2502
cDIP_OG0004394	2166
Cdk1_OG0000555_OG0	5
Cdk12_OG0009875	563
Cdk2_OG0002391	64
CDK2AP1_OG0008015	433
Cdk4_OG0006632	302
Cdk5_OG0002993	446
Cdk5alpha_OG0009389	370
Cdk7_OG0001724	97
Cdk8_OG0010977	86
Cdk9_OG0007009	297
Cdlc2_OG0000234_OG1	0
cdm_OG0002482	1307
Cds_OG0010549	1104
Ced-12_OG0009727	693
ced-6_OG0006366	7063
CenB1A_OG0004675	1682
CenG1A_OG0003595_OG0	4846
CenG1A_OG0009182	46
Cenp-C_OG0002322	151
Cep135_OG0009952	530
Cep135_OG0009954	394
cep290_OG0004127	67
Cep89_OG0006812	1
Cep97_OG0008778	142
cer_OG0012078	1447
Cerk_OG0004182	3109
cert_OG0011161	1068
Cf2_OG0008971	1910
Cfp1_OG0007571	208
CG5789_OG0004615	671
cg_OG0006533	2791
CG10000_OG0005395	3
CG10005_OG0004963	113
CG10011_OG0005399	646
CG10013_OG0002410_OG0	0
CG10019_OG0008786	246
CG10026_OG0009081	365
CG10029_OG0004344	0
CG10031_OG0008792	580
CG10035_OG0004420	437
CG10038_OG0001436_OG0	177
CG10041_OG0012259_OG0	0
CG10051_OG0007036	1
CG10053_OG0004336	145
CG10055_OG0004329	893
CG10062_OG0007038	26
CG10063_OG0010284	13
CG10064_OG0010282	0
CG10068_OG0004321	519
CG10073_OG0000065_OG2	4
CG10075_OG0010279	1235
CG10077_OG0010277	15836
CG10082_OG0005964	2317
CG10086_OG0001355	26
CG10089_OG0010567	220
CG10098_OG0004320	404
CG10104_OG0006132	0
CG10116_OG0010569	0
CG10126_OG0005023	1454
CG10132_OG0009091	1694
CG10137_OG0009093	633
CG10139_OG0006151	403
CG10140_OG0010573	1
CG10147_OG0010256	348
CG10151_OG0006160	45
CG10154_OG0010575	0
CG10163_OG0010252	0
CG10164_OG0001489	0
CG10165_OG0011781	210
CG10171_OG0010163	265
CG10175_OG0005507	3820
CG10177_OG0001079_OG0	0
CG10184_OG0005509	546
CG10185_OG0005203	4
CG10189_OG0009087	149
CG10194_OG0009085	213
CG10195_OG0003572	199
CG10205_OG0006168	5405
CG10208_OG0005527	797
CG10209_OG0006169	308
CG10211_OG0009505	2617
CG10222_OG0010165	324
CG10226_OG0010249	2073
CG10237_OG0003462	24799
CG1024_OG0004294	329
CG10252_OG0011517	1
CG10254_OG0002565	2338
CG10257_OG0006606	184
CG10264_OG0005208	1
CG10265_OG0006935	53
CG10274_OG0003940	606
CG10280_OG0004257	5
CG10283_OG0001907_OG0	334
CG10286_OG0004292	696
CG10298_OG0004288	0
CG10300_OG0005516	0
CG10301_OG0005515	0
CG10307_OG0005957	1579
CG10311_OG0004972	1021
CG10317_OG0004974	0
CG10321_OG0005965	1826
CG10324_OG0004994	268
CG10332_OG0005992	0
CG10333_OG0009507	1028
CG10336_OG0009516	65
CG10337_OG0009096	254
CG10338_OG0009517	377
CG10339_OG0006873	526
CG10340_OG0001059_OG0	2399
CG10341_OG0009518	241
CG10343_OG0009520	248
CG10344_OG0007020	76
CG10345_OG0002430_OG0	1256
CG10347_OG0000607_OG0	57
CG10348_OG0003704	107
CG10352_OG0008207	5
CG10353_OG0008206	2706
CG10357_OG0010470	21
CG10359_OG0010469	979
CG10361_OG0010014	168
CG10362_OG0008202	266
CG10365_OG0005518	1754
CG10366_OG0009102	861
CG10375_OG0005526	367
CG10376_OG0009519	364
CG10383_OG0001909	1384
CG10384_OG0007018	0
CG10405_OG0004983	8
CG10407_OG0005207	7
CG10413_OG0003703_OG0	1320
CG10417_OG0013094	1583
CG10418_OG0010832	112
CG10425_OG0002500	619
CG10428_OG0001263_OG0	216
CG10431_OG0001914	156
CG10433_OG0006904	5302
CG10435_OG0002296_OG0	223
CG10444_OG0007082	614
CG10445_OG0001356	70
CG10459_OG0001605_OG0	0
CG10462_OG0009105	774
CG10463_OG0009108	205
CG10466_OG0012145	70
CG10467_OG0010233	557
CG10469_OG0010232	146
CG10470_OG0009541	438
CG10472_OG0000811_OG0	186
CG10479_OG0010225	189
CG10481_OG0009114	2
CG10483_OG0010221	670
CG10486_OG0010219	1
CG10492_OG0009544	630
CG10494_OG0006908	278
CG10495_OG0009546	115
CG10505_OG0006927	47
CG10508_OG0010314	498
CG10510_OG0003948	0
CG10513_OG0005163	232
CG10514_OG0005162	83
CG10516_OG0009998	498
CG10527_OG0002810_OG0	9203
CG10543_OG0006262	3266
CG10550_OG0000747	12775
CG10555_OG0008527	491
CG10561_OG0009552	1118
CG10565_OG0010321	2876
CG10576_OG0010200	2915
CG10581_OG0010326	5
CG10584_OG0010328	237
CG10587_OG0000094_OG0	0
CG10587_OG0000094_OG1	0
CG10587_OG0000094_OG2	0
CG10589_OG0003950	0
CG10591_OG0010195	1
CG10597_OG0003317	0
CG10598_OG0011740	0
CG10600_OG0009530	2279
CG10602_OG0009532	1673
CG10616_OG0010838	766
CG10621_OG0001911	1688
CG10623_OG0001912	387
CG10628_OG0009107	259
CG10631_OG0001241	2535
CG10646_OG0009949	161
CG10654_OG0009947	20
CG10657_OG0009951	10414
CG10660_OG0010840	603
CG10663_OG0010839	276
CG10669_OG0005156	216
CG10674_OG0010603	652
CG10680_OG0003577	9401
CG10681_OG0009950	101
CG10700_OG0011812	0
CG10702_OG0009548	525
CG10710_OG0010908	496
CG10713_OG0010576	49
CG10725_OG0010574	0
CG10730_OG0000951	1
CG10731_OG0006517	387
CG10737_OG0006638	29167
CG10738_OG0010568	38
CG1074_OG0007339	135
CG10747_OG0009127	399
CG10748_OG0011855_OG0	0
CG10749_OG0003913_OG0	0
CG10750_OG0009561	0
CG10752_OG0010150_OG0	0
CG10761_OG0008304	0
CG1077_OG0004263	6
CG10793_OG0003237	1
CG10795_OG0006915	241
CG10799_OG0003081	2575
CG10801_OG0012112	5
CG10802_OG0008133	475
CG10803_OG0008134	899
CG10804_OG0008132	146
CG10809_OG0010976	213
CG10814_OG0007257	33
CG10822_OG0007072	0
CG10839_OG0009144	0
CG10841_OG0002198_OG0	3
CG10853_OG0003980_OG0	3
CG10859_OG0009209	3
CG10862_OG0002017_OG1	5991
CG10863_OG0010486	3881
CG10863_OG0012194_OG0	27
CG10864_OG0005043	196
CG10866_OG0010485	274
CG10874_OG0003457	705
CG10877_OG0002385_OG0	13
CG10887_OG0002183_OG0	1
CG10898_OG0002547	258
CG1090_OG0003105_OG0	323
CG10903_OG0002293_OG0	115
CG10904_OG0011634	75
CG10907_OG0001984_OG0	217
CG10909_OG0005022	0
CG10910_OG0006092	0
CG10911_OG0006095	0
CG10912_OG0000471	2
CG10914_OG0006109	159
CG10919_OG0001352	0
CG1092_OG0001161_OG0	0
CG10920_OG0007959	0
CG10927_OG0006710	81
CG10931_OG0006071	0
CG10932_OG0007954	1570
CG10934_OG0002756_OG0	0
CG10939_OG0005908	6143
CG10947_OG0009415	2830
CG10948_OG0009927	670
CG10949_OG0009416	87
CG10950_OG0012279	1
CG10958_OG0001743	121
CG10959_OG0008299	62
CG10962_OG0007748	235
CG10970_OG0003173	13
CG10973_OG0012539	423
CG10979_OG0004244	619
CG10984_OG0009934	230
CG10996_OG0008249	0
CG11000_OG0004245	14
CG11007_OG0003037	216
CG11018_OG0007064	0
CG11029_OG0001270	9
CG1103_OG0003103_OG0	122
CG11030_OG0003728	307
CG11034_OG0001268	190
CG11035_OG0002292_OG0	332
CG11041_OG0001654	5
CG11044_OG0007073	2050
CG1105_OG0004314	2344
CG11050_OG0009604	3935
CG11060_OG0006765	1
CG11068_OG0011716	16
CG11069_OG0004655	671
CG11076_OG0001759	114
CG11077_OG0000549_OG0	207
CG11085_OG0008456	6
CG11089_OG0004653	1726
CG11095_OG0003249	242
CG11099_OG0007074	947
CG11103_OG0003250	228
CG11106_OG0012330	2
CG11109_OG0001964	75
CG11110_OG0006619	397
CG11123_OG0006752	438
CG11125_OG0006747	116
CG11127_OG0006744	251
CG1113_OG0004171	5
CG11131_OG0001957_OG0	0
CG11134_OG0003251	379
CG11141_OG0006745	450
CG11145_OG0006754	0
CG11147_OG0003729	9330
CG11149_OG0003730	0
CG11151_OG0008256	2905
CG11159_OG0006283	0
CG1116_OG0004164	274
CG11162_OG0008263	2
CG11168_OG0004657	1589
CG11170_OG0006462	63
CG11178_OG0003327	467
CG11180_OG0006625	466
CG11191_OG0007189	373
CG11192_OG0007095	0
CG11200_OG0007088	1096
CG11211_OG0012938	44337
CG11226_OG0012166_OG0	0
CG11227_OG0007505	0
CG1124_OG0002090	4329
CG11241_OG0003815_OG0	429
CG11247_OG0009861	168
CG11248_OG0003830_OG0	183
CG11249_OG0009864	7
CG11251_OG0001998	0
CG11257_OG0007039	202
CG11263_OG0001789	56
CG11267_OG0011856	916
CG11269_OG0006458	0
CG11275_OG0002906	2673
CG11279_OG0003924_OG0	178
CG11286_OG0004361	0
CG1129_OG0002085	270
CG11291_OG0003029	0
CG11294_OG0007761	0
CG11298_OG0007031	0
CG11309_OG0010303	1283
CG11317_OG0012026	42
CG11318_OG0000756	76
CG11319_OG0009603	457
CG11327_OG0009628	1
CG11333_OG0002657_OG0	0
CG11334_OG0005804	1139
CG11342_OG0011920	11
CG11345_OG0011138	0
CG11349_OG0011131	4
CG11353_OG0011127	30
CG11356_OG0008477	6
CG11357_OG0011126	277
CG1136_OG0010499	2156
CG11367_OG0000806_OG0	164
CG11369_OG0011699	0
CG1137_OG0004303	0
CG11370_OG0003817_OG0	13
CG11377_OG0008723	519
CG11378_OG0007395	778
CG11379_OG0007397	0
CG11380_OG0007400	86
CG11381_OG0007402	1
CG11382_OG0007404	3
CG11384_OG0007396	0
CG1139_OG0004077	206
CG11391_OG0001026_OG0	646
CG11396_OG0010345	482
CG11398_OG0007405	113
CG11403_OG0007406	39
CG11404_OG0012169	0
CG11406_OG0006889	9
CG11409_OG0007766	25
CG11413_OG0011575	163
CG11414_OG0006019	2517
CG11417_OG0007590	245
CG1142_OG0012974	194
CG11425_OG0009823	548
CG11426_OG0009824	1323
CG1143_OG0011104	1209
CG11436_OG0003200	101
CG11437_OG0009825	29
CG11438_OG0009826	566
CG11447_OG0004515	86
CG11449_OG0000981_OG1	0
CG11453_OG0001027_OG0	26
CG11454_OG0001792	217
CG11456_OG0003951	129
CG11459_OG0000135_OG1	147
CG1146_OG0011093	4936
CG11470_OG0000857	0
CG11474_OG0005934	938
CG11475_OG0005935	11
CG11498_OG0001515	32
CG11504_OG0002630	378
CG11523_OG0009832	165
CG11529_OG0010828	302
CG11537_OG0010640	1444
CG11550_OG0002660	3094
CG11560_OG0010817	148
CG11562_OG0008742	68
CG11563_OG0002662	445
CG11566_OG0007496	6
CG11570_OG0004027	0
CG11581_OG0008240	0
CG11583_OG0010538	463
CG11584_OG0008239	0
CG11585_OG0012335	0
CG11586_OG0010534	316
CG11590_OG0001741	424
CG11593_OG0010497	366
CG11594_OG0010492	1060
CG11596_OG0007629	349
CG11601_OG0008739	312
CG11608_OG0000142_OG0	52
CG1161_OG0004180	2595
CG11617_OG0008731	423
CG11619_OG0003864_OG0	1
CG11626_OG0011450	0
CG11629_OG0003739	0
CG11630_OG0009580	0
CG11634_OG0009583	0
CG11635_OG0007156	4
CG11638_OG0007387	25
CG11655_OG0001745_OG0	856
CG11656_OG0005013	0
CG11658_OG0010025	1188
CG11663_OG0012087	0
CG11664_OG0011395	0
CG11666_OG0012316	0
CG11668_OG0002452	547
CG11670_OG0005008	35
CG11672_OG0004805	0
CG11674_OG0008231	1437
CG11679_OG0008511	198
CG11686_OG0002448_OG0	61
CG11693_OG0004810	1
CG11694_OG0000225_OG0	0
CG11694_OG0000225_OG1	0
CG11695_OG0007879	310
CG11696_OG0007880	408
CG11698_OG0002319_OG0	0
CG11699_OG0007882	1979
CG11703_OG0002165_OG0	1
CG11710_OG0001691_OG0	417
CG1172_OG0004189	468
CG11722_OG0001391	375
CG11723_OG0003571	207
CG11726_OG0010048	0
CG11737_OG0001419_OG0	389
CG11741_OG0001420_OG0	1
CG11752_OG0007995	3785
CG11755_OG0000851	118
CG11756_OG0007997	0
CG11760_OG0004826	303
CG11768_OG0004832	168
CG11771_OG0005200	2824
CG11777_OG0006309	77
CG11779_OG0004481	1506
CG11786_OG0012799	0
CG11788_OG0007083	33
CG11790_OG0005187	1482
CG11791_OG0012008	2394
CG11807_OG0003009_OG0	770
CG11808_OG0006841	41
CG11811_OG0004058	291
CG11816_OG0008636	0
CG11835_OG0000264_OG0	10264
CG11835_OG0000264_OG1	3671
CG11837_OG0005082	197
CG11841_OG0005083	1981
CG11842_OG0000856_OG1	1182
CG11843_OG0011490	97
CG11852_OG0002502_OG0	91
CG11854_OG0005171	298
CG11857_OG0005167	1576
CG11858_OG0005166	180
CG11878_OG0000055_OG0	0
CG11878_OG0000055_OG1	34
CG11878_OG0000055_OG2	14
CG11882_OG0005094	79
CG11883_OG0006313	1733
CG11885_OG0003355	80
CG11892_OG0005161	34
CG11893_OG0000039_OG2	681
CG11899_OG0005100	1283
CG11902_OG0005155	113
CG11906_OG0001618	246
CG11911_OG0008747	1
CG11912_OG0008746	0
CG11920_OG0005183	168
CG11927_OG0003556	1051
CG11929_OG0011773	0
CG11961_OG0001155_OG0	29
CG11964_OG0004848	263
CG11970_OG0004849	988
CG11975_OG0004850	706
CG11977_OG0012457_OG0	0
CG11980_OG0002337	259
CG11983_OG0004852	20
CG11986_OG0004855	27
CG11997_OG0004862	0
CG11999_OG0004179	1177
CG12003_OG0004112	0
CG12004_OG0011286	2040
CG12009_OG0010662	0
CG12010_OG0010671	124
CG12011_OG0011025	0
CG12012_OG0010672	460
CG12016_OG0010666	854
CG12017_OG0010661	0
CG12020_OG0011042	2
CG12024_OG0011050	820
CG12025_OG0011053	878
CG12035_OG0011029	1
CG12038_OG0011331	47
CG12054_OG0000497	2123
CG12056_OG0003138	501
CG12057_OG0003139	0
CG12061_OG0000938_OG0	0
CG12065_OG0007412	4315
CG12069_OG0001519	0
CG12071_OG0011553	60
CG12071_OG0013484	62
CG12075_OG0007754	6382
CG1208_OG0004248	1227
CG12081_OG0007411	501
CG12084_OG0011296	1061
CG12091_OG0011293	4765
CG12093_OG0011111	973
CG12096_OG0008559	439
CG12099_OG0011289	6749
CG12104_OG0011284	340
CG12105_OG0004111	1283
CG12106_OG0007586	129
CG12107_OG0006719	271
CG12111_OG0007413	9
CG12112_OG0012598_OG0	153
CG12115_OG0007587	0
CG12116_OG0008625	1286
CG12118_OG0007585	3570
CG12121_OG0007579	2519
CG12123_OG0003325	128
CG12128_OG0002879	247
CG12129_OG0002878	398
CG1213_OG0002105	1406
CG12134_OG0006319	156
CG12147_OG0004192	0
CG12155_OG0003210	603
CG12159_OG0002860	362
CG12164_OG0006760	2
CG12170_OG0002098	935
CG12171_OG0004222	325
CG12173_OG0004172	165
CG12177_OG0008262	1142
CG1218_OG0002103	201
CG12182_OG0011099	165
CG12194_OG0008975	263
CG12204_OG0001687	65
CG12206_OG0008131	28
CG12209_OG0002818	0
CG12213_OG0002418	938
CG12219_OG0007713	403
CG12224_OG0000651_OG1	2343
CG12231_OG0003119	0
CG12236_OG0008414	391
CG12237_OG0007424	1286
CG12239_OG0001754	3
CG12241_OG0001396	323
CG12253_OG0011818	57
CG12256_OG0004947	0
CG12259_OG0005539	425
CG12268_OG0005336	547
CG1227_OG0004337	209
CG12278_OG0004413	0
CG12279_OG0004445	299
CG12288_OG0009457	105
CG12289_OG0010046	0
CG12290_OG0002618	1205
CG12299_OG0009634	83
CG12301_OG0001981	357
CG12307_OG0009694	0
CG1231_OG0011372	62
CG12316_OG0009955	653
CG12320_OG0005053	38
CG12321_OG0001064_OG0	285
CG12325_OG0002854	399
CG1233_OG0011370	1348
CG1234_OG0004335	429
CG12341_OG0002848	159
CG12343_OG0002853	390
CG12344_OG0002855	442
CG12355_OG0012373	23
CG1236_OG0002100	518
CG12362_OG0000821_OG0	0
CG12374_OG0007223	0
CG12375_OG0009777	701
CG12379_OG0008514	53
CG12384_OG0006229	2248
CG1239_OG0004237	87
CG12395_OG0001736	0
CG12398_OG0008359	0
CG12402_OG0002224_OG0	11
CG12420_OG0002594_OG0	0
CG12426_OG0005340	0
CG12438_OG0003802	0
CG12439_OG0009296	0
CG12446_OG0001786_OG0	0
CG12448_OG0009145	0
CG1246_OG0011105	9
CG12464_OG0011955	0
CG12470_OG0007846	1
CG12479_OG0008243	0
CG12480_OG0008242	0
CG12481_OG0008237	0
CG12490_OG0000233_OG1	1
CG12496_OG0007599	1
CG12498_OG0008105	0
CG12499_OG0002285_OG0	236
CG12502_OG0011339	0
CG12507_OG0008176	1
CG12511_OG0009568	0
CG12516_OG0005410	0
CG12517_OG0009649	0
CG12520_OG0010149	101
CG12521_OG0012944	2
CG12531_OG0008272	136
CG12535_OG0008128	15
CG12539_OG0008363	2
CG12540_OG0008220	0
CG12541_OG0007825	410
CG12560_OG0012234	545
CG12567_OG0012740	634
CG12576_OG0001784_OG0	4345
CG12581_OG0001679_OG0	225
CG12589_OG0011424	0
CG12590_OG0011977	0
CG12594_OG0005596	84
CG12607_OG0011139	13
CG12609_OG0008677	0
CG12617_OG0003653	0
CG12620_OG0009462	0
CG12637_OG0008050	0
CG12643_OG0007518	155
CG1265_OG0010531	1448
CG12655_OG0000445_OG2	469
CG12659_OG0007410	60
CG12661_OG0007749	0
CG12662_OG0007747	2
CG12672_OG0007868	12
CG12674_OG0003570	0
CG12679_OG0001731_OG0	0
CG12680_OG0001718	0
CG12682_OG0012323	0
CG12691_OG0007931	0
CG12692_OG0000634_OG0	0
CG12693_OG0012106	1
CG12698_OG0008169	0
CG12699_OG0000230_OG1	1
CG12702_OG0001192	42
CG12708_OG0000271_OG0	0
CG12708_OG0000271_OG0.2	0
CG1271_OG0010635	667
CG12713_OG0003881_OG0	35
CG12716_OG0008438	0
CG12723_OG0008557	2
CG12728_OG0000928_OG0	204
CG12729_OG0011725	15
CG1273_OG0010536	66
CG12730_OG0007375	529
CG12744_OG0000893	35
CG12746_OG0004208	1739
CG1275_OG0011072	2258
CG12768_OG0001283_OG0	27
CG12769_OG0007187	129
CG12773_OG0003140	1205
CG12782_OG0012281	0
CG12783_OG0000743_OG0	0
CG12784_OG0005236	0
CG12795_OG0008825	357
CG12811_OG0002240	1489
CG12817_OG0002595_OG0	5
CG12818_OG0004897	227
CG12822_OG0001599	898
CG12825_OG0001130_OG1	14
CG12826_OG0002951	23
CG12828_OG0011622	0
CG12831_OG0011623_OG0	0
CG12836_OG0002963_OG0	5
CG12848_OG0006045	356
CG12849_OG0011577	0
CG12851_OG0005862	102
CG12857_OG0006163	0
CG12860_OG0006154	4
CG12861_OG0006153	0
CG12862_OG0011585_OG0	0
CG12863_OG0011584	102
CG12866_OG0002772	0
CG12868_OG0001564	300
CG12869_OG0006145	391
CG12869_OG0006146	103
CG12877_OG0001472_OG0	643
CG1288_OG0001350	0
CG12880_OG0005345	4
CG12883_OG0001474	85
CG12885_OG0001477	411
CG12895_OG0006308	823
CG12909_OG0002821	152
CG12910_OG0006305	23
CG12911_OG0006304	2
CG12914_OG0002819	0
CG12917_OG0002815	3
CG12920_OG0006291	1
CG12926_OG0006349	217
CG12929_OG0006357	21
CG12934_OG0006315	4
CG12935_OG0002846	154
CG12942_OG0001596_OG0	153
CG12945_OG0004570	882
CG12947_OG0004568	30
CG12948_OG0004558	195
CG12963_OG0001641_OG0	0
CG12964_OG0002996_OG0	16
CG12970_OG0006808	94
CG12971_OG0010294	0
CG12974_OG0010307	32
CG12983_OG0010332	1
CG12984_OG0003949	0
CG12985_OG0000915	1
CG12986_OG0011685	0
CG1299_OG0000523_OG0	7098
CG12990_OG0007696	1
CG12991_OG0007703	1549
CG12992_OG0011688	6
CG12994_OG0007707	7
CG12995_OG0008599	0
CG12998_OG0011739	4
CG13000_OG0011738	0
CG13001_OG0008580	162
CG13002_OG0008577	7
CG13003_OG0008572	647
CG13004_OG0008570	231
CG13005_OG0008567	62
CG13008_OG0008305	1
CG13010_OG0003260	14
CG13012_OG0008317	617
CG13014_OG0008547	510
CG13016_OG0006536	142
CG13018_OG0006537	70
CG13021_OG0003241	0
CG13022_OG0010698	2
CG13023_OG0010699	0
CG13024_OG0010708	570
CG13026_OG0010716	1024
CG13028_OG0004010	2
CG13031_OG0012200	122
CG13032_OG0004014_OG0	0
CG13033_OG0010736	0
CG13038_OG0010761	3
CG13039_OG0010762	0
CG1304_OG0000265_OG0	0
CG1304_OG0000265_OG1	0
CG13040_OG0010763	0
CG13041_OG0000280_OG0	4
CG13041_OG0000280_OG0.2	0
CG13042_OG0010767	6
CG13043_OG0000281_OG0	0
CG13043_OG0000281_OG1	3
CG13044_OG0010768	6
CG13045_OG0000814	0
CG13046_OG0010771	0
CG13047_OG0010772	0
CG13048_OG0010773	0
CG13049_OG0010774	0
CG13051_OG0011898	2
CG13053_OG0010778	0
CG13054_OG0010779	1
CG13055_OG0010780	2
CG13056_OG0010757	0
CG13058_OG0004021	0
CG13059_OG0010764	2
CG13062_OG0010766	0
CG13064_OG0010775	1
CG13065_OG0010776	0
CG13066_OG0012201	0
CG13068_OG0002030_OG1	1
CG13069_OG0004022	0
CG1307_OG0004308	656
CG13070_OG0012202	3
CG13071_OG0011899	0
CG13073_OG0012731_OG0	35
CG13074_OG0010797	53
CG13075_OG0000216_OG0	0
CG13075_OG0000216_OG1	0
CG13077_OG0009097	477
CG13078_OG0003575_OG0	0
CG13081_OG0003574	0
CG13082_OG0009094	30
CG13083_OG0009084	0
CG13084_OG0009083	3
CG13085_OG0001922	43
CG13086_OG0003709	669
CG13088_OG0001266	120
CG1309_OG0010533	2304
CG13096_OG0003720	813
CG13097_OG0001923	391
CG13101_OG0009304	1104
CG13102_OG0009298	10
CG13108_OG0009295	33
CG13110_OG0011792	0
CG13113_OG0001247_OG0	0
CG13114_OG0009279	0
CG13116_OG0001878	657
CG13123_OG0001877	61
CG13124_OG0003502	18495
CG13126_OG0003515	103
CG13127_OG0001844	0
CG13131_OG0000790_OG0	0
CG13133_OG0003525	18
CG1314_OG0011674	0
CG13144_OG0009363	80
CG13148_OG0007214	0
CG13151_OG0006215	427
CG13154_OG0006206	0
CG13155_OG0006196	192
CG13157_OG0002779	0
CG1316_OG0000430_OG0	0
CG13168_OG0006184	0
CG1317_OG0011084	4467
CG13170_OG0006182	0
CG13171_OG0006180	0
CG13177_OG0012831	7
CG13185_OG0002928	1326
CG13186_OG0006594	0
CG13192_OG0006567	112
CG13193_OG0006565	0
CG13196_OG0006560	12
CG13197_OG0006563	720
CG13202_OG0001123_OG0	0
CG13203_OG0006235	4
CG13204_OG0006233	175
CG13215_OG0002793_OG0	75
CG13216_OG0001568_OG0	0
CG13218_OG0002791_OG0	1
CG13220_OG0001573_OG0	1591
CG13223_OG0001571_OG0	0
CG13226_OG0002794_OG0	36
CG13227_OG0006218_OG0	2
CG13228_OG0011587_OG0	0
CG13229_OG0002786_OG0	296
CG13229_OG0002787_OG0	1194
CG13231_OG0006217	5
CG13239_OG0009815	0
CG1324_OG0007509	0
CG13243_OG0009147	0
CG13247_OG0010378	6
CG13248_OG0010371	113
CG13250_OG0011870	9
CG13251_OG0010355	115
CG13252_OG0003952	562
CG13258_OG0009399	0
CG13272_OG0008882	1
CG13280_OG0008881	1
CG13282_OG0008887	181
CG13285_OG0010583	139
CG13287_OG0010216	1
CG13288_OG0010220	0
CG13293_OG0003937	47
CG13295_OG0010231	1050
CG13297_OG0010242	10
CG13299_OG0011864	3
CG13300_OG0003943	48
CG13305_OG0011196	0
CG13306_OG0011204	328
CG13308_OG0004102	0
CG13309_OG0011211	0
CG13310_OG0011207	70
CG13312_OG0011210	0
CG13313_OG0004105_OG0	1
CG13314_OG0011224	4
CG13315_OG0011237	2977
CG13318_OG0004834	3218
CG13319_OG0006667	173
CG13321_OG0006673	5
CG13326_OG0006545	1
CG13330_OG0007271	0
CG13331_OG0007273	25
CG13332_OG0007274	7
CG13334_OG0007281	0
CG13337_OG0011662	8
CG13339_OG0007296	150
CG13344_OG0007304	240
CG13358_OG0007351	2
CG13359_OG0012499	0
CG13360_OG0010145	1551
CG13361_OG0003189	0
CG13362_OG0007862	1
CG13364_OG0001174_OG0	773
CG13365_OG0007831	580
CG13367_OG0003188_OG0	301
CG13369_OG0003181	1157
CG13375_OG0007847	38
CG13377_OG0007849	1771
CG13380_OG0010135	0
CG13384_OG0003473	789
CG13385_OG0012520	0
CG13386_OG0003471	113
CG1339_OG0006721	0
CG13390_OG0003479	185
CG13392_OG0003476	204
CG13397_OG0003469	56
CG13398_OG0003468	395
CG13403_OG0008236	2
CG13404_OG0008224	32
CG13405_OG0011376	1
CG13407_OG0004768	0
CG13408_OG0004770	38
CG13409_OG0004775	150
CG13423_OG0007099	0
CG13426_OG0011654	0
CG13427_OG0003049	0
CG13428_OG0007100	490
CG13430_OG0001658	207
CG13436_OG0006622	8
CG13437_OG0006285	103
CG13438_OG0006243	0
CG1344_OG0012226	140
CG13442_OG0006244	0
CG13443_OG0006248	0
CG13445_OG0003880	0
CG13449_OG0009980	4
CG13454_OG0003875_OG0	0
CG13455_OG0009966	0
CG13457_OG0001288	0
CG13458_OG0004037	70
CG13460_OG0010841	0
CG13465_OG0000343_OG0	0
CG13471_OG0004048	1
CG13473_OG0010860	0
CG13474_OG0004049	0
CG13476_OG0012898	0
CG13481_OG0000339_OG0	0
CG13481_OG0000339_OG1	0
CG13484_OG0010886	125
CG13488_OG0001544_OG1	7
CG13492_OG0005946	1
CG13501_OG0005936	1
CG13502_OG0005931	31
CG13502_OG0012991	1
CG13506_OG0007028	3811
CG13510_OG0006998	264
CG13511_OG0006997	0
CG13516_OG0006995	215
CG13526_OG0006986	0
CG13527_OG0006984	0
CG13531_OG0006978	1949
CG13532_OG0006975	57
CG13538_OG0005981	0
CG13539_OG0012044	0
CG1354_OG0007555	4913
CG13541_OG0012280	0
CG13544_OG0005976	0
CG13545_OG0012580	10
CG13551_OG0000540_OG1	1021
CG13551_OG0012048	1251
CG13557_OG0012477	0
CG13558_OG0001556	0
CG13559_OG0012047	19
CG13561_OG0011643	6
CG13562_OG0011631	42
CG13575_OG0006892	18
CG13577_OG0001150_OG0	0
CG13578_OG0006898	267
CG13579_OG0006013	1
CG1358_OG0006724	1366
CG13581_OG0002746	0
CG13585_OG0011574	1232
CG13587_OG0006025	225
CG13594_OG0006033	21
CG13599_OG0005537	2
CG1360_OG0006725	99
CG13601_OG0005534	319
CG13603_OG0005332	1087
CG13605_OG0005319	675
CG13606_OG0005306	417
CG13607_OG0005318	1216
CG13609_OG0012982	62
CG13613_OG0005278	0
CG13614_OG0002525_OG0	0
CG13615_OG0002524	0
CG13616_OG0005272	0
CG13618_OG0005267	122
CG13622_OG0005268	4
CG13623_OG0005265	600
CG13625_OG0004618	445
CG13627_OG0004629	6
CG13630_OG0004630	863
CG13631_OG0004635	1073
CG13634_OG0004637	5
CG13641_OG0004650	299
CG13643_OG0002274	374
CG13653_OG0002504	0
CG13654_OG0005174	196
CG13663_OG0011496	222
CG13667_OG0004090_OG0	172
CG13670_OG0011168	0
CG13671_OG0004086_OG0	336
CG13675_OG0000560_OG2	5
CG13676_OG0003984	333
CG13678_OG0000129_OG3	9
CG1368_OG0008241	529
CG13685_OG0010463	51
CG13689_OG0008772	82
CG13690_OG0008752	30
CG13692_OG0008754	0
CG13698_OG0010125	791
CG13699_OG0003907_OG0	3
CG13705_OG0010610	571
CG13707_OG0010613	129
CG13708_OG0010614	4
CG1371_OG0006292	1448
CG13711_OG0010618	0
CG13712_OG0010619	0
CG13713_OG0010620	0
CG13716_OG0010627	6
CG13720_OG0004084	0
CG13721_OG0012208	1
CG13722_OG0011130	491
CG13723_OG0010915	0
CG13724_OG0010917	0
CG13725_OG0010918	0
CG13727_OG0004055	7
CG13728_OG0010923	0
CG13731_OG0011910	167
CG13733_OG0010089	0
CG13738_OG0011907	5
CG13739_OG0002891	2
CG13743_OG0006405	83
CG13744_OG0006409	2
CG13747_OG0006408	0
CG13748_OG0006626	28
CG13751_OG0001660_OG0	294
CG13760_OG0007606	462
CG13766_OG0009602	116
CG13771_OG0009612	0
CG13775_OG0003750_OG0	130
CG13784_OG0000956_OG0	639
CG13786_OG0003631	17
CG13796_OG0001883_OG0	713
CG13801_OG0000219_OG0	0
CG13801_OG0000219_OG1	0
CG13806_OG0011077	7
CG13807_OG0011075	108
CG13810_OG0011066	1
CG13813_OG0010189	1338
CG13829_OG0011464	0
CG13833_OG0004687	499
CG13837_OG0002276	0
CG13838_OG0011993	2
CG13841_OG0004694	305
CG13842_OG0004706	4
CG13847_OG0004737	1
CG13850_OG0004743	682
CG13855_OG0004744	0
CG13856_OG0004745	668
CG13857_OG0004746	1
CG13862_OG0004760	1
CG13868_OG0007089	7025
CG13868_OG0013578	1530
CG13869_OG0007075	2
CG1387_OG0008528	0
CG13870_OG0007093	0
CG13871_OG0003047	1
CG13872_OG0007071	0
CG13875_OG0011381	228
CG13876_OG0001334_OG0	312
CG13877_OG0011937	604
CG13884_OG0000403_OG0	0
CG13887_OG0011343	3758
CG13891_OG0002060	0
CG13893_OG0011360	1838
CG13894_OG0004129	111
CG13895_OG0004128	451
CG13901_OG0011344	255
CG13907_OG0011337	4287
CG13912_OG0011325	365
CG13917_OG0011285	5187
CG13919_OG0011274	99
CG13920_OG0011271	2299
CG13921_OG0011032	17
CG13924_OG0011054	4
CG13926_OG0011282	244
CG13928_OG0011279	449
CG13930_OG0011024	18
CG13931_OG0004073	1
CG13933_OG0011036	1492
CG13937_OG0011056	1039
CG13949_OG0003375	13
CG13950_OG0003376	33
CG13954_OG0006374	27
CG13955_OG0002890_OG0	7
CG13962_OG0012240	0
CG13970_OG0009133_OG0	0
CG13972_OG0005361	10
CG13983_OG0002696	15
CG13991_OG0000661_OG1	0
CG13992_OG0002070_OG0	0
CG13994_OG0011942	462
CG13995_OG0000538_OG0	0
CG13999_OG0000662_OG0	12
CG14005_OG0001926	255
CG14006_OG0001927	0
CG14007_OG0009567	19
CG14011_OG0003731	0
CG14013_OG0003734	8
CG14014_OG0009443	1
CG14015_OG0009446	21
CG14017_OG0003733	1
CG14020_OG0003686	37
CG14022_OG0008831	904
CG14024_OG0003410_OG0	34
CG14034_OG0008836	112
CG14036_OG0008842	1
CG14042_OG0001816	17
CG14043_OG0003425	416
CG14044_OG0008964	54
CG14050_OG0000684	2
CG14052_OG0007777	0
CG14053_OG0012099	2
[truncated: 9,910 more rows]
