# Supplementary material for: Evolution of chemosensory tissues and cells across ecologically diverse Drosophilids
Source: Nat Commun. 2024 Feb 5;15:1047. doi: 10.1038/s41467-023-44558-4 (PMC10844241; doi:10.1038/s41467-023-44558-4)
Supplement: Supplementary file 18 — Supplementary Data 15 [file 41467_2023_44558_MOESM18_ESM.zip › all_count_tables_renamed/SANG4FO_counts_trim_genes_FBids_1_1_sorted.txt]

128up_OG0006588	1276
14-3-3epsilon_OG0002478	11270
14-3-3epsilon_OG0001126_OG1	22863
140up_OG0004534	512
18w_OG0003044	1642
26-29-p_OG0010897	9625
2mit_OG0000576_OG0	4
5-HT1A_OG0006644	2
5-HT1B_OG0006647	26
5-HT2A_OG0000287_OG0	3
5-HT2B_OG0011472	9
5-HT7_OG0005777	16
5PtaseI_OG0005188	477
7B2_OG0004187	199
a_OG0006460	636
a10_OG0010691	201
a5_OG0009037	80
a6_OG0007651	438
AANATL2_OG0003640	428
AANATL4_OG0000091_OG1	705
AANATL7_OG0007605	1
Aasdh_OG0001831	1041
Aatf_OG0001947	783
aay_OG0011265	4680
ab_OG0009683	114
ab_OG0009684	26
ABCB7_OG0011281	2308
Pmp70_OG0003257	8087
Abd-B_OG0005000	3088
Abi_OG0002227_OG0	1358
Abl_OG0010722	3084
abo_OG0009656	514
Abp1_OG0010565	915
abs_OG0003097	1235
ac_OG0007843	0
Ac13E_OG0008321	1463
Ac3_OG0009573	26
Ac78C_OG0010320	758
Acam_OG0000252_OG0	1
Acam_OG0000252_OG1	0
Acam_OG0005131	0
CG9149_OG0011313	1957
Acbp1_OG0009246	897
Acbp2_OG0010415	13871
Acbp4_OG0000311_OG0	1
Acbp4_OG0000311_OG1	1330
Acbp6_OG0010414	5
ACC_OG0007193	46991
AcCoAS_OG0000812	12636
Ace_OG0000652_OG0	30
Acer_OG0000953_OG0	3964
Acer_OG0003808	6851
Acf_OG0002671	518
Achl_OG0002770	241
acj6_OG0008333	0
acj6_OG0008334	1
Ack_OG0010507	3268
Ack-like_OG0006546	886
Acn_OG0009540	2913
CG5009_OG0006075	2405
Acox57D-d_OG0006913	843
Acox57D-p_OG0001151	1745
Acp1_OG0009317	301
Acp32CD_OG0009664	0
Acp65Aa_OG0003939	232
Acph-1_OG0001513	317
CG12512_OG0008829	1391
CG18155_OG0007972	37
Acsl_OG0007133	12696
Act42A_OG0000022_OG0	115
Act42A_OG0000022_OG1	199
Act42A_OG0000022_OG3	237682
Act42A_OG0000022_OG4	103983
Act42A_OG0000022_OG5	2490
Actn_OG0003148_OG0	28665
Actn3_OG0011403_OG0	0
ACXB_OG0000046_OG0	1
ACXB_OG0000046_OG1	5
ACXB_OG0000046_OG2	2
ACXB_OG0000046_OG2.2	0
ACXD_OG0004078_OG0	877
Acyp_OG0009408	0
Acyp2_OG0011498	268
Ada_OG0002342	48
Ada1-2_OG0003777_OG0	230
Ada2a_OG0005051	182
Ada2b_OG0004799	272
Ada3_OG0007872	714
AdamTS-A_OG0005247	2576
AdamTS-A_OG0012010	89
AdamTS-B_OG0008089	429
Adar_OG0007649	477
Adat1_OG0003596	51
Adck1_OG0006032	788
Adck5_OG0010063	997
ADD1_OG0006579	436
Adf1_OG0001636_OG0	193
Adgf-A_OG0001991_OG0	0
Adgf-A_OG0003900	8769
Adgf-A2_OG0010109	283
Adgf-B_OG0010108	1
Adgf-C_OG0001030_OG0	351
Adgf-D_OG0002208_OG0	2055
Adgf-E_OG0006152	0
Adh_OG0003395_OG0	0
Adi1_OG0010940	1839
AdipoR_OG0004727	9325
CG3809_OG0004951	0
AdenoK_OG0003918_OG0	2075
Ady43A_OG0002958	692
AdoR_OG0005733	577
adp_OG0006108	890
AdSS_OG0000854_OG0	12767
Aduk_OG0004873	618
Ae2_OG0010984	2178
CG6512_OG0010913	3487
aft_OG0006080	248
Afti_OG0005567	441
Ag5r_OG0008212	5535
Ag5r2_OG0008213	424
AGBE_OG0007237	17226
AgmNAT_OG0001753	315
ago_OG0010530	1559
AGO1_OG0007307	2435
AGO2_OG0000119_OG0	13822
Agpat1_OG0008448	85
Agpat2_OG0003465	1587
Agpat3_OG0004018	6384
Agpat4_OG0004019_OG0	4952
ADPS_OG0002932	4086
agt_OG0001016_OG0	2
Spat_OG0007723	6083
Ahcy_OG0001195_OG0	4461
AhcyL1_OG0011110	3891
AIF_OG0001225	1274
AIMP1_OG0007108	1545
AIMP2_OG0009977	1243
AIMP3_OG0005998	502
Adk1_OG0010829	4605
Adk3_OG0005467	858
Ak6_OG0007201	308
Akap200_OG0000367_OG0	1582
Akh_OG0010512	32
AkhR_OG0009627	1529
akirin_OG0010441	2706
Akr1B_OG0001292	17581
Akt1_OG0005415	3321
al_OG0008749	467
Aladin_OG0007570	408
AlaRS_OG0003477	5585
AlaRS-m_OG0010596	1519
Alas_OG0006853	16273
alc_OG0006389	6847
Ald1_OG0005647	60171
Ald2_OG0005645	2
Aldh_OG0003615	13053
Aldh-III_OG0006742	11295
Aldh7A1_OG0003841_OG0	757
Alg-2_OG0001588_OG0	1264
Alg1_OG0002607_OG0	2463
Alg10_OG0000709_OG0	355
Alg11_OG0012170	1775
CG8412_OG0004562	852
Alg14_OG0001194_OG0	137
Alg2_OG0010641	1039
Alg3_OG0003012	110
Alg3_OG0006966	706
CG5287_OG0001281	556
CG5287_OG0003790	570
Alg9_OG0005173	686
Alh_OG0004317	1048
Alh_OG0004319	263
Alh_OG0011430	199
alien_OG0009301	2132
ALiX_OG0005343	4866
Alk_OG0006414	1068
CG12179_OG0001176_OG0	50
Alp1_OG0010289	1
Alp10_OG0010194	20
Alp11_OG0008522	45
Alp12_OG0003717	1225
Alp13_OG0001034	93
Alp2_OG0000261_OG0	51
Alp2_OG0000261_OG1	77554
Alp4_OG0005779	61057
Alp6_OG0006360	227
Alp7_OG0003030	259
Alp9_OG0003931	25
alph_OG0000083_OG0	8493
alph_OG0005113	3020
alpha-Catr_OG0006852	34
alpha-Est1_OG0004357	1489
alpha-Est10_OG0004350	920
alpha-Est2_OG0000314	891
alpha-Est3_OG0004356	1345
alpha-Est6_OG0004354	0
alpha-Est7_OG0001351	1740
alpha-Est8_OG0004352	2110
alpha-Est9_OG0004351	1183
alpha-Man-Ia_OG0003130	135
alpha-Man-Ia_OG0003131	519
alpha-Man-Ia_OG0001168	1022
alpha-Man-Ib_OG0005087	701
alpha-Man-Ic_OG0011549	2
alpha-Man-IIa_OG0004878	1350
alpha-Man-IIb_OG0005229	391
alpha-PheRS_OG0008296	2110
alpha-Spec_OG0011040	37500
alpha4GT1_OG0000948	1176
alphaCOP_OG0011275	6560
alphaSnap_OG0010384	3874
alphaTub67C_OG0010998	149
Alr_OG0008278	671
alrm_OG0002498	30
Als2_OG0009863	2564
alt_OG0004894	5552
aly_OG0004083	1
Ama_OG0002112	21
Amacr_OG0009433	963
amd_OG0001918	79
Amnionless_OG0008741	405
amon_OG0011540	76
amos_OG0003702_OG0	0
AMPdeam_OG0008245	9346
Amph_OG0007204	13177
AMPKalpha_OG0001698	6072
Amt_OG0004607	20
Amun_OG0008385	2540
amx_OG0007575	364
Amy-p_OG0000157_OG0	11
Amy-p_OG0000157_OG0.2	0
Amyrel_OG0006416	4
ana_OG0006403	287
ana1_OG0002269	167
ana2_OG0007120	86
ana3_OG0006194	89
Ance-2_OG0003658	9
Ance-3_OG0001891_OG0	650
Ance-3_OG0009407	393
Ance-4_OG0006406	4916
Ance-5_OG0005870	681
anchor_OG0010100	1000
Andorra_OG0011741	1
Ank2_OG0010460	359
Ankle2_OG0000780	1141
l(2)35Be_OG0003404_OG0	0
anox_OG0007490	1613
Ant2_OG0008041	40
antdh_OG0008007	820
Antp_OG0002113	230
antr_OG0007227	4
AnxB10_OG0008082	4445
AnxB11_OG0008196	2777
AnxB9_OG0004410	30334
aop_OG0003458	1313
aos_OG0010741	657
Aos1_OG0002145_OG0	521
AOX1_OG0005242	6407
AOX2_OG0000143_OG0	2049
AOX2_OG0000143_OG1	4
AOX4_OG0001465	54
ap_OG0005832	576
AP-1-2beta_OG0008273	4429
AP-1gamma_OG0007680	4428
AP-1mu_OG0005553	2788
AP-1sigma_OG0005334	2761
AP-2alpha_OG0008751	2063
AP-2mu_OG0004736	2084
AP-2sigma_OG0004385	787
Apc_OG0005387	2489
APC10_OG0005888	290
Apc2_OG0005308	199
APC4_OG0003171_OG0	226
APC7_OG0001703	15
ApepP_OG0000963	1484
aph-1_OG0003552_OG0	513
aPKC_OG0006607	247
aPKC_OG0006608	2
aPKC_OG0006609	117
Aplip1_OG0011323	28
apn_OG0002443_OG0	16
apolpp_OG0012638	35857
app_OG0010830	692
APP-BP1_OG0010070	606
Appl_OG0007834	4898
Aprt_OG0004075	894
Aps_OG0010085	1989
apt_OG0002733	785
CG18815_OG0010034	5974
AQP_OG0007242	1345
aqrs_OG0005393	0
aqz_OG0001049_OG1	12200
ara_OG0009939	21
aralar1_OG0001518	6602
Arc1_OG0002768_OG0	9487
Arc2_OG0006127	1078
Arc42_OG0001370_OG0	2154
Archease_OG0002289_OG0	428
Arf51F_OG0006831	2087
Arf79F_OG0012164	8633
ArfGAP1_OG0010836	1879
ArfGAP3_OG0003816_OG0	0
Arfip_OG0005451	444
Arfrp1_OG0007681	185
arg_OG0003183	1983
arg_OG0007835	1350
Argk_OG0011233	120701
Argk_OG0011925	1612
Argl_OG0009800	295
CG31469_OG0002209_OG0	313
ArgRS_OG0008151	1375
ArgRS-m_OG0004367	491
ari-1_OG0007878	1643
ari-2_OG0003028	933
Arl1_OG0010003	1225
Arl2_OG0004816	133
Arl5_OG0011164	430
Arl6_OG0007042	12
Arl6IP1_OG0004993	571
Arl8_OG0004797	1143
arm_OG0007636	8738
armi_OG0002027	221
Arp1_OG0004441	3520
Arp10_OG0007423	1429
Arp2_OG0001770	2070
Arp3_OG0010555	2546
Arp5_OG0001448_OG0	222
Arp53D_OG0011600	0
Arp6_OG0008512	352
Arp8_OG0007614	566
Arpc1_OG0009187	5772
Arpc2_OG0009417	1836
Arpc3A_OG0005226	764
Arpc3B_OG0008590	193
Arpc4_OG0008719	1640
Arpc5_OG0008957	738
arr_OG0007264	1187
Arr1_OG0009490	19
Arr2_OG0004099	31
Ars2_OG0005840	2959
Art1_OG0004911	1840
Art2_OG0008773	0
Art3_OG0004604	754
Art4_OG0004574	174
Art6_OG0004528_OG0	0
Art7_OG0001547_OG0	725
Art8_OG0009662	321
Art9_OG0002219_OG0	0
Arts_OG0000486_OG0	2992
aru_OG0003377	4785
Arv1_OG0013036	158
arx_OG0009914	128
Asap_OG0007180	3170
Asator_OG0002682_OG1	805
Asciz_OG0010646	74
ase_OG0007840	5
asf1_OG0009889	379
ash1_OG0000982_OG0	103
ash2_OG0004623	921
Ask1_OG0004518	4031
asl_OG0004217	138
AsnRS_OG0003707	3661
AsnRS-m_OG0006452	237
AsnS_OG0000992	1324
asp_OG0004633	9
Asph_OG0006509	6985
ASPP_OG0006932	1928
CG9572_OG0008488	3627
AspRS_OG0006665	4294
AspRS-m_OG0008886	2338
asrij_OG0006972	991
asRNA:CR31429_OG0002339_OG0	192
asRNA:CR42743_OG0003772_OG0	0
asRNA:CR43299_OG0012338_OG0	0
asRNA:CR43426_OG0012535_OG0	2
asRNA:CR43454_OG0002277_OG0	691
asRNA:CR43463_OG0001607_OG0	590
asRNA:CR43809_OG0003675_OG0	1
asRNA:CR44106_OG0002406_OG0	3
asRNA:CR44169_OG0002969_OG0	18
asRNA:CR44179_OG0001455_OG0	2068
asRNA:CR44372_OG0000331_OG0	20
asRNA:CR44372_OG0000331_OG1	15
asRNA:CR44894_OG0012090_OG0	0
asRNA:CR45044_OG0005605_OG0	341
asRNA:CR45195_OG0000203_OG0	1167
asRNA:CR45195_OG0000203_OG1	1460
asRNA:CR45350_OG0001645_OG0	4730
asRNA:CR45943_OG0010336	798
asRNA:CR46029_OG0000226_OG0	0
asRNA:CR46029_OG0000226_OG1	9
asRNA:CR46139_OG0003106_OG0	113
asRNA:CR46246_OG0011916	1
asRNA:CR46354_OG0002193_OG0	44
asRNA:CR46473_OG0000925_OG0	62
Ass_OG0001346	143
ast_OG0003560	678
AstA_OG0004634	340
AstA-R1_OG0000689	17
AstA-R2_OG0005396	588
AstC_OG0009668	47
AstC-R1_OG0010134	3
AstC-R2_OG0001295_OG0	0
AstCC_OG0009669	0
asun_OG0002419_OG0	213
Asx_OG0006138	1077
Atac1_OG0003748_OG0	110
Atac2_OG0009508	353
Atac3_OG0000828	500
Tat_OG0001330	1039
Ate1_OG0003045	2702
Atet_OG0003384	797
Atf-2_OG0006059	343
Atf3_OG0007763	2305
Atg1_OG0009929	209
Atg1_OG0009931	2043
Atg10_OG0001598	71
Atg101_OG0008681	1757
Atg12_OG0011904	205
Atg13_OG0004817	780
Atg14_OG0005089	1009
Atg16_OG0005703	1400
Atg17_OG0004232	2063
Atg18a_OG0011152	2574
Atg18b_OG0001271_OG0	133
Atg2_OG0011112	5474
Atg3_OG0009922	2252
Atg4a_OG0009014	2778
Atg4b_OG0005256	722
Atg5_OG0007974	373
Atg6_OG0005323	1005
Atg7_OG0006714	674
Atg8a_OG0008043	13681
Atg8b_OG0005571	1
Atg9_OG0006487	2009
atilla_OG0011822	15937
atk_OG0010362	120
atl_OG0001399	8235
atms_OG0004154	638
ato_OG0004804	0
Atox1_OG0012695	821
ATP6AP2_OG0004869	25886
ATP7_OG0008369	1130
ATP8A_OG0007260	5835
ATP8A_OG0007261	11
Atpalpha_OG0002140	39327
ATPCL_OG0006680	30076
ATPsynB_OG0010987	15554
ATPsynbeta_OG0005823	63810
ATPsynbetaL_OG0001317	10
ATPsynC_OG0005792	46317
ATPsynCF6_OG0005500	9569
ATPsynCF6L_OG0010605	0
ATPsynD_OG0004477	18831
ATPsyndelta_OG0007526	12656
ATPsynE_OG0005568	9631
ATPsynG_OG0009657	9336
ATPsyngamma_OG0005690	20362
ATPsynGL_OG0009315	0
ATPsynO_OG0012619	13322
AttC_OG0000164_OG0	10432
AttC_OG0007258	6752
AttD_OG0004890	0
Atu_OG0002096	997
Atx-1_OG0012102	81
Atx2_OG0011501	6401
Atxn7_OG0003444	625
aub_OG0000482_OG0	31
aurA_OG0004964	22
aurB_OG0009647	40
aust_OG0001881	2
aux_OG0003096_OG0	2191
ave_OG0006159	183
Aven_OG0003291	240
awd_OG0002664	24297
Awh_OG0010478	219
axed_OG0010262	1155
Axn_OG0005720	974
axo_OG0003993	5119
axo_OG0010625	2278
axo_OG0010626	6509
axo_OG0010628	1750
Axs_OG0008319	2286
Axud1_OG0003447	1003
az2_OG0006736	126
azot_OG0000210_OG0	1
azot_OG0000210_OG1	0
b_OG0009189	167
B-H1_OG0000267_OG0	65
B-H1_OG0000267_OG1	44
B4_OG0009202	1901
B52_OG0001376_OG0	5625
b6_OG0007653	72
B9d1_OG0005246	23
B9d2_OG0005830	0
bab1_OG0011327	80
bab1_OG0011328	64
bab2_OG0011326	4841
babo_OG0006628	675
babos_OG0007027	2801
Bacc_OG0008947	18287
Bace_OG0000801_OG0	694
baf_OG0003792	961
bai_OG0005189	3262
Balat_OG0007229	4
Baldspot_OG0010721	14611
ball_OG0001092_OG1	209
bam_OG0005170	2
bap_OG0001358_OG0	234
Bap111_OG0007677	2035
Bap170_OG0000903_OG0	1021
Bap55_OG0005900	731
Bap60_OG0008560	1718
IMPPP_OG0000305_OG1	66830
barc_OG0010291	687
bark_OG0008784	1230
barr_OG0000425_OG0	375
baz_OG0008596	2725
bb8_OG0005496	4
bbc_OG0007266	6643
CG18067_OG0007098	78270
bbg_OG0010871	866
bbg_OG0010872	2918
BBIP1_OG0004876	185
BBS1_OG0010413	5
BBS4_OG0002785_OG0	5
BBS5_OG0002086	30
BBS8_OG0008755	5
BBS9_OG0006919	29
bbx_OG0008688	3661
bc10_OG0010387_OG0	272
BCAS2_OG0005540	419
bcd_OG0002111_OG0	10
bchs_OG0003722	213
BCL7-like_OG0007566	162
bcn92_OG0007793	341
Bdbt_OG0004400	401
bdg_OG0006805	4638
bdl_OG0003385	584
Bdp1_OG0009215	1008
be_OG0000785	2096
BEAF-32_OG0006164	798
beag_OG0004860	887
beat-Ia_OG0011784	2
beat-Ib_OG0009146	4
beat-Ic_OG0001866_OG0	2
beat-IIa_OG0005482	20
beat-IIb_OG0005481	29
beat-IIIa_OG0009463	8
beat-IIIb_OG0009460	5
beat-IIIc_OG0003687	79
beat-IV_OG0005508	15
beat-Va_OG0005024	2
beat-Vb_OG0005021	1
beat-Vc_OG0001062_OG0	4
beat-VII_OG0011542	3
beat-VII_OG0011544	1
beg_OG0004008	319
bel_OG0001048	7229
Bem46_OG0008920	406
ben_OG0000514_OG0	2347
Best1_OG0002590_OG0	4647
Best2_OG0010251	12239
Best3_OG0009963	2
Best4_OG0000558_OG0	0
Bet1_OG0003845_OG0	873
Bet3_OG0004072	605
beta-PheRS_OG0005298	1178
beta-Spec_OG0007697	43320
beta'COP_OG0009212	4525
beta3GalTII_OG0012738	164
beta4GalNAcTA_OG0006521	688
beta4GalNAcTB_OG0002610	233
beta4GalT7_OG0005195	307
betaCOP_OG0008653	7796
betaggt-I_OG0008962	1174
betaGlu_OG0002667	799
CG32396_OG0011696	0
Bgb_OG0011276	239
bgcn_OG0001647	325
bgm_OG0009412	11835
BHD_OG0010421	292
bi_OG0003201	109
bi_OG0012904	12
BI-1_OG0004087	5137
bib_OG0001843_OG0	176
BicC_OG0009143	152
BicD_OG0009474	2741
CG11873_OG0005086	504
bif_OG0003277	1482
bif_OG0012761	493
BigH1_OG0001085_OG0	41
bigmax_OG0005365	784
Bili_OG0002506_OG0	3
bin_OG0010286	211
Bin1_OG0005423	380
bin3_OG0007310	1981
bip1_OG0010560	312
Bka_OG0009250	441
blanks_OG0011885_OG0	8
Blimp-1_OG0010196	3926
Blm_OG0002608	131
Blos1_OG0006148	283
Blos2_OG0010078	249
Blos3_OG0009918	261
Blos4_OG0010933	374
blot_OG0010924	1252
blow_OG0006726	1465
blp_OG0005216	504
blw_OG0006982	73819
bma_OG0010967	7
Bmcp_OG0010022	807
bmm_OG0010858	3921
bnb_OG0001206_OG1	6968
CG5059_OG0012191	5064
bnk_OG0005787	0
bnl_OG0004512	1086
boca_OG0006727	799
bocks_OG0002575_OG0	1025
BOD1_OG0005544	2110
boi_OG0007601	235
boi_OG0007603	111
boil_OG0012322	0
bol_OG0011238	957
boly_OG0007153	0
BomBc1_OG0001623	23
BomBc2_OG0000769_OG0	5998
BomBc3_OG0004769	3915
BomT3_OG0011469	5609
bon_OG0004934	676
bond_OG0004726	1701
bonsai_OG0007008	957
Boot_OG0006400	15
bor_OG0004967	1322
bora_OG0003911	36
BORCS5_OG0008208	858
BORCS6_OG0011365	311
BORCS7_OG0007103	53
borr_OG0009292	120
boss_OG0005676	21
botv_OG0006642	710
bou_OG0007819	931
bowl_OG0008785	616
BoYb_OG0000400_OG0	9
br_OG0007659	45
br_OG0011928	5
Br140_OG0001629	851
brat_OG0001919	272
Brca2_OG0000883	264
Brd_OG0010852	1
CG7154_OG0009310	1299
Brd8_OG0002488	516
Bre1_OG0010209	1112
Brf_OG0005483	385
Brf_OG0005485	71
brk_OG0007975	501
brm_OG0009999	2698
Brms1_OG0008442	709
Bro_OG0011272	0
brp_OG0000499_OG1	26
l(3)72Ab_OG0009997	2484
bru1_OG0009737	37
bru1_OG0009738	1628
bru2_OG0009740	3747
bru2_OG0011823	93
bru2_OG0012161	505
bru3_OG0010907	341
bru3_OG0011909	2
Bruce_OG0004896	5271
brun_OG0003663	1667
brv1_OG0000706_OG0	0
brv2_OG0010919	0
brv3_OG0011666	2
BRWD3_OG0005288	3782
brwl_OG0009277	1172
bs_OG0003002	254
bs_OG0006897	195
bsf_OG0001906_OG0	2917
Bsg_OG0009780	9464
Bsg25D_OG0003412_OG0	1657
bsh_OG0009110	0
bsk_OG0012344	1202
bt_OG0000537_OG1	138
BTBD9_OG0000546_OG0	728
BtbVII_OG0011887	1947
btd_OG0007557	438
Btk29A_OG0001838	1437
Btk29A_OG0011763	40
btl_OG0002041	805
btn_OG0004719	5
Btnd_OG0008611	23
btsz_OG0001035_OG1	1202
btsz_OG0004581	2
btv_OG0003692	0
btv_OG0009487	23
btz_OG0005342	2407
Bub1_OG0001806_OG0	704
Bub3_OG0005120	477
BubR1_OG0000657_OG0	197
Buffy_OG0006561	1776
bug_OG0006803	750
Bug22_OG0009372	286
BuGZ_OG0008876	1021
CG8270_OG0010257	549
bun_OG0000556	1585
bun_OG0009749	5501
bur_OG0003683_OG0	2794
Burs_OG0001045_OG0	2
bves_OG0007497	535
bves_OG0007499	415
bw_OG0006000	136
bwa_OG0009122	153
bwa_OG0012525	155
Bx_OG0008666	5
Bx_OG0008667	150
Bx42_OG0007682	2831
by_OG0005550	11048
byn_OG0010803	4240
bys_OG0007950	1256
c-cup_OG0012143	1
c(3)G_OG0001464_OG0	206
c11.1_OG0007569	3944
c12.1_OG0007568	1325
c12.2_OG0007567	2316
C15_OG0002126_OG0	10
C1GalTA_OG0009799	682
C3G_OG0007801	3996
C901_OG0008027	8
ca_OG0005700	2766
Ca-alpha1D_OG0009140	3793
Ca-alpha1T_OG0003323	934
Ca-beta_OG0009681	740
Ca-Ma2d_OG0009139	2129
CaBP1_OG0008860	4576
cac_OG0000605_OG0	13
cact_OG0009392	11976
cactin_OG0003129	789
cad_OG0009437	555
Cad74A_OG0010922	258
Cad86C_OG0002368	976
Cad87A_OG0001088_OG0	275
Cad89D_OG0001058_OG0	2
Cad96Ca_OG0011497	2055
Cad96Cb_OG0005172	15
Cad99C_OG0005704	709
CadN_OG0000277_OG1	9
Caf1-105_OG0002830	152
Caf1-180_OG0007408	328
Caf1-55_OG0001036	1239
cag_OG0001595_OG0	0
CAH1_OG0009192	27451
CAH13_OG0002843	0
CAH14_OG0002807	0
CAH15_OG0006256	4
CAH16_OG0000498_OG1	4
CAH2_OG0001000_OG0	1052
CAH3_OG0003177	1427
CAH5_OG0005796	29
CAH7_OG0000840	818
CAH8_OG0004748	13
CAH9_OG0005622	5180
CAHbeta_OG0002334	458
cal1_OG0002556_OG0	344
CalpA_OG0003035	2267
CalpB_OG0010971	3084
CalpC_OG0008186	385
Calr_OG0005564	27965
Cals_OG0013279_OG0	1662
Calx_OG0002139_OG0	398
Calx_OG0004417	2539
Calx_OG0004418	2516
calypso_OG0006121	258
Cam_OG0012053	10188
CaMKI_OG0012767	8408
CaMKII_OG0013280	6206
Camp_OG0005907	439
Camta_OG0006364	514
Camta_OG0006365	77
can_OG0004061_OG0	3
CanA1_OG0005778	2522
CanB_OG0000231_OG0	26
CanB_OG0000231_OG1	3234
Cand1_OG0009382	1856
CAP_OG0000587_OG0	13312
CAP_OG0012405	22
Cap-D2_OG0005121	343
Cap-D3_OG0009448	169
Cap-G_OG0002924	545
Cap-H2_OG0004906	537
Capa_OG0005712	0
Caper_OG0009347	6429
Capr_OG0010138	2554
caps_OG0010156	4842
caps_OG0010157	3672
capt_OG0009025	10433
capu_OG0000612_OG0	229
car_OG0007437	653
CARPA_OG0007960	16
CARPB_OG0007554	3
CarT_OG0009432	5
cas_OG0004236	0
casp_OG0006502	1779
cass_OG0009476	3099
Cat_OG0003869	39495
cathD_OG0002862	25033
cato_OG0006491	0
Catsup_OG0009538	2445
caup_OG0009938	13
cav_OG0000654	156
caz_OG0003243_OG0	1830
cbc_OG0007265	389
Cbl_OG0002051_OG0	1444
CBP_OG0001721	101
CBP_OG0007971	147
Cbp20_OG0005066	388
Cbp53E_OG0006447	389
Cbp80_OG0007913	766
Cbp80_OG0007915	792
Cbs_OG0003124	2043
cbs_OG0007263	766
cbt_OG0008760	4976
Cby_OG0004789	4
Cc2d2a_OG0002702	5
CCAP_OG0011467	6
CCAP-R_OG0000870	17
ccb_OG0012089	0
CCDC151_OG0011900	1
CCDC53_OG0009785	262
Ccdc58_OG0010399	356
Ccdc85_OG0008917	383
CCHa1_OG0004530	178
CCHa1-R_OG0006065	202
CCHa2_OG0002186_OG0	297
CCHa2-R_OG0005836	69
Cchl_OG0004776	2779
CCKLR-17D1_OG0003334	2
CCKLR-17D1_OG0008675	0
CCKLR-17D1_OG0011744	4
CCKLR-17D3_OG0008678	9
Ccm3_OG0005250	2196
Ccn_OG0010106	15
Ccn_OG0010107	18
Ccn_OG0012179	7
Ccp84Ab_OG0000178_OG0	0
Ccp84Ac_OG0001349_OG0	0
Ccp84Ae_OG0002110_OG0	0
Ccp84Af_OG0000109_OG0	0
Ccp84Af_OG0000109_OG1	0
Ccp84Af_OG0000109_OG2	0
Ccp84Ag_OG0001348_OG0	6
Ccs_OG0006299	926
CCT1_OG0002281_OG0	4251
CCT2_OG0003145	4420
CCT3_OG0004995	4690
CCT4_OG0000979	4684
CCT5_OG0006600	4900
CCT6_OG0008508	4394
CCT7_OG0004839	1548
CCT7_OG0004841	806
CCT8_OG0007117	5981
Ccz1_OG0010481	507
cd_OG0004708	4
CD98hc_OG0001357_OG0	7981
Cda4_OG0008701	86
Cda5_OG0008721	821
Cda9_OG0002707	0
CDase_OG0005749	357
cdc14_OG0009306	2787
Cdc16_OG0005493	498
Cdc23_OG0009421	310
Cdc27_OG0010426	1151
Cdc2rk_OG0006290	293
Cdc37_OG0011041	2237
Cdc42_OG0008268	2834
Cdc45_OG0007388	334
Cdc5_OG0011371	1419
CDC50_OG0008483	3048
Cdc6_OG0002054	149
Cdc7_OG0007729	2985
Cdep_OG0002087	1961
Cdep_OG0004159	2572
CdGAPr_OG0009111	2425
cdi_OG0000729	3130
cDIP_OG0004394	2060
Cdk1_OG0000555_OG0	63
Cdk12_OG0009875	1106
Cdk2_OG0002391	68
CDK2AP1_OG0008015	720
Cdk4_OG0006632	252
Cdk5_OG0002993	580
Cdk5alpha_OG0009389	43
Cdk7_OG0001724	395
Cdk8_OG0010977	156
Cdk9_OG0007009	418
Cdlc2_OG0000234_OG1	2462
cdm_OG0002482	1262
Cds_OG0010549	1393
Ced-12_OG0009727	617
ced-6_OG0006366	8164
CenB1A_OG0004675	1952
CenG1A_OG0003595_OG0	1489
CenG1A_OG0009182	31
Cenp-C_OG0002322	325
Cep135_OG0009952	119
Cep135_OG0009954	104
cep290_OG0004127	27
Cep89_OG0006812	0
Cep97_OG0008778	140
cer_OG0012078	1814
Cerk_OG0004182	3116
cert_OG0011161	1828
Cf2_OG0008971	2146
Cfp1_OG0007571	475
CG5789_OG0004615	1102
cg_OG0006533	2777
CG10000_OG0005395	41
CG10005_OG0004963	85
CG10011_OG0005399	659
CG10013_OG0002410_OG0	0
CG10019_OG0008786	261
CG10026_OG0009081	1625
CG10029_OG0004344	1
CG10031_OG0008792	2002
CG10035_OG0004420	20
CG10038_OG0001436_OG0	735
CG10041_OG0012259_OG0	1
CG10051_OG0007036	8
CG10053_OG0004336	217
CG10055_OG0004329	1151
CG10062_OG0007038	780
CG10063_OG0010284	28
CG10064_OG0010282	1
CG10068_OG0004321	602
CG10073_OG0000065_OG2	71
CG10075_OG0010279	649
CG10077_OG0010277	11497
CG10082_OG0005964	5589
CG10086_OG0001355	1654
CG10089_OG0010567	82
CG10098_OG0004320	532
CG10104_OG0006132	2
CG10116_OG0010569	1090
CG10126_OG0005023	3829
CG10132_OG0009091	2475
CG10137_OG0009093	170
CG10139_OG0006151	465
CG10140_OG0010573	5
CG10147_OG0010256	153
CG10151_OG0006160	9
CG10154_OG0010575	0
CG10163_OG0010252	36
CG10164_OG0001489	0
CG10165_OG0011781	424
CG10171_OG0010163	721
CG10175_OG0005507	317
CG10177_OG0001079_OG0	11
CG10184_OG0005509	1079
CG10185_OG0005203	17
CG10189_OG0009087	320
CG10194_OG0009085	270
CG10195_OG0003572	584
CG10205_OG0006168	921
CG10208_OG0005527	548
CG10209_OG0006169	541
CG10211_OG0009505	1376
CG10222_OG0010165	121
CG10226_OG0010249	1795
CG10237_OG0003462	8759
CG1024_OG0004294	271
CG10252_OG0011517	0
CG10254_OG0002565	1529
CG10257_OG0006606	12
CG10264_OG0005208	0
CG10265_OG0006935	43
CG10274_OG0003940	1044
CG10280_OG0004257	0
CG10283_OG0001907_OG0	568
CG10286_OG0004292	1082
CG10298_OG0004288	0
CG10300_OG0005516	2
CG10301_OG0005515	10
CG10307_OG0005957	304
CG10311_OG0004972	2625
CG10317_OG0004974	0
CG10321_OG0005965	1819
CG10324_OG0004994	230
CG10332_OG0005992	1
CG10333_OG0009507	1117
CG10336_OG0009516	43
CG10337_OG0009096	771
CG10338_OG0009517	394
CG10339_OG0006873	365
CG10340_OG0001059_OG0	1523
CG10341_OG0009518	534
CG10343_OG0009520	397
CG10344_OG0007020	320
CG10345_OG0002430_OG0	714
CG10347_OG0000607_OG0	186
CG10348_OG0003704	75
CG10352_OG0008207	6
CG10353_OG0008206	2771
CG10357_OG0010470	16
CG10359_OG0010469	1072
CG10361_OG0010014	108
CG10362_OG0008202	21
CG10365_OG0005518	3890
CG10366_OG0009102	731
CG10375_OG0005526	703
CG10376_OG0009519	910
CG10383_OG0001909	4218
CG10384_OG0007018	4
CG10405_OG0004983	10
CG10407_OG0005207	35
CG10413_OG0003703_OG0	1885
CG10417_OG0013094	1742
CG10418_OG0010832	327
CG10425_OG0002500	1187
CG10428_OG0001263_OG0	381
CG10431_OG0001914	128
CG10433_OG0006904	25022
CG10435_OG0002296_OG0	1062
CG10444_OG0007082	554
CG10445_OG0001356	132
CG10459_OG0001605_OG0	18
CG10462_OG0009105	868
CG10463_OG0009108	651
CG10466_OG0012145	196
CG10467_OG0010233	3738
CG10469_OG0010232	12240
CG10470_OG0009541	1385
CG10472_OG0000811_OG0	3559
CG10479_OG0010225	3672
CG10481_OG0009114	51
CG10483_OG0010221	625
CG10486_OG0010219	3
CG10492_OG0009544	858
CG10494_OG0006908	209
CG10495_OG0009546	267
CG10505_OG0006927	36
CG10508_OG0010314	166
CG10510_OG0003948	1
CG10513_OG0005163	13610
CG10514_OG0005162	7962
CG10516_OG0009998	469
CG10527_OG0002810_OG0	21962
CG10543_OG0006262	2495
CG10550_OG0000747	1939
CG10555_OG0008527	726
CG10561_OG0009552	834
CG10565_OG0010321	3376
CG10576_OG0010200	6306
CG10581_OG0010326	5
CG10584_OG0010328	162
CG10587_OG0000094_OG0	0
CG10587_OG0000094_OG1	0
CG10587_OG0000094_OG2	0
CG10589_OG0003950	0
CG10591_OG0010195	1
CG10597_OG0003317	2
CG10598_OG0011740	0
CG10600_OG0009530	3298
CG10602_OG0009532	5439
CG10616_OG0010838	1210
CG10621_OG0001911	129
CG10623_OG0001912	1404
CG10628_OG0009107	485
CG10631_OG0001241	2209
CG10646_OG0009949	219
CG10654_OG0009947	24
CG10657_OG0009951	2725
CG10660_OG0010840	877
CG10663_OG0010839	255
CG10669_OG0005156	205
CG10674_OG0010603	822
CG10680_OG0003577	9923
CG10681_OG0009950	150
CG10700_OG0011812	0
CG10702_OG0009548	1105
CG10710_OG0010908	556
CG10713_OG0010576	11
CG10725_OG0010574	0
CG10730_OG0000951	158
CG10731_OG0006517	204
CG10737_OG0006638	25824
CG10738_OG0010568	123
CG1074_OG0007339	647
CG10747_OG0009127	548
CG10748_OG0011855_OG0	0
CG10749_OG0003913_OG0	0
CG10750_OG0009561	1
CG10752_OG0010150_OG0	0
CG10761_OG0008304	0
CG1077_OG0004263	2
CG10793_OG0003237	0
CG10795_OG0006915	322
CG10799_OG0003081	7744
CG10801_OG0012112	21
CG10802_OG0008133	944
CG10803_OG0008134	641
CG10804_OG0008132	23
CG10809_OG0010976	393
CG10814_OG0007257	1
CG10822_OG0007072	0
CG10839_OG0009144	0
CG10841_OG0002198_OG0	0
CG10853_OG0003980_OG0	0
CG10859_OG0009209	0
CG10862_OG0002017_OG1	5897
CG10863_OG0010486	4219
CG10863_OG0012194_OG0	5
CG10864_OG0005043	168
CG10866_OG0010485	356
CG10874_OG0003457	1344
CG10877_OG0002385_OG0	156
CG10887_OG0002183_OG0	0
CG10898_OG0002547	420
CG1090_OG0003105_OG0	28
CG10903_OG0002293_OG0	510
CG10904_OG0011634	190
CG10907_OG0001984_OG0	310
CG10909_OG0005022	0
CG10910_OG0006092	1989
CG10911_OG0006095	21591
CG10912_OG0000471	778
CG10914_OG0006109	183
CG10919_OG0001352	1
CG1092_OG0001161_OG0	55
CG10920_OG0007959	0
CG10927_OG0006710	95
CG10931_OG0006071	5
CG10932_OG0007954	2948
CG10934_OG0002756_OG0	3
CG10939_OG0005908	6868
CG10947_OG0009415	206
CG10948_OG0009927	1150
CG10949_OG0009416	216
CG10950_OG0012279	0
CG10958_OG0001743	174
CG10959_OG0008299	73
CG10962_OG0007748	140
CG10970_OG0003173	123
CG10973_OG0012539	387
CG10979_OG0004244	582
CG10984_OG0009934	349
CG10996_OG0008249	1
CG11000_OG0004245	1
CG11007_OG0003037	683
CG11018_OG0007064	0
CG11029_OG0001270	648
CG1103_OG0003103_OG0	225
CG11030_OG0003728	1127
CG11034_OG0001268	359
CG11035_OG0002292_OG0	321
CG11041_OG0001654	16
CG11044_OG0007073	717
CG1105_OG0004314	2201
CG11050_OG0009604	5203
CG11060_OG0006765	2
CG11068_OG0011716	4
CG11069_OG0004655	484
CG11076_OG0001759	1618
CG11077_OG0000549_OG0	0
CG11085_OG0008456	1
CG11089_OG0004653	1817
CG11095_OG0003249	326
CG11099_OG0007074	409
CG11103_OG0003250	502
CG11106_OG0012330	0
CG11109_OG0001964	435
CG11110_OG0006619	296
CG11123_OG0006752	630
CG11125_OG0006747	420
CG11127_OG0006744	436
CG1113_OG0004171	60
CG11131_OG0001957_OG0	4
CG11134_OG0003251	1487
CG11141_OG0006745	670
CG11145_OG0006754	0
CG11147_OG0003729	7078
CG11149_OG0003730	220
CG11151_OG0008256	6874
CG11159_OG0006283	24
CG1116_OG0004164	1037
CG11162_OG0008263	0
CG11168_OG0004657	1587
CG11170_OG0006462	228
CG11178_OG0003327	508
CG11180_OG0006625	1940
CG11191_OG0007189	98
CG11192_OG0007095	1
CG11200_OG0007088	9545
CG11211_OG0012938	1
CG11226_OG0012166_OG0	9
CG11227_OG0007505	0
CG1124_OG0002090	14931
CG11241_OG0003815_OG0	69
CG11247_OG0009861	312
CG11248_OG0003830_OG0	126
CG11249_OG0009864	31
CG11251_OG0001998	0
CG11257_OG0007039	328
CG11263_OG0001789	4
CG11267_OG0011856	2279
CG11269_OG0006458	0
CG11275_OG0002906	5527
CG11279_OG0003924_OG0	531
CG11286_OG0004361	0
CG1129_OG0002085	1320
CG11291_OG0003029	1
CG11294_OG0007761	0
CG11298_OG0007031	0
CG11309_OG0010303	1996
CG11317_OG0012026	11
CG11318_OG0000756	431
CG11319_OG0009603	602
CG11327_OG0009628	4
CG11333_OG0002657_OG0	0
CG11334_OG0005804	1551
CG11342_OG0011920	53
CG11345_OG0011138	16
CG11349_OG0011131	1
CG11353_OG0011127	705
CG11356_OG0008477	0
CG11357_OG0011126	402
CG1136_OG0010499	4127
CG11367_OG0000806_OG0	15
CG11369_OG0011699	0
CG1137_OG0004303	0
CG11370_OG0003817_OG0	0
CG11377_OG0008723	1138
CG11378_OG0007395	1798
CG11379_OG0007397	0
CG11380_OG0007400	10
CG11381_OG0007402	2
CG11382_OG0007404	3
CG11384_OG0007396	3
CG1139_OG0004077	224
CG11391_OG0001026_OG0	71
CG11396_OG0010345	685
CG11398_OG0007405	168
CG11403_OG0007406	419
CG11404_OG0012169	0
CG11406_OG0006889	17
CG11409_OG0007766	397
CG11413_OG0011575	0
CG11414_OG0006019	2671
CG11417_OG0007590	1925
CG1142_OG0012974	510
CG11425_OG0009823	2106
CG11426_OG0009824	3901
CG1143_OG0011104	13685
CG11436_OG0003200	123
CG11437_OG0009825	11
CG11438_OG0009826	454
CG11447_OG0004515	360
CG11449_OG0000981_OG1	99
CG11453_OG0001027_OG0	233
CG11454_OG0001792	345
CG11456_OG0003951	170
CG11459_OG0000135_OG1	490
CG1146_OG0011093	1874
CG11470_OG0000857	3
CG11474_OG0005934	874
CG11475_OG0005935	19
CG11498_OG0001515	5
CG11504_OG0002630	325
CG11523_OG0009832	239
CG11529_OG0010828	98
CG11537_OG0010640	1873
CG11550_OG0002660	82
CG11560_OG0010817	550
CG11562_OG0008742	400
CG11563_OG0002662	666
CG11566_OG0007496	5
CG11570_OG0004027	0
CG11581_OG0008240	0
CG11583_OG0010538	836
CG11584_OG0008239	0
CG11585_OG0012335	1
CG11586_OG0010534	280
CG11590_OG0001741	803
CG11593_OG0010497	442
CG11594_OG0010492	4475
CG11596_OG0007629	423
CG11601_OG0008739	489
CG11608_OG0000142_OG0	2
CG1161_OG0004180	2944
CG11617_OG0008731	84
CG11619_OG0003864_OG0	5
CG11626_OG0011450	3
CG11629_OG0003739	0
CG11630_OG0009580	0
CG11634_OG0009583	0
CG11635_OG0007156	0
CG11638_OG0007387	84
CG11655_OG0001745_OG0	2716
CG11656_OG0005013	0
CG11658_OG0010025	659
CG11663_OG0012087	0
CG11664_OG0011395	0
CG11666_OG0012316	0
CG11668_OG0002452	44
CG11670_OG0005008	542
CG11672_OG0004805	2
CG11674_OG0008231	20
CG11679_OG0008511	394
CG11686_OG0002448_OG0	1652
CG11693_OG0004810	46
CG11694_OG0000225_OG0	0
CG11694_OG0000225_OG1	10
CG11695_OG0007879	552
CG11696_OG0007880	552
CG11698_OG0002319_OG0	2
CG11699_OG0007882	864
CG11703_OG0002165_OG0	0
CG11710_OG0001691_OG0	539
CG1172_OG0004189	476
CG11722_OG0001391	324
CG11723_OG0003571	276
CG11726_OG0010048	0
CG11737_OG0001419_OG0	1752
CG11741_OG0001420_OG0	18
CG11752_OG0007995	1727
CG11755_OG0000851	155
CG11756_OG0007997	0
CG11760_OG0004826	270
CG11768_OG0004832	10
CG11771_OG0005200	2520
CG11777_OG0006309	242
CG11779_OG0004481	1344
CG11786_OG0012799	4
CG11788_OG0007083	124
CG11790_OG0005187	1943
CG11791_OG0012008	1804
CG11807_OG0003009_OG0	488
CG11808_OG0006841	231
CG11811_OG0004058	656
CG11816_OG0008636	0
CG11835_OG0000264_OG0	23195
CG11835_OG0000264_OG1	2762
CG11837_OG0005082	572
CG11841_OG0005083	2033
CG11842_OG0000856_OG1	2070
CG11843_OG0011490	113
CG11852_OG0002502_OG0	957
CG11854_OG0005171	200
CG11857_OG0005167	1748
CG11858_OG0005166	450
CG11878_OG0000055_OG0	1403
CG11878_OG0000055_OG1	2006
CG11878_OG0000055_OG2	32507
CG11882_OG0005094	118
CG11883_OG0006313	576
CG11885_OG0003355	285
CG11892_OG0005161	4951
CG11893_OG0000039_OG2	66
CG11899_OG0005100	4537
CG11902_OG0005155	290
CG11906_OG0001618	359
CG11911_OG0008747	4027
CG11912_OG0008746	338
CG11920_OG0005183	433
CG11927_OG0003556	666
CG11929_OG0011773	0
CG11961_OG0001155_OG0	2143
CG11964_OG0004848	286
CG11970_OG0004849	1366
CG11975_OG0004850	1371
CG11977_OG0012457_OG0	8
CG11980_OG0002337	287
CG11983_OG0004852	15
CG11986_OG0004855	119
CG11997_OG0004862	4
CG11999_OG0004179	1390
CG12003_OG0004112	2
CG12004_OG0011286	3195
CG12009_OG0010662	0
CG12010_OG0010671	160
CG12011_OG0011025	0
CG12012_OG0010672	869
CG12016_OG0010666	2281
CG12017_OG0010661	6
CG12020_OG0011042	0
CG12024_OG0011050	1274
CG12025_OG0011053	601
CG12035_OG0011029	0
CG12038_OG0011331	17
CG12054_OG0000497	2849
CG12056_OG0003138	581
CG12057_OG0003139	2
CG12061_OG0000938_OG0	0
CG12065_OG0007412	4103
CG12069_OG0001519	0
CG12071_OG0011553	10
CG12071_OG0013484	10
CG12075_OG0007754	1566
CG1208_OG0004248	719
CG12081_OG0007411	1238
CG12084_OG0011296	1273
CG12091_OG0011293	6045
CG12093_OG0011111	2801
CG12096_OG0008559	725
CG12099_OG0011289	8922
CG12104_OG0011284	295
CG12105_OG0004111	668
CG12106_OG0007586	85
CG12107_OG0006719	683
CG12111_OG0007413	0
CG12112_OG0012598_OG0	42
CG12115_OG0007587	0
CG12116_OG0008625	8519
CG12118_OG0007585	1415
CG12121_OG0007579	3295
CG12123_OG0003325	216
CG12128_OG0002879	1047
CG12129_OG0002878	1401
CG1213_OG0002105	5748
CG12134_OG0006319	546
CG12147_OG0004192	0
CG12155_OG0003210	694
CG12159_OG0002860	422
CG12164_OG0006760	524
CG12170_OG0002098	984
CG12171_OG0004222	3140
CG12173_OG0004172	923
CG12177_OG0008262	1041
CG1218_OG0002103	356
CG12182_OG0011099	192
CG12194_OG0008975	1746
CG12204_OG0001687	197
CG12206_OG0008131	19
CG12209_OG0002818	14
CG12213_OG0002418	1589
CG12219_OG0007713	628
CG12224_OG0000651_OG1	1712
CG12231_OG0003119	1
CG12236_OG0008414	567
CG12237_OG0007424	1716
CG12239_OG0001754	3
CG12241_OG0001396	449
CG12253_OG0011818	143
CG12256_OG0004947	65
CG12259_OG0005539	478
CG12268_OG0005336	4408
CG1227_OG0004337	499
CG12278_OG0004413	0
CG12279_OG0004445	297
CG12288_OG0009457	153
CG12289_OG0010046	0
CG12290_OG0002618	2772
CG12299_OG0009634	166
CG12301_OG0001981	637
CG12307_OG0009694	0
CG1231_OG0011372	28
CG12316_OG0009955	734
CG12320_OG0005053	133
CG12321_OG0001064_OG0	1987
CG12325_OG0002854	808
CG1233_OG0011370	1471
CG1234_OG0004335	1087
CG12341_OG0002848	357
CG12343_OG0002853	644
CG12344_OG0002855	159
CG12355_OG0012373	123
CG1236_OG0002100	973
CG12362_OG0000821_OG0	0
CG12374_OG0007223	0
CG12375_OG0009777	1496
CG12379_OG0008514	40
CG12384_OG0006229	4009
CG1239_OG0004237	109
CG12395_OG0001736	0
CG12398_OG0008359	7
CG12402_OG0002224_OG0	23
CG12420_OG0002594_OG0	0
CG12426_OG0005340	0
CG12438_OG0003802	0
CG12439_OG0009296	0
CG12446_OG0001786_OG0	1
CG12448_OG0009145	0
CG1246_OG0011105	787
CG12464_OG0011955	0
CG12470_OG0007846	0
CG12479_OG0008243	0
CG12480_OG0008242	0
CG12481_OG0008237	0
CG12490_OG0000233_OG1	1
CG12496_OG0007599	6
CG12498_OG0008105	72
CG12499_OG0002285_OG0	823
CG12502_OG0011339	1
CG12507_OG0008176	1
CG12511_OG0009568	0
CG12516_OG0005410	0
CG12517_OG0009649	14
CG12520_OG0010149	5
CG12521_OG0012944	17
CG12531_OG0008272	8
CG12535_OG0008128	0
CG12539_OG0008363	0
CG12540_OG0008220	4
CG12541_OG0007825	185
CG12560_OG0012234	362
CG12567_OG0012740	1501
CG12576_OG0001784_OG0	6894
CG12581_OG0001679_OG0	3648
CG12589_OG0011424	0
CG12590_OG0011977	0
CG12594_OG0005596	25
CG12607_OG0011139	141
CG12609_OG0008677	0
CG12617_OG0003653	0
CG12620_OG0009462	0
CG12637_OG0008050	0
CG12643_OG0007518	46
CG1265_OG0010531	806
CG12655_OG0000445_OG2	2549
CG12659_OG0007410	84
CG12661_OG0007749	7
CG12662_OG0007747	0
CG12672_OG0007868	3
CG12674_OG0003570	0
CG12679_OG0001731_OG0	0
CG12680_OG0001718	0
CG12682_OG0012323	0
CG12691_OG0007931	0
CG12692_OG0000634_OG0	9
CG12693_OG0012106	0
CG12698_OG0008169	1
CG12699_OG0000230_OG1	0
CG12702_OG0001192	73
CG12708_OG0000271_OG0	68
CG12708_OG0000271_OG0.2	223
CG1271_OG0010635	520
CG12713_OG0003881_OG0	32
CG12716_OG0008438	0
CG12723_OG0008557	98
CG12728_OG0000928_OG0	201
CG12729_OG0011725	23
CG1273_OG0010536	200
CG12730_OG0007375	779
CG12744_OG0000893	139
CG12746_OG0004208	3526
CG1275_OG0011072	1922
CG12768_OG0001283_OG0	210
CG12769_OG0007187	50
CG12773_OG0003140	1393
CG12782_OG0012281	0
CG12783_OG0000743_OG0	11
CG12784_OG0005236	0
CG12795_OG0008825	622
CG12811_OG0002240	1221
CG12817_OG0002595_OG0	0
CG12818_OG0004897	267
CG12822_OG0001599	1319
CG12825_OG0001130_OG1	386
CG12826_OG0002951	503
CG12828_OG0011622	0
CG12831_OG0011623_OG0	0
CG12836_OG0002963_OG0	0
CG12848_OG0006045	692
CG12849_OG0011577	2
CG12851_OG0005862	10
CG12857_OG0006163	0
CG12860_OG0006154	0
CG12861_OG0006153	0
CG12862_OG0011585_OG0	0
CG12863_OG0011584	338
CG12866_OG0002772	0
CG12868_OG0001564	328
CG12869_OG0006145	61
CG12869_OG0006146	9
CG12877_OG0001472_OG0	26
CG1288_OG0001350	0
CG12880_OG0005345	11
CG12883_OG0001474	256
CG12885_OG0001477	10
CG12895_OG0006308	630
CG12909_OG0002821	260
CG12910_OG0006305	179
CG12911_OG0006304	0
CG12914_OG0002819	0
CG12917_OG0002815	0
CG12920_OG0006291	0
CG12926_OG0006349	285
CG12929_OG0006357	84
CG12934_OG0006315	7
CG12935_OG0002846	529
CG12942_OG0001596_OG0	20
CG12945_OG0004570	611
CG12947_OG0004568	22
CG12948_OG0004558	196
CG12963_OG0001641_OG0	96
CG12964_OG0002996_OG0	3
CG12970_OG0006808	235
CG12971_OG0010294	1
CG12974_OG0010307	786
CG12983_OG0010332	0
CG12984_OG0003949	2
CG12985_OG0000915	23
CG12986_OG0011685	0
CG1299_OG0000523_OG0	10017
CG12990_OG0007696	3031
CG12991_OG0007703	2360
CG12992_OG0011688	18
CG12994_OG0007707	0
CG12995_OG0008599	0
CG12998_OG0011739	15
CG13000_OG0011738	0
CG13001_OG0008580	163
CG13002_OG0008577	22
CG13003_OG0008572	428
CG13004_OG0008570	1107
CG13005_OG0008567	64
CG13008_OG0008305	5
CG13010_OG0003260	1
CG13012_OG0008317	397
CG13014_OG0008547	309
CG13016_OG0006536	260
CG13018_OG0006537	125
CG13021_OG0003241	8
CG13022_OG0010698	4
CG13023_OG0010699	0
CG13024_OG0010708	267
CG13026_OG0010716	4
CG13028_OG0004010	5
CG13031_OG0012200	471
CG13032_OG0004014_OG0	2
CG13033_OG0010736	5
CG13038_OG0010761	15
CG13039_OG0010762	0
CG1304_OG0000265_OG0	97
CG1304_OG0000265_OG1	236
CG13040_OG0010763	0
CG13041_OG0000280_OG0	0
CG13041_OG0000280_OG0.2	0
CG13042_OG0010767	0
CG13043_OG0000281_OG0	0
CG13043_OG0000281_OG1	1
CG13044_OG0010768	0
CG13045_OG0000814	0
CG13046_OG0010771	0
CG13047_OG0010772	0
CG13048_OG0010773	1
CG13049_OG0010774	0
CG13051_OG0011898	0
CG13053_OG0010778	0
CG13054_OG0010779	0
CG13055_OG0010780	0
CG13056_OG0010757	0
CG13058_OG0004021	1
CG13059_OG0010764	2
CG13062_OG0010766	1
CG13064_OG0010775	0
CG13065_OG0010776	0
CG13066_OG0012201	0
CG13068_OG0002030_OG1	4
CG13069_OG0004022	0
CG1307_OG0004308	984
CG13070_OG0012202	0
CG13071_OG0011899	0
CG13073_OG0012731_OG0	18
CG13074_OG0010797	20
CG13075_OG0000216_OG0	351
CG13075_OG0000216_OG1	1292
CG13077_OG0009097	2220
CG13078_OG0003575_OG0	0
CG13081_OG0003574	0
CG13082_OG0009094	192
CG13083_OG0009084	156
CG13084_OG0009083	1
CG13085_OG0001922	157
CG13086_OG0003709	770
CG13088_OG0001266	163
CG1309_OG0010533	3674
CG13096_OG0003720	1507
CG13097_OG0001923	845
CG13101_OG0009304	287
CG13102_OG0009298	298
CG13108_OG0009295	1
CG13110_OG0011792	0
CG13113_OG0001247_OG0	5
CG13114_OG0009279	10
CG13116_OG0001878	554
CG13123_OG0001877	54
CG13124_OG0003502	17128
CG13126_OG0003515	346
CG13127_OG0001844	0
CG13131_OG0000790_OG0	0
CG13133_OG0003525	30
CG1314_OG0011674	0
CG13144_OG0009363	0
CG13148_OG0007214	5
CG13151_OG0006215	127
CG13154_OG0006206	1
CG13155_OG0006196	692
CG13157_OG0002779	0
CG1316_OG0000430_OG0	1292
CG13168_OG0006184	0
CG1317_OG0011084	5116
CG13170_OG0006182	0
CG13171_OG0006180	0
CG13177_OG0012831	1115
CG13185_OG0002928	1702
CG13186_OG0006594	1
CG13192_OG0006567	459
CG13193_OG0006565	1
CG13196_OG0006560	22
CG13197_OG0006563	434
CG13202_OG0001123_OG0	0
CG13203_OG0006235	4
CG13204_OG0006233	310
CG13215_OG0002793_OG0	0
CG13216_OG0001568_OG0	10
CG13218_OG0002791_OG0	0
CG13220_OG0001573_OG0	2
CG13223_OG0001571_OG0	0
CG13226_OG0002794_OG0	4
CG13227_OG0006218_OG0	0
CG13228_OG0011587_OG0	0
CG13229_OG0002786_OG0	7
CG13229_OG0002787_OG0	342
CG13231_OG0006217	2
CG13239_OG0009815	1
CG1324_OG0007509	0
CG13243_OG0009147	0
CG13247_OG0010378	13
CG13248_OG0010371	50
CG13250_OG0011870	2
CG13251_OG0010355	8
CG13252_OG0003952	1662
CG13258_OG0009399	37
CG13272_OG0008882	2
CG13280_OG0008881	4
CG13282_OG0008887	141
CG13285_OG0010583	2241
CG13287_OG0010216	0
CG13288_OG0010220	3
CG13293_OG0003937	9
CG13295_OG0010231	931
CG13297_OG0010242	0
CG13299_OG0011864	575
CG13300_OG0003943	84
CG13305_OG0011196	0
CG13306_OG0011204	58
CG13308_OG0004102	25
CG13309_OG0011211	18488
CG13310_OG0011207	1
CG13312_OG0011210	4
CG13313_OG0004105_OG0	152
CG13314_OG0011224	10
CG13315_OG0011237	8176
CG13318_OG0004834	6988
CG13319_OG0006667	386
CG13321_OG0006673	6311
CG13326_OG0006545	7
CG13330_OG0007271	0
CG13331_OG0007273	4
CG13332_OG0007274	13
CG13334_OG0007281	1
CG13337_OG0011662	16
CG13339_OG0007296	343
CG13344_OG0007304	178
CG13358_OG0007351	187
CG13359_OG0012499	1854
CG13360_OG0010145	5899
CG13361_OG0003189	7
CG13362_OG0007862	1
CG13364_OG0001174_OG0	4
CG13365_OG0007831	686
CG13367_OG0003188_OG0	568
CG13369_OG0003181	2854
CG13375_OG0007847	0
CG13377_OG0007849	590
CG13380_OG0010135	7
CG13384_OG0003473	1094
CG13385_OG0012520	2
CG13386_OG0003471	6
CG1339_OG0006721	13
CG13390_OG0003479	214
CG13392_OG0003476	203
CG13397_OG0003469	174
CG13398_OG0003468	403
CG13403_OG0008236	504
CG13404_OG0008224	5
CG13405_OG0011376	0
CG13407_OG0004768	4
CG13408_OG0004770	32
CG13409_OG0004775	34
CG13423_OG0007099	243
CG13426_OG0011654	0
CG13427_OG0003049	0
CG13428_OG0007100	399
CG13430_OG0001658	164
CG13436_OG0006622	21
CG13437_OG0006285	5
CG13438_OG0006243	0
CG1344_OG0012226	331
CG13442_OG0006244	0
CG13443_OG0006248	0
CG13445_OG0003880	0
CG13449_OG0009980	14
CG13454_OG0003875_OG0	5
CG13455_OG0009966	1
CG13457_OG0001288	2
CG13458_OG0004037	19
CG13460_OG0010841	2
CG13465_OG0000343_OG0	0
CG13471_OG0004048	0
CG13473_OG0010860	0
CG13474_OG0004049	0
CG13476_OG0012898	0
CG13481_OG0000339_OG0	22
CG13481_OG0000339_OG1	1
CG13484_OG0010886	132
CG13488_OG0001544_OG1	53
CG13492_OG0005946	5937
CG13501_OG0005936	0
CG13502_OG0005931	15
CG13502_OG0012991	2
CG13506_OG0007028	6969
CG13510_OG0006998	3998
CG13511_OG0006997	71
CG13516_OG0006995	826
CG13526_OG0006986	0
CG13527_OG0006984	0
CG13531_OG0006978	1084
CG13532_OG0006975	5
CG13538_OG0005981	0
CG13539_OG0012044	0
CG1354_OG0007555	5333
CG13541_OG0012280	0
CG13544_OG0005976	0
CG13545_OG0012580	1
CG13551_OG0000540_OG1	48000
CG13551_OG0012048	4047
CG13557_OG0012477	0
CG13558_OG0001556	0
CG13559_OG0012047	58
CG13561_OG0011643	9
CG13562_OG0011631	11
CG13575_OG0006892	16
CG13577_OG0001150_OG0	0
CG13578_OG0006898	13
CG13579_OG0006013	0
CG1358_OG0006724	3560
CG13581_OG0002746	0
CG13585_OG0011574	4369
CG13587_OG0006025	51
CG13594_OG0006033	27
CG13599_OG0005537	38
CG1360_OG0006725	105
CG13601_OG0005534	481
CG13603_OG0005332	1794
CG13605_OG0005319	1611
CG13606_OG0005306	107
CG13607_OG0005318	3894
CG13609_OG0012982	5
CG13613_OG0005278	0
CG13614_OG0002525_OG0	0
CG13615_OG0002524	0
CG13616_OG0005272	59
CG13618_OG0005267	82
CG13622_OG0005268	8
CG13623_OG0005265	293
CG13625_OG0004618	631
CG13627_OG0004629	10
CG13630_OG0004630	1197
CG13631_OG0004635	1635
CG13634_OG0004637	0
CG13641_OG0004650	135
CG13643_OG0002274	120
CG13653_OG0002504	0
CG13654_OG0005174	320
CG13663_OG0011496	393
CG13667_OG0004090_OG0	255
CG13670_OG0011168	11
CG13671_OG0004086_OG0	421
CG13675_OG0000560_OG2	46
CG13676_OG0003984	271
CG13678_OG0000129_OG3	0
CG1368_OG0008241	325
CG13685_OG0010463	64
CG13689_OG0008772	62
CG13690_OG0008752	36
CG13692_OG0008754	0
CG13698_OG0010125	1166
CG13699_OG0003907_OG0	0
CG13705_OG0010610	3
CG13707_OG0010613	257
CG13708_OG0010614	4
CG1371_OG0006292	3242
CG13711_OG0010618	0
CG13712_OG0010619	2
CG13713_OG0010620	0
CG13716_OG0010627	21
CG13720_OG0004084	0
CG13721_OG0012208	0
CG13722_OG0011130	491
CG13723_OG0010915	0
CG13724_OG0010917	0
CG13725_OG0010918	0
CG13727_OG0004055	1
CG13728_OG0010923	0
CG13731_OG0011910	180
CG13733_OG0010089	1
CG13738_OG0011907	1
CG13739_OG0002891	7
CG13743_OG0006405	55
CG13744_OG0006409	2
CG13747_OG0006408	0
CG13748_OG0006626	31
CG13751_OG0001660_OG0	629
CG13760_OG0007606	433
CG13766_OG0009602	134
CG13771_OG0009612	3
CG13775_OG0003750_OG0	55
CG13784_OG0000956_OG0	868
CG13786_OG0003631	0
CG13796_OG0001883_OG0	531
CG13801_OG0000219_OG0	0
CG13801_OG0000219_OG1	0
CG13806_OG0011077	5
CG13807_OG0011075	235
CG13810_OG0011066	147
CG13813_OG0010189	127
CG13829_OG0011464	0
CG13833_OG0004687	265
CG13837_OG0002276	0
CG13838_OG0011993	0
CG13841_OG0004694	236
CG13842_OG0004706	1
CG13847_OG0004737	49
CG13850_OG0004743	715
CG13855_OG0004744	5
CG13856_OG0004745	545
CG13857_OG0004746	4
CG13862_OG0004760	1
CG13868_OG0007089	23113
CG13868_OG0013578	3907
CG13869_OG0007075	36
CG1387_OG0008528	0
CG13870_OG0007093	0
CG13871_OG0003047	3
CG13872_OG0007071	0
CG13875_OG0011381	323
CG13876_OG0001334_OG0	81
CG13877_OG0011937	353
CG13884_OG0000403_OG0	0
CG13887_OG0011343	6777
CG13891_OG0002060	0
CG13893_OG0011360	1653
CG13894_OG0004129	70
CG13895_OG0004128	330
CG13901_OG0011344	277
CG13907_OG0011337	4281
CG13912_OG0011325	2123
CG13917_OG0011285	7499
CG13919_OG0011274	139
CG13920_OG0011271	249
CG13921_OG0011032	63
CG13924_OG0011054	35
CG13926_OG0011282	356
CG13928_OG0011279	91
CG13930_OG0011024	1
CG13931_OG0004073	0
CG13933_OG0011036	1244
CG13937_OG0011056	965
CG13949_OG0003375	2
CG13950_OG0003376	132
CG13954_OG0006374	53
CG13955_OG0002890_OG0	2
CG13962_OG0012240	1
CG13970_OG0009133_OG0	0
CG13972_OG0005361	0
CG13983_OG0002696	4
CG13991_OG0000661_OG1	0
CG13992_OG0002070_OG0	5
CG13994_OG0011942	423
CG13995_OG0000538_OG0	11
CG13999_OG0000662_OG0	6
CG14005_OG0001926	249
CG14006_OG0001927	0
CG14007_OG0009567	1
CG14011_OG0003731	0
CG14013_OG0003734	0
CG14014_OG0009443	0
CG14015_OG0009446	5
CG14017_OG0003733	0
CG14020_OG0003686	7
CG14022_OG0008831	580
CG14024_OG0003410_OG0	6
CG14034_OG0008836	3
CG14036_OG0008842	5
CG14042_OG0001816	5
CG14043_OG0003425	1001
CG14044_OG0008964	11
CG14050_OG0000684	105
CG14052_OG0007777	1
CG14053_OG0012099	8
[truncated: 9,910 more rows]
