# Supplementary material for: Evolution of chemosensory tissues and cells across ecologically diverse Drosophilids
Source: Nat Commun. 2024 Feb 5;15:1047. doi: 10.1038/s41467-023-44558-4 (PMC10844241; doi:10.1038/s41467-023-44558-4)
Supplement: Supplementary file 18 — Supplementary Data 15 [file 41467_2023_44558_MOESM18_ESM.zip › all_count_tables_renamed/ERED7Lar_counts_trim_genes_FBids_1_1_sorted.txt]

128up_OG0006588	2644
14-3-3epsilon_OG0002478	26999
14-3-3epsilon_OG0001126_OG1	27529
140up_OG0004534	357
18w_OG0003044	5289
26-29-p_OG0010897	13878
2mit_OG0000576_OG0	11
5-HT1A_OG0006644	7
5-HT1B_OG0006647	11
5-HT2A_OG0000287_OG0	12
5-HT2B_OG0011472	3
5-HT7_OG0005777	45
5PtaseI_OG0005188	762
7B2_OG0004187	153
a_OG0006460	2127
a10_OG0010691	0
a5_OG0009037	0
a6_OG0007651	663
AANATL2_OG0003640	2128
AANATL4_OG0000091_OG1	0
AANATL7_OG0007605	2
Aasdh_OG0001831	410
Aatf_OG0001947	1118
aay_OG0011265	942
ab_OG0009683	2750
ab_OG0009684	2110
ABCB7_OG0011281	1845
Pmp70_OG0003257	3242
Abd-B_OG0005000	52
Abi_OG0002227_OG0	887
Abl_OG0010722	3554
abo_OG0009656	563
Abp1_OG0010565	2159
abs_OG0003097	798
ac_OG0007843	196
Ac13E_OG0008321	881
Ac3_OG0009573	15
Ac78C_OG0010320	111
Acam_OG0000252_OG0	0
Acam_OG0000252_OG1	0
Acam_OG0005131	0
CG9149_OG0011313	1179
Acbp1_OG0009246	1434
Acbp2_OG0010415	647
Acbp4_OG0000311_OG0	11
Acbp4_OG0000311_OG1	2
Acbp6_OG0010414	85
ACC_OG0007193	5693
AcCoAS_OG0000812	1689
Ace_OG0000652_OG0	62
Acer_OG0000953_OG0	14156
Acer_OG0003808	2780
Acf_OG0002671	3112
Achl_OG0002770	332
acj6_OG0008333	0
acj6_OG0008334	3
Ack_OG0010507	2132
Ack-like_OG0006546	2695
Acn_OG0009540	6646
CG5009_OG0006075	1473
Acox57D-d_OG0006913	246
Acox57D-p_OG0001151	285
Acp1_OG0009317	1
Acp32CD_OG0009664	1
Acp65Aa_OG0003939	11
Acph-1_OG0001513	1226
CG12512_OG0008829	3736
CG18155_OG0007972	56
Acsl_OG0007133	3989
Act42A_OG0000022_OG0	6
Act42A_OG0000022_OG1	27
Act42A_OG0000022_OG3	589145
Act42A_OG0000022_OG4	114265
Act42A_OG0000022_OG5	22100
Actn_OG0003148_OG0	51539
Actn3_OG0011403_OG0	0
ACXB_OG0000046_OG0	0
ACXB_OG0000046_OG1	2
ACXB_OG0000046_OG2	0
ACXB_OG0000046_OG2.2	0
ACXD_OG0004078_OG0	10
Acyp_OG0009408	0
Acyp2_OG0011498	419
Ada_OG0002342	178
Ada1-2_OG0003777_OG0	292
Ada2a_OG0005051	267
Ada2b_OG0004799	678
Ada3_OG0007872	1065
AdamTS-A_OG0005247	2387
AdamTS-A_OG0012010	118
AdamTS-B_OG0008089	4811
Adar_OG0007649	1179
Adat1_OG0003596	93
Adck1_OG0006032	525
Adck5_OG0010063	709
ADD1_OG0006579	1342
Adf1_OG0001636_OG0	681
Adgf-A_OG0001991_OG0	0
Adgf-A_OG0003900	350
Adgf-A2_OG0010109	7
Adgf-B_OG0010108	8
Adgf-C_OG0001030_OG0	17
Adgf-D_OG0002208_OG0	83
Adgf-E_OG0006152	1
Adh_OG0003395_OG0	7
Adi1_OG0010940	781
AdipoR_OG0004727	4608
CG3809_OG0004951	0
AdenoK_OG0003918_OG0	1292
Ady43A_OG0002958	827
AdoR_OG0005733	239
adp_OG0006108	870
AdSS_OG0000854_OG0	6670
Aduk_OG0004873	429
Ae2_OG0010984	997
CG6512_OG0010913	5187
aft_OG0006080	1293
Afti_OG0005567	467
Ag5r_OG0008212	1288
Ag5r2_OG0008213	0
AGBE_OG0007237	7015
AgmNAT_OG0001753	127
ago_OG0010530	4427
AGO1_OG0007307	3205
AGO2_OG0000119_OG0	6316
Agpat1_OG0008448	813
Agpat2_OG0003465	179
Agpat3_OG0004018	2771
Agpat4_OG0004019_OG0	166
ADPS_OG0002932	504
agt_OG0001016_OG0	30
Spat_OG0007723	228
Ahcy_OG0001195_OG0	8010
AhcyL1_OG0011110	3105
AIF_OG0001225	1977
AIMP1_OG0007108	2922
AIMP2_OG0009977	2203
AIMP3_OG0005998	890
Adk1_OG0010829	2457
Adk3_OG0005467	526
Ak6_OG0007201	401
Akap200_OG0000367_OG0	7547
Akh_OG0010512	70
AkhR_OG0009627	49
akirin_OG0010441	4492
Akr1B_OG0001292	8800
Akt1_OG0005415	3365
al_OG0008749	1282
Aladin_OG0007570	1408
AlaRS_OG0003477	10282
AlaRS-m_OG0010596	1758
Alas_OG0006853	3437
alc_OG0006389	2226
Ald1_OG0005647	103928
Ald2_OG0005645	0
Aldh_OG0003615	5141
Aldh-III_OG0006742	5377
Aldh7A1_OG0003841_OG0	125
Alg-2_OG0001588_OG0	2526
Alg1_OG0002607_OG0	1634
Alg10_OG0000709_OG0	960
Alg11_OG0012170	1491
CG8412_OG0004562	1695
Alg14_OG0001194_OG0	253
Alg2_OG0010641	1605
Alg3_OG0003012	77
Alg3_OG0006966	587
CG5287_OG0001281	333
CG5287_OG0003790	408
Alg9_OG0005173	1287
Alh_OG0004317	2523
Alh_OG0004319	1095
Alh_OG0011430	276
alien_OG0009301	3033
ALiX_OG0005343	5919
Alk_OG0006414	1803
CG12179_OG0001176_OG0	867
Alp1_OG0010289	8684
Alp10_OG0010194	467
Alp11_OG0008522	303
Alp12_OG0003717	312
Alp13_OG0001034	6
Alp2_OG0000261_OG0	0
Alp2_OG0000261_OG1	34
Alp4_OG0005779	954
Alp6_OG0006360	3
Alp7_OG0003030	0
Alp9_OG0003931	474
alph_OG0000083_OG0	1
alph_OG0005113	3175
alpha-Catr_OG0006852	105
alpha-Est1_OG0004357	244
alpha-Est10_OG0004350	1331
alpha-Est2_OG0000314	62
alpha-Est3_OG0004356	1165
alpha-Est6_OG0004354	5
alpha-Est7_OG0001351	1031
alpha-Est8_OG0004352	219
alpha-Est9_OG0004351	842
alpha-Man-Ia_OG0003130	303
alpha-Man-Ia_OG0003131	136
alpha-Man-Ia_OG0001168	952
alpha-Man-Ib_OG0005087	1104
alpha-Man-Ic_OG0011549	1
alpha-Man-IIa_OG0004878	2533
alpha-Man-IIb_OG0005229	541
alpha-PheRS_OG0008296	3350
alpha-Spec_OG0011040	28437
alpha4GT1_OG0000948	601
alphaCOP_OG0011275	10623
alphaSnap_OG0010384	3110
alphaTub67C_OG0010998	431
Alr_OG0008278	598
alrm_OG0002498	10
Als2_OG0009863	1999
alt_OG0004894	8640
aly_OG0004083	1
Ama_OG0002112	1442
Amacr_OG0009433	346
amd_OG0001918	46
Amnionless_OG0008741	3
amon_OG0011540	127
amos_OG0003702_OG0	0
AMPdeam_OG0008245	7400
Amph_OG0007204	3785
AMPKalpha_OG0001698	6623
Amt_OG0004607	2
Amun_OG0008385	8096
amx_OG0007575	368
Amy-p_OG0000157_OG0	45
Amy-p_OG0000157_OG0.2	1
Amyrel_OG0006416	1
ana_OG0006403	1035
ana1_OG0002269	1308
ana2_OG0007120	666
ana3_OG0006194	511
Ance-2_OG0003658	29
Ance-3_OG0001891_OG0	492
Ance-3_OG0009407	276
Ance-4_OG0006406	189
Ance-5_OG0005870	431
anchor_OG0010100	442
Andorra_OG0011741	0
Ank2_OG0010460	1163
Ankle2_OG0000780	4157
l(2)35Be_OG0003404_OG0	513
anox_OG0007490	1741
Ant2_OG0008041	146
antdh_OG0008007	942
Antp_OG0002113	1220
antr_OG0007227	25
AnxB10_OG0008082	1986
AnxB11_OG0008196	4582
AnxB9_OG0004410	26785
aop_OG0003458	2178
aos_OG0010741	609
Aos1_OG0002145_OG0	2549
AOX1_OG0005242	1681
AOX2_OG0000143_OG0	6985
AOX2_OG0000143_OG1	3541
AOX4_OG0001465	55
ap_OG0005832	1108
AP-1-2beta_OG0008273	6085
AP-1gamma_OG0007680	6352
AP-1mu_OG0005553	2613
AP-1sigma_OG0005334	2380
AP-2alpha_OG0008751	3943
AP-2mu_OG0004736	3203
AP-2sigma_OG0004385	1112
Apc_OG0005387	2387
APC10_OG0005888	439
Apc2_OG0005308	2110
APC4_OG0003171_OG0	1050
APC7_OG0001703	10
ApepP_OG0000963	3838
aph-1_OG0003552_OG0	879
aPKC_OG0006607	429
aPKC_OG0006608	1368
aPKC_OG0006609	160
Aplip1_OG0011323	165
apn_OG0002443_OG0	7
apolpp_OG0012638	3256
app_OG0010830	799
APP-BP1_OG0010070	922
Appl_OG0007834	945
Aprt_OG0004075	594
Aps_OG0010085	2840
apt_OG0002733	1825
CG18815_OG0010034	2483
AQP_OG0007242	610
aqrs_OG0005393	0
aqz_OG0001049_OG1	11468
ara_OG0009939	3031
aralar1_OG0001518	2825
Arc1_OG0002768_OG0	10360
Arc2_OG0006127	1062
Arc42_OG0001370_OG0	3112
Archease_OG0002289_OG0	365
Arf51F_OG0006831	2078
Arf79F_OG0012164	11591
ArfGAP1_OG0010836	2077
ArfGAP3_OG0003816_OG0	3800
Arfip_OG0005451	708
Arfrp1_OG0007681	408
arg_OG0003183	175
arg_OG0007835	100
Argk_OG0011233	192568
Argk_OG0011925	1230
Argl_OG0009800	181
CG31469_OG0002209_OG0	131
ArgRS_OG0008151	3157
ArgRS-m_OG0004367	343
ari-1_OG0007878	1914
ari-2_OG0003028	1451
Arl1_OG0010003	1570
Arl2_OG0004816	325
Arl5_OG0011164	604
Arl6_OG0007042	11
Arl6IP1_OG0004993	1363
Arl8_OG0004797	1194
arm_OG0007636	22428
armi_OG0002027	1687
Arp1_OG0004441	4883
Arp10_OG0007423	1716
Arp2_OG0001770	3147
Arp3_OG0010555	3322
Arp5_OG0001448_OG0	828
Arp53D_OG0011600	0
Arp6_OG0008512	819
Arp8_OG0007614	1211
Arpc1_OG0009187	5100
Arpc2_OG0009417	3800
Arpc3A_OG0005226	1490
Arpc3B_OG0008590	63
Arpc4_OG0008719	1673
Arpc5_OG0008957	1503
arr_OG0007264	5141
Arr1_OG0009490	2334
Arr2_OG0004099	191
Ars2_OG0005840	8316
Art1_OG0004911	4136
Art2_OG0008773	3
Art3_OG0004604	1188
Art4_OG0004574	2293
Art6_OG0004528_OG0	0
Art7_OG0001547_OG0	1271
Art8_OG0009662	760
Art9_OG0002219_OG0	1
Arts_OG0000486_OG0	5894
aru_OG0003377	5542
Arv1_OG0013036	112
arx_OG0009914	125
Asap_OG0007180	2510
Asator_OG0002682_OG1	783
Asciz_OG0010646	187
ase_OG0007840	8
asf1_OG0009889	1585
ash1_OG0000982_OG0	65
ash2_OG0004623	1192
Ask1_OG0004518	3283
asl_OG0004217	1084
AsnRS_OG0003707	5680
AsnRS-m_OG0006452	388
AsnS_OG0000992	898
asp_OG0004633	1285
Asph_OG0006509	6532
ASPP_OG0006932	3501
CG9572_OG0008488	7326
AspRS_OG0006665	7688
AspRS-m_OG0008886	3859
asrij_OG0006972	1336
asRNA:CR31429_OG0002339_OG0	288
asRNA:CR42743_OG0003772_OG0	0
asRNA:CR43299_OG0012338_OG0	0
asRNA:CR43426_OG0012535_OG0	0
asRNA:CR43454_OG0002277_OG0	32
asRNA:CR43463_OG0001607_OG0	288
asRNA:CR43809_OG0003675_OG0	1098
asRNA:CR44106_OG0002406_OG0	2
asRNA:CR44169_OG0002969_OG0	2
asRNA:CR44179_OG0001455_OG0	1920
asRNA:CR44372_OG0000331_OG0	2
asRNA:CR44372_OG0000331_OG1	0
asRNA:CR44894_OG0012090_OG0	1
asRNA:CR45044_OG0005605_OG0	31
asRNA:CR45195_OG0000203_OG0	4276
asRNA:CR45195_OG0000203_OG1	132
asRNA:CR45350_OG0001645_OG0	3446
asRNA:CR45943_OG0010336	281
asRNA:CR46029_OG0000226_OG0	6
asRNA:CR46029_OG0000226_OG1	11
asRNA:CR46139_OG0003106_OG0	44
asRNA:CR46246_OG0011916	0
asRNA:CR46354_OG0002193_OG0	687
asRNA:CR46473_OG0000925_OG0	3092
Ass_OG0001346	83
ast_OG0003560	1512
AstA_OG0004634	79
AstA-R1_OG0000689	6
AstA-R2_OG0005396	52
AstC_OG0009668	118
AstC-R1_OG0010134	63
AstC-R2_OG0001295_OG0	34
AstCC_OG0009669	0
asun_OG0002419_OG0	651
Asx_OG0006138	1479
Atac1_OG0003748_OG0	521
Atac2_OG0009508	593
Atac3_OG0000828	1058
Tat_OG0001330	1501
Ate1_OG0003045	1765
Atet_OG0003384	955
Atf-2_OG0006059	533
Atf3_OG0007763	2413
Atg1_OG0009929	87
Atg1_OG0009931	1372
Atg10_OG0001598	174
Atg101_OG0008681	503
Atg12_OG0011904	226
Atg13_OG0004817	1148
Atg14_OG0005089	1054
Atg16_OG0005703	1858
Atg17_OG0004232	2185
Atg18a_OG0011152	2668
Atg18b_OG0001271_OG0	1130
Atg2_OG0011112	4728
Atg3_OG0009922	1829
Atg4a_OG0009014	2833
Atg4b_OG0005256	845
Atg5_OG0007974	864
Atg6_OG0005323	1192
Atg7_OG0006714	778
Atg8a_OG0008043	12797
Atg8b_OG0005571	0
Atg9_OG0006487	7404
atilla_OG0011822	6086
atk_OG0010362	8
atl_OG0001399	8693
atms_OG0004154	1916
ato_OG0004804	579
Atox1_OG0012695	1478
ATP6AP2_OG0004869	8752
ATP7_OG0008369	1479
ATP8A_OG0007260	4115
ATP8A_OG0007261	22
Atpalpha_OG0002140	17979
ATPCL_OG0006680	9844
ATPsynB_OG0010987	10778
ATPsynbeta_OG0005823	55965
ATPsynbetaL_OG0001317	4
ATPsynC_OG0005792	27211
ATPsynCF6_OG0005500	5136
ATPsynCF6L_OG0010605	0
ATPsynD_OG0004477	8981
ATPsyndelta_OG0007526	6733
ATPsynE_OG0005568	4857
ATPsynG_OG0009657	5442
ATPsyngamma_OG0005690	15713
ATPsynGL_OG0009315	0
ATPsynO_OG0012619	7712
AttC_OG0000164_OG0	685
AttC_OG0007258	76
AttD_OG0004890	1
Atu_OG0002096	2897
Atx-1_OG0012102	32
Atx2_OG0011501	8585
Atxn7_OG0003444	1256
aub_OG0000482_OG0	17
aurA_OG0004964	839
aurB_OG0009647	1410
aust_OG0001881	81
aux_OG0003096_OG0	2562
ave_OG0006159	210
Aven_OG0003291	470
awd_OG0002664	27242
Awh_OG0010478	281
axed_OG0010262	422
Axn_OG0005720	2496
axo_OG0003993	270
axo_OG0010625	93
axo_OG0010626	360
axo_OG0010628	35
Axs_OG0008319	2531
Axud1_OG0003447	1674
az2_OG0006736	420
azot_OG0000210_OG0	3
azot_OG0000210_OG1	0
b_OG0009189	73
B-H1_OG0000267_OG0	552
B-H1_OG0000267_OG1	449
B4_OG0009202	1486
B52_OG0001376_OG0	14749
b6_OG0007653	257
B9d1_OG0005246	8
B9d2_OG0005830	3
bab1_OG0011327	14
bab1_OG0011328	12
bab2_OG0011326	1694
babo_OG0006628	1144
babos_OG0007027	1797
Bacc_OG0008947	22064
Bace_OG0000801_OG0	996
baf_OG0003792	3316
bai_OG0005189	4094
Balat_OG0007229	0
Baldspot_OG0010721	1285
ball_OG0001092_OG1	1549
bam_OG0005170	6
bap_OG0001358_OG0	34
Bap111_OG0007677	6318
Bap170_OG0000903_OG0	4271
Bap55_OG0005900	3153
Bap60_OG0008560	6349
IMPPP_OG0000305_OG1	243
barc_OG0010291	1005
bark_OG0008784	5526
barr_OG0000425_OG0	2550
baz_OG0008596	2300
bb8_OG0005496	23
bbc_OG0007266	2663
CG18067_OG0007098	1666
bbg_OG0010871	1335
bbg_OG0010872	5663
BBIP1_OG0004876	305
BBS1_OG0010413	56
BBS4_OG0002785_OG0	17
BBS5_OG0002086	58
BBS8_OG0008755	28
BBS9_OG0006919	89
bbx_OG0008688	3631
bc10_OG0010387_OG0	323
BCAS2_OG0005540	979
bcd_OG0002111_OG0	77
bchs_OG0003722	124
BCL7-like_OG0007566	1015
bcn92_OG0007793	447
Bdbt_OG0004400	443
bdg_OG0006805	3619
bdl_OG0003385	511
Bdp1_OG0009215	1337
be_OG0000785	2838
BEAF-32_OG0006164	2461
beag_OG0004860	837
beat-Ia_OG0011784	6
beat-Ib_OG0009146	1
beat-Ic_OG0001866_OG0	3
beat-IIa_OG0005482	33
beat-IIb_OG0005481	125
beat-IIIa_OG0009463	19
beat-IIIb_OG0009460	12
beat-IIIc_OG0003687	294
beat-IV_OG0005508	43
beat-Va_OG0005024	0
beat-Vb_OG0005021	1
beat-Vc_OG0001062_OG0	1
beat-VII_OG0011542	2
beat-VII_OG0011544	1
beg_OG0004008	376
bel_OG0001048	13815
Bem46_OG0008920	587
ben_OG0000514_OG0	6225
Best1_OG0002590_OG0	2804
Best2_OG0010251	2602
Best3_OG0009963	13
Best4_OG0000558_OG0	0
Bet1_OG0003845_OG0	762
Bet3_OG0004072	721
beta-PheRS_OG0005298	3280
beta-Spec_OG0007697	35475
beta'COP_OG0009212	8363
beta3GalTII_OG0012738	302
beta4GalNAcTA_OG0006521	355
beta4GalNAcTB_OG0002610	577
beta4GalT7_OG0005195	646
betaCOP_OG0008653	9769
betaggt-I_OG0008962	1333
betaGlu_OG0002667	1735
CG32396_OG0011696	1
Bgb_OG0011276	1024
bgcn_OG0001647	757
bgm_OG0009412	416
BHD_OG0010421	396
bi_OG0003201	1870
bi_OG0012904	123
BI-1_OG0004087	4653
bib_OG0001843_OG0	1369
BicC_OG0009143	1015
BicD_OG0009474	2983
CG11873_OG0005086	543
bif_OG0003277	4984
bif_OG0012761	1452
BigH1_OG0001085_OG0	96
bigmax_OG0005365	315
Bili_OG0002506_OG0	19
bin_OG0010286	11
Bin1_OG0005423	1107
bin3_OG0007310	3242
bip1_OG0010560	1094
Bka_OG0009250	631
blanks_OG0011885_OG0	0
Blimp-1_OG0010196	210
Blm_OG0002608	450
Blos1_OG0006148	333
Blos2_OG0010078	268
Blos3_OG0009918	306
Blos4_OG0010933	178
blot_OG0010924	2529
blow_OG0006726	3629
blp_OG0005216	307
blw_OG0006982	43739
bma_OG0010967	7
Bmcp_OG0010022	907
bmm_OG0010858	477
bnb_OG0001206_OG1	11963
CG5059_OG0012191	5683
bnk_OG0005787	0
bnl_OG0004512	91
boca_OG0006727	1679
bocks_OG0002575_OG0	1401
BOD1_OG0005544	2367
boi_OG0007601	2406
boi_OG0007603	1061
boil_OG0012322	1
bol_OG0011238	698
boly_OG0007153	0
BomBc1_OG0001623	42
BomBc2_OG0000769_OG0	116
BomBc3_OG0004769	30
BomT3_OG0011469	183
bon_OG0004934	2582
bond_OG0004726	1138
bonsai_OG0007008	1012
Boot_OG0006400	8
bor_OG0004967	1528
bora_OG0003911	375
BORCS5_OG0008208	778
BORCS6_OG0011365	277
BORCS7_OG0007103	61
borr_OG0009292	2452
boss_OG0005676	65
botv_OG0006642	1036
bou_OG0007819	1189
bowl_OG0008785	3255
BoYb_OG0000400_OG0	9
br_OG0007659	6316
br_OG0011928	3425
Br140_OG0001629	2301
brat_OG0001919	2105
Brca2_OG0000883	371
Brd_OG0010852	285
CG7154_OG0009310	2917
Brd8_OG0002488	1538
Bre1_OG0010209	3516
Brf_OG0005483	1076
Brf_OG0005485	291
brk_OG0007975	2135
brm_OG0009999	9103
Brms1_OG0008442	1366
Bro_OG0011272	0
brp_OG0000499_OG1	112
l(3)72Ab_OG0009997	4619
bru1_OG0009737	11
bru1_OG0009738	571
bru2_OG0009740	471
bru2_OG0011823	17
bru2_OG0012161	121
bru3_OG0010907	92
bru3_OG0011909	0
Bruce_OG0004896	5392
brun_OG0003663	2263
brv1_OG0000706_OG0	0
brv2_OG0010919	0
brv3_OG0011666	0
BRWD3_OG0005288	6088
brwl_OG0009277	879
bs_OG0003002	654
bs_OG0006897	327
bsf_OG0001906_OG0	3862
Bsg_OG0009780	3691
Bsg25D_OG0003412_OG0	1812
bsh_OG0009110	0
bsk_OG0012344	1783
bt_OG0000537_OG1	31
BTBD9_OG0000546_OG0	792
BtbVII_OG0011887	2247
btd_OG0007557	201
Btk29A_OG0001838	2741
Btk29A_OG0011763	223
btl_OG0002041	1166
btn_OG0004719	1
Btnd_OG0008611	8
btsz_OG0001035_OG1	1972
btsz_OG0004581	2
btv_OG0003692	1
btv_OG0009487	25
btz_OG0005342	3632
Bub1_OG0001806_OG0	1106
Bub3_OG0005120	3382
BubR1_OG0000657_OG0	2614
Buffy_OG0006561	113
bug_OG0006803	388
Bug22_OG0009372	759
BuGZ_OG0008876	3864
CG8270_OG0010257	788
bun_OG0000556	1596
bun_OG0009749	2983
bur_OG0003683_OG0	3848
Burs_OG0001045_OG0	0
bves_OG0007497	215
bves_OG0007499	95
bw_OG0006000	104
bwa_OG0009122	145
bwa_OG0012525	95
Bx_OG0008666	7
Bx_OG0008667	366
Bx42_OG0007682	3415
by_OG0005550	4738
byn_OG0010803	58
bys_OG0007950	1727
c-cup_OG0012143	0
c(3)G_OG0001464_OG0	13
c11.1_OG0007569	2910
c12.1_OG0007568	1347
c12.2_OG0007567	1973
C15_OG0002126_OG0	218
C1GalTA_OG0009799	769
C3G_OG0007801	2620
C901_OG0008027	6
ca_OG0005700	3107
Ca-alpha1D_OG0009140	997
Ca-alpha1T_OG0003323	180
Ca-beta_OG0009681	213
Ca-Ma2d_OG0009139	827
CaBP1_OG0008860	11541
cac_OG0000605_OG0	3
cact_OG0009392	9078
cactin_OG0003129	1419
cad_OG0009437	135
Cad74A_OG0010922	1608
Cad86C_OG0002368	3541
Cad87A_OG0001088_OG0	542
Cad89D_OG0001058_OG0	2
Cad96Ca_OG0011497	2002
Cad96Cb_OG0005172	129
Cad99C_OG0005704	7639
CadN_OG0000277_OG1	19
Caf1-105_OG0002830	969
Caf1-180_OG0007408	2973
Caf1-55_OG0001036	6580
cag_OG0001595_OG0	311
CAH1_OG0009192	8114
CAH13_OG0002843	0
CAH14_OG0002807	0
CAH15_OG0006256	0
CAH16_OG0000498_OG1	0
CAH2_OG0001000_OG0	3348
CAH3_OG0003177	1809
CAH5_OG0005796	0
CAH7_OG0000840	758
CAH8_OG0004748	42
CAH9_OG0005622	16
CAHbeta_OG0002334	204
cal1_OG0002556_OG0	1199
CalpA_OG0003035	4750
CalpB_OG0010971	3586
CalpC_OG0008186	1473
Calr_OG0005564	47416
Cals_OG0013279_OG0	2808
Calx_OG0002139_OG0	1
Calx_OG0004417	321
Calx_OG0004418	378
calypso_OG0006121	1027
Cam_OG0012053	14414
CaMKI_OG0012767	3390
CaMKII_OG0013280	8833
Camp_OG0005907	808
Camta_OG0006364	433
Camta_OG0006365	70
can_OG0004061_OG0	2
CanA1_OG0005778	1421
CanB_OG0000231_OG0	60
CanB_OG0000231_OG1	2143
Cand1_OG0009382	5485
CAP_OG0000587_OG0	6112
CAP_OG0012405	37
Cap-D2_OG0005121	2961
Cap-D3_OG0009448	534
Cap-G_OG0002924	3578
Cap-H2_OG0004906	977
Capa_OG0005712	2
Caper_OG0009347	8023
Capr_OG0010138	10107
caps_OG0010156	2838
caps_OG0010157	2200
capt_OG0009025	17409
capu_OG0000612_OG0	835
car_OG0007437	787
CARPA_OG0007960	15
CARPB_OG0007554	276
CarT_OG0009432	80
cas_OG0004236	5
casp_OG0006502	2544
cass_OG0009476	5092
Cat_OG0003869	11367
cathD_OG0002862	17901
cato_OG0006491	4
Catsup_OG0009538	3307
caup_OG0009938	1118
cav_OG0000654	397
caz_OG0003243_OG0	5070
cbc_OG0007265	555
Cbl_OG0002051_OG0	3277
CBP_OG0001721	881
CBP_OG0007971	809
Cbp20_OG0005066	815
Cbp53E_OG0006447	72
Cbp80_OG0007913	2193
Cbp80_OG0007915	2453
Cbs_OG0003124	2698
cbs_OG0007263	741
cbt_OG0008760	2991
Cby_OG0004789	29
Cc2d2a_OG0002702	8
CCAP_OG0011467	3
CCAP-R_OG0000870	37
ccb_OG0012089	0
CCDC151_OG0011900	3
CCDC53_OG0009785	235
Ccdc58_OG0010399	785
Ccdc85_OG0008917	1418
CCHa1_OG0004530	1
CCHa1-R_OG0006065	23
CCHa2_OG0002186_OG0	137
CCHa2-R_OG0005836	13
Cchl_OG0004776	1417
CCKLR-17D1_OG0003334	4
CCKLR-17D1_OG0008675	0
CCKLR-17D1_OG0011744	3
CCKLR-17D3_OG0008678	308
Ccm3_OG0005250	1406
Ccn_OG0010106	18
Ccn_OG0010107	22
Ccn_OG0012179	9
Ccp84Ab_OG0000178_OG0	282
Ccp84Ac_OG0001349_OG0	1
Ccp84Ae_OG0002110_OG0	0
Ccp84Af_OG0000109_OG0	62
Ccp84Af_OG0000109_OG1	2
Ccp84Af_OG0000109_OG2	20
Ccp84Ag_OG0001348_OG0	329
Ccs_OG0006299	792
CCT1_OG0002281_OG0	10478
CCT2_OG0003145	13968
CCT3_OG0004995	14031
CCT4_OG0000979	10932
CCT5_OG0006600	15386
CCT6_OG0008508	12551
CCT7_OG0004839	5210
CCT7_OG0004841	2088
CCT8_OG0007117	12971
Ccz1_OG0010481	610
cd_OG0004708	84
CD98hc_OG0001357_OG0	9671
Cda4_OG0008701	11474
Cda5_OG0008721	1006
Cda9_OG0002707	2
CDase_OG0005749	343
cdc14_OG0009306	1343
Cdc16_OG0005493	779
Cdc23_OG0009421	1480
Cdc27_OG0010426	2341
Cdc2rk_OG0006290	311
Cdc37_OG0011041	4224
Cdc42_OG0008268	4362
Cdc45_OG0007388	1135
Cdc5_OG0011371	2712
CDC50_OG0008483	2011
Cdc6_OG0002054	914
Cdc7_OG0007729	1156
Cdep_OG0002087	1964
Cdep_OG0004159	2415
CdGAPr_OG0009111	3034
cdi_OG0000729	2167
cDIP_OG0004394	161
Cdk1_OG0000555_OG0	2017
Cdk12_OG0009875	1984
Cdk2_OG0002391	1193
CDK2AP1_OG0008015	1016
Cdk4_OG0006632	2521
Cdk5_OG0002993	799
Cdk5alpha_OG0009389	111
Cdk7_OG0001724	1240
Cdk8_OG0010977	502
Cdk9_OG0007009	711
Cdlc2_OG0000234_OG1	3789
cdm_OG0002482	1905
Cds_OG0010549	1831
Ced-12_OG0009727	1075
ced-6_OG0006366	4359
CenB1A_OG0004675	2466
CenG1A_OG0003595_OG0	1836
CenG1A_OG0009182	45
Cenp-C_OG0002322	2966
Cep135_OG0009952	734
Cep135_OG0009954	560
cep290_OG0004127	402
Cep89_OG0006812	0
Cep97_OG0008778	753
cer_OG0012078	7464
Cerk_OG0004182	3491
cert_OG0011161	1577
Cf2_OG0008971	1675
Cfp1_OG0007571	765
CG5789_OG0004615	1381
cg_OG0006533	5827
CG10000_OG0005395	0
CG10005_OG0004963	638
CG10011_OG0005399	507
CG10013_OG0002410_OG0	0
CG10019_OG0008786	169
CG10026_OG0009081	1900
CG10029_OG0004344	0
CG10031_OG0008792	392
CG10035_OG0004420	6
CG10038_OG0001436_OG0	1059
CG10041_OG0012259_OG0	0
CG10051_OG0007036	14
CG10053_OG0004336	610
CG10055_OG0004329	937
CG10062_OG0007038	76
CG10063_OG0010284	2
CG10064_OG0010282	81
CG10068_OG0004321	569
CG10073_OG0000065_OG2	15
CG10075_OG0010279	684
CG10077_OG0010277	12598
CG10082_OG0005964	5358
CG10086_OG0001355	4
CG10089_OG0010567	208
CG10098_OG0004320	1503
CG10104_OG0006132	0
CG10116_OG0010569	0
CG10126_OG0005023	5995
CG10132_OG0009091	1223
CG10137_OG0009093	331
CG10139_OG0006151	889
CG10140_OG0010573	4
CG10147_OG0010256	109
CG10151_OG0006160	281
CG10154_OG0010575	2
CG10163_OG0010252	2
CG10164_OG0001489	0
CG10165_OG0011781	239
CG10171_OG0010163	1393
CG10175_OG0005507	70
CG10177_OG0001079_OG0	1
CG10184_OG0005509	741
CG10185_OG0005203	7
CG10189_OG0009087	301
CG10194_OG0009085	196
CG10195_OG0003572	290
CG10205_OG0006168	4222
CG10208_OG0005527	70
CG10209_OG0006169	713
CG10211_OG0009505	12116
CG10222_OG0010165	170
CG10226_OG0010249	707
CG10237_OG0003462	1303
CG1024_OG0004294	645
CG10252_OG0011517	0
CG10254_OG0002565	2428
CG10257_OG0006606	26
CG10264_OG0005208	0
CG10265_OG0006935	80
CG10274_OG0003940	1267
CG10280_OG0004257	32
CG10283_OG0001907_OG0	896
CG10286_OG0004292	3241
CG10298_OG0004288	0
CG10300_OG0005516	0
CG10301_OG0005515	0
CG10307_OG0005957	134
CG10311_OG0004972	1099
CG10317_OG0004974	1
CG10321_OG0005965	2679
CG10324_OG0004994	462
CG10332_OG0005992	2
CG10333_OG0009507	2153
CG10336_OG0009516	624
CG10337_OG0009096	222
CG10338_OG0009517	653
CG10339_OG0006873	200
CG10340_OG0001059_OG0	1111
CG10341_OG0009518	1115
CG10343_OG0009520	699
CG10344_OG0007020	220
CG10345_OG0002430_OG0	352
CG10347_OG0000607_OG0	587
CG10348_OG0003704	29
CG10352_OG0008207	33
CG10353_OG0008206	4532
CG10357_OG0010470	11
CG10359_OG0010469	5550
CG10361_OG0010014	534
CG10362_OG0008202	51
CG10365_OG0005518	636
CG10366_OG0009102	1405
CG10375_OG0005526	1233
CG10376_OG0009519	789
CG10383_OG0001909	629
CG10384_OG0007018	0
CG10405_OG0004983	55
CG10407_OG0005207	178
CG10413_OG0003703_OG0	634
CG10417_OG0013094	2643
CG10418_OG0010832	570
CG10425_OG0002500	691
CG10428_OG0001263_OG0	1075
CG10431_OG0001914	91
CG10433_OG0006904	3345
CG10435_OG0002296_OG0	1065
CG10444_OG0007082	471
CG10445_OG0001356	98
CG10459_OG0001605_OG0	0
CG10462_OG0009105	901
CG10463_OG0009108	787
CG10466_OG0012145	234
CG10467_OG0010233	764
CG10469_OG0010232	227
CG10470_OG0009541	972
CG10472_OG0000811_OG0	99
CG10479_OG0010225	151
CG10481_OG0009114	2
CG10483_OG0010221	1008
CG10486_OG0010219	0
CG10492_OG0009544	1769
CG10494_OG0006908	359
CG10495_OG0009546	290
CG10505_OG0006927	377
CG10508_OG0010314	116
CG10510_OG0003948	1
CG10513_OG0005163	25
CG10514_OG0005162	96
CG10516_OG0009998	444
CG10527_OG0002810_OG0	25379
CG10543_OG0006262	3062
CG10550_OG0000747	273
CG10555_OG0008527	3355
CG10561_OG0009552	191
CG10565_OG0010321	5223
CG10576_OG0010200	14292
CG10581_OG0010326	23
CG10584_OG0010328	193
CG10587_OG0000094_OG0	0
CG10587_OG0000094_OG1	0
CG10587_OG0000094_OG2	1
CG10589_OG0003950	16
CG10591_OG0010195	5
CG10597_OG0003317	2
CG10598_OG0011740	1
CG10600_OG0009530	3446
CG10602_OG0009532	14117
CG10616_OG0010838	2063
CG10621_OG0001911	153
CG10623_OG0001912	2401
CG10628_OG0009107	470
CG10631_OG0001241	2134
CG10646_OG0009949	445
CG10654_OG0009947	31
CG10657_OG0009951	1283
CG10660_OG0010840	293
CG10663_OG0010839	46
CG10669_OG0005156	243
CG10674_OG0010603	778
CG10680_OG0003577	93
CG10681_OG0009950	228
CG10700_OG0011812	0
CG10702_OG0009548	621
CG10710_OG0010908	692
CG10713_OG0010576	4
CG10725_OG0010574	2
CG10730_OG0000951	306
CG10731_OG0006517	106
CG10737_OG0006638	14257
CG10738_OG0010568	190
CG1074_OG0007339	769
CG10747_OG0009127	394
CG10748_OG0011855_OG0	0
CG10749_OG0003913_OG0	0
CG10750_OG0009561	1
CG10752_OG0010150_OG0	0
CG10761_OG0008304	0
CG1077_OG0004263	4
CG10793_OG0003237	0
CG10795_OG0006915	370
CG10799_OG0003081	4
CG10801_OG0012112	9
CG10802_OG0008133	885
CG10803_OG0008134	556
CG10804_OG0008132	12
CG10809_OG0010976	882
CG10814_OG0007257	0
CG10822_OG0007072	0
CG10839_OG0009144	0
CG10841_OG0002198_OG0	3
CG10853_OG0003980_OG0	18
CG10859_OG0009209	0
CG10862_OG0002017_OG1	11075
CG10863_OG0010486	2780
CG10863_OG0012194_OG0	8
CG10864_OG0005043	63
CG10866_OG0010485	259
CG10874_OG0003457	1234
CG10877_OG0002385_OG0	145
CG10887_OG0002183_OG0	0
CG10898_OG0002547	366
CG1090_OG0003105_OG0	13
CG10903_OG0002293_OG0	732
CG10904_OG0011634	498
CG10907_OG0001984_OG0	474
CG10909_OG0005022	0
CG10910_OG0006092	173
CG10911_OG0006095	0
CG10912_OG0000471	62
CG10914_OG0006109	642
CG10919_OG0001352	0
CG1092_OG0001161_OG0	146
CG10920_OG0007959	6
CG10927_OG0006710	284
CG10931_OG0006071	3
CG10932_OG0007954	5421
CG10934_OG0002756_OG0	4
CG10939_OG0005908	7185
CG10947_OG0009415	27
CG10948_OG0009927	1260
CG10949_OG0009416	328
CG10950_OG0012279	0
CG10958_OG0001743	305
CG10959_OG0008299	166
CG10962_OG0007748	139
CG10970_OG0003173	30
CG10973_OG0012539	661
CG10979_OG0004244	1208
CG10984_OG0009934	722
CG10996_OG0008249	1
CG11000_OG0004245	1
CG11007_OG0003037	504
CG11018_OG0007064	1
CG11029_OG0001270	3206
CG1103_OG0003103_OG0	1878
CG11030_OG0003728	676
CG11034_OG0001268	1261
CG11035_OG0002292_OG0	239
CG11041_OG0001654	5
CG11044_OG0007073	57
CG1105_OG0004314	4045
CG11050_OG0009604	1832
CG11060_OG0006765	11
CG11068_OG0011716	0
CG11069_OG0004655	2047
CG11076_OG0001759	1089
CG11077_OG0000549_OG0	482
CG11085_OG0008456	0
CG11089_OG0004653	2784
CG11095_OG0003249	414
CG11099_OG0007074	92
CG11103_OG0003250	223
CG11106_OG0012330	1
CG11109_OG0001964	789
CG11110_OG0006619	283
CG11123_OG0006752	970
CG11125_OG0006747	281
CG11127_OG0006744	946
CG1113_OG0004171	99
CG11131_OG0001957_OG0	8931
CG11134_OG0003251	516
CG11141_OG0006745	763
CG11145_OG0006754	0
CG11147_OG0003729	928
CG11149_OG0003730	1
CG11151_OG0008256	2793
CG11159_OG0006283	0
CG1116_OG0004164	768
CG11162_OG0008263	0
CG11168_OG0004657	2592
CG11170_OG0006462	291
CG11178_OG0003327	785
CG11180_OG0006625	2594
CG11191_OG0007189	62
CG11192_OG0007095	0
CG11200_OG0007088	2420
CG11211_OG0012938	4
CG11226_OG0012166_OG0	0
CG11227_OG0007505	0
CG1124_OG0002090	2246
CG11241_OG0003815_OG0	1048
CG11247_OG0009861	299
CG11248_OG0003830_OG0	182
CG11249_OG0009864	2
CG11251_OG0001998	0
CG11257_OG0007039	340
CG11263_OG0001789	110
CG11267_OG0011856	2944
CG11269_OG0006458	0
CG11275_OG0002906	2130
CG11279_OG0003924_OG0	291
CG11286_OG0004361	0
CG1129_OG0002085	915
CG11291_OG0003029	0
CG11294_OG0007761	4
CG11298_OG0007031	0
CG11309_OG0010303	803
CG11317_OG0012026	26
CG11318_OG0000756	0
CG11319_OG0009603	74
CG11327_OG0009628	1
CG11333_OG0002657_OG0	0
CG11334_OG0005804	1888
CG11342_OG0011920	99
CG11345_OG0011138	5689
CG11349_OG0011131	17460
CG11353_OG0011127	275
CG11356_OG0008477	2
CG11357_OG0011126	1015
CG1136_OG0010499	1418
CG11367_OG0000806_OG0	330
CG11369_OG0011699	0
CG1137_OG0004303	1
CG11370_OG0003817_OG0	61433
CG11377_OG0008723	1060
CG11378_OG0007395	262
CG11379_OG0007397	0
CG11380_OG0007400	9
CG11381_OG0007402	1
CG11382_OG0007404	50
CG11384_OG0007396	10
CG1139_OG0004077	1903
CG11391_OG0001026_OG0	2
CG11396_OG0010345	799
CG11398_OG0007405	339
CG11403_OG0007406	1566
CG11404_OG0012169	0
CG11406_OG0006889	0
CG11409_OG0007766	134
CG11413_OG0011575	10
CG11414_OG0006019	2753
CG11417_OG0007590	2181
CG1142_OG0012974	823
CG11425_OG0009823	656
CG11426_OG0009824	205
CG1143_OG0011104	77
CG11436_OG0003200	587
CG11437_OG0009825	1
CG11438_OG0009826	1009
CG11447_OG0004515	445
CG11449_OG0000981_OG1	0
CG11453_OG0001027_OG0	5
CG11454_OG0001792	547
CG11456_OG0003951	674
CG11459_OG0000135_OG1	4
CG1146_OG0011093	1049
CG11470_OG0000857	3
CG11474_OG0005934	1215
CG11475_OG0005935	43
CG11498_OG0001515	197
CG11504_OG0002630	953
CG11523_OG0009832	385
CG11529_OG0010828	708
CG11537_OG0010640	1633
CG11550_OG0002660	8
CG11560_OG0010817	620
CG11562_OG0008742	367
CG11563_OG0002662	873
CG11566_OG0007496	16
CG11570_OG0004027	0
CG11581_OG0008240	0
CG11583_OG0010538	1611
CG11584_OG0008239	6
CG11585_OG0012335	173
CG11586_OG0010534	611
CG11590_OG0001741	1193
CG11593_OG0010497	1108
CG11594_OG0010492	729
CG11596_OG0007629	823
CG11601_OG0008739	238
CG11608_OG0000142_OG0	5
CG1161_OG0004180	2671
CG11617_OG0008731	32
CG11619_OG0003864_OG0	177
CG11626_OG0011450	3
CG11629_OG0003739	5
CG11630_OG0009580	2
CG11634_OG0009583	0
CG11635_OG0007156	3
CG11638_OG0007387	32
CG11655_OG0001745_OG0	372
CG11656_OG0005013	0
CG11658_OG0010025	484
CG11663_OG0012087	0
CG11664_OG0011395	0
CG11666_OG0012316	0
CG11668_OG0002452	1816
CG11670_OG0005008	685
CG11672_OG0004805	0
CG11674_OG0008231	94
CG11679_OG0008511	964
CG11686_OG0002448_OG0	827
CG11693_OG0004810	3
CG11694_OG0000225_OG0	0
CG11694_OG0000225_OG1	1
CG11695_OG0007879	526
CG11696_OG0007880	1146
CG11698_OG0002319_OG0	0
CG11699_OG0007882	1075
CG11703_OG0002165_OG0	3
CG11710_OG0001691_OG0	563
CG1172_OG0004189	731
CG11722_OG0001391	303
CG11723_OG0003571	373
CG11726_OG0010048	0
CG11737_OG0001419_OG0	1059
CG11741_OG0001420_OG0	2
CG11752_OG0007995	1498
CG11755_OG0000851	214
CG11756_OG0007997	13
CG11760_OG0004826	334
CG11768_OG0004832	32
CG11771_OG0005200	1830
CG11777_OG0006309	437
CG11779_OG0004481	911
CG11786_OG0012799	11
CG11788_OG0007083	501
CG11790_OG0005187	3103
CG11791_OG0012008	948
CG11807_OG0003009_OG0	1146
CG11808_OG0006841	534
CG11811_OG0004058	937
CG11816_OG0008636	1
CG11835_OG0000264_OG0	26500
CG11835_OG0000264_OG1	4106
CG11837_OG0005082	764
CG11841_OG0005083	383
CG11842_OG0000856_OG1	20
CG11843_OG0011490	290
CG11852_OG0002502_OG0	835
CG11854_OG0005171	15269
CG11857_OG0005167	1935
CG11858_OG0005166	599
CG11878_OG0000055_OG0	1
CG11878_OG0000055_OG1	10
CG11878_OG0000055_OG2	106
CG11882_OG0005094	793
CG11883_OG0006313	372
CG11885_OG0003355	653
CG11892_OG0005161	96
CG11893_OG0000039_OG2	267
CG11899_OG0005100	3365
CG11902_OG0005155	402
CG11906_OG0001618	713
CG11911_OG0008747	1
CG11912_OG0008746	0
CG11920_OG0005183	651
CG11927_OG0003556	966
CG11929_OG0011773	0
CG11961_OG0001155_OG0	1833
CG11964_OG0004848	686
CG11970_OG0004849	2283
CG11975_OG0004850	1442
CG11977_OG0012457_OG0	0
CG11980_OG0002337	1038
CG11983_OG0004852	45
CG11986_OG0004855	280
CG11997_OG0004862	1
CG11999_OG0004179	1608
CG12003_OG0004112	0
CG12004_OG0011286	3344
CG12009_OG0010662	215
CG12010_OG0010671	449
CG12011_OG0011025	16
CG12012_OG0010672	1029
CG12016_OG0010666	675
CG12017_OG0010661	86
CG12020_OG0011042	0
CG12024_OG0011050	1051
CG12025_OG0011053	915
CG12035_OG0011029	0
CG12038_OG0011331	71
CG12054_OG0000497	2358
CG12056_OG0003138	1331
CG12057_OG0003139	0
CG12061_OG0000938_OG0	0
CG12065_OG0007412	3118
CG12069_OG0001519	0
CG12071_OG0011553	24
CG12071_OG0013484	42
CG12075_OG0007754	6102
CG1208_OG0004248	20
CG12081_OG0007411	2011
CG12084_OG0011296	2017
CG12091_OG0011293	3316
CG12093_OG0011111	1778
CG12096_OG0008559	1769
CG12099_OG0011289	7724
CG12104_OG0011284	407
CG12105_OG0004111	901
CG12106_OG0007586	203
CG12107_OG0006719	831
CG12111_OG0007413	1
CG12112_OG0012598_OG0	289
CG12115_OG0007587	113
CG12116_OG0008625	400
CG12118_OG0007585	1071
CG12121_OG0007579	3586
CG12123_OG0003325	294
CG12128_OG0002879	888
CG12129_OG0002878	1115
CG1213_OG0002105	484
CG12134_OG0006319	777
CG12147_OG0004192	0
CG12155_OG0003210	1144
CG12159_OG0002860	905
CG12164_OG0006760	304
CG12170_OG0002098	996
CG12171_OG0004222	1337
CG12173_OG0004172	288
CG12177_OG0008262	1251
CG1218_OG0002103	921
CG12182_OG0011099	362
CG12194_OG0008975	217
CG12204_OG0001687	484
CG12206_OG0008131	2429
CG12209_OG0002818	1
CG12213_OG0002418	2650
CG12219_OG0007713	862
CG12224_OG0000651_OG1	19
CG12231_OG0003119	0
CG12236_OG0008414	782
CG12237_OG0007424	1316
CG12239_OG0001754	2
CG12241_OG0001396	926
CG12253_OG0011818	231
CG12256_OG0004947	81
CG12259_OG0005539	1308
CG12268_OG0005336	1173
CG1227_OG0004337	396
CG12278_OG0004413	0
CG12279_OG0004445	905
CG12288_OG0009457	967
CG12289_OG0010046	0
CG12290_OG0002618	308
CG12299_OG0009634	1033
CG12301_OG0001981	1296
CG12307_OG0009694	0
CG1231_OG0011372	24
CG12316_OG0009955	1160
CG12320_OG0005053	262
CG12321_OG0001064_OG0	3288
CG12325_OG0002854	1255
CG1233_OG0011370	1307
CG1234_OG0004335	2002
CG12341_OG0002848	330
CG12343_OG0002853	897
CG12344_OG0002855	73
CG12355_OG0012373	2
CG1236_OG0002100	731
CG12362_OG0000821_OG0	0
CG12374_OG0007223	3
CG12375_OG0009777	935
CG12379_OG0008514	75
CG12384_OG0006229	4355
CG1239_OG0004237	273
CG12395_OG0001736	0
CG12398_OG0008359	4
CG12402_OG0002224_OG0	4
CG12420_OG0002594_OG0	0
CG12426_OG0005340	0
CG12438_OG0003802	0
CG12439_OG0009296	0
CG12446_OG0001786_OG0	0
CG12448_OG0009145	0
CG1246_OG0011105	13
CG12464_OG0011955	0
CG12470_OG0007846	1
CG12479_OG0008243	1
CG12480_OG0008242	26
CG12481_OG0008237	120
CG12490_OG0000233_OG1	0
CG12496_OG0007599	3
CG12498_OG0008105	1
CG12499_OG0002285_OG0	2226
CG12502_OG0011339	285
CG12507_OG0008176	38
CG12511_OG0009568	0
CG12516_OG0005410	0
CG12517_OG0009649	33
CG12520_OG0010149	1
CG12521_OG0012944	0
CG12531_OG0008272	13
CG12535_OG0008128	2
CG12539_OG0008363	766
CG12540_OG0008220	109
CG12541_OG0007825	17
CG12560_OG0012234	48
CG12567_OG0012740	2012
CG12576_OG0001784_OG0	6103
CG12581_OG0001679_OG0	6298
CG12589_OG0011424	0
CG12590_OG0011977	0
CG12594_OG0005596	57
CG12607_OG0011139	1114
CG12609_OG0008677	251
CG12617_OG0003653	0
CG12620_OG0009462	0
CG12637_OG0008050	0
CG12643_OG0007518	498
CG1265_OG0010531	1872
CG12655_OG0000445_OG2	1614
CG12659_OG0007410	408
CG12661_OG0007749	0
CG12662_OG0007747	0
CG12672_OG0007868	14
CG12674_OG0003570	0
CG12679_OG0001731_OG0	1
CG12680_OG0001718	0
CG12682_OG0012323	0
CG12691_OG0007931	0
CG12692_OG0000634_OG0	98
CG12693_OG0012106	0
CG12698_OG0008169	398
CG12699_OG0000230_OG1	9
CG12702_OG0001192	1046
CG12708_OG0000271_OG0	92
CG12708_OG0000271_OG0.2	499
CG1271_OG0010635	156
CG12713_OG0003881_OG0	129
CG12716_OG0008438	0
CG12723_OG0008557	94
CG12728_OG0000928_OG0	152
CG12729_OG0011725	22
CG1273_OG0010536	330
CG12730_OG0007375	425
CG12744_OG0000893	17
CG12746_OG0004208	1199
CG1275_OG0011072	1506
CG12768_OG0001283_OG0	134
CG12769_OG0007187	19
CG12773_OG0003140	2611
CG12782_OG0012281	0
CG12783_OG0000743_OG0	12
CG12784_OG0005236	0
CG12795_OG0008825	1320
CG12811_OG0002240	645
CG12817_OG0002595_OG0	2
CG12818_OG0004897	584
CG12822_OG0001599	1280
CG12825_OG0001130_OG1	19
CG12826_OG0002951	3
CG12828_OG0011622	0
CG12831_OG0011623_OG0	0
CG12836_OG0002963_OG0	0
CG12848_OG0006045	508
CG12849_OG0011577	23
CG12851_OG0005862	56
CG12857_OG0006163	0
CG12860_OG0006154	0
CG12861_OG0006153	0
CG12862_OG0011585_OG0	1
CG12863_OG0011584	307
CG12866_OG0002772	0
CG12868_OG0001564	82
CG12869_OG0006145	70
CG12869_OG0006146	15
CG12877_OG0001472_OG0	1504
CG1288_OG0001350	0
CG12880_OG0005345	1774
CG12883_OG0001474	263
CG12885_OG0001477	38
CG12895_OG0006308	422
CG12909_OG0002821	778
CG12910_OG0006305	543
CG12911_OG0006304	408
CG12914_OG0002819	0
CG12917_OG0002815	0
CG12920_OG0006291	0
CG12926_OG0006349	403
CG12929_OG0006357	141
CG12934_OG0006315	44
CG12935_OG0002846	249
CG12942_OG0001596_OG0	883
CG12945_OG0004570	788
CG12947_OG0004568	237
CG12948_OG0004558	902
CG12963_OG0001641_OG0	0
CG12964_OG0002996_OG0	753
CG12970_OG0006808	177
CG12971_OG0010294	1
CG12974_OG0010307	12
CG12983_OG0010332	2
CG12984_OG0003949	2
CG12985_OG0000915	0
CG12986_OG0011685	0
CG1299_OG0000523_OG0	4302
CG12990_OG0007696	15
CG12991_OG0007703	2074
CG12992_OG0011688	2
CG12994_OG0007707	0
CG12995_OG0008599	0
CG12998_OG0011739	6
CG13000_OG0011738	0
CG13001_OG0008580	924
CG13002_OG0008577	2
CG13003_OG0008572	2728
CG13004_OG0008570	272
CG13005_OG0008567	363
CG13008_OG0008305	0
CG13010_OG0003260	3
CG13012_OG0008317	274
CG13014_OG0008547	491
CG13016_OG0006536	619
CG13018_OG0006537	91
CG13021_OG0003241	5
CG13022_OG0010698	0
CG13023_OG0010699	52
CG13024_OG0010708	1004
CG13026_OG0010716	2
CG13028_OG0004010	18
CG13031_OG0012200	429
CG13032_OG0004014_OG0	2
CG13033_OG0010736	3
CG13038_OG0010761	221
CG13039_OG0010762	0
CG1304_OG0000265_OG0	0
CG1304_OG0000265_OG1	0
CG13040_OG0010763	6
CG13041_OG0000280_OG0	1193
CG13041_OG0000280_OG0.2	2583
CG13042_OG0010767	0
CG13043_OG0000281_OG0	4
CG13043_OG0000281_OG1	1143
CG13044_OG0010768	8573
CG13045_OG0000814	91
CG13046_OG0010771	351
CG13047_OG0010772	16
CG13048_OG0010773	0
CG13049_OG0010774	1
CG13051_OG0011898	132
CG13053_OG0010778	0
CG13054_OG0010779	4
CG13055_OG0010780	4
CG13056_OG0010757	38
CG13058_OG0004021	1
CG13059_OG0010764	7072
CG13062_OG0010766	1
CG13064_OG0010775	30
CG13065_OG0010776	0
CG13066_OG0012201	2
CG13068_OG0002030_OG1	255
CG13069_OG0004022	9
CG1307_OG0004308	1351
CG13070_OG0012202	2
CG13071_OG0011899	66
CG13073_OG0012731_OG0	16
CG13074_OG0010797	3
CG13075_OG0000216_OG0	10
CG13075_OG0000216_OG1	2
CG13077_OG0009097	23
CG13078_OG0003575_OG0	0
CG13081_OG0003574	0
CG13082_OG0009094	3741
CG13083_OG0009084	0
CG13084_OG0009083	5
CG13085_OG0001922	43
CG13086_OG0003709	22
CG13088_OG0001266	261
CG1309_OG0010533	2235
CG13096_OG0003720	5658
CG13097_OG0001923	1312
CG13101_OG0009304	214
CG13102_OG0009298	13
CG13108_OG0009295	66
CG13110_OG0011792	0
CG13113_OG0001247_OG0	0
CG13114_OG0009279	6
CG13116_OG0001878	408
CG13123_OG0001877	157
CG13124_OG0003502	6833
CG13126_OG0003515	412
CG13127_OG0001844	0
CG13131_OG0000790_OG0	0
CG13133_OG0003525	17
CG1314_OG0011674	0
CG13144_OG0009363	14
CG13148_OG0007214	2
CG13151_OG0006215	487
CG13154_OG0006206	1
CG13155_OG0006196	40
CG13157_OG0002779	22
CG1316_OG0000430_OG0	2916
CG13168_OG0006184	1
CG1317_OG0011084	4677
CG13170_OG0006182	738
CG13171_OG0006180	0
CG13177_OG0012831	167
CG13185_OG0002928	2675
CG13186_OG0006594	54
CG13192_OG0006567	574
CG13193_OG0006565	1
CG13196_OG0006560	0
CG13197_OG0006563	1120
CG13202_OG0001123_OG0	13
CG13203_OG0006235	34
CG13204_OG0006233	1599
CG13215_OG0002793_OG0	71
CG13216_OG0001568_OG0	0
CG13218_OG0002791_OG0	1
CG13220_OG0001573_OG0	1345
CG13223_OG0001571_OG0	0
CG13226_OG0002794_OG0	3
CG13227_OG0006218_OG0	4370
CG13228_OG0011587_OG0	0
CG13229_OG0002786_OG0	43
CG13229_OG0002787_OG0	3612
CG13231_OG0006217	3
CG13239_OG0009815	16
CG1324_OG0007509	0
CG13243_OG0009147	0
CG13247_OG0010378	10
CG13248_OG0010371	49
CG13250_OG0011870	13
CG13251_OG0010355	16
CG13252_OG0003952	1445
CG13258_OG0009399	3
CG13272_OG0008882	368
CG13280_OG0008881	10
CG13282_OG0008887	350
CG13285_OG0010583	341
CG13287_OG0010216	5
CG13288_OG0010220	5
CG13293_OG0003937	20
CG13295_OG0010231	444
CG13297_OG0010242	1
CG13299_OG0011864	17
CG13300_OG0003943	1163
CG13305_OG0011196	2
CG13306_OG0011204	90
CG13308_OG0004102	0
CG13309_OG0011211	23
CG13310_OG0011207	12
CG13312_OG0011210	0
CG13313_OG0004105_OG0	7
CG13314_OG0011224	168
CG13315_OG0011237	423
CG13318_OG0004834	1271
CG13319_OG0006667	1105
CG13321_OG0006673	8
CG13326_OG0006545	0
CG13330_OG0007271	0
CG13331_OG0007273	9
CG13332_OG0007274	35
CG13334_OG0007281	15
CG13337_OG0011662	6
CG13339_OG0007296	228
CG13344_OG0007304	647
CG13358_OG0007351	10
CG13359_OG0012499	37
CG13360_OG0010145	332
CG13361_OG0003189	12
CG13362_OG0007862	11
CG13364_OG0001174_OG0	0
CG13365_OG0007831	398
CG13367_OG0003188_OG0	931
CG13369_OG0003181	1398
CG13375_OG0007847	5
CG13377_OG0007849	5785
CG13380_OG0010135	0
CG13384_OG0003473	1041
CG13385_OG0012520	0
CG13386_OG0003471	45
CG1339_OG0006721	6
CG13390_OG0003479	302
CG13392_OG0003476	217
CG13397_OG0003469	237
CG13398_OG0003468	298
CG13403_OG0008236	58936
CG13404_OG0008224	13
CG13405_OG0011376	0
CG13407_OG0004768	3
CG13408_OG0004770	88
CG13409_OG0004775	57
CG13423_OG0007099	1
CG13426_OG0011654	0
CG13427_OG0003049	0
CG13428_OG0007100	7
CG13430_OG0001658	184
CG13436_OG0006622	17
CG13437_OG0006285	12
CG13438_OG0006243	3
CG1344_OG0012226	388
CG13442_OG0006244	0
CG13443_OG0006248	0
CG13445_OG0003880	0
CG13449_OG0009980	16
CG13454_OG0003875_OG0	3
CG13455_OG0009966	0
CG13457_OG0001288	14
CG13458_OG0004037	281
CG13460_OG0010841	122539
CG13465_OG0000343_OG0	0
CG13471_OG0004048	0
CG13473_OG0010860	1
CG13474_OG0004049	0
CG13476_OG0012898	0
CG13481_OG0000339_OG0	5
CG13481_OG0000339_OG1	0
CG13484_OG0010886	390
CG13488_OG0001544_OG1	6
CG13492_OG0005946	1
CG13501_OG0005936	1
CG13502_OG0005931	34
CG13502_OG0012991	4
CG13506_OG0007028	1688
CG13510_OG0006998	210
CG13511_OG0006997	15
CG13516_OG0006995	621
CG13526_OG0006986	0
CG13527_OG0006984	0
CG13531_OG0006978	936
CG13532_OG0006975	118
CG13538_OG0005981	0
CG13539_OG0012044	0
CG1354_OG0007555	9883
CG13541_OG0012280	0
CG13544_OG0005976	1
CG13545_OG0012580	16891
CG13551_OG0000540_OG1	502
CG13551_OG0012048	4595
CG13557_OG0012477	2
CG13558_OG0001556	0
CG13559_OG0012047	2
CG13561_OG0011643	39
CG13562_OG0011631	89
CG13575_OG0006892	3
CG13577_OG0001150_OG0	1
CG13578_OG0006898	26
CG13579_OG0006013	0
CG1358_OG0006724	140
CG13581_OG0002746	0
CG13585_OG0011574	1135
CG13587_OG0006025	1
CG13594_OG0006033	7
CG13599_OG0005537	316
CG1360_OG0006725	225
CG13601_OG0005534	733
CG13603_OG0005332	1220
CG13605_OG0005319	1541
CG13606_OG0005306	33
CG13607_OG0005318	193
CG13609_OG0012982	27
CG13613_OG0005278	0
CG13614_OG0002525_OG0	0
CG13615_OG0002524	0
CG13616_OG0005272	3
CG13618_OG0005267	69
CG13622_OG0005268	2
CG13623_OG0005265	238
CG13625_OG0004618	936
CG13627_OG0004629	19
CG13630_OG0004630	2447
CG13631_OG0004635	498
CG13634_OG0004637	5
CG13641_OG0004650	13
CG13643_OG0002274	113
CG13653_OG0002504	47
CG13654_OG0005174	47
CG13663_OG0011496	403
CG13667_OG0004090_OG0	314
CG13670_OG0011168	1
CG13671_OG0004086_OG0	0
CG13675_OG0000560_OG2	10
CG13676_OG0003984	18099
CG13678_OG0000129_OG3	3066
CG1368_OG0008241	55029
CG13685_OG0010463	32
CG13689_OG0008772	132
CG13690_OG0008752	568
CG13692_OG0008754	6
CG13698_OG0010125	1152
CG13699_OG0003907_OG0	37
CG13705_OG0010610	3883
CG13707_OG0010613	133
CG13708_OG0010614	5
CG1371_OG0006292	5557
CG13711_OG0010618	2
CG13712_OG0010619	0
CG13713_OG0010620	4
CG13716_OG0010627	0
CG13720_OG0004084	1
CG13721_OG0012208	52
CG13722_OG0011130	17217
CG13723_OG0010915	0
CG13724_OG0010917	1
CG13725_OG0010918	0
CG13727_OG0004055	12
CG13728_OG0010923	33
CG13731_OG0011910	133513
CG13733_OG0010089	5
CG13738_OG0011907	0
CG13739_OG0002891	34
CG13743_OG0006405	17
CG13744_OG0006409	3
CG13747_OG0006408	0
CG13748_OG0006626	0
CG13751_OG0001660_OG0	770
CG13760_OG0007606	461
CG13766_OG0009602	168
CG13771_OG0009612	2
CG13775_OG0003750_OG0	144
CG13784_OG0000956_OG0	193
CG13786_OG0003631	1
CG13796_OG0001883_OG0	1494
CG13801_OG0000219_OG0	1
CG13801_OG0000219_OG1	0
CG13806_OG0011077	2
CG13807_OG0011075	271
CG13810_OG0011066	0
CG13813_OG0010189	3
CG13829_OG0011464	2
CG13833_OG0004687	3389
CG13837_OG0002276	1
CG13838_OG0011993	0
CG13841_OG0004694	2
CG13842_OG0004706	3
CG13847_OG0004737	83
CG13850_OG0004743	984
CG13855_OG0004744	6
CG13856_OG0004745	613
CG13857_OG0004746	37
CG13862_OG0004760	0
CG13868_OG0007089	1407
CG13868_OG0013578	222
CG13869_OG0007075	0
CG1387_OG0008528	0
CG13870_OG0007093	30
CG13871_OG0003047	4
CG13872_OG0007071	21
CG13875_OG0011381	234
CG13876_OG0001334_OG0	134
CG13877_OG0011937	264
CG13884_OG0000403_OG0	0
CG13887_OG0011343	6719
CG13891_OG0002060	1
CG13893_OG0011360	2157
CG13894_OG0004129	478
CG13895_OG0004128	1371
CG13901_OG0011344	554
CG13907_OG0011337	1853
CG13912_OG0011325	35
CG13917_OG0011285	3235
CG13919_OG0011274	181
CG13920_OG0011271	535
CG13921_OG0011032	612
CG13924_OG0011054	19
CG13926_OG0011282	706
CG13928_OG0011279	363
CG13930_OG0011024	16
CG13931_OG0004073	0
CG13933_OG0011036	1178
CG13937_OG0011056	209
CG13949_OG0003375	5
CG13950_OG0003376	37
CG13954_OG0006374	351
CG13955_OG0002890_OG0	242
CG13962_OG0012240	0
CG13970_OG0009133_OG0	0
CG13972_OG0005361	9
CG13983_OG0002696	0
CG13991_OG0000661_OG1	0
CG13992_OG0002070_OG0	3
CG13994_OG0011942	798
CG13995_OG0000538_OG0	35
CG13999_OG0000662_OG0	6
CG14005_OG0001926	753
CG14006_OG0001927	0
CG14007_OG0009567	5
CG14011_OG0003731	1
CG14013_OG0003734	2
CG14014_OG0009443	0
CG14015_OG0009446	33
CG14017_OG0003733	0
CG14020_OG0003686	9
CG14022_OG0008831	231
CG14024_OG0003410_OG0	26
CG14034_OG0008836	1
CG14036_OG0008842	7
CG14042_OG0001816	10
CG14043_OG0003425	1383
CG14044_OG0008964	23
CG14050_OG0000684	60
CG14052_OG0007777	1
CG14053_OG0012099	0
[truncated: 9,910 more rows]
