# Supplementary material for: Evolution of chemosensory tissues and cells across ecologically diverse Drosophilids
Source: Nat Commun. 2024 Feb 5;15:1047. doi: 10.1038/s41467-023-44558-4 (PMC10844241; doi:10.1038/s41467-023-44558-4)
Supplement: Supplementary file 18 — Supplementary Data 15 [file 41467_2023_44558_MOESM18_ESM.zip › all_count_tables_renamed/SIMH6FO_counts_trim_genes_FBids_1_1_sorted.txt]

128up_OG0006588	1960
14-3-3epsilon_OG0002478	15291
14-3-3epsilon_OG0001126_OG1	9517
140up_OG0004534	435
18w_OG0003044	598
26-29-p_OG0010897	18405
2mit_OG0000576_OG0	2
5-HT1A_OG0006644	9
5-HT1B_OG0006647	11
5-HT2A_OG0000287_OG0	8
5-HT2B_OG0011472	1
5-HT7_OG0005777	8
5PtaseI_OG0005188	870
7B2_OG0004187	68
a_OG0006460	1441
a10_OG0010691	2
a5_OG0009037	0
a6_OG0007651	994
AANATL2_OG0003640	141
AANATL4_OG0000091_OG1	2
AANATL7_OG0007605	6
Aasdh_OG0001831	595
Aatf_OG0001947	1251
aay_OG0011265	4256
ab_OG0009683	74
ab_OG0009684	33
ABCB7_OG0011281	2814
Pmp70_OG0003257	7833
Abd-B_OG0005000	1361
Abi_OG0002227_OG0	1006
Abl_OG0010722	4950
abo_OG0009656	543
Abp1_OG0010565	2816
abs_OG0003097	956
ac_OG0007843	0
Ac13E_OG0008321	1031
Ac3_OG0009573	42
Ac78C_OG0010320	186
Acam_OG0000252_OG0	0
Acam_OG0000252_OG1	0
Acam_OG0005131	0
CG9149_OG0011313	1794
Acbp1_OG0009246	905
Acbp2_OG0010415	14011
Acbp4_OG0000311_OG0	129
Acbp4_OG0000311_OG1	9
Acbp6_OG0010414	16
ACC_OG0007193	43566
AcCoAS_OG0000812	21722
Ace_OG0000652_OG0	29
Acer_OG0000953_OG0	1261
Acer_OG0003808	5527
Acf_OG0002671	6646
Achl_OG0002770	201
acj6_OG0008333	0
acj6_OG0008334	1
Ack_OG0010507	2687
Ack-like_OG0006546	1430
Acn_OG0009540	4479
CG5009_OG0006075	1873
Acox57D-d_OG0006913	3814
Acox57D-p_OG0001151	4052
Acp1_OG0009317	7
Acp32CD_OG0009664	0
Acp65Aa_OG0003939	146
Acph-1_OG0001513	1230
CG12512_OG0008829	834
CG18155_OG0007972	16
Acsl_OG0007133	20921
Act42A_OG0000022_OG0	6
Act42A_OG0000022_OG1	67
Act42A_OG0000022_OG3	99784
Act42A_OG0000022_OG4	15683
Act42A_OG0000022_OG5	4143
Actn_OG0003148_OG0	14646
Actn3_OG0011403_OG0	0
ACXB_OG0000046_OG0	2
ACXB_OG0000046_OG1	0
ACXB_OG0000046_OG2	0
ACXB_OG0000046_OG2.2	0
ACXD_OG0004078_OG0	241
Acyp_OG0009408	0
Acyp2_OG0011498	238
Ada_OG0002342	69
Ada1-2_OG0003777_OG0	315
Ada2a_OG0005051	151
Ada2b_OG0004799	1366
Ada3_OG0007872	1502
AdamTS-A_OG0005247	1021
AdamTS-A_OG0012010	17
AdamTS-B_OG0008089	146
Adar_OG0007649	1336
Adat1_OG0003596	24
Adck1_OG0006032	936
Adck5_OG0010063	1334
ADD1_OG0006579	1529
Adf1_OG0001636_OG0	0
Adgf-A_OG0001991_OG0	0
Adgf-A_OG0003900	194
Adgf-A2_OG0010109	1
Adgf-B_OG0010108	1
Adgf-C_OG0001030_OG0	131
Adgf-D_OG0002208_OG0	1476
Adgf-E_OG0006152	2
Adh_OG0003395_OG0	36
Adi1_OG0010940	1551
AdipoR_OG0004727	12413
CG3809_OG0004951	0
AdenoK_OG0003918_OG0	2097
Ady43A_OG0002958	271
AdoR_OG0005733	129
adp_OG0006108	1241
AdSS_OG0000854_OG0	9893
Aduk_OG0004873	1011
Ae2_OG0010984	3052
CG6512_OG0010913	3878
aft_OG0006080	935
Afti_OG0005567	1265
Ag5r_OG0008212	46
Ag5r2_OG0008213	1
AGBE_OG0007237	8387
AgmNAT_OG0001753	206
ago_OG0010530	10411
AGO1_OG0007307	3701
AGO2_OG0000119_OG0	2
Agpat1_OG0008448	1073
Agpat2_OG0003465	2184
Agpat3_OG0004018	5338
Agpat4_OG0004019_OG0	1907
ADPS_OG0002932	546
agt_OG0001016_OG0	192
Spat_OG0007723	5311
Ahcy_OG0001195_OG0	7616
AhcyL1_OG0011110	2589
AIF_OG0001225	3873
AIMP1_OG0007108	1822
AIMP2_OG0009977	1475
AIMP3_OG0005998	787
Adk1_OG0010829	2041
Adk3_OG0005467	694
Ak6_OG0007201	243
Akap200_OG0000367_OG0	4953
Akh_OG0010512	26
AkhR_OG0009627	1241
akirin_OG0010441	5057
Akr1B_OG0001292	11079
Akt1_OG0005415	3618
al_OG0008749	136
Aladin_OG0007570	1431
AlaRS_OG0003477	5564
AlaRS-m_OG0010596	1288
Alas_OG0006853	9262
alc_OG0006389	4472
Ald1_OG0005647	42373
Ald2_OG0005645	0
Aldh_OG0003615	12491
Aldh-III_OG0006742	9523
Aldh7A1_OG0003841_OG0	1018
Alg-2_OG0001588_OG0	1598
Alg1_OG0002607_OG0	0
Alg10_OG0000709_OG0	876
Alg11_OG0012170	1279
CG8412_OG0004562	1224
Alg14_OG0001194_OG0	55
Alg2_OG0010641	641
Alg3_OG0003012	108
Alg3_OG0006966	738
CG5287_OG0001281	459
CG5287_OG0003790	457
Alg9_OG0005173	1345
Alh_OG0004317	4051
Alh_OG0004319	1218
Alh_OG0011430	98
alien_OG0009301	1573
ALiX_OG0005343	3167
Alk_OG0006414	498
CG12179_OG0001176_OG0	2043
Alp1_OG0010289	2
Alp10_OG0010194	6
Alp11_OG0008522	6
Alp12_OG0003717	484
Alp13_OG0001034	4
Alp2_OG0000261_OG0	32
Alp2_OG0000261_OG1	1251
Alp4_OG0005779	14769
Alp6_OG0006360	98
Alp7_OG0003030	9
Alp9_OG0003931	1
alph_OG0000083_OG0	12
alph_OG0005113	3551
alpha-Catr_OG0006852	87
alpha-Est1_OG0004357	376
alpha-Est10_OG0004350	1483
alpha-Est2_OG0000314	2027
alpha-Est3_OG0004356	1651
alpha-Est6_OG0004354	9
alpha-Est7_OG0001351	2964
alpha-Est8_OG0004352	2317
alpha-Est9_OG0004351	809
alpha-Man-Ia_OG0003130	474
alpha-Man-Ia_OG0003131	503
alpha-Man-Ia_OG0001168	1541
alpha-Man-Ib_OG0005087	1878
alpha-Man-Ic_OG0011549	11
alpha-Man-IIa_OG0004878	2053
alpha-Man-IIb_OG0005229	1587
alpha-PheRS_OG0008296	2177
alpha-Spec_OG0011040	14846
alpha4GT1_OG0000948	1208
alphaCOP_OG0011275	4286
alphaSnap_OG0010384	2930
alphaTub67C_OG0010998	11609
Alr_OG0008278	902
alrm_OG0002498	94
Als2_OG0009863	3162
alt_OG0004894	9296
aly_OG0004083	0
Ama_OG0002112	5
Amacr_OG0009433	548
amd_OG0001918	65
Amnionless_OG0008741	23
amon_OG0011540	29
amos_OG0003702_OG0	0
AMPdeam_OG0008245	5269
Amph_OG0007204	5631
AMPKalpha_OG0001698	4091
Amt_OG0004607	0
Amun_OG0008385	7748
amx_OG0007575	685
Amy-p_OG0000157_OG0	346
Amy-p_OG0000157_OG0.2	168
Amyrel_OG0006416	0
ana_OG0006403	189
ana1_OG0002269	2235
ana2_OG0007120	1153
ana3_OG0006194	2318
Ance-2_OG0003658	4
Ance-3_OG0001891_OG0	167
Ance-3_OG0009407	124
Ance-4_OG0006406	1397
Ance-5_OG0005870	490
anchor_OG0010100	1173
Andorra_OG0011741	0
Ank2_OG0010460	179
Ankle2_OG0000780	6678
l(2)35Be_OG0003404_OG0	391
anox_OG0007490	1643
Ant2_OG0008041	108
antdh_OG0008007	1055
Antp_OG0002113	129
antr_OG0007227	14
AnxB10_OG0008082	3428
AnxB11_OG0008196	1900
AnxB9_OG0004410	10129
aop_OG0003458	2341
aos_OG0010741	304
Aos1_OG0002145_OG0	2817
AOX1_OG0005242	9165
AOX2_OG0000143_OG0	5856
AOX2_OG0000143_OG1	33
AOX4_OG0001465	1
ap_OG0005832	401
AP-1-2beta_OG0008273	5179
AP-1gamma_OG0007680	5875
AP-1mu_OG0005553	2359
AP-1sigma_OG0005334	2337
AP-2alpha_OG0008751	4126
AP-2mu_OG0004736	2490
AP-2sigma_OG0004385	820
Apc_OG0005387	2257
APC10_OG0005888	338
Apc2_OG0005308	2933
APC4_OG0003171_OG0	1137
APC7_OG0001703	1454
ApepP_OG0000963	1989
aph-1_OG0003552_OG0	679
aPKC_OG0006607	738
aPKC_OG0006608	2
aPKC_OG0006609	516
Aplip1_OG0011323	63
apn_OG0002443_OG0	3
apolpp_OG0012638	42421
app_OG0010830	1069
APP-BP1_OG0010070	1144
Appl_OG0007834	64
Aprt_OG0004075	638
Aps_OG0010085	4019
apt_OG0002733	2506
CG18815_OG0010034	5246
AQP_OG0007242	309
aqrs_OG0005393	0
aqz_OG0001049_OG1	11926
ara_OG0009939	51
aralar1_OG0001518	6460
Arc1_OG0002768_OG0	3946
Arc2_OG0006127	280
Arc42_OG0001370_OG0	2798
Archease_OG0002289_OG0	322
Arf51F_OG0006831	2072
Arf79F_OG0012164	9142
ArfGAP1_OG0010836	2611
ArfGAP3_OG0003816_OG0	3716
Arfip_OG0005451	898
Arfrp1_OG0007681	618
arg_OG0003183	1775
arg_OG0007835	1254
Argk_OG0011233	36033
Argk_OG0011925	2159
Argl_OG0009800	1107
CG31469_OG0002209_OG0	217
ArgRS_OG0008151	2132
ArgRS-m_OG0004367	304
ari-1_OG0007878	2291
ari-2_OG0003028	2225
Arl1_OG0010003	1344
Arl2_OG0004816	243
Arl5_OG0011164	1181
Arl6_OG0007042	0
Arl6IP1_OG0004993	1480
Arl8_OG0004797	1345
arm_OG0007636	12817
armi_OG0002027	2987
Arp1_OG0004441	2665
Arp10_OG0007423	2183
Arp2_OG0001770	3211
Arp3_OG0010555	2571
Arp5_OG0001448_OG0	700
Arp53D_OG0011600	0
Arp6_OG0008512	1136
Arp8_OG0007614	1703
Arpc1_OG0009187	2631
Arpc2_OG0009417	5454
Arpc3A_OG0005226	726
Arpc3B_OG0008590	62
Arpc4_OG0008719	941
Arpc5_OG0008957	839
arr_OG0007264	1120
Arr1_OG0009490	50
Arr2_OG0004099	79
Ars2_OG0005840	5346
Art1_OG0004911	4143
Art2_OG0008773	1
Art3_OG0004604	1594
Art4_OG0004574	2855
Art6_OG0004528_OG0	0
Art7_OG0001547_OG0	904
Art8_OG0009662	232
Art9_OG0002219_OG0	0
Arts_OG0000486_OG0	7007
aru_OG0003377	3236
Arv1_OG0013036	288
arx_OG0009914	468
Asap_OG0007180	3183
Asator_OG0002682_OG1	441
Asciz_OG0010646	402
ase_OG0007840	3
asf1_OG0009889	2209
ash1_OG0000982_OG0	0
ash2_OG0004623	1275
Ask1_OG0004518	4328
asl_OG0004217	2033
AsnRS_OG0003707	3816
AsnRS-m_OG0006452	202
AsnS_OG0000992	898
asp_OG0004633	3441
Asph_OG0006509	3549
ASPP_OG0006932	806
CG9572_OG0008488	1625
AspRS_OG0006665	5202
AspRS-m_OG0008886	3162
asrij_OG0006972	1366
asRNA:CR31429_OG0002339_OG0	582
asRNA:CR42743_OG0003772_OG0	0
asRNA:CR43299_OG0012338_OG0	0
asRNA:CR43426_OG0012535_OG0	0
asRNA:CR43454_OG0002277_OG0	233
asRNA:CR43463_OG0001607_OG0	503
asRNA:CR43809_OG0003675_OG0	1036
asRNA:CR44106_OG0002406_OG0	4
asRNA:CR44169_OG0002969_OG0	8
asRNA:CR44179_OG0001455_OG0	2214
asRNA:CR44372_OG0000331_OG0	2
asRNA:CR44372_OG0000331_OG1	1
asRNA:CR44894_OG0012090_OG0	1
asRNA:CR45044_OG0005605_OG0	992
asRNA:CR45195_OG0000203_OG0	643
asRNA:CR45195_OG0000203_OG1	1985
asRNA:CR45350_OG0001645_OG0	3698
asRNA:CR45943_OG0010336	345
asRNA:CR46029_OG0000226_OG0	15
asRNA:CR46029_OG0000226_OG1	2
asRNA:CR46139_OG0003106_OG0	47
asRNA:CR46246_OG0011916	0
asRNA:CR46354_OG0002193_OG0	110
asRNA:CR46473_OG0000925_OG0	4740
Ass_OG0001346	1158
ast_OG0003560	1591
AstA_OG0004634	12
AstA-R1_OG0000689	6
AstA-R2_OG0005396	141
AstC_OG0009668	6
AstC-R1_OG0010134	3
AstC-R2_OG0001295_OG0	2
AstCC_OG0009669	0
asun_OG0002419_OG0	747
Asx_OG0006138	2656
Atac1_OG0003748_OG0	0
Atac2_OG0009508	478
Atac3_OG0000828	808
Tat_OG0001330	1134
Ate1_OG0003045	1686
Atet_OG0003384	529
Atf-2_OG0006059	569
Atf3_OG0007763	1192
Atg1_OG0009929	231
Atg1_OG0009931	2904
Atg10_OG0001598	41
Atg101_OG0008681	672
Atg12_OG0011904	186
Atg13_OG0004817	2386
Atg14_OG0005089	1240
Atg16_OG0005703	1476
Atg17_OG0004232	4039
Atg18a_OG0011152	2942
Atg18b_OG0001271_OG0	685
Atg2_OG0011112	5681
Atg3_OG0009922	2266
Atg4a_OG0009014	2505
Atg4b_OG0005256	1484
Atg5_OG0007974	661
Atg6_OG0005323	855
Atg7_OG0006714	786
Atg8a_OG0008043	7501
Atg8b_OG0005571	0
Atg9_OG0006487	2441
atilla_OG0011822	7096
atk_OG0010362	11
atl_OG0001399	5923
atms_OG0004154	1413
ato_OG0004804	0
Atox1_OG0012695	998
ATP6AP2_OG0004869	8537
ATP7_OG0008369	3195
ATP8A_OG0007260	3383
ATP8A_OG0007261	353
Atpalpha_OG0002140	21598
ATPCL_OG0006680	23982
ATPsynB_OG0010987	9301
ATPsynbeta_OG0005823	39059
ATPsynbetaL_OG0001317	70
ATPsynC_OG0005792	25179
ATPsynCF6_OG0005500	5524
ATPsynCF6L_OG0010605	0
ATPsynD_OG0004477	8138
ATPsyndelta_OG0007526	5921
ATPsynE_OG0005568	3993
ATPsynG_OG0009657	5458
ATPsyngamma_OG0005690	11254
ATPsynGL_OG0009315	0
ATPsynO_OG0012619	7411
AttC_OG0000164_OG0	846
AttC_OG0007258	1782
AttD_OG0004890	20
Atu_OG0002096	2606
Atx-1_OG0012102	9
Atx2_OG0011501	6643
Atxn7_OG0003444	1801
aub_OG0000482_OG0	552
aurA_OG0004964	2022
aurB_OG0009647	1195
aust_OG0001881	2
aux_OG0003096_OG0	3538
ave_OG0006159	398
Aven_OG0003291	535
awd_OG0002664	21006
Awh_OG0010478	450
axed_OG0010262	205
Axn_OG0005720	2870
axo_OG0003993	2196
axo_OG0010625	930
axo_OG0010626	2882
axo_OG0010628	800
Axs_OG0008319	940
Axud1_OG0003447	2760
az2_OG0006736	845
azot_OG0000210_OG0	0
azot_OG0000210_OG1	0
b_OG0009189	306
B-H1_OG0000267_OG0	59
B-H1_OG0000267_OG1	74
B4_OG0009202	3135
B52_OG0001376_OG0	6636
b6_OG0007653	10
B9d1_OG0005246	8
B9d2_OG0005830	0
bab1_OG0011327	63
bab1_OG0011328	64
bab2_OG0011326	1893
babo_OG0006628	1963
babos_OG0007027	1000
Bacc_OG0008947	12503
Bace_OG0000801_OG0	427
baf_OG0003792	1424
bai_OG0005189	2402
Balat_OG0007229	1
Baldspot_OG0010721	5041
ball_OG0001092_OG1	2537
bam_OG0005170	1135
bap_OG0001358_OG0	50
Bap111_OG0007677	8154
Bap170_OG0000903_OG0	1107
Bap55_OG0005900	1623
Bap60_OG0008560	5000
IMPPP_OG0000305_OG1	5749
barc_OG0010291	1710
bark_OG0008784	499
barr_OG0000425_OG0	2460
baz_OG0008596	2509
bb8_OG0005496	2
bbc_OG0007266	6707
CG18067_OG0007098	26142
bbg_OG0010871	386
bbg_OG0010872	1799
BBIP1_OG0004876	267
BBS1_OG0010413	3
BBS4_OG0002785_OG0	11
BBS5_OG0002086	18
BBS8_OG0008755	6
BBS9_OG0006919	34
bbx_OG0008688	4631
bc10_OG0010387_OG0	69
BCAS2_OG0005540	569
bcd_OG0002111_OG0	2511
bchs_OG0003722	10
BCL7-like_OG0007566	954
bcn92_OG0007793	597
Bdbt_OG0004400	559
bdg_OG0006805	2598
bdl_OG0003385	162
Bdp1_OG0009215	1362
be_OG0000785	1360
BEAF-32_OG0006164	2912
beag_OG0004860	1004
beat-Ia_OG0011784	4
beat-Ib_OG0009146	13
beat-Ic_OG0001866_OG0	2
beat-IIa_OG0005482	35
beat-IIb_OG0005481	18
beat-IIIa_OG0009463	12
beat-IIIb_OG0009460	4
beat-IIIc_OG0003687	70
beat-IV_OG0005508	7
beat-Va_OG0005024	3
beat-Vb_OG0005021	11
beat-Vc_OG0001062_OG0	7
beat-VII_OG0011542	1
beat-VII_OG0011544	0
beg_OG0004008	546
bel_OG0001048	13719
Bem46_OG0008920	699
ben_OG0000514_OG0	3522
Best1_OG0002590_OG0	3732
Best2_OG0010251	5254
Best3_OG0009963	6
Best4_OG0000558_OG0	0
Bet1_OG0003845_OG0	787
Bet3_OG0004072	726
beta-PheRS_OG0005298	1761
beta-Spec_OG0007697	18067
beta'COP_OG0009212	4080
beta3GalTII_OG0012738	320
beta4GalNAcTA_OG0006521	587
beta4GalNAcTB_OG0002610	658
beta4GalT7_OG0005195	765
betaCOP_OG0008653	5924
betaggt-I_OG0008962	1710
betaGlu_OG0002667	619
CG32396_OG0011696	4
Bgb_OG0011276	1013
bgcn_OG0001647	1652
bgm_OG0009412	8931
BHD_OG0010421	163
bi_OG0003201	96
bi_OG0012904	6
BI-1_OG0004087	3278
bib_OG0001843_OG0	1
BicC_OG0009143	35922
BicD_OG0009474	3777
CG11873_OG0005086	1445
bif_OG0003277	12586
bif_OG0012761	2425
BigH1_OG0001085_OG0	6707
bigmax_OG0005365	602
Bili_OG0002506_OG0	11
bin_OG0010286	58
Bin1_OG0005423	642
bin3_OG0007310	6653
bip1_OG0010560	1316
Bka_OG0009250	441
blanks_OG0011885_OG0	3
Blimp-1_OG0010196	1328
Blm_OG0002608	1345
Blos1_OG0006148	219
Blos2_OG0010078	197
Blos3_OG0009918	177
Blos4_OG0010933	383
blot_OG0010924	1486
blow_OG0006726	503
blp_OG0005216	777
blw_OG0006982	39016
bma_OG0010967	5
Bmcp_OG0010022	1183
bmm_OG0010858	3619
bnb_OG0001206_OG1	996
CG5059_OG0012191	2257
bnk_OG0005787	0
bnl_OG0004512	257
boca_OG0006727	997
bocks_OG0002575_OG0	1579
BOD1_OG0005544	3833
boi_OG0007601	998
boi_OG0007603	613
boil_OG0012322	0
bol_OG0011238	841
boly_OG0007153	0
BomBc1_OG0001623	1014
BomBc2_OG0000769_OG0	5587
BomBc3_OG0004769	258
BomT3_OG0011469	3513
bon_OG0004934	3538
bond_OG0004726	411
bonsai_OG0007008	1065
Boot_OG0006400	2287
bor_OG0004967	1757
bora_OG0003911	2215
BORCS5_OG0008208	1476
BORCS6_OG0011365	211
BORCS7_OG0007103	77
borr_OG0009292	3585
boss_OG0005676	7
botv_OG0006642	1124
bou_OG0007819	316
bowl_OG0008785	409
BoYb_OG0000400_OG0	965
br_OG0007659	49
br_OG0011928	9
Br140_OG0001629	5752
brat_OG0001919	9369
Brca2_OG0000883	1529
Brd_OG0010852	0
CG7154_OG0009310	4337
Brd8_OG0002488	1713
Bre1_OG0010209	5107
Brf_OG0005483	719
Brf_OG0005485	189
brk_OG0007975	329
brm_OG0009999	6394
Brms1_OG0008442	1595
Bro_OG0011272	0
brp_OG0000499_OG1	42
l(3)72Ab_OG0009997	3616
bru1_OG0009737	64
bru1_OG0009738	17457
bru2_OG0009740	1968
bru2_OG0011823	22
bru2_OG0012161	333
bru3_OG0010907	163
bru3_OG0011909	3
Bruce_OG0004896	5323
brun_OG0003663	3137
brv1_OG0000706_OG0	0
brv2_OG0010919	1
brv3_OG0011666	4
BRWD3_OG0005288	6878
brwl_OG0009277	2093
bs_OG0003002	606
bs_OG0006897	431
bsf_OG0001906_OG0	0
Bsg_OG0009780	6276
Bsg25D_OG0003412_OG0	3178
bsh_OG0009110	2
bsk_OG0012344	894
bt_OG0000537_OG1	44
BTBD9_OG0000546_OG0	3
BtbVII_OG0011887	2827
btd_OG0007557	561
Btk29A_OG0001838	4098
Btk29A_OG0011763	366
btl_OG0002041	281
btn_OG0004719	2
Btnd_OG0008611	6
btsz_OG0001035_OG1	681
btsz_OG0004581	1
btv_OG0003692	1
btv_OG0009487	10
btz_OG0005342	4867
Bub1_OG0001806_OG0	2534
Bub3_OG0005120	2105
BubR1_OG0000657_OG0	2454
Buffy_OG0006561	247
bug_OG0006803	385
Bug22_OG0009372	740
BuGZ_OG0008876	2270
CG8270_OG0010257	693
bun_OG0000556	1890
bun_OG0009749	4453
bur_OG0003683_OG0	5989
Burs_OG0001045_OG0	3
bves_OG0007497	476
bves_OG0007499	426
bw_OG0006000	13
bwa_OG0009122	163
bwa_OG0012525	122
Bx_OG0008666	1
Bx_OG0008667	1097
Bx42_OG0007682	3644
by_OG0005550	4281
byn_OG0010803	1070
bys_OG0007950	1343
c-cup_OG0012143	0
c(3)G_OG0001464_OG0	56
c11.1_OG0007569	4101
c12.1_OG0007568	1377
c12.2_OG0007567	2354
C15_OG0002126_OG0	6
C1GalTA_OG0009799	912
C3G_OG0007801	2471
C901_OG0008027	3
ca_OG0005700	3332
Ca-alpha1D_OG0009140	946
Ca-alpha1T_OG0003323	129
Ca-beta_OG0009681	263
Ca-Ma2d_OG0009139	732
CaBP1_OG0008860	4225
cac_OG0000605_OG0	31
cact_OG0009392	14445
cactin_OG0003129	1475
cad_OG0009437	4942
Cad74A_OG0010922	142
Cad86C_OG0002368	370
Cad87A_OG0001088_OG0	292
Cad89D_OG0001058_OG0	1
Cad96Ca_OG0011497	704
Cad96Cb_OG0005172	0
Cad99C_OG0005704	857
CadN_OG0000277_OG1	16
Caf1-105_OG0002830	3991
Caf1-180_OG0007408	8009
Caf1-55_OG0001036	4940
cag_OG0001595_OG0	380
CAH1_OG0009192	4148
CAH13_OG0002843	0
CAH14_OG0002807	1
CAH15_OG0006256	0
CAH16_OG0000498_OG1	3
CAH2_OG0001000_OG0	895
CAH3_OG0003177	1786
CAH5_OG0005796	36
CAH7_OG0000840	945
CAH8_OG0004748	877
CAH9_OG0005622	516
CAHbeta_OG0002334	488
cal1_OG0002556_OG0	0
CalpA_OG0003035	1643
CalpB_OG0010971	2592
CalpC_OG0008186	1219
Calr_OG0005564	19406
Cals_OG0013279_OG0	1081
Calx_OG0002139_OG0	87
Calx_OG0004417	2076
Calx_OG0004418	2342
calypso_OG0006121	1226
Cam_OG0012053	11760
CaMKI_OG0012767	7110
CaMKII_OG0013280	5025
Camp_OG0005907	1760
Camta_OG0006364	1109
Camta_OG0006365	138
can_OG0004061_OG0	1
CanA1_OG0005778	646
CanB_OG0000231_OG0	51
CanB_OG0000231_OG1	3725
Cand1_OG0009382	3145
CAP_OG0000587_OG0	5785
CAP_OG0012405	14
Cap-D2_OG0005121	2012
Cap-D3_OG0009448	959
Cap-G_OG0002924	5120
Cap-H2_OG0004906	1021
Capa_OG0005712	3
Caper_OG0009347	4889
Capr_OG0010138	9830
caps_OG0010156	2162
caps_OG0010157	1622
capt_OG0009025	6746
capu_OG0000612_OG0	703
car_OG0007437	1163
CARPA_OG0007960	7
CARPB_OG0007554	146
CarT_OG0009432	8
cas_OG0004236	44
casp_OG0006502	3123
cass_OG0009476	2566
Cat_OG0003869	30904
cathD_OG0002862	18979
cato_OG0006491	0
Catsup_OG0009538	1958
caup_OG0009938	16
cav_OG0000654	1434
caz_OG0003243_OG0	2929
cbc_OG0007265	783
Cbl_OG0002051_OG0	0
CBP_OG0001721	2607
CBP_OG0007971	2674
Cbp20_OG0005066	644
Cbp53E_OG0006447	112
Cbp80_OG0007913	1241
Cbp80_OG0007915	1790
Cbs_OG0003124	2059
cbs_OG0007263	1591
cbt_OG0008760	2857
Cby_OG0004789	18
Cc2d2a_OG0002702	8
CCAP_OG0011467	1
CCAP-R_OG0000870	19
ccb_OG0012089	1
CCDC151_OG0011900	1
CCDC53_OG0009785	337
Ccdc58_OG0010399	624
Ccdc85_OG0008917	270
CCHa1_OG0004530	3
CCHa1-R_OG0006065	69
CCHa2_OG0002186_OG0	3091
CCHa2-R_OG0005836	6
Cchl_OG0004776	3378
CCKLR-17D1_OG0003334	1
CCKLR-17D1_OG0008675	3
CCKLR-17D1_OG0011744	0
CCKLR-17D3_OG0008678	14
Ccm3_OG0005250	1511
Ccn_OG0010106	10
Ccn_OG0010107	16
Ccn_OG0012179	3
Ccp84Ab_OG0000178_OG0	164
Ccp84Ac_OG0001349_OG0	279
Ccp84Ae_OG0002110_OG0	515
Ccp84Af_OG0000109_OG0	61
Ccp84Af_OG0000109_OG1	0
Ccp84Af_OG0000109_OG2	591
Ccp84Ag_OG0001348_OG0	1466
Ccs_OG0006299	639
CCT1_OG0002281_OG0	7421
CCT2_OG0003145	12444
CCT3_OG0004995	8062
CCT4_OG0000979	6541
CCT5_OG0006600	12482
CCT6_OG0008508	8787
CCT7_OG0004839	3263
CCT7_OG0004841	1480
CCT8_OG0007117	8462
Ccz1_OG0010481	344
cd_OG0004708	2
CD98hc_OG0001357_OG0	8502
Cda4_OG0008701	572
Cda5_OG0008721	240
Cda9_OG0002707	5
CDase_OG0005749	58
cdc14_OG0009306	2114
Cdc16_OG0005493	1277
Cdc23_OG0009421	1401
Cdc27_OG0010426	3503
Cdc2rk_OG0006290	296
Cdc37_OG0011041	2766
Cdc42_OG0008268	2947
Cdc45_OG0007388	3875
Cdc5_OG0011371	2155
CDC50_OG0008483	1708
Cdc6_OG0002054	2356
Cdc7_OG0007729	4503
Cdep_OG0002087	837
Cdep_OG0004159	1274
CdGAPr_OG0009111	4173
cdi_OG0000729	4233
cDIP_OG0004394	1168
Cdk1_OG0000555_OG0	4
Cdk12_OG0009875	2058
Cdk2_OG0002391	2683
CDK2AP1_OG0008015	884
Cdk4_OG0006632	1564
Cdk5_OG0002993	993
Cdk5alpha_OG0009389	94
Cdk7_OG0001724	1039
Cdk8_OG0010977	600
Cdk9_OG0007009	764
Cdlc2_OG0000234_OG1	3056
cdm_OG0002482	3063
Cds_OG0010549	2530
Ced-12_OG0009727	1098
ced-6_OG0006366	13465
CenB1A_OG0004675	2863
CenG1A_OG0003595_OG0	2030
CenG1A_OG0009182	112
Cenp-C_OG0002322	3675
Cep135_OG0009952	484
Cep135_OG0009954	307
cep290_OG0004127	44
Cep89_OG0006812	3
Cep97_OG0008778	1009
cer_OG0012078	979
Cerk_OG0004182	3227
cert_OG0011161	1881
Cf2_OG0008971	3099
Cfp1_OG0007571	1826
CG5789_OG0004615	1343
cg_OG0006533	6306
CG10000_OG0005395	14
CG10005_OG0004963	34
CG10011_OG0005399	330
CG10013_OG0002410_OG0	7
CG10019_OG0008786	151
CG10026_OG0009081	1145
CG10029_OG0004344	1
CG10031_OG0008792	1486
CG10035_OG0004420	1
CG10038_OG0001436_OG0	602
CG10041_OG0012259_OG0	2
CG10051_OG0007036	74
CG10053_OG0004336	187
CG10055_OG0004329	2520
CG10062_OG0007038	93
CG10063_OG0010284	32
CG10064_OG0010282	14
CG10068_OG0004321	851
CG10073_OG0000065_OG2	21
CG10075_OG0010279	826
CG10077_OG0010277	12523
CG10082_OG0005964	4950
CG10086_OG0001355	126
CG10089_OG0010567	729
CG10098_OG0004320	1121
CG10104_OG0006132	0
CG10116_OG0010569	29
CG10126_OG0005023	998
CG10132_OG0009091	740
CG10137_OG0009093	114
CG10139_OG0006151	719
CG10140_OG0010573	0
CG10147_OG0010256	228
CG10151_OG0006160	22
CG10154_OG0010575	1
CG10163_OG0010252	146
CG10164_OG0001489	0
CG10165_OG0011781	295
CG10171_OG0010163	791
CG10175_OG0005507	216
CG10177_OG0001079_OG0	3
CG10184_OG0005509	522
CG10185_OG0005203	3
CG10189_OG0009087	232
CG10194_OG0009085	503
CG10195_OG0003572	367
CG10205_OG0006168	7
CG10208_OG0005527	650
CG10209_OG0006169	435
CG10211_OG0009505	1001
CG10222_OG0010165	433
CG10226_OG0010249	304
CG10237_OG0003462	10004
CG1024_OG0004294	1095
CG10252_OG0011517	0
CG10254_OG0002565	9467
CG10257_OG0006606	3
CG10264_OG0005208	3
CG10265_OG0006935	700
CG10274_OG0003940	1437
CG10280_OG0004257	1
CG10283_OG0001907_OG0	29
CG10286_OG0004292	1802
CG10298_OG0004288	0
CG10300_OG0005516	19
CG10301_OG0005515	10
CG10307_OG0005957	807
CG10311_OG0004972	628
CG10317_OG0004974	0
CG10321_OG0005965	4391
CG10324_OG0004994	557
CG10332_OG0005992	0
CG10333_OG0009507	1547
CG10336_OG0009516	1510
CG10337_OG0009096	142
CG10338_OG0009517	621
CG10339_OG0006873	38
CG10340_OG0001059_OG0	1073
CG10341_OG0009518	613
CG10343_OG0009520	710
CG10344_OG0007020	307
CG10345_OG0002430_OG0	262
CG10347_OG0000607_OG0	561
CG10348_OG0003704	36
CG10352_OG0008207	52
CG10353_OG0008206	529
CG10357_OG0010470	2
CG10359_OG0010469	476
CG10361_OG0010014	158
CG10362_OG0008202	26
CG10365_OG0005518	1652
CG10366_OG0009102	1441
CG10375_OG0005526	872
CG10376_OG0009519	1170
CG10383_OG0001909	1714
CG10384_OG0007018	9
CG10405_OG0004983	16
CG10407_OG0005207	53
CG10413_OG0003703_OG0	672
CG10417_OG0013094	4012
CG10418_OG0010832	269
CG10425_OG0002500	1385
CG10428_OG0001263_OG0	683
CG10431_OG0001914	265
CG10433_OG0006904	8039
CG10435_OG0002296_OG0	1650
CG10444_OG0007082	1836
CG10445_OG0001356	106
CG10459_OG0001605_OG0	17
CG10462_OG0009105	1333
CG10463_OG0009108	795
CG10466_OG0012145	284
CG10467_OG0010233	1106
CG10469_OG0010232	6339
CG10470_OG0009541	1052
CG10472_OG0000811_OG0	193
CG10479_OG0010225	419
CG10481_OG0009114	0
CG10483_OG0010221	214
CG10486_OG0010219	0
CG10492_OG0009544	5152
CG10494_OG0006908	378
CG10495_OG0009546	504
CG10505_OG0006927	5
CG10508_OG0010314	254
CG10510_OG0003948	1
CG10513_OG0005163	725
CG10514_OG0005162	3422
CG10516_OG0009998	1429
CG10527_OG0002810_OG0	678
CG10543_OG0006262	4106
CG10550_OG0000747	1720
CG10555_OG0008527	3449
CG10561_OG0009552	665
CG10565_OG0010321	6018
CG10576_OG0010200	9090
CG10581_OG0010326	0
CG10584_OG0010328	336
CG10587_OG0000094_OG0	0
CG10587_OG0000094_OG1	0
CG10587_OG0000094_OG2	0
CG10589_OG0003950	1
CG10591_OG0010195	1
CG10597_OG0003317	3
CG10598_OG0011740	174
CG10600_OG0009530	5148
CG10602_OG0009532	5876
CG10616_OG0010838	1849
CG10621_OG0001911	3635
CG10623_OG0001912	1083
CG10628_OG0009107	424
CG10631_OG0001241	2325
CG10646_OG0009949	391
CG10654_OG0009947	101
CG10657_OG0009951	881
CG10660_OG0010840	413
CG10663_OG0010839	259
CG10669_OG0005156	714
CG10674_OG0010603	977
CG10680_OG0003577	9617
CG10681_OG0009950	223
CG10700_OG0011812	0
CG10702_OG0009548	1605
CG10710_OG0010908	217
CG10713_OG0010576	7
CG10725_OG0010574	0
CG10730_OG0000951	13
CG10731_OG0006517	228
CG10737_OG0006638	10003
CG10738_OG0010568	904
CG1074_OG0007339	1294
CG10747_OG0009127	454
CG10748_OG0011855_OG0	0
CG10749_OG0003913_OG0	0
CG10750_OG0009561	0
CG10752_OG0010150_OG0	0
CG10761_OG0008304	6
CG1077_OG0004263	669
CG10793_OG0003237	28
CG10795_OG0006915	842
CG10799_OG0003081	746
CG10801_OG0012112	13
CG10802_OG0008133	1090
CG10803_OG0008134	1155
CG10804_OG0008132	18
CG10809_OG0010976	718
CG10814_OG0007257	108
CG10822_OG0007072	0
CG10839_OG0009144	0
CG10841_OG0002198_OG0	1
CG10853_OG0003980_OG0	2
CG10859_OG0009209	0
CG10862_OG0002017_OG1	8574
CG10863_OG0010486	4407
CG10863_OG0012194_OG0	56
CG10864_OG0005043	34
CG10866_OG0010485	680
CG10874_OG0003457	1813
CG10877_OG0002385_OG0	77
CG10887_OG0002183_OG0	0
CG10898_OG0002547	573
CG1090_OG0003105_OG0	1
CG10903_OG0002293_OG0	596
CG10904_OG0011634	340
CG10907_OG0001984_OG0	565
CG10909_OG0005022	0
CG10910_OG0006092	1
CG10911_OG0006095	23
CG10912_OG0000471	5
CG10914_OG0006109	382
CG10919_OG0001352	0
CG1092_OG0001161_OG0	130
CG10920_OG0007959	0
CG10927_OG0006710	282
CG10931_OG0006071	0
CG10932_OG0007954	3262
CG10934_OG0002756_OG0	0
CG10939_OG0005908	3084
CG10947_OG0009415	73
CG10948_OG0009927	1056
CG10949_OG0009416	837
CG10950_OG0012279	0
CG10958_OG0001743	204
CG10959_OG0008299	582
CG10962_OG0007748	282
CG10970_OG0003173	3
CG10973_OG0012539	722
CG10979_OG0004244	3767
CG10984_OG0009934	981
CG10996_OG0008249	1
CG11000_OG0004245	2
CG11007_OG0003037	1213
CG11018_OG0007064	0
CG11029_OG0001270	744
CG1103_OG0003103_OG0	0
CG11030_OG0003728	805
CG11034_OG0001268	1543
CG11035_OG0002292_OG0	292
CG11041_OG0001654	3
CG11044_OG0007073	182
CG1105_OG0004314	1639
CG11050_OG0009604	3049
CG11060_OG0006765	10
CG11068_OG0011716	0
CG11069_OG0004655	189
CG11076_OG0001759	3301
CG11077_OG0000549_OG0	574
CG11085_OG0008456	2
CG11089_OG0004653	1784
CG11095_OG0003249	393
CG11099_OG0007074	117
CG11103_OG0003250	578
CG11106_OG0012330	0
CG11109_OG0001964	315
CG11110_OG0006619	439
CG11123_OG0006752	1454
CG11125_OG0006747	920
CG11127_OG0006744	466
CG1113_OG0004171	6
CG11131_OG0001957_OG0	8
CG11134_OG0003251	1327
CG11141_OG0006745	1735
CG11145_OG0006754	0
CG11147_OG0003729	6828
CG11149_OG0003730	6
CG11151_OG0008256	5233
CG11159_OG0006283	2
CG1116_OG0004164	959
CG11162_OG0008263	11
CG11168_OG0004657	1113
CG11170_OG0006462	522
CG11178_OG0003327	1536
CG11180_OG0006625	2186
CG11191_OG0007189	65
CG11192_OG0007095	2
CG11200_OG0007088	1517
CG11211_OG0012938	1
CG11226_OG0012166_OG0	14
CG11227_OG0007505	0
CG1124_OG0002090	3751
CG11241_OG0003815_OG0	934
CG11247_OG0009861	338
CG11248_OG0003830_OG0	308
CG11249_OG0009864	5
CG11251_OG0001998	0
CG11257_OG0007039	541
CG11263_OG0001789	353
CG11267_OG0011856	2692
CG11269_OG0006458	0
CG11275_OG0002906	1342
CG11279_OG0003924_OG0	4
CG11286_OG0004361	0
CG1129_OG0002085	1239
CG11291_OG0003029	2
CG11294_OG0007761	0
CG11298_OG0007031	0
CG11309_OG0010303	1437
CG11317_OG0012026	163
CG11318_OG0000756	20
CG11319_OG0009603	169
CG11327_OG0009628	3
CG11333_OG0002657_OG0	0
CG11334_OG0005804	2077
CG11342_OG0011920	192
CG11345_OG0011138	108
CG11349_OG0011131	1
CG11353_OG0011127	669
CG11356_OG0008477	0
CG11357_OG0011126	1979
CG1136_OG0010499	1554
CG11367_OG0000806_OG0	422
CG11369_OG0011699	0
CG1137_OG0004303	3
CG11370_OG0003817_OG0	19
CG11377_OG0008723	1174
CG11378_OG0007395	422
CG11379_OG0007397	0
CG11380_OG0007400	34
CG11381_OG0007402	451
CG11382_OG0007404	97
CG11384_OG0007396	16
CG1139_OG0004077	87
CG11391_OG0001026_OG0	1
CG11396_OG0010345	1242
CG11398_OG0007405	567
CG11403_OG0007406	2186
CG11404_OG0012169	0
CG11406_OG0006889	0
CG11409_OG0007766	459
CG11413_OG0011575	0
CG11414_OG0006019	4485
CG11417_OG0007590	2234
CG1142_OG0012974	623
CG11425_OG0009823	221
CG11426_OG0009824	559
CG1143_OG0011104	1645
CG11436_OG0003200	747
CG11437_OG0009825	17
CG11438_OG0009826	90
CG11447_OG0004515	503
CG11449_OG0000981_OG1	4
CG11453_OG0001027_OG0	193
CG11454_OG0001792	582
CG11456_OG0003951	847
CG11459_OG0000135_OG1	56
CG1146_OG0011093	2009
CG11470_OG0000857	1
CG11474_OG0005934	1505
CG11475_OG0005935	38
CG11498_OG0001515	223
CG11504_OG0002630	2413
CG11523_OG0009832	648
CG11529_OG0010828	60
CG11537_OG0010640	1877
CG11550_OG0002660	17
CG11560_OG0010817	760
CG11562_OG0008742	555
CG11563_OG0002662	997
CG11566_OG0007496	388
CG11570_OG0004027	0
CG11581_OG0008240	1
CG11583_OG0010538	1822
CG11584_OG0008239	1094
CG11585_OG0012335	2
CG11586_OG0010534	627
CG11590_OG0001741	520
CG11593_OG0010497	1723
CG11594_OG0010492	3067
CG11596_OG0007629	1948
CG11601_OG0008739	527
CG11608_OG0000142_OG0	0
CG1161_OG0004180	1963
CG11617_OG0008731	76
CG11619_OG0003864_OG0	31
CG11626_OG0011450	3
CG11629_OG0003739	2
CG11630_OG0009580	5
CG11634_OG0009583	0
CG11635_OG0007156	0
CG11638_OG0007387	34
CG11655_OG0001745_OG0	1205
CG11656_OG0005013	1
CG11658_OG0010025	342
CG11663_OG0012087	0
CG11664_OG0011395	1
CG11666_OG0012316	0
CG11668_OG0002452	25
CG11670_OG0005008	73
CG11672_OG0004805	4
CG11674_OG0008231	2775
CG11679_OG0008511	774
CG11686_OG0002448_OG0	735
CG11693_OG0004810	0
CG11694_OG0000225_OG0	1
CG11694_OG0000225_OG1	0
CG11695_OG0007879	408
CG11696_OG0007880	1477
CG11698_OG0002319_OG0	0
CG11699_OG0007882	758
CG11703_OG0002165_OG0	0
CG11710_OG0001691_OG0	1396
CG1172_OG0004189	1704
CG11722_OG0001391	263
CG11723_OG0003571	751
CG11726_OG0010048	0
CG11737_OG0001419_OG0	2286
CG11741_OG0001420_OG0	43
CG11752_OG0007995	1059
CG11755_OG0000851	160
CG11756_OG0007997	21
CG11760_OG0004826	1209
CG11768_OG0004832	4
CG11771_OG0005200	2494
CG11777_OG0006309	292
CG11779_OG0004481	1497
CG11786_OG0012799	0
CG11788_OG0007083	419
CG11790_OG0005187	1760
CG11791_OG0012008	931
CG11807_OG0003009_OG0	1840
CG11808_OG0006841	489
CG11811_OG0004058	1715
CG11816_OG0008636	0
CG11835_OG0000264_OG0	19549
CG11835_OG0000264_OG1	651
CG11837_OG0005082	789
CG11841_OG0005083	1823
CG11842_OG0000856_OG1	210
CG11843_OG0011490	27
CG11852_OG0002502_OG0	334
CG11854_OG0005171	65
CG11857_OG0005167	2194
CG11858_OG0005166	491
CG11878_OG0000055_OG0	254
CG11878_OG0000055_OG1	863
CG11878_OG0000055_OG2	4608
CG11882_OG0005094	471
CG11883_OG0006313	1085
CG11885_OG0003355	360
CG11892_OG0005161	5056
CG11893_OG0000039_OG2	127
CG11899_OG0005100	3705
CG11902_OG0005155	835
CG11906_OG0001618	1309
CG11911_OG0008747	227
CG11912_OG0008746	1
CG11920_OG0005183	847
CG11927_OG0003556	989
CG11929_OG0011773	0
CG11961_OG0001155_OG0	1448
CG11964_OG0004848	467
CG11970_OG0004849	3133
CG11975_OG0004850	1274
CG11977_OG0012457_OG0	0
CG11980_OG0002337	1297
CG11983_OG0004852	6
CG11986_OG0004855	336
CG11997_OG0004862	0
CG11999_OG0004179	1274
CG12003_OG0004112	0
CG12004_OG0011286	3181
CG12009_OG0010662	2
CG12010_OG0010671	595
CG12011_OG0011025	6
CG12012_OG0010672	682
CG12016_OG0010666	1722
CG12017_OG0010661	0
CG12020_OG0011042	3
CG12024_OG0011050	1423
CG12025_OG0011053	1525
CG12035_OG0011029	0
CG12038_OG0011331	20
CG12054_OG0000497	4932
CG12056_OG0003138	422
CG12057_OG0003139	0
CG12061_OG0000938_OG0	1
CG12065_OG0007412	1798
CG12069_OG0001519	0
CG12071_OG0011553	13
CG12071_OG0013484	23
CG12075_OG0007754	1737
CG1208_OG0004248	154
CG12081_OG0007411	1605
CG12084_OG0011296	2901
CG12091_OG0011293	4104
CG12093_OG0011111	1430
CG12096_OG0008559	1843
CG12099_OG0011289	5209
CG12104_OG0011284	1035
CG12105_OG0004111	195
CG12106_OG0007586	164
CG12107_OG0006719	1176
CG12111_OG0007413	3
CG12112_OG0012598_OG0	138
CG12115_OG0007587	1
CG12116_OG0008625	7173
CG12118_OG0007585	817
CG12121_OG0007579	3053
CG12123_OG0003325	389
CG12128_OG0002879	1659
CG12129_OG0002878	929
CG1213_OG0002105	2368
CG12134_OG0006319	484
CG12147_OG0004192	0
CG12155_OG0003210	1529
CG12159_OG0002860	1140
CG12164_OG0006760	264
CG12170_OG0002098	560
CG12171_OG0004222	2024
CG12173_OG0004172	376
CG12177_OG0008262	1267
CG1218_OG0002103	1345
CG12182_OG0011099	363
CG12194_OG0008975	3158
CG12204_OG0001687	491
CG12206_OG0008131	41
CG12209_OG0002818	26
CG12213_OG0002418	1695
CG12219_OG0007713	1182
CG12224_OG0000651_OG1	249
CG12231_OG0003119	0
CG12236_OG0008414	1891
CG12237_OG0007424	1766
CG12239_OG0001754	7
CG12241_OG0001396	857
CG12253_OG0011818	372
CG12256_OG0004947	112
CG12259_OG0005539	867
CG12268_OG0005336	4705
CG1227_OG0004337	544
CG12278_OG0004413	0
CG12279_OG0004445	566
CG12288_OG0009457	2302
CG12289_OG0010046	0
CG12290_OG0002618	1141
CG12299_OG0009634	2510
CG12301_OG0001981	1029
CG12307_OG0009694	0
CG1231_OG0011372	2
CG12316_OG0009955	2919
CG12320_OG0005053	87
CG12321_OG0001064_OG0	3049
CG12325_OG0002854	1131
CG1233_OG0011370	1699
CG1234_OG0004335	1796
CG12341_OG0002848	349
CG12343_OG0002853	831
CG12344_OG0002855	23
CG12355_OG0012373	92
CG1236_OG0002100	515
CG12362_OG0000821_OG0	0
CG12374_OG0007223	1
CG12375_OG0009777	1341
CG12379_OG0008514	96
CG12384_OG0006229	2207
CG1239_OG0004237	855
CG12395_OG0001736	0
CG12398_OG0008359	49
CG12402_OG0002224_OG0	22
CG12420_OG0002594_OG0	0
CG12426_OG0005340	0
CG12438_OG0003802	0
CG12439_OG0009296	0
CG12446_OG0001786_OG0	1
CG12448_OG0009145	0
CG1246_OG0011105	182
CG12464_OG0011955	1
CG12470_OG0007846	51
CG12479_OG0008243	0
CG12480_OG0008242	21
CG12481_OG0008237	0
CG12490_OG0000233_OG1	0
CG12496_OG0007599	0
CG12498_OG0008105	2
CG12499_OG0002285_OG0	3206
CG12502_OG0011339	5
CG12507_OG0008176	21
CG12511_OG0009568	0
CG12516_OG0005410	0
CG12517_OG0009649	62
CG12520_OG0010149	27
CG12521_OG0012944	0
CG12531_OG0008272	11
CG12535_OG0008128	1
CG12539_OG0008363	5
CG12540_OG0008220	0
CG12541_OG0007825	46
CG12560_OG0012234	274
CG12567_OG0012740	3038
CG12576_OG0001784_OG0	2945
CG12581_OG0001679_OG0	2685
CG12589_OG0011424	0
CG12590_OG0011977	0
CG12594_OG0005596	12
CG12607_OG0011139	640
CG12609_OG0008677	0
CG12617_OG0003653	0
CG12620_OG0009462	0
CG12637_OG0008050	0
CG12643_OG0007518	93
CG1265_OG0010531	367
CG12655_OG0000445_OG2	2218
CG12659_OG0007410	193
CG12661_OG0007749	6
CG12662_OG0007747	1
CG12672_OG0007868	7
CG12674_OG0003570	0
CG12679_OG0001731_OG0	0
CG12680_OG0001718	0
CG12682_OG0012323	0
CG12691_OG0007931	0
CG12692_OG0000634_OG0	0
CG12693_OG0012106	2
CG12698_OG0008169	5
CG12699_OG0000230_OG1	0
CG12702_OG0001192	1392
CG12708_OG0000271_OG0	279
CG12708_OG0000271_OG0.2	262
CG1271_OG0010635	425
CG12713_OG0003881_OG0	252
CG12716_OG0008438	10
CG12723_OG0008557	9
CG12728_OG0000928_OG0	593
CG12729_OG0011725	7
CG1273_OG0010536	5
CG12730_OG0007375	243
CG12744_OG0000893	224
CG12746_OG0004208	2313
CG1275_OG0011072	1820
CG12768_OG0001283_OG0	75
CG12769_OG0007187	98
CG12773_OG0003140	2546
CG12782_OG0012281	2
CG12783_OG0000743_OG0	0
CG12784_OG0005236	0
CG12795_OG0008825	2534
CG12811_OG0002240	519
CG12817_OG0002595_OG0	9
CG12818_OG0004897	486
CG12822_OG0001599	1533
CG12825_OG0001130_OG1	136
CG12826_OG0002951	103
CG12828_OG0011622	0
CG12831_OG0011623_OG0	0
CG12836_OG0002963_OG0	0
CG12848_OG0006045	567
CG12849_OG0011577	1
CG12851_OG0005862	24
CG12857_OG0006163	13
CG12860_OG0006154	3
CG12861_OG0006153	0
CG12862_OG0011585_OG0	0
CG12863_OG0011584	352
CG12866_OG0002772	0
CG12868_OG0001564	256
CG12869_OG0006145	10
CG12869_OG0006146	9
CG12877_OG0001472_OG0	2336
CG1288_OG0001350	0
CG12880_OG0005345	42
CG12883_OG0001474	588
CG12885_OG0001477	22
CG12895_OG0006308	609
CG12909_OG0002821	591
CG12910_OG0006305	194
CG12911_OG0006304	53
CG12914_OG0002819	0
CG12917_OG0002815	0
CG12920_OG0006291	4
CG12926_OG0006349	142
CG12929_OG0006357	105
CG12934_OG0006315	40
CG12935_OG0002846	570
CG12942_OG0001596_OG0	1719
CG12945_OG0004570	2276
CG12947_OG0004568	45
CG12948_OG0004558	770
CG12963_OG0001641_OG0	16
CG12964_OG0002996_OG0	5
CG12970_OG0006808	4
CG12971_OG0010294	5
CG12974_OG0010307	147
CG12983_OG0010332	0
CG12984_OG0003949	3
CG12985_OG0000915	13
CG12986_OG0011685	1
CG1299_OG0000523_OG0	2054
CG12990_OG0007696	276
CG12991_OG0007703	559
CG12992_OG0011688	4
CG12994_OG0007707	2
CG12995_OG0008599	4
CG12998_OG0011739	688
CG13000_OG0011738	0
CG13001_OG0008580	833
CG13002_OG0008577	7
CG13003_OG0008572	623
CG13004_OG0008570	390
CG13005_OG0008567	603
CG13008_OG0008305	0
CG13010_OG0003260	1
CG13012_OG0008317	157
CG13014_OG0008547	571
CG13016_OG0006536	833
CG13018_OG0006537	146
CG13021_OG0003241	3
CG13022_OG0010698	4
CG13023_OG0010699	0
CG13024_OG0010708	252
CG13026_OG0010716	19
CG13028_OG0004010	2
CG13031_OG0012200	403
CG13032_OG0004014_OG0	0
CG13033_OG0010736	364
CG13038_OG0010761	11
CG13039_OG0010762	0
CG1304_OG0000265_OG0	3
CG1304_OG0000265_OG1	3
CG13040_OG0010763	1
CG13041_OG0000280_OG0	886
CG13041_OG0000280_OG0.2	1105
CG13042_OG0010767	23
CG13043_OG0000281_OG0	527
CG13043_OG0000281_OG1	536
CG13044_OG0010768	350
CG13045_OG0000814	7
CG13046_OG0010771	64
CG13047_OG0010772	520
CG13048_OG0010773	21
CG13049_OG0010774	307
CG13051_OG0011898	531
CG13053_OG0010778	0
CG13054_OG0010779	1
CG13055_OG0010780	2
CG13056_OG0010757	0
CG13058_OG0004021	14
CG13059_OG0010764	1244
CG13062_OG0010766	1
CG13064_OG0010775	0
CG13065_OG0010776	0
CG13066_OG0012201	179
CG13068_OG0002030_OG1	184
CG13069_OG0004022	356
CG1307_OG0004308	2141
CG13070_OG0012202	0
CG13071_OG0011899	0
CG13073_OG0012731_OG0	9
CG13074_OG0010797	3
CG13075_OG0000216_OG0	59
CG13075_OG0000216_OG1	10
CG13077_OG0009097	626
CG13078_OG0003575_OG0	0
CG13081_OG0003574	0
CG13082_OG0009094	5
CG13083_OG0009084	3092
CG13084_OG0009083	4970
CG13085_OG0001922	31
CG13086_OG0003709	389
CG13088_OG0001266	394
CG1309_OG0010533	2708
CG13096_OG0003720	3662
CG13097_OG0001923	2088
CG13101_OG0009304	447
CG13102_OG0009298	40
CG13108_OG0009295	11
CG13110_OG0011792	0
CG13113_OG0001247_OG0	43
CG13114_OG0009279	2863
CG13116_OG0001878	521
CG13123_OG0001877	37
CG13124_OG0003502	6072
CG13126_OG0003515	544
CG13127_OG0001844	3
CG13131_OG0000790_OG0	11
CG13133_OG0003525	8
CG1314_OG0011674	0
CG13144_OG0009363	5
CG13148_OG0007214	10
CG13151_OG0006215	271
CG13154_OG0006206	0
CG13155_OG0006196	980
CG13157_OG0002779	0
CG1316_OG0000430_OG0	1378
CG13168_OG0006184	0
CG1317_OG0011084	2838
CG13170_OG0006182	0
CG13171_OG0006180	0
CG13177_OG0012831	196
CG13185_OG0002928	2284
CG13186_OG0006594	1
CG13192_OG0006567	716
CG13193_OG0006565	0
CG13196_OG0006560	3
CG13197_OG0006563	877
CG13202_OG0001123_OG0	1
CG13203_OG0006235	1
CG13204_OG0006233	236
CG13215_OG0002793_OG0	297
CG13216_OG0001568_OG0	1
CG13218_OG0002791_OG0	92
CG13220_OG0001573_OG0	1233
CG13223_OG0001571_OG0	0
CG13226_OG0002794_OG0	72
CG13227_OG0006218_OG0	5
CG13228_OG0011587_OG0	10
CG13229_OG0002786_OG0	46
CG13229_OG0002787_OG0	4826
CG13231_OG0006217	1
CG13239_OG0009815	147
CG1324_OG0007509	0
CG13243_OG0009147	0
CG13247_OG0010378	6
CG13248_OG0010371	26
CG13250_OG0011870	13
CG13251_OG0010355	17
CG13252_OG0003952	503
CG13258_OG0009399	13
CG13272_OG0008882	1
CG13280_OG0008881	1
CG13282_OG0008887	216
CG13285_OG0010583	440
CG13287_OG0010216	8
CG13288_OG0010220	3
CG13293_OG0003937	13
CG13295_OG0010231	1139
CG13297_OG0010242	50
CG13299_OG0011864	432
CG13300_OG0003943	34
CG13305_OG0011196	6
CG13306_OG0011204	37
CG13308_OG0004102	1
CG13309_OG0011211	1077
CG13310_OG0011207	253
CG13312_OG0011210	5
CG13313_OG0004105_OG0	282
CG13314_OG0011224	48
CG13315_OG0011237	11756
CG13318_OG0004834	1358
CG13319_OG0006667	797
CG13321_OG0006673	567
CG13326_OG0006545	0
CG13330_OG0007271	1
CG13331_OG0007273	5
CG13332_OG0007274	8
CG13334_OG0007281	0
CG13337_OG0011662	34
CG13339_OG0007296	589
CG13344_OG0007304	1508
CG13358_OG0007351	2
CG13359_OG0012499	1
CG13360_OG0010145	2345
CG13361_OG0003189	1
CG13362_OG0007862	46
CG13364_OG0001174_OG0	0
CG13365_OG0007831	398
CG13367_OG0003188_OG0	1140
CG13369_OG0003181	1792
CG13375_OG0007847	102
CG13377_OG0007849	774
CG13380_OG0010135	849
CG13384_OG0003473	812
CG13385_OG0012520	0
CG13386_OG0003471	1
CG1339_OG0006721	2
CG13390_OG0003479	306
CG13392_OG0003476	446
CG13397_OG0003469	1964
CG13398_OG0003468	780
CG13403_OG0008236	64
CG13404_OG0008224	9
CG13405_OG0011376	1
CG13407_OG0004768	1
CG13408_OG0004770	6
CG13409_OG0004775	32
CG13423_OG0007099	3
CG13426_OG0011654	0
CG13427_OG0003049	0
CG13428_OG0007100	159
CG13430_OG0001658	207
CG13436_OG0006622	17
CG13437_OG0006285	7
CG13438_OG0006243	0
CG1344_OG0012226	684
CG13442_OG0006244	0
CG13443_OG0006248	0
CG13445_OG0003880	2
CG13449_OG0009980	27
CG13454_OG0003875_OG0	0
CG13455_OG0009966	1
CG13457_OG0001288	0
CG13458_OG0004037	41
CG13460_OG0010841	6
CG13465_OG0000343_OG0	0
CG13471_OG0004048	0
CG13473_OG0010860	0
CG13474_OG0004049	0
CG13476_OG0012898	0
CG13481_OG0000339_OG0	1
CG13481_OG0000339_OG1	0
CG13484_OG0010886	413
CG13488_OG0001544_OG1	1
CG13492_OG0005946	247
CG13501_OG0005936	45
CG13502_OG0005931	10
CG13502_OG0012991	1
CG13506_OG0007028	2115
CG13510_OG0006998	266
CG13511_OG0006997	45
CG13516_OG0006995	242
CG13526_OG0006986	0
CG13527_OG0006984	0
CG13531_OG0006978	1719
CG13532_OG0006975	7
CG13538_OG0005981	0
CG13539_OG0012044	0
CG1354_OG0007555	6055
CG13541_OG0012280	0
CG13544_OG0005976	0
CG13545_OG0012580	67
CG13551_OG0000540_OG1	6246
CG13551_OG0012048	3047
CG13557_OG0012477	0
CG13558_OG0001556	0
CG13559_OG0012047	42
CG13561_OG0011643	7
CG13562_OG0011631	31
CG13575_OG0006892	83
CG13577_OG0001150_OG0	2
CG13578_OG0006898	6
CG13579_OG0006013	7
CG1358_OG0006724	1344
CG13581_OG0002746	0
CG13585_OG0011574	1583
CG13587_OG0006025	1
CG13594_OG0006033	39
CG13599_OG0005537	144
CG1360_OG0006725	32
CG13601_OG0005534	1155
CG13603_OG0005332	1088
CG13605_OG0005319	1948
CG13606_OG0005306	132
CG13607_OG0005318	2832
CG13609_OG0012982	137
CG13613_OG0005278	0
CG13614_OG0002525_OG0	2
CG13615_OG0002524	0
CG13616_OG0005272	54
CG13618_OG0005267	1777
CG13622_OG0005268	22
CG13623_OG0005265	188
CG13625_OG0004618	1905
CG13627_OG0004629	2
CG13630_OG0004630	1127
CG13631_OG0004635	860
CG13634_OG0004637	1
CG13641_OG0004650	120
CG13643_OG0002274	120
CG13653_OG0002504	0
CG13654_OG0005174	135
CG13663_OG0011496	466
CG13667_OG0004090_OG0	328
CG13670_OG0011168	2
CG13671_OG0004086_OG0	1075
CG13675_OG0000560_OG2	39
CG13676_OG0003984	124
CG13678_OG0000129_OG3	554
CG1368_OG0008241	847
CG13685_OG0010463	21
CG13689_OG0008772	84
CG13690_OG0008752	1186
CG13692_OG0008754	1
CG13698_OG0010125	909
CG13699_OG0003907_OG0	3
CG13705_OG0010610	255
CG13707_OG0010613	62
CG13708_OG0010614	15
CG1371_OG0006292	5064
CG13711_OG0010618	0
CG13712_OG0010619	0
CG13713_OG0010620	0
CG13716_OG0010627	11
CG13720_OG0004084	0
CG13721_OG0012208	4
CG13722_OG0011130	195
CG13723_OG0010915	0
CG13724_OG0010917	0
CG13725_OG0010918	0
CG13727_OG0004055	17
CG13728_OG0010923	0
CG13731_OG0011910	6200
CG13733_OG0010089	1
CG13738_OG0011907	133
CG13739_OG0002891	6
CG13743_OG0006405	6
CG13744_OG0006409	3
CG13747_OG0006408	0
CG13748_OG0006626	3
CG13751_OG0001660_OG0	355
CG13760_OG0007606	858
CG13766_OG0009602	402
CG13771_OG0009612	114
CG13775_OG0003750_OG0	0
CG13784_OG0000956_OG0	732
CG13786_OG0003631	43
CG13796_OG0001883_OG0	461
CG13801_OG0000219_OG0	1
CG13801_OG0000219_OG1	0
CG13806_OG0011077	72
CG13807_OG0011075	226
CG13810_OG0011066	23
CG13813_OG0010189	68
CG13829_OG0011464	1
CG13833_OG0004687	404
CG13837_OG0002276	3
CG13838_OG0011993	0
CG13841_OG0004694	164
CG13842_OG0004706	3
CG13847_OG0004737	35
CG13850_OG0004743	1675
CG13855_OG0004744	5
CG13856_OG0004745	631
CG13857_OG0004746	0
CG13862_OG0004760	2
CG13868_OG0007089	9360
CG13868_OG0013578	1541
CG13869_OG0007075	2
CG1387_OG0008528	21
CG13870_OG0007093	25
CG13871_OG0003047	0
CG13872_OG0007071	0
CG13875_OG0011381	78
CG13876_OG0001334_OG0	318
CG13877_OG0011937	554
CG13884_OG0000403_OG0	0
CG13887_OG0011343	4373
CG13891_OG0002060	0
CG13893_OG0011360	510
CG13894_OG0004129	59
CG13895_OG0004128	632
CG13901_OG0011344	388
CG13907_OG0011337	4311
CG13912_OG0011325	1191
CG13917_OG0011285	7367
CG13919_OG0011274	133
CG13920_OG0011271	166
CG13921_OG0011032	691
CG13924_OG0011054	8
CG13926_OG0011282	696
CG13928_OG0011279	42
CG13930_OG0011024	1
CG13931_OG0004073	1
CG13933_OG0011036	1800
CG13937_OG0011056	328
CG13949_OG0003375	0
CG13950_OG0003376	61
CG13954_OG0006374	10
CG13955_OG0002890_OG0	1
CG13962_OG0012240	0
CG13970_OG0009133_OG0	1
CG13972_OG0005361	16
CG13983_OG0002696	0
CG13991_OG0000661_OG1	0
CG13992_OG0002070_OG0	10
CG13994_OG0011942	568
CG13995_OG0000538_OG0	14
CG13999_OG0000662_OG0	2
CG14005_OG0001926	946
CG14006_OG0001927	0
CG14007_OG0009567	0
CG14011_OG0003731	0
CG14013_OG0003734	1
CG14014_OG0009443	0
CG14015_OG0009446	9
CG14017_OG0003733	0
CG14020_OG0003686	4
CG14022_OG0008831	128
CG14024_OG0003410_OG0	12
CG14034_OG0008836	0
CG14036_OG0008842	538
CG14042_OG0001816	13
CG14043_OG0003425	1667
CG14044_OG0008964	19
CG14050_OG0000684	11
CG14052_OG0007777	0
CG14053_OG0012099	29
[truncated: 9,910 more rows]
