# Supplementary material for: Evolution of chemosensory tissues and cells across ecologically diverse Drosophilids
Source: Nat Commun. 2024 Feb 5;15:1047. doi: 10.1038/s41467-023-44558-4 (PMC10844241; doi:10.1038/s41467-023-44558-4)
Supplement: Supplementary file 18 — Supplementary Data 15 [file 41467_2023_44558_MOESM18_ESM.zip › all_count_tables_renamed/melant_counts_trim_genes_FBids_1_1_sorted.txt]

128up_OG0006588	1635
14-3-3epsilon_OG0002478	14068
14-3-3epsilon_OG0001126_OG1	25485
140up_OG0004534	641
18w_OG0003044	2062
26-29-p_OG0010897	9595
2mit_OG0000576_OG0	109
5-HT1A_OG0006644	176
5-HT1B_OG0006647	52
5-HT2A_OG0000287_OG0	7
5-HT2B_OG0011472	2131
5-HT7_OG0005777	71
5PtaseI_OG0005188	1828
7B2_OG0004187	14811
a_OG0006460	1204
a10_OG0010691	603850
a5_OG0009037	149491
a6_OG0007651	887
AANATL2_OG0003640	132
AANATL4_OG0000091_OG1	0
AANATL7_OG0007605	6
Aasdh_OG0001831	987
Aatf_OG0001947	625
aay_OG0011265	16980
ab_OG0009683	1439
ab_OG0009684	221
ABCB7_OG0011281	5736
Pmp70_OG0003257	7158
Abd-B_OG0005000	5
Abi_OG0002227_OG0	1262
Abl_OG0010722	8126
abo_OG0009656	553
Abp1_OG0010565	2063
abs_OG0003097	1029
ac_OG0007843	0
Ac13E_OG0008321	5714
Ac3_OG0009573	2096
Ac78C_OG0010320	701
Acam_OG0000252_OG0	1
Acam_OG0000252_OG1	0
Acam_OG0005131	0
CG9149_OG0011313	901
Acbp1_OG0009246	1486
Acbp2_OG0010415	3732
Acbp4_OG0000311_OG0	1
Acbp4_OG0000311_OG1	23
Acbp6_OG0010414	613
ACC_OG0007193	21942
AcCoAS_OG0000812	32768
Ace_OG0000652_OG0	1191
Acer_OG0000953_OG0	2293
Acer_OG0003808	299
Acf_OG0002671	2422
Achl_OG0002770	2256
acj6_OG0008333	583
acj6_OG0008334	2337
Ack_OG0010507	3668
Ack-like_OG0006546	2224
Acn_OG0009540	8686
CG5009_OG0006075	20845
Acox57D-d_OG0006913	872
Acox57D-p_OG0001151	5208
Acp1_OG0009317	45
Acp32CD_OG0009664	30
Acp65Aa_OG0003939	1
Acph-1_OG0001513	521
CG12512_OG0008829	1609
CG18155_OG0007972	46
Acsl_OG0007133	29301
Act42A_OG0000022_OG0	5
Act42A_OG0000022_OG1	326
Act42A_OG0000022_OG3	1038
Act42A_OG0000022_OG4	181
Act42A_OG0000022_OG5	914
Actn_OG0003148_OG0	4518
Actn3_OG0011403_OG0	0
ACXB_OG0000046_OG0	4
ACXB_OG0000046_OG1	1
ACXB_OG0000046_OG2	0
ACXB_OG0000046_OG2.2	1
ACXD_OG0004078_OG0	1641
Acyp_OG0009408	0
Acyp2_OG0011498	661
Ada_OG0002342	145
Ada1-2_OG0003777_OG0	0
Ada2a_OG0005051	577
Ada2b_OG0004799	611
Ada3_OG0007872	1404
AdamTS-A_OG0005247	149
AdamTS-A_OG0012010	11
AdamTS-B_OG0008089	7456
Adar_OG0007649	1492
Adat1_OG0003596	144
Adck1_OG0006032	1165
Adck5_OG0010063	624
ADD1_OG0006579	1278
Adf1_OG0001636_OG0	425
Adgf-A_OG0001991_OG0	6
Adgf-A_OG0003900	25
Adgf-A2_OG0010109	0
Adgf-B_OG0010108	1
Adgf-C_OG0001030_OG0	25
Adgf-D_OG0002208_OG0	21
Adgf-E_OG0006152	0
Adh_OG0003395_OG0	3
Adi1_OG0010940	1785
AdipoR_OG0004727	7788
CG3809_OG0004951	0
AdenoK_OG0003918_OG0	2015
Ady43A_OG0002958	2209
AdoR_OG0005733	45
adp_OG0006108	1527
AdSS_OG0000854_OG0	13582
Aduk_OG0004873	1686
Ae2_OG0010984	14024
CG6512_OG0010913	8690
aft_OG0006080	543
Afti_OG0005567	1387
Ag5r_OG0008212	83
Ag5r2_OG0008213	14
AGBE_OG0007237	5696
AgmNAT_OG0001753	9
ago_OG0010530	3240
AGO1_OG0007307	8100
AGO2_OG0000119_OG0	12252
Agpat1_OG0008448	3271
Agpat2_OG0003465	7580
Agpat3_OG0004018	5599
Agpat4_OG0004019_OG0	1836
ADPS_OG0002932	6752
agt_OG0001016_OG0	444
Spat_OG0007723	10
Ahcy_OG0001195_OG0	1658
AhcyL1_OG0011110	6312
AIF_OG0001225	2016
AIMP1_OG0007108	840
AIMP2_OG0009977	1256
AIMP3_OG0005998	1376
Adk1_OG0010829	23268
Adk3_OG0005467	664
Ak6_OG0007201	264
Akap200_OG0000367_OG0	449
Akh_OG0010512	8
AkhR_OG0009627	1
akirin_OG0010441	3098
Akr1B_OG0001292	4002
Akt1_OG0005415	2344
al_OG0008749	68
Aladin_OG0007570	381
AlaRS_OG0003477	3688
AlaRS-m_OG0010596	1485
Alas_OG0006853	11210
alc_OG0006389	10312
Ald1_OG0005647	39299
Ald2_OG0005645	12
Aldh_OG0003615	64000
Aldh-III_OG0006742	60010
Aldh7A1_OG0003841_OG0	8
Alg-2_OG0001588_OG0	4350
Alg1_OG0002607_OG0	1838
Alg10_OG0000709_OG0	731
Alg11_OG0012170	2914
CG8412_OG0004562	1773
Alg14_OG0001194_OG0	526
Alg2_OG0010641	979
Alg3_OG0003012	127
Alg3_OG0006966	740
CG5287_OG0001281	402
CG5287_OG0003790	484
Alg9_OG0005173	940
Alh_OG0004317	6075
Alh_OG0004319	1143
Alh_OG0011430	980
alien_OG0009301	3160
ALiX_OG0005343	6043
Alk_OG0006414	11
CG12179_OG0001176_OG0	333
Alp1_OG0010289	16
Alp10_OG0010194	4
Alp11_OG0008522	1
Alp12_OG0003717	190
Alp13_OG0001034	6
Alp2_OG0000261_OG0	13
Alp2_OG0000261_OG1	2
Alp4_OG0005779	5206
Alp6_OG0006360	20
Alp7_OG0003030	0
Alp9_OG0003931	2
alph_OG0000083_OG0	0
alph_OG0005113	6206
alpha-Catr_OG0006852	6588
alpha-Est1_OG0004357	30191
alpha-Est10_OG0004350	14728
alpha-Est2_OG0000314	470
alpha-Est3_OG0004356	1373
alpha-Est6_OG0004354	0
alpha-Est7_OG0001351	2316
alpha-Est8_OG0004352	7375
alpha-Est9_OG0004351	410
alpha-Man-Ia_OG0003130	500
alpha-Man-Ia_OG0003131	1175
alpha-Man-Ia_OG0001168	2700
alpha-Man-Ib_OG0005087	2697
alpha-Man-Ic_OG0011549	4
alpha-Man-IIa_OG0004878	4048
alpha-Man-IIb_OG0005229	12094
alpha-PheRS_OG0008296	1677
alpha-Spec_OG0011040	35137
alpha4GT1_OG0000948	1396
alphaCOP_OG0011275	9024
alphaSnap_OG0010384	7237
alphaTub67C_OG0010998	153
Alr_OG0008278	1021
alrm_OG0002498	9
Als2_OG0009863	5313
alt_OG0004894	5656
aly_OG0004083	1
Ama_OG0002112	1
Amacr_OG0009433	2838
amd_OG0001918	11628
Amnionless_OG0008741	112
amon_OG0011540	6564
amos_OG0003702_OG0	0
AMPdeam_OG0008245	14598
Amph_OG0007204	13762
AMPKalpha_OG0001698	8568
Amt_OG0004607	24931
Amun_OG0008385	9317
amx_OG0007575	795
Amy-p_OG0000157_OG0	1
Amy-p_OG0000157_OG0.2	0
Amyrel_OG0006416	5
ana_OG0006403	93
ana1_OG0002269	2555
ana2_OG0007120	114
ana3_OG0006194	379
Ance-2_OG0003658	12
Ance-3_OG0001891_OG0	4930
Ance-3_OG0009407	3107
Ance-4_OG0006406	1
Ance-5_OG0005870	107
anchor_OG0010100	10133
Andorra_OG0011741	0
Ank2_OG0010460	24843
Ankle2_OG0000780	4279
l(2)35Be_OG0003404_OG0	563
anox_OG0007490	3454
Ant2_OG0008041	110
antdh_OG0008007	320519
Antp_OG0002113	8
antr_OG0007227	10
AnxB10_OG0008082	12179
AnxB11_OG0008196	10212
AnxB9_OG0004410	32687
aop_OG0003458	1406
aos_OG0010741	1266
Aos1_OG0002145_OG0	1543
AOX1_OG0005242	25181
AOX2_OG0000143_OG0	115492
AOX2_OG0000143_OG1	196
AOX4_OG0001465	50264
ap_OG0005832	46
AP-1-2beta_OG0008273	10457
AP-1gamma_OG0007680	7502
AP-1mu_OG0005553	4398
AP-1sigma_OG0005334	5221
AP-2alpha_OG0008751	6080
AP-2mu_OG0004736	4881
AP-2sigma_OG0004385	1119
Apc_OG0005387	4793
APC10_OG0005888	558
Apc2_OG0005308	172
APC4_OG0003171_OG0	777
APC7_OG0001703	37
ApepP_OG0000963	1419
aph-1_OG0003552_OG0	609
aPKC_OG0006607	641
aPKC_OG0006608	228
aPKC_OG0006609	210
Aplip1_OG0011323	2694
apn_OG0002443_OG0	24
apolpp_OG0012638	462
app_OG0010830	2436
APP-BP1_OG0010070	718
Appl_OG0007834	33095
Aprt_OG0004075	387
Aps_OG0010085	3609
apt_OG0002733	595
CG18815_OG0010034	6539
AQP_OG0007242	8
aqrs_OG0005393	10
aqz_OG0001049_OG1	10292
ara_OG0009939	27
aralar1_OG0001518	9935
Arc1_OG0002768_OG0	0
Arc2_OG0006127	227
Arc42_OG0001370_OG0	2414
Archease_OG0002289_OG0	458
Arf51F_OG0006831	2334
Arf79F_OG0012164	10103
ArfGAP1_OG0010836	2660
ArfGAP3_OG0003816_OG0	3016
Arfip_OG0005451	1044
Arfrp1_OG0007681	679
arg_OG0003183	33
arg_OG0007835	5
Argk_OG0011233	87046
Argk_OG0011925	1216
Argl_OG0009800	186
CG31469_OG0002209_OG0	744
ArgRS_OG0008151	1077
ArgRS-m_OG0004367	526
ari-1_OG0007878	2566
ari-2_OG0003028	1728
Arl1_OG0010003	1579
Arl2_OG0004816	409
Arl5_OG0011164	714
Arl6_OG0007042	2554
Arl6IP1_OG0004993	2591
Arl8_OG0004797	3156
arm_OG0007636	19229
armi_OG0002027	775
Arp1_OG0004441	5392
Arp10_OG0007423	1585
Arp2_OG0001770	2333
Arp3_OG0010555	1626
Arp5_OG0001448_OG0	1282
Arp53D_OG0011600	0
Arp6_OG0008512	1643
Arp8_OG0007614	659
Arpc1_OG0009187	3511
Arpc2_OG0009417	1429
Arpc3A_OG0005226	920
Arpc3B_OG0008590	20
Arpc4_OG0008719	1987
Arpc5_OG0008957	949
arr_OG0007264	1668
Arr1_OG0009490	46
Arr2_OG0004099	2
Ars2_OG0005840	7437
Art1_OG0004911	1077
Art2_OG0008773	10
Art3_OG0004604	483
Art4_OG0004574	649
Art6_OG0004528_OG0	0
Art7_OG0001547_OG0	834
Art8_OG0009662	149
Art9_OG0002219_OG0	0
Arts_OG0000486_OG0	1411
aru_OG0003377	6869
Arv1_OG0013036	537
arx_OG0009914	134
Asap_OG0007180	7908
Asator_OG0002682_OG1	5942
Asciz_OG0010646	333
ase_OG0007840	9
asf1_OG0009889	1426
ash1_OG0000982_OG0	314
ash2_OG0004623	2311
Ask1_OG0004518	3680
asl_OG0004217	188
AsnRS_OG0003707	3221
AsnRS-m_OG0006452	332
AsnS_OG0000992	610
asp_OG0004633	128
Asph_OG0006509	2794
ASPP_OG0006932	16647
CG9572_OG0008488	846
AspRS_OG0006665	1898
AspRS-m_OG0008886	2943
asrij_OG0006972	1466
asRNA:CR31429_OG0002339_OG0	414
asRNA:CR42743_OG0003772_OG0	0
asRNA:CR43299_OG0012338_OG0	0
asRNA:CR43426_OG0012535_OG0	3
asRNA:CR43454_OG0002277_OG0	20
asRNA:CR43463_OG0001607_OG0	438
asRNA:CR43809_OG0003675_OG0	1018
asRNA:CR44106_OG0002406_OG0	19
asRNA:CR44169_OG0002969_OG0	6916
asRNA:CR44179_OG0001455_OG0	2263
asRNA:CR44372_OG0000331_OG0	1
asRNA:CR44372_OG0000331_OG1	0
asRNA:CR44894_OG0012090_OG0	0
asRNA:CR45044_OG0005605_OG0	56
asRNA:CR45195_OG0000203_OG0	583
asRNA:CR45195_OG0000203_OG1	8
asRNA:CR45350_OG0001645_OG0	2951
asRNA:CR45943_OG0010336	812
asRNA:CR46029_OG0000226_OG0	3
asRNA:CR46029_OG0000226_OG1	2
asRNA:CR46139_OG0003106_OG0	71
asRNA:CR46246_OG0011916	4
asRNA:CR46354_OG0002193_OG0	452
asRNA:CR46473_OG0000925_OG0	157
Ass_OG0001346	1
ast_OG0003560	597
AstA_OG0004634	4
AstA-R1_OG0000689	72
AstA-R2_OG0005396	3
AstC_OG0009668	0
AstC-R1_OG0010134	14
AstC-R2_OG0001295_OG0	152
AstCC_OG0009669	0
asun_OG0002419_OG0	459
Asx_OG0006138	4489
Atac1_OG0003748_OG0	268
Atac2_OG0009508	465
Atac3_OG0000828	1023
Tat_OG0001330	5333
Ate1_OG0003045	3018
Atet_OG0003384	10648
Atf-2_OG0006059	714
Atf3_OG0007763	1058
Atg1_OG0009929	410
Atg1_OG0009931	5026
Atg10_OG0001598	161
Atg101_OG0008681	1338
Atg12_OG0011904	532
Atg13_OG0004817	1637
Atg14_OG0005089	1569
Atg16_OG0005703	1205
Atg17_OG0004232	6525
Atg18a_OG0011152	2943
Atg18b_OG0001271_OG0	2527
Atg2_OG0011112	5780
Atg3_OG0009922	2442
Atg4a_OG0009014	2592
Atg4b_OG0005256	1892
Atg5_OG0007974	825
Atg6_OG0005323	1544
Atg7_OG0006714	820
Atg8a_OG0008043	15516
Atg8b_OG0005571	1
Atg9_OG0006487	2143
atilla_OG0011822	11940
atk_OG0010362	8
atl_OG0001399	11864
atms_OG0004154	1934
ato_OG0004804	0
Atox1_OG0012695	1697
ATP6AP2_OG0004869	20859
ATP7_OG0008369	3631
ATP8A_OG0007260	23647
ATP8A_OG0007261	925
Atpalpha_OG0002140	58732
ATPCL_OG0006680	21455
ATPsynB_OG0010987	17808
ATPsynbeta_OG0005823	65027
ATPsynbetaL_OG0001317	4
ATPsynC_OG0005792	42075
ATPsynCF6_OG0005500	10483
ATPsynCF6L_OG0010605	0
ATPsynD_OG0004477	13892
ATPsyndelta_OG0007526	8637
ATPsynE_OG0005568	9125
ATPsynG_OG0009657	12672
ATPsyngamma_OG0005690	17609
ATPsynGL_OG0009315	0
ATPsynO_OG0012619	12020
AttC_OG0000164_OG0	283
AttC_OG0007258	3
AttD_OG0004890	16
Atu_OG0002096	1793
Atx-1_OG0012102	4
Atx2_OG0011501	12242
Atxn7_OG0003444	1869
aub_OG0000482_OG0	33
aurA_OG0004964	196
aurB_OG0009647	25
aust_OG0001881	0
aux_OG0003096_OG0	3773
ave_OG0006159	364
Aven_OG0003291	416
awd_OG0002664	9510
Awh_OG0010478	4
axed_OG0010262	258
Axn_OG0005720	2760
axo_OG0003993	2126
axo_OG0010625	1080
axo_OG0010626	3124
axo_OG0010628	696
Axs_OG0008319	564
Axud1_OG0003447	1774
az2_OG0006736	429
azot_OG0000210_OG0	3
azot_OG0000210_OG1	2
b_OG0009189	290
B-H1_OG0000267_OG0	2325
B-H1_OG0000267_OG1	1488
B4_OG0009202	14947
B52_OG0001376_OG0	16833
b6_OG0007653	19
B9d1_OG0005246	482
B9d2_OG0005830	506
bab1_OG0011327	320
bab1_OG0011328	347
bab2_OG0011326	7839
babo_OG0006628	3781
babos_OG0007027	79
Bacc_OG0008947	24894
Bace_OG0000801_OG0	5
baf_OG0003792	1785
bai_OG0005189	3251
Balat_OG0007229	0
Baldspot_OG0010721	12821
ball_OG0001092_OG1	557
bam_OG0005170	5
bap_OG0001358_OG0	0
Bap111_OG0007677	4329
Bap170_OG0000903_OG0	2637
Bap55_OG0005900	1270
Bap60_OG0008560	3238
IMPPP_OG0000305_OG1	0
barc_OG0010291	1132
bark_OG0008784	3578
barr_OG0000425_OG0	781
baz_OG0008596	8017
bb8_OG0005496	1
bbc_OG0007266	9784
CG18067_OG0007098	4477
bbg_OG0010871	52
bbg_OG0010872	343
BBIP1_OG0004876	1044
BBS1_OG0010413	1897
BBS4_OG0002785_OG0	5957
BBS5_OG0002086	2900
BBS8_OG0008755	4611
BBS9_OG0006919	14974
bbx_OG0008688	8027
bc10_OG0010387_OG0	1074
BCAS2_OG0005540	640
bcd_OG0002111_OG0	3
bchs_OG0003722	825
BCL7-like_OG0007566	395
bcn92_OG0007793	1282
Bdbt_OG0004400	820
bdg_OG0006805	3509
bdl_OG0003385	3131
Bdp1_OG0009215	1121
be_OG0000785	1980
BEAF-32_OG0006164	1757
beag_OG0004860	996
beat-Ia_OG0011784	460
beat-Ib_OG0009146	40
beat-Ic_OG0001866_OG0	5
beat-IIa_OG0005482	94
beat-IIb_OG0005481	93
beat-IIIa_OG0009463	284
beat-IIIb_OG0009460	198
beat-IIIc_OG0003687	339
beat-IV_OG0005508	1044
beat-Va_OG0005024	0
beat-Vb_OG0005021	2
beat-Vc_OG0001062_OG0	106
beat-VII_OG0011542	304
beat-VII_OG0011544	286
beg_OG0004008	679
bel_OG0001048	16176
Bem46_OG0008920	589
ben_OG0000514_OG0	7824
Best1_OG0002590_OG0	15994
Best2_OG0010251	4472
Best3_OG0009963	4
Best4_OG0000558_OG0	0
Bet1_OG0003845_OG0	1739
Bet3_OG0004072	1739
beta-PheRS_OG0005298	1595
beta-Spec_OG0007697	45263
beta'COP_OG0009212	5980
beta3GalTII_OG0012738	306
beta4GalNAcTA_OG0006521	1311
beta4GalNAcTB_OG0002610	603
beta4GalT7_OG0005195	409
betaCOP_OG0008653	8058
betaggt-I_OG0008962	1316
betaGlu_OG0002667	1778
CG32396_OG0011696	3
Bgb_OG0011276	882
bgcn_OG0001647	483
bgm_OG0009412	43048
BHD_OG0010421	547
bi_OG0003201	3602
bi_OG0012904	256
BI-1_OG0004087	10894
bib_OG0001843_OG0	58
BicC_OG0009143	453
BicD_OG0009474	2709
CG11873_OG0005086	3389
bif_OG0003277	3200
bif_OG0012761	547
BigH1_OG0001085_OG0	104
bigmax_OG0005365	595
Bili_OG0002506_OG0	0
bin_OG0010286	1
Bin1_OG0005423	591
bin3_OG0007310	4751
bip1_OG0010560	174
Bka_OG0009250	338
blanks_OG0011885_OG0	7
Blimp-1_OG0010196	6874
Blm_OG0002608	268
Blos1_OG0006148	554
Blos2_OG0010078	760
Blos3_OG0009918	276
Blos4_OG0010933	430
blot_OG0010924	69296
blow_OG0006726	1723
blp_OG0005216	1126
blw_OG0006982	59964
bma_OG0010967	50
Bmcp_OG0010022	1903
bmm_OG0010858	3758
bnb_OG0001206_OG1	2993
CG5059_OG0012191	2846
bnk_OG0005787	0
bnl_OG0004512	596
boca_OG0006727	2228
bocks_OG0002575_OG0	1020
BOD1_OG0005544	8076
boi_OG0007601	93
boi_OG0007603	36
boil_OG0012322	22
bol_OG0011238	2228
boly_OG0007153	0
BomBc1_OG0001623	1209
BomBc2_OG0000769_OG0	159
BomBc3_OG0004769	113
BomT3_OG0011469	575
bon_OG0004934	3065
bond_OG0004726	4684
bonsai_OG0007008	1087
Boot_OG0006400	25
bor_OG0004967	1682
bora_OG0003911	22
BORCS5_OG0008208	1045
BORCS6_OG0011365	555
BORCS7_OG0007103	330
borr_OG0009292	89
boss_OG0005676	9011
botv_OG0006642	1255
bou_OG0007819	1654
bowl_OG0008785	1302
BoYb_OG0000400_OG0	9
br_OG0007659	34
br_OG0011928	8
Br140_OG0001629	2048
brat_OG0001919	556
Brca2_OG0000883	733
Brd_OG0010852	0
CG7154_OG0009310	1739
Brd8_OG0002488	1272
Bre1_OG0010209	3334
Brf_OG0005483	841
Brf_OG0005485	190
brk_OG0007975	1188
brm_OG0009999	5996
Brms1_OG0008442	1596
Bro_OG0011272	0
brp_OG0000499_OG1	5159
l(3)72Ab_OG0009997	5011
bru1_OG0009737	351
bru1_OG0009738	1739
bru2_OG0009740	7785
bru2_OG0011823	1150
bru2_OG0012161	548
bru3_OG0010907	933
bru3_OG0011909	130
Bruce_OG0004896	19043
brun_OG0003663	2588
brv1_OG0000706_OG0	0
brv2_OG0010919	0
brv3_OG0011666	10
BRWD3_OG0005288	7391
brwl_OG0009277	1128
bs_OG0003002	368
bs_OG0006897	267
bsf_OG0001906_OG0	6478
Bsg_OG0009780	11862
Bsg25D_OG0003412_OG0	4912
bsh_OG0009110	2
bsk_OG0012344	4529
bt_OG0000537_OG1	3
BTBD9_OG0000546_OG0	1203
BtbVII_OG0011887	3913
btd_OG0007557	1871
Btk29A_OG0001838	920
Btk29A_OG0011763	17
btl_OG0002041	19
btn_OG0004719	0
Btnd_OG0008611	34
btsz_OG0001035_OG1	921
btsz_OG0004581	25
btv_OG0003692	3928
btv_OG0009487	9199
btz_OG0005342	3508
Bub1_OG0001806_OG0	1478
Bub3_OG0005120	1079
BubR1_OG0000657_OG0	138
Buffy_OG0006561	395
bug_OG0006803	1488
Bug22_OG0009372	1245
BuGZ_OG0008876	2598
CG8270_OG0010257	891
bun_OG0000556	4662
bun_OG0009749	6457
bur_OG0003683_OG0	3164
Burs_OG0001045_OG0	0
bves_OG0007497	1897
bves_OG0007499	1470
bw_OG0006000	5
bwa_OG0009122	473
bwa_OG0012525	350
Bx_OG0008666	34
Bx_OG0008667	959
Bx42_OG0007682	2765
by_OG0005550	5411
byn_OG0010803	1
bys_OG0007950	599
c-cup_OG0012143	1
c(3)G_OG0001464_OG0	308
c11.1_OG0007569	3974
c12.1_OG0007568	1222
c12.2_OG0007567	4365
C15_OG0002126_OG0	110
C1GalTA_OG0009799	3709
C3G_OG0007801	4306
C901_OG0008027	12
ca_OG0005700	8072
Ca-alpha1D_OG0009140	5705
Ca-alpha1T_OG0003323	1110
Ca-beta_OG0009681	1906
Ca-Ma2d_OG0009139	5533
CaBP1_OG0008860	2351
cac_OG0000605_OG0	740
cact_OG0009392	7941
cactin_OG0003129	1329
cad_OG0009437	55
Cad74A_OG0010922	6
Cad86C_OG0002368	8474
Cad87A_OG0001088_OG0	1935
Cad89D_OG0001058_OG0	4
Cad96Ca_OG0011497	1252
Cad96Cb_OG0005172	0
Cad99C_OG0005704	990
CadN_OG0000277_OG1	73
Caf1-105_OG0002830	401
Caf1-180_OG0007408	581
Caf1-55_OG0001036	1582
cag_OG0001595_OG0	393
CAH1_OG0009192	44182
CAH13_OG0002843	0
CAH14_OG0002807	0
CAH15_OG0006256	0
CAH16_OG0000498_OG1	2
CAH2_OG0001000_OG0	14605
CAH3_OG0003177	2156
CAH5_OG0005796	1
CAH7_OG0000840	2889
CAH8_OG0004748	11
CAH9_OG0005622	612
CAHbeta_OG0002334	1321
cal1_OG0002556_OG0	894
CalpA_OG0003035	6659
CalpB_OG0010971	3972
CalpC_OG0008186	988
Calr_OG0005564	35366
Cals_OG0013279_OG0	2150
Calx_OG0002139_OG0	4
Calx_OG0004417	3044
Calx_OG0004418	2162
calypso_OG0006121	1036
Cam_OG0012053	18464
CaMKI_OG0012767	10991
CaMKII_OG0013280	7469
Camp_OG0005907	975
Camta_OG0006364	2217
Camta_OG0006365	354
can_OG0004061_OG0	0
CanA1_OG0005778	7
CanB_OG0000231_OG0	1174
CanB_OG0000231_OG1	1204
Cand1_OG0009382	4881
CAP_OG0000587_OG0	8238
CAP_OG0012405	16
Cap-D2_OG0005121	350
Cap-D3_OG0009448	737
Cap-G_OG0002924	1197
Cap-H2_OG0004906	1421
Capa_OG0005712	4
Caper_OG0009347	13498
Capr_OG0010138	4371
caps_OG0010156	2127
caps_OG0010157	1487
capt_OG0009025	6910
capu_OG0000612_OG0	1679
car_OG0007437	955
CARPA_OG0007960	14
CARPB_OG0007554	62
CarT_OG0009432	120
cas_OG0004236	1
casp_OG0006502	3626
cass_OG0009476	7723
Cat_OG0003869	42126
cathD_OG0002862	24971
cato_OG0006491	0
Catsup_OG0009538	3165
caup_OG0009938	8
cav_OG0000654	171
caz_OG0003243_OG0	3205
cbc_OG0007265	1020
Cbl_OG0002051_OG0	2434
CBP_OG0001721	61
CBP_OG0007971	59
Cbp20_OG0005066	857
Cbp53E_OG0006447	3366
Cbp80_OG0007913	1179
Cbp80_OG0007915	1257
Cbs_OG0003124	1505
cbs_OG0007263	1659
cbt_OG0008760	5254
Cby_OG0004789	1331
Cc2d2a_OG0002702	1068
CCAP_OG0011467	128
CCAP-R_OG0000870	70
ccb_OG0012089	2
CCDC151_OG0011900	70
CCDC53_OG0009785	421
Ccdc58_OG0010399	506
Ccdc85_OG0008917	441
CCHa1_OG0004530	25
CCHa1-R_OG0006065	231
CCHa2_OG0002186_OG0	357
CCHa2-R_OG0005836	20
Cchl_OG0004776	4078
CCKLR-17D1_OG0003334	18
CCKLR-17D1_OG0008675	3402
CCKLR-17D1_OG0011744	14
CCKLR-17D3_OG0008678	340
Ccm3_OG0005250	2138
Ccn_OG0010106	1856
Ccn_OG0010107	1715
Ccn_OG0012179	783
Ccp84Ab_OG0000178_OG0	2
Ccp84Ac_OG0001349_OG0	43
Ccp84Ae_OG0002110_OG0	0
Ccp84Af_OG0000109_OG0	0
Ccp84Af_OG0000109_OG1	0
Ccp84Af_OG0000109_OG2	2
Ccp84Ag_OG0001348_OG0	2
Ccs_OG0006299	1534
CCT1_OG0002281_OG0	3906
CCT2_OG0003145	4027
CCT3_OG0004995	3642
CCT4_OG0000979	3004
CCT5_OG0006600	4047
CCT6_OG0008508	4297
CCT7_OG0004839	1309
CCT7_OG0004841	611
CCT8_OG0007117	4427
Ccz1_OG0010481	1140
cd_OG0004708	6
CD98hc_OG0001357_OG0	10922
Cda4_OG0008701	121
Cda5_OG0008721	3291
Cda9_OG0002707	4
CDase_OG0005749	309
cdc14_OG0009306	3703
Cdc16_OG0005493	781
Cdc23_OG0009421	490
Cdc27_OG0010426	3118
Cdc2rk_OG0006290	518
Cdc37_OG0011041	2426
Cdc42_OG0008268	2728
Cdc45_OG0007388	735
Cdc5_OG0011371	2087
CDC50_OG0008483	9509
Cdc6_OG0002054	51
Cdc7_OG0007729	3407
Cdep_OG0002087	3765
Cdep_OG0004159	3440
CdGAPr_OG0009111	2516
cdi_OG0000729	4465
cDIP_OG0004394	14608
Cdk1_OG0000555_OG0	94
Cdk12_OG0009875	1901
Cdk2_OG0002391	249
CDK2AP1_OG0008015	1435
Cdk4_OG0006632	972
Cdk5_OG0002993	788
Cdk5alpha_OG0009389	6206
Cdk7_OG0001724	640
Cdk8_OG0010977	259
Cdk9_OG0007009	1070
Cdlc2_OG0000234_OG1	3204
cdm_OG0002482	4008
Cds_OG0010549	6734
Ced-12_OG0009727	1185
ced-6_OG0006366	11806
CenB1A_OG0004675	2874
CenG1A_OG0003595_OG0	2771
CenG1A_OG0009182	207
Cenp-C_OG0002322	516
Cep135_OG0009952	1372
Cep135_OG0009954	1153
cep290_OG0004127	2829
Cep89_OG0006812	10
Cep97_OG0008778	2640
cer_OG0012078	832
Cerk_OG0004182	11146
cert_OG0011161	5154
Cf2_OG0008971	2985
Cfp1_OG0007571	1071
CG5789_OG0004615	969
cg_OG0006533	7753
CG10000_OG0005395	0
CG10005_OG0004963	1
CG10011_OG0005399	2361
CG10013_OG0002410_OG0	0
CG10019_OG0008786	254
CG10026_OG0009081	299
CG10029_OG0004344	4
CG10031_OG0008792	130
CG10035_OG0004420	2689
CG10038_OG0001436_OG0	763
CG10041_OG0012259_OG0	13
CG10051_OG0007036	1
CG10053_OG0004336	311
CG10055_OG0004329	1713
CG10062_OG0007038	164
CG10063_OG0010284	0
CG10064_OG0010282	13
CG10068_OG0004321	1269
CG10073_OG0000065_OG2	2
CG10075_OG0010279	992
CG10077_OG0010277	51859
CG10082_OG0005964	7436
CG10086_OG0001355	0
CG10089_OG0010567	1286
CG10098_OG0004320	2005
CG10104_OG0006132	2
CG10116_OG0010569	16
CG10126_OG0005023	16034
CG10132_OG0009091	3545
CG10137_OG0009093	3635
CG10139_OG0006151	676
CG10140_OG0010573	1
CG10147_OG0010256	404
CG10151_OG0006160	934
CG10154_OG0010575	0
CG10163_OG0010252	0
CG10164_OG0001489	0
CG10165_OG0011781	503
CG10171_OG0010163	508
CG10175_OG0005507	64
CG10177_OG0001079_OG0	0
CG10184_OG0005509	183
CG10185_OG0005203	1724
CG10189_OG0009087	406
CG10194_OG0009085	531
CG10195_OG0003572	1148
CG10205_OG0006168	38
CG10208_OG0005527	269
CG10209_OG0006169	885
CG10211_OG0009505	549
CG10222_OG0010165	310
CG10226_OG0010249	1702
CG10237_OG0003462	54613
CG1024_OG0004294	625
CG10252_OG0011517	0
CG10254_OG0002565	3890
CG10257_OG0006606	2700
CG10264_OG0005208	8
CG10265_OG0006935	419
CG10274_OG0003940	1345
CG10280_OG0004257	3
CG10283_OG0001907_OG0	1087
CG10286_OG0004292	905
CG10298_OG0004288	44
CG10300_OG0005516	0
CG10301_OG0005515	1
CG10307_OG0005957	240
CG10311_OG0004972	1296
CG10317_OG0004974	19
CG10321_OG0005965	4527
CG10324_OG0004994	592
CG10332_OG0005992	0
CG10333_OG0009507	2453
CG10336_OG0009516	100
CG10337_OG0009096	364
CG10338_OG0009517	721
CG10339_OG0006873	914
CG10340_OG0001059_OG0	2217
CG10341_OG0009518	957
CG10343_OG0009520	584
CG10344_OG0007020	372
CG10345_OG0002430_OG0	23817
CG10347_OG0000607_OG0	357
CG10348_OG0003704	179
CG10352_OG0008207	0
CG10353_OG0008206	3244
CG10357_OG0010470	37584
CG10359_OG0010469	381
CG10361_OG0010014	147
CG10362_OG0008202	3149
CG10365_OG0005518	1231
CG10366_OG0009102	958
CG10375_OG0005526	1313
CG10376_OG0009519	1729
CG10383_OG0001909	3102
CG10384_OG0007018	1
CG10405_OG0004983	10
CG10407_OG0005207	169
CG10413_OG0003703_OG0	510
CG10417_OG0013094	2697
CG10418_OG0010832	333
CG10425_OG0002500	1472
CG10428_OG0001263_OG0	646
CG10431_OG0001914	181
CG10433_OG0006904	797
CG10435_OG0002296_OG0	1609
CG10444_OG0007082	2026
CG10445_OG0001356	114
CG10459_OG0001605_OG0	0
CG10462_OG0009105	1340
CG10463_OG0009108	340
CG10466_OG0012145	220
CG10467_OG0010233	1467
CG10469_OG0010232	187
CG10470_OG0009541	1321
CG10472_OG0000811_OG0	234
CG10479_OG0010225	723
CG10481_OG0009114	12
CG10483_OG0010221	1405
CG10486_OG0010219	1
CG10492_OG0009544	2361
CG10494_OG0006908	365
CG10495_OG0009546	341
CG10505_OG0006927	24
CG10508_OG0010314	10262
CG10510_OG0003948	3
CG10513_OG0005163	733
CG10514_OG0005162	88
CG10516_OG0009998	310
CG10527_OG0002810_OG0	21075
CG10543_OG0006262	7388
CG10550_OG0000747	46051
CG10555_OG0008527	2663
CG10561_OG0009552	1559
CG10565_OG0010321	3354
CG10576_OG0010200	3782
CG10581_OG0010326	317
CG10584_OG0010328	520
CG10587_OG0000094_OG0	5
CG10587_OG0000094_OG1	21
CG10587_OG0000094_OG2	3
CG10589_OG0003950	0
CG10591_OG0010195	0
CG10597_OG0003317	0
CG10598_OG0011740	3
CG10600_OG0009530	5974
CG10602_OG0009532	4432
CG10616_OG0010838	2166
CG10621_OG0001911	0
CG10623_OG0001912	781
CG10628_OG0009107	843
CG10631_OG0001241	5683
CG10646_OG0009949	677
CG10654_OG0009947	128
CG10657_OG0009951	1501
CG10660_OG0010840	765
CG10663_OG0010839	146
CG10669_OG0005156	679
CG10674_OG0010603	841
CG10680_OG0003577	2115
CG10681_OG0009950	372
CG10700_OG0011812	0
CG10702_OG0009548	717
CG10710_OG0010908	176
CG10713_OG0010576	298
CG10725_OG0010574	2
CG10730_OG0000951	19
CG10731_OG0006517	416
CG10737_OG0006638	44626
CG10738_OG0010568	751
CG1074_OG0007339	1046
CG10747_OG0009127	1546
CG10748_OG0011855_OG0	0
CG10749_OG0003913_OG0	0
CG10750_OG0009561	0
CG10752_OG0010150_OG0	0
CG10761_OG0008304	0
CG1077_OG0004263	2
CG10793_OG0003237	2
CG10795_OG0006915	748
CG10799_OG0003081	5
CG10801_OG0012112	4
CG10802_OG0008133	2373
CG10803_OG0008134	1051
CG10804_OG0008132	2044
CG10809_OG0010976	686
CG10814_OG0007257	1
CG10822_OG0007072	0
CG10839_OG0009144	0
CG10841_OG0002198_OG0	13
CG10853_OG0003980_OG0	0
CG10859_OG0009209	2
CG10862_OG0002017_OG1	6937
CG10863_OG0010486	4121
CG10863_OG0012194_OG0	41
CG10864_OG0005043	725
CG10866_OG0010485	882
CG10874_OG0003457	8423
CG10877_OG0002385_OG0	17
CG10887_OG0002183_OG0	2
CG10898_OG0002547	740
CG1090_OG0003105_OG0	1846
CG10903_OG0002293_OG0	497
CG10904_OG0011634	368
CG10907_OG0001984_OG0	744
CG10909_OG0005022	0
CG10910_OG0006092	1
CG10911_OG0006095	0
CG10912_OG0000471	0
CG10914_OG0006109	537
CG10919_OG0001352	1
CG1092_OG0001161_OG0	102
CG10920_OG0007959	0
CG10927_OG0006710	104
CG10931_OG0006071	0
CG10932_OG0007954	1669
CG10934_OG0002756_OG0	0
CG10939_OG0005908	16806
CG10947_OG0009415	754
CG10948_OG0009927	1983
CG10949_OG0009416	860
CG10950_OG0012279	15
CG10958_OG0001743	562
CG10959_OG0008299	194
CG10962_OG0007748	116
CG10970_OG0003173	2
CG10973_OG0012539	623
CG10979_OG0004244	1743
CG10984_OG0009934	999
CG10996_OG0008249	69
CG11000_OG0004245	301
CG11007_OG0003037	719
CG11018_OG0007064	0
CG11029_OG0001270	31
CG1103_OG0003103_OG0	339
CG11030_OG0003728	830
CG11034_OG0001268	453
CG11035_OG0002292_OG0	609
CG11041_OG0001654	81
CG11044_OG0007073	4
CG1105_OG0004314	2296
CG11050_OG0009604	4554
CG11060_OG0006765	9
CG11068_OG0011716	6
CG11069_OG0004655	451
CG11076_OG0001759	3087
CG11077_OG0000549_OG0	1380
CG11085_OG0008456	0
CG11089_OG0004653	717
CG11095_OG0003249	602
CG11099_OG0007074	1552
CG11103_OG0003250	796
CG11106_OG0012330	0
CG11109_OG0001964	632
CG11110_OG0006619	310
CG11123_OG0006752	682
CG11125_OG0006747	869
CG11127_OG0006744	765
CG1113_OG0004171	192
CG11131_OG0001957_OG0	9
CG11134_OG0003251	312
CG11141_OG0006745	2501
CG11145_OG0006754	0
CG11147_OG0003729	30678
CG11149_OG0003730	1
CG11151_OG0008256	11512
CG11159_OG0006283	4
CG1116_OG0004164	1635
CG11162_OG0008263	0
CG11168_OG0004657	1465
CG11170_OG0006462	442
CG11178_OG0003327	1319
CG11180_OG0006625	878
CG11191_OG0007189	11999
CG11192_OG0007095	0
CG11200_OG0007088	2143
CG11211_OG0012938	2
CG11226_OG0012166_OG0	16
CG11227_OG0007505	0
CG1124_OG0002090	1451
CG11241_OG0003815_OG0	363
CG11247_OG0009861	791
CG11248_OG0003830_OG0	412
CG11249_OG0009864	0
CG11251_OG0001998	0
CG11257_OG0007039	360
CG11263_OG0001789	11
CG11267_OG0011856	1880
CG11269_OG0006458	4
CG11275_OG0002906	2990
CG11279_OG0003924_OG0	458
CG11286_OG0004361	0
CG1129_OG0002085	1329
CG11291_OG0003029	0
CG11294_OG0007761	0
CG11298_OG0007031	0
CG11309_OG0010303	2653
CG11317_OG0012026	519
CG11318_OG0000756	3
CG11319_OG0009603	1028
CG11327_OG0009628	0
CG11333_OG0002657_OG0	0
CG11334_OG0005804	1174
CG11342_OG0011920	81
CG11345_OG0011138	0
CG11349_OG0011131	10
CG11353_OG0011127	46
CG11356_OG0008477	330
CG11357_OG0011126	1407
CG1136_OG0010499	1159
CG11367_OG0000806_OG0	194
CG11369_OG0011699	1
CG1137_OG0004303	21
CG11370_OG0003817_OG0	23
CG11377_OG0008723	2072
CG11378_OG0007395	89
CG11379_OG0007397	0
CG11380_OG0007400	98
CG11381_OG0007402	1
CG11382_OG0007404	21
CG11384_OG0007396	0
CG1139_OG0004077	56
CG11391_OG0001026_OG0	78059
CG11396_OG0010345	1695
CG11398_OG0007405	318
CG11403_OG0007406	249
CG11404_OG0012169	3
CG11406_OG0006889	1
CG11409_OG0007766	201
CG11413_OG0011575	41
CG11414_OG0006019	3249
CG11417_OG0007590	820
CG1142_OG0012974	522
CG11425_OG0009823	839
CG11426_OG0009824	894
CG1143_OG0011104	1132
CG11436_OG0003200	601
CG11437_OG0009825	0
CG11438_OG0009826	776
CG11447_OG0004515	800
CG11449_OG0000981_OG1	0
CG11453_OG0001027_OG0	566
CG11454_OG0001792	840
CG11456_OG0003951	818
CG11459_OG0000135_OG1	0
CG1146_OG0011093	162
CG11470_OG0000857	5
CG11474_OG0005934	3063
CG11475_OG0005935	83
CG11498_OG0001515	9
CG11504_OG0002630	1043
CG11523_OG0009832	519
CG11529_OG0010828	710
CG11537_OG0010640	4057
CG11550_OG0002660	62477
CG11560_OG0010817	628
CG11562_OG0008742	552
CG11563_OG0002662	502
CG11566_OG0007496	14
CG11570_OG0004027	0
CG11581_OG0008240	0
CG11583_OG0010538	745
CG11584_OG0008239	0
CG11585_OG0012335	0
CG11586_OG0010534	602
CG11590_OG0001741	522
CG11593_OG0010497	2233
CG11594_OG0010492	1222
CG11596_OG0007629	1114
CG11601_OG0008739	1483
CG11608_OG0000142_OG0	0
CG1161_OG0004180	3881
CG11617_OG0008731	29
CG11619_OG0003864_OG0	27
CG11626_OG0011450	9
CG11629_OG0003739	0
CG11630_OG0009580	1
CG11634_OG0009583	0
CG11635_OG0007156	92
CG11638_OG0007387	494
CG11655_OG0001745_OG0	1919
CG11656_OG0005013	5
CG11658_OG0010025	2407
CG11663_OG0012087	0
CG11664_OG0011395	1
CG11666_OG0012316	0
CG11668_OG0002452	13
CG11670_OG0005008	5
CG11672_OG0004805	0
CG11674_OG0008231	57
CG11679_OG0008511	829
CG11686_OG0002448_OG0	527
CG11693_OG0004810	0
CG11694_OG0000225_OG0	0
CG11694_OG0000225_OG1	0
CG11695_OG0007879	880
CG11696_OG0007880	904
CG11698_OG0002319_OG0	2
CG11699_OG0007882	2466
CG11703_OG0002165_OG0	0
CG11710_OG0001691_OG0	1580
CG1172_OG0004189	1988
CG11722_OG0001391	561
CG11723_OG0003571	734
CG11726_OG0010048	0
CG11737_OG0001419_OG0	3059
CG11741_OG0001420_OG0	0
CG11752_OG0007995	2834
CG11755_OG0000851	176
CG11756_OG0007997	0
CG11760_OG0004826	473
CG11768_OG0004832	6207
CG11771_OG0005200	3666
CG11777_OG0006309	368
CG11779_OG0004481	2327
CG11786_OG0012799	12
CG11788_OG0007083	215
CG11790_OG0005187	2337
CG11791_OG0012008	4401
CG11807_OG0003009_OG0	2223
CG11808_OG0006841	415
CG11811_OG0004058	3029
CG11816_OG0008636	0
CG11835_OG0000264_OG0	10811
CG11835_OG0000264_OG1	18
CG11837_OG0005082	305
CG11841_OG0005083	574
CG11842_OG0000856_OG1	20
CG11843_OG0011490	36
CG11852_OG0002502_OG0	319
CG11854_OG0005171	911
CG11857_OG0005167	3517
CG11858_OG0005166	571
CG11878_OG0000055_OG0	0
CG11878_OG0000055_OG1	12
CG11878_OG0000055_OG2	6
CG11882_OG0005094	208
CG11883_OG0006313	2410
CG11885_OG0003355	519
CG11892_OG0005161	6
CG11893_OG0000039_OG2	2767
CG11899_OG0005100	4456
CG11902_OG0005155	3173
CG11906_OG0001618	637
CG11911_OG0008747	3
CG11912_OG0008746	10
CG11920_OG0005183	571
CG11927_OG0003556	1331
CG11929_OG0011773	0
CG11961_OG0001155_OG0	2853
CG11964_OG0004848	369
CG11970_OG0004849	2199
CG11975_OG0004850	1422
CG11977_OG0012457_OG0	0
CG11980_OG0002337	1381
CG11983_OG0004852	73
CG11986_OG0004855	462
CG11997_OG0004862	0
CG11999_OG0004179	2029
CG12003_OG0004112	1
CG12004_OG0011286	7919
CG12009_OG0010662	48
CG12010_OG0010671	179
CG12011_OG0011025	17
CG12012_OG0010672	1372
CG12016_OG0010666	2282
CG12017_OG0010661	56
CG12020_OG0011042	0
CG12024_OG0011050	1053
CG12025_OG0011053	2178
CG12035_OG0011029	1
CG12038_OG0011331	926
CG12054_OG0000497	3433
CG12056_OG0003138	1662
CG12057_OG0003139	8
CG12061_OG0000938_OG0	1
CG12065_OG0007412	5409
CG12069_OG0001519	0
CG12071_OG0011553	1076
CG12071_OG0013484	1078
CG12075_OG0007754	1499
CG1208_OG0004248	8
CG12081_OG0007411	1035
CG12084_OG0011296	2493
CG12091_OG0011293	3648
CG12093_OG0011111	2765
CG12096_OG0008559	1812
CG12099_OG0011289	11164
CG12104_OG0011284	1132
CG12105_OG0004111	9
CG12106_OG0007586	236
CG12107_OG0006719	1256
CG12111_OG0007413	40
CG12112_OG0012598_OG0	167
CG12115_OG0007587	3
CG12116_OG0008625	52
CG12118_OG0007585	1107
CG12121_OG0007579	3895
CG12123_OG0003325	408
CG12128_OG0002879	551
CG12129_OG0002878	894
CG1213_OG0002105	99
CG12134_OG0006319	406
CG12147_OG0004192	6
CG12155_OG0003210	1624
CG12159_OG0002860	887
CG12164_OG0006760	10
CG12170_OG0002098	2302
CG12171_OG0004222	869
CG12173_OG0004172	645
CG12177_OG0008262	538
CG1218_OG0002103	1393
CG12182_OG0011099	355
CG12194_OG0008975	2062
CG12204_OG0001687	288
CG12206_OG0008131	16
CG12209_OG0002818	4
CG12213_OG0002418	2315
CG12219_OG0007713	1055
CG12224_OG0000651_OG1	90
CG12231_OG0003119	0
CG12236_OG0008414	1127
CG12237_OG0007424	2621
CG12239_OG0001754	1
CG12241_OG0001396	1037
CG12253_OG0011818	224
CG12256_OG0004947	12
CG12259_OG0005539	587
CG12268_OG0005336	4275
CG1227_OG0004337	1613
CG12278_OG0004413	5
CG12279_OG0004445	987
CG12288_OG0009457	70
CG12289_OG0010046	0
CG12290_OG0002618	14764
CG12299_OG0009634	2028
CG12301_OG0001981	376
CG12307_OG0009694	0
CG1231_OG0011372	31
CG12316_OG0009955	1378
CG12320_OG0005053	243
CG12321_OG0001064_OG0	3716
CG12325_OG0002854	458
CG1233_OG0011370	2658
CG1234_OG0004335	676
CG12341_OG0002848	519
CG12343_OG0002853	1507
CG12344_OG0002855	8886
CG12355_OG0012373	169
CG1236_OG0002100	1141
CG12362_OG0000821_OG0	0
CG12374_OG0007223	8
CG12375_OG0009777	2788
CG12379_OG0008514	130
CG12384_OG0006229	4229
CG1239_OG0004237	350
CG12395_OG0001736	0
CG12398_OG0008359	5
CG12402_OG0002224_OG0	131
CG12420_OG0002594_OG0	58
CG12426_OG0005340	1
CG12438_OG0003802	0
CG12439_OG0009296	0
CG12446_OG0001786_OG0	0
CG12448_OG0009145	12
CG1246_OG0011105	54
CG12464_OG0011955	0
CG12470_OG0007846	63
CG12479_OG0008243	0
CG12480_OG0008242	2
CG12481_OG0008237	0
CG12490_OG0000233_OG1	18
CG12496_OG0007599	0
CG12498_OG0008105	0
CG12499_OG0002285_OG0	929
CG12502_OG0011339	2
CG12507_OG0008176	728
CG12511_OG0009568	0
CG12516_OG0005410	0
CG12517_OG0009649	1
CG12520_OG0010149	69
CG12521_OG0012944	0
CG12531_OG0008272	436
CG12535_OG0008128	3
CG12539_OG0008363	16
CG12540_OG0008220	5
CG12541_OG0007825	636
CG12560_OG0012234	892
CG12567_OG0012740	2381
CG12576_OG0001784_OG0	3137
CG12581_OG0001679_OG0	7775
CG12589_OG0011424	29
CG12590_OG0011977	0
CG12594_OG0005596	193
CG12607_OG0011139	0
CG12609_OG0008677	0
CG12617_OG0003653	0
CG12620_OG0009462	0
CG12637_OG0008050	0
CG12643_OG0007518	3961
CG1265_OG0010531	500
CG12655_OG0000445_OG2	0
CG12659_OG0007410	112
CG12661_OG0007749	0
CG12662_OG0007747	0
CG12672_OG0007868	183
CG12674_OG0003570	1
CG12679_OG0001731_OG0	0
CG12680_OG0001718	0
CG12682_OG0012323	0
CG12691_OG0007931	1
CG12692_OG0000634_OG0	1
CG12693_OG0012106	27
CG12698_OG0008169	8
CG12699_OG0000230_OG1	4
CG12702_OG0001192	70
CG12708_OG0000271_OG0	39
CG12708_OG0000271_OG0.2	1201
CG1271_OG0010635	1474
CG12713_OG0003881_OG0	94
CG12716_OG0008438	2
CG12723_OG0008557	18
CG12728_OG0000928_OG0	364
CG12729_OG0011725	9
CG1273_OG0010536	18
CG12730_OG0007375	1206
CG12744_OG0000893	24
CG12746_OG0004208	6496
CG1275_OG0011072	1648
CG12768_OG0001283_OG0	64
CG12769_OG0007187	309
CG12773_OG0003140	2099
CG12782_OG0012281	0
CG12783_OG0000743_OG0	6
CG12784_OG0005236	0
CG12795_OG0008825	1031
CG12811_OG0002240	1205
CG12817_OG0002595_OG0	176
CG12818_OG0004897	379
CG12822_OG0001599	2832
CG12825_OG0001130_OG1	86
CG12826_OG0002951	0
CG12828_OG0011622	4
CG12831_OG0011623_OG0	0
CG12836_OG0002963_OG0	91
CG12848_OG0006045	936
CG12849_OG0011577	2
CG12851_OG0005862	1129
CG12857_OG0006163	11
CG12860_OG0006154	3
CG12861_OG0006153	0
CG12862_OG0011585_OG0	0
CG12863_OG0011584	342
CG12866_OG0002772	3
CG12868_OG0001564	1176
CG12869_OG0006145	25
CG12869_OG0006146	31
CG12877_OG0001472_OG0	1291
CG1288_OG0001350	0
CG12880_OG0005345	430
CG12883_OG0001474	279
CG12885_OG0001477	9545
CG12895_OG0006308	1365
CG12909_OG0002821	248
CG12910_OG0006305	388
CG12911_OG0006304	90
CG12914_OG0002819	0
CG12917_OG0002815	20
CG12920_OG0006291	17
CG12926_OG0006349	295
CG12929_OG0006357	271
CG12934_OG0006315	10
CG12935_OG0002846	277
CG12942_OG0001596_OG0	723
CG12945_OG0004570	1364
CG12947_OG0004568	82
CG12948_OG0004558	421
CG12963_OG0001641_OG0	0
CG12964_OG0002996_OG0	81
CG12970_OG0006808	60
CG12971_OG0010294	0
CG12974_OG0010307	23
CG12983_OG0010332	1
CG12984_OG0003949	0
CG12985_OG0000915	19
CG12986_OG0011685	49
CG1299_OG0000523_OG0	12491
CG12990_OG0007696	3
CG12991_OG0007703	4247
CG12992_OG0011688	58
CG12994_OG0007707	4
CG12995_OG0008599	0
CG12998_OG0011739	0
CG13000_OG0011738	0
CG13001_OG0008580	400
CG13002_OG0008577	35
CG13003_OG0008572	407
CG13004_OG0008570	445
CG13005_OG0008567	318
CG13008_OG0008305	9
CG13010_OG0003260	2
CG13012_OG0008317	1581
CG13014_OG0008547	682
CG13016_OG0006536	493
CG13018_OG0006537	225
CG13021_OG0003241	2
CG13022_OG0010698	50
CG13023_OG0010699	11
CG13024_OG0010708	47
CG13026_OG0010716	7
CG13028_OG0004010	2
CG13031_OG0012200	596
CG13032_OG0004014_OG0	3
CG13033_OG0010736	70
CG13038_OG0010761	1
CG13039_OG0010762	0
CG1304_OG0000265_OG0	0
CG1304_OG0000265_OG1	0
CG13040_OG0010763	0
CG13041_OG0000280_OG0	5
CG13041_OG0000280_OG0.2	1
CG13042_OG0010767	97
CG13043_OG0000281_OG0	0
CG13043_OG0000281_OG1	5
CG13044_OG0010768	4
CG13045_OG0000814	3
CG13046_OG0010771	1
CG13047_OG0010772	2
CG13048_OG0010773	0
CG13049_OG0010774	4
CG13051_OG0011898	0
CG13053_OG0010778	1
CG13054_OG0010779	0
CG13055_OG0010780	3
CG13056_OG0010757	0
CG13058_OG0004021	0
CG13059_OG0010764	1
CG13062_OG0010766	3
CG13064_OG0010775	0
CG13065_OG0010776	4
CG13066_OG0012201	0
CG13068_OG0002030_OG1	1
CG13069_OG0004022	0
CG1307_OG0004308	1827
CG13070_OG0012202	0
CG13071_OG0011899	0
CG13073_OG0012731_OG0	1
CG13074_OG0010797	530
CG13075_OG0000216_OG0	9
CG13075_OG0000216_OG1	17
CG13077_OG0009097	1871
CG13078_OG0003575_OG0	0
CG13081_OG0003574	0
CG13082_OG0009094	0
CG13083_OG0009084	0
CG13084_OG0009083	0
CG13085_OG0001922	31
CG13086_OG0003709	1
CG13088_OG0001266	169
CG1309_OG0010533	6614
CG13096_OG0003720	646
CG13097_OG0001923	639
CG13101_OG0009304	2563
CG13102_OG0009298	1
CG13108_OG0009295	168
CG13110_OG0011792	0
CG13113_OG0001247_OG0	8
CG13114_OG0009279	69
CG13116_OG0001878	674
CG13123_OG0001877	224
CG13124_OG0003502	5664
CG13126_OG0003515	806
CG13127_OG0001844	0
CG13131_OG0000790_OG0	0
CG13133_OG0003525	1302
CG1314_OG0011674	3
CG13144_OG0009363	4
CG13148_OG0007214	18
CG13151_OG0006215	398
CG13154_OG0006206	5
CG13155_OG0006196	0
CG13157_OG0002779	7
CG1316_OG0000430_OG0	3425
CG13168_OG0006184	10
CG1317_OG0011084	11988
CG13170_OG0006182	0
CG13171_OG0006180	0
CG13177_OG0012831	16
CG13185_OG0002928	1232
CG13186_OG0006594	0
CG13192_OG0006567	659
CG13193_OG0006565	5
CG13196_OG0006560	0
CG13197_OG0006563	1283
CG13202_OG0001123_OG0	19
CG13203_OG0006235	427
CG13204_OG0006233	10876
CG13215_OG0002793_OG0	13
CG13216_OG0001568_OG0	0
CG13218_OG0002791_OG0	0
CG13220_OG0001573_OG0	2132
CG13223_OG0001571_OG0	6
CG13226_OG0002794_OG0	33
CG13227_OG0006218_OG0	0
CG13228_OG0011587_OG0	0
CG13229_OG0002786_OG0	26
CG13229_OG0002787_OG0	2577
CG13231_OG0006217	25
CG13239_OG0009815	24
CG1324_OG0007509	0
CG13243_OG0009147	0
CG13247_OG0010378	30
CG13248_OG0010371	2037
CG13250_OG0011870	73
CG13251_OG0010355	2552
CG13252_OG0003952	975
CG13258_OG0009399	8
CG13272_OG0008882	16
CG13280_OG0008881	0
CG13282_OG0008887	4
CG13285_OG0010583	3146
CG13287_OG0010216	0
CG13288_OG0010220	17
CG13293_OG0003937	741
CG13295_OG0010231	1031
CG13297_OG0010242	29
CG13299_OG0011864	0
CG13300_OG0003943	22
CG13305_OG0011196	1
CG13306_OG0011204	0
CG13308_OG0004102	0
CG13309_OG0011211	1
CG13310_OG0011207	0
CG13312_OG0011210	0
CG13313_OG0004105_OG0	0
CG13314_OG0011224	46
CG13315_OG0011237	24
CG13318_OG0004834	5248
CG13319_OG0006667	824
CG13321_OG0006673	5
CG13326_OG0006545	0
CG13330_OG0007271	15
CG13331_OG0007273	614
CG13332_OG0007274	1719
CG13334_OG0007281	0
CG13337_OG0011662	65
CG13339_OG0007296	858
CG13344_OG0007304	858
CG13358_OG0007351	8
CG13359_OG0012499	0
CG13360_OG0010145	69
CG13361_OG0003189	0
CG13362_OG0007862	13
CG13364_OG0001174_OG0	5
CG13365_OG0007831	1098
CG13367_OG0003188_OG0	1239
CG13369_OG0003181	1706
CG13375_OG0007847	121
CG13377_OG0007849	69
CG13380_OG0010135	6
CG13384_OG0003473	3491
CG13385_OG0012520	0
CG13386_OG0003471	11
CG1339_OG0006721	36
CG13390_OG0003479	467
CG13392_OG0003476	566
CG13397_OG0003469	511
CG13398_OG0003468	696
CG13403_OG0008236	24
CG13404_OG0008224	219
CG13405_OG0011376	5
CG13407_OG0004768	10
CG13408_OG0004770	334
CG13409_OG0004775	1161
CG13423_OG0007099	2
CG13426_OG0011654	0
CG13427_OG0003049	1
CG13428_OG0007100	986
CG13430_OG0001658	970
CG13436_OG0006622	164
CG13437_OG0006285	1885
CG13438_OG0006243	0
CG1344_OG0012226	455
CG13442_OG0006244	0
CG13443_OG0006248	1
CG13445_OG0003880	2
CG13449_OG0009980	99
CG13454_OG0003875_OG0	0
CG13455_OG0009966	27
CG13457_OG0001288	1
CG13458_OG0004037	23
CG13460_OG0010841	9
CG13465_OG0000343_OG0	0
CG13471_OG0004048	0
CG13473_OG0010860	3
CG13474_OG0004049	0
CG13476_OG0012898	5
CG13481_OG0000339_OG0	11
CG13481_OG0000339_OG1	1
CG13484_OG0010886	454
CG13488_OG0001544_OG1	1
CG13492_OG0005946	3
CG13501_OG0005936	0
CG13502_OG0005931	449
CG13502_OG0012991	6
CG13506_OG0007028	2167
CG13510_OG0006998	7
CG13511_OG0006997	0
CG13516_OG0006995	678
CG13526_OG0006986	1
CG13527_OG0006984	2
CG13531_OG0006978	1966
CG13532_OG0006975	595
CG13538_OG0005981	0
CG13539_OG0012044	0
CG1354_OG0007555	2749
CG13541_OG0012280	0
CG13544_OG0005976	0
CG13545_OG0012580	10
CG13551_OG0000540_OG1	112
CG13551_OG0012048	4147
CG13557_OG0012477	0
CG13558_OG0001556	0
CG13559_OG0012047	1
CG13561_OG0011643	10
CG13562_OG0011631	50
CG13575_OG0006892	1
CG13577_OG0001150_OG0	0
CG13578_OG0006898	4758
CG13579_OG0006013	2
CG1358_OG0006724	6999
CG13581_OG0002746	0
CG13585_OG0011574	8133
CG13587_OG0006025	82
CG13594_OG0006033	665
CG13599_OG0005537	21
CG1360_OG0006725	139
CG13601_OG0005534	1096
CG13603_OG0005332	2614
CG13605_OG0005319	1468
CG13606_OG0005306	101
CG13607_OG0005318	6
CG13609_OG0012982	33
CG13613_OG0005278	0
CG13614_OG0002525_OG0	0
CG13615_OG0002524	2
CG13616_OG0005272	69
CG13618_OG0005267	42
CG13622_OG0005268	111
CG13623_OG0005265	592
CG13625_OG0004618	999
CG13627_OG0004629	39
CG13630_OG0004630	1368
CG13631_OG0004635	674
CG13634_OG0004637	115
CG13641_OG0004650	0
CG13643_OG0002274	19
CG13653_OG0002504	0
CG13654_OG0005174	1010
CG13663_OG0011496	673
CG13667_OG0004090_OG0	400
CG13670_OG0011168	1
CG13671_OG0004086_OG0	1388
CG13675_OG0000560_OG2	0
CG13676_OG0003984	58
CG13678_OG0000129_OG3	1
CG1368_OG0008241	6
CG13685_OG0010463	998
CG13689_OG0008772	178
CG13690_OG0008752	30
CG13692_OG0008754	234
CG13698_OG0010125	3669
CG13699_OG0003907_OG0	4
CG13705_OG0010610	15
CG13707_OG0010613	360
CG13708_OG0010614	539
CG1371_OG0006292	3956
CG13711_OG0010618	0
CG13712_OG0010619	0
CG13713_OG0010620	0
CG13716_OG0010627	54
CG13720_OG0004084	1
CG13721_OG0012208	47
CG13722_OG0011130	47
CG13723_OG0010915	0
CG13724_OG0010917	0
CG13725_OG0010918	0
CG13727_OG0004055	0
CG13728_OG0010923	0
CG13731_OG0011910	47
CG13733_OG0010089	0
CG13738_OG0011907	0
CG13739_OG0002891	28
CG13743_OG0006405	600
CG13744_OG0006409	0
CG13747_OG0006408	0
CG13748_OG0006626	1
CG13751_OG0001660_OG0	1112
CG13760_OG0007606	860
CG13766_OG0009602	441
CG13771_OG0009612	7
CG13775_OG0003750_OG0	202
CG13784_OG0000956_OG0	1972
CG13786_OG0003631	3
CG13796_OG0001883_OG0	661
CG13801_OG0000219_OG0	0
CG13801_OG0000219_OG1	0
CG13806_OG0011077	0
CG13807_OG0011075	527
CG13810_OG0011066	0
CG13813_OG0010189	18
CG13829_OG0011464	1
CG13833_OG0004687	26421
CG13837_OG0002276	2
CG13838_OG0011993	4
CG13841_OG0004694	636
CG13842_OG0004706	97
CG13847_OG0004737	31
CG13850_OG0004743	1405
CG13855_OG0004744	241
CG13856_OG0004745	4792
CG13857_OG0004746	148
CG13862_OG0004760	0
CG13868_OG0007089	11429
CG13868_OG0013578	2143
CG13869_OG0007075	26
CG1387_OG0008528	3
CG13870_OG0007093	23
CG13871_OG0003047	13
CG13872_OG0007071	7
CG13875_OG0011381	89
CG13876_OG0001334_OG0	444
CG13877_OG0011937	22
CG13884_OG0000403_OG0	0
CG13887_OG0011343	11257
CG13891_OG0002060	10
CG13893_OG0011360	7165
CG13894_OG0004129	247
CG13895_OG0004128	875
CG13901_OG0011344	458
CG13907_OG0011337	12900
CG13912_OG0011325	1
CG13917_OG0011285	11422
CG13919_OG0011274	355
CG13920_OG0011271	355
CG13921_OG0011032	318
CG13924_OG0011054	125
CG13926_OG0011282	459
CG13928_OG0011279	8136
CG13930_OG0011024	18
CG13931_OG0004073	4
CG13933_OG0011036	3072
CG13937_OG0011056	8368
CG13949_OG0003375	449
CG13950_OG0003376	681
CG13954_OG0006374	550
CG13955_OG0002890_OG0	11
CG13962_OG0012240	1
CG13970_OG0009133_OG0	0
CG13972_OG0005361	39
CG13983_OG0002696	0
CG13991_OG0000661_OG1	0
CG13992_OG0002070_OG0	3
CG13994_OG0011942	582
CG13995_OG0000538_OG0	1207
CG13999_OG0000662_OG0	514
CG14005_OG0001926	538
CG14006_OG0001927	0
CG14007_OG0009567	24
CG14011_OG0003731	0
CG14013_OG0003734	3
CG14014_OG0009443	0
CG14015_OG0009446	451
CG14017_OG0003733	0
CG14020_OG0003686	1190
CG14022_OG0008831	3
CG14024_OG0003410_OG0	469
CG14034_OG0008836	4
CG14036_OG0008842	16
CG14042_OG0001816	899
CG14043_OG0003425	1394
CG14044_OG0008964	747
CG14050_OG0000684	271
CG14052_OG0007777	43
CG14053_OG0012099	3
[truncated: 9,910 more rows]
