# Supplementary material for: Evolution of chemosensory tissues and cells across ecologically diverse Drosophilids
Source: Nat Commun. 2024 Feb 5;15:1047. doi: 10.1038/s41467-023-44558-4 (PMC10844241; doi:10.1038/s41467-023-44558-4)
Supplement: Supplementary file 18 — Supplementary Data 15 [file 41467_2023_44558_MOESM18_ESM.zip › all_count_tables_renamed/SECD4PRO_counts_trim_genes_FBids_1_1_sorted.txt]

128up_OG0006588	1319
14-3-3epsilon_OG0002478	7086
14-3-3epsilon_OG0001126_OG1	18166
140up_OG0004534	500
18w_OG0003044	1248
26-29-p_OG0010897	7440
2mit_OG0000576_OG0	18
5-HT1A_OG0006644	47
5-HT1B_OG0006647	71
5-HT2A_OG0000287_OG0	31
5-HT2B_OG0011472	64
5-HT7_OG0005777	39
5PtaseI_OG0005188	726
7B2_OG0004187	698
a_OG0006460	1031
a10_OG0010691	4330
a5_OG0009037	1191
a6_OG0007651	320
AANATL2_OG0003640	202
AANATL4_OG0000091_OG1	0
AANATL7_OG0007605	6
Aasdh_OG0001831	215
Aatf_OG0001947	471
aay_OG0011265	8061
ab_OG0009683	210
ab_OG0009684	22
ABCB7_OG0011281	2664
Pmp70_OG0003257	4595
Abd-B_OG0005000	0
Abi_OG0002227_OG0	637
Abl_OG0010722	3675
abo_OG0009656	265
Abp1_OG0010565	667
abs_OG0003097	356
ac_OG0007843	3
Ac13E_OG0008321	5513
Ac3_OG0009573	282
Ac78C_OG0010320	46
Acam_OG0000252_OG0	2
Acam_OG0000252_OG1	0
Acam_OG0005131	1
CG9149_OG0011313	898
Acbp1_OG0009246	798
Acbp2_OG0010415	1835
Acbp4_OG0000311_OG0	0
Acbp4_OG0000311_OG1	2
Acbp6_OG0010414	20
ACC_OG0007193	45452
AcCoAS_OG0000812	18058
Ace_OG0000652_OG0	1081
Acer_OG0000953_OG0	5938
Acer_OG0003808	3480
Acf_OG0002671	979
Achl_OG0002770	921
acj6_OG0008333	12
acj6_OG0008334	41
Ack_OG0010507	2953
Ack-like_OG0006546	488
Acn_OG0009540	3254
CG5009_OG0006075	4588
Acox57D-d_OG0006913	564
Acox57D-p_OG0001151	1500
Acp1_OG0009317	330
Acp32CD_OG0009664	0
Acp65Aa_OG0003939	671
Acph-1_OG0001513	244
CG12512_OG0008829	2354
CG18155_OG0007972	27
Acsl_OG0007133	13757
Act42A_OG0000022_OG0	1937
Act42A_OG0000022_OG1	3542
Act42A_OG0000022_OG3	113041
Act42A_OG0000022_OG4	17776
Act42A_OG0000022_OG5	774
Actn_OG0003148_OG0	28105
Actn3_OG0011403_OG0	0
ACXB_OG0000046_OG0	3
ACXB_OG0000046_OG1	15
ACXB_OG0000046_OG2	3
ACXB_OG0000046_OG2.2	4
ACXD_OG0004078_OG0	118
Acyp_OG0009408	1
Acyp2_OG0011498	353
Ada_OG0002342	169
Ada1-2_OG0003777_OG0	181
Ada2a_OG0005051	117
Ada2b_OG0004799	351
Ada3_OG0007872	674
AdamTS-A_OG0005247	2170
AdamTS-A_OG0012010	97
AdamTS-B_OG0008089	1024
Adar_OG0007649	1060
Adat1_OG0003596	25
Adck1_OG0006032	1037
Adck5_OG0010063	931
ADD1_OG0006579	503
Adf1_OG0001636_OG0	299
Adgf-A_OG0001991_OG0	2
Adgf-A_OG0003900	14806
Adgf-A2_OG0010109	450
Adgf-B_OG0010108	16
Adgf-C_OG0001030_OG0	4774
Adgf-D_OG0002208_OG0	2923
Adgf-E_OG0006152	0
Adh_OG0003395_OG0	526
Adi1_OG0010940	1451
AdipoR_OG0004727	9924
CG3809_OG0004951	7
AdenoK_OG0003918_OG0	2729
Ady43A_OG0002958	929
AdoR_OG0005733	553
adp_OG0006108	792
AdSS_OG0000854_OG0	12733
Aduk_OG0004873	377
Ae2_OG0010984	12384
CG6512_OG0010913	5786
aft_OG0006080	261
Afti_OG0005567	570
Ag5r_OG0008212	5
Ag5r2_OG0008213	1
AGBE_OG0007237	10534
AgmNAT_OG0001753	19
ago_OG0010530	2023
AGO1_OG0007307	2592
AGO2_OG0000119_OG0	9298
Agpat1_OG0008448	183
Agpat2_OG0003465	271
Agpat3_OG0004018	3620
Agpat4_OG0004019_OG0	710
ADPS_OG0002932	1127
agt_OG0001016_OG0	219
Spat_OG0007723	2046
Ahcy_OG0001195_OG0	1551
AhcyL1_OG0011110	3580
AIF_OG0001225	1224
AIMP1_OG0007108	606
AIMP2_OG0009977	1015
AIMP3_OG0005998	651
Adk1_OG0010829	5359
Adk3_OG0005467	1723
Ak6_OG0007201	162
Akap200_OG0000367_OG0	0
Akh_OG0010512	49
AkhR_OG0009627	1192
akirin_OG0010441	1765
Akr1B_OG0001292	17442
Akt1_OG0005415	2387
al_OG0008749	65
Aladin_OG0007570	232
AlaRS_OG0003477	2948
AlaRS-m_OG0010596	1065
Alas_OG0006853	5555
alc_OG0006389	3520
Ald1_OG0005647	134614
Ald2_OG0005645	5
Aldh_OG0003615	12993
Aldh-III_OG0006742	13495
Aldh7A1_OG0003841_OG0	1044
Alg-2_OG0001588_OG0	1288
Alg1_OG0002607_OG0	962
Alg10_OG0000709_OG0	245
Alg11_OG0012170	1052
CG8412_OG0004562	3358
Alg14_OG0001194_OG0	128
Alg2_OG0010641	786
Alg3_OG0003012	61
Alg3_OG0006966	373
CG5287_OG0001281	397
CG5287_OG0003790	345
Alg9_OG0005173	375
Alh_OG0004317	1279
Alh_OG0004319	689
Alh_OG0011430	182
alien_OG0009301	1381
ALiX_OG0005343	5226
Alk_OG0006414	2404
CG12179_OG0001176_OG0	41
Alp1_OG0010289	1
Alp10_OG0010194	879
Alp11_OG0008522	29
Alp12_OG0003717	572
Alp13_OG0001034	22
Alp2_OG0000261_OG0	28
Alp2_OG0000261_OG1	0
Alp4_OG0005779	545
Alp6_OG0006360	25
Alp7_OG0003030	0
Alp9_OG0003931	1630
alph_OG0000083_OG0	0
alph_OG0005113	2920
alpha-Catr_OG0006852	545
alpha-Est1_OG0004357	4999
alpha-Est10_OG0004350	2209
alpha-Est2_OG0000314	281
alpha-Est3_OG0004356	2889
alpha-Est6_OG0004354	3
alpha-Est7_OG0001351	15595
alpha-Est8_OG0004352	2875
alpha-Est9_OG0004351	1783
alpha-Man-Ia_OG0003130	138
alpha-Man-Ia_OG0003131	950
alpha-Man-Ia_OG0001168	739
alpha-Man-Ib_OG0005087	883
alpha-Man-Ic_OG0011549	2
alpha-Man-IIa_OG0004878	777
alpha-Man-IIb_OG0005229	938
alpha-PheRS_OG0008296	1130
alpha-Spec_OG0011040	30857
alpha4GT1_OG0000948	833
alphaCOP_OG0011275	5166
alphaSnap_OG0010384	2926
alphaTub67C_OG0010998	17
Alr_OG0008278	499
alrm_OG0002498	2
Als2_OG0009863	2363
alt_OG0004894	3594
aly_OG0004083	0
Ama_OG0002112	3
Amacr_OG0009433	1703
amd_OG0001918	2318
Amnionless_OG0008741	9
amon_OG0011540	517
amos_OG0003702_OG0	0
AMPdeam_OG0008245	6825
Amph_OG0007204	10870
AMPKalpha_OG0001698	5216
Amt_OG0004607	424
Amun_OG0008385	2998
amx_OG0007575	480
Amy-p_OG0000157_OG0	47
Amy-p_OG0000157_OG0.2	7
Amyrel_OG0006416	1
ana_OG0006403	59
ana1_OG0002269	721
ana2_OG0007120	7
ana3_OG0006194	120
Ance-2_OG0003658	0
Ance-3_OG0001891_OG0	3198
Ance-3_OG0009407	2120
Ance-4_OG0006406	2366
Ance-5_OG0005870	2536
anchor_OG0010100	2302
Andorra_OG0011741	0
Ank2_OG0010460	2998
Ankle2_OG0000780	1657
l(2)35Be_OG0003404_OG0	155
anox_OG0007490	1893
Ant2_OG0008041	79
antdh_OG0008007	5663
Antp_OG0002113	100
antr_OG0007227	43
AnxB10_OG0008082	10739
AnxB11_OG0008196	2810
AnxB9_OG0004410	26698
aop_OG0003458	1356
aos_OG0010741	1382
Aos1_OG0002145_OG0	475
AOX1_OG0005242	13487
AOX2_OG0000143_OG0	13950
AOX2_OG0000143_OG1	51
AOX4_OG0001465	220
ap_OG0005832	521
AP-1-2beta_OG0008273	3404
AP-1gamma_OG0007680	3539
AP-1mu_OG0005553	1902
AP-1sigma_OG0005334	2635
AP-2alpha_OG0008751	2439
AP-2mu_OG0004736	1802
AP-2sigma_OG0004385	770
Apc_OG0005387	2030
APC10_OG0005888	155
Apc2_OG0005308	282
APC4_OG0003171_OG0	403
APC7_OG0001703	21
ApepP_OG0000963	806
aph-1_OG0003552_OG0	439
aPKC_OG0006607	259
aPKC_OG0006608	1100
aPKC_OG0006609	103
Aplip1_OG0011323	338
apn_OG0002443_OG0	0
apolpp_OG0012638	46499
app_OG0010830	852
APP-BP1_OG0010070	458
Appl_OG0007834	1611
Aprt_OG0004075	347
Aps_OG0010085	2248
apt_OG0002733	675
CG18815_OG0010034	2960
AQP_OG0007242	2921
aqrs_OG0005393	0
aqz_OG0001049_OG1	10430
ara_OG0009939	11
aralar1_OG0001518	6990
Arc1_OG0002768_OG0	7933
Arc2_OG0006127	546
Arc42_OG0001370_OG0	1
Archease_OG0002289_OG0	613
Arf51F_OG0006831	1443
Arf79F_OG0012164	6643
ArfGAP1_OG0010836	1624
ArfGAP3_OG0003816_OG0	2110
Arfip_OG0005451	452
Arfrp1_OG0007681	266
arg_OG0003183	47
arg_OG0007835	21
Argk_OG0011233	190158
Argk_OG0011925	4139
Argl_OG0009800	212
CG31469_OG0002209_OG0	535
ArgRS_OG0008151	771
ArgRS-m_OG0004367	145
ari-1_OG0007878	2386
ari-2_OG0003028	1631
Arl1_OG0010003	876
Arl2_OG0004816	226
Arl5_OG0011164	404
Arl6_OG0007042	85
Arl6IP1_OG0004993	665
Arl8_OG0004797	1355
arm_OG0007636	10959
armi_OG0002027	258
Arp1_OG0004441	3356
Arp10_OG0007423	2386
Arp2_OG0001770	1247
Arp3_OG0010555	1085
Arp5_OG0001448_OG0	336
Arp53D_OG0011600	3
Arp6_OG0008512	767
Arp8_OG0007614	509
Arpc1_OG0009187	2075
Arpc2_OG0009417	1375
Arpc3A_OG0005226	335
Arpc3B_OG0008590	19
Arpc4_OG0008719	1413
Arpc5_OG0008957	811
arr_OG0007264	1225
Arr1_OG0009490	8528
Arr2_OG0004099	12965
Ars2_OG0005840	2987
Art1_OG0004911	742
Art2_OG0008773	2
Art3_OG0004604	297
Art4_OG0004574	274
Art6_OG0004528_OG0	1
Art7_OG0001547_OG0	1139
Art8_OG0009662	88
Art9_OG0002219_OG0	0
Arts_OG0000486_OG0	1305
aru_OG0003377	4611
Arv1_OG0013036	160
arx_OG0009914	120
Asap_OG0007180	2705
Asator_OG0002682_OG1	1627
Asciz_OG0010646	117
ase_OG0007840	5
asf1_OG0009889	387
ash1_OG0000982_OG0	158
ash2_OG0004623	1221
Ask1_OG0004518	3215
asl_OG0004217	212
AsnRS_OG0003707	2312
AsnRS-m_OG0006452	179
AsnS_OG0000992	371
asp_OG0004633	4
Asph_OG0006509	11278
ASPP_OG0006932	2251
CG9572_OG0008488	9496
AspRS_OG0006665	2617
AspRS-m_OG0008886	1684
asrij_OG0006972	1392
asRNA:CR31429_OG0002339_OG0	190
asRNA:CR42743_OG0003772_OG0	0
asRNA:CR43299_OG0012338_OG0	0
asRNA:CR43426_OG0012535_OG0	2
asRNA:CR43454_OG0002277_OG0	359
asRNA:CR43463_OG0001607_OG0	206
asRNA:CR43809_OG0003675_OG0	487
asRNA:CR44106_OG0002406_OG0	26
asRNA:CR44169_OG0002969_OG0	118
asRNA:CR44179_OG0001455_OG0	1616
asRNA:CR44372_OG0000331_OG0	5
asRNA:CR44372_OG0000331_OG1	0
asRNA:CR44894_OG0012090_OG0	0
asRNA:CR45044_OG0005605_OG0	88
asRNA:CR45195_OG0000203_OG0	373
asRNA:CR45195_OG0000203_OG1	2096
asRNA:CR45350_OG0001645_OG0	4
asRNA:CR45943_OG0010336	210
asRNA:CR46029_OG0000226_OG0	0
asRNA:CR46029_OG0000226_OG1	9
asRNA:CR46139_OG0003106_OG0	32
asRNA:CR46246_OG0011916	2
asRNA:CR46354_OG0002193_OG0	513
asRNA:CR46473_OG0000925_OG0	25
Ass_OG0001346	590
ast_OG0003560	565
AstA_OG0004634	158
AstA-R1_OG0000689	34
AstA-R2_OG0005396	52
AstC_OG0009668	2
AstC-R1_OG0010134	26
AstC-R2_OG0001295_OG0	17
AstCC_OG0009669	0
asun_OG0002419_OG0	122
Asx_OG0006138	1729
Atac1_OG0003748_OG0	114
Atac2_OG0009508	273
Atac3_OG0000828	407
Tat_OG0001330	2154
Ate1_OG0003045	1448
Atet_OG0003384	1258
Atf-2_OG0006059	418
Atf3_OG0007763	5571
Atg1_OG0009929	165
Atg1_OG0009931	1771
Atg10_OG0001598	72
Atg101_OG0008681	1052
Atg12_OG0011904	204
Atg13_OG0004817	1189
Atg14_OG0005089	1075
Atg16_OG0005703	833
Atg17_OG0004232	5142
Atg18a_OG0011152	1939
Atg18b_OG0001271_OG0	1052
Atg2_OG0011112	5532
Atg3_OG0009922	1375
Atg4a_OG0009014	2210
Atg4b_OG0005256	898
Atg5_OG0007974	445
Atg6_OG0005323	751
Atg7_OG0006714	577
Atg8a_OG0008043	10660
Atg8b_OG0005571	2
Atg9_OG0006487	2576
atilla_OG0011822	17824
atk_OG0010362	69
atl_OG0001399	8896
atms_OG0004154	775
ato_OG0004804	0
Atox1_OG0012695	1436
ATP6AP2_OG0004869	11957
ATP7_OG0008369	2169
ATP8A_OG0007260	6947
ATP8A_OG0007261	29
Atpalpha_OG0002140	30763
ATPCL_OG0006680	17299
ATPsynB_OG0010987	19148
ATPsynbeta_OG0005823	100660
ATPsynbetaL_OG0001317	1
ATPsynC_OG0005792	54569
ATPsynCF6_OG0005500	12818
ATPsynCF6L_OG0010605	4
ATPsynD_OG0004477	13990
ATPsyndelta_OG0007526	10028
ATPsynE_OG0005568	12346
ATPsynG_OG0009657	13762
ATPsyngamma_OG0005690	22838
ATPsynGL_OG0009315	1
ATPsynO_OG0012619	16069
AttC_OG0000164_OG0	1226
AttC_OG0007258	2576
AttD_OG0004890	8
Atu_OG0002096	894
Atx-1_OG0012102	35
Atx2_OG0011501	5792
Atxn7_OG0003444	879
aub_OG0000482_OG0	24
aurA_OG0004964	26
aurB_OG0009647	5
aust_OG0001881	0
aux_OG0003096_OG0	2098
ave_OG0006159	179
Aven_OG0003291	194
awd_OG0002664	7849
Awh_OG0010478	47
axed_OG0010262	302
Axn_OG0005720	1112
axo_OG0003993	1019
axo_OG0010625	461
axo_OG0010626	1245
axo_OG0010628	269
Axs_OG0008319	2001
Axud1_OG0003447	1159
az2_OG0006736	128
azot_OG0000210_OG0	0
azot_OG0000210_OG1	1
b_OG0009189	5201
B-H1_OG0000267_OG0	233
B-H1_OG0000267_OG1	132
B4_OG0009202	4651
B52_OG0001376_OG0	5338
b6_OG0007653	48
B9d1_OG0005246	58
B9d2_OG0005830	19
bab1_OG0011327	29
bab1_OG0011328	34
bab2_OG0011326	1612
babo_OG0006628	1271
babos_OG0007027	2822
Bacc_OG0008947	14118
Bace_OG0000801_OG0	3
baf_OG0003792	1231
bai_OG0005189	2356
Balat_OG0007229	6
Baldspot_OG0010721	6150
ball_OG0001092_OG1	197
bam_OG0005170	8
bap_OG0001358_OG0	31
Bap111_OG0007677	1459
Bap170_OG0000903_OG0	1244
Bap55_OG0005900	563
Bap60_OG0008560	1791
IMPPP_OG0000305_OG1	3788
barc_OG0010291	816
bark_OG0008784	1944
barr_OG0000425_OG0	249
baz_OG0008596	4722
bb8_OG0005496	12
bbc_OG0007266	3859
CG18067_OG0007098	48561
bbg_OG0010871	2486
bbg_OG0010872	4543
BBIP1_OG0004876	230
BBS1_OG0010413	47
BBS4_OG0002785_OG0	217
BBS5_OG0002086	177
BBS8_OG0008755	157
BBS9_OG0006919	545
bbx_OG0008688	5747
bc10_OG0010387_OG0	433
BCAS2_OG0005540	378
bcd_OG0002111_OG0	1
bchs_OG0003722	149
BCL7-like_OG0007566	125
bcn92_OG0007793	492
Bdbt_OG0004400	256
bdg_OG0006805	1981
bdl_OG0003385	2052
Bdp1_OG0009215	682
be_OG0000785	1547
BEAF-32_OG0006164	751
beag_OG0004860	447
beat-Ia_OG0011784	25
beat-Ib_OG0009146	34
beat-Ic_OG0001866_OG0	5
beat-IIa_OG0005482	43
beat-IIb_OG0005481	71
beat-IIIa_OG0009463	22
beat-IIIb_OG0009460	33
beat-IIIc_OG0003687	172
beat-IV_OG0005508	102
beat-Va_OG0005024	10
beat-Vb_OG0005021	12
beat-Vc_OG0001062_OG0	15
beat-VII_OG0011542	17
beat-VII_OG0011544	17
beg_OG0004008	351
bel_OG0001048	8271
Bem46_OG0008920	344
ben_OG0000514_OG0	2716
Best1_OG0002590_OG0	6316
Best2_OG0010251	6607
Best3_OG0009963	0
Best4_OG0000558_OG0	0
Bet1_OG0003845_OG0	593
Bet3_OG0004072	426
beta-PheRS_OG0005298	769
beta-Spec_OG0007697	40851
beta'COP_OG0009212	3761
beta3GalTII_OG0012738	174
beta4GalNAcTA_OG0006521	576
beta4GalNAcTB_OG0002610	331
beta4GalT7_OG0005195	279
betaCOP_OG0008653	5808
betaggt-I_OG0008962	1112
betaGlu_OG0002667	1202
CG32396_OG0011696	5
Bgb_OG0011276	398
bgcn_OG0001647	219
bgm_OG0009412	4641
BHD_OG0010421	257
bi_OG0003201	193
bi_OG0012904	15
BI-1_OG0004087	3823
bib_OG0001843_OG0	5
BicC_OG0009143	8
BicD_OG0009474	2175
CG11873_OG0005086	974
bif_OG0003277	1684
bif_OG0012761	362
BigH1_OG0001085_OG0	16
bigmax_OG0005365	455
Bili_OG0002506_OG0	68
bin_OG0010286	11
Bin1_OG0005423	228
bin3_OG0007310	2440
bip1_OG0010560	157
Bka_OG0009250	153
blanks_OG0011885_OG0	1
Blimp-1_OG0010196	4056
Blm_OG0002608	104
Blos1_OG0006148	334
Blos2_OG0010078	183
Blos3_OG0009918	209
Blos4_OG0010933	98
blot_OG0010924	16468
blow_OG0006726	699
blp_OG0005216	1066
blw_OG0006982	87268
bma_OG0010967	15
Bmcp_OG0010022	560
bmm_OG0010858	3318
bnb_OG0001206_OG1	5830
CG5059_OG0012191	4247
bnk_OG0005787	0
bnl_OG0004512	1261
boca_OG0006727	526
bocks_OG0002575_OG0	1170
BOD1_OG0005544	2946
boi_OG0007601	237
boi_OG0007603	123
boil_OG0012322	1
bol_OG0011238	3289
boly_OG0007153	9
BomBc1_OG0001623	2372
BomBc2_OG0000769_OG0	10582
BomBc3_OG0004769	2643
BomT3_OG0011469	6869
bon_OG0004934	1811
bond_OG0004726	754
bonsai_OG0007008	680
Boot_OG0006400	27
bor_OG0004967	913
bora_OG0003911	6
BORCS5_OG0008208	879
BORCS6_OG0011365	281
BORCS7_OG0007103	95
borr_OG0009292	8
boss_OG0005676	743
botv_OG0006642	669
bou_OG0007819	580
bowl_OG0008785	799
BoYb_OG0000400_OG0	5
br_OG0007659	30
br_OG0011928	2
Br140_OG0001629	1133
brat_OG0001919	156
Brca2_OG0000883	408
Brd_OG0010852	0
CG7154_OG0009310	943
Brd8_OG0002488	572
Bre1_OG0010209	1139
Brf_OG0005483	345
Brf_OG0005485	100
brk_OG0007975	763
brm_OG0009999	3164
Brms1_OG0008442	918
Bro_OG0011272	2
brp_OG0000499_OG1	253
l(3)72Ab_OG0009997	3066
bru1_OG0009737	55
bru1_OG0009738	481
bru2_OG0009740	2584
bru2_OG0011823	44
bru2_OG0012161	425
bru3_OG0010907	202
bru3_OG0011909	5
Bruce_OG0004896	5719
brun_OG0003663	1457
brv1_OG0000706_OG0	1
brv2_OG0010919	0
brv3_OG0011666	12
BRWD3_OG0005288	3452
brwl_OG0009277	966
bs_OG0003002	433
bs_OG0006897	224
bsf_OG0001906_OG0	3866
Bsg_OG0009780	7020
Bsg25D_OG0003412_OG0	2064
bsh_OG0009110	4
bsk_OG0012344	1563
bt_OG0000537_OG1	146
BTBD9_OG0000546_OG0	0
BtbVII_OG0011887	3247
btd_OG0007557	121
Btk29A_OG0001838	1254
Btk29A_OG0011763	66
btl_OG0002041	2720
btn_OG0004719	1
Btnd_OG0008611	2
btsz_OG0001035_OG1	1341
btsz_OG0004581	6
btv_OG0003692	10
btv_OG0009487	295
btz_OG0005342	2787
Bub1_OG0001806_OG0	458
Bub3_OG0005120	559
BubR1_OG0000657_OG0	178
Buffy_OG0006561	587
bug_OG0006803	607
Bug22_OG0009372	552
BuGZ_OG0008876	1586
CG8270_OG0010257	467
bun_OG0000556	2151
bun_OG0009749	3619
bur_OG0003683_OG0	2462
Burs_OG0001045_OG0	0
bves_OG0007497	339
bves_OG0007499	257
bw_OG0006000	68
bwa_OG0009122	321
bwa_OG0012525	335
Bx_OG0008666	5
Bx_OG0008667	426
Bx42_OG0007682	1613
by_OG0005550	9643
byn_OG0010803	1
bys_OG0007950	462
c-cup_OG0012143	3
c(3)G_OG0001464_OG0	231
c11.1_OG0007569	3803
c12.1_OG0007568	922
c12.2_OG0007567	3765
C15_OG0002126_OG0	12
C1GalTA_OG0009799	620
C3G_OG0007801	3898
C901_OG0008027	0
ca_OG0005700	3402
Ca-alpha1D_OG0009140	3781
Ca-alpha1T_OG0003323	1031
Ca-beta_OG0009681	638
Ca-Ma2d_OG0009139	1693
CaBP1_OG0008860	2885
cac_OG0000605_OG0	75
cact_OG0009392	11362
cactin_OG0003129	780
cad_OG0009437	2
Cad74A_OG0010922	43
Cad86C_OG0002368	523
Cad87A_OG0001088_OG0	423
Cad89D_OG0001058_OG0	5
Cad96Ca_OG0011497	2215
Cad96Cb_OG0005172	0
Cad99C_OG0005704	1843
CadN_OG0000277_OG1	27
Caf1-105_OG0002830	172
Caf1-180_OG0007408	529
Caf1-55_OG0001036	780
cag_OG0001595_OG0	611
CAH1_OG0009192	13815
CAH13_OG0002843	8
CAH14_OG0002807	2
CAH15_OG0006256	2
CAH16_OG0000498_OG1	16
CAH2_OG0001000_OG0	5306
CAH3_OG0003177	1433
CAH5_OG0005796	13999
CAH7_OG0000840	1482
CAH8_OG0004748	4
CAH9_OG0005622	542
CAHbeta_OG0002334	412
cal1_OG0002556_OG0	391
CalpA_OG0003035	5312
CalpB_OG0010971	3302
CalpC_OG0008186	1000
Calr_OG0005564	20167
Cals_OG0013279_OG0	1951
Calx_OG0002139_OG0	0
Calx_OG0004417	3363
Calx_OG0004418	2433
calypso_OG0006121	415
Cam_OG0012053	10373
CaMKI_OG0012767	10540
CaMKII_OG0013280	4691
Camp_OG0005907	611
Camta_OG0006364	689
Camta_OG0006365	87
can_OG0004061_OG0	2
CanA1_OG0005778	1257
CanB_OG0000231_OG0	168
CanB_OG0000231_OG1	1579
Cand1_OG0009382	2476
CAP_OG0000587_OG0	13041
CAP_OG0012405	11
Cap-D2_OG0005121	210
Cap-D3_OG0009448	445
Cap-G_OG0002924	737
Cap-H2_OG0004906	1252
Capa_OG0005712	53
Caper_OG0009347	6577
Capr_OG0010138	2453
caps_OG0010156	3272
caps_OG0010157	2231
capt_OG0009025	11231
capu_OG0000612_OG0	384
car_OG0007437	594
CARPA_OG0007960	19
CARPB_OG0007554	25
CarT_OG0009432	55
cas_OG0004236	0
casp_OG0006502	1589
cass_OG0009476	3182
Cat_OG0003869	9816
cathD_OG0002862	32035
cato_OG0006491	0
Catsup_OG0009538	1446
caup_OG0009938	2
cav_OG0000654	267
caz_OG0003243_OG0	2315
cbc_OG0007265	587
Cbl_OG0002051_OG0	2190
CBP_OG0001721	146
CBP_OG0007971	118
Cbp20_OG0005066	267
Cbp53E_OG0006447	334
Cbp80_OG0007913	758
Cbp80_OG0007915	782
Cbs_OG0003124	1983
cbs_OG0007263	564
cbt_OG0008760	3394
Cby_OG0004789	48
Cc2d2a_OG0002702	62
CCAP_OG0011467	3
CCAP-R_OG0000870	30
ccb_OG0012089	0
CCDC151_OG0011900	13
CCDC53_OG0009785	260
Ccdc58_OG0010399	159
Ccdc85_OG0008917	327
CCHa1_OG0004530	10
CCHa1-R_OG0006065	159
CCHa2_OG0002186_OG0	1306
CCHa2-R_OG0005836	20
Cchl_OG0004776	5796
CCKLR-17D1_OG0003334	6
CCKLR-17D1_OG0008675	40
CCKLR-17D1_OG0011744	5
CCKLR-17D3_OG0008678	65
Ccm3_OG0005250	1250
Ccn_OG0010106	138
Ccn_OG0010107	136
Ccn_OG0012179	67
Ccp84Ab_OG0000178_OG0	0
Ccp84Ac_OG0001349_OG0	2
Ccp84Ae_OG0002110_OG0	0
Ccp84Af_OG0000109_OG0	0
Ccp84Af_OG0000109_OG1	2
Ccp84Af_OG0000109_OG2	0
Ccp84Ag_OG0001348_OG0	0
Ccs_OG0006299	528
CCT1_OG0002281_OG0	2330
CCT2_OG0003145	3069
CCT3_OG0004995	2877
CCT4_OG0000979	2203
CCT5_OG0006600	3013
CCT6_OG0008508	3737
CCT7_OG0004839	1093
CCT7_OG0004841	481
CCT8_OG0007117	3100
Ccz1_OG0010481	660
cd_OG0004708	11
CD98hc_OG0001357_OG0	8427
Cda4_OG0008701	33
Cda5_OG0008721	1828
Cda9_OG0002707	14
CDase_OG0005749	1027
cdc14_OG0009306	3895
Cdc16_OG0005493	239
Cdc23_OG0009421	404
Cdc27_OG0010426	1447
Cdc2rk_OG0006290	429
Cdc37_OG0011041	1690
Cdc42_OG0008268	2010
Cdc45_OG0007388	520
Cdc5_OG0011371	831
CDC50_OG0008483	1955
Cdc6_OG0002054	57
Cdc7_OG0007729	4236
Cdep_OG0002087	1741
Cdep_OG0004159	2052
CdGAPr_OG0009111	2444
cdi_OG0000729	2304
cDIP_OG0004394	1806
Cdk1_OG0000555_OG0	11
Cdk12_OG0009875	743
Cdk2_OG0002391	72
CDK2AP1_OG0008015	709
Cdk4_OG0006632	541
Cdk5_OG0002993	464
Cdk5alpha_OG0009389	343
Cdk7_OG0001724	230
Cdk8_OG0010977	116
Cdk9_OG0007009	406
Cdlc2_OG0000234_OG1	1599
cdm_OG0002482	1553
Cds_OG0010549	2000
Ced-12_OG0009727	580
ced-6_OG0006366	11455
CenB1A_OG0004675	1467
CenG1A_OG0003595_OG0	4951
CenG1A_OG0009182	81
Cenp-C_OG0002322	356
Cep135_OG0009952	310
Cep135_OG0009954	237
cep290_OG0004127	161
Cep89_OG0006812	2
Cep97_OG0008778	382
cer_OG0012078	2417
Cerk_OG0004182	1778
cert_OG0011161	1555
Cf2_OG0008971	2447
Cfp1_OG0007571	761
CG5789_OG0004615	1068
cg_OG0006533	3613
CG10000_OG0005395	0
CG10005_OG0004963	91
CG10011_OG0005399	621
CG10013_OG0002410_OG0	1
CG10019_OG0008786	107
CG10026_OG0009081	2909
CG10029_OG0004344	4
CG10031_OG0008792	1700
CG10035_OG0004420	197
CG10038_OG0001436_OG0	414
CG10041_OG0012259_OG0	0
CG10051_OG0007036	0
CG10053_OG0004336	133
CG10055_OG0004329	1119
CG10062_OG0007038	81
CG10063_OG0010284	3
CG10064_OG0010282	11
CG10068_OG0004321	472
CG10073_OG0000065_OG2	26
CG10075_OG0010279	1022
CG10077_OG0010277	16242
CG10082_OG0005964	10751
CG10086_OG0001355	1
CG10089_OG0010567	339
CG10098_OG0004320	526
CG10104_OG0006132	2
CG10116_OG0010569	1
CG10126_OG0005023	2589
CG10132_OG0009091	1711
CG10137_OG0009093	442
CG10139_OG0006151	488
CG10140_OG0010573	1
CG10147_OG0010256	191
CG10151_OG0006160	44
CG10154_OG0010575	0
CG10163_OG0010252	0
CG10164_OG0001489	5
CG10165_OG0011781	181
CG10171_OG0010163	388
CG10175_OG0005507	12874
CG10177_OG0001079_OG0	10
CG10184_OG0005509	675
CG10185_OG0005203	432
CG10189_OG0009087	279
CG10194_OG0009085	324
CG10195_OG0003572	314
CG10205_OG0006168	15673
CG10208_OG0005527	276
CG10209_OG0006169	598
CG10211_OG0009505	10586
CG10222_OG0010165	245
CG10226_OG0010249	3226
CG10237_OG0003462	24696
CG1024_OG0004294	238
CG10252_OG0011517	29
CG10254_OG0002565	1281
CG10257_OG0006606	117
CG10264_OG0005208	15
CG10265_OG0006935	98
CG10274_OG0003940	814
CG10280_OG0004257	2
CG10283_OG0001907_OG0	359
CG10286_OG0004292	662
CG10298_OG0004288	5
CG10300_OG0005516	4
CG10301_OG0005515	31
CG10307_OG0005957	2152
CG10311_OG0004972	1499
CG10317_OG0004974	6
CG10321_OG0005965	2287
CG10324_OG0004994	234
CG10332_OG0005992	4
CG10333_OG0009507	1237
CG10336_OG0009516	94
CG10337_OG0009096	563
CG10338_OG0009517	639
CG10339_OG0006873	848
CG10340_OG0001059_OG0	1850
CG10341_OG0009518	290
CG10343_OG0009520	278
CG10344_OG0007020	113
CG10345_OG0002430_OG0	3522
CG10347_OG0000607_OG0	299
CG10348_OG0003704	238
CG10352_OG0008207	134
CG10353_OG0008206	2159
CG10357_OG0010470	215
CG10359_OG0010469	345
CG10361_OG0010014	272
CG10362_OG0008202	228
CG10365_OG0005518	1528
CG10366_OG0009102	944
CG10375_OG0005526	522
CG10376_OG0009519	772
CG10383_OG0001909	6774
CG10384_OG0007018	34
CG10405_OG0004983	5
CG10407_OG0005207	19
CG10413_OG0003703_OG0	1758
CG10417_OG0013094	1492
CG10418_OG0010832	204
CG10425_OG0002500	501
CG10428_OG0001263_OG0	406
CG10431_OG0001914	140
CG10433_OG0006904	6065
CG10435_OG0002296_OG0	1014
CG10444_OG0007082	1071
CG10445_OG0001356	117
CG10459_OG0001605_OG0	4
CG10462_OG0009105	978
CG10463_OG0009108	334
CG10466_OG0012145	121
CG10467_OG0010233	742
CG10469_OG0010232	289
CG10470_OG0009541	875
CG10472_OG0000811_OG0	199
CG10479_OG0010225	322
CG10481_OG0009114	8
CG10483_OG0010221	805
CG10486_OG0010219	0
CG10492_OG0009544	1130
CG10494_OG0006908	172
CG10495_OG0009546	124
CG10505_OG0006927	3
CG10508_OG0010314	1062
CG10510_OG0003948	4
CG10513_OG0005163	2714
CG10514_OG0005162	433
CG10516_OG0009998	605
CG10527_OG0002810_OG0	23372
CG10543_OG0006262	4485
CG10550_OG0000747	5603
CG10555_OG0008527	1231
CG10561_OG0009552	1292
CG10565_OG0010321	2673
CG10576_OG0010200	2599
CG10581_OG0010326	5
CG10584_OG0010328	299
CG10587_OG0000094_OG0	0
CG10587_OG0000094_OG1	0
CG10587_OG0000094_OG2	0
CG10589_OG0003950	7
CG10591_OG0010195	18
CG10597_OG0003317	25
CG10598_OG0011740	2
CG10600_OG0009530	3586
CG10602_OG0009532	3929
CG10616_OG0010838	1058
CG10621_OG0001911	956
CG10623_OG0001912	1220
CG10628_OG0009107	179
CG10631_OG0001241	2596
CG10646_OG0009949	335
CG10654_OG0009947	152
CG10657_OG0009951	13109
CG10660_OG0010840	574
CG10663_OG0010839	158
CG10669_OG0005156	460
CG10674_OG0010603	864
CG10680_OG0003577	6462
CG10681_OG0009950	191
CG10700_OG0011812	0
CG10702_OG0009548	1476
CG10710_OG0010908	587
CG10713_OG0010576	91
CG10725_OG0010574	0
CG10730_OG0000951	32
CG10731_OG0006517	223
CG10737_OG0006638	21132
CG10738_OG0010568	120
CG1074_OG0007339	552
CG10747_OG0009127	1465
CG10748_OG0011855_OG0	0
CG10749_OG0003913_OG0	6
CG10750_OG0009561	3
CG10752_OG0010150_OG0	1
CG10761_OG0008304	2
CG1077_OG0004263	0
CG10793_OG0003237	12
CG10795_OG0006915	343
CG10799_OG0003081	1021
CG10801_OG0012112	5
CG10802_OG0008133	712
CG10803_OG0008134	304
CG10804_OG0008132	243
CG10809_OG0010976	253
CG10814_OG0007257	1
CG10822_OG0007072	0
CG10839_OG0009144	0
CG10841_OG0002198_OG0	38
CG10853_OG0003980_OG0	1
CG10859_OG0009209	287
CG10862_OG0002017_OG1	4066
CG10863_OG0010486	3379
CG10863_OG0012194_OG0	56
CG10864_OG0005043	125
CG10866_OG0010485	411
CG10874_OG0003457	1102
CG10877_OG0002385_OG0	32
CG10887_OG0002183_OG0	8
CG10898_OG0002547	321
CG1090_OG0003105_OG0	215
CG10903_OG0002293_OG0	273
CG10904_OG0011634	159
CG10907_OG0001984_OG0	237
CG10909_OG0005022	0
CG10910_OG0006092	0
CG10911_OG0006095	0
CG10912_OG0000471	0
CG10914_OG0006109	206
CG10919_OG0001352	8
CG1092_OG0001161_OG0	129
CG10920_OG0007959	3
CG10927_OG0006710	72
CG10931_OG0006071	13
CG10932_OG0007954	6186
CG10934_OG0002756_OG0	4
CG10939_OG0005908	9578
CG10947_OG0009415	4721
CG10948_OG0009927	1272
CG10949_OG0009416	144
CG10950_OG0012279	14
CG10958_OG0001743	461
CG10959_OG0008299	104
CG10962_OG0007748	84
CG10970_OG0003173	10
CG10973_OG0012539	534
CG10979_OG0004244	1072
CG10984_OG0009934	484
CG10996_OG0008249	8
CG11000_OG0004245	20
CG11007_OG0003037	362
CG11018_OG0007064	3
CG11029_OG0001270	146
CG1103_OG0003103_OG0	279
CG11030_OG0003728	1434
CG11034_OG0001268	315
CG11035_OG0002292_OG0	523
CG11041_OG0001654	13
CG11044_OG0007073	1865
CG1105_OG0004314	2388
CG11050_OG0009604	2895
CG11060_OG0006765	16
CG11068_OG0011716	1
CG11069_OG0004655	1284
CG11076_OG0001759	901
CG11077_OG0000549_OG0	111
CG11085_OG0008456	5
CG11089_OG0004653	3663
CG11095_OG0003249	402
CG11099_OG0007074	349
CG11103_OG0003250	304
CG11106_OG0012330	0
CG11109_OG0001964	185
CG11110_OG0006619	246
CG11123_OG0006752	304
CG11125_OG0006747	334
CG11127_OG0006744	352
CG1113_OG0004171	26
CG11131_OG0001957_OG0	4
CG11134_OG0003251	497
CG11141_OG0006745	756
CG11145_OG0006754	6
CG11147_OG0003729	15178
CG11149_OG0003730	0
CG11151_OG0008256	7098
CG11159_OG0006283	2
CG1116_OG0004164	1032
CG11162_OG0008263	0
CG11168_OG0004657	2142
CG11170_OG0006462	114
CG11178_OG0003327	752
CG11180_OG0006625	715
CG11191_OG0007189	687
CG11192_OG0007095	1
CG11200_OG0007088	4178
CG11211_OG0012938	18209
CG11226_OG0012166_OG0	1
CG11227_OG0007505	1
CG1124_OG0002090	24618
CG11241_OG0003815_OG0	463
CG11247_OG0009861	245
CG11248_OG0003830_OG0	234
CG11249_OG0009864	6
CG11251_OG0001998	2
CG11257_OG0007039	386
CG11263_OG0001789	301
CG11267_OG0011856	1253
CG11269_OG0006458	1
CG11275_OG0002906	4414
CG11279_OG0003924_OG0	210
CG11286_OG0004361	0
CG1129_OG0002085	1233
CG11291_OG0003029	7
CG11294_OG0007761	9
CG11298_OG0007031	0
CG11309_OG0010303	1496
CG11317_OG0012026	144
CG11318_OG0000756	10
CG11319_OG0009603	587
CG11327_OG0009628	33
CG11333_OG0002657_OG0	2
CG11334_OG0005804	1524
CG11342_OG0011920	56
CG11345_OG0011138	1
CG11349_OG0011131	4
CG11353_OG0011127	33
CG11356_OG0008477	12
CG11357_OG0011126	539
CG1136_OG0010499	2034
CG11367_OG0000806_OG0	211
CG11369_OG0011699	3
CG1137_OG0004303	7
CG11370_OG0003817_OG0	14
CG11377_OG0008723	689
CG11378_OG0007395	2399
CG11379_OG0007397	1
CG11380_OG0007400	135
CG11381_OG0007402	1
CG11382_OG0007404	5
CG11384_OG0007396	32
CG1139_OG0004077	8
CG11391_OG0001026_OG0	0
CG11396_OG0010345	567
CG11398_OG0007405	119
CG11403_OG0007406	340
CG11404_OG0012169	13
CG11406_OG0006889	10
CG11409_OG0007766	248
CG11413_OG0011575	151
CG11414_OG0006019	1821
CG11417_OG0007590	598
CG1142_OG0012974	352
CG11425_OG0009823	1546
CG11426_OG0009824	577
CG1143_OG0011104	1705
CG11436_OG0003200	218
CG11437_OG0009825	1
CG11438_OG0009826	150
CG11447_OG0004515	334
CG11449_OG0000981_OG1	0
CG11453_OG0001027_OG0	2
CG11454_OG0001792	303
CG11456_OG0003951	163
CG11459_OG0000135_OG1	233
CG1146_OG0011093	3517
CG11470_OG0000857	3
CG11474_OG0005934	1546
CG11475_OG0005935	8
CG11498_OG0001515	85
CG11504_OG0002630	611
CG11523_OG0009832	255
CG11529_OG0010828	57
CG11537_OG0010640	1232
CG11550_OG0002660	15702
CG11560_OG0010817	227
CG11562_OG0008742	225
CG11563_OG0002662	190
CG11566_OG0007496	22
CG11570_OG0004027	1
CG11581_OG0008240	0
CG11583_OG0010538	362
CG11584_OG0008239	0
CG11585_OG0012335	1
CG11586_OG0010534	254
CG11590_OG0001741	594
CG11593_OG0010497	910
CG11594_OG0010492	3920
CG11596_OG0007629	770
CG11601_OG0008739	464
CG11608_OG0000142_OG0	0
CG1161_OG0004180	2443
CG11617_OG0008731	823
CG11619_OG0003864_OG0	145
CG11626_OG0011450	6
CG11629_OG0003739	1
CG11630_OG0009580	6
CG11634_OG0009583	1
CG11635_OG0007156	14
CG11638_OG0007387	135
CG11655_OG0001745_OG0	1761
CG11656_OG0005013	7
CG11658_OG0010025	1579
CG11663_OG0012087	6
CG11664_OG0011395	0
CG11666_OG0012316	0
CG11668_OG0002452	3698
CG11670_OG0005008	14
CG11672_OG0004805	5
CG11674_OG0008231	6
CG11679_OG0008511	516
CG11686_OG0002448_OG0	1673
CG11693_OG0004810	3
CG11694_OG0000225_OG0	1
CG11694_OG0000225_OG1	3
CG11695_OG0007879	481
CG11696_OG0007880	397
CG11698_OG0002319_OG0	1
CG11699_OG0007882	681
CG11703_OG0002165_OG0	1
CG11710_OG0001691_OG0	886
CG1172_OG0004189	646
CG11722_OG0001391	392
CG11723_OG0003571	325
CG11726_OG0010048	3
CG11737_OG0001419_OG0	1644
CG11741_OG0001420_OG0	10
CG11752_OG0007995	1804
CG11755_OG0000851	63
CG11756_OG0007997	15
CG11760_OG0004826	189
CG11768_OG0004832	120
CG11771_OG0005200	2579
CG11777_OG0006309	130
CG11779_OG0004481	1161
CG11786_OG0012799	2
CG11788_OG0007083	235
CG11790_OG0005187	1883
CG11791_OG0012008	2570
CG11807_OG0003009_OG0	895
CG11808_OG0006841	135
CG11811_OG0004058	464
CG11816_OG0008636	0
CG11835_OG0000264_OG0	7756
CG11835_OG0000264_OG1	2923
CG11837_OG0005082	313
CG11841_OG0005083	3379
CG11842_OG0000856_OG1	1512
CG11843_OG0011490	270
CG11852_OG0002502_OG0	131
CG11854_OG0005171	388
CG11857_OG0005167	1565
CG11858_OG0005166	283
CG11878_OG0000055_OG0	2
CG11878_OG0000055_OG1	2
CG11878_OG0000055_OG2	112
CG11882_OG0005094	389
CG11883_OG0006313	1294
CG11885_OG0003355	119
CG11892_OG0005161	202
CG11893_OG0000039_OG2	798
CG11899_OG0005100	2493
CG11902_OG0005155	342
CG11906_OG0001618	439
CG11911_OG0008747	0
CG11912_OG0008746	0
CG11920_OG0005183	233
CG11927_OG0003556	833
CG11929_OG0011773	3
CG11961_OG0001155_OG0	1173
CG11964_OG0004848	261
CG11970_OG0004849	1657
CG11975_OG0004850	1133
CG11977_OG0012457_OG0	0
CG11980_OG0002337	183
CG11983_OG0004852	23
CG11986_OG0004855	202
CG11997_OG0004862	0
CG11999_OG0004179	792
CG12003_OG0004112	1
CG12004_OG0011286	3668
CG12009_OG0010662	3
CG12010_OG0010671	189
CG12011_OG0011025	1
CG12012_OG0010672	583
CG12016_OG0010666	1303
CG12017_OG0010661	0
CG12020_OG0011042	1
CG12024_OG0011050	660
CG12025_OG0011053	1260
CG12035_OG0011029	1
CG12038_OG0011331	70
CG12054_OG0000497	1775
CG12056_OG0003138	628
CG12057_OG0003139	3
CG12061_OG0000938_OG0	1
CG12065_OG0007412	5889
CG12069_OG0001519	0
CG12071_OG0011553	79
CG12071_OG0013484	83
CG12075_OG0007754	10110
CG1208_OG0004248	422
CG12081_OG0007411	648
CG12084_OG0011296	2869
CG12091_OG0011293	4942
CG12093_OG0011111	1544
CG12096_OG0008559	716
CG12099_OG0011289	8587
CG12104_OG0011284	560
CG12105_OG0004111	925
CG12106_OG0007586	153
CG12107_OG0006719	367
CG12111_OG0007413	2
CG12112_OG0012598_OG0	280
CG12115_OG0007587	0
CG12116_OG0008625	4851
CG12118_OG0007585	1237
CG12121_OG0007579	1844
CG12123_OG0003325	252
CG12128_OG0002879	345
CG12129_OG0002878	385
CG1213_OG0002105	44375
CG12134_OG0006319	194
CG12147_OG0004192	8
CG12155_OG0003210	723
CG12159_OG0002860	466
CG12164_OG0006760	5
CG12170_OG0002098	1369
CG12171_OG0004222	818
CG12173_OG0004172	244
CG12177_OG0008262	1232
CG1218_OG0002103	345
CG12182_OG0011099	153
CG12194_OG0008975	198
CG12204_OG0001687	200
CG12206_OG0008131	67
CG12209_OG0002818	17
CG12213_OG0002418	1228
CG12219_OG0007713	566
CG12224_OG0000651_OG1	88
CG12231_OG0003119	1
CG12236_OG0008414	523
CG12237_OG0007424	1104
CG12239_OG0001754	149
CG12241_OG0001396	680
CG12253_OG0011818	123
CG12256_OG0004947	23
CG12259_OG0005539	470
CG12268_OG0005336	1052
CG1227_OG0004337	342
CG12278_OG0004413	0
CG12279_OG0004445	307
CG12288_OG0009457	16
CG12289_OG0010046	3
CG12290_OG0002618	2956
CG12299_OG0009634	331
CG12301_OG0001981	351
CG12307_OG0009694	3
CG1231_OG0011372	12
CG12316_OG0009955	927
CG12320_OG0005053	69
CG12321_OG0001064_OG0	760
CG12325_OG0002854	360
CG1233_OG0011370	1464
CG1234_OG0004335	517
CG12341_OG0002848	268
CG12343_OG0002853	657
CG12344_OG0002855	496
CG12355_OG0012373	123
CG1236_OG0002100	432
CG12362_OG0000821_OG0	0
CG12374_OG0007223	6
CG12375_OG0009777	1872
CG12379_OG0008514	100
CG12384_OG0006229	2329
CG1239_OG0004237	85
CG12395_OG0001736	3
CG12398_OG0008359	2
CG12402_OG0002224_OG0	14
CG12420_OG0002594_OG0	0
CG12426_OG0005340	0
CG12438_OG0003802	2
CG12439_OG0009296	0
CG12446_OG0001786_OG0	0
CG12448_OG0009145	4
CG1246_OG0011105	112
CG12464_OG0011955	0
CG12470_OG0007846	19
CG12479_OG0008243	0
CG12480_OG0008242	0
CG12481_OG0008237	0
CG12490_OG0000233_OG1	3
CG12496_OG0007599	0
CG12498_OG0008105	1
CG12499_OG0002285_OG0	545
CG12502_OG0011339	52
CG12507_OG0008176	7
CG12511_OG0009568	0
CG12516_OG0005410	1
CG12517_OG0009649	1
CG12520_OG0010149	222
CG12521_OG0012944	0
CG12531_OG0008272	63
CG12535_OG0008128	2
CG12539_OG0008363	1
CG12540_OG0008220	1
CG12541_OG0007825	84
CG12560_OG0012234	556
CG12567_OG0012740	675
CG12576_OG0001784_OG0	4031
CG12581_OG0001679_OG0	5770
CG12589_OG0011424	0
CG12590_OG0011977	0
CG12594_OG0005596	52
CG12607_OG0011139	5
CG12609_OG0008677	3
CG12617_OG0003653	5
CG12620_OG0009462	6
CG12637_OG0008050	2
CG12643_OG0007518	156
CG1265_OG0010531	1592
CG12655_OG0000445_OG2	2598
CG12659_OG0007410	29
CG12661_OG0007749	0
CG12662_OG0007747	23
CG12672_OG0007868	31
CG12674_OG0003570	1
CG12679_OG0001731_OG0	3
CG12680_OG0001718	1
CG12682_OG0012323	3
CG12691_OG0007931	0
CG12692_OG0000634_OG0	0
CG12693_OG0012106	6
CG12698_OG0008169	1
CG12699_OG0000230_OG1	51
CG12702_OG0001192	134
CG12708_OG0000271_OG0	2
CG12708_OG0000271_OG0.2	0
CG1271_OG0010635	934
CG12713_OG0003881_OG0	31
CG12716_OG0008438	0
CG12723_OG0008557	6
CG12728_OG0000928_OG0	160
CG12729_OG0011725	12
CG1273_OG0010536	7
CG12730_OG0007375	638
CG12744_OG0000893	106
CG12746_OG0004208	3372
CG1275_OG0011072	2240
CG12768_OG0001283_OG0	201
CG12769_OG0007187	70
CG12773_OG0003140	1518
CG12782_OG0012281	1
CG12783_OG0000743_OG0	5
CG12784_OG0005236	0
CG12795_OG0008825	344
CG12811_OG0002240	763
CG12817_OG0002595_OG0	13
CG12818_OG0004897	191
CG12822_OG0001599	1323
CG12825_OG0001130_OG1	98
CG12826_OG0002951	8
CG12828_OG0011622	3
CG12831_OG0011623_OG0	0
CG12836_OG0002963_OG0	30
CG12848_OG0006045	508
CG12849_OG0011577	0
CG12851_OG0005862	79
CG12857_OG0006163	4
CG12860_OG0006154	37
CG12861_OG0006153	31
CG12862_OG0011585_OG0	5
CG12863_OG0011584	96
CG12866_OG0002772	1
CG12868_OG0001564	447
CG12869_OG0006145	175
CG12869_OG0006146	49
CG12877_OG0001472_OG0	1135
CG1288_OG0001350	9
CG12880_OG0005345	2
CG12883_OG0001474	84
CG12885_OG0001477	318
CG12895_OG0006308	825
CG12909_OG0002821	118
CG12910_OG0006305	67
CG12911_OG0006304	2
CG12914_OG0002819	0
CG12917_OG0002815	8
CG12920_OG0006291	2
CG12926_OG0006349	294
CG12929_OG0006357	122
CG12934_OG0006315	0
CG12935_OG0002846	148
CG12942_OG0001596_OG0	236
CG12945_OG0004570	998
CG12947_OG0004568	45
CG12948_OG0004558	195
CG12963_OG0001641_OG0	0
CG12964_OG0002996_OG0	5
CG12970_OG0006808	27
CG12971_OG0010294	2
CG12974_OG0010307	15
CG12983_OG0010332	7
CG12984_OG0003949	0
CG12985_OG0000915	16
CG12986_OG0011685	0
CG1299_OG0000523_OG0	8253
CG12990_OG0007696	9
CG12991_OG0007703	5516
CG12992_OG0011688	85
CG12994_OG0007707	1
CG12995_OG0008599	0
CG12998_OG0011739	31
CG13000_OG0011738	0
CG13001_OG0008580	130
CG13002_OG0008577	14
CG13003_OG0008572	1776
CG13004_OG0008570	201
CG13005_OG0008567	76
CG13008_OG0008305	4
CG13010_OG0003260	22
CG13012_OG0008317	538
CG13014_OG0008547	505
CG13016_OG0006536	215
CG13018_OG0006537	158
CG13021_OG0003241	1
CG13022_OG0010698	15
CG13023_OG0010699	3
CG13024_OG0010708	637
CG13026_OG0010716	182
CG13028_OG0004010	1
CG13031_OG0012200	269
CG13032_OG0004014_OG0	5
CG13033_OG0010736	11
CG13038_OG0010761	3
CG13039_OG0010762	7
CG1304_OG0000265_OG0	0
CG1304_OG0000265_OG1	0
CG13040_OG0010763	0
CG13041_OG0000280_OG0	0
CG13041_OG0000280_OG0.2	1
CG13042_OG0010767	3
CG13043_OG0000281_OG0	0
CG13043_OG0000281_OG1	1
CG13044_OG0010768	0
CG13045_OG0000814	0
CG13046_OG0010771	12
CG13047_OG0010772	0
CG13048_OG0010773	2
CG13049_OG0010774	0
CG13051_OG0011898	1
CG13053_OG0010778	0
CG13054_OG0010779	6
CG13055_OG0010780	10
CG13056_OG0010757	3
CG13058_OG0004021	0
CG13059_OG0010764	8
CG13062_OG0010766	2
CG13064_OG0010775	0
CG13065_OG0010776	0
CG13066_OG0012201	0
CG13068_OG0002030_OG1	10
CG13069_OG0004022	0
CG1307_OG0004308	966
CG13070_OG0012202	0
CG13071_OG0011899	0
CG13073_OG0012731_OG0	17
CG13074_OG0010797	24
CG13075_OG0000216_OG0	11
CG13075_OG0000216_OG1	4
CG13077_OG0009097	270
CG13078_OG0003575_OG0	0
CG13081_OG0003574	0
CG13082_OG0009094	6
CG13083_OG0009084	0
CG13084_OG0009083	0
CG13085_OG0001922	21
CG13086_OG0003709	160
CG13088_OG0001266	236
CG1309_OG0010533	2313
CG13096_OG0003720	405
CG13097_OG0001923	581
CG13101_OG0009304	1188
CG13102_OG0009298	0
CG13108_OG0009295	18
CG13110_OG0011792	1
CG13113_OG0001247_OG0	2
CG13114_OG0009279	3
CG13116_OG0001878	2128
CG13123_OG0001877	51
CG13124_OG0003502	19390
CG13126_OG0003515	206
CG13127_OG0001844	0
CG13131_OG0000790_OG0	0
CG13133_OG0003525	391
CG1314_OG0011674	3
CG13144_OG0009363	114
CG13148_OG0007214	8
CG13151_OG0006215	157
CG13154_OG0006206	0
CG13155_OG0006196	0
CG13157_OG0002779	0
CG1316_OG0000430_OG0	1763
CG13168_OG0006184	9
CG1317_OG0011084	4183
CG13170_OG0006182	0
CG13171_OG0006180	0
CG13177_OG0012831	255
CG13185_OG0002928	577
CG13186_OG0006594	2
CG13192_OG0006567	347
CG13193_OG0006565	0
CG13196_OG0006560	153
CG13197_OG0006563	736
CG13202_OG0001123_OG0	6
CG13203_OG0006235	28
CG13204_OG0006233	435
CG13215_OG0002793_OG0	422
CG13216_OG0001568_OG0	0
CG13218_OG0002791_OG0	3
CG13220_OG0001573_OG0	1452
CG13223_OG0001571_OG0	0
CG13226_OG0002794_OG0	610
CG13227_OG0006218_OG0	8
CG13228_OG0011587_OG0	0
CG13229_OG0002786_OG0	199
CG13229_OG0002787_OG0	1114
CG13231_OG0006217	2
CG13239_OG0009815	0
CG1324_OG0007509	7
CG13243_OG0009147	3
CG13247_OG0010378	11
CG13248_OG0010371	114
CG13250_OG0011870	38
CG13251_OG0010355	104
CG13252_OG0003952	1294
CG13258_OG0009399	32
CG13272_OG0008882	107
CG13280_OG0008881	5
CG13282_OG0008887	12
CG13285_OG0010583	119
CG13287_OG0010216	0
CG13288_OG0010220	5
CG13293_OG0003937	110
CG13295_OG0010231	1075
CG13297_OG0010242	60
CG13299_OG0011864	0
CG13300_OG0003943	59
CG13305_OG0011196	1
CG13306_OG0011204	117
CG13308_OG0004102	0
CG13309_OG0011211	0
CG13310_OG0011207	28
CG13312_OG0011210	0
CG13313_OG0004105_OG0	2
CG13314_OG0011224	54
CG13315_OG0011237	12687
CG13318_OG0004834	2178
CG13319_OG0006667	378
CG13321_OG0006673	2
CG13326_OG0006545	4
CG13330_OG0007271	7
CG13331_OG0007273	10
CG13332_OG0007274	60
CG13334_OG0007281	4
CG13337_OG0011662	30
CG13339_OG0007296	232
CG13344_OG0007304	249
CG13358_OG0007351	34
CG13359_OG0012499	6
CG13360_OG0010145	2299
CG13361_OG0003189	3
CG13362_OG0007862	7
CG13364_OG0001174_OG0	3
CG13365_OG0007831	474
CG13367_OG0003188_OG0	642
CG13369_OG0003181	1582
CG13375_OG0007847	25
CG13377_OG0007849	1254
CG13380_OG0010135	0
CG13384_OG0003473	934
CG13385_OG0012520	0
CG13386_OG0003471	211
CG1339_OG0006721	1
CG13390_OG0003479	274
CG13392_OG0003476	187
CG13397_OG0003469	194
CG13398_OG0003468	345
CG13403_OG0008236	15
CG13404_OG0008224	41
CG13405_OG0011376	2
CG13407_OG0004768	2
CG13408_OG0004770	11
CG13409_OG0004775	88
CG13423_OG0007099	16
CG13426_OG0011654	1
CG13427_OG0003049	0
CG13428_OG0007100	62
CG13430_OG0001658	275
CG13436_OG0006622	53
CG13437_OG0006285	92
CG13438_OG0006243	0
CG1344_OG0012226	261
CG13442_OG0006244	5
CG13443_OG0006248	0
CG13445_OG0003880	1
CG13449_OG0009980	23
CG13454_OG0003875_OG0	0
CG13455_OG0009966	2
CG13457_OG0001288	4
CG13458_OG0004037	425
CG13460_OG0010841	4
CG13465_OG0000343_OG0	0
CG13471_OG0004048	0
CG13473_OG0010860	0
CG13474_OG0004049	0
CG13476_OG0012898	0
CG13481_OG0000339_OG0	14
CG13481_OG0000339_OG1	1
CG13484_OG0010886	203
CG13488_OG0001544_OG1	2
CG13492_OG0005946	1
CG13501_OG0005936	15
CG13502_OG0005931	38
CG13502_OG0012991	2
CG13506_OG0007028	3610
CG13510_OG0006998	196
CG13511_OG0006997	17
CG13516_OG0006995	325
CG13526_OG0006986	0
CG13527_OG0006984	0
CG13531_OG0006978	1398
CG13532_OG0006975	61
CG13538_OG0005981	0
CG13539_OG0012044	3
CG1354_OG0007555	2863
CG13541_OG0012280	0
CG13544_OG0005976	1
CG13545_OG0012580	2
CG13551_OG0000540_OG1	6844
CG13551_OG0012048	1614
CG13557_OG0012477	1
CG13558_OG0001556	2
CG13559_OG0012047	38
CG13561_OG0011643	6
CG13562_OG0011631	0
CG13575_OG0006892	46
CG13577_OG0001150_OG0	0
CG13578_OG0006898	352
CG13579_OG0006013	75
CG1358_OG0006724	1523
CG13581_OG0002746	3
CG13585_OG0011574	1562
CG13587_OG0006025	5
CG13594_OG0006033	272
CG13599_OG0005537	20
CG1360_OG0006725	41
CG13601_OG0005534	540
CG13603_OG0005332	1559
CG13605_OG0005319	966
CG13606_OG0005306	118
CG13607_OG0005318	935
CG13609_OG0012982	7
CG13613_OG0005278	0
CG13614_OG0002525_OG0	0
CG13615_OG0002524	0
CG13616_OG0005272	27
CG13618_OG0005267	3698
CG13622_OG0005268	45
CG13623_OG0005265	551
CG13625_OG0004618	555
CG13627_OG0004629	66
CG13630_OG0004630	1082
CG13631_OG0004635	878
CG13634_OG0004637	5
CG13641_OG0004650	149
CG13643_OG0002274	1068
CG13653_OG0002504	0
CG13654_OG0005174	162
CG13663_OG0011496	393
CG13667_OG0004090_OG0	249
CG13670_OG0011168	2
CG13671_OG0004086_OG0	340
CG13675_OG0000560_OG2	8
CG13676_OG0003984	51
CG13678_OG0000129_OG3	0
CG1368_OG0008241	0
CG13685_OG0010463	40
CG13689_OG0008772	35
CG13690_OG0008752	0
CG13692_OG0008754	7
CG13698_OG0010125	924
CG13699_OG0003907_OG0	1
CG13705_OG0010610	11
CG13707_OG0010613	93
CG13708_OG0010614	42
CG1371_OG0006292	1463
CG13711_OG0010618	0
CG13712_OG0010619	0
CG13713_OG0010620	1
CG13716_OG0010627	20
CG13720_OG0004084	0
CG13721_OG0012208	0
CG13722_OG0011130	448
CG13723_OG0010915	0
CG13724_OG0010917	0
CG13725_OG0010918	2
CG13727_OG0004055	0
CG13728_OG0010923	1
CG13731_OG0011910	42
CG13733_OG0010089	1
CG13738_OG0011907	22
CG13739_OG0002891	9
CG13743_OG0006405	95
CG13744_OG0006409	1
CG13747_OG0006408	5
CG13748_OG0006626	2
CG13751_OG0001660_OG0	594
CG13760_OG0007606	432
CG13766_OG0009602	238
CG13771_OG0009612	35
CG13775_OG0003750_OG0	194
CG13784_OG0000956_OG0	804
CG13786_OG0003631	8
CG13796_OG0001883_OG0	557
CG13801_OG0000219_OG0	1
CG13801_OG0000219_OG1	0
CG13806_OG0011077	2
CG13807_OG0011075	220
CG13810_OG0011066	2
CG13813_OG0010189	4
CG13829_OG0011464	0
CG13833_OG0004687	5843
CG13837_OG0002276	0
CG13838_OG0011993	1
CG13841_OG0004694	623
CG13842_OG0004706	23
CG13847_OG0004737	10
CG13850_OG0004743	1063
CG13855_OG0004744	51
CG13856_OG0004745	313
CG13857_OG0004746	2
CG13862_OG0004760	0
CG13868_OG0007089	13085
CG13868_OG0013578	2542
CG13869_OG0007075	3
CG1387_OG0008528	6
CG13870_OG0007093	87
CG13871_OG0003047	9
CG13872_OG0007071	2
CG13875_OG0011381	212
CG13876_OG0001334_OG0	184
CG13877_OG0011937	1178
CG13884_OG0000403_OG0	2
CG13887_OG0011343	4680
CG13891_OG0002060	0
CG13893_OG0011360	1537
CG13894_OG0004129	38
CG13895_OG0004128	798
CG13901_OG0011344	295
CG13907_OG0011337	4790
CG13912_OG0011325	453
CG13917_OG0011285	7583
CG13919_OG0011274	156
CG13920_OG0011271	1253
CG13921_OG0011032	76
CG13924_OG0011054	21
CG13926_OG0011282	298
CG13928_OG0011279	672
CG13930_OG0011024	7
CG13931_OG0004073	19
CG13933_OG0011036	1317
CG13937_OG0011056	1541
CG13949_OG0003375	14
CG13950_OG0003376	159
CG13954_OG0006374	28
CG13955_OG0002890_OG0	9
CG13962_OG0012240	4
CG13970_OG0009133_OG0	0
CG13972_OG0005361	9
CG13983_OG0002696	0
CG13991_OG0000661_OG1	6
CG13992_OG0002070_OG0	2
CG13994_OG0011942	263
CG13995_OG0000538_OG0	61
CG13999_OG0000662_OG0	43
CG14005_OG0001926	265
CG14006_OG0001927	0
CG14007_OG0009567	23
CG14011_OG0003731	1
CG14013_OG0003734	3
CG14014_OG0009443	0
CG14015_OG0009446	85
CG14017_OG0003733	0
CG14020_OG0003686	54
CG14022_OG0008831	1283
CG14024_OG0003410_OG0	49
CG14034_OG0008836	15
CG14036_OG0008842	3
CG14042_OG0001816	49
CG14043_OG0003425	706
CG14044_OG0008964	175
CG14050_OG0000684	44
CG14052_OG0007777	3
CG14053_OG0012099	2
[truncated: 9,910 more rows]
