# Supplementary material for: Evolution of chemosensory tissues and cells across ecologically diverse Drosophilids
Source: Nat Commun. 2024 Feb 5;15:1047. doi: 10.1038/s41467-023-44558-4 (PMC10844241; doi:10.1038/s41467-023-44558-4)
Supplement: Supplementary file 18 — Supplementary Data 15 [file 41467_2023_44558_MOESM18_ESM.zip › all_count_tables_renamed/SIMF7LA_counts_trim_genes_FBids_1_1_sorted.txt]

128up_OG0006588	2175
14-3-3epsilon_OG0002478	26579
14-3-3epsilon_OG0001126_OG1	14753
140up_OG0004534	216
18w_OG0003044	5635
26-29-p_OG0010897	10553
2mit_OG0000576_OG0	127
5-HT1A_OG0006644	95
5-HT1B_OG0006647	53
5-HT2A_OG0000287_OG0	15
5-HT2B_OG0011472	23
5-HT7_OG0005777	28
5PtaseI_OG0005188	973
7B2_OG0004187	837
a_OG0006460	1448
a10_OG0010691	4
a5_OG0009037	2
a6_OG0007651	715
AANATL2_OG0003640	1403
AANATL4_OG0000091_OG1	1
AANATL7_OG0007605	55
Aasdh_OG0001831	404
Aatf_OG0001947	659
aay_OG0011265	820
ab_OG0009683	3408
ab_OG0009684	2073
ABCB7_OG0011281	2104
Pmp70_OG0003257	2754
Abd-B_OG0005000	38
Abi_OG0002227_OG0	821
Abl_OG0010722	5232
abo_OG0009656	363
Abp1_OG0010565	2268
abs_OG0003097	1385
ac_OG0007843	179
Ac13E_OG0008321	700
Ac3_OG0009573	189
Ac78C_OG0010320	239
Acam_OG0000252_OG0	0
Acam_OG0000252_OG1	1
Acam_OG0005131	2
CG9149_OG0011313	1781
Acbp1_OG0009246	1212
Acbp2_OG0010415	696
Acbp4_OG0000311_OG0	604
Acbp4_OG0000311_OG1	0
Acbp6_OG0010414	86
ACC_OG0007193	7783
AcCoAS_OG0000812	2310
Ace_OG0000652_OG0	290
Acer_OG0000953_OG0	25076
Acer_OG0003808	5649
Acf_OG0002671	3213
Achl_OG0002770	2262
acj6_OG0008333	5
acj6_OG0008334	36
Ack_OG0010507	2362
Ack-like_OG0006546	3435
Acn_OG0009540	7861
CG5009_OG0006075	1682
Acox57D-d_OG0006913	387
Acox57D-p_OG0001151	372
Acp1_OG0009317	49
Acp32CD_OG0009664	52
Acp65Aa_OG0003939	2
Acph-1_OG0001513	1110
CG12512_OG0008829	704
CG18155_OG0007972	102
Acsl_OG0007133	3857
Act42A_OG0000022_OG0	2
Act42A_OG0000022_OG1	37
Act42A_OG0000022_OG3	363824
Act42A_OG0000022_OG4	47410
Act42A_OG0000022_OG5	23116
Actn_OG0003148_OG0	40616
Actn3_OG0011403_OG0	1
ACXB_OG0000046_OG0	0
ACXB_OG0000046_OG1	4
ACXB_OG0000046_OG2	0
ACXB_OG0000046_OG2.2	2
ACXD_OG0004078_OG0	25
Acyp_OG0009408	0
Acyp2_OG0011498	398
Ada_OG0002342	106
Ada1-2_OG0003777_OG0	251
Ada2a_OG0005051	305
Ada2b_OG0004799	597
Ada3_OG0007872	1354
AdamTS-A_OG0005247	3632
AdamTS-A_OG0012010	177
AdamTS-B_OG0008089	3410
Adar_OG0007649	828
Adat1_OG0003596	58
Adck1_OG0006032	525
Adck5_OG0010063	382
ADD1_OG0006579	1300
Adf1_OG0001636_OG0	92
Adgf-A_OG0001991_OG0	3
Adgf-A_OG0003900	386
Adgf-A2_OG0010109	9
Adgf-B_OG0010108	2
Adgf-C_OG0001030_OG0	196
Adgf-D_OG0002208_OG0	282
Adgf-E_OG0006152	1
Adh_OG0003395_OG0	7
Adi1_OG0010940	452
AdipoR_OG0004727	3398
CG3809_OG0004951	1
AdenoK_OG0003918_OG0	680
Ady43A_OG0002958	344
AdoR_OG0005733	47
adp_OG0006108	913
AdSS_OG0000854_OG0	5520
Aduk_OG0004873	741
Ae2_OG0010984	1692
CG6512_OG0010913	3304
aft_OG0006080	1368
Afti_OG0005567	624
Ag5r_OG0008212	6158
Ag5r2_OG0008213	587
AGBE_OG0007237	4528
AgmNAT_OG0001753	39
ago_OG0010530	5743
AGO1_OG0007307	3559
AGO2_OG0000119_OG0	4
Agpat1_OG0008448	264
Agpat2_OG0003465	203
Agpat3_OG0004018	2488
Agpat4_OG0004019_OG0	73
ADPS_OG0002932	233
agt_OG0001016_OG0	292
Spat_OG0007723	351
Ahcy_OG0001195_OG0	7141
AhcyL1_OG0011110	3125
AIF_OG0001225	1526
AIMP1_OG0007108	1551
AIMP2_OG0009977	1932
AIMP3_OG0005998	841
Adk1_OG0010829	1349
Adk3_OG0005467	773
Ak6_OG0007201	287
Akap200_OG0000367_OG0	9412
Akh_OG0010512	228
AkhR_OG0009627	195
akirin_OG0010441	6192
Akr1B_OG0001292	5942
Akt1_OG0005415	3114
al_OG0008749	1296
Aladin_OG0007570	1242
AlaRS_OG0003477	8439
AlaRS-m_OG0010596	1177
Alas_OG0006853	2869
alc_OG0006389	2102
Ald1_OG0005647	62068
Ald2_OG0005645	0
Aldh_OG0003615	5996
Aldh-III_OG0006742	7060
Aldh7A1_OG0003841_OG0	546
Alg-2_OG0001588_OG0	1915
Alg1_OG0002607_OG0	0
Alg10_OG0000709_OG0	1158
Alg11_OG0012170	1278
CG8412_OG0004562	1461
Alg14_OG0001194_OG0	46
Alg2_OG0010641	948
Alg3_OG0003012	76
Alg3_OG0006966	583
CG5287_OG0001281	284
CG5287_OG0003790	257
Alg9_OG0005173	1380
Alh_OG0004317	4423
Alh_OG0004319	1180
Alh_OG0011430	444
alien_OG0009301	2002
ALiX_OG0005343	4504
Alk_OG0006414	1530
CG12179_OG0001176_OG0	869
Alp1_OG0010289	6044
Alp10_OG0010194	21
Alp11_OG0008522	3
Alp12_OG0003717	258
Alp13_OG0001034	1
Alp2_OG0000261_OG0	255
Alp2_OG0000261_OG1	0
Alp4_OG0005779	150
Alp6_OG0006360	3
Alp7_OG0003030	429
Alp9_OG0003931	3
alph_OG0000083_OG0	0
alph_OG0005113	3338
alpha-Catr_OG0006852	428
alpha-Est1_OG0004357	170
alpha-Est10_OG0004350	282
alpha-Est2_OG0000314	626
alpha-Est3_OG0004356	641
alpha-Est6_OG0004354	0
alpha-Est7_OG0001351	1932
alpha-Est8_OG0004352	209
alpha-Est9_OG0004351	719
alpha-Man-Ia_OG0003130	324
alpha-Man-Ia_OG0003131	125
alpha-Man-Ia_OG0001168	1020
alpha-Man-Ib_OG0005087	970
alpha-Man-Ic_OG0011549	4
alpha-Man-IIa_OG0004878	2897
alpha-Man-IIb_OG0005229	833
alpha-PheRS_OG0008296	2309
alpha-Spec_OG0011040	30540
alpha4GT1_OG0000948	829
alphaCOP_OG0011275	8786
alphaSnap_OG0010384	2610
alphaTub67C_OG0010998	13
Alr_OG0008278	381
alrm_OG0002498	380
Als2_OG0009863	2076
alt_OG0004894	10428
aly_OG0004083	0
Ama_OG0002112	3196
Amacr_OG0009433	397
amd_OG0001918	31
Amnionless_OG0008741	18
amon_OG0011540	604
amos_OG0003702_OG0	0
AMPdeam_OG0008245	8668
Amph_OG0007204	2449
AMPKalpha_OG0001698	4461
Amt_OG0004607	2
Amun_OG0008385	9387
amx_OG0007575	313
Amy-p_OG0000157_OG0	2
Amy-p_OG0000157_OG0.2	0
Amyrel_OG0006416	2
ana_OG0006403	1045
ana1_OG0002269	1434
ana2_OG0007120	288
ana3_OG0006194	1030
Ance-2_OG0003658	28
Ance-3_OG0001891_OG0	265
Ance-3_OG0009407	157
Ance-4_OG0006406	1188
Ance-5_OG0005870	256
anchor_OG0010100	993
Andorra_OG0011741	1
Ank2_OG0010460	4069
Ankle2_OG0000780	5066
l(2)35Be_OG0003404_OG0	349
anox_OG0007490	2422
Ant2_OG0008041	95
antdh_OG0008007	141
Antp_OG0002113	1474
antr_OG0007227	20
AnxB10_OG0008082	3798
AnxB11_OG0008196	3691
AnxB9_OG0004410	17879
aop_OG0003458	3582
aos_OG0010741	558
Aos1_OG0002145_OG0	3378
AOX1_OG0005242	2646
AOX2_OG0000143_OG0	3820
AOX2_OG0000143_OG1	1149
AOX4_OG0001465	87
ap_OG0005832	1541
AP-1-2beta_OG0008273	5669
AP-1gamma_OG0007680	4432
AP-1mu_OG0005553	2173
AP-1sigma_OG0005334	2042
AP-2alpha_OG0008751	3756
AP-2mu_OG0004736	2806
AP-2sigma_OG0004385	1013
Apc_OG0005387	3251
APC10_OG0005888	344
Apc2_OG0005308	1737
APC4_OG0003171_OG0	1029
APC7_OG0001703	31
ApepP_OG0000963	2883
aph-1_OG0003552_OG0	843
aPKC_OG0006607	573
aPKC_OG0006608	28
aPKC_OG0006609	292
Aplip1_OG0011323	760
apn_OG0002443_OG0	13
apolpp_OG0012638	11533
app_OG0010830	848
APP-BP1_OG0010070	877
Appl_OG0007834	2272
Aprt_OG0004075	310
Aps_OG0010085	3875
apt_OG0002733	1507
CG18815_OG0010034	2142
AQP_OG0007242	289
aqrs_OG0005393	0
aqz_OG0001049_OG1	10414
ara_OG0009939	2632
aralar1_OG0001518	1953
Arc1_OG0002768_OG0	9204
Arc2_OG0006127	436
Arc42_OG0001370_OG0	1887
Archease_OG0002289_OG0	335
Arf51F_OG0006831	1665
Arf79F_OG0012164	12305
ArfGAP1_OG0010836	1806
ArfGAP3_OG0003816_OG0	3850
Arfip_OG0005451	558
Arfrp1_OG0007681	325
arg_OG0003183	188
arg_OG0007835	131
Argk_OG0011233	119083
Argk_OG0011925	486
Argl_OG0009800	151
CG31469_OG0002209_OG0	130
ArgRS_OG0008151	2449
ArgRS-m_OG0004367	203
ari-1_OG0007878	1995
ari-2_OG0003028	1821
Arl1_OG0010003	1565
Arl2_OG0004816	333
Arl5_OG0011164	518
Arl6_OG0007042	8
Arl6IP1_OG0004993	1575
Arl8_OG0004797	1170
arm_OG0007636	26243
armi_OG0002027	1650
Arp1_OG0004441	3781
Arp10_OG0007423	3077
Arp2_OG0001770	2525
Arp3_OG0010555	2628
Arp5_OG0001448_OG0	782
Arp53D_OG0011600	3
Arp6_OG0008512	1517
Arp8_OG0007614	2010
Arpc1_OG0009187	5133
Arpc2_OG0009417	2616
Arpc3A_OG0005226	1300
Arpc3B_OG0008590	77
Arpc4_OG0008719	1615
Arpc5_OG0008957	1411
arr_OG0007264	5860
Arr1_OG0009490	1778
Arr2_OG0004099	73
Ars2_OG0005840	7327
Art1_OG0004911	3228
Art2_OG0008773	4
Art3_OG0004604	821
Art4_OG0004574	2160
Art6_OG0004528_OG0	0
Art7_OG0001547_OG0	1032
Art8_OG0009662	378
Art9_OG0002219_OG0	0
Arts_OG0000486_OG0	5467
aru_OG0003377	4243
Arv1_OG0013036	150
arx_OG0009914	131
Asap_OG0007180	2731
Asator_OG0002682_OG1	1036
Asciz_OG0010646	115
ase_OG0007840	226
asf1_OG0009889	1251
ash1_OG0000982_OG0	0
ash2_OG0004623	1382
Ask1_OG0004518	3776
asl_OG0004217	1389
AsnRS_OG0003707	4125
AsnRS-m_OG0006452	182
AsnS_OG0000992	300
asp_OG0004633	1525
Asph_OG0006509	7107
ASPP_OG0006932	3670
CG9572_OG0008488	4414
AspRS_OG0006665	7046
AspRS-m_OG0008886	3977
asrij_OG0006972	1059
asRNA:CR31429_OG0002339_OG0	414
asRNA:CR42743_OG0003772_OG0	0
asRNA:CR43299_OG0012338_OG0	0
asRNA:CR43426_OG0012535_OG0	3
asRNA:CR43454_OG0002277_OG0	30
asRNA:CR43463_OG0001607_OG0	530
asRNA:CR43809_OG0003675_OG0	1034
asRNA:CR44106_OG0002406_OG0	23
asRNA:CR44169_OG0002969_OG0	5
asRNA:CR44179_OG0001455_OG0	1435
asRNA:CR44372_OG0000331_OG0	1
asRNA:CR44372_OG0000331_OG1	0
asRNA:CR44894_OG0012090_OG0	2
asRNA:CR45044_OG0005605_OG0	212
asRNA:CR45195_OG0000203_OG0	2391
asRNA:CR45195_OG0000203_OG1	101
asRNA:CR45350_OG0001645_OG0	3214
asRNA:CR45943_OG0010336	181
asRNA:CR46029_OG0000226_OG0	23
asRNA:CR46029_OG0000226_OG1	10
asRNA:CR46139_OG0003106_OG0	22
asRNA:CR46246_OG0011916	3
asRNA:CR46354_OG0002193_OG0	802
asRNA:CR46473_OG0000925_OG0	3703
Ass_OG0001346	4
ast_OG0003560	847
AstA_OG0004634	111
AstA-R1_OG0000689	25
AstA-R2_OG0005396	164
AstC_OG0009668	48
AstC-R1_OG0010134	70
AstC-R2_OG0001295_OG0	107
AstCC_OG0009669	64
asun_OG0002419_OG0	526
Asx_OG0006138	3957
Atac1_OG0003748_OG0	0
Atac2_OG0009508	607
Atac3_OG0000828	805
Tat_OG0001330	1529
Ate1_OG0003045	1562
Atet_OG0003384	682
Atf-2_OG0006059	510
Atf3_OG0007763	849
Atg1_OG0009929	142
Atg1_OG0009931	1735
Atg10_OG0001598	107
Atg101_OG0008681	505
Atg12_OG0011904	179
Atg13_OG0004817	1540
Atg14_OG0005089	1270
Atg16_OG0005703	1287
Atg17_OG0004232	2873
Atg18a_OG0011152	3008
Atg18b_OG0001271_OG0	942
Atg2_OG0011112	4885
Atg3_OG0009922	1702
Atg4a_OG0009014	2957
Atg4b_OG0005256	1106
Atg5_OG0007974	634
Atg6_OG0005323	872
Atg7_OG0006714	1185
Atg8a_OG0008043	8057
Atg8b_OG0005571	1
Atg9_OG0006487	4916
atilla_OG0011822	2465
atk_OG0010362	47
atl_OG0001399	5332
atms_OG0004154	1860
ato_OG0004804	368
Atox1_OG0012695	1022
ATP6AP2_OG0004869	6168
ATP7_OG0008369	1543
ATP8A_OG0007260	2407
ATP8A_OG0007261	9
Atpalpha_OG0002140	17072
ATPCL_OG0006680	9931
ATPsynB_OG0010987	8509
ATPsynbeta_OG0005823	40652
ATPsynbetaL_OG0001317	2
ATPsynC_OG0005792	26566
ATPsynCF6_OG0005500	4955
ATPsynCF6L_OG0010605	3
ATPsynD_OG0004477	7606
ATPsyndelta_OG0007526	5439
ATPsynE_OG0005568	3897
ATPsynG_OG0009657	5304
ATPsyngamma_OG0005690	12369
ATPsynGL_OG0009315	0
ATPsynO_OG0012619	6466
AttC_OG0000164_OG0	475
AttC_OG0007258	15
AttD_OG0004890	4
Atu_OG0002096	2394
Atx-1_OG0012102	32
Atx2_OG0011501	8819
Atxn7_OG0003444	1826
aub_OG0000482_OG0	292
aurA_OG0004964	686
aurB_OG0009647	1457
aust_OG0001881	33
aux_OG0003096_OG0	3171
ave_OG0006159	227
Aven_OG0003291	348
awd_OG0002664	23524
Awh_OG0010478	303
axed_OG0010262	399
Axn_OG0005720	3014
axo_OG0003993	359
axo_OG0010625	169
axo_OG0010626	533
axo_OG0010628	11
Axs_OG0008319	2060
Axud1_OG0003447	2270
az2_OG0006736	578
azot_OG0000210_OG0	0
azot_OG0000210_OG1	0
b_OG0009189	21210
B-H1_OG0000267_OG0	386
B-H1_OG0000267_OG1	335
B4_OG0009202	1860
B52_OG0001376_OG0	14667
b6_OG0007653	241
B9d1_OG0005246	2
B9d2_OG0005830	3
bab1_OG0011327	102
bab1_OG0011328	130
bab2_OG0011326	3427
babo_OG0006628	1688
babos_OG0007027	1511
Bacc_OG0008947	24236
Bace_OG0000801_OG0	182
baf_OG0003792	2179
bai_OG0005189	3280
Balat_OG0007229	1
Baldspot_OG0010721	1724
ball_OG0001092_OG1	2938
bam_OG0005170	32
bap_OG0001358_OG0	25
Bap111_OG0007677	6151
Bap170_OG0000903_OG0	1166
Bap55_OG0005900	2686
Bap60_OG0008560	5848
IMPPP_OG0000305_OG1	264
barc_OG0010291	1001
bark_OG0008784	4053
barr_OG0000425_OG0	2186
baz_OG0008596	2867
bb8_OG0005496	6
bbc_OG0007266	2014
CG18067_OG0007098	1831
bbg_OG0010871	1014
bbg_OG0010872	5697
BBIP1_OG0004876	265
BBS1_OG0010413	17
BBS4_OG0002785_OG0	19
BBS5_OG0002086	22
BBS8_OG0008755	62
BBS9_OG0006919	76
bbx_OG0008688	3780
bc10_OG0010387_OG0	41
BCAS2_OG0005540	629
bcd_OG0002111_OG0	0
bchs_OG0003722	177
BCL7-like_OG0007566	941
bcn92_OG0007793	546
Bdbt_OG0004400	483
bdg_OG0006805	2350
bdl_OG0003385	340
Bdp1_OG0009215	1050
be_OG0000785	2096
BEAF-32_OG0006164	2198
beag_OG0004860	788
beat-Ia_OG0011784	133
beat-Ib_OG0009146	49
beat-Ic_OG0001866_OG0	37
beat-IIa_OG0005482	223
beat-IIb_OG0005481	216
beat-IIIa_OG0009463	40
beat-IIIb_OG0009460	31
beat-IIIc_OG0003687	255
beat-IV_OG0005508	236
beat-Va_OG0005024	38
beat-Vb_OG0005021	81
beat-Vc_OG0001062_OG0	57
beat-VII_OG0011542	23
beat-VII_OG0011544	22
beg_OG0004008	399
bel_OG0001048	15102
Bem46_OG0008920	446
ben_OG0000514_OG0	4663
Best1_OG0002590_OG0	2067
Best2_OG0010251	2071
Best3_OG0009963	4
Best4_OG0000558_OG0	0
Bet1_OG0003845_OG0	796
Bet3_OG0004072	601
beta-PheRS_OG0005298	2112
beta-Spec_OG0007697	37423
beta'COP_OG0009212	7844
beta3GalTII_OG0012738	257
beta4GalNAcTA_OG0006521	317
beta4GalNAcTB_OG0002610	446
beta4GalT7_OG0005195	480
betaCOP_OG0008653	8905
betaggt-I_OG0008962	1386
betaGlu_OG0002667	1150
CG32396_OG0011696	1
Bgb_OG0011276	1408
bgcn_OG0001647	730
bgm_OG0009412	254
BHD_OG0010421	360
bi_OG0003201	1729
bi_OG0012904	132
BI-1_OG0004087	2150
bib_OG0001843_OG0	1939
BicC_OG0009143	3
BicD_OG0009474	2466
CG11873_OG0005086	1178
bif_OG0003277	6561
bif_OG0012761	1115
BigH1_OG0001085_OG0	55
bigmax_OG0005365	349
Bili_OG0002506_OG0	115
bin_OG0010286	6
Bin1_OG0005423	1065
bin3_OG0007310	3259
bip1_OG0010560	2065
Bka_OG0009250	363
blanks_OG0011885_OG0	1
Blimp-1_OG0010196	1939
Blm_OG0002608	540
Blos1_OG0006148	244
Blos2_OG0010078	164
Blos3_OG0009918	311
Blos4_OG0010933	77
blot_OG0010924	12412
blow_OG0006726	4356
blp_OG0005216	271
blw_OG0006982	40210
bma_OG0010967	95
Bmcp_OG0010022	539
bmm_OG0010858	495
bnb_OG0001206_OG1	13862
CG5059_OG0012191	6964
bnk_OG0005787	0
bnl_OG0004512	342
boca_OG0006727	1434
bocks_OG0002575_OG0	1274
BOD1_OG0005544	4236
boi_OG0007601	1953
boi_OG0007603	873
boil_OG0012322	3
bol_OG0011238	768
boly_OG0007153	0
BomBc1_OG0001623	90
BomBc2_OG0000769_OG0	2
BomBc3_OG0004769	55
BomT3_OG0011469	411
bon_OG0004934	2789
bond_OG0004726	663
bonsai_OG0007008	619
Boot_OG0006400	1
bor_OG0004967	1407
bora_OG0003911	275
BORCS5_OG0008208	740
BORCS6_OG0011365	283
BORCS7_OG0007103	73
borr_OG0009292	1527
boss_OG0005676	56
botv_OG0006642	926
bou_OG0007819	1020
bowl_OG0008785	4485
BoYb_OG0000400_OG0	4
br_OG0007659	13592
br_OG0011928	6000
Br140_OG0001629	2420
brat_OG0001919	5551
Brca2_OG0000883	501
Brd_OG0010852	671
CG7154_OG0009310	2836
Brd8_OG0002488	1822
Bre1_OG0010209	3966
Brf_OG0005483	809
Brf_OG0005485	208
brk_OG0007975	2334
brm_OG0009999	8768
Brms1_OG0008442	1175
Bro_OG0011272	3
brp_OG0000499_OG1	452
l(3)72Ab_OG0009997	7275
bru1_OG0009737	52
bru1_OG0009738	252
bru2_OG0009740	1173
bru2_OG0011823	34
bru2_OG0012161	221
bru3_OG0010907	435
bru3_OG0011909	11
Bruce_OG0004896	5686
brun_OG0003663	1799
brv1_OG0000706_OG0	0
brv2_OG0010919	2
brv3_OG0011666	12
BRWD3_OG0005288	7030
brwl_OG0009277	674
bs_OG0003002	685
bs_OG0006897	263
bsf_OG0001906_OG0	0
Bsg_OG0009780	3536
Bsg25D_OG0003412_OG0	1622
bsh_OG0009110	49
bsk_OG0012344	2105
bt_OG0000537_OG1	76
BTBD9_OG0000546_OG0	69
BtbVII_OG0011887	2163
btd_OG0007557	652
Btk29A_OG0001838	3393
Btk29A_OG0011763	368
btl_OG0002041	700
btn_OG0004719	0
Btnd_OG0008611	5
btsz_OG0001035_OG1	1912
btsz_OG0004581	4
btv_OG0003692	3
btv_OG0009487	24
btz_OG0005342	3796
Bub1_OG0001806_OG0	1156
Bub3_OG0005120	3070
BubR1_OG0000657_OG0	2258
Buffy_OG0006561	138
bug_OG0006803	370
Bug22_OG0009372	857
BuGZ_OG0008876	3376
CG8270_OG0010257	585
bun_OG0000556	2227
bun_OG0009749	4063
bur_OG0003683_OG0	3636
Burs_OG0001045_OG0	18
bves_OG0007497	219
bves_OG0007499	162
bw_OG0006000	6
bwa_OG0009122	204
bwa_OG0012525	156
Bx_OG0008666	4
Bx_OG0008667	444
Bx42_OG0007682	3262
by_OG0005550	3922
byn_OG0010803	0
bys_OG0007950	1033
c-cup_OG0012143	1
c(3)G_OG0001464_OG0	164
c11.1_OG0007569	3263
c12.1_OG0007568	1463
c12.2_OG0007567	1813
C15_OG0002126_OG0	456
C1GalTA_OG0009799	1249
C3G_OG0007801	3099
C901_OG0008027	6
ca_OG0005700	3034
Ca-alpha1D_OG0009140	663
Ca-alpha1T_OG0003323	394
Ca-beta_OG0009681	194
Ca-Ma2d_OG0009139	1131
CaBP1_OG0008860	9142
cac_OG0000605_OG0	74
cact_OG0009392	10018
cactin_OG0003129	1443
cad_OG0009437	6
Cad74A_OG0010922	2321
Cad86C_OG0002368	3026
Cad87A_OG0001088_OG0	1524
Cad89D_OG0001058_OG0	5
Cad96Ca_OG0011497	1694
Cad96Cb_OG0005172	23
Cad99C_OG0005704	6372
CadN_OG0000277_OG1	127
Caf1-105_OG0002830	851
Caf1-180_OG0007408	2762
Caf1-55_OG0001036	5904
cag_OG0001595_OG0	305
CAH1_OG0009192	4285
CAH13_OG0002843	3
CAH14_OG0002807	4
CAH15_OG0006256	0
CAH16_OG0000498_OG1	1
CAH2_OG0001000_OG0	760
CAH3_OG0003177	1041
CAH5_OG0005796	0
CAH7_OG0000840	999
CAH8_OG0004748	72
CAH9_OG0005622	235
CAHbeta_OG0002334	188
cal1_OG0002556_OG0	0
CalpA_OG0003035	3133
CalpB_OG0010971	2389
CalpC_OG0008186	2085
Calr_OG0005564	36167
Cals_OG0013279_OG0	1814
Calx_OG0002139_OG0	1
Calx_OG0004417	173
Calx_OG0004418	204
calypso_OG0006121	941
Cam_OG0012053	13225
CaMKI_OG0012767	4644
CaMKII_OG0013280	5907
Camp_OG0005907	925
Camta_OG0006364	369
Camta_OG0006365	40
can_OG0004061_OG0	7
CanA1_OG0005778	831
CanB_OG0000231_OG0	393
CanB_OG0000231_OG1	1478
Cand1_OG0009382	5131
CAP_OG0000587_OG0	4734
CAP_OG0012405	18
Cap-D2_OG0005121	2603
Cap-D3_OG0009448	1361
Cap-G_OG0002924	4335
Cap-H2_OG0004906	1240
Capa_OG0005712	147
Caper_OG0009347	8817
Capr_OG0010138	9294
caps_OG0010156	2254
caps_OG0010157	1517
capt_OG0009025	17295
capu_OG0000612_OG0	864
car_OG0007437	798
CARPA_OG0007960	64
CARPB_OG0007554	139
CarT_OG0009432	28
cas_OG0004236	875
casp_OG0006502	2797
cass_OG0009476	7131
Cat_OG0003869	17751
cathD_OG0002862	16991
cato_OG0006491	11
Catsup_OG0009538	3402
caup_OG0009938	999
cav_OG0000654	797
caz_OG0003243_OG0	7148
cbc_OG0007265	716
Cbl_OG0002051_OG0	0
CBP_OG0001721	2882
CBP_OG0007971	2843
Cbp20_OG0005066	573
Cbp53E_OG0006447	414
Cbp80_OG0007913	1550
Cbp80_OG0007915	2277
Cbs_OG0003124	2267
cbs_OG0007263	813
cbt_OG0008760	3693
Cby_OG0004789	51
Cc2d2a_OG0002702	15
CCAP_OG0011467	37
CCAP-R_OG0000870	106
ccb_OG0012089	0
CCDC151_OG0011900	5
CCDC53_OG0009785	182
Ccdc58_OG0010399	585
Ccdc85_OG0008917	1434
CCHa1_OG0004530	7
CCHa1-R_OG0006065	31
CCHa2_OG0002186_OG0	228
CCHa2-R_OG0005836	74
Cchl_OG0004776	1549
CCKLR-17D1_OG0003334	4
CCKLR-17D1_OG0008675	12
CCKLR-17D1_OG0011744	8
CCKLR-17D3_OG0008678	71
Ccm3_OG0005250	1031
Ccn_OG0010106	54
Ccn_OG0010107	45
Ccn_OG0012179	30
Ccp84Ab_OG0000178_OG0	518
Ccp84Ac_OG0001349_OG0	42
Ccp84Ae_OG0002110_OG0	0
Ccp84Af_OG0000109_OG0	12
Ccp84Af_OG0000109_OG1	3
Ccp84Af_OG0000109_OG2	354
Ccp84Ag_OG0001348_OG0	173
Ccs_OG0006299	466
CCT1_OG0002281_OG0	8297
CCT2_OG0003145	10790
CCT3_OG0004995	10119
CCT4_OG0000979	7856
CCT5_OG0006600	24274
CCT6_OG0008508	8967
CCT7_OG0004839	3778
CCT7_OG0004841	1623
CCT8_OG0007117	10049
Ccz1_OG0010481	566
cd_OG0004708	13
CD98hc_OG0001357_OG0	9415
Cda4_OG0008701	11160
Cda5_OG0008721	572
Cda9_OG0002707	15
CDase_OG0005749	618
cdc14_OG0009306	1855
Cdc16_OG0005493	729
Cdc23_OG0009421	882
Cdc27_OG0010426	2550
Cdc2rk_OG0006290	470
Cdc37_OG0011041	3088
Cdc42_OG0008268	4336
Cdc45_OG0007388	1199
Cdc5_OG0011371	2471
CDC50_OG0008483	1770
Cdc6_OG0002054	551
Cdc7_OG0007729	1410
Cdep_OG0002087	2079
Cdep_OG0004159	2508
CdGAPr_OG0009111	3796
cdi_OG0000729	2805
cDIP_OG0004394	40
Cdk1_OG0000555_OG0	3
Cdk12_OG0009875	1571
Cdk2_OG0002391	1355
CDK2AP1_OG0008015	1122
Cdk4_OG0006632	1517
Cdk5_OG0002993	645
Cdk5alpha_OG0009389	701
Cdk7_OG0001724	917
Cdk8_OG0010977	571
Cdk9_OG0007009	814
Cdlc2_OG0000234_OG1	3082
cdm_OG0002482	2499
Cds_OG0010549	1407
Ced-12_OG0009727	1123
ced-6_OG0006366	4551
CenB1A_OG0004675	2273
CenG1A_OG0003595_OG0	3468
CenG1A_OG0009182	76
Cenp-C_OG0002322	2395
Cep135_OG0009952	863
Cep135_OG0009954	511
cep290_OG0004127	150
Cep89_OG0006812	4
Cep97_OG0008778	777
cer_OG0012078	8255
Cerk_OG0004182	1579
cert_OG0011161	1922
Cf2_OG0008971	1675
Cfp1_OG0007571	1179
CG5789_OG0004615	1064
cg_OG0006533	6356
CG10000_OG0005395	1
CG10005_OG0004963	413
CG10011_OG0005399	1428
CG10013_OG0002410_OG0	1
CG10019_OG0008786	220
CG10026_OG0009081	381
CG10029_OG0004344	11
CG10031_OG0008792	287
CG10035_OG0004420	2
CG10038_OG0001436_OG0	810
CG10041_OG0012259_OG0	1
CG10051_OG0007036	6
CG10053_OG0004336	183
CG10055_OG0004329	849
CG10062_OG0007038	57
CG10063_OG0010284	16
CG10064_OG0010282	62
CG10068_OG0004321	413
CG10073_OG0000065_OG2	1
CG10075_OG0010279	454
CG10077_OG0010277	17679
CG10082_OG0005964	6086
CG10086_OG0001355	14
CG10089_OG0010567	433
CG10098_OG0004320	1956
CG10104_OG0006132	1
CG10116_OG0010569	0
CG10126_OG0005023	2422
CG10132_OG0009091	1762
CG10137_OG0009093	375
CG10139_OG0006151	1126
CG10140_OG0010573	1
CG10147_OG0010256	247
CG10151_OG0006160	348
CG10154_OG0010575	0
CG10163_OG0010252	2
CG10164_OG0001489	0
CG10165_OG0011781	257
CG10171_OG0010163	839
CG10175_OG0005507	414
CG10177_OG0001079_OG0	2
CG10184_OG0005509	390
CG10185_OG0005203	4
CG10189_OG0009087	451
CG10194_OG0009085	400
CG10195_OG0003572	729
CG10205_OG0006168	1484
CG10208_OG0005527	416
CG10209_OG0006169	718
CG10211_OG0009505	8155
CG10222_OG0010165	342
CG10226_OG0010249	266
CG10237_OG0003462	4972
CG1024_OG0004294	752
CG10252_OG0011517	12
CG10254_OG0002565	1797
CG10257_OG0006606	15
CG10264_OG0005208	2
CG10265_OG0006935	263
CG10274_OG0003940	1401
CG10280_OG0004257	17
CG10283_OG0001907_OG0	169
CG10286_OG0004292	2053
CG10298_OG0004288	2
CG10300_OG0005516	0
CG10301_OG0005515	0
CG10307_OG0005957	218
CG10311_OG0004972	612
CG10317_OG0004974	3
CG10321_OG0005965	2773
CG10324_OG0004994	407
CG10332_OG0005992	1
CG10333_OG0009507	2152
CG10336_OG0009516	363
CG10337_OG0009096	315
CG10338_OG0009517	422
CG10339_OG0006873	85
CG10340_OG0001059_OG0	1102
CG10341_OG0009518	1033
CG10343_OG0009520	577
CG10344_OG0007020	185
CG10345_OG0002430_OG0	145
CG10347_OG0000607_OG0	544
CG10348_OG0003704	59
CG10352_OG0008207	1
CG10353_OG0008206	1094
CG10357_OG0010470	6
CG10359_OG0010469	3022
CG10361_OG0010014	1164
CG10362_OG0008202	284
CG10365_OG0005518	611
CG10366_OG0009102	890
CG10375_OG0005526	1175
CG10376_OG0009519	782
CG10383_OG0001909	747
CG10384_OG0007018	94
CG10405_OG0004983	3
CG10407_OG0005207	46
CG10413_OG0003703_OG0	633
CG10417_OG0013094	3683
CG10418_OG0010832	408
CG10425_OG0002500	778
CG10428_OG0001263_OG0	757
CG10431_OG0001914	145
CG10433_OG0006904	787
CG10435_OG0002296_OG0	1364
CG10444_OG0007082	572
CG10445_OG0001356	108
CG10459_OG0001605_OG0	7
CG10462_OG0009105	1095
CG10463_OG0009108	595
CG10466_OG0012145	234
CG10467_OG0010233	622
CG10469_OG0010232	224
CG10470_OG0009541	724
CG10472_OG0000811_OG0	113
CG10479_OG0010225	35
CG10481_OG0009114	2
CG10483_OG0010221	719
CG10486_OG0010219	0
CG10492_OG0009544	1953
CG10494_OG0006908	331
CG10495_OG0009546	309
CG10505_OG0006927	57
CG10508_OG0010314	571
CG10510_OG0003948	4
CG10513_OG0005163	40
CG10514_OG0005162	121
CG10516_OG0009998	933
CG10527_OG0002810_OG0	1011
CG10543_OG0006262	3543
CG10550_OG0000747	306
CG10555_OG0008527	4409
CG10561_OG0009552	222
CG10565_OG0010321	4198
CG10576_OG0010200	10290
CG10581_OG0010326	1
CG10584_OG0010328	205
CG10587_OG0000094_OG0	0
CG10587_OG0000094_OG1	0
CG10587_OG0000094_OG2	0
CG10589_OG0003950	3
CG10591_OG0010195	4
CG10597_OG0003317	700
CG10598_OG0011740	2
CG10600_OG0009530	3548
CG10602_OG0009532	7106
CG10616_OG0010838	1770
CG10621_OG0001911	493
CG10623_OG0001912	6070
CG10628_OG0009107	263
CG10631_OG0001241	3762
CG10646_OG0009949	519
CG10654_OG0009947	158
CG10657_OG0009951	565
CG10660_OG0010840	295
CG10663_OG0010839	103
CG10669_OG0005156	333
CG10674_OG0010603	717
CG10680_OG0003577	0
CG10681_OG0009950	215
CG10700_OG0011812	0
CG10702_OG0009548	463
CG10710_OG0010908	356
CG10713_OG0010576	390
CG10725_OG0010574	1
CG10730_OG0000951	73
CG10731_OG0006517	169
CG10737_OG0006638	10596
CG10738_OG0010568	179
CG1074_OG0007339	629
CG10747_OG0009127	331
CG10748_OG0011855_OG0	2
CG10749_OG0003913_OG0	0
CG10750_OG0009561	1
CG10752_OG0010150_OG0	0
CG10761_OG0008304	0
CG1077_OG0004263	2
CG10793_OG0003237	5
CG10795_OG0006915	411
CG10799_OG0003081	122
CG10801_OG0012112	1
CG10802_OG0008133	1014
CG10803_OG0008134	904
CG10804_OG0008132	114
CG10809_OG0010976	960
CG10814_OG0007257	1
CG10822_OG0007072	1
CG10839_OG0009144	0
CG10841_OG0002198_OG0	8
CG10853_OG0003980_OG0	1
CG10859_OG0009209	2
CG10862_OG0002017_OG1	9050
CG10863_OG0010486	1147
CG10863_OG0012194_OG0	3
CG10864_OG0005043	38
CG10866_OG0010485	240
CG10874_OG0003457	1155
CG10877_OG0002385_OG0	154
CG10887_OG0002183_OG0	0
CG10898_OG0002547	463
CG1090_OG0003105_OG0	7
CG10903_OG0002293_OG0	558
CG10904_OG0011634	261
CG10907_OG0001984_OG0	760
CG10909_OG0005022	0
CG10910_OG0006092	380
CG10911_OG0006095	0
CG10912_OG0000471	0
CG10914_OG0006109	278
CG10919_OG0001352	2
CG1092_OG0001161_OG0	133
CG10920_OG0007959	3
CG10927_OG0006710	150
CG10931_OG0006071	3
CG10932_OG0007954	3984
CG10934_OG0002756_OG0	0
CG10939_OG0005908	5691
CG10947_OG0009415	252
CG10948_OG0009927	2197
CG10949_OG0009416	242
CG10950_OG0012279	1
CG10958_OG0001743	529
CG10959_OG0008299	145
CG10962_OG0007748	108
CG10970_OG0003173	18
CG10973_OG0012539	452
CG10979_OG0004244	1418
CG10984_OG0009934	881
CG10996_OG0008249	0
CG11000_OG0004245	58
CG11007_OG0003037	663
CG11018_OG0007064	1
CG11029_OG0001270	671
CG1103_OG0003103_OG0	0
CG11030_OG0003728	1017
CG11034_OG0001268	645
CG11035_OG0002292_OG0	181
CG11041_OG0001654	2
CG11044_OG0007073	98
CG1105_OG0004314	2075
CG11050_OG0009604	1060
CG11060_OG0006765	19
CG11068_OG0011716	5
CG11069_OG0004655	1636
CG11076_OG0001759	2562
CG11077_OG0000549_OG0	183
CG11085_OG0008456	41
CG11089_OG0004653	2570
CG11095_OG0003249	209
CG11099_OG0007074	3
CG11103_OG0003250	338
CG11106_OG0012330	1
CG11109_OG0001964	497
CG11110_OG0006619	223
CG11123_OG0006752	864
CG11125_OG0006747	658
CG11127_OG0006744	881
CG1113_OG0004171	8
CG11131_OG0001957_OG0	19068
CG11134_OG0003251	671
CG11141_OG0006745	884
CG11145_OG0006754	0
CG11147_OG0003729	499
CG11149_OG0003730	0
CG11151_OG0008256	2436
CG11159_OG0006283	0
CG1116_OG0004164	847
CG11162_OG0008263	0
CG11168_OG0004657	1374
CG11170_OG0006462	460
CG11178_OG0003327	1032
CG11180_OG0006625	1040
CG11191_OG0007189	220
CG11192_OG0007095	0
CG11200_OG0007088	1319
CG11211_OG0012938	3
CG11226_OG0012166_OG0	8
CG11227_OG0007505	0
CG1124_OG0002090	375
CG11241_OG0003815_OG0	1618
CG11247_OG0009861	370
CG11248_OG0003830_OG0	219
CG11249_OG0009864	4
CG11251_OG0001998	1
CG11257_OG0007039	335
CG11263_OG0001789	149
CG11267_OG0011856	1815
CG11269_OG0006458	1
CG11275_OG0002906	3166
CG11279_OG0003924_OG0	8
CG11286_OG0004361	1
CG1129_OG0002085	1307
CG11291_OG0003029	0
CG11294_OG0007761	131
CG11298_OG0007031	0
CG11309_OG0010303	614
CG11317_OG0012026	204
CG11318_OG0000756	3
CG11319_OG0009603	111
CG11327_OG0009628	9
CG11333_OG0002657_OG0	0
CG11334_OG0005804	1591
CG11342_OG0011920	101
CG11345_OG0011138	1445
CG11349_OG0011131	14854
CG11353_OG0011127	96
CG11356_OG0008477	0
CG11357_OG0011126	1643
CG1136_OG0010499	1275
CG11367_OG0000806_OG0	238
CG11369_OG0011699	4
CG1137_OG0004303	5
CG11370_OG0003817_OG0	18564
CG11377_OG0008723	690
CG11378_OG0007395	45
CG11379_OG0007397	0
CG11380_OG0007400	83
CG11381_OG0007402	0
CG11382_OG0007404	81
CG11384_OG0007396	1
CG1139_OG0004077	554
CG11391_OG0001026_OG0	1
CG11396_OG0010345	775
CG11398_OG0007405	248
CG11403_OG0007406	1347
CG11404_OG0012169	3
CG11406_OG0006889	3
CG11409_OG0007766	222
CG11413_OG0011575	47
CG11414_OG0006019	3323
CG11417_OG0007590	1588
CG1142_OG0012974	748
CG11425_OG0009823	141
CG11426_OG0009824	272
CG1143_OG0011104	74
CG11436_OG0003200	642
CG11437_OG0009825	4
CG11438_OG0009826	593
CG11447_OG0004515	217
CG11449_OG0000981_OG1	0
CG11453_OG0001027_OG0	14
CG11454_OG0001792	627
CG11456_OG0003951	329
CG11459_OG0000135_OG1	52
CG1146_OG0011093	1163
CG11470_OG0000857	0
CG11474_OG0005934	1055
CG11475_OG0005935	51
CG11498_OG0001515	120
CG11504_OG0002630	1297
CG11523_OG0009832	380
CG11529_OG0010828	2268
CG11537_OG0010640	1511
CG11550_OG0002660	322
CG11560_OG0010817	486
CG11562_OG0008742	309
CG11563_OG0002662	619
CG11566_OG0007496	35
CG11570_OG0004027	0
CG11581_OG0008240	1
CG11583_OG0010538	1212
CG11584_OG0008239	1
CG11585_OG0012335	2698
CG11586_OG0010534	542
CG11590_OG0001741	738
CG11593_OG0010497	1322
CG11594_OG0010492	1065
CG11596_OG0007629	1109
CG11601_OG0008739	233
CG11608_OG0000142_OG0	1
CG1161_OG0004180	1868
CG11617_OG0008731	68
CG11619_OG0003864_OG0	55
CG11626_OG0011450	13
CG11629_OG0003739	3
CG11630_OG0009580	4
CG11634_OG0009583	1
CG11635_OG0007156	10
CG11638_OG0007387	150
CG11655_OG0001745_OG0	287
CG11656_OG0005013	2
CG11658_OG0010025	607
CG11663_OG0012087	0
CG11664_OG0011395	0
CG11666_OG0012316	0
CG11668_OG0002452	488
CG11670_OG0005008	251
CG11672_OG0004805	4
CG11674_OG0008231	9
CG11679_OG0008511	676
CG11686_OG0002448_OG0	791
CG11693_OG0004810	5
CG11694_OG0000225_OG0	0
CG11694_OG0000225_OG1	0
CG11695_OG0007879	358
CG11696_OG0007880	853
CG11698_OG0002319_OG0	0
CG11699_OG0007882	769
CG11703_OG0002165_OG0	2
CG11710_OG0001691_OG0	1046
CG1172_OG0004189	1098
CG11722_OG0001391	177
CG11723_OG0003571	477
CG11726_OG0010048	3
CG11737_OG0001419_OG0	909
CG11741_OG0001420_OG0	0
CG11752_OG0007995	1075
CG11755_OG0000851	173
CG11756_OG0007997	10
CG11760_OG0004826	268
CG11768_OG0004832	55
CG11771_OG0005200	1879
CG11777_OG0006309	372
CG11779_OG0004481	629
CG11786_OG0012799	12
CG11788_OG0007083	497
CG11790_OG0005187	3064
CG11791_OG0012008	1369
CG11807_OG0003009_OG0	965
CG11808_OG0006841	500
CG11811_OG0004058	1191
CG11816_OG0008636	7
CG11835_OG0000264_OG0	20686
CG11835_OG0000264_OG1	2735
CG11837_OG0005082	468
CG11841_OG0005083	43
CG11842_OG0000856_OG1	16
CG11843_OG0011490	53
CG11852_OG0002502_OG0	442
CG11854_OG0005171	39291
CG11857_OG0005167	1561
CG11858_OG0005166	583
CG11878_OG0000055_OG0	1
CG11878_OG0000055_OG1	27
CG11878_OG0000055_OG2	0
CG11882_OG0005094	951
CG11883_OG0006313	531
CG11885_OG0003355	505
CG11892_OG0005161	215
CG11893_OG0000039_OG2	29
CG11899_OG0005100	2658
CG11902_OG0005155	421
CG11906_OG0001618	644
CG11911_OG0008747	0
CG11912_OG0008746	0
CG11920_OG0005183	654
CG11927_OG0003556	1090
CG11929_OG0011773	1
CG11961_OG0001155_OG0	1906
CG11964_OG0004848	546
CG11970_OG0004849	2745
CG11975_OG0004850	1244
CG11977_OG0012457_OG0	0
CG11980_OG0002337	439
CG11983_OG0004852	34
CG11986_OG0004855	308
CG11997_OG0004862	1
CG11999_OG0004179	1022
CG12003_OG0004112	3
CG12004_OG0011286	3426
CG12009_OG0010662	773
CG12010_OG0010671	305
CG12011_OG0011025	19
CG12012_OG0010672	392
CG12016_OG0010666	785
CG12017_OG0010661	58
CG12020_OG0011042	3
CG12024_OG0011050	1298
CG12025_OG0011053	937
CG12035_OG0011029	0
CG12038_OG0011331	226
CG12054_OG0000497	2651
CG12056_OG0003138	380
CG12057_OG0003139	0
CG12061_OG0000938_OG0	0
CG12065_OG0007412	1940
CG12069_OG0001519	2
CG12071_OG0011553	360
CG12071_OG0013484	352
CG12075_OG0007754	3726
CG1208_OG0004248	91
CG12081_OG0007411	2072
CG12084_OG0011296	2499
CG12091_OG0011293	2286
CG12093_OG0011111	1158
CG12096_OG0008559	1529
CG12099_OG0011289	6329
CG12104_OG0011284	441
CG12105_OG0004111	512
CG12106_OG0007586	190
CG12107_OG0006719	602
CG12111_OG0007413	8
CG12112_OG0012598_OG0	149
CG12115_OG0007587	947
CG12116_OG0008625	1073
CG12118_OG0007585	637
CG12121_OG0007579	2371
CG12123_OG0003325	324
CG12128_OG0002879	716
CG12129_OG0002878	946
CG1213_OG0002105	2560
CG12134_OG0006319	546
CG12147_OG0004192	0
CG12155_OG0003210	1340
CG12159_OG0002860	723
CG12164_OG0006760	27
CG12170_OG0002098	492
CG12171_OG0004222	1809
CG12173_OG0004172	463
CG12177_OG0008262	325
CG1218_OG0002103	856
CG12182_OG0011099	523
CG12194_OG0008975	127
CG12204_OG0001687	416
CG12206_OG0008131	2617
CG12209_OG0002818	17
CG12213_OG0002418	2192
CG12219_OG0007713	763
CG12224_OG0000651_OG1	226
CG12231_OG0003119	0
CG12236_OG0008414	907
CG12237_OG0007424	1648
CG12239_OG0001754	1231
CG12241_OG0001396	800
CG12253_OG0011818	590
CG12256_OG0004947	116
CG12259_OG0005539	933
CG12268_OG0005336	681
CG1227_OG0004337	315
CG12278_OG0004413	0
CG12279_OG0004445	1322
CG12288_OG0009457	770
CG12289_OG0010046	0
CG12290_OG0002618	608
CG12299_OG0009634	3104
CG12301_OG0001981	870
CG12307_OG0009694	0
CG1231_OG0011372	19
CG12316_OG0009955	1459
CG12320_OG0005053	221
CG12321_OG0001064_OG0	2011
CG12325_OG0002854	1098
CG1233_OG0011370	1479
CG1234_OG0004335	1243
CG12341_OG0002848	255
CG12343_OG0002853	1011
CG12344_OG0002855	129
CG12355_OG0012373	35
CG1236_OG0002100	760
CG12362_OG0000821_OG0	4
CG12374_OG0007223	4
CG12375_OG0009777	461
CG12379_OG0008514	60
CG12384_OG0006229	4710
CG1239_OG0004237	242
CG12395_OG0001736	0
CG12398_OG0008359	6
CG12402_OG0002224_OG0	65
CG12420_OG0002594_OG0	3
CG12426_OG0005340	1
CG12438_OG0003802	0
CG12439_OG0009296	0
CG12446_OG0001786_OG0	4
CG12448_OG0009145	0
CG1246_OG0011105	46
CG12464_OG0011955	1
CG12470_OG0007846	30
CG12479_OG0008243	0
CG12480_OG0008242	1
CG12481_OG0008237	230
CG12490_OG0000233_OG1	0
CG12496_OG0007599	25
CG12498_OG0008105	0
CG12499_OG0002285_OG0	1823
CG12502_OG0011339	132
CG12507_OG0008176	25
CG12511_OG0009568	1
CG12516_OG0005410	1
CG12517_OG0009649	3
CG12520_OG0010149	9
CG12521_OG0012944	1
CG12531_OG0008272	138
CG12535_OG0008128	3
CG12539_OG0008363	2044
CG12540_OG0008220	47
CG12541_OG0007825	85
CG12560_OG0012234	156
CG12567_OG0012740	2310
CG12576_OG0001784_OG0	4183
CG12581_OG0001679_OG0	6395
CG12589_OG0011424	0
CG12590_OG0011977	1
CG12594_OG0005596	175
CG12607_OG0011139	2710
CG12609_OG0008677	0
CG12617_OG0003653	1
CG12620_OG0009462	1
CG12637_OG0008050	0
CG12643_OG0007518	1749
CG1265_OG0010531	650
CG12655_OG0000445_OG2	2571
CG12659_OG0007410	148
CG12661_OG0007749	0
CG12662_OG0007747	0
CG12672_OG0007868	34
CG12674_OG0003570	4
CG12679_OG0001731_OG0	0
CG12680_OG0001718	2
CG12682_OG0012323	0
CG12691_OG0007931	0
CG12692_OG0000634_OG0	2
CG12693_OG0012106	0
CG12698_OG0008169	2
CG12699_OG0000230_OG1	22
CG12702_OG0001192	1183
CG12708_OG0000271_OG0	378
CG12708_OG0000271_OG0.2	402
CG1271_OG0010635	381
CG12713_OG0003881_OG0	74
CG12716_OG0008438	0
CG12723_OG0008557	1
CG12728_OG0000928_OG0	183
CG12729_OG0011725	14
CG1273_OG0010536	1115
CG12730_OG0007375	441
CG12744_OG0000893	143
CG12746_OG0004208	852
CG1275_OG0011072	1606
CG12768_OG0001283_OG0	571
CG12769_OG0007187	17
CG12773_OG0003140	2755
CG12782_OG0012281	0
CG12783_OG0000743_OG0	0
CG12784_OG0005236	0
CG12795_OG0008825	802
CG12811_OG0002240	550
CG12817_OG0002595_OG0	37
CG12818_OG0004897	251
CG12822_OG0001599	1391
CG12825_OG0001130_OG1	34
CG12826_OG0002951	16
CG12828_OG0011622	0
CG12831_OG0011623_OG0	1
CG12836_OG0002963_OG0	3
CG12848_OG0006045	363
CG12849_OG0011577	0
CG12851_OG0005862	254
CG12857_OG0006163	1
CG12860_OG0006154	10
CG12861_OG0006153	8
CG12862_OG0011585_OG0	14
CG12863_OG0011584	283
CG12866_OG0002772	1
CG12868_OG0001564	204
CG12869_OG0006145	55
CG12869_OG0006146	21
CG12877_OG0001472_OG0	1274
CG1288_OG0001350	0
CG12880_OG0005345	1938
CG12883_OG0001474	163
CG12885_OG0001477	103
CG12895_OG0006308	679
CG12909_OG0002821	400
CG12910_OG0006305	193
CG12911_OG0006304	265
CG12914_OG0002819	1
CG12917_OG0002815	1
CG12920_OG0006291	1
CG12926_OG0006349	168
CG12929_OG0006357	104
CG12934_OG0006315	8
CG12935_OG0002846	448
CG12942_OG0001596_OG0	1064
CG12945_OG0004570	671
CG12947_OG0004568	150
CG12948_OG0004558	1017
CG12963_OG0001641_OG0	1
CG12964_OG0002996_OG0	52
CG12970_OG0006808	0
CG12971_OG0010294	42
CG12974_OG0010307	43
CG12983_OG0010332	7
CG12984_OG0003949	2
CG12985_OG0000915	9
CG12986_OG0011685	3
CG1299_OG0000523_OG0	3477
CG12990_OG0007696	9
CG12991_OG0007703	2237
CG12992_OG0011688	7
CG12994_OG0007707	6
CG12995_OG0008599	0
CG12998_OG0011739	0
CG13000_OG0011738	0
CG13001_OG0008580	1416
CG13002_OG0008577	0
CG13003_OG0008572	1691
CG13004_OG0008570	222
CG13005_OG0008567	221
CG13008_OG0008305	9
CG13010_OG0003260	1
CG13012_OG0008317	237
CG13014_OG0008547	560
CG13016_OG0006536	428
CG13018_OG0006537	119
CG13021_OG0003241	1
CG13022_OG0010698	0
CG13023_OG0010699	585
CG13024_OG0010708	382
CG13026_OG0010716	6
CG13028_OG0004010	493
CG13031_OG0012200	363
CG13032_OG0004014_OG0	2
CG13033_OG0010736	105
CG13038_OG0010761	48
CG13039_OG0010762	0
CG1304_OG0000265_OG0	0
CG1304_OG0000265_OG1	0
CG13040_OG0010763	6
CG13041_OG0000280_OG0	447
CG13041_OG0000280_OG0.2	577
CG13042_OG0010767	76
CG13043_OG0000281_OG0	137
CG13043_OG0000281_OG1	1109
CG13044_OG0010768	3952
CG13045_OG0000814	37
CG13046_OG0010771	324
CG13047_OG0010772	27
CG13048_OG0010773	0
CG13049_OG0010774	5
CG13051_OG0011898	8
CG13053_OG0010778	0
CG13054_OG0010779	7
CG13055_OG0010780	21
CG13056_OG0010757	1
CG13058_OG0004021	6
CG13059_OG0010764	1469
CG13062_OG0010766	10
CG13064_OG0010775	127
CG13065_OG0010776	0
CG13066_OG0012201	0
CG13068_OG0002030_OG1	11
CG13069_OG0004022	0
CG1307_OG0004308	1327
CG13070_OG0012202	0
CG13071_OG0011899	3
CG13073_OG0012731_OG0	18
CG13074_OG0010797	5
CG13075_OG0000216_OG0	3
CG13075_OG0000216_OG1	1
CG13077_OG0009097	35
CG13078_OG0003575_OG0	0
CG13081_OG0003574	13
CG13082_OG0009094	1368
CG13083_OG0009084	0
CG13084_OG0009083	1
CG13085_OG0001922	57
CG13086_OG0003709	23
CG13088_OG0001266	235
CG1309_OG0010533	1604
CG13096_OG0003720	3973
CG13097_OG0001923	1012
CG13101_OG0009304	225
CG13102_OG0009298	15
CG13108_OG0009295	96
CG13110_OG0011792	0
CG13113_OG0001247_OG0	0
CG13114_OG0009279	0
CG13116_OG0001878	320
CG13123_OG0001877	136
CG13124_OG0003502	4588
CG13126_OG0003515	368
CG13127_OG0001844	1
CG13131_OG0000790_OG0	21
CG13133_OG0003525	23
CG1314_OG0011674	3
CG13144_OG0009363	0
CG13148_OG0007214	123
CG13151_OG0006215	417
CG13154_OG0006206	3
CG13155_OG0006196	28
CG13157_OG0002779	10
CG1316_OG0000430_OG0	3255
CG13168_OG0006184	6
CG1317_OG0011084	2200
CG13170_OG0006182	58
CG13171_OG0006180	0
CG13177_OG0012831	94
CG13185_OG0002928	2211
CG13186_OG0006594	21
CG13192_OG0006567	405
CG13193_OG0006565	1
CG13196_OG0006560	3
CG13197_OG0006563	511
CG13202_OG0001123_OG0	3
CG13203_OG0006235	280
CG13204_OG0006233	1486
CG13215_OG0002793_OG0	51
CG13216_OG0001568_OG0	1
CG13218_OG0002791_OG0	7
CG13220_OG0001573_OG0	1111
CG13223_OG0001571_OG0	3
CG13226_OG0002794_OG0	24
CG13227_OG0006218_OG0	512
CG13228_OG0011587_OG0	0
CG13229_OG0002786_OG0	70
CG13229_OG0002787_OG0	2958
CG13231_OG0006217	3
CG13239_OG0009815	8
CG1324_OG0007509	12
CG13243_OG0009147	4
CG13247_OG0010378	4
CG13248_OG0010371	236
CG13250_OG0011870	39
CG13251_OG0010355	3
CG13252_OG0003952	1185
CG13258_OG0009399	37
CG13272_OG0008882	221
CG13280_OG0008881	8
CG13282_OG0008887	24
CG13285_OG0010583	341
CG13287_OG0010216	114
CG13288_OG0010220	61
CG13293_OG0003937	213
CG13295_OG0010231	440
CG13297_OG0010242	4
CG13299_OG0011864	2
CG13300_OG0003943	1136
CG13305_OG0011196	29
CG13306_OG0011204	18
CG13308_OG0004102	0
CG13309_OG0011211	0
CG13310_OG0011207	3
CG13312_OG0011210	27
CG13313_OG0004105_OG0	0
CG13314_OG0011224	97
CG13315_OG0011237	748
CG13318_OG0004834	397
CG13319_OG0006667	881
CG13321_OG0006673	76
CG13326_OG0006545	11
CG13330_OG0007271	1
CG13331_OG0007273	8
CG13332_OG0007274	10
CG13334_OG0007281	0
CG13337_OG0011662	65
CG13339_OG0007296	224
CG13344_OG0007304	647
CG13358_OG0007351	12
CG13359_OG0012499	2
CG13360_OG0010145	1897
CG13361_OG0003189	11
CG13362_OG0007862	68
CG13364_OG0001174_OG0	3
CG13365_OG0007831	814
CG13367_OG0003188_OG0	1112
CG13369_OG0003181	1142
CG13375_OG0007847	15
CG13377_OG0007849	2027
CG13380_OG0010135	0
CG13384_OG0003473	869
CG13385_OG0012520	0
CG13386_OG0003471	20
CG1339_OG0006721	0
CG13390_OG0003479	361
CG13392_OG0003476	132
CG13397_OG0003469	556
CG13398_OG0003468	243
CG13403_OG0008236	23813
CG13404_OG0008224	60
CG13405_OG0011376	0
CG13407_OG0004768	2
CG13408_OG0004770	283
CG13409_OG0004775	210
CG13423_OG0007099	0
CG13426_OG0011654	0
CG13427_OG0003049	0
CG13428_OG0007100	4
CG13430_OG0001658	195
CG13436_OG0006622	68
CG13437_OG0006285	7
CG13438_OG0006243	21
CG1344_OG0012226	638
CG13442_OG0006244	4
CG13443_OG0006248	0
CG13445_OG0003880	185
CG13449_OG0009980	12
CG13454_OG0003875_OG0	0
CG13455_OG0009966	2
CG13457_OG0001288	2
CG13458_OG0004037	146
CG13460_OG0010841	74422
CG13465_OG0000343_OG0	0
CG13471_OG0004048	4
CG13473_OG0010860	0
CG13474_OG0004049	1
CG13476_OG0012898	1
CG13481_OG0000339_OG0	3
CG13481_OG0000339_OG1	0
CG13484_OG0010886	265
CG13488_OG0001544_OG1	7
CG13492_OG0005946	2
CG13501_OG0005936	1
CG13502_OG0005931	17
CG13502_OG0012991	6
CG13506_OG0007028	1427
CG13510_OG0006998	618
CG13511_OG0006997	24
CG13516_OG0006995	256
CG13526_OG0006986	0
CG13527_OG0006984	0
CG13531_OG0006978	1499
CG13532_OG0006975	238
CG13538_OG0005981	0
CG13539_OG0012044	0
CG1354_OG0007555	10125
CG13541_OG0012280	0
CG13544_OG0005976	5
CG13545_OG0012580	9492
CG13551_OG0000540_OG1	225
CG13551_OG0012048	5773
CG13557_OG0012477	0
CG13558_OG0001556	0
CG13559_OG0012047	4
CG13561_OG0011643	14
CG13562_OG0011631	140
CG13575_OG0006892	11
CG13577_OG0001150_OG0	2
CG13578_OG0006898	7
CG13579_OG0006013	81
CG1358_OG0006724	290
CG13581_OG0002746	1
CG13585_OG0011574	1227
CG13587_OG0006025	0
CG13594_OG0006033	132
CG13599_OG0005537	162
CG1360_OG0006725	98
CG13601_OG0005534	546
CG13603_OG0005332	877
CG13605_OG0005319	1105
CG13606_OG0005306	8637
CG13607_OG0005318	549
CG13609_OG0012982	29
CG13613_OG0005278	0
CG13614_OG0002525_OG0	0
CG13615_OG0002524	1
CG13616_OG0005272	0
CG13618_OG0005267	81
CG13622_OG0005268	6
CG13623_OG0005265	142
CG13625_OG0004618	906
CG13627_OG0004629	29
CG13630_OG0004630	1523
CG13631_OG0004635	178
CG13634_OG0004637	2
CG13641_OG0004650	358
CG13643_OG0002274	121
CG13653_OG0002504	10
CG13654_OG0005174	105
CG13663_OG0011496	487
CG13667_OG0004090_OG0	290
CG13670_OG0011168	0
CG13671_OG0004086_OG0	483
CG13675_OG0000560_OG2	7
CG13676_OG0003984	9071
CG13678_OG0000129_OG3	122
CG1368_OG0008241	4185
CG13685_OG0010463	19
CG13689_OG0008772	118
CG13690_OG0008752	315
CG13692_OG0008754	12
CG13698_OG0010125	1253
CG13699_OG0003907_OG0	13
CG13705_OG0010610	12492
CG13707_OG0010613	38
CG13708_OG0010614	4
CG1371_OG0006292	4438
CG13711_OG0010618	1
CG13712_OG0010619	0
CG13713_OG0010620	6
CG13716_OG0010627	2
CG13720_OG0004084	6
CG13721_OG0012208	28
CG13722_OG0011130	12628
CG13723_OG0010915	0
CG13724_OG0010917	3
CG13725_OG0010918	1
CG13727_OG0004055	26
CG13728_OG0010923	9
CG13731_OG0011910	163947
CG13733_OG0010089	3
CG13738_OG0011907	0
CG13739_OG0002891	30
CG13743_OG0006405	222
CG13744_OG0006409	44
CG13747_OG0006408	1
CG13748_OG0006626	16
CG13751_OG0001660_OG0	706
CG13760_OG0007606	325
CG13766_OG0009602	200
CG13771_OG0009612	24
CG13775_OG0003750_OG0	0
CG13784_OG0000956_OG0	464
CG13786_OG0003631	0
CG13796_OG0001883_OG0	1361
CG13801_OG0000219_OG0	2
CG13801_OG0000219_OG1	0
CG13806_OG0011077	2
CG13807_OG0011075	204
CG13810_OG0011066	0
CG13813_OG0010189	9
CG13829_OG0011464	0
CG13833_OG0004687	407
CG13837_OG0002276	0
CG13838_OG0011993	0
CG13841_OG0004694	5
CG13842_OG0004706	1
CG13847_OG0004737	53
CG13850_OG0004743	866
CG13855_OG0004744	4
CG13856_OG0004745	162
CG13857_OG0004746	49
CG13862_OG0004760	7
CG13868_OG0007089	1280
CG13868_OG0013578	215
CG13869_OG0007075	0
CG1387_OG0008528	9
CG13870_OG0007093	6
CG13871_OG0003047	0
CG13872_OG0007071	1
CG13875_OG0011381	175
CG13876_OG0001334_OG0	180
CG13877_OG0011937	268
CG13884_OG0000403_OG0	0
CG13887_OG0011343	5906
CG13891_OG0002060	2
CG13893_OG0011360	1089
CG13894_OG0004129	361
CG13895_OG0004128	894
CG13901_OG0011344	486
CG13907_OG0011337	7959
CG13912_OG0011325	111
CG13917_OG0011285	5506
CG13919_OG0011274	165
CG13920_OG0011271	641
CG13921_OG0011032	3737
CG13924_OG0011054	16
CG13926_OG0011282	773
CG13928_OG0011279	2613
CG13930_OG0011024	2
CG13931_OG0004073	0
CG13933_OG0011036	1164
CG13937_OG0011056	488
CG13949_OG0003375	4
CG13950_OG0003376	84
CG13954_OG0006374	83
CG13955_OG0002890_OG0	0
CG13962_OG0012240	281
CG13970_OG0009133_OG0	0
CG13972_OG0005361	8
CG13983_OG0002696	0
CG13991_OG0000661_OG1	2
CG13992_OG0002070_OG0	14
CG13994_OG0011942	518
CG13995_OG0000538_OG0	87
CG13999_OG0000662_OG0	44
CG14005_OG0001926	365
CG14006_OG0001927	2
CG14007_OG0009567	3
CG14011_OG0003731	1
CG14013_OG0003734	0
CG14014_OG0009443	3
CG14015_OG0009446	156
CG14017_OG0003733	1
CG14020_OG0003686	1
CG14022_OG0008831	163
CG14024_OG0003410_OG0	138
CG14034_OG0008836	0
CG14036_OG0008842	29
CG14042_OG0001816	191
CG14043_OG0003425	886
CG14044_OG0008964	31
CG14050_OG0000684	115
CG14052_OG0007777	0
CG14053_OG0012099	8
[truncated: 9,910 more rows]
