# Supplementary material for: Evolution of chemosensory tissues and cells across ecologically diverse Drosophilids
Source: Nat Commun. 2024 Feb 5;15:1047. doi: 10.1038/s41467-023-44558-4 (PMC10844241; doi:10.1038/s41467-023-44558-4)
Supplement: Supplementary file 18 — Supplementary Data 15 [file 41467_2023_44558_MOESM18_ESM.zip › all_count_tables_renamed/SIMD4FL_counts_trim_genes_FBids_1_1_sorted.txt]

128up_OG0006588	572
14-3-3epsilon_OG0002478	4048
14-3-3epsilon_OG0001126_OG1	7700
140up_OG0004534	253
18w_OG0003044	2984
26-29-p_OG0010897	2653
2mit_OG0000576_OG0	15
5-HT1A_OG0006644	20
5-HT1B_OG0006647	29
5-HT2A_OG0000287_OG0	8
5-HT2B_OG0011472	38
5-HT7_OG0005777	52
5PtaseI_OG0005188	721
7B2_OG0004187	673
a_OG0006460	1014
a10_OG0010691	537
a5_OG0009037	338
a6_OG0007651	245
AANATL2_OG0003640	41
AANATL4_OG0000091_OG1	0
AANATL7_OG0007605	3
Aasdh_OG0001831	91
Aatf_OG0001947	255
aay_OG0011265	5031
ab_OG0009683	410
ab_OG0009684	19
ABCB7_OG0011281	2052
Pmp70_OG0003257	3607
Abd-B_OG0005000	0
Abi_OG0002227_OG0	467
Abl_OG0010722	1646
abo_OG0009656	165
Abp1_OG0010565	418
abs_OG0003097	284
ac_OG0007843	0
Ac13E_OG0008321	1255
Ac3_OG0009573	112
Ac78C_OG0010320	34
Acam_OG0000252_OG0	0
Acam_OG0000252_OG1	0
Acam_OG0005131	0
CG9149_OG0011313	742
Acbp1_OG0009246	314
Acbp2_OG0010415	555
Acbp4_OG0000311_OG0	0
Acbp4_OG0000311_OG1	0
Acbp6_OG0010414	31
ACC_OG0007193	6801
AcCoAS_OG0000812	3512
Ace_OG0000652_OG0	115
Acer_OG0000953_OG0	1903
Acer_OG0003808	1109
Acf_OG0002671	728
Achl_OG0002770	93
acj6_OG0008333	2
acj6_OG0008334	8
Ack_OG0010507	2593
Ack-like_OG0006546	364
Acn_OG0009540	2594
CG5009_OG0006075	2085
Acox57D-d_OG0006913	458
Acox57D-p_OG0001151	754
Acp1_OG0009317	27425
Acp32CD_OG0009664	0
Acp65Aa_OG0003939	3
Acph-1_OG0001513	117
CG12512_OG0008829	506
CG18155_OG0007972	32
Acsl_OG0007133	5939
Act42A_OG0000022_OG0	17924
Act42A_OG0000022_OG1	720463
Act42A_OG0000022_OG3	100590
Act42A_OG0000022_OG4	165598
Act42A_OG0000022_OG5	1443
Actn_OG0003148_OG0	115342
Actn3_OG0011403_OG0	0
ACXB_OG0000046_OG0	1
ACXB_OG0000046_OG1	0
ACXB_OG0000046_OG2	0
ACXB_OG0000046_OG2.2	0
ACXD_OG0004078_OG0	5
Acyp_OG0009408	0
Acyp2_OG0011498	248
Ada_OG0002342	14
Ada1-2_OG0003777_OG0	124
Ada2a_OG0005051	60
Ada2b_OG0004799	186
Ada3_OG0007872	726
AdamTS-A_OG0005247	4373
AdamTS-A_OG0012010	22
AdamTS-B_OG0008089	2616
Adar_OG0007649	1260
Adat1_OG0003596	23
Adck1_OG0006032	327
Adck5_OG0010063	673
ADD1_OG0006579	261
Adf1_OG0001636_OG0	2
Adgf-A_OG0001991_OG0	0
Adgf-A_OG0003900	141
Adgf-A2_OG0010109	5
Adgf-B_OG0010108	0
Adgf-C_OG0001030_OG0	330
Adgf-D_OG0002208_OG0	241
Adgf-E_OG0006152	1
Adh_OG0003395_OG0	20
Adi1_OG0010940	507
AdipoR_OG0004727	4589
CG3809_OG0004951	0
AdenoK_OG0003918_OG0	898
Ady43A_OG0002958	535
AdoR_OG0005733	183
adp_OG0006108	771
AdSS_OG0000854_OG0	7829
Aduk_OG0004873	459
Ae2_OG0010984	1170
CG6512_OG0010913	4576
aft_OG0006080	238
Afti_OG0005567	346
Ag5r_OG0008212	37
Ag5r2_OG0008213	0
AGBE_OG0007237	5121
AgmNAT_OG0001753	54
ago_OG0010530	1584
AGO1_OG0007307	1113
AGO2_OG0000119_OG0	8
Agpat1_OG0008448	129
Agpat2_OG0003465	661
Agpat3_OG0004018	1538
Agpat4_OG0004019_OG0	153
ADPS_OG0002932	133
agt_OG0001016_OG0	135
Spat_OG0007723	623
Ahcy_OG0001195_OG0	1202
AhcyL1_OG0011110	1064
AIF_OG0001225	591
AIMP1_OG0007108	876
AIMP2_OG0009977	1060
AIMP3_OG0005998	533
Adk1_OG0010829	13262
Adk3_OG0005467	431
Ak6_OG0007201	99
Akap200_OG0000367_OG0	248
Akh_OG0010512	35
AkhR_OG0009627	188
akirin_OG0010441	1493
Akr1B_OG0001292	2914
Akt1_OG0005415	1776
al_OG0008749	161
Aladin_OG0007570	158
AlaRS_OG0003477	1571
AlaRS-m_OG0010596	675
Alas_OG0006853	7524
alc_OG0006389	4139
Ald1_OG0005647	103613
Ald2_OG0005645	3
Aldh_OG0003615	4430
Aldh-III_OG0006742	11566
Aldh7A1_OG0003841_OG0	241
Alg-2_OG0001588_OG0	965
Alg1_OG0002607_OG0	0
Alg10_OG0000709_OG0	170
Alg11_OG0012170	735
CG8412_OG0004562	1606
Alg14_OG0001194_OG0	46
Alg2_OG0010641	337
Alg3_OG0003012	25
Alg3_OG0006966	569
CG5287_OG0001281	335
CG5287_OG0003790	263
Alg9_OG0005173	172
Alh_OG0004317	868
Alh_OG0004319	585
Alh_OG0011430	196
alien_OG0009301	842
ALiX_OG0005343	3225
Alk_OG0006414	2369
CG12179_OG0001176_OG0	27
Alp1_OG0010289	0
Alp10_OG0010194	1
Alp11_OG0008522	0
Alp12_OG0003717	306
Alp13_OG0001034	190
Alp2_OG0000261_OG0	11
Alp2_OG0000261_OG1	0
Alp4_OG0005779	555
Alp6_OG0006360	36
Alp7_OG0003030	0
Alp9_OG0003931	0
alph_OG0000083_OG0	8
alph_OG0005113	1731
alpha-Catr_OG0006852	590
alpha-Est1_OG0004357	5453
alpha-Est10_OG0004350	3020
alpha-Est2_OG0000314	186
alpha-Est3_OG0004356	1175
alpha-Est6_OG0004354	0
alpha-Est7_OG0001351	3784
alpha-Est8_OG0004352	2994
alpha-Est9_OG0004351	1244
alpha-Man-Ia_OG0003130	154
alpha-Man-Ia_OG0003131	705
alpha-Man-Ia_OG0001168	732
alpha-Man-Ib_OG0005087	590
alpha-Man-Ic_OG0011549	2
alpha-Man-IIa_OG0004878	785
alpha-Man-IIb_OG0005229	1032
alpha-PheRS_OG0008296	533
alpha-Spec_OG0011040	17951
alpha4GT1_OG0000948	538
alphaCOP_OG0011275	2460
alphaSnap_OG0010384	2366
alphaTub67C_OG0010998	15
Alr_OG0008278	403
alrm_OG0002498	42
Als2_OG0009863	1652
alt_OG0004894	1982
aly_OG0004083	0
Ama_OG0002112	13
Amacr_OG0009433	456
amd_OG0001918	49
Amnionless_OG0008741	3
amon_OG0011540	991
amos_OG0003702_OG0	0
AMPdeam_OG0008245	6410
Amph_OG0007204	7720
AMPKalpha_OG0001698	5642
Amt_OG0004607	71
Amun_OG0008385	2602
amx_OG0007575	289
Amy-p_OG0000157_OG0	105
Amy-p_OG0000157_OG0.2	53
Amyrel_OG0006416	0
ana_OG0006403	29
ana1_OG0002269	493
ana2_OG0007120	56
ana3_OG0006194	81
Ance-2_OG0003658	22
Ance-3_OG0001891_OG0	881
Ance-3_OG0009407	669
Ance-4_OG0006406	233
Ance-5_OG0005870	1179
anchor_OG0010100	918
Andorra_OG0011741	1
Ank2_OG0010460	2811
Ankle2_OG0000780	1775
l(2)35Be_OG0003404_OG0	101
anox_OG0007490	945
Ant2_OG0008041	52
antdh_OG0008007	812
Antp_OG0002113	474
antr_OG0007227	26
AnxB10_OG0008082	7189
AnxB11_OG0008196	2266
AnxB9_OG0004410	16438
aop_OG0003458	1075
aos_OG0010741	2245
Aos1_OG0002145_OG0	259
AOX1_OG0005242	4884
AOX2_OG0000143_OG0	3873
AOX2_OG0000143_OG1	13
AOX4_OG0001465	76
ap_OG0005832	452
AP-1-2beta_OG0008273	2516
AP-1gamma_OG0007680	2031
AP-1mu_OG0005553	1229
AP-1sigma_OG0005334	1692
AP-2alpha_OG0008751	1249
AP-2mu_OG0004736	1168
AP-2sigma_OG0004385	589
Apc_OG0005387	1360
APC10_OG0005888	115
Apc2_OG0005308	135
APC4_OG0003171_OG0	219
APC7_OG0001703	2
ApepP_OG0000963	365
aph-1_OG0003552_OG0	338
aPKC_OG0006607	360
aPKC_OG0006608	83
aPKC_OG0006609	104
Aplip1_OG0011323	458
apn_OG0002443_OG0	0
apolpp_OG0012638	6782
app_OG0010830	645
APP-BP1_OG0010070	199
Appl_OG0007834	1523
Aprt_OG0004075	119
Aps_OG0010085	1813
apt_OG0002733	868
CG18815_OG0010034	1929
AQP_OG0007242	7640
aqrs_OG0005393	0
aqz_OG0001049_OG1	9985
ara_OG0009939	440
aralar1_OG0001518	2108
Arc1_OG0002768_OG0	9381
Arc2_OG0006127	311
Arc42_OG0001370_OG0	724
Archease_OG0002289_OG0	329
Arf51F_OG0006831	1224
Arf79F_OG0012164	4116
ArfGAP1_OG0010836	721
ArfGAP3_OG0003816_OG0	1210
Arfip_OG0005451	285
Arfrp1_OG0007681	173
arg_OG0003183	73
arg_OG0007835	45
Argk_OG0011233	192125
Argk_OG0011925	2988
Argl_OG0009800	102
CG31469_OG0002209_OG0	291
ArgRS_OG0008151	649
ArgRS-m_OG0004367	72
ari-1_OG0007878	2130
ari-2_OG0003028	959
Arl1_OG0010003	562
Arl2_OG0004816	97
Arl5_OG0011164	344
Arl6_OG0007042	138
Arl6IP1_OG0004993	431
Arl8_OG0004797	1008
arm_OG0007636	8175
armi_OG0002027	113
Arp1_OG0004441	1810
Arp10_OG0007423	1691
Arp2_OG0001770	645
Arp3_OG0010555	720
Arp5_OG0001448_OG0	262
Arp53D_OG0011600	0
Arp6_OG0008512	374
Arp8_OG0007614	428
Arpc1_OG0009187	1558
Arpc2_OG0009417	810
Arpc3A_OG0005226	311
Arpc3B_OG0008590	45
Arpc4_OG0008719	764
Arpc5_OG0008957	457
arr_OG0007264	1001
Arr1_OG0009490	21
Arr2_OG0004099	40
Ars2_OG0005840	2000
Art1_OG0004911	408
Art2_OG0008773	0
Art3_OG0004604	206
Art4_OG0004574	163
Art6_OG0004528_OG0	0
Art7_OG0001547_OG0	318
Art8_OG0009662	87
Art9_OG0002219_OG0	0
Arts_OG0000486_OG0	1098
aru_OG0003377	4715
Arv1_OG0013036	111
arx_OG0009914	15
Asap_OG0007180	2089
Asator_OG0002682_OG1	1983
Asciz_OG0010646	125
ase_OG0007840	3
asf1_OG0009889	329
ash1_OG0000982_OG0	0
ash2_OG0004623	638
Ask1_OG0004518	4205
asl_OG0004217	150
AsnRS_OG0003707	1356
AsnRS-m_OG0006452	97
AsnS_OG0000992	3053
asp_OG0004633	0
Asph_OG0006509	23300
ASPP_OG0006932	2946
CG9572_OG0008488	56382
AspRS_OG0006665	1785
AspRS-m_OG0008886	630
asrij_OG0006972	634
asRNA:CR31429_OG0002339_OG0	212
asRNA:CR42743_OG0003772_OG0	0
asRNA:CR43299_OG0012338_OG0	0
asRNA:CR43426_OG0012535_OG0	0
asRNA:CR43454_OG0002277_OG0	76
asRNA:CR43463_OG0001607_OG0	113
asRNA:CR43809_OG0003675_OG0	491
asRNA:CR44106_OG0002406_OG0	17
asRNA:CR44169_OG0002969_OG0	22
asRNA:CR44179_OG0001455_OG0	1019
asRNA:CR44372_OG0000331_OG0	3
asRNA:CR44372_OG0000331_OG1	0
asRNA:CR44894_OG0012090_OG0	2
asRNA:CR45044_OG0005605_OG0	223
asRNA:CR45195_OG0000203_OG0	1020
asRNA:CR45195_OG0000203_OG1	62
asRNA:CR45350_OG0001645_OG0	1128
asRNA:CR45943_OG0010336	310
asRNA:CR46029_OG0000226_OG0	0
asRNA:CR46029_OG0000226_OG1	4
asRNA:CR46139_OG0003106_OG0	5
asRNA:CR46246_OG0011916	0
asRNA:CR46354_OG0002193_OG0	185
asRNA:CR46473_OG0000925_OG0	13
Ass_OG0001346	159
ast_OG0003560	258
AstA_OG0004634	14
AstA-R1_OG0000689	55
AstA-R2_OG0005396	21
AstC_OG0009668	0
AstC-R1_OG0010134	3
AstC-R2_OG0001295_OG0	18
AstCC_OG0009669	0
asun_OG0002419_OG0	120
Asx_OG0006138	1748
Atac1_OG0003748_OG0	0
Atac2_OG0009508	190
Atac3_OG0000828	222
Tat_OG0001330	1345
Ate1_OG0003045	934
Atet_OG0003384	1144
Atf-2_OG0006059	369
Atf3_OG0007763	1069
Atg1_OG0009929	119
Atg1_OG0009931	1494
Atg10_OG0001598	17
Atg101_OG0008681	1031
Atg12_OG0011904	192
Atg13_OG0004817	1115
Atg14_OG0005089	1047
Atg16_OG0005703	571
Atg17_OG0004232	2914
Atg18a_OG0011152	1706
Atg18b_OG0001271_OG0	878
Atg2_OG0011112	3337
Atg3_OG0009922	799
Atg4a_OG0009014	1237
Atg4b_OG0005256	744
Atg5_OG0007974	219
Atg6_OG0005323	515
Atg7_OG0006714	250
Atg8a_OG0008043	12528
Atg8b_OG0005571	0
Atg9_OG0006487	2464
atilla_OG0011822	7627
atk_OG0010362	54
atl_OG0001399	7421
atms_OG0004154	550
ato_OG0004804	0
Atox1_OG0012695	651
ATP6AP2_OG0004869	7841
ATP7_OG0008369	1607
ATP8A_OG0007260	3839
ATP8A_OG0007261	31
Atpalpha_OG0002140	25943
ATPCL_OG0006680	3448
ATPsynB_OG0010987	28247
ATPsynbeta_OG0005823	104682
ATPsynbetaL_OG0001317	5
ATPsynC_OG0005792	78179
ATPsynCF6_OG0005500	17000
ATPsynCF6L_OG0010605	0
ATPsynD_OG0004477	22186
ATPsyndelta_OG0007526	14573
ATPsynE_OG0005568	13097
ATPsynG_OG0009657	13650
ATPsyngamma_OG0005690	31327
ATPsynGL_OG0009315	0
ATPsynO_OG0012619	26218
AttC_OG0000164_OG0	250
AttC_OG0007258	118
AttD_OG0004890	29
Atu_OG0002096	523
Atx-1_OG0012102	12
Atx2_OG0011501	4702
Atxn7_OG0003444	541
aub_OG0000482_OG0	30
aurA_OG0004964	15
aurB_OG0009647	2
aust_OG0001881	0
aux_OG0003096_OG0	1193
ave_OG0006159	121
Aven_OG0003291	374
awd_OG0002664	4745
Awh_OG0010478	21
axed_OG0010262	330
Axn_OG0005720	1153
axo_OG0003993	154
axo_OG0010625	57
axo_OG0010626	301
axo_OG0010628	42
Axs_OG0008319	1051
Axud1_OG0003447	804
az2_OG0006736	152
azot_OG0000210_OG0	0
azot_OG0000210_OG1	0
b_OG0009189	10633
B-H1_OG0000267_OG0	371
B-H1_OG0000267_OG1	224
B4_OG0009202	1743
B52_OG0001376_OG0	3534
b6_OG0007653	100
B9d1_OG0005246	26
B9d2_OG0005830	10
bab1_OG0011327	30
bab1_OG0011328	52
bab2_OG0011326	1059
babo_OG0006628	764
babos_OG0007027	2127
Bacc_OG0008947	9486
Bace_OG0000801_OG0	5
baf_OG0003792	627
bai_OG0005189	1503
Balat_OG0007229	0
Baldspot_OG0010721	1143
ball_OG0001092_OG1	188
bam_OG0005170	15
bap_OG0001358_OG0	0
Bap111_OG0007677	1012
Bap170_OG0000903_OG0	140
Bap55_OG0005900	333
Bap60_OG0008560	1116
IMPPP_OG0000305_OG1	6754
barc_OG0010291	635
bark_OG0008784	1312
barr_OG0000425_OG0	158
baz_OG0008596	4213
bb8_OG0005496	5
bbc_OG0007266	2007
CG18067_OG0007098	28708
bbg_OG0010871	580
bbg_OG0010872	1554
BBIP1_OG0004876	163
BBS1_OG0010413	80
BBS4_OG0002785_OG0	287
BBS5_OG0002086	304
BBS8_OG0008755	183
BBS9_OG0006919	398
bbx_OG0008688	5098
bc10_OG0010387_OG0	47
BCAS2_OG0005540	191
bcd_OG0002111_OG0	0
bchs_OG0003722	84
BCL7-like_OG0007566	108
bcn92_OG0007793	349
Bdbt_OG0004400	186
bdg_OG0006805	1472
bdl_OG0003385	3393
Bdp1_OG0009215	559
be_OG0000785	2467
BEAF-32_OG0006164	701
beag_OG0004860	440
beat-Ia_OG0011784	29
beat-Ib_OG0009146	8
beat-Ic_OG0001866_OG0	1
beat-IIa_OG0005482	18
beat-IIb_OG0005481	93
beat-IIIa_OG0009463	30
beat-IIIb_OG0009460	42
beat-IIIc_OG0003687	93
beat-IV_OG0005508	130
beat-Va_OG0005024	3
beat-Vb_OG0005021	2
beat-Vc_OG0001062_OG0	0
beat-VII_OG0011542	10
beat-VII_OG0011544	6
beg_OG0004008	311
bel_OG0001048	4264
Bem46_OG0008920	217
ben_OG0000514_OG0	2005
Best1_OG0002590_OG0	2537
Best2_OG0010251	2932
Best3_OG0009963	1
Best4_OG0000558_OG0	0
Bet1_OG0003845_OG0	422
Bet3_OG0004072	290
beta-PheRS_OG0005298	467
beta-Spec_OG0007697	27742
beta'COP_OG0009212	1722
beta3GalTII_OG0012738	103
beta4GalNAcTA_OG0006521	352
beta4GalNAcTB_OG0002610	223
beta4GalT7_OG0005195	247
betaCOP_OG0008653	3460
betaggt-I_OG0008962	907
betaGlu_OG0002667	151
CG32396_OG0011696	0
Bgb_OG0011276	423
bgcn_OG0001647	221
bgm_OG0009412	1374
BHD_OG0010421	208
bi_OG0003201	346
bi_OG0012904	20
BI-1_OG0004087	2676
bib_OG0001843_OG0	6
BicC_OG0009143	3
BicD_OG0009474	1754
CG11873_OG0005086	620
bif_OG0003277	929
bif_OG0012761	236
BigH1_OG0001085_OG0	2
bigmax_OG0005365	582
Bili_OG0002506_OG0	109
bin_OG0010286	2
Bin1_OG0005423	153
bin3_OG0007310	1779
bip1_OG0010560	108
Bka_OG0009250	59
blanks_OG0011885_OG0	1
Blimp-1_OG0010196	2667
Blm_OG0002608	80
Blos1_OG0006148	255
Blos2_OG0010078	114
Blos3_OG0009918	154
Blos4_OG0010933	60
blot_OG0010924	9569
blow_OG0006726	509
blp_OG0005216	834
blw_OG0006982	105704
bma_OG0010967	10
Bmcp_OG0010022	476
bmm_OG0010858	3477
bnb_OG0001206_OG1	6503
CG5059_OG0012191	1979
bnk_OG0005787	1
bnl_OG0004512	166
boca_OG0006727	382
bocks_OG0002575_OG0	596
BOD1_OG0005544	2744
boi_OG0007601	259
boi_OG0007603	126
boil_OG0012322	1
bol_OG0011238	4135
boly_OG0007153	0
BomBc1_OG0001623	3762
BomBc2_OG0000769_OG0	2026
BomBc3_OG0004769	2139
BomT3_OG0011469	4462
bon_OG0004934	966
bond_OG0004726	316
bonsai_OG0007008	340
Boot_OG0006400	1
bor_OG0004967	568
bora_OG0003911	1
BORCS5_OG0008208	746
BORCS6_OG0011365	182
BORCS7_OG0007103	58
borr_OG0009292	6
boss_OG0005676	213
botv_OG0006642	430
bou_OG0007819	250
bowl_OG0008785	600
BoYb_OG0000400_OG0	5
br_OG0007659	23
br_OG0011928	4
Br140_OG0001629	935
brat_OG0001919	224
Brca2_OG0000883	240
Brd_OG0010852	0
CG7154_OG0009310	807
Brd8_OG0002488	295
Bre1_OG0010209	803
Brf_OG0005483	259
Brf_OG0005485	54
brk_OG0007975	429
brm_OG0009999	1832
Brms1_OG0008442	1002
Bro_OG0011272	4
brp_OG0000499_OG1	168
l(3)72Ab_OG0009997	1580
bru1_OG0009737	35
bru1_OG0009738	260
bru2_OG0009740	696
bru2_OG0011823	9
bru2_OG0012161	88
bru3_OG0010907	118
bru3_OG0011909	7
Bruce_OG0004896	4086
brun_OG0003663	1109
brv1_OG0000706_OG0	0
brv2_OG0010919	0
brv3_OG0011666	5
BRWD3_OG0005288	2511
brwl_OG0009277	829
bs_OG0003002	637
bs_OG0006897	222
bsf_OG0001906_OG0	0
Bsg_OG0009780	6914
Bsg25D_OG0003412_OG0	1912
bsh_OG0009110	3
bsk_OG0012344	1188
bt_OG0000537_OG1	508
BTBD9_OG0000546_OG0	2
BtbVII_OG0011887	2527
btd_OG0007557	422
Btk29A_OG0001838	899
Btk29A_OG0011763	20
btl_OG0002041	115
btn_OG0004719	5
Btnd_OG0008611	1
btsz_OG0001035_OG1	2477
btsz_OG0004581	2
btv_OG0003692	12
btv_OG0009487	247
btz_OG0005342	1998
Bub1_OG0001806_OG0	709
Bub3_OG0005120	314
BubR1_OG0000657_OG0	31
Buffy_OG0006561	119
bug_OG0006803	469
Bug22_OG0009372	494
BuGZ_OG0008876	1138
CG8270_OG0010257	268
bun_OG0000556	1824
bun_OG0009749	2082
bur_OG0003683_OG0	1567
Burs_OG0001045_OG0	2
bves_OG0007497	199
bves_OG0007499	178
bw_OG0006000	2
bwa_OG0009122	214
bwa_OG0012525	173
Bx_OG0008666	1
Bx_OG0008667	339
Bx42_OG0007682	1634
by_OG0005550	8727
byn_OG0010803	2
bys_OG0007950	315
c-cup_OG0012143	1
c(3)G_OG0001464_OG0	90
c11.1_OG0007569	2484
c12.1_OG0007568	621
c12.2_OG0007567	2187
C15_OG0002126_OG0	6
C1GalTA_OG0009799	484
C3G_OG0007801	3409
C901_OG0008027	2
ca_OG0005700	2650
Ca-alpha1D_OG0009140	7519
Ca-alpha1T_OG0003323	316
Ca-beta_OG0009681	910
Ca-Ma2d_OG0009139	3395
CaBP1_OG0008860	1443
cac_OG0000605_OG0	77
cact_OG0009392	18482
cactin_OG0003129	628
cad_OG0009437	2
Cad74A_OG0010922	23
Cad86C_OG0002368	1402
Cad87A_OG0001088_OG0	299
Cad89D_OG0001058_OG0	0
Cad96Ca_OG0011497	1959
Cad96Cb_OG0005172	2
Cad99C_OG0005704	2207
CadN_OG0000277_OG1	14
Caf1-105_OG0002830	66
Caf1-180_OG0007408	265
Caf1-55_OG0001036	671
cag_OG0001595_OG0	208
CAH1_OG0009192	1666
CAH13_OG0002843	0
CAH14_OG0002807	2
CAH15_OG0006256	0
CAH16_OG0000498_OG1	4
CAH2_OG0001000_OG0	1450
CAH3_OG0003177	573
CAH5_OG0005796	1
CAH7_OG0000840	2570
CAH8_OG0004748	31
CAH9_OG0005622	367
CAHbeta_OG0002334	68
cal1_OG0002556_OG0	0
CalpA_OG0003035	2991
CalpB_OG0010971	2301
CalpC_OG0008186	955
Calr_OG0005564	11154
Cals_OG0013279_OG0	1114
Calx_OG0002139_OG0	0
Calx_OG0004417	3552
Calx_OG0004418	3314
calypso_OG0006121	377
Cam_OG0012053	10269
CaMKI_OG0012767	2903
CaMKII_OG0013280	7162
Camp_OG0005907	436
Camta_OG0006364	339
Camta_OG0006365	35
can_OG0004061_OG0	3
CanA1_OG0005778	1020
CanB_OG0000231_OG0	187
CanB_OG0000231_OG1	2981
Cand1_OG0009382	1283
CAP_OG0000587_OG0	16836
CAP_OG0012405	2
Cap-D2_OG0005121	124
Cap-D3_OG0009448	331
Cap-G_OG0002924	453
Cap-H2_OG0004906	498
Capa_OG0005712	0
Caper_OG0009347	4617
Capr_OG0010138	1904
caps_OG0010156	1814
caps_OG0010157	1730
capt_OG0009025	7748
capu_OG0000612_OG0	433
car_OG0007437	323
CARPA_OG0007960	8
CARPB_OG0007554	59
CarT_OG0009432	12
cas_OG0004236	1
casp_OG0006502	975
cass_OG0009476	2918
Cat_OG0003869	6167
cathD_OG0002862	11134
cato_OG0006491	0
Catsup_OG0009538	770
caup_OG0009938	165
cav_OG0000654	215
caz_OG0003243_OG0	1463
cbc_OG0007265	510
Cbl_OG0002051_OG0	0
CBP_OG0001721	50
CBP_OG0007971	31
Cbp20_OG0005066	184
Cbp53E_OG0006447	962
Cbp80_OG0007913	303
Cbp80_OG0007915	340
Cbs_OG0003124	361
cbs_OG0007263	290
cbt_OG0008760	3229
Cby_OG0004789	67
Cc2d2a_OG0002702	93
CCAP_OG0011467	1
CCAP-R_OG0000870	56
ccb_OG0012089	0
CCDC151_OG0011900	78
CCDC53_OG0009785	196
Ccdc58_OG0010399	105
Ccdc85_OG0008917	314
CCHa1_OG0004530	152
CCHa1-R_OG0006065	59
CCHa2_OG0002186_OG0	160
CCHa2-R_OG0005836	26
Cchl_OG0004776	6202
CCKLR-17D1_OG0003334	5
CCKLR-17D1_OG0008675	42
CCKLR-17D1_OG0011744	3
CCKLR-17D3_OG0008678	38
Ccm3_OG0005250	903
Ccn_OG0010106	331
Ccn_OG0010107	359
Ccn_OG0012179	136
Ccp84Ab_OG0000178_OG0	1
Ccp84Ac_OG0001349_OG0	2
Ccp84Ae_OG0002110_OG0	8
Ccp84Af_OG0000109_OG0	0
Ccp84Af_OG0000109_OG1	2
Ccp84Af_OG0000109_OG2	17
Ccp84Ag_OG0001348_OG0	2
Ccs_OG0006299	333
CCT1_OG0002281_OG0	1371
CCT2_OG0003145	1734
CCT3_OG0004995	1934
CCT4_OG0000979	1201
CCT5_OG0006600	4128
CCT6_OG0008508	1541
CCT7_OG0004839	628
CCT7_OG0004841	349
CCT8_OG0007117	2158
Ccz1_OG0010481	402
cd_OG0004708	0
CD98hc_OG0001357_OG0	4912
Cda4_OG0008701	551
Cda5_OG0008721	5840
Cda9_OG0002707	8
CDase_OG0005749	1563
cdc14_OG0009306	3332
Cdc16_OG0005493	129
Cdc23_OG0009421	241
Cdc27_OG0010426	1226
Cdc2rk_OG0006290	182
Cdc37_OG0011041	909
Cdc42_OG0008268	808
Cdc45_OG0007388	374
Cdc5_OG0011371	695
CDC50_OG0008483	1652
Cdc6_OG0002054	11
Cdc7_OG0007729	3402
Cdep_OG0002087	1052
Cdep_OG0004159	1556
CdGAPr_OG0009111	1734
cdi_OG0000729	2378
cDIP_OG0004394	194
Cdk1_OG0000555_OG0	0
Cdk12_OG0009875	551
Cdk2_OG0002391	80
CDK2AP1_OG0008015	489
Cdk4_OG0006632	373
Cdk5_OG0002993	461
Cdk5alpha_OG0009389	624
Cdk7_OG0001724	203
Cdk8_OG0010977	79
Cdk9_OG0007009	346
Cdlc2_OG0000234_OG1	1281
cdm_OG0002482	2228
Cds_OG0010549	817
Ced-12_OG0009727	604
ced-6_OG0006366	6420
CenB1A_OG0004675	1091
CenG1A_OG0003595_OG0	5274
CenG1A_OG0009182	57
Cenp-C_OG0002322	203
Cep135_OG0009952	243
Cep135_OG0009954	168
cep290_OG0004127	215
Cep89_OG0006812	4
Cep97_OG0008778	346
cer_OG0012078	553
Cerk_OG0004182	2926
cert_OG0011161	1219
Cf2_OG0008971	2383
Cfp1_OG0007571	752
CG5789_OG0004615	395
cg_OG0006533	2697
CG10000_OG0005395	0
CG10005_OG0004963	45
CG10011_OG0005399	633
CG10013_OG0002410_OG0	0
CG10019_OG0008786	27
CG10026_OG0009081	433
CG10029_OG0004344	1
CG10031_OG0008792	733
CG10035_OG0004420	194
CG10038_OG0001436_OG0	259
CG10041_OG0012259_OG0	3
CG10051_OG0007036	0
CG10053_OG0004336	114
CG10055_OG0004329	953
CG10062_OG0007038	499
CG10063_OG0010284	34
CG10064_OG0010282	16
CG10068_OG0004321	502
CG10073_OG0000065_OG2	0
CG10075_OG0010279	1205
CG10077_OG0010277	13315
CG10082_OG0005964	4031
CG10086_OG0001355	0
CG10089_OG0010567	418
CG10098_OG0004320	443
CG10104_OG0006132	0
CG10116_OG0010569	0
CG10126_OG0005023	1969
CG10132_OG0009091	1797
CG10137_OG0009093	302
CG10139_OG0006151	334
CG10140_OG0010573	121
CG10147_OG0010256	142
CG10151_OG0006160	63
CG10154_OG0010575	1
CG10163_OG0010252	0
CG10164_OG0001489	0
CG10165_OG0011781	115
CG10171_OG0010163	241
CG10175_OG0005507	2008
CG10177_OG0001079_OG0	0
CG10184_OG0005509	184
CG10185_OG0005203	504
CG10189_OG0009087	232
CG10194_OG0009085	206
CG10195_OG0003572	351
CG10205_OG0006168	1798
CG10208_OG0005527	547
CG10209_OG0006169	400
CG10211_OG0009505	1828
CG10222_OG0010165	301
CG10226_OG0010249	914
CG10237_OG0003462	27599
CG1024_OG0004294	242
CG10252_OG0011517	0
CG10254_OG0002565	625
CG10257_OG0006606	139
CG10264_OG0005208	4
CG10265_OG0006935	107
CG10274_OG0003940	591
CG10280_OG0004257	1
CG10283_OG0001907_OG0	93
CG10286_OG0004292	542
CG10298_OG0004288	1
CG10300_OG0005516	4
CG10301_OG0005515	15
CG10307_OG0005957	7471
CG10311_OG0004972	1569
CG10317_OG0004974	1
CG10321_OG0005965	1636
CG10324_OG0004994	183
CG10332_OG0005992	0
CG10333_OG0009507	840
CG10336_OG0009516	69
CG10337_OG0009096	126
CG10338_OG0009517	260
CG10339_OG0006873	1709
CG10340_OG0001059_OG0	1408
CG10341_OG0009518	186
CG10343_OG0009520	275
CG10344_OG0007020	45
CG10345_OG0002430_OG0	15930
CG10347_OG0000607_OG0	172
CG10348_OG0003704	729
CG10352_OG0008207	95
CG10353_OG0008206	584
CG10357_OG0010470	83
CG10359_OG0010469	530
CG10361_OG0010014	58
CG10362_OG0008202	222
CG10365_OG0005518	1986
CG10366_OG0009102	787
CG10375_OG0005526	714
CG10376_OG0009519	535
CG10383_OG0001909	4391
CG10384_OG0007018	2
CG10405_OG0004983	0
CG10407_OG0005207	23
CG10413_OG0003703_OG0	199
CG10417_OG0013094	867
CG10418_OG0010832	104
CG10425_OG0002500	324
CG10428_OG0001263_OG0	371
CG10431_OG0001914	101
CG10433_OG0006904	3287
CG10435_OG0002296_OG0	675
CG10444_OG0007082	473
CG10445_OG0001356	4
CG10459_OG0001605_OG0	0
CG10462_OG0009105	719
CG10463_OG0009108	195
CG10466_OG0012145	100
CG10467_OG0010233	414
CG10469_OG0010232	174
CG10470_OG0009541	417
CG10472_OG0000811_OG0	183
CG10479_OG0010225	34
CG10481_OG0009114	14
CG10483_OG0010221	455
CG10486_OG0010219	0
CG10492_OG0009544	943
CG10494_OG0006908	132
CG10495_OG0009546	113
CG10505_OG0006927	1
CG10508_OG0010314	1107
CG10510_OG0003948	1
CG10513_OG0005163	700
CG10514_OG0005162	297
CG10516_OG0009998	183
CG10527_OG0002810_OG0	460
CG10543_OG0006262	3397
CG10550_OG0000747	6464
CG10555_OG0008527	516
CG10561_OG0009552	2225
CG10565_OG0010321	2831
CG10576_OG0010200	2193
CG10581_OG0010326	0
CG10584_OG0010328	355
CG10587_OG0000094_OG0	0
CG10587_OG0000094_OG1	0
CG10587_OG0000094_OG2	0
CG10589_OG0003950	0
CG10591_OG0010195	0
CG10597_OG0003317	1
CG10598_OG0011740	5
CG10600_OG0009530	2654
CG10602_OG0009532	2361
CG10616_OG0010838	744
CG10621_OG0001911	138
CG10623_OG0001912	864
CG10628_OG0009107	79
CG10631_OG0001241	1870
CG10646_OG0009949	131
CG10654_OG0009947	114
CG10657_OG0009951	76
CG10660_OG0010840	322
CG10663_OG0010839	1437
CG10669_OG0005156	248
CG10674_OG0010603	524
CG10680_OG0003577	4936
CG10681_OG0009950	92
CG10700_OG0011812	0
CG10702_OG0009548	627
CG10710_OG0010908	623
CG10713_OG0010576	91
CG10725_OG0010574	6
CG10730_OG0000951	8
CG10731_OG0006517	231
CG10737_OG0006638	62844
CG10738_OG0010568	64
CG1074_OG0007339	212
CG10747_OG0009127	534
CG10748_OG0011855_OG0	0
CG10749_OG0003913_OG0	0
CG10750_OG0009561	0
CG10752_OG0010150_OG0	0
CG10761_OG0008304	0
CG1077_OG0004263	0
CG10793_OG0003237	29
CG10795_OG0006915	336
CG10799_OG0003081	108
CG10801_OG0012112	15
CG10802_OG0008133	867
CG10803_OG0008134	213
CG10804_OG0008132	212
CG10809_OG0010976	277
CG10814_OG0007257	2
CG10822_OG0007072	0
CG10839_OG0009144	0
CG10841_OG0002198_OG0	3
CG10853_OG0003980_OG0	1
CG10859_OG0009209	0
CG10862_OG0002017_OG1	3724
CG10863_OG0010486	2663
CG10863_OG0012194_OG0	4
CG10864_OG0005043	68
CG10866_OG0010485	375
CG10874_OG0003457	859
CG10877_OG0002385_OG0	23
CG10887_OG0002183_OG0	1
CG10898_OG0002547	382
CG1090_OG0003105_OG0	5
CG10903_OG0002293_OG0	203
CG10904_OG0011634	89
CG10907_OG0001984_OG0	303
CG10909_OG0005022	0
CG10910_OG0006092	0
CG10911_OG0006095	0
CG10912_OG0000471	5
CG10914_OG0006109	118
CG10919_OG0001352	0
CG1092_OG0001161_OG0	355
CG10920_OG0007959	0
CG10927_OG0006710	50
CG10931_OG0006071	0
CG10932_OG0007954	935
CG10934_OG0002756_OG0	0
CG10939_OG0005908	1880
CG10947_OG0009415	3309
CG10948_OG0009927	882
CG10949_OG0009416	134
CG10950_OG0012279	1
CG10958_OG0001743	194
CG10959_OG0008299	49
CG10962_OG0007748	33
CG10970_OG0003173	6
CG10973_OG0012539	358
CG10979_OG0004244	598
CG10984_OG0009934	395
CG10996_OG0008249	0
CG11000_OG0004245	9
CG11007_OG0003037	333
CG11018_OG0007064	0
CG11029_OG0001270	11
CG1103_OG0003103_OG0	0
CG11030_OG0003728	502
CG11034_OG0001268	231
CG11035_OG0002292_OG0	710
CG11041_OG0001654	94
CG11044_OG0007073	2330
CG1105_OG0004314	1312
CG11050_OG0009604	5750
CG11060_OG0006765	22
CG11068_OG0011716	0
CG11069_OG0004655	291
CG11076_OG0001759	611
CG11077_OG0000549_OG0	85
CG11085_OG0008456	0
CG11089_OG0004653	715
CG11095_OG0003249	313
CG11099_OG0007074	807
CG11103_OG0003250	197
CG11106_OG0012330	0
CG11109_OG0001964	153
CG11110_OG0006619	258
CG11123_OG0006752	249
CG11125_OG0006747	427
CG11127_OG0006744	388
CG1113_OG0004171	26
CG11131_OG0001957_OG0	1
CG11134_OG0003251	147
CG11141_OG0006745	681
CG11145_OG0006754	0
CG11147_OG0003729	18377
CG11149_OG0003730	0
CG11151_OG0008256	3169
CG11159_OG0006283	0
CG1116_OG0004164	706
CG11162_OG0008263	2
CG11168_OG0004657	1280
CG11170_OG0006462	85
CG11178_OG0003327	289
CG11180_OG0006625	404
CG11191_OG0007189	921
CG11192_OG0007095	0
CG11200_OG0007088	775
CG11211_OG0012938	1
CG11226_OG0012166_OG0	0
CG11227_OG0007505	0
CG1124_OG0002090	611
CG11241_OG0003815_OG0	55
CG11247_OG0009861	312
CG11248_OG0003830_OG0	137
CG11249_OG0009864	0
CG11251_OG0001998	0
CG11257_OG0007039	246
CG11263_OG0001789	50
CG11267_OG0011856	500
CG11269_OG0006458	0
CG11275_OG0002906	1136
CG11279_OG0003924_OG0	6
CG11286_OG0004361	0
CG1129_OG0002085	447
CG11291_OG0003029	0
CG11294_OG0007761	0
CG11298_OG0007031	0
CG11309_OG0010303	812
CG11317_OG0012026	291
CG11318_OG0000756	3
CG11319_OG0009603	100
CG11327_OG0009628	13
CG11333_OG0002657_OG0	4
CG11334_OG0005804	1137
CG11342_OG0011920	41
CG11345_OG0011138	0
CG11349_OG0011131	1
CG11353_OG0011127	18
CG11356_OG0008477	7
CG11357_OG0011126	458
CG1136_OG0010499	2999
CG11367_OG0000806_OG0	111
CG11369_OG0011699	0
CG1137_OG0004303	11
CG11370_OG0003817_OG0	25
CG11377_OG0008723	332
CG11378_OG0007395	271
CG11379_OG0007397	1
CG11380_OG0007400	36
CG11381_OG0007402	0
CG11382_OG0007404	592
CG11384_OG0007396	0
CG1139_OG0004077	0
CG11391_OG0001026_OG0	265
CG11396_OG0010345	356
CG11398_OG0007405	88
CG11403_OG0007406	92
CG11404_OG0012169	0
CG11406_OG0006889	1
CG11409_OG0007766	23
CG11413_OG0011575	1171
CG11414_OG0006019	2724
CG11417_OG0007590	286
CG1142_OG0012974	223
CG11425_OG0009823	599
CG11426_OG0009824	409
CG1143_OG0011104	3214
CG11436_OG0003200	120
CG11437_OG0009825	50
CG11438_OG0009826	96
CG11447_OG0004515	208
CG11449_OG0000981_OG1	0
CG11453_OG0001027_OG0	707
CG11454_OG0001792	280
CG11456_OG0003951	153
CG11459_OG0000135_OG1	36
CG1146_OG0011093	8044
CG11470_OG0000857	2
CG11474_OG0005934	1192
CG11475_OG0005935	11
CG11498_OG0001515	54
CG11504_OG0002630	731
CG11523_OG0009832	245
CG11529_OG0010828	107
CG11537_OG0010640	1115
CG11550_OG0002660	211
CG11560_OG0010817	191
CG11562_OG0008742	112
CG11563_OG0002662	181
CG11566_OG0007496	8
CG11570_OG0004027	0
CG11581_OG0008240	0
CG11583_OG0010538	332
CG11584_OG0008239	0
CG11585_OG0012335	0
CG11586_OG0010534	327
CG11590_OG0001741	229
CG11593_OG0010497	510
CG11594_OG0010492	617
CG11596_OG0007629	802
CG11601_OG0008739	253
CG11608_OG0000142_OG0	0
CG1161_OG0004180	1924
CG11617_OG0008731	560
CG11619_OG0003864_OG0	17
CG11626_OG0011450	6
CG11629_OG0003739	0
CG11630_OG0009580	22
CG11634_OG0009583	0
CG11635_OG0007156	15
CG11638_OG0007387	315
CG11655_OG0001745_OG0	749
CG11656_OG0005013	5
CG11658_OG0010025	934
CG11663_OG0012087	0
CG11664_OG0011395	0
CG11666_OG0012316	0
CG11668_OG0002452	123
CG11670_OG0005008	4
CG11672_OG0004805	17
CG11674_OG0008231	3
CG11679_OG0008511	169
CG11686_OG0002448_OG0	1060
CG11693_OG0004810	0
CG11694_OG0000225_OG0	0
CG11694_OG0000225_OG1	1
CG11695_OG0007879	292
CG11696_OG0007880	323
CG11698_OG0002319_OG0	0
CG11699_OG0007882	972
CG11703_OG0002165_OG0	0
CG11710_OG0001691_OG0	402
CG1172_OG0004189	375
CG11722_OG0001391	317
CG11723_OG0003571	333
CG11726_OG0010048	0
CG11737_OG0001419_OG0	1985
CG11741_OG0001420_OG0	7
CG11752_OG0007995	3624
CG11755_OG0000851	100
CG11756_OG0007997	7
CG11760_OG0004826	421
CG11768_OG0004832	195
CG11771_OG0005200	1479
CG11777_OG0006309	91
CG11779_OG0004481	628
CG11786_OG0012799	14
CG11788_OG0007083	107
CG11790_OG0005187	948
CG11791_OG0012008	4275
CG11807_OG0003009_OG0	710
CG11808_OG0006841	105
CG11811_OG0004058	287
CG11816_OG0008636	1
CG11835_OG0000264_OG0	4517
CG11835_OG0000264_OG1	10480
CG11837_OG0005082	192
CG11841_OG0005083	2164
CG11842_OG0000856_OG1	120
CG11843_OG0011490	126
CG11852_OG0002502_OG0	176
CG11854_OG0005171	20
CG11857_OG0005167	888
CG11858_OG0005166	252
CG11878_OG0000055_OG0	1
CG11878_OG0000055_OG1	67
CG11878_OG0000055_OG2	2
CG11882_OG0005094	103
CG11883_OG0006313	1822
CG11885_OG0003355	105
CG11892_OG0005161	122
CG11893_OG0000039_OG2	147
CG11899_OG0005100	1482
CG11902_OG0005155	311
CG11906_OG0001618	329
CG11911_OG0008747	1
CG11912_OG0008746	0
CG11920_OG0005183	181
CG11927_OG0003556	546
CG11929_OG0011773	0
CG11961_OG0001155_OG0	684
CG11964_OG0004848	207
CG11970_OG0004849	902
CG11975_OG0004850	804
CG11977_OG0012457_OG0	0
CG11980_OG0002337	134
CG11983_OG0004852	12
CG11986_OG0004855	61
CG11997_OG0004862	0
CG11999_OG0004179	389
CG12003_OG0004112	0
CG12004_OG0011286	2132
CG12009_OG0010662	3
CG12010_OG0010671	66
CG12011_OG0011025	6
CG12012_OG0010672	259
CG12016_OG0010666	650
CG12017_OG0010661	1
CG12020_OG0011042	1
CG12024_OG0011050	750
CG12025_OG0011053	1199
CG12035_OG0011029	0
CG12038_OG0011331	99
CG12054_OG0000497	879
CG12056_OG0003138	336
CG12057_OG0003139	11
CG12061_OG0000938_OG0	0
CG12065_OG0007412	2710
CG12069_OG0001519	1
CG12071_OG0011553	98
CG12071_OG0013484	135
CG12075_OG0007754	3634
CG1208_OG0004248	1645
CG12081_OG0007411	674
CG12084_OG0011296	2601
CG12091_OG0011293	4061
CG12093_OG0011111	824
CG12096_OG0008559	519
CG12099_OG0011289	6207
CG12104_OG0011284	162
CG12105_OG0004111	1666
CG12106_OG0007586	65
CG12107_OG0006719	211
CG12111_OG0007413	1
CG12112_OG0012598_OG0	27
CG12115_OG0007587	0
CG12116_OG0008625	1754
CG12118_OG0007585	2727
CG12121_OG0007579	1222
CG12123_OG0003325	131
CG12128_OG0002879	376
CG12129_OG0002878	285
CG1213_OG0002105	428
CG12134_OG0006319	157
CG12147_OG0004192	0
CG12155_OG0003210	665
CG12159_OG0002860	368
CG12164_OG0006760	20
CG12170_OG0002098	706
CG12171_OG0004222	434
CG12173_OG0004172	93
CG12177_OG0008262	1914
CG1218_OG0002103	137
CG12182_OG0011099	139
CG12194_OG0008975	230
CG12204_OG0001687	203
CG12206_OG0008131	97
CG12209_OG0002818	7
CG12213_OG0002418	731
CG12219_OG0007713	441
CG12224_OG0000651_OG1	49
CG12231_OG0003119	0
CG12236_OG0008414	383
CG12237_OG0007424	529
CG12239_OG0001754	21
CG12241_OG0001396	321
CG12253_OG0011818	74
CG12256_OG0004947	114
CG12259_OG0005539	491
CG12268_OG0005336	1406
CG1227_OG0004337	158
CG12278_OG0004413	0
CG12279_OG0004445	155
CG12288_OG0009457	65
CG12289_OG0010046	0
CG12290_OG0002618	2194
CG12299_OG0009634	376
CG12301_OG0001981	181
CG12307_OG0009694	0
CG1231_OG0011372	2
CG12316_OG0009955	668
CG12320_OG0005053	36
CG12321_OG0001064_OG0	542
CG12325_OG0002854	308
CG1233_OG0011370	1078
CG1234_OG0004335	323
CG12341_OG0002848	223
CG12343_OG0002853	613
CG12344_OG0002855	1315
CG12355_OG0012373	127
CG1236_OG0002100	216
CG12362_OG0000821_OG0	1
CG12374_OG0007223	0
CG12375_OG0009777	600
CG12379_OG0008514	30
CG12384_OG0006229	1395
CG1239_OG0004237	57
CG12395_OG0001736	0
CG12398_OG0008359	8
CG12402_OG0002224_OG0	5
CG12420_OG0002594_OG0	6
CG12426_OG0005340	0
CG12438_OG0003802	0
CG12439_OG0009296	0
CG12446_OG0001786_OG0	1
CG12448_OG0009145	0
CG1246_OG0011105	14
CG12464_OG0011955	0
CG12470_OG0007846	20
CG12479_OG0008243	0
CG12480_OG0008242	0
CG12481_OG0008237	0
CG12490_OG0000233_OG1	0
CG12496_OG0007599	3
CG12498_OG0008105	0
CG12499_OG0002285_OG0	307
CG12502_OG0011339	10
CG12507_OG0008176	0
CG12511_OG0009568	0
CG12516_OG0005410	0
CG12517_OG0009649	0
CG12520_OG0010149	28
CG12521_OG0012944	0
CG12531_OG0008272	55
CG12535_OG0008128	0
CG12539_OG0008363	0
CG12540_OG0008220	0
CG12541_OG0007825	510
CG12560_OG0012234	429
CG12567_OG0012740	946
CG12576_OG0001784_OG0	3801
CG12581_OG0001679_OG0	4217
CG12589_OG0011424	1
CG12590_OG0011977	0
CG12594_OG0005596	31
CG12607_OG0011139	0
CG12609_OG0008677	0
CG12617_OG0003653	0
CG12620_OG0009462	0
CG12637_OG0008050	0
CG12643_OG0007518	86
CG1265_OG0010531	3524
CG12655_OG0000445_OG2	651
CG12659_OG0007410	45
CG12661_OG0007749	0
CG12662_OG0007747	0
CG12672_OG0007868	38
CG12674_OG0003570	0
CG12679_OG0001731_OG0	0
CG12680_OG0001718	3
CG12682_OG0012323	2
CG12691_OG0007931	0
CG12692_OG0000634_OG0	0
CG12693_OG0012106	0
CG12698_OG0008169	0
CG12699_OG0000230_OG1	0
CG12702_OG0001192	11
CG12708_OG0000271_OG0	6
CG12708_OG0000271_OG0.2	23
CG1271_OG0010635	383
CG12713_OG0003881_OG0	17
CG12716_OG0008438	0
CG12723_OG0008557	4
CG12728_OG0000928_OG0	41
CG12729_OG0011725	2
CG1273_OG0010536	17
CG12730_OG0007375	273
CG12744_OG0000893	59
CG12746_OG0004208	2323
CG1275_OG0011072	1242
CG12768_OG0001283_OG0	254
CG12769_OG0007187	205
CG12773_OG0003140	594
CG12782_OG0012281	0
CG12783_OG0000743_OG0	0
CG12784_OG0005236	0
CG12795_OG0008825	283
CG12811_OG0002240	174
CG12817_OG0002595_OG0	27
CG12818_OG0004897	103
CG12822_OG0001599	1155
CG12825_OG0001130_OG1	152
CG12826_OG0002951	11
CG12828_OG0011622	1
CG12831_OG0011623_OG0	0
CG12836_OG0002963_OG0	69
CG12848_OG0006045	370
CG12849_OG0011577	0
CG12851_OG0005862	176
CG12857_OG0006163	1
CG12860_OG0006154	1
CG12861_OG0006153	0
CG12862_OG0011585_OG0	0
CG12863_OG0011584	109
CG12866_OG0002772	0
CG12868_OG0001564	380
CG12869_OG0006145	76
CG12869_OG0006146	25
CG12877_OG0001472_OG0	687
CG1288_OG0001350	0
CG12880_OG0005345	8
CG12883_OG0001474	80
CG12885_OG0001477	665
CG12895_OG0006308	1010
CG12909_OG0002821	107
CG12910_OG0006305	54
CG12911_OG0006304	0
CG12914_OG0002819	0
CG12917_OG0002815	5
CG12920_OG0006291	5
CG12926_OG0006349	152
CG12929_OG0006357	95
CG12934_OG0006315	0
CG12935_OG0002846	85
CG12942_OG0001596_OG0	138
CG12945_OG0004570	686
CG12947_OG0004568	51
CG12948_OG0004558	160
CG12963_OG0001641_OG0	0
CG12964_OG0002996_OG0	1
CG12970_OG0006808	2
CG12971_OG0010294	12
CG12974_OG0010307	49
CG12983_OG0010332	0
CG12984_OG0003949	0
CG12985_OG0000915	5
CG12986_OG0011685	0
CG1299_OG0000523_OG0	5003
CG12990_OG0007696	19
CG12991_OG0007703	1422
CG12992_OG0011688	9
CG12994_OG0007707	0
CG12995_OG0008599	0
CG12998_OG0011739	1
CG13000_OG0011738	1
CG13001_OG0008580	242
CG13002_OG0008577	1081
CG13003_OG0008572	8790
CG13004_OG0008570	157
CG13005_OG0008567	62
CG13008_OG0008305	4
CG13010_OG0003260	6
CG13012_OG0008317	1012
CG13014_OG0008547	351
CG13016_OG0006536	156
CG13018_OG0006537	123
CG13021_OG0003241	2
CG13022_OG0010698	36
CG13023_OG0010699	13
CG13024_OG0010708	281
CG13026_OG0010716	863
CG13028_OG0004010	3
CG13031_OG0012200	207
CG13032_OG0004014_OG0	1
CG13033_OG0010736	0
CG13038_OG0010761	1
CG13039_OG0010762	0
CG1304_OG0000265_OG0	0
CG1304_OG0000265_OG1	0
CG13040_OG0010763	0
CG13041_OG0000280_OG0	8
CG13041_OG0000280_OG0.2	12
CG13042_OG0010767	16
CG13043_OG0000281_OG0	0
CG13043_OG0000281_OG1	0
CG13044_OG0010768	2
CG13045_OG0000814	0
CG13046_OG0010771	2
CG13047_OG0010772	2
CG13048_OG0010773	2
CG13049_OG0010774	59
CG13051_OG0011898	10
CG13053_OG0010778	0
CG13054_OG0010779	0
CG13055_OG0010780	14
CG13056_OG0010757	3
CG13058_OG0004021	0
CG13059_OG0010764	0
CG13062_OG0010766	24
CG13064_OG0010775	0
CG13065_OG0010776	3
CG13066_OG0012201	0
CG13068_OG0002030_OG1	1
CG13069_OG0004022	16
CG1307_OG0004308	537
CG13070_OG0012202	0
CG13071_OG0011899	0
CG13073_OG0012731_OG0	9
CG13074_OG0010797	43
CG13075_OG0000216_OG0	1
CG13075_OG0000216_OG1	3
CG13077_OG0009097	39
CG13078_OG0003575_OG0	2
CG13081_OG0003574	0
CG13082_OG0009094	41
CG13083_OG0009084	1
CG13084_OG0009083	0
CG13085_OG0001922	13
CG13086_OG0003709	64
CG13088_OG0001266	77
CG1309_OG0010533	1134
CG13096_OG0003720	376
CG13097_OG0001923	298
CG13101_OG0009304	411
CG13102_OG0009298	0
CG13108_OG0009295	11
CG13110_OG0011792	0
CG13113_OG0001247_OG0	0
CG13114_OG0009279	0
CG13116_OG0001878	1178
CG13123_OG0001877	42
CG13124_OG0003502	24099
CG13126_OG0003515	92
CG13127_OG0001844	3
CG13131_OG0000790_OG0	19
CG13133_OG0003525	2198
CG1314_OG0011674	1
CG13144_OG0009363	123
CG13148_OG0007214	7
CG13151_OG0006215	111
CG13154_OG0006206	0
CG13155_OG0006196	1
CG13157_OG0002779	1
CG1316_OG0000430_OG0	1126
CG13168_OG0006184	0
CG1317_OG0011084	3460
CG13170_OG0006182	1
CG13171_OG0006180	0
CG13177_OG0012831	3680
CG13185_OG0002928	300
CG13186_OG0006594	0
CG13192_OG0006567	171
CG13193_OG0006565	0
CG13196_OG0006560	1
CG13197_OG0006563	508
CG13202_OG0001123_OG0	23
CG13203_OG0006235	235
CG13204_OG0006233	563
CG13215_OG0002793_OG0	18
CG13216_OG0001568_OG0	1
CG13218_OG0002791_OG0	0
CG13220_OG0001573_OG0	1410
CG13223_OG0001571_OG0	0
CG13226_OG0002794_OG0	63
CG13227_OG0006218_OG0	0
CG13228_OG0011587_OG0	0
CG13229_OG0002786_OG0	15
CG13229_OG0002787_OG0	852
CG13231_OG0006217	2
CG13239_OG0009815	1
CG1324_OG0007509	0
CG13243_OG0009147	0
CG13247_OG0010378	45
CG13248_OG0010371	160
CG13250_OG0011870	31
CG13251_OG0010355	119
CG13252_OG0003952	544
CG13258_OG0009399	15
CG13272_OG0008882	1
CG13280_OG0008881	0
CG13282_OG0008887	5
CG13285_OG0010583	191
CG13287_OG0010216	3
CG13288_OG0010220	0
CG13293_OG0003937	127
CG13295_OG0010231	795
CG13297_OG0010242	0
CG13299_OG0011864	1
CG13300_OG0003943	23
CG13305_OG0011196	26
CG13306_OG0011204	402
CG13308_OG0004102	0
CG13309_OG0011211	0
CG13310_OG0011207	0
CG13312_OG0011210	0
CG13313_OG0004105_OG0	1
CG13314_OG0011224	8
CG13315_OG0011237	1264
CG13318_OG0004834	83
CG13319_OG0006667	349
CG13321_OG0006673	1
CG13326_OG0006545	0
CG13330_OG0007271	0
CG13331_OG0007273	29
CG13332_OG0007274	149
CG13334_OG0007281	0
CG13337_OG0011662	18
CG13339_OG0007296	241
CG13344_OG0007304	288
CG13358_OG0007351	35
CG13359_OG0012499	7
CG13360_OG0010145	824
CG13361_OG0003189	6
CG13362_OG0007862	11
CG13364_OG0001174_OG0	0
CG13365_OG0007831	742
CG13367_OG0003188_OG0	308
CG13369_OG0003181	1206
CG13375_OG0007847	7
CG13377_OG0007849	290
CG13380_OG0010135	0
CG13384_OG0003473	667
CG13385_OG0012520	0
CG13386_OG0003471	2
CG1339_OG0006721	1
CG13390_OG0003479	242
CG13392_OG0003476	111
CG13397_OG0003469	86
CG13398_OG0003468	201
CG13403_OG0008236	0
CG13404_OG0008224	84
CG13405_OG0011376	2
CG13407_OG0004768	0
CG13408_OG0004770	12
CG13409_OG0004775	139
CG13423_OG0007099	7
CG13426_OG0011654	0
CG13427_OG0003049	168
CG13428_OG0007100	98751
CG13430_OG0001658	164
CG13436_OG0006622	33
CG13437_OG0006285	81
CG13438_OG0006243	0
CG1344_OG0012226	172
CG13442_OG0006244	1
CG13443_OG0006248	0
CG13445_OG0003880	0
CG13449_OG0009980	34
CG13454_OG0003875_OG0	0
CG13455_OG0009966	0
CG13457_OG0001288	1
CG13458_OG0004037	1630
CG13460_OG0010841	1
CG13465_OG0000343_OG0	0
CG13471_OG0004048	0
CG13473_OG0010860	0
CG13474_OG0004049	0
CG13476_OG0012898	0
CG13481_OG0000339_OG0	2
CG13481_OG0000339_OG1	0
CG13484_OG0010886	141
CG13488_OG0001544_OG1	1
CG13492_OG0005946	4
CG13501_OG0005936	22
CG13502_OG0005931	158
CG13502_OG0012991	28
CG13506_OG0007028	4424
CG13510_OG0006998	96
CG13511_OG0006997	22
CG13516_OG0006995	228
CG13526_OG0006986	0
CG13527_OG0006984	2
CG13531_OG0006978	553
CG13532_OG0006975	79
CG13538_OG0005981	0
CG13539_OG0012044	0
CG1354_OG0007555	1608
CG13541_OG0012280	0
CG13544_OG0005976	0
CG13545_OG0012580	1
CG13551_OG0000540_OG1	84
CG13551_OG0012048	810
CG13557_OG0012477	0
CG13558_OG0001556	0
CG13559_OG0012047	6
CG13561_OG0011643	12
CG13562_OG0011631	36
CG13575_OG0006892	17
CG13577_OG0001150_OG0	1
CG13578_OG0006898	239
CG13579_OG0006013	33
CG1358_OG0006724	283
CG13581_OG0002746	0
CG13585_OG0011574	1327
CG13587_OG0006025	6
CG13594_OG0006033	75
CG13599_OG0005537	5
CG1360_OG0006725	23
CG13601_OG0005534	349
CG13603_OG0005332	804
CG13605_OG0005319	467
CG13606_OG0005306	142
CG13607_OG0005318	467
CG13609_OG0012982	6
CG13613_OG0005278	0
CG13614_OG0002525_OG0	0
CG13615_OG0002524	0
CG13616_OG0005272	32
CG13618_OG0005267	14
CG13622_OG0005268	11
CG13623_OG0005265	419
CG13625_OG0004618	409
CG13627_OG0004629	51
CG13630_OG0004630	756
CG13631_OG0004635	594
CG13634_OG0004637	0
CG13641_OG0004650	96
CG13643_OG0002274	68
CG13653_OG0002504	1
CG13654_OG0005174	112
CG13663_OG0011496	198
CG13667_OG0004090_OG0	146
CG13670_OG0011168	0
CG13671_OG0004086_OG0	221
CG13675_OG0000560_OG2	1
CG13676_OG0003984	252
CG13678_OG0000129_OG3	0
CG1368_OG0008241	0
CG13685_OG0010463	49
CG13689_OG0008772	29
CG13690_OG0008752	1
CG13692_OG0008754	37
CG13698_OG0010125	911
CG13699_OG0003907_OG0	2
CG13705_OG0010610	15
CG13707_OG0010613	75
CG13708_OG0010614	102
CG1371_OG0006292	951
CG13711_OG0010618	0
CG13712_OG0010619	0
CG13713_OG0010620	0
CG13716_OG0010627	1
CG13720_OG0004084	3
CG13721_OG0012208	4
CG13722_OG0011130	498
CG13723_OG0010915	0
CG13724_OG0010917	0
CG13725_OG0010918	0
CG13727_OG0004055	0
CG13728_OG0010923	1
CG13731_OG0011910	18
CG13733_OG0010089	0
CG13738_OG0011907	24
CG13739_OG0002891	6
CG13743_OG0006405	158
CG13744_OG0006409	2
CG13747_OG0006408	0
CG13748_OG0006626	1
CG13751_OG0001660_OG0	403
CG13760_OG0007606	293
CG13766_OG0009602	156
CG13771_OG0009612	0
CG13775_OG0003750_OG0	0
CG13784_OG0000956_OG0	382
CG13786_OG0003631	1
CG13796_OG0001883_OG0	1300
CG13801_OG0000219_OG0	0
CG13801_OG0000219_OG1	0
CG13806_OG0011077	1
CG13807_OG0011075	150
CG13810_OG0011066	4
CG13813_OG0010189	47
CG13829_OG0011464	2
CG13833_OG0004687	13127
CG13837_OG0002276	0
CG13838_OG0011993	0
CG13841_OG0004694	607
CG13842_OG0004706	104
CG13847_OG0004737	2
CG13850_OG0004743	904
CG13855_OG0004744	120
CG13856_OG0004745	250
CG13857_OG0004746	6
CG13862_OG0004760	0
CG13868_OG0007089	19101
CG13868_OG0013578	3574
CG13869_OG0007075	4
CG1387_OG0008528	0
CG13870_OG0007093	212
CG13871_OG0003047	4
CG13872_OG0007071	0
CG13875_OG0011381	102
CG13876_OG0001334_OG0	129
CG13877_OG0011937	244
CG13884_OG0000403_OG0	1
CG13887_OG0011343	2592
CG13891_OG0002060	0
CG13893_OG0011360	1763
CG13894_OG0004129	92
CG13895_OG0004128	289
CG13901_OG0011344	206
CG13907_OG0011337	4782
CG13912_OG0011325	116
CG13917_OG0011285	7503
CG13919_OG0011274	87
CG13920_OG0011271	4204
CG13921_OG0011032	77
CG13924_OG0011054	89
CG13926_OG0011282	298
CG13928_OG0011279	713
CG13930_OG0011024	22
CG13931_OG0004073	164
CG13933_OG0011036	1182
CG13937_OG0011056	1882
CG13949_OG0003375	35
CG13950_OG0003376	74
CG13954_OG0006374	77
CG13955_OG0002890_OG0	2
CG13962_OG0012240	9
CG13970_OG0009133_OG0	0
CG13972_OG0005361	23
CG13983_OG0002696	0
CG13991_OG0000661_OG1	1
CG13992_OG0002070_OG0	28
CG13994_OG0011942	264
CG13995_OG0000538_OG0	72
CG13999_OG0000662_OG0	54
CG14005_OG0001926	151
CG14006_OG0001927	0
CG14007_OG0009567	56
CG14011_OG0003731	1
CG14013_OG0003734	0
CG14014_OG0009443	0
CG14015_OG0009446	164
CG14017_OG0003733	0
CG14020_OG0003686	80
CG14022_OG0008831	1503
CG14024_OG0003410_OG0	16
CG14034_OG0008836	7
CG14036_OG0008842	1
CG14042_OG0001816	79
CG14043_OG0003425	502
CG14044_OG0008964	105
CG14050_OG0000684	6
CG14052_OG0007777	0
CG14053_OG0012099	3
[truncated: 9,910 more rows]
