# Supplementary material for: Evolution of chemosensory tissues and cells across ecologically diverse Drosophilids
Source: Nat Commun. 2024 Feb 5;15:1047. doi: 10.1038/s41467-023-44558-4 (PMC10844241; doi:10.1038/s41467-023-44558-4)
Supplement: Supplementary file 18 — Supplementary Data 15 [file 41467_2023_44558_MOESM18_ESM.zip › all_count_tables_renamed/SANC12MP_counts_trim_genes_FBids_1_1_sorted.txt]

128up_OG0006588	796
14-3-3epsilon_OG0002478	6521
14-3-3epsilon_OG0001126_OG1	18929
140up_OG0004534	590
18w_OG0003044	2148
26-29-p_OG0010897	5357
2mit_OG0000576_OG0	16
5-HT1A_OG0006644	32
5-HT1B_OG0006647	25
5-HT2A_OG0000287_OG0	61
5-HT2B_OG0011472	147
5-HT7_OG0005777	137
5PtaseI_OG0005188	954
7B2_OG0004187	1347
a_OG0006460	777
a10_OG0010691	8
a5_OG0009037	41
a6_OG0007651	525
AANATL2_OG0003640	188
AANATL4_OG0000091_OG1	0
AANATL7_OG0007605	14
Aasdh_OG0001831	813
Aatf_OG0001947	397
aay_OG0011265	2765
ab_OG0009683	503
ab_OG0009684	159
ABCB7_OG0011281	1991
Pmp70_OG0003257	4619
Abd-B_OG0005000	0
Abi_OG0002227_OG0	688
Abl_OG0010722	3008
abo_OG0009656	506
Abp1_OG0010565	914
abs_OG0003097	977
ac_OG0007843	0
Ac13E_OG0008321	2277
Ac3_OG0009573	426
Ac78C_OG0010320	306
Acam_OG0000252_OG0	0
Acam_OG0000252_OG1	0
Acam_OG0005131	0
CG9149_OG0011313	1397
Acbp1_OG0009246	490
Acbp2_OG0010415	1869
Acbp4_OG0000311_OG0	0
Acbp4_OG0000311_OG1	0
Acbp6_OG0010414	63
ACC_OG0007193	15378
AcCoAS_OG0000812	6523
Ace_OG0000652_OG0	546
Acer_OG0000953_OG0	31012
Acer_OG0003808	1478
Acf_OG0002671	757
Achl_OG0002770	138
acj6_OG0008333	28
acj6_OG0008334	112
Ack_OG0010507	3771
Ack-like_OG0006546	646
Acn_OG0009540	3633
CG5009_OG0006075	3355
Acox57D-d_OG0006913	103
Acox57D-p_OG0001151	859
Acp1_OG0009317	1729
Acp32CD_OG0009664	0
Acp65Aa_OG0003939	23
Acph-1_OG0001513	333
CG12512_OG0008829	1125
CG18155_OG0007972	56
Acsl_OG0007133	8514
Act42A_OG0000022_OG0	7321
Act42A_OG0000022_OG1	6198
Act42A_OG0000022_OG3	136324
Act42A_OG0000022_OG4	20081
Act42A_OG0000022_OG5	1302
Actn_OG0003148_OG0	38005
Actn3_OG0011403_OG0	0
ACXB_OG0000046_OG0	2
ACXB_OG0000046_OG1	0
ACXB_OG0000046_OG2	1
ACXB_OG0000046_OG2.2	0
ACXD_OG0004078_OG0	394
Acyp_OG0009408	1
Acyp2_OG0011498	439
Ada_OG0002342	34
Ada1-2_OG0003777_OG0	276
Ada2a_OG0005051	184
Ada2b_OG0004799	270
Ada3_OG0007872	1128
AdamTS-A_OG0005247	3319
AdamTS-A_OG0012010	214
AdamTS-B_OG0008089	1748
Adar_OG0007649	1070
Adat1_OG0003596	48
Adck1_OG0006032	723
Adck5_OG0010063	752
ADD1_OG0006579	592
Adf1_OG0001636_OG0	252
Adgf-A_OG0001991_OG0	1
Adgf-A_OG0003900	15952
Adgf-A2_OG0010109	368
Adgf-B_OG0010108	1
Adgf-C_OG0001030_OG0	985
Adgf-D_OG0002208_OG0	640
Adgf-E_OG0006152	0
Adh_OG0003395_OG0	1
Adi1_OG0010940	1013
AdipoR_OG0004727	6157
CG3809_OG0004951	0
AdenoK_OG0003918_OG0	1159
Ady43A_OG0002958	1549
AdoR_OG0005733	760
adp_OG0006108	925
AdSS_OG0000854_OG0	9933
Aduk_OG0004873	961
Ae2_OG0010984	5821
CG6512_OG0010913	5024
aft_OG0006080	232
Afti_OG0005567	601
Ag5r_OG0008212	1755
Ag5r2_OG0008213	2
AGBE_OG0007237	10589
AgmNAT_OG0001753	82
ago_OG0010530	1847
AGO1_OG0007307	4701
AGO2_OG0000119_OG0	12243
Agpat1_OG0008448	571
Agpat2_OG0003465	1004
Agpat3_OG0004018	2309
Agpat4_OG0004019_OG0	587
ADPS_OG0002932	2399
agt_OG0001016_OG0	2
Spat_OG0007723	724
Ahcy_OG0001195_OG0	1121
AhcyL1_OG0011110	2823
AIF_OG0001225	858
AIMP1_OG0007108	1025
AIMP2_OG0009977	1068
AIMP3_OG0005998	498
Adk1_OG0010829	6626
Adk3_OG0005467	617
Ak6_OG0007201	201
Akap200_OG0000367_OG0	396
Akh_OG0010512	14
AkhR_OG0009627	382
akirin_OG0010441	2352
Akr1B_OG0001292	7059
Akt1_OG0005415	2256
al_OG0008749	189
Aladin_OG0007570	296
AlaRS_OG0003477	2440
AlaRS-m_OG0010596	1528
Alas_OG0006853	12638
alc_OG0006389	5177
Ald1_OG0005647	125878
Ald2_OG0005645	1
Aldh_OG0003615	14404
Aldh-III_OG0006742	18086
Aldh7A1_OG0003841_OG0	362
Alg-2_OG0001588_OG0	964
Alg1_OG0002607_OG0	1623
Alg10_OG0000709_OG0	190
Alg11_OG0012170	1547
CG8412_OG0004562	2106
Alg14_OG0001194_OG0	77
Alg2_OG0010641	999
Alg3_OG0003012	78
Alg3_OG0006966	502
CG5287_OG0001281	399
CG5287_OG0003790	480
Alg9_OG0005173	557
Alh_OG0004317	1448
Alh_OG0004319	523
Alh_OG0011430	394
alien_OG0009301	2221
ALiX_OG0005343	4139
Alk_OG0006414	3133
CG12179_OG0001176_OG0	50
Alp1_OG0010289	0
Alp10_OG0010194	11
Alp11_OG0008522	96
Alp12_OG0003717	612
Alp13_OG0001034	51
Alp2_OG0000261_OG0	6
Alp2_OG0000261_OG1	1
Alp4_OG0005779	3583
Alp6_OG0006360	22
Alp7_OG0003030	0
Alp9_OG0003931	11
alph_OG0000083_OG0	272
alph_OG0005113	2979
alpha-Catr_OG0006852	853
alpha-Est1_OG0004357	4725
alpha-Est10_OG0004350	2113
alpha-Est2_OG0000314	239
alpha-Est3_OG0004356	1487
alpha-Est6_OG0004354	2
alpha-Est7_OG0001351	4267
alpha-Est8_OG0004352	1593
alpha-Est9_OG0004351	1331
alpha-Man-Ia_OG0003130	210
alpha-Man-Ia_OG0003131	955
alpha-Man-Ia_OG0001168	1244
alpha-Man-Ib_OG0005087	708
alpha-Man-Ic_OG0011549	110
alpha-Man-IIa_OG0004878	1211
alpha-Man-IIb_OG0005229	1397
alpha-PheRS_OG0008296	1488
alpha-Spec_OG0011040	37143
alpha4GT1_OG0000948	621
alphaCOP_OG0011275	5236
alphaSnap_OG0010384	3730
alphaTub67C_OG0010998	70
Alr_OG0008278	767
alrm_OG0002498	822
Als2_OG0009863	2499
alt_OG0004894	3312
aly_OG0004083	0
Ama_OG0002112	4
Amacr_OG0009433	1042
amd_OG0001918	792
Amnionless_OG0008741	57
amon_OG0011540	1055
amos_OG0003702_OG0	0
AMPdeam_OG0008245	6473
Amph_OG0007204	10086
AMPKalpha_OG0001698	7139
Amt_OG0004607	198
Amun_OG0008385	3314
amx_OG0007575	286
Amy-p_OG0000157_OG0	379
Amy-p_OG0000157_OG0.2	3
Amyrel_OG0006416	46
ana_OG0006403	35
ana1_OG0002269	370
ana2_OG0007120	159
ana3_OG0006194	158
Ance-2_OG0003658	70
Ance-3_OG0001891_OG0	2648
Ance-3_OG0009407	2206
Ance-4_OG0006406	941
Ance-5_OG0005870	417
anchor_OG0010100	863
Andorra_OG0011741	0
Ank2_OG0010460	6152
Ankle2_OG0000780	1761
l(2)35Be_OG0003404_OG0	0
anox_OG0007490	1376
Ant2_OG0008041	31
antdh_OG0008007	9083
Antp_OG0002113	333
antr_OG0007227	9
AnxB10_OG0008082	8917
AnxB11_OG0008196	2482
AnxB9_OG0004410	25396
aop_OG0003458	1570
aos_OG0010741	1042
Aos1_OG0002145_OG0	495
AOX1_OG0005242	3598
AOX2_OG0000143_OG0	5902
AOX2_OG0000143_OG1	11
AOX4_OG0001465	96
ap_OG0005832	412
AP-1-2beta_OG0008273	3993
AP-1gamma_OG0007680	4434
AP-1mu_OG0005553	2064
AP-1sigma_OG0005334	2469
AP-2alpha_OG0008751	2238
AP-2mu_OG0004736	1790
AP-2sigma_OG0004385	820
Apc_OG0005387	2847
APC10_OG0005888	276
Apc2_OG0005308	332
APC4_OG0003171_OG0	288
APC7_OG0001703	1
ApepP_OG0000963	766
aph-1_OG0003552_OG0	489
aPKC_OG0006607	423
aPKC_OG0006608	46
aPKC_OG0006609	167
Aplip1_OG0011323	477
apn_OG0002443_OG0	4
apolpp_OG0012638	22409
app_OG0010830	928
APP-BP1_OG0010070	386
Appl_OG0007834	4658
Aprt_OG0004075	402
Aps_OG0010085	2039
apt_OG0002733	1224
CG18815_OG0010034	3112
AQP_OG0007242	7937
aqrs_OG0005393	1
aqz_OG0001049_OG1	15509
ara_OG0009939	21
aralar1_OG0001518	2906
Arc1_OG0002768_OG0	6476
Arc2_OG0006127	1010
Arc42_OG0001370_OG0	1376
Archease_OG0002289_OG0	268
Arf51F_OG0006831	2058
Arf79F_OG0012164	6776
ArfGAP1_OG0010836	1683
ArfGAP3_OG0003816_OG0	0
Arfip_OG0005451	384
Arfrp1_OG0007681	222
arg_OG0003183	37
arg_OG0007835	24
Argk_OG0011233	270411
Argk_OG0011925	3422
Argl_OG0009800	333
CG31469_OG0002209_OG0	655
ArgRS_OG0008151	1018
ArgRS-m_OG0004367	506
ari-1_OG0007878	2971
ari-2_OG0003028	1915
Arl1_OG0010003	912
Arl2_OG0004816	161
Arl5_OG0011164	372
Arl6_OG0007042	155
Arl6IP1_OG0004993	689
Arl8_OG0004797	1137
arm_OG0007636	9219
armi_OG0002027	340
Arp1_OG0004441	3567
Arp10_OG0007423	1421
Arp2_OG0001770	1715
Arp3_OG0010555	1455
Arp5_OG0001448_OG0	155
Arp53D_OG0011600	0
Arp6_OG0008512	416
Arp8_OG0007614	476
Arpc1_OG0009187	3424
Arpc2_OG0009417	1524
Arpc3A_OG0005226	527
Arpc3B_OG0008590	20
Arpc4_OG0008719	1323
Arpc5_OG0008957	492
arr_OG0007264	1799
Arr1_OG0009490	29349
Arr2_OG0004099	36440
Ars2_OG0005840	4065
Art1_OG0004911	1144
Art2_OG0008773	4
Art3_OG0004604	437
Art4_OG0004574	120
Art6_OG0004528_OG0	0
Art7_OG0001547_OG0	569
Art8_OG0009662	128
Art9_OG0002219_OG0	0
Arts_OG0000486_OG0	1706
aru_OG0003377	5148
Arv1_OG0013036	188
arx_OG0009914	37
Asap_OG0007180	3040
Asator_OG0002682_OG1	1824
Asciz_OG0010646	81
ase_OG0007840	13
asf1_OG0009889	440
ash1_OG0000982_OG0	129
ash2_OG0004623	1155
Ask1_OG0004518	4799
asl_OG0004217	185
AsnRS_OG0003707	1970
AsnRS-m_OG0006452	248
AsnS_OG0000992	900
asp_OG0004633	1
Asph_OG0006509	18040
ASPP_OG0006932	3827
CG9572_OG0008488	30357
AspRS_OG0006665	2645
AspRS-m_OG0008886	1874
asrij_OG0006972	1051
asRNA:CR31429_OG0002339_OG0	265
asRNA:CR42743_OG0003772_OG0	2
asRNA:CR43299_OG0012338_OG0	0
asRNA:CR43426_OG0012535_OG0	0
asRNA:CR43454_OG0002277_OG0	20
asRNA:CR43463_OG0001607_OG0	271
asRNA:CR43809_OG0003675_OG0	0
asRNA:CR44106_OG0002406_OG0	16
asRNA:CR44169_OG0002969_OG0	236
asRNA:CR44179_OG0001455_OG0	1711
asRNA:CR44372_OG0000331_OG0	36
asRNA:CR44372_OG0000331_OG1	11
asRNA:CR44894_OG0012090_OG0	0
asRNA:CR45044_OG0005605_OG0	187
asRNA:CR45195_OG0000203_OG0	3195
asRNA:CR45195_OG0000203_OG1	1009
asRNA:CR45350_OG0001645_OG0	2119
asRNA:CR45943_OG0010336	489
asRNA:CR46029_OG0000226_OG0	4
asRNA:CR46029_OG0000226_OG1	14
asRNA:CR46139_OG0003106_OG0	50
asRNA:CR46246_OG0011916	6
asRNA:CR46354_OG0002193_OG0	492
asRNA:CR46473_OG0000925_OG0	63
Ass_OG0001346	129
ast_OG0003560	521
AstA_OG0004634	12
AstA-R1_OG0000689	35
AstA-R2_OG0005396	29
AstC_OG0009668	2
AstC-R1_OG0010134	51
AstC-R2_OG0001295_OG0	1
AstCC_OG0009669	0
asun_OG0002419_OG0	188
Asx_OG0006138	1857
Atac1_OG0003748_OG0	102
Atac2_OG0009508	378
Atac3_OG0000828	464
Tat_OG0001330	1924
Ate1_OG0003045	2055
Atet_OG0003384	1106
Atf-2_OG0006059	367
Atf3_OG0007763	3046
Atg1_OG0009929	222
Atg1_OG0009931	1672
Atg10_OG0001598	89
Atg101_OG0008681	1421
Atg12_OG0011904	204
Atg13_OG0004817	1032
Atg14_OG0005089	1160
Atg16_OG0005703	804
Atg17_OG0004232	3168
Atg18a_OG0011152	2475
Atg18b_OG0001271_OG0	162
Atg2_OG0011112	4170
Atg3_OG0009922	1366
Atg4a_OG0009014	1798
Atg4b_OG0005256	761
Atg5_OG0007974	412
Atg6_OG0005323	1033
Atg7_OG0006714	559
Atg8a_OG0008043	14311
Atg8b_OG0005571	1
Atg9_OG0006487	1965
atilla_OG0011822	10924
atk_OG0010362	26
atl_OG0001399	10191
atms_OG0004154	734
ato_OG0004804	0
Atox1_OG0012695	949
ATP6AP2_OG0004869	12537
ATP7_OG0008369	1296
ATP8A_OG0007260	6505
ATP8A_OG0007261	96
Atpalpha_OG0002140	35264
ATPCL_OG0006680	8590
ATPsynB_OG0010987	38747
ATPsynbeta_OG0005823	142359
ATPsynbetaL_OG0001317	5
ATPsynC_OG0005792	83266
ATPsynCF6_OG0005500	14791
ATPsynCF6L_OG0010605	0
ATPsynD_OG0004477	30995
ATPsyndelta_OG0007526	21898
ATPsynE_OG0005568	17376
ATPsynG_OG0009657	17517
ATPsyngamma_OG0005690	40302
ATPsynGL_OG0009315	0
ATPsynO_OG0012619	26649
AttC_OG0000164_OG0	1169
AttC_OG0007258	613
AttD_OG0004890	3
Atu_OG0002096	811
Atx-1_OG0012102	53
Atx2_OG0011501	9617
Atxn7_OG0003444	622
aub_OG0000482_OG0	8
aurA_OG0004964	1
aurB_OG0009647	4
aust_OG0001881	3
aux_OG0003096_OG0	1600
ave_OG0006159	224
Aven_OG0003291	322
awd_OG0002664	9841
Awh_OG0010478	74
axed_OG0010262	220
Axn_OG0005720	1235
axo_OG0003993	957
axo_OG0010625	348
axo_OG0010626	1266
axo_OG0010628	96
Axs_OG0008319	3139
Axud1_OG0003447	1176
az2_OG0006736	114
azot_OG0000210_OG0	0
azot_OG0000210_OG1	0
b_OG0009189	3046
B-H1_OG0000267_OG0	490
B-H1_OG0000267_OG1	276
B4_OG0009202	2677
B52_OG0001376_OG0	5342
b6_OG0007653	103
B9d1_OG0005246	98
B9d2_OG0005830	56
bab1_OG0011327	47
bab1_OG0011328	42
bab2_OG0011326	2382
babo_OG0006628	852
babos_OG0007027	2371
Bacc_OG0008947	17556
Bace_OG0000801_OG0	2
baf_OG0003792	882
bai_OG0005189	3057
Balat_OG0007229	37
Baldspot_OG0010721	3422
ball_OG0001092_OG1	178
bam_OG0005170	0
bap_OG0001358_OG0	73
Bap111_OG0007677	1785
Bap170_OG0000903_OG0	1231
Bap55_OG0005900	668
Bap60_OG0008560	1577
IMPPP_OG0000305_OG1	16951
barc_OG0010291	748
bark_OG0008784	2066
barr_OG0000425_OG0	483
baz_OG0008596	4304
bb8_OG0005496	4
bbc_OG0007266	4903
CG18067_OG0007098	27508
bbg_OG0010871	2196
bbg_OG0010872	3106
BBIP1_OG0004876	264
BBS1_OG0010413	141
BBS4_OG0002785_OG0	73
BBS5_OG0002086	280
BBS8_OG0008755	275
BBS9_OG0006919	1466
bbx_OG0008688	4543
bc10_OG0010387_OG0	423
BCAS2_OG0005540	292
bcd_OG0002111_OG0	12
bchs_OG0003722	316
BCL7-like_OG0007566	152
bcn92_OG0007793	352
Bdbt_OG0004400	366
bdg_OG0006805	2621
bdl_OG0003385	3647
Bdp1_OG0009215	503
be_OG0000785	2282
BEAF-32_OG0006164	960
beag_OG0004860	1004
beat-Ia_OG0011784	68
beat-Ib_OG0009146	48
beat-Ic_OG0001866_OG0	7
beat-IIa_OG0005482	82
beat-IIb_OG0005481	154
beat-IIIa_OG0009463	79
beat-IIIb_OG0009460	72
beat-IIIc_OG0003687	177
beat-IV_OG0005508	188
beat-Va_OG0005024	8
beat-Vb_OG0005021	45
beat-Vc_OG0001062_OG0	10
beat-VII_OG0011542	37
beat-VII_OG0011544	30
beg_OG0004008	319
bel_OG0001048	7035
Bem46_OG0008920	389
ben_OG0000514_OG0	1922
Best1_OG0002590_OG0	4572
Best2_OG0010251	8052
Best3_OG0009963	0
Best4_OG0000558_OG0	1
Bet1_OG0003845_OG0	833
Bet3_OG0004072	441
beta-PheRS_OG0005298	941
beta-Spec_OG0007697	38516
beta'COP_OG0009212	3999
beta3GalTII_OG0012738	174
beta4GalNAcTA_OG0006521	501
beta4GalNAcTB_OG0002610	311
beta4GalT7_OG0005195	268
betaCOP_OG0008653	6340
betaggt-I_OG0008962	1088
betaGlu_OG0002667	392
CG32396_OG0011696	2
Bgb_OG0011276	349
bgcn_OG0001647	273
bgm_OG0009412	6088
BHD_OG0010421	340
bi_OG0003201	312
bi_OG0012904	35
BI-1_OG0004087	4878
bib_OG0001843_OG0	11
BicC_OG0009143	7
BicD_OG0009474	3218
CG11873_OG0005086	1440
bif_OG0003277	1334
bif_OG0012761	401
BigH1_OG0001085_OG0	0
bigmax_OG0005365	428
Bili_OG0002506_OG0	116
bin_OG0010286	5
Bin1_OG0005423	257
bin3_OG0007310	3368
bip1_OG0010560	256
Bka_OG0009250	284
blanks_OG0011885_OG0	3
Blimp-1_OG0010196	4021
Blm_OG0002608	95
Blos1_OG0006148	305
Blos2_OG0010078	218
Blos3_OG0009918	284
Blos4_OG0010933	220
blot_OG0010924	15540
blow_OG0006726	1024
blp_OG0005216	883
blw_OG0006982	154829
bma_OG0010967	30
Bmcp_OG0010022	494
bmm_OG0010858	3557
bnb_OG0001206_OG1	1216
CG5059_OG0012191	3927
bnk_OG0005787	3
bnl_OG0004512	4554
boca_OG0006727	1023
bocks_OG0002575_OG0	1184
BOD1_OG0005544	2434
boi_OG0007601	400
boi_OG0007603	152
boil_OG0012322	10
bol_OG0011238	3314
boly_OG0007153	0
BomBc1_OG0001623	45
BomBc2_OG0000769_OG0	6782
BomBc3_OG0004769	2710
BomT3_OG0011469	4761
bon_OG0004934	1505
bond_OG0004726	1739
bonsai_OG0007008	1020
Boot_OG0006400	4
bor_OG0004967	806
bora_OG0003911	6
BORCS5_OG0008208	815
BORCS6_OG0011365	245
BORCS7_OG0007103	94
borr_OG0009292	14
boss_OG0005676	2005
botv_OG0006642	649
bou_OG0007819	569
bowl_OG0008785	636
BoYb_OG0000400_OG0	2
br_OG0007659	58
br_OG0011928	5
Br140_OG0001629	1086
brat_OG0001919	534
Brca2_OG0000883	304
Brd_OG0010852	0
CG7154_OG0009310	1526
Brd8_OG0002488	401
Bre1_OG0010209	1222
Brf_OG0005483	262
Brf_OG0005485	70
brk_OG0007975	858
brm_OG0009999	3039
Brms1_OG0008442	1039
Bro_OG0011272	1
brp_OG0000499_OG1	442
l(3)72Ab_OG0009997	2591
bru1_OG0009737	20
bru1_OG0009738	396
bru2_OG0009740	5292
bru2_OG0011823	106
bru2_OG0012161	679
bru3_OG0010907	405
bru3_OG0011909	29
Bruce_OG0004896	6964
brun_OG0003663	2284
brv1_OG0000706_OG0	0
brv2_OG0010919	1
brv3_OG0011666	12
BRWD3_OG0005288	4158
brwl_OG0009277	1174
bs_OG0003002	557
bs_OG0006897	266
bsf_OG0001906_OG0	2555
Bsg_OG0009780	11787
Bsg25D_OG0003412_OG0	2229
bsh_OG0009110	1
bsk_OG0012344	1732
bt_OG0000537_OG1	305
BTBD9_OG0000546_OG0	1302
BtbVII_OG0011887	3167
btd_OG0007557	74
Btk29A_OG0001838	1144
Btk29A_OG0011763	33
btl_OG0002041	1857
btn_OG0004719	40
Btnd_OG0008611	4
btsz_OG0001035_OG1	1792
btsz_OG0004581	9
btv_OG0003692	57
btv_OG0009487	418
btz_OG0005342	2319
Bub1_OG0001806_OG0	783
Bub3_OG0005120	398
BubR1_OG0000657_OG0	128
Buffy_OG0006561	1446
bug_OG0006803	808
Bug22_OG0009372	413
BuGZ_OG0008876	1215
CG8270_OG0010257	460
bun_OG0000556	3365
bun_OG0009749	6399
bur_OG0003683_OG0	2203
Burs_OG0001045_OG0	0
bves_OG0007497	391
bves_OG0007499	327
bw_OG0006000	143
bwa_OG0009122	286
bwa_OG0012525	272
Bx_OG0008666	11
Bx_OG0008667	377
Bx42_OG0007682	2578
by_OG0005550	12358
byn_OG0010803	0
bys_OG0007950	686
c-cup_OG0012143	0
c(3)G_OG0001464_OG0	334
c11.1_OG0007569	3913
c12.1_OG0007568	958
c12.2_OG0007567	2394
C15_OG0002126_OG0	46
C1GalTA_OG0009799	864
C3G_OG0007801	6004
C901_OG0008027	10
ca_OG0005700	4022
Ca-alpha1D_OG0009140	6720
Ca-alpha1T_OG0003323	905
Ca-beta_OG0009681	832
Ca-Ma2d_OG0009139	1674
CaBP1_OG0008860	3856
cac_OG0000605_OG0	191
cact_OG0009392	16376
cactin_OG0003129	765
cad_OG0009437	1
Cad74A_OG0010922	254
Cad86C_OG0002368	1300
Cad87A_OG0001088_OG0	482
Cad89D_OG0001058_OG0	1
Cad96Ca_OG0011497	2582
Cad96Cb_OG0005172	0
Cad99C_OG0005704	1594
CadN_OG0000277_OG1	61
Caf1-105_OG0002830	97
Caf1-180_OG0007408	315
Caf1-55_OG0001036	994
cag_OG0001595_OG0	0
CAH1_OG0009192	10388
CAH13_OG0002843	0
CAH14_OG0002807	0
CAH15_OG0006256	0
CAH16_OG0000498_OG1	9
CAH2_OG0001000_OG0	2432
CAH3_OG0003177	1391
CAH5_OG0005796	134
CAH7_OG0000840	1773
CAH8_OG0004748	0
CAH9_OG0005622	1814
CAHbeta_OG0002334	269
cal1_OG0002556_OG0	505
CalpA_OG0003035	4133
CalpB_OG0010971	3531
CalpC_OG0008186	839
Calr_OG0005564	24410
Cals_OG0013279_OG0	2005
Calx_OG0002139_OG0	0
Calx_OG0004417	6259
Calx_OG0004418	3166
calypso_OG0006121	382
Cam_OG0012053	9982
CaMKI_OG0012767	5770
CaMKII_OG0013280	5911
Camp_OG0005907	466
Camta_OG0006364	804
Camta_OG0006365	104
can_OG0004061_OG0	9
CanA1_OG0005778	3231
CanB_OG0000231_OG0	255
CanB_OG0000231_OG1	2727
Cand1_OG0009382	1793
CAP_OG0000587_OG0	19076
CAP_OG0012405	34
Cap-D2_OG0005121	392
Cap-D3_OG0009448	279
Cap-G_OG0002924	569
Cap-H2_OG0004906	1150
Capa_OG0005712	360
Caper_OG0009347	7125
Capr_OG0010138	2100
caps_OG0010156	3822
caps_OG0010157	2824
capt_OG0009025	11097
capu_OG0000612_OG0	226
car_OG0007437	432
CARPA_OG0007960	25
CARPB_OG0007554	15
CarT_OG0009432	212
cas_OG0004236	2
casp_OG0006502	1421
cass_OG0009476	3528
Cat_OG0003869	12243
cathD_OG0002862	20139
cato_OG0006491	1
Catsup_OG0009538	1563
caup_OG0009938	6
cav_OG0000654	181
caz_OG0003243_OG0	1631
cbc_OG0007265	371
Cbl_OG0002051_OG0	2248
CBP_OG0001721	66
CBP_OG0007971	42
Cbp20_OG0005066	328
Cbp53E_OG0006447	1053
Cbp80_OG0007913	649
Cbp80_OG0007915	617
Cbs_OG0003124	1146
cbs_OG0007263	800
cbt_OG0008760	4390
Cby_OG0004789	73
Cc2d2a_OG0002702	120
CCAP_OG0011467	0
CCAP-R_OG0000870	63
ccb_OG0012089	2
CCDC151_OG0011900	4
CCDC53_OG0009785	316
Ccdc58_OG0010399	252
Ccdc85_OG0008917	495
CCHa1_OG0004530	23
CCHa1-R_OG0006065	347
CCHa2_OG0002186_OG0	472
CCHa2-R_OG0005836	7
Cchl_OG0004776	5523
CCKLR-17D1_OG0003334	6
CCKLR-17D1_OG0008675	41
CCKLR-17D1_OG0011744	5
CCKLR-17D3_OG0008678	87
Ccm3_OG0005250	1507
Ccn_OG0010106	208
Ccn_OG0010107	269
Ccn_OG0012179	135
Ccp84Ab_OG0000178_OG0	3
Ccp84Ac_OG0001349_OG0	1
Ccp84Ae_OG0002110_OG0	0
Ccp84Af_OG0000109_OG0	1
Ccp84Af_OG0000109_OG1	0
Ccp84Af_OG0000109_OG2	0
Ccp84Ag_OG0001348_OG0	1
Ccs_OG0006299	837
CCT1_OG0002281_OG0	2891
CCT2_OG0003145	3234
CCT3_OG0004995	3459
CCT4_OG0000979	3070
CCT5_OG0006600	2741
CCT6_OG0008508	3455
CCT7_OG0004839	1185
CCT7_OG0004841	567
CCT8_OG0007117	4816
Ccz1_OG0010481	443
cd_OG0004708	23
CD98hc_OG0001357_OG0	8585
Cda4_OG0008701	43
Cda5_OG0008721	1911
Cda9_OG0002707	1
CDase_OG0005749	1028
cdc14_OG0009306	4076
Cdc16_OG0005493	422
Cdc23_OG0009421	267
Cdc27_OG0010426	1329
Cdc2rk_OG0006290	317
Cdc37_OG0011041	1976
Cdc42_OG0008268	1848
Cdc45_OG0007388	380
Cdc5_OG0011371	1282
CDC50_OG0008483	2902
Cdc6_OG0002054	76
Cdc7_OG0007729	5500
Cdep_OG0002087	1984
Cdep_OG0004159	2353
CdGAPr_OG0009111	3621
cdi_OG0000729	2347
cDIP_OG0004394	2609
Cdk1_OG0000555_OG0	44
Cdk12_OG0009875	955
Cdk2_OG0002391	64
CDK2AP1_OG0008015	531
Cdk4_OG0006632	428
Cdk5_OG0002993	529
Cdk5alpha_OG0009389	835
Cdk7_OG0001724	293
Cdk8_OG0010977	151
Cdk9_OG0007009	428
Cdlc2_OG0000234_OG1	2761
cdm_OG0002482	1372
Cds_OG0010549	1920
Ced-12_OG0009727	629
ced-6_OG0006366	10080
CenB1A_OG0004675	2052
CenG1A_OG0003595_OG0	5512
CenG1A_OG0009182	146
Cenp-C_OG0002322	570
Cep135_OG0009952	347
Cep135_OG0009954	305
cep290_OG0004127	341
Cep89_OG0006812	0
Cep97_OG0008778	422
cer_OG0012078	1172
Cerk_OG0004182	4331
cert_OG0011161	1459
Cf2_OG0008971	2163
Cfp1_OG0007571	509
CG5789_OG0004615	744
cg_OG0006533	4043
CG10000_OG0005395	4
CG10005_OG0004963	137
CG10011_OG0005399	978
CG10013_OG0002410_OG0	0
CG10019_OG0008786	141
CG10026_OG0009081	516
CG10029_OG0004344	0
CG10031_OG0008792	1357
CG10035_OG0004420	572
CG10038_OG0001436_OG0	607
CG10041_OG0012259_OG0	1
CG10051_OG0007036	1
CG10053_OG0004336	184
CG10055_OG0004329	937
CG10062_OG0007038	115
CG10063_OG0010284	5
CG10064_OG0010282	12
CG10068_OG0004321	624
CG10073_OG0000065_OG2	5
CG10075_OG0010279	1107
CG10077_OG0010277	15185
CG10082_OG0005964	7063
CG10086_OG0001355	0
CG10089_OG0010567	262
CG10098_OG0004320	906
CG10104_OG0006132	1
CG10116_OG0010569	14
CG10126_OG0005023	3707
CG10132_OG0009091	1972
CG10137_OG0009093	654
CG10139_OG0006151	584
CG10140_OG0010573	11
CG10147_OG0010256	158
CG10151_OG0006160	68
CG10154_OG0010575	5
CG10163_OG0010252	0
CG10164_OG0001489	0
CG10165_OG0011781	304
CG10171_OG0010163	441
CG10175_OG0005507	3557
CG10177_OG0001079_OG0	0
CG10184_OG0005509	611
CG10185_OG0005203	10
CG10189_OG0009087	259
CG10194_OG0009085	224
CG10195_OG0003572	371
CG10205_OG0006168	6383
CG10208_OG0005527	379
CG10209_OG0006169	568
CG10211_OG0009505	29554
CG10222_OG0010165	161
CG10226_OG0010249	841
CG10237_OG0003462	26380
CG1024_OG0004294	296
CG10252_OG0011517	0
CG10254_OG0002565	2619
CG10257_OG0006606	515
CG10264_OG0005208	0
CG10265_OG0006935	83
CG10274_OG0003940	1097
CG10280_OG0004257	0
CG10283_OG0001907_OG0	557
CG10286_OG0004292	530
CG10298_OG0004288	0
CG10300_OG0005516	1
CG10301_OG0005515	1
CG10307_OG0005957	1413
CG10311_OG0004972	2892
CG10317_OG0004974	1
CG10321_OG0005965	2735
CG10324_OG0004994	291
CG10332_OG0005992	1
CG10333_OG0009507	1235
CG10336_OG0009516	45
CG10337_OG0009096	675
CG10338_OG0009517	373
CG10339_OG0006873	1262
CG10340_OG0001059_OG0	2209
CG10341_OG0009518	251
CG10343_OG0009520	304
CG10344_OG0007020	96
CG10345_OG0002430_OG0	9661
CG10347_OG0000607_OG0	191
CG10348_OG0003704	304
CG10352_OG0008207	31
CG10353_OG0008206	2408
CG10357_OG0010470	40
CG10359_OG0010469	2380
CG10361_OG0010014	215
CG10362_OG0008202	363
CG10365_OG0005518	2173
CG10366_OG0009102	748
CG10375_OG0005526	795
CG10376_OG0009519	942
CG10383_OG0001909	3881
CG10384_OG0007018	51
CG10405_OG0004983	25
CG10407_OG0005207	746
CG10413_OG0003703_OG0	1581
CG10417_OG0013094	1857
CG10418_OG0010832	246
CG10425_OG0002500	565
CG10428_OG0001263_OG0	299
CG10431_OG0001914	118
CG10433_OG0006904	2292
CG10435_OG0002296_OG0	1081
CG10444_OG0007082	259
CG10445_OG0001356	119
CG10459_OG0001605_OG0	3
CG10462_OG0009105	1058
CG10463_OG0009108	367
CG10466_OG0012145	194
CG10467_OG0010233	515
CG10469_OG0010232	158
CG10470_OG0009541	735
CG10472_OG0000811_OG0	144
CG10479_OG0010225	852
CG10481_OG0009114	33
CG10483_OG0010221	803
CG10486_OG0010219	3
CG10492_OG0009544	1179
CG10494_OG0006908	242
CG10495_OG0009546	141
CG10505_OG0006927	20
CG10508_OG0010314	832
CG10510_OG0003948	3
CG10513_OG0005163	728
CG10514_OG0005162	26
CG10516_OG0009998	307
CG10527_OG0002810_OG0	23650
CG10543_OG0006262	4938
CG10550_OG0000747	6037
CG10555_OG0008527	1122
CG10561_OG0009552	1810
CG10565_OG0010321	2635
CG10576_OG0010200	3215
CG10581_OG0010326	17
CG10584_OG0010328	277
CG10587_OG0000094_OG0	0
CG10587_OG0000094_OG1	0
CG10587_OG0000094_OG2	0
CG10589_OG0003950	0
CG10591_OG0010195	7
CG10597_OG0003317	0
CG10598_OG0011740	3
CG10600_OG0009530	5274
CG10602_OG0009532	6264
CG10616_OG0010838	1146
CG10621_OG0001911	333
CG10623_OG0001912	902
CG10628_OG0009107	511
CG10631_OG0001241	2676
CG10646_OG0009949	255
CG10654_OG0009947	107
CG10657_OG0009951	6705
CG10660_OG0010840	361
CG10663_OG0010839	275
CG10669_OG0005156	215
CG10674_OG0010603	721
CG10680_OG0003577	4902
CG10681_OG0009950	206
CG10700_OG0011812	0
CG10702_OG0009548	755
CG10710_OG0010908	502
CG10713_OG0010576	54
CG10725_OG0010574	0
CG10730_OG0000951	84
CG10731_OG0006517	260
CG10737_OG0006638	34570
CG10738_OG0010568	190
CG1074_OG0007339	486
CG10747_OG0009127	957
CG10748_OG0011855_OG0	0
CG10749_OG0003913_OG0	0
CG10750_OG0009561	1
CG10752_OG0010150_OG0	0
CG10761_OG0008304	0
CG1077_OG0004263	1
CG10793_OG0003237	0
CG10795_OG0006915	304
CG10799_OG0003081	485
CG10801_OG0012112	3
CG10802_OG0008133	1321
CG10803_OG0008134	557
CG10804_OG0008132	327
CG10809_OG0010976	353
CG10814_OG0007257	2
CG10822_OG0007072	0
CG10839_OG0009144	0
CG10841_OG0002198_OG0	27
CG10853_OG0003980_OG0	0
CG10859_OG0009209	0
CG10862_OG0002017_OG1	4991
CG10863_OG0010486	3621
CG10863_OG0012194_OG0	13
CG10864_OG0005043	437
CG10866_OG0010485	449
CG10874_OG0003457	1305
CG10877_OG0002385_OG0	45
CG10887_OG0002183_OG0	0
CG10898_OG0002547	347
CG1090_OG0003105_OG0	518
CG10903_OG0002293_OG0	265
CG10904_OG0011634	195
CG10907_OG0001984_OG0	272
CG10909_OG0005022	0
CG10910_OG0006092	3
CG10911_OG0006095	0
CG10912_OG0000471	0
CG10914_OG0006109	172
CG10919_OG0001352	9
CG1092_OG0001161_OG0	74
CG10920_OG0007959	0
CG10927_OG0006710	82
CG10931_OG0006071	3
CG10932_OG0007954	1546
CG10934_OG0002756_OG0	7
CG10939_OG0005908	6148
CG10947_OG0009415	3498
CG10948_OG0009927	1307
CG10949_OG0009416	278
CG10950_OG0012279	2
CG10958_OG0001743	154
CG10959_OG0008299	132
CG10962_OG0007748	55
CG10970_OG0003173	66
CG10973_OG0012539	353
CG10979_OG0004244	804
CG10984_OG0009934	508
CG10996_OG0008249	12
CG11000_OG0004245	33
CG11007_OG0003037	302
CG11018_OG0007064	0
CG11029_OG0001270	31
CG1103_OG0003103_OG0	284
CG11030_OG0003728	1125
CG11034_OG0001268	150
CG11035_OG0002292_OG0	780
CG11041_OG0001654	9
CG11044_OG0007073	2111
CG1105_OG0004314	3002
CG11050_OG0009604	5542
CG11060_OG0006765	1
CG11068_OG0011716	3
CG11069_OG0004655	1276
CG11076_OG0001759	1065
CG11077_OG0000549_OG0	0
CG11085_OG0008456	3
CG11089_OG0004653	472
CG11095_OG0003249	373
CG11099_OG0007074	795
CG11103_OG0003250	387
CG11106_OG0012330	0
CG11109_OG0001964	354
CG11110_OG0006619	251
CG11123_OG0006752	392
CG11125_OG0006747	648
CG11127_OG0006744	424
CG1113_OG0004171	109
CG11131_OG0001957_OG0	12
CG11134_OG0003251	398
CG11141_OG0006745	881
CG11145_OG0006754	0
CG11147_OG0003729	16921
CG11149_OG0003730	3
CG11151_OG0008256	4480
CG11159_OG0006283	7
CG1116_OG0004164	1138
CG11162_OG0008263	2
CG11168_OG0004657	1233
CG11170_OG0006462	226
CG11178_OG0003327	501
CG11180_OG0006625	838
CG11191_OG0007189	1388
CG11192_OG0007095	1
CG11200_OG0007088	11281
CG11211_OG0012938	71251
CG11226_OG0012166_OG0	1
CG11227_OG0007505	0
CG1124_OG0002090	10626
CG11241_OG0003815_OG0	3
CG11247_OG0009861	481
CG11248_OG0003830_OG0	173
CG11249_OG0009864	22
CG11251_OG0001998	0
CG11257_OG0007039	324
CG11263_OG0001789	7
CG11267_OG0011856	1196
CG11269_OG0006458	0
CG11275_OG0002906	4385
CG11279_OG0003924_OG0	336
CG11286_OG0004361	0
CG1129_OG0002085	649
CG11291_OG0003029	5
CG11294_OG0007761	1
CG11298_OG0007031	0
CG11309_OG0010303	1265
CG11317_OG0012026	217
CG11318_OG0000756	33
CG11319_OG0009603	778
CG11327_OG0009628	68
CG11333_OG0002657_OG0	0
CG11334_OG0005804	2514
CG11342_OG0011920	52
CG11345_OG0011138	21
CG11349_OG0011131	1
CG11353_OG0011127	100
CG11356_OG0008477	24
CG11357_OG0011126	310
CG1136_OG0010499	2185
CG11367_OG0000806_OG0	7
CG11369_OG0011699	5
CG1137_OG0004303	2
CG11370_OG0003817_OG0	0
CG11377_OG0008723	921
CG11378_OG0007395	788
CG11379_OG0007397	0
CG11380_OG0007400	12
CG11381_OG0007402	1
CG11382_OG0007404	24
CG11384_OG0007396	0
CG1139_OG0004077	0
CG11391_OG0001026_OG0	78
CG11396_OG0010345	574
CG11398_OG0007405	171
CG11403_OG0007406	505
CG11404_OG0012169	0
CG11406_OG0006889	6
CG11409_OG0007766	65
CG11413_OG0011575	165
CG11414_OG0006019	2838
CG11417_OG0007590	908
CG1142_OG0012974	436
CG11425_OG0009823	310
CG11426_OG0009824	8095
CG1143_OG0011104	2419
CG11436_OG0003200	144
CG11437_OG0009825	5
CG11438_OG0009826	109
CG11447_OG0004515	518
CG11449_OG0000981_OG1	13
CG11453_OG0001027_OG0	796
CG11454_OG0001792	253
CG11456_OG0003951	271
CG11459_OG0000135_OG1	579
CG1146_OG0011093	6601
CG11470_OG0000857	2
CG11474_OG0005934	1180
CG11475_OG0005935	49
CG11498_OG0001515	375
CG11504_OG0002630	514
CG11523_OG0009832	219
CG11529_OG0010828	388
CG11537_OG0010640	2215
CG11550_OG0002660	2387
CG11560_OG0010817	488
CG11562_OG0008742	233
CG11563_OG0002662	351
CG11566_OG0007496	20
CG11570_OG0004027	1
CG11581_OG0008240	0
CG11583_OG0010538	382
CG11584_OG0008239	2
CG11585_OG0012335	0
CG11586_OG0010534	447
CG11590_OG0001741	602
CG11593_OG0010497	541
CG11594_OG0010492	1159
CG11596_OG0007629	519
CG11601_OG0008739	421
CG11608_OG0000142_OG0	1
CG1161_OG0004180	2954
CG11617_OG0008731	618
CG11619_OG0003864_OG0	6
CG11626_OG0011450	8
CG11629_OG0003739	0
CG11630_OG0009580	1
CG11634_OG0009583	0
CG11635_OG0007156	9
CG11638_OG0007387	238
CG11655_OG0001745_OG0	1579
CG11656_OG0005013	2
CG11658_OG0010025	861
CG11663_OG0012087	0
CG11664_OG0011395	0
CG11666_OG0012316	0
CG11668_OG0002452	109
CG11670_OG0005008	11
CG11672_OG0004805	0
CG11674_OG0008231	19
CG11679_OG0008511	297
CG11686_OG0002448_OG0	2404
CG11693_OG0004810	150
CG11694_OG0000225_OG0	0
CG11694_OG0000225_OG1	58
CG11695_OG0007879	695
CG11696_OG0007880	622
CG11698_OG0002319_OG0	0
CG11699_OG0007882	1148
CG11703_OG0002165_OG0	0
CG11710_OG0001691_OG0	432
CG1172_OG0004189	518
CG11722_OG0001391	367
CG11723_OG0003571	341
CG11726_OG0010048	0
CG11737_OG0001419_OG0	1764
CG11741_OG0001420_OG0	5
CG11752_OG0007995	3090
CG11755_OG0000851	214
CG11756_OG0007997	42
CG11760_OG0004826	308
CG11768_OG0004832	300
CG11771_OG0005200	2155
CG11777_OG0006309	298
CG11779_OG0004481	1148
CG11786_OG0012799	38
CG11788_OG0007083	100
CG11790_OG0005187	2467
CG11791_OG0012008	3779
CG11807_OG0003009_OG0	615
CG11808_OG0006841	235
CG11811_OG0004058	471
CG11816_OG0008636	0
CG11835_OG0000264_OG0	9757
CG11835_OG0000264_OG1	6621
CG11837_OG0005082	180
CG11841_OG0005083	3634
CG11842_OG0000856_OG1	818
CG11843_OG0011490	158
CG11852_OG0002502_OG0	559
CG11854_OG0005171	129
CG11857_OG0005167	1344
CG11858_OG0005166	277
CG11878_OG0000055_OG0	0
CG11878_OG0000055_OG1	15
CG11878_OG0000055_OG2	67
CG11882_OG0005094	128
CG11883_OG0006313	1028
CG11885_OG0003355	250
CG11892_OG0005161	21
CG11893_OG0000039_OG2	38
CG11899_OG0005100	3635
CG11902_OG0005155	345
CG11906_OG0001618	470
CG11911_OG0008747	2
CG11912_OG0008746	0
CG11920_OG0005183	238
CG11927_OG0003556	735
CG11929_OG0011773	0
CG11961_OG0001155_OG0	1183
CG11964_OG0004848	217
CG11970_OG0004849	1470
CG11975_OG0004850	1116
CG11977_OG0012457_OG0	1
CG11980_OG0002337	142
CG11983_OG0004852	64
CG11986_OG0004855	68
CG11997_OG0004862	5
CG11999_OG0004179	1263
CG12003_OG0004112	1
CG12004_OG0011286	3510
CG12009_OG0010662	0
CG12010_OG0010671	160
CG12011_OG0011025	5
CG12012_OG0010672	718
CG12016_OG0010666	1255
CG12017_OG0010661	4
CG12020_OG0011042	1
CG12024_OG0011050	844
CG12025_OG0011053	920
CG12035_OG0011029	1
CG12038_OG0011331	146
CG12054_OG0000497	2461
CG12056_OG0003138	669
CG12057_OG0003139	0
CG12061_OG0000938_OG0	1
CG12065_OG0007412	5290
CG12069_OG0001519	0
CG12071_OG0011553	128
CG12071_OG0013484	165
CG12075_OG0007754	6614
CG1208_OG0004248	680
CG12081_OG0007411	964
CG12084_OG0011296	2471
CG12091_OG0011293	5842
CG12093_OG0011111	1700
CG12096_OG0008559	485
CG12099_OG0011289	10090
CG12104_OG0011284	249
CG12105_OG0004111	766
CG12106_OG0007586	111
CG12107_OG0006719	379
CG12111_OG0007413	6
CG12112_OG0012598_OG0	68
CG12115_OG0007587	1
CG12116_OG0008625	1556
CG12118_OG0007585	2787
CG12121_OG0007579	2854
CG12123_OG0003325	234
CG12128_OG0002879	688
CG12129_OG0002878	825
CG1213_OG0002105	1623
CG12134_OG0006319	189
CG12147_OG0004192	0
CG12155_OG0003210	953
CG12159_OG0002860	387
CG12164_OG0006760	1
CG12170_OG0002098	1161
CG12171_OG0004222	1408
CG12173_OG0004172	737
CG12177_OG0008262	1357
CG1218_OG0002103	271
CG12182_OG0011099	136
CG12194_OG0008975	638
CG12204_OG0001687	116
CG12206_OG0008131	27
CG12209_OG0002818	21
CG12213_OG0002418	1399
CG12219_OG0007713	730
CG12224_OG0000651_OG1	1079
CG12231_OG0003119	0
CG12236_OG0008414	665
CG12237_OG0007424	1163
CG12239_OG0001754	982
CG12241_OG0001396	503
CG12253_OG0011818	126
CG12256_OG0004947	113
CG12259_OG0005539	504
CG12268_OG0005336	944
CG1227_OG0004337	313
CG12278_OG0004413	0
CG12279_OG0004445	207
CG12288_OG0009457	33
CG12289_OG0010046	0
CG12290_OG0002618	6125
CG12299_OG0009634	387
CG12301_OG0001981	336
CG12307_OG0009694	0
CG1231_OG0011372	45
CG12316_OG0009955	948
CG12320_OG0005053	101
CG12321_OG0001064_OG0	804
CG12325_OG0002854	438
CG1233_OG0011370	1428
CG1234_OG0004335	566
CG12341_OG0002848	339
CG12343_OG0002853	636
CG12344_OG0002855	858
CG12355_OG0012373	159
CG1236_OG0002100	696
CG12362_OG0000821_OG0	0
CG12374_OG0007223	0
CG12375_OG0009777	1044
CG12379_OG0008514	65
CG12384_OG0006229	3403
CG1239_OG0004237	96
CG12395_OG0001736	0
CG12398_OG0008359	10
CG12402_OG0002224_OG0	37
CG12420_OG0002594_OG0	6
CG12426_OG0005340	1
CG12438_OG0003802	0
CG12439_OG0009296	0
CG12446_OG0001786_OG0	1
CG12448_OG0009145	0
CG1246_OG0011105	7
CG12464_OG0011955	0
CG12470_OG0007846	1
CG12479_OG0008243	0
CG12480_OG0008242	1
CG12481_OG0008237	0
CG12490_OG0000233_OG1	0
CG12496_OG0007599	0
CG12498_OG0008105	0
CG12499_OG0002285_OG0	535
CG12502_OG0011339	26
CG12507_OG0008176	8
CG12511_OG0009568	0
CG12516_OG0005410	0
CG12517_OG0009649	4
CG12520_OG0010149	10
CG12521_OG0012944	19
CG12531_OG0008272	107
CG12535_OG0008128	0
CG12539_OG0008363	2
CG12540_OG0008220	11
CG12541_OG0007825	139
CG12560_OG0012234	409
CG12567_OG0012740	2239
CG12576_OG0001784_OG0	5048
CG12581_OG0001679_OG0	5476
CG12589_OG0011424	0
CG12590_OG0011977	0
CG12594_OG0005596	160
CG12607_OG0011139	2
CG12609_OG0008677	0
CG12617_OG0003653	0
CG12620_OG0009462	0
CG12637_OG0008050	0
CG12643_OG0007518	223
CG1265_OG0010531	4925
CG12655_OG0000445_OG2	2636
CG12659_OG0007410	129
CG12661_OG0007749	4
CG12662_OG0007747	2
CG12672_OG0007868	83
CG12674_OG0003570	0
CG12679_OG0001731_OG0	0
CG12680_OG0001718	0
CG12682_OG0012323	0
CG12691_OG0007931	0
CG12692_OG0000634_OG0	21
CG12693_OG0012106	0
CG12698_OG0008169	5
CG12699_OG0000230_OG1	0
CG12702_OG0001192	22
CG12708_OG0000271_OG0	7
CG12708_OG0000271_OG0.2	40
CG1271_OG0010635	891
CG12713_OG0003881_OG0	37
CG12716_OG0008438	0
CG12723_OG0008557	197
CG12728_OG0000928_OG0	191
CG12729_OG0011725	4
CG1273_OG0010536	159
CG12730_OG0007375	957
CG12744_OG0000893	241
CG12746_OG0004208	2280
CG1275_OG0011072	2403
CG12768_OG0001283_OG0	298
CG12769_OG0007187	132
CG12773_OG0003140	1109
CG12782_OG0012281	2
CG12783_OG0000743_OG0	23
CG12784_OG0005236	0
CG12795_OG0008825	490
CG12811_OG0002240	1085
CG12817_OG0002595_OG0	30
CG12818_OG0004897	286
CG12822_OG0001599	1767
CG12825_OG0001130_OG1	58
CG12826_OG0002951	71
CG12828_OG0011622	1
CG12831_OG0011623_OG0	0
CG12836_OG0002963_OG0	5
CG12848_OG0006045	448
CG12849_OG0011577	7
CG12851_OG0005862	105
CG12857_OG0006163	1
CG12860_OG0006154	15
CG12861_OG0006153	0
CG12862_OG0011585_OG0	1
CG12863_OG0011584	302
CG12866_OG0002772	1
CG12868_OG0001564	351
CG12869_OG0006145	329
CG12869_OG0006146	96
CG12877_OG0001472_OG0	24
CG1288_OG0001350	0
CG12880_OG0005345	13
CG12883_OG0001474	165
CG12885_OG0001477	374
CG12895_OG0006308	1186
CG12909_OG0002821	99
CG12910_OG0006305	229
CG12911_OG0006304	18
CG12914_OG0002819	0
CG12917_OG0002815	1
CG12920_OG0006291	1
CG12926_OG0006349	622
CG12929_OG0006357	112
CG12934_OG0006315	4
CG12935_OG0002846	263
CG12942_OG0001596_OG0	25
CG12945_OG0004570	719
CG12947_OG0004568	55
CG12948_OG0004558	224
CG12963_OG0001641_OG0	0
CG12964_OG0002996_OG0	4
CG12970_OG0006808	55
CG12971_OG0010294	1
CG12974_OG0010307	80
CG12983_OG0010332	1
CG12984_OG0003949	2
CG12985_OG0000915	53
CG12986_OG0011685	1
CG1299_OG0000523_OG0	7217
CG12990_OG0007696	5
CG12991_OG0007703	2815
CG12992_OG0011688	35
CG12994_OG0007707	1
CG12995_OG0008599	2
CG12998_OG0011739	4
CG13000_OG0011738	0
CG13001_OG0008580	142
CG13002_OG0008577	4
CG13003_OG0008572	1145
CG13004_OG0008570	213
CG13005_OG0008567	79
CG13008_OG0008305	0
CG13010_OG0003260	0
CG13012_OG0008317	540
CG13014_OG0008547	267
CG13016_OG0006536	251
CG13018_OG0006537	144
CG13021_OG0003241	2
CG13022_OG0010698	64
CG13023_OG0010699	0
CG13024_OG0010708	563
CG13026_OG0010716	721
CG13028_OG0004010	6
CG13031_OG0012200	398
CG13032_OG0004014_OG0	3
CG13033_OG0010736	0
CG13038_OG0010761	8
CG13039_OG0010762	2
CG1304_OG0000265_OG0	0
CG1304_OG0000265_OG1	0
CG13040_OG0010763	0
CG13041_OG0000280_OG0	1
CG13041_OG0000280_OG0.2	0
CG13042_OG0010767	8
CG13043_OG0000281_OG0	0
CG13043_OG0000281_OG1	1
CG13044_OG0010768	4
CG13045_OG0000814	0
CG13046_OG0010771	4
CG13047_OG0010772	0
CG13048_OG0010773	0
CG13049_OG0010774	0
CG13051_OG0011898	0
CG13053_OG0010778	0
CG13054_OG0010779	0
CG13055_OG0010780	4
CG13056_OG0010757	0
CG13058_OG0004021	0
CG13059_OG0010764	0
CG13062_OG0010766	4
CG13064_OG0010775	0
CG13065_OG0010776	0
CG13066_OG0012201	0
CG13068_OG0002030_OG1	23
CG13069_OG0004022	1
CG1307_OG0004308	736
CG13070_OG0012202	0
CG13071_OG0011899	26
CG13073_OG0012731_OG0	8
CG13074_OG0010797	37
CG13075_OG0000216_OG0	2
CG13075_OG0000216_OG1	3
CG13077_OG0009097	1668
CG13078_OG0003575_OG0	0
CG13081_OG0003574	1
CG13082_OG0009094	23
CG13083_OG0009084	0
CG13084_OG0009083	25
CG13085_OG0001922	69
CG13086_OG0003709	199
CG13088_OG0001266	75
CG1309_OG0010533	2131
CG13096_OG0003720	509
CG13097_OG0001923	388
CG13101_OG0009304	993
CG13102_OG0009298	0
CG13108_OG0009295	70
CG13110_OG0011792	0
CG13113_OG0001247_OG0	0
CG13114_OG0009279	0
CG13116_OG0001878	2938
CG13123_OG0001877	52
CG13124_OG0003502	28987
CG13126_OG0003515	266
CG13127_OG0001844	0
CG13131_OG0000790_OG0	0
CG13133_OG0003525	31
CG1314_OG0011674	0
CG13144_OG0009363	85
CG13148_OG0007214	4
CG13151_OG0006215	115
CG13154_OG0006206	3
CG13155_OG0006196	18
CG13157_OG0002779	0
CG1316_OG0000430_OG0	1846
CG13168_OG0006184	12
CG1317_OG0011084	6668
CG13170_OG0006182	0
CG13171_OG0006180	0
CG13177_OG0012831	21
CG13185_OG0002928	700
CG13186_OG0006594	1
CG13192_OG0006567	352
CG13193_OG0006565	42
CG13196_OG0006560	4
CG13197_OG0006563	470
CG13202_OG0001123_OG0	5
CG13203_OG0006235	7
CG13204_OG0006233	631
CG13215_OG0002793_OG0	0
CG13216_OG0001568_OG0	0
CG13218_OG0002791_OG0	0
CG13220_OG0001573_OG0	0
CG13223_OG0001571_OG0	0
CG13226_OG0002794_OG0	0
CG13227_OG0006218_OG0	0
CG13228_OG0011587_OG0	0
CG13229_OG0002786_OG0	11
CG13229_OG0002787_OG0	432
CG13231_OG0006217	1
CG13239_OG0009815	5
CG1324_OG0007509	0
CG13243_OG0009147	0
CG13247_OG0010378	43
CG13248_OG0010371	241
CG13250_OG0011870	14
CG13251_OG0010355	293
CG13252_OG0003952	994
CG13258_OG0009399	29
CG13272_OG0008882	0
CG13280_OG0008881	1
CG13282_OG0008887	15
CG13285_OG0010583	325
CG13287_OG0010216	1
CG13288_OG0010220	4
CG13293_OG0003937	145
CG13295_OG0010231	1166
CG13297_OG0010242	0
CG13299_OG0011864	3
CG13300_OG0003943	201
CG13305_OG0011196	21
CG13306_OG0011204	128
CG13308_OG0004102	0
CG13309_OG0011211	0
CG13310_OG0011207	37
CG13312_OG0011210	0
CG13313_OG0004105_OG0	1
CG13314_OG0011224	20
CG13315_OG0011237	1025
CG13318_OG0004834	2207
CG13319_OG0006667	243
CG13321_OG0006673	12
CG13326_OG0006545	4
CG13330_OG0007271	1
CG13331_OG0007273	26
CG13332_OG0007274	5
CG13334_OG0007281	0
CG13337_OG0011662	100
CG13339_OG0007296	376
CG13344_OG0007304	285
CG13358_OG0007351	564
CG13359_OG0012499	25
CG13360_OG0010145	988
CG13361_OG0003189	5
CG13362_OG0007862	0
CG13364_OG0001174_OG0	0
CG13365_OG0007831	1212
CG13367_OG0003188_OG0	525
CG13369_OG0003181	1506
CG13375_OG0007847	15
CG13377_OG0007849	671
CG13380_OG0010135	1
CG13384_OG0003473	1076
CG13385_OG0012520	0
CG13386_OG0003471	182
CG1339_OG0006721	4
CG13390_OG0003479	292
CG13392_OG0003476	182
CG13397_OG0003469	182
CG13398_OG0003468	402
CG13403_OG0008236	1
CG13404_OG0008224	74
CG13405_OG0011376	1
CG13407_OG0004768	2
CG13408_OG0004770	38
CG13409_OG0004775	329
CG13423_OG0007099	1590
CG13426_OG0011654	0
CG13427_OG0003049	2
CG13428_OG0007100	59
CG13430_OG0001658	389
CG13436_OG0006622	4
CG13437_OG0006285	280
CG13438_OG0006243	0
CG1344_OG0012226	381
CG13442_OG0006244	13
CG13443_OG0006248	0
CG13445_OG0003880	0
CG13449_OG0009980	37
CG13454_OG0003875_OG0	2
CG13455_OG0009966	8
CG13457_OG0001288	10
CG13458_OG0004037	404
CG13460_OG0010841	1
CG13465_OG0000343_OG0	0
CG13471_OG0004048	3
CG13473_OG0010860	0
CG13474_OG0004049	0
CG13476_OG0012898	2
CG13481_OG0000339_OG0	44
CG13481_OG0000339_OG1	0
CG13484_OG0010886	154
CG13488_OG0001544_OG1	0
CG13492_OG0005946	0
CG13501_OG0005936	5
CG13502_OG0005931	49
CG13502_OG0012991	10
CG13506_OG0007028	5233
CG13510_OG0006998	504
CG13511_OG0006997	18
CG13516_OG0006995	483
CG13526_OG0006986	0
CG13527_OG0006984	2
CG13531_OG0006978	864
CG13532_OG0006975	93
CG13538_OG0005981	0
CG13539_OG0012044	0
CG1354_OG0007555	3136
CG13541_OG0012280	0
CG13544_OG0005976	0
CG13545_OG0012580	2
CG13551_OG0000540_OG1	105384
CG13551_OG0012048	1507
CG13557_OG0012477	0
CG13558_OG0001556	0
CG13559_OG0012047	27
CG13561_OG0011643	2
CG13562_OG0011631	24
CG13575_OG0006892	22
CG13577_OG0001150_OG0	1
CG13578_OG0006898	674
CG13579_OG0006013	34
CG1358_OG0006724	838
CG13581_OG0002746	2
CG13585_OG0011574	4444
CG13587_OG0006025	29
CG13594_OG0006033	100
CG13599_OG0005537	35
CG1360_OG0006725	63
CG13601_OG0005534	486
CG13603_OG0005332	1545
CG13605_OG0005319	956
CG13606_OG0005306	259
CG13607_OG0005318	636
CG13609_OG0012982	10
CG13613_OG0005278	0
CG13614_OG0002525_OG0	0
CG13615_OG0002524	0
CG13616_OG0005272	13
CG13618_OG0005267	102
CG13622_OG0005268	21
CG13623_OG0005265	529
CG13625_OG0004618	571
CG13627_OG0004629	114
CG13630_OG0004630	1000
CG13631_OG0004635	1147
CG13634_OG0004637	10
CG13641_OG0004650	108
CG13643_OG0002274	67
CG13653_OG0002504	1
CG13654_OG0005174	247
CG13663_OG0011496	470
CG13667_OG0004090_OG0	202
CG13670_OG0011168	5
CG13671_OG0004086_OG0	318
CG13675_OG0000560_OG2	10
CG13676_OG0003984	300
CG13678_OG0000129_OG3	3
CG1368_OG0008241	4
CG13685_OG0010463	142
CG13689_OG0008772	75
CG13690_OG0008752	24
CG13692_OG0008754	0
CG13698_OG0010125	1233
CG13699_OG0003907_OG0	3
CG13705_OG0010610	26
CG13707_OG0010613	47
CG13708_OG0010614	2
CG1371_OG0006292	1639
CG13711_OG0010618	0
CG13712_OG0010619	0
CG13713_OG0010620	1
CG13716_OG0010627	5
CG13720_OG0004084	0
CG13721_OG0012208	0
CG13722_OG0011130	942
CG13723_OG0010915	0
CG13724_OG0010917	0
CG13725_OG0010918	1
CG13727_OG0004055	37
CG13728_OG0010923	0
CG13731_OG0011910	21
CG13733_OG0010089	0
CG13738_OG0011907	14
CG13739_OG0002891	21
CG13743_OG0006405	134
CG13744_OG0006409	0
CG13747_OG0006408	0
CG13748_OG0006626	5
CG13751_OG0001660_OG0	435
CG13760_OG0007606	514
CG13766_OG0009602	147
CG13771_OG0009612	6
CG13775_OG0003750_OG0	70
CG13784_OG0000956_OG0	1091
CG13786_OG0003631	0
CG13796_OG0001883_OG0	1025
CG13801_OG0000219_OG0	0
CG13801_OG0000219_OG1	1
CG13806_OG0011077	0
CG13807_OG0011075	182
CG13810_OG0011066	0
CG13813_OG0010189	339
CG13829_OG0011464	0
CG13833_OG0004687	3736
CG13837_OG0002276	0
CG13838_OG0011993	0
CG13841_OG0004694	1036
CG13842_OG0004706	10
CG13847_OG0004737	7
CG13850_OG0004743	788
CG13855_OG0004744	7
CG13856_OG0004745	888
CG13857_OG0004746	8
CG13862_OG0004760	1
CG13868_OG0007089	24082
CG13868_OG0013578	4339
CG13869_OG0007075	7
CG1387_OG0008528	31
CG13870_OG0007093	7
CG13871_OG0003047	34
CG13872_OG0007071	3
CG13875_OG0011381	385
CG13876_OG0001334_OG0	104
CG13877_OG0011937	126
CG13884_OG0000403_OG0	0
CG13887_OG0011343	4347
CG13891_OG0002060	7
CG13893_OG0011360	1797
CG13894_OG0004129	240
CG13895_OG0004128	576
CG13901_OG0011344	192
CG13907_OG0011337	4905
CG13912_OG0011325	238
CG13917_OG0011285	10014
CG13919_OG0011274	124
CG13920_OG0011271	1923
CG13921_OG0011032	100
CG13924_OG0011054	112
CG13926_OG0011282	408
CG13928_OG0011279	1263
CG13930_OG0011024	10
CG13931_OG0004073	0
CG13933_OG0011036	1287
CG13937_OG0011056	2539
CG13949_OG0003375	62
CG13950_OG0003376	117
CG13954_OG0006374	138
CG13955_OG0002890_OG0	4
CG13962_OG0012240	8
CG13970_OG0009133_OG0	0
CG13972_OG0005361	0
CG13983_OG0002696	5
CG13991_OG0000661_OG1	2
CG13992_OG0002070_OG0	5
CG13994_OG0011942	350
CG13995_OG0000538_OG0	121
CG13999_OG0000662_OG0	47
CG14005_OG0001926	266
CG14006_OG0001927	0
CG14007_OG0009567	3
CG14011_OG0003731	194
CG14013_OG0003734	0
CG14014_OG0009443	1
CG14015_OG0009446	108
CG14017_OG0003733	0
CG14020_OG0003686	80
CG14022_OG0008831	4550
CG14024_OG0003410_OG0	18
CG14034_OG0008836	25
CG14036_OG0008842	0
CG14042_OG0001816	57
CG14043_OG0003425	824
CG14044_OG0008964	99
CG14050_OG0000684	61
CG14052_OG0007777	3
CG14053_OG0012099	1
[truncated: 9,910 more rows]
