# Supplementary material for: Evolution of chemosensory tissues and cells across ecologically diverse Drosophilids
Source: Nat Commun. 2024 Feb 5;15:1047. doi: 10.1038/s41467-023-44558-4 (PMC10844241; doi:10.1038/s41467-023-44558-4)
Supplement: Supplementary file 18 — Supplementary Data 15 [file 41467_2023_44558_MOESM18_ESM.zip › all_count_tables_renamed/SUZB2ANT_counts_trim_genes_FBids_1_1_sorted.txt]

128up_OG0006588	1231
14-3-3epsilon_OG0002478	14123
14-3-3epsilon_OG0001126_OG1	22456
140up_OG0004534	472
18w_OG0003044	3339
26-29-p_OG0010897	12188
2mit_OG0000576_OG0	82
5-HT1A_OG0006644	148
5-HT1B_OG0006647	77
5-HT2A_OG0000287_OG0	2
5-HT2B_OG0011472	842
5-HT7_OG0005777	66
5PtaseI_OG0005188	1131
7B2_OG0004187	3629
a_OG0006460	647
a10_OG0010691	347797
a5_OG0009037	80570
a6_OG0007651	752
AANATL2_OG0003640	118
AANATL4_OG0000091_OG1	0
AANATL7_OG0007605	4
Aasdh_OG0001831	328
Aatf_OG0001947	485
aay_OG0011265	19235
ab_OG0009683	732
ab_OG0009684	135
ABCB7_OG0011281	2815
Pmp70_OG0003257	7214
Abd-B_OG0005000	0
Abi_OG0002227_OG0	945
Abl_OG0010722	5806
abo_OG0009656	447
Abp1_OG0010565	1468
abs_OG0003097	919
ac_OG0007843	1
Ac13E_OG0008321	1747
Ac3_OG0009573	910
Ac78C_OG0010320	203
Acam_OG0000252_OG0	0
Acam_OG0000252_OG1	0
Acam_OG0005131	0
CG9149_OG0011313	1773
Acbp1_OG0009246	946
Acbp2_OG0010415	1356
Acbp4_OG0000311_OG0	0
Acbp4_OG0000311_OG1	0
Acbp6_OG0010414	518
ACC_OG0007193	9811
AcCoAS_OG0000812	24291
Ace_OG0000652_OG0	280
Acer_OG0000953_OG0	4459
Acer_OG0003808	4526
Acf_OG0002671	1534
Achl_OG0002770	1888
acj6_OG0008333	387
acj6_OG0008334	1177
Ack_OG0010507	2840
Ack-like_OG0006546	1534
Acn_OG0009540	6858
CG5009_OG0006075	9383
Acox57D-d_OG0006913	155
Acox57D-p_OG0001151	2056
Acp1_OG0009317	4549
Acp32CD_OG0009664	0
Acp65Aa_OG0003939	162
Acph-1_OG0001513	359
CG12512_OG0008829	762
CG18155_OG0007972	45
Acsl_OG0007133	23993
Act42A_OG0000022_OG0	1137
Act42A_OG0000022_OG1	8520
Act42A_OG0000022_OG3	1229
Act42A_OG0000022_OG4	742
Act42A_OG0000022_OG5	308
Actn_OG0003148_OG0	5117
Actn3_OG0011403_OG0	0
ACXB_OG0000046_OG0	3
ACXB_OG0000046_OG1	0
ACXB_OG0000046_OG2	2
ACXB_OG0000046_OG2.2	0
ACXD_OG0004078_OG0	111
Acyp_OG0009408	0
Acyp2_OG0011498	785
Ada_OG0002342	67
Ada1-2_OG0003777_OG0	386
Ada2a_OG0005051	154
Ada2b_OG0004799	375
Ada3_OG0007872	587
AdamTS-A_OG0005247	251
AdamTS-A_OG0012010	15
AdamTS-B_OG0008089	1018
Adar_OG0007649	1459
Adat1_OG0003596	146
Adck1_OG0006032	687
Adck5_OG0010063	1311
ADD1_OG0006579	1348
Adf1_OG0001636_OG0	421
Adgf-A_OG0001991_OG0	0
Adgf-A_OG0003900	86
Adgf-A2_OG0010109	5
Adgf-B_OG0010108	0
Adgf-C_OG0001030_OG0	11
Adgf-D_OG0002208_OG0	32
Adgf-E_OG0006152	0
Adh_OG0003395_OG0	0
Adi1_OG0010940	585
AdipoR_OG0004727	8162
CG3809_OG0004951	0
AdenoK_OG0003918_OG0	1470
Ady43A_OG0002958	3100
AdoR_OG0005733	121
adp_OG0006108	987
AdSS_OG0000854_OG0	16
Aduk_OG0004873	2580
Ae2_OG0010984	8963
CG6512_OG0010913	7874
aft_OG0006080	670
Afti_OG0005567	1087
Ag5r_OG0008212	259
Ag5r2_OG0008213	0
AGBE_OG0007237	3145
AgmNAT_OG0001753	18
ago_OG0010530	2827
AGO1_OG0007307	4992
AGO2_OG0000119_OG0	159
Agpat1_OG0008448	2761
Agpat2_OG0003465	3802
Agpat3_OG0004018	5903
Agpat4_OG0004019_OG0	181
ADPS_OG0002932	3133
agt_OG0001016_OG0	50
Spat_OG0007723	372
Ahcy_OG0001195_OG0	1318
AhcyL1_OG0011110	4570
AIF_OG0001225	1439
AIMP1_OG0007108	820
AIMP2_OG0009977	1032
AIMP3_OG0005998	1276
Adk1_OG0010829	8775
Adk3_OG0005467	681
Ak6_OG0007201	332
Akap200_OG0000367_OG0	829
Akh_OG0010512	2
AkhR_OG0009627	60
akirin_OG0010441	2238
Akr1B_OG0001292	5299
Akt1_OG0005415	3105
al_OG0008749	43
Aladin_OG0007570	418
AlaRS_OG0003477	3518
AlaRS-m_OG0010596	1002
Alas_OG0006853	7066
alc_OG0006389	6511
Ald1_OG0005647	37937
Ald2_OG0005645	9
Aldh_OG0003615	17488
Aldh-III_OG0006742	28199
Aldh7A1_OG0003841_OG0	38
Alg-2_OG0001588_OG0	2799
Alg1_OG0002607_OG0	878
Alg10_OG0000709_OG0	467
Alg11_OG0012170	2085
CG8412_OG0004562	1075
Alg14_OG0001194_OG0	672
Alg2_OG0010641	1796
Alg3_OG0003012	49
Alg3_OG0006966	469
CG5287_OG0001281	515
CG5287_OG0003790	752
Alg9_OG0005173	1222
Alh_OG0004317	1102
Alh_OG0004319	1091
Alh_OG0011430	416
alien_OG0009301	1851
ALiX_OG0005343	1162
Alk_OG0006414	165
CG12179_OG0001176_OG0	220
Alp1_OG0010289	2
Alp10_OG0010194	22
Alp11_OG0008522	1
Alp12_OG0003717	425
Alp13_OG0001034	234
Alp2_OG0000261_OG0	0
Alp2_OG0000261_OG1	9
Alp4_OG0005779	3841
Alp6_OG0006360	18
Alp7_OG0003030	0
Alp9_OG0003931	6
alph_OG0000083_OG0	4
alph_OG0005113	6149
alpha-Catr_OG0006852	3915
alpha-Est1_OG0004357	11853
alpha-Est10_OG0004350	6002
alpha-Est2_OG0000314	114
alpha-Est3_OG0004356	1685
alpha-Est6_OG0004354	0
alpha-Est7_OG0001351	18916
alpha-Est8_OG0004352	21571
alpha-Est9_OG0004351	399
alpha-Man-Ia_OG0003130	560
alpha-Man-Ia_OG0003131	3115
alpha-Man-Ia_OG0001168	1037
alpha-Man-Ib_OG0005087	1601
alpha-Man-Ic_OG0011549	68
alpha-Man-IIa_OG0004878	3248
alpha-Man-IIb_OG0005229	8421
alpha-PheRS_OG0008296	1331
alpha-Spec_OG0011040	31345
alpha4GT1_OG0000948	1265
alphaCOP_OG0011275	8100
alphaSnap_OG0010384	6436
alphaTub67C_OG0010998	93
Alr_OG0008278	1064
alrm_OG0002498	1216
Als2_OG0009863	3319
alt_OG0004894	6865
aly_OG0004083	0
Ama_OG0002112	11
Amacr_OG0009433	965
amd_OG0001918	188
Amnionless_OG0008741	191
amon_OG0011540	6069
amos_OG0003702_OG0	0
AMPdeam_OG0008245	12679
Amph_OG0007204	10457
AMPKalpha_OG0001698	6679
Amt_OG0004607	12914
Amun_OG0008385	6542
amx_OG0007575	380
Amy-p_OG0000157_OG0	32
Amy-p_OG0000157_OG0.2	1
Amyrel_OG0006416	0
ana_OG0006403	168
ana1_OG0002269	1196
ana2_OG0007120	106
ana3_OG0006194	260
Ance-2_OG0003658	20
Ance-3_OG0001891_OG0	2501
Ance-3_OG0009407	1661
Ance-4_OG0006406	32
Ance-5_OG0005870	160
anchor_OG0010100	6618
Andorra_OG0011741	0
Ank2_OG0010460	23693
Ankle2_OG0000780	3138
l(2)35Be_OG0003404_OG0	205
anox_OG0007490	2199
Ant2_OG0008041	51
antdh_OG0008007	137079
Antp_OG0002113	46
antr_OG0007227	49
AnxB10_OG0008082	11957
AnxB11_OG0008196	2460
AnxB9_OG0004410	18855
aop_OG0003458	1338
aos_OG0010741	1554
Aos1_OG0002145_OG0	430
AOX1_OG0005242	7741
AOX2_OG0000143_OG0	23415
AOX2_OG0000143_OG1	298
AOX4_OG0001465	27060
ap_OG0005832	546
AP-1-2beta_OG0008273	7123
AP-1gamma_OG0007680	6602
AP-1mu_OG0005553	3547
AP-1sigma_OG0005334	5761
AP-2alpha_OG0008751	5456
AP-2mu_OG0004736	3465
AP-2sigma_OG0004385	1284
Apc_OG0005387	2936
APC10_OG0005888	213
Apc2_OG0005308	187
APC4_OG0003171_OG0	584
APC7_OG0001703	40
ApepP_OG0000963	958
aph-1_OG0003552_OG0	711
aPKC_OG0006607	369
aPKC_OG0006608	1945
aPKC_OG0006609	76
Aplip1_OG0011323	2722
apn_OG0002443_OG0	0
apolpp_OG0012638	2358
app_OG0010830	833
APP-BP1_OG0010070	721
Appl_OG0007834	26178
Aprt_OG0004075	263
Aps_OG0010085	3769
apt_OG0002733	376
CG18815_OG0010034	4001
AQP_OG0007242	143
aqrs_OG0005393	0
aqz_OG0001049_OG1	10534
ara_OG0009939	74
aralar1_OG0001518	3839
Arc1_OG0002768_OG0	9420
Arc2_OG0006127	604
Arc42_OG0001370_OG0	1704
Archease_OG0002289_OG0	89
Arf51F_OG0006831	1407
Arf79F_OG0012164	10316
ArfGAP1_OG0010836	1614
ArfGAP3_OG0003816_OG0	2075
Arfip_OG0005451	907
Arfrp1_OG0007681	472
arg_OG0003183	28
arg_OG0007835	1
Argk_OG0011233	84349
Argk_OG0011925	565
Argl_OG0009800	202
CG31469_OG0002209_OG0	179
ArgRS_OG0008151	1331
ArgRS-m_OG0004367	560
ari-1_OG0007878	3192
ari-2_OG0003028	1411
Arl1_OG0010003	1414
Arl2_OG0004816	523
Arl5_OG0011164	636
Arl6_OG0007042	1010
Arl6IP1_OG0004993	2132
Arl8_OG0004797	3424
arm_OG0007636	16099
armi_OG0002027	439
Arp1_OG0004441	4938
Arp10_OG0007423	1343
Arp2_OG0001770	1489
Arp3_OG0010555	1536
Arp5_OG0001448_OG0	160
Arp53D_OG0011600	13
Arp6_OG0008512	397
Arp8_OG0007614	460
Arpc1_OG0009187	3134
Arpc2_OG0009417	1416
Arpc3A_OG0005226	576
Arpc3B_OG0008590	0
Arpc4_OG0008719	2568
Arpc5_OG0008957	683
arr_OG0007264	1583
Arr1_OG0009490	1792
Arr2_OG0004099	5593
Ars2_OG0005840	5238
Art1_OG0004911	1207
Art2_OG0008773	14
Art3_OG0004604	327
Art4_OG0004574	586
Art6_OG0004528_OG0	0
Art7_OG0001547_OG0	609
Art8_OG0009662	152
Art9_OG0002219_OG0	0
Arts_OG0000486_OG0	3670
aru_OG0003377	5557
Arv1_OG0013036	128
arx_OG0009914	148
Asap_OG0007180	3861
Asator_OG0002682_OG1	2195
Asciz_OG0010646	170
ase_OG0007840	1
asf1_OG0009889	988
ash1_OG0000982_OG0	252
ash2_OG0004623	1512
Ask1_OG0004518	3043
asl_OG0004217	356
AsnRS_OG0003707	2921
AsnRS-m_OG0006452	332
AsnS_OG0000992	243
asp_OG0004633	30
Asph_OG0006509	2809
ASPP_OG0006932	5787
CG9572_OG0008488	1250
AspRS_OG0006665	2113
AspRS-m_OG0008886	5066
asrij_OG0006972	928
asRNA:CR31429_OG0002339_OG0	341
asRNA:CR42743_OG0003772_OG0	0
asRNA:CR43299_OG0012338_OG0	0
asRNA:CR43426_OG0012535_OG0	0
asRNA:CR43454_OG0002277_OG0	58
asRNA:CR43463_OG0001607_OG0	288
asRNA:CR43809_OG0003675_OG0	1013
asRNA:CR44106_OG0002406_OG0	1
asRNA:CR44169_OG0002969_OG0	1517
asRNA:CR44179_OG0001455_OG0	1692
asRNA:CR44372_OG0000331_OG0	1
asRNA:CR44372_OG0000331_OG1	0
asRNA:CR44894_OG0012090_OG0	8
asRNA:CR45044_OG0005605_OG0	160
asRNA:CR45195_OG0000203_OG0	591
asRNA:CR45195_OG0000203_OG1	236
asRNA:CR45350_OG0001645_OG0	2404
asRNA:CR45943_OG0010336	603
asRNA:CR46029_OG0000226_OG0	8
asRNA:CR46029_OG0000226_OG1	65
asRNA:CR46139_OG0003106_OG0	46
asRNA:CR46246_OG0011916	3
asRNA:CR46354_OG0002193_OG0	108
asRNA:CR46473_OG0000925_OG0	260
Ass_OG0001346	10
ast_OG0003560	200
AstA_OG0004634	6
AstA-R1_OG0000689	158
AstA-R2_OG0005396	1
AstC_OG0009668	4
AstC-R1_OG0010134	4
AstC-R2_OG0001295_OG0	20
AstCC_OG0009669	0
asun_OG0002419_OG0	193
Asx_OG0006138	3139
Atac1_OG0003748_OG0	62
Atac2_OG0009508	361
Atac3_OG0000828	802
Tat_OG0001330	4365
Ate1_OG0003045	2254
Atet_OG0003384	10340
Atf-2_OG0006059	348
Atf3_OG0007763	914
Atg1_OG0009929	247
Atg1_OG0009931	2738
Atg10_OG0001598	67
Atg101_OG0008681	1147
Atg12_OG0011904	297
Atg13_OG0004817	1471
Atg14_OG0005089	1040
Atg16_OG0005703	850
Atg17_OG0004232	5101
Atg18a_OG0011152	2300
Atg18b_OG0001271_OG0	3110
Atg2_OG0011112	3386
Atg3_OG0009922	1877
Atg4a_OG0009014	1864
Atg4b_OG0005256	951
Atg5_OG0007974	664
Atg6_OG0005323	938
Atg7_OG0006714	899
Atg8a_OG0008043	15456
Atg8b_OG0005571	0
Atg9_OG0006487	1635
atilla_OG0011822	9170
atk_OG0010362	220
atl_OG0001399	7670
atms_OG0004154	1363
ato_OG0004804	0
Atox1_OG0012695	1242
ATP6AP2_OG0004869	16483
ATP7_OG0008369	2032
ATP8A_OG0007260	12855
ATP8A_OG0007261	697
Atpalpha_OG0002140	90108
ATPCL_OG0006680	19256
ATPsynB_OG0010987	15576
ATPsynbeta_OG0005823	73374
ATPsynbetaL_OG0001317	6
ATPsynC_OG0005792	34752
ATPsynCF6_OG0005500	9693
ATPsynCF6L_OG0010605	0
ATPsynD_OG0004477	13690
ATPsyndelta_OG0007526	9277
ATPsynE_OG0005568	7046
ATPsynG_OG0009657	10139
ATPsyngamma_OG0005690	19902
ATPsynGL_OG0009315	0
ATPsynO_OG0012619	15557
AttC_OG0000164_OG0	469
AttC_OG0007258	1091
AttD_OG0004890	26
Atu_OG0002096	1597
Atx-1_OG0012102	49
Atx2_OG0011501	13935
Atxn7_OG0003444	1157
aub_OG0000482_OG0	87
aurA_OG0004964	49
aurB_OG0009647	63
aust_OG0001881	0
aux_OG0003096_OG0	2999
ave_OG0006159	237
Aven_OG0003291	346
awd_OG0002664	8191
Awh_OG0010478	3
axed_OG0010262	212
Axn_OG0005720	1783
axo_OG0003993	2735
axo_OG0010625	1268
axo_OG0010626	3666
axo_OG0010628	338
Axs_OG0008319	704
Axud1_OG0003447	1714
az2_OG0006736	367
azot_OG0000210_OG0	1
azot_OG0000210_OG1	2
b_OG0009189	230
B-H1_OG0000267_OG0	838
B-H1_OG0000267_OG1	1019
B4_OG0009202	17942
B52_OG0001376_OG0	4927
b6_OG0007653	167
B9d1_OG0005246	582
B9d2_OG0005830	452
bab1_OG0011327	236
bab1_OG0011328	212
bab2_OG0011326	6251
babo_OG0006628	2040
babos_OG0007027	444
Bacc_OG0008947	21247
Bace_OG0000801_OG0	32
baf_OG0003792	759
bai_OG0005189	2959
Balat_OG0007229	13
Baldspot_OG0010721	9457
ball_OG0001092_OG1	405
bam_OG0005170	3
bap_OG0001358_OG0	0
Bap111_OG0007677	3153
Bap170_OG0000903_OG0	1492
Bap55_OG0005900	1179
Bap60_OG0008560	2111
IMPPP_OG0000305_OG1	9371
barc_OG0010291	1230
bark_OG0008784	3227
barr_OG0000425_OG0	327
baz_OG0008596	6901
bb8_OG0005496	0
bbc_OG0007266	5744
CG18067_OG0007098	9477
bbg_OG0010871	224
bbg_OG0010872	601
BBIP1_OG0004876	884
BBS1_OG0010413	1482
BBS4_OG0002785_OG0	4028
BBS5_OG0002086	1928
BBS8_OG0008755	2062
BBS9_OG0006919	11782
bbx_OG0008688	8505
bc10_OG0010387_OG0	784
BCAS2_OG0005540	334
bcd_OG0002111_OG0	55
bchs_OG0003722	1021
BCL7-like_OG0007566	544
bcn92_OG0007793	409
Bdbt_OG0004400	417
bdg_OG0006805	3254
bdl_OG0003385	5424
Bdp1_OG0009215	487
be_OG0000785	1309
BEAF-32_OG0006164	1205
beag_OG0004860	660
beat-Ia_OG0011784	131
beat-Ib_OG0009146	32
beat-Ic_OG0001866_OG0	0
beat-IIa_OG0005482	8
beat-IIb_OG0005481	53
beat-IIIa_OG0009463	177
beat-IIIb_OG0009460	170
beat-IIIc_OG0003687	426
beat-IV_OG0005508	522
beat-Va_OG0005024	3
beat-Vb_OG0005021	6
beat-Vc_OG0001062_OG0	3
beat-VII_OG0011542	208
beat-VII_OG0011544	136
beg_OG0004008	728
bel_OG0001048	14046
Bem46_OG0008920	494
ben_OG0000514_OG0	4484
Best1_OG0002590_OG0	4138
Best2_OG0010251	3936
Best3_OG0009963	0
Best4_OG0000558_OG0	0
Bet1_OG0003845_OG0	810
Bet3_OG0004072	973
beta-PheRS_OG0005298	944
beta-Spec_OG0007697	41712
beta'COP_OG0009212	6406
beta3GalTII_OG0012738	398
beta4GalNAcTA_OG0006521	651
beta4GalNAcTB_OG0002610	770
beta4GalT7_OG0005195	303
betaCOP_OG0008653	7005
betaggt-I_OG0008962	1009
betaGlu_OG0002667	1113
CG32396_OG0011696	397
Bgb_OG0011276	533
bgcn_OG0001647	410
bgm_OG0009412	11302
BHD_OG0010421	422
bi_OG0003201	2682
bi_OG0012904	371
BI-1_OG0004087	8329
bib_OG0001843_OG0	47
BicC_OG0009143	263
BicD_OG0009474	3206
CG11873_OG0005086	2912
bif_OG0003277	2878
bif_OG0012761	581
BigH1_OG0001085_OG0	21
bigmax_OG0005365	359
Bili_OG0002506_OG0	616
bin_OG0010286	0
Bin1_OG0005423	505
bin3_OG0007310	4082
bip1_OG0010560	479
Bka_OG0009250	432
blanks_OG0011885_OG0	0
Blimp-1_OG0010196	4671
Blm_OG0002608	249
Blos1_OG0006148	453
Blos2_OG0010078	325
Blos3_OG0009918	341
Blos4_OG0010933	328
blot_OG0010924	267434
blow_OG0006726	2112
blp_OG0005216	573
blw_OG0006982	61047
bma_OG0010967	103
Bmcp_OG0010022	780
bmm_OG0010858	1597
bnb_OG0001206_OG1	2315
CG5059_OG0012191	2844
bnk_OG0005787	0
bnl_OG0004512	63
boca_OG0006727	1427
bocks_OG0002575_OG0	207
BOD1_OG0005544	2035
boi_OG0007601	54
boi_OG0007603	25
boil_OG0012322	20
bol_OG0011238	1944
boly_OG0007153	0
BomBc1_OG0001623	2614
BomBc2_OG0000769_OG0	2621
BomBc3_OG0004769	397
BomT3_OG0011469	706
bon_OG0004934	4157
bond_OG0004726	496
bonsai_OG0007008	1017
Boot_OG0006400	25
bor_OG0004967	1394
bora_OG0003911	23
BORCS5_OG0008208	782
BORCS6_OG0011365	421
BORCS7_OG0007103	192
borr_OG0009292	194
boss_OG0005676	11103
botv_OG0006642	762
bou_OG0007819	1396
bowl_OG0008785	1028
BoYb_OG0000400_OG0	40
br_OG0007659	6
br_OG0011928	0
Br140_OG0001629	1315
brat_OG0001919	663
Brca2_OG0000883	308
Brd_OG0010852	2
CG7154_OG0009310	1624
Brd8_OG0002488	1005
Bre1_OG0010209	2080
Brf_OG0005483	536
Brf_OG0005485	172
brk_OG0007975	718
brm_OG0009999	9157
Brms1_OG0008442	941
Bro_OG0011272	1
brp_OG0000499_OG1	4507
l(3)72Ab_OG0009997	4512
bru1_OG0009737	84
bru1_OG0009738	939
bru2_OG0009740	10353
bru2_OG0011823	961
bru2_OG0012161	351
bru3_OG0010907	671
bru3_OG0011909	137
Bruce_OG0004896	13953
brun_OG0003663	1940
brv1_OG0000706_OG0	0
brv2_OG0010919	0
brv3_OG0011666	0
BRWD3_OG0005288	5180
brwl_OG0009277	901
bs_OG0003002	284
bs_OG0006897	177
bsf_OG0001906_OG0	4402
Bsg_OG0009780	5355
Bsg25D_OG0003412_OG0	3571
bsh_OG0009110	1
bsk_OG0012344	3981
bt_OG0000537_OG1	146
BTBD9_OG0000546_OG0	1108
BtbVII_OG0011887	2911
btd_OG0007557	1275
Btk29A_OG0001838	1191
Btk29A_OG0011763	20
btl_OG0002041	45
btn_OG0004719	10
Btnd_OG0008611	10
btsz_OG0001035_OG1	105
btsz_OG0004581	70
btv_OG0003692	5489
btv_OG0009487	8868
btz_OG0005342	2489
Bub1_OG0001806_OG0	1921
Bub3_OG0005120	900
BubR1_OG0000657_OG0	0
Buffy_OG0006561	113
bug_OG0006803	973
Bug22_OG0009372	1023
BuGZ_OG0008876	2933
CG8270_OG0010257	719
bun_OG0000556	4234
bun_OG0009749	2278
bur_OG0003683_OG0	2256
Burs_OG0001045_OG0	0
bves_OG0007497	857
bves_OG0007499	751
bw_OG0006000	10
bwa_OG0009122	213
bwa_OG0012525	174
Bx_OG0008666	17
Bx_OG0008667	757
Bx42_OG0007682	2279
by_OG0005550	6270
byn_OG0010803	1
bys_OG0007950	674
c-cup_OG0012143	0
c(3)G_OG0001464_OG0	325
c11.1_OG0007569	3677
c12.1_OG0007568	1185
c12.2_OG0007567	3207
C15_OG0002126_OG0	54
C1GalTA_OG0009799	2238
C3G_OG0007801	3979
C901_OG0008027	25
ca_OG0005700	5480
Ca-alpha1D_OG0009140	6875
Ca-alpha1T_OG0003323	1433
Ca-beta_OG0009681	1521
Ca-Ma2d_OG0009139	1189
CaBP1_OG0008860	2900
cac_OG0000605_OG0	707
cact_OG0009392	9960
cactin_OG0003129	1214
cad_OG0009437	26
Cad74A_OG0010922	26
Cad86C_OG0002368	4292
Cad87A_OG0001088_OG0	1421
Cad89D_OG0001058_OG0	3
Cad96Ca_OG0011497	1067
Cad96Cb_OG0005172	19
Cad99C_OG0005704	449
CadN_OG0000277_OG1	65
Caf1-105_OG0002830	361
Caf1-180_OG0007408	386
Caf1-55_OG0001036	1481
cag_OG0001595_OG0	236
CAH1_OG0009192	15036
CAH13_OG0002843	0
CAH14_OG0002807	0
CAH15_OG0006256	0
CAH16_OG0000498_OG1	11
CAH2_OG0001000_OG0	7570
CAH3_OG0003177	2534
CAH5_OG0005796	17
CAH7_OG0000840	1800
CAH8_OG0004748	1
CAH9_OG0005622	10
CAHbeta_OG0002334	641
cal1_OG0002556_OG0	1611
CalpA_OG0003035	6523
CalpB_OG0010971	2992
CalpC_OG0008186	51
Calr_OG0005564	38779
Cals_OG0013279_OG0	2754
Calx_OG0002139_OG0	56
Calx_OG0004417	2347
Calx_OG0004418	1569
calypso_OG0006121	574
Cam_OG0012053	21915
CaMKI_OG0012767	8893
CaMKII_OG0013280	5634
Camp_OG0005907	581
Camta_OG0006364	2072
Camta_OG0006365	467
can_OG0004061_OG0	1
CanA1_OG0005778	45
CanB_OG0000231_OG0	1216
CanB_OG0000231_OG1	959
Cand1_OG0009382	3985
CAP_OG0000587_OG0	14796
CAP_OG0012405	10
Cap-D2_OG0005121	322
Cap-D3_OG0009448	188
Cap-G_OG0002924	995
Cap-H2_OG0004906	850
Capa_OG0005712	73
Caper_OG0009347	12096
Capr_OG0010138	3604
caps_OG0010156	1921
caps_OG0010157	1396
capt_OG0009025	4136
capu_OG0000612_OG0	1449
car_OG0007437	716
CARPA_OG0007960	36
CARPB_OG0007554	71
CarT_OG0009432	1477
cas_OG0004236	1
casp_OG0006502	3434
cass_OG0009476	5402
Cat_OG0003869	25367
cathD_OG0002862	26869
cato_OG0006491	0
Catsup_OG0009538	2763
caup_OG0009938	17
cav_OG0000654	82
caz_OG0003243_OG0	2581
cbc_OG0007265	537
Cbl_OG0002051_OG0	2997
CBP_OG0001721	21
CBP_OG0007971	36
Cbp20_OG0005066	479
Cbp53E_OG0006447	2249
Cbp80_OG0007913	792
Cbp80_OG0007915	1007
Cbs_OG0003124	1429
cbs_OG0007263	872
cbt_OG0008760	3818
Cby_OG0004789	335
Cc2d2a_OG0002702	579
CCAP_OG0011467	2
CCAP-R_OG0000870	8
ccb_OG0012089	61
CCDC151_OG0011900	57
CCDC53_OG0009785	602
Ccdc58_OG0010399	142
Ccdc85_OG0008917	706
CCHa1_OG0004530	24
CCHa1-R_OG0006065	32
CCHa2_OG0002186_OG0	2
CCHa2-R_OG0005836	47
Cchl_OG0004776	4535
CCKLR-17D1_OG0003334	21
CCKLR-17D1_OG0008675	1337
CCKLR-17D1_OG0011744	12
CCKLR-17D3_OG0008678	98
Ccm3_OG0005250	2145
Ccn_OG0010106	1830
Ccn_OG0010107	1761
Ccn_OG0012179	837
Ccp84Ab_OG0000178_OG0	3
Ccp84Ac_OG0001349_OG0	0
Ccp84Ae_OG0002110_OG0	0
Ccp84Af_OG0000109_OG0	0
Ccp84Af_OG0000109_OG1	0
Ccp84Af_OG0000109_OG2	0
Ccp84Ag_OG0001348_OG0	0
Ccs_OG0006299	997
CCT1_OG0002281_OG0	1894
CCT2_OG0003145	3546
CCT3_OG0004995	5887
CCT4_OG0000979	4074
CCT5_OG0006600	4509
CCT6_OG0008508	3415
CCT7_OG0004839	1163
CCT7_OG0004841	470
CCT8_OG0007117	4348
Ccz1_OG0010481	688
cd_OG0004708	29
CD98hc_OG0001357_OG0	2936
Cda4_OG0008701	396
Cda5_OG0008721	1038
Cda9_OG0002707	1
CDase_OG0005749	876
cdc14_OG0009306	3033
Cdc16_OG0005493	337
Cdc23_OG0009421	410
Cdc27_OG0010426	2248
Cdc2rk_OG0006290	239
Cdc37_OG0011041	1961
Cdc42_OG0008268	4885
Cdc45_OG0007388	398
Cdc5_OG0011371	1486
CDC50_OG0008483	8717
Cdc6_OG0002054	109
Cdc7_OG0007729	2493
Cdep_OG0002087	4885
Cdep_OG0004159	3533
CdGAPr_OG0009111	2621
cdi_OG0000729	2286
cDIP_OG0004394	8667
Cdk1_OG0000555_OG0	36
Cdk12_OG0009875	1177
Cdk2_OG0002391	266
CDK2AP1_OG0008015	921
Cdk4_OG0006632	790
Cdk5_OG0002993	672
Cdk5alpha_OG0009389	4525
Cdk7_OG0001724	396
Cdk8_OG0010977	229
Cdk9_OG0007009	658
Cdlc2_OG0000234_OG1	2
cdm_OG0002482	3050
Cds_OG0010549	5110
Ced-12_OG0009727	1390
ced-6_OG0006366	9194
CenB1A_OG0004675	2385
CenG1A_OG0003595_OG0	4023
CenG1A_OG0009182	145
Cenp-C_OG0002322	251
Cep135_OG0009952	1665
Cep135_OG0009954	1138
cep290_OG0004127	823
Cep89_OG0006812	6
Cep97_OG0008778	1897
cer_OG0012078	869
Cerk_OG0004182	11437
cert_OG0011161	3290
Cf2_OG0008971	1637
Cfp1_OG0007571	459
CG5789_OG0004615	644
cg_OG0006533	6396
CG10000_OG0005395	0
CG10005_OG0004963	8
CG10011_OG0005399	1628
CG10013_OG0002410_OG0	0
CG10019_OG0008786	166
CG10026_OG0009081	147
CG10029_OG0004344	0
CG10031_OG0008792	287
CG10035_OG0004420	6290
CG10038_OG0001436_OG0	315
CG10041_OG0012259_OG0	0
CG10051_OG0007036	4
CG10053_OG0004336	291
CG10055_OG0004329	1230
CG10062_OG0007038	538
CG10063_OG0010284	17
CG10064_OG0010282	2
CG10068_OG0004321	1040
CG10073_OG0000065_OG2	0
CG10075_OG0010279	882
CG10077_OG0010277	49976
CG10082_OG0005964	11467
CG10086_OG0001355	104
CG10089_OG0010567	1245
CG10098_OG0004320	2143
CG10104_OG0006132	1
CG10116_OG0010569	4
CG10126_OG0005023	11882
CG10132_OG0009091	4540
CG10137_OG0009093	3274
CG10139_OG0006151	778
CG10140_OG0010573	0
CG10147_OG0010256	267
CG10151_OG0006160	563
CG10154_OG0010575	0
CG10163_OG0010252	2
CG10164_OG0001489	1
CG10165_OG0011781	268
CG10171_OG0010163	495
CG10175_OG0005507	368
CG10177_OG0001079_OG0	0
CG10184_OG0005509	75
CG10185_OG0005203	790
CG10189_OG0009087	204
CG10194_OG0009085	235
CG10195_OG0003572	460
CG10205_OG0006168	249
CG10208_OG0005527	278
CG10209_OG0006169	664
CG10211_OG0009505	945
CG10222_OG0010165	459
CG10226_OG0010249	6064
CG10237_OG0003462	37103
CG1024_OG0004294	618
CG10252_OG0011517	0
CG10254_OG0002565	3481
CG10257_OG0006606	2155
CG10264_OG0005208	0
CG10265_OG0006935	205
CG10274_OG0003940	1103
CG10280_OG0004257	2
CG10283_OG0001907_OG0	895
CG10286_OG0004292	1702
CG10298_OG0004288	24
CG10300_OG0005516	0
CG10301_OG0005515	0
CG10307_OG0005957	118
CG10311_OG0004972	989
CG10317_OG0004974	5
CG10321_OG0005965	3149
CG10324_OG0004994	370
CG10332_OG0005992	1
CG10333_OG0009507	2115
CG10336_OG0009516	84
CG10337_OG0009096	337
CG10338_OG0009517	704
CG10339_OG0006873	806
CG10340_OG0001059_OG0	1805
CG10341_OG0009518	394
CG10343_OG0009520	414
CG10344_OG0007020	139
CG10345_OG0002430_OG0	6855
CG10347_OG0000607_OG0	255
CG10348_OG0003704	99
CG10352_OG0008207	35
CG10353_OG0008206	2223
CG10357_OG0010470	26786
CG10359_OG0010469	259
CG10361_OG0010014	41
CG10362_OG0008202	3592
CG10365_OG0005518	2044
CG10366_OG0009102	814
CG10375_OG0005526	600
CG10376_OG0009519	542
CG10383_OG0001909	1902
CG10384_OG0007018	11
CG10405_OG0004983	9
CG10407_OG0005207	2
CG10413_OG0003703_OG0	1760
CG10417_OG0013094	2697
CG10418_OG0010832	320
CG10425_OG0002500	1113
CG10428_OG0001263_OG0	276
CG10431_OG0001914	304
CG10433_OG0006904	4303
CG10435_OG0002296_OG0	375
CG10444_OG0007082	1441
CG10445_OG0001356	178
CG10459_OG0001605_OG0	0
CG10462_OG0009105	1070
CG10463_OG0009108	298
CG10466_OG0012145	172
CG10467_OG0010233	655
CG10469_OG0010232	313
CG10470_OG0009541	898
CG10472_OG0000811_OG0	209
CG10479_OG0010225	1432
CG10481_OG0009114	21
CG10483_OG0010221	1291
CG10486_OG0010219	2
CG10492_OG0009544	1394
CG10494_OG0006908	1501
CG10495_OG0009546	371
CG10505_OG0006927	47
CG10508_OG0010314	3698
CG10510_OG0003948	38
CG10513_OG0005163	38
CG10514_OG0005162	16
CG10516_OG0009998	359
CG10527_OG0002810_OG0	13257
CG10543_OG0006262	6221
CG10550_OG0000747	10054
CG10555_OG0008527	1273
CG10561_OG0009552	1810
CG10565_OG0010321	2646
CG10576_OG0010200	2862
CG10581_OG0010326	22
CG10584_OG0010328	367
CG10587_OG0000094_OG0	0
CG10587_OG0000094_OG1	0
CG10587_OG0000094_OG2	0
CG10589_OG0003950	0
CG10591_OG0010195	0
CG10597_OG0003317	1
CG10598_OG0011740	0
CG10600_OG0009530	4147
CG10602_OG0009532	2448
CG10616_OG0010838	1696
CG10621_OG0001911	153
CG10623_OG0001912	453
CG10628_OG0009107	540
CG10631_OG0001241	8541
CG10646_OG0009949	382
CG10654_OG0009947	53
CG10657_OG0009951	546
CG10660_OG0010840	580
CG10663_OG0010839	218
CG10669_OG0005156	601
CG10674_OG0010603	1118
CG10680_OG0003577	4283
CG10681_OG0009950	403
CG10700_OG0011812	0
CG10702_OG0009548	1191
CG10710_OG0010908	23
CG10713_OG0010576	278
CG10725_OG0010574	1
CG10730_OG0000951	1
CG10731_OG0006517	225
CG10737_OG0006638	27659
CG10738_OG0010568	290
CG1074_OG0007339	230
CG10747_OG0009127	572
CG10748_OG0011855_OG0	0
CG10749_OG0003913_OG0	0
CG10750_OG0009561	1
CG10752_OG0010150_OG0	33
CG10761_OG0008304	1
CG1077_OG0004263	4
CG10793_OG0003237	2
CG10795_OG0006915	417
CG10799_OG0003081	528
CG10801_OG0012112	0
CG10802_OG0008133	977
CG10803_OG0008134	1094
CG10804_OG0008132	2221
CG10809_OG0010976	506
CG10814_OG0007257	0
CG10822_OG0007072	1
CG10839_OG0009144	0
CG10841_OG0002198_OG0	4
CG10853_OG0003980_OG0	0
CG10859_OG0009209	35
CG10862_OG0002017_OG1	8103
CG10863_OG0010486	5023
CG10863_OG0012194_OG0	0
CG10864_OG0005043	41
CG10866_OG0010485	676
CG10874_OG0003457	2787
CG10877_OG0002385_OG0	3
CG10887_OG0002183_OG0	0
CG10898_OG0002547	428
CG1090_OG0003105_OG0	904
CG10903_OG0002293_OG0	199
CG10904_OG0011634	213
CG10907_OG0001984_OG0	557
CG10909_OG0005022	0
CG10910_OG0006092	5
CG10911_OG0006095	11
CG10912_OG0000471	9
CG10914_OG0006109	530
CG10919_OG0001352	4
CG1092_OG0001161_OG0	0
CG10920_OG0007959	1
CG10927_OG0006710	125
CG10931_OG0006071	0
CG10932_OG0007954	1756
CG10934_OG0002756_OG0	3
CG10939_OG0005908	12050
CG10947_OG0009415	1337
CG10948_OG0009927	1479
CG10949_OG0009416	324
CG10950_OG0012279	2
CG10958_OG0001743	337
CG10959_OG0008299	169
CG10962_OG0007748	15
CG10970_OG0003173	354
CG10973_OG0012539	681
CG10979_OG0004244	1285
CG10984_OG0009934	574
CG10996_OG0008249	3
CG11000_OG0004245	118
CG11007_OG0003037	968
CG11018_OG0007064	1
CG11029_OG0001270	90
CG1103_OG0003103_OG0	158
CG11030_OG0003728	528
CG11034_OG0001268	276
CG11035_OG0002292_OG0	380
CG11041_OG0001654	127
CG11044_OG0007073	61
CG1105_OG0004314	1239
CG11050_OG0009604	3659
CG11060_OG0006765	2
CG11068_OG0011716	29
CG11069_OG0004655	488
CG11076_OG0001759	238
CG11077_OG0000549_OG0	274
CG11085_OG0008456	7
CG11089_OG0004653	483
CG11095_OG0003249	221
CG11099_OG0007074	1023
CG11103_OG0003250	690
CG11106_OG0012330	2
CG11109_OG0001964	182
CG11110_OG0006619	518
CG11123_OG0006752	537
CG11125_OG0006747	392
CG11127_OG0006744	277
CG1113_OG0004171	20
CG11131_OG0001957_OG0	0
CG11134_OG0003251	328
CG11141_OG0006745	1643
CG11145_OG0006754	1
CG11147_OG0003729	22751
CG11149_OG0003730	0
CG11151_OG0008256	8888
CG11159_OG0006283	1
CG1116_OG0004164	660
CG11162_OG0008263	0
CG11168_OG0004657	775
CG11170_OG0006462	238
CG11178_OG0003327	978
CG11180_OG0006625	617
CG11191_OG0007189	4234
CG11192_OG0007095	0
CG11200_OG0007088	550
CG11211_OG0012938	28
CG11226_OG0012166_OG0	0
CG11227_OG0007505	0
CG1124_OG0002090	3389
CG11241_OG0003815_OG0	194
CG11247_OG0009861	277
CG11248_OG0003830_OG0	308
CG11249_OG0009864	0
CG11251_OG0001998	1
CG11257_OG0007039	311
CG11263_OG0001789	60
CG11267_OG0011856	2146
CG11269_OG0006458	0
CG11275_OG0002906	3241
CG11279_OG0003924_OG0	239
CG11286_OG0004361	0
CG1129_OG0002085	544
CG11291_OG0003029	1
CG11294_OG0007761	4
CG11298_OG0007031	0
CG11309_OG0010303	2654
CG11317_OG0012026	174
CG11318_OG0000756	5
CG11319_OG0009603	650
CG11327_OG0009628	0
CG11333_OG0002657_OG0	0
CG11334_OG0005804	533
CG11342_OG0011920	27
CG11345_OG0011138	2
CG11349_OG0011131	0
CG11353_OG0011127	37
CG11356_OG0008477	157
CG11357_OG0011126	2012
CG1136_OG0010499	421
CG11367_OG0000806_OG0	185
CG11369_OG0011699	0
CG1137_OG0004303	8
CG11370_OG0003817_OG0	8
CG11377_OG0008723	1493
CG11378_OG0007395	478
CG11379_OG0007397	0
CG11380_OG0007400	73
CG11381_OG0007402	4
CG11382_OG0007404	0
CG11384_OG0007396	0
CG1139_OG0004077	50
CG11391_OG0001026_OG0	124926
CG11396_OG0010345	1255
CG11398_OG0007405	348
CG11403_OG0007406	226
CG11404_OG0012169	6
CG11406_OG0006889	21
CG11409_OG0007766	41
CG11413_OG0011575	13
CG11414_OG0006019	2385
CG11417_OG0007590	581
CG1142_OG0012974	333
CG11425_OG0009823	2911
CG11426_OG0009824	3883
CG1143_OG0011104	1558
CG11436_OG0003200	337
CG11437_OG0009825	30
CG11438_OG0009826	260
CG11447_OG0004515	189
CG11449_OG0000981_OG1	0
CG11453_OG0001027_OG0	433
CG11454_OG0001792	566
CG11456_OG0003951	306
CG11459_OG0000135_OG1	16
CG1146_OG0011093	722
CG11470_OG0000857	0
CG11474_OG0005934	1618
CG11475_OG0005935	14
CG11498_OG0001515	27
CG11504_OG0002630	815
CG11523_OG0009832	364
CG11529_OG0010828	180
CG11537_OG0010640	3348
CG11550_OG0002660	11373
CG11560_OG0010817	332
CG11562_OG0008742	214
CG11563_OG0002662	760
CG11566_OG0007496	31
CG11570_OG0004027	0
CG11581_OG0008240	0
CG11583_OG0010538	769
CG11584_OG0008239	1
CG11585_OG0012335	7
CG11586_OG0010534	483
CG11590_OG0001741	687
CG11593_OG0010497	1291
CG11594_OG0010492	1715
CG11596_OG0007629	523
CG11601_OG0008739	545
CG11608_OG0000142_OG0	117
CG1161_OG0004180	4202
CG11617_OG0008731	114
CG11619_OG0003864_OG0	0
CG11626_OG0011450	2
CG11629_OG0003739	0
CG11630_OG0009580	0
CG11634_OG0009583	0
CG11635_OG0007156	46
CG11638_OG0007387	111
CG11655_OG0001745_OG0	1796
CG11656_OG0005013	1
CG11658_OG0010025	2021
CG11663_OG0012087	4
CG11664_OG0011395	0
CG11666_OG0012316	0
CG11668_OG0002452	13
CG11670_OG0005008	4
CG11672_OG0004805	3
CG11674_OG0008231	308
CG11679_OG0008511	382
CG11686_OG0002448_OG0	14
CG11693_OG0004810	1
CG11694_OG0000225_OG0	0
CG11694_OG0000225_OG1	1
CG11695_OG0007879	579
CG11696_OG0007880	664
CG11698_OG0002319_OG0	0
CG11699_OG0007882	974
CG11703_OG0002165_OG0	0
CG11710_OG0001691_OG0	1001
CG1172_OG0004189	1063
CG11722_OG0001391	742
CG11723_OG0003571	347
CG11726_OG0010048	0
CG11737_OG0001419_OG0	542
CG11741_OG0001420_OG0	0
CG11752_OG0007995	2526
CG11755_OG0000851	120
CG11756_OG0007997	0
CG11760_OG0004826	502
CG11768_OG0004832	2492
CG11771_OG0005200	2567
CG11777_OG0006309	217
CG11779_OG0004481	1364
CG11786_OG0012799	1
CG11788_OG0007083	160
CG11790_OG0005187	2660
CG11791_OG0012008	2101
CG11807_OG0003009_OG0	1279
CG11808_OG0006841	142
CG11811_OG0004058	806
CG11816_OG0008636	0
CG11835_OG0000264_OG0	12073
CG11835_OG0000264_OG1	181
CG11837_OG0005082	312
CG11841_OG0005083	858
CG11842_OG0000856_OG1	198
CG11843_OG0011490	183
CG11852_OG0002502_OG0	46
CG11854_OG0005171	177
CG11857_OG0005167	2769
CG11858_OG0005166	452
CG11878_OG0000055_OG0	1
CG11878_OG0000055_OG1	68
CG11878_OG0000055_OG2	16
CG11882_OG0005094	105
CG11883_OG0006313	2101
CG11885_OG0003355	248
CG11892_OG0005161	121
CG11893_OG0000039_OG2	1561
CG11899_OG0005100	3909
CG11902_OG0005155	238
CG11906_OG0001618	520
CG11911_OG0008747	54
CG11912_OG0008746	0
CG11920_OG0005183	1303
CG11927_OG0003556	1730
CG11929_OG0011773	0
CG11961_OG0001155_OG0	117
CG11964_OG0004848	454
CG11970_OG0004849	2268
CG11975_OG0004850	1446
CG11977_OG0012457_OG0	2
CG11980_OG0002337	428
CG11983_OG0004852	83
CG11986_OG0004855	106
CG11997_OG0004862	8
CG11999_OG0004179	2079
CG12003_OG0004112	0
CG12004_OG0011286	4225
CG12009_OG0010662	1
CG12010_OG0010671	166
CG12011_OG0011025	3
CG12012_OG0010672	925
CG12016_OG0010666	2348
CG12017_OG0010661	0
CG12020_OG0011042	6
CG12024_OG0011050	891
CG12025_OG0011053	1223
CG12035_OG0011029	0
CG12038_OG0011331	397
CG12054_OG0000497	4535
CG12056_OG0003138	1380
CG12057_OG0003139	3
CG12061_OG0000938_OG0	1
CG12065_OG0007412	7312
CG12069_OG0001519	0
CG12071_OG0011553	829
CG12071_OG0013484	993
CG12075_OG0007754	4527
CG1208_OG0004248	33
CG12081_OG0007411	1071
CG12084_OG0011296	2126
CG12091_OG0011293	2127
CG12093_OG0011111	2079
CG12096_OG0008559	1359
CG12099_OG0011289	8552
CG12104_OG0011284	593
CG12105_OG0004111	102
CG12106_OG0007586	282
CG12107_OG0006719	476
CG12111_OG0007413	10
CG12112_OG0012598_OG0	179
CG12115_OG0007587	0
CG12116_OG0008625	114
CG12118_OG0007585	1538
CG12121_OG0007579	5462
CG12123_OG0003325	351
CG12128_OG0002879	404
CG12129_OG0002878	1154
CG1213_OG0002105	141
CG12134_OG0006319	315
CG12147_OG0004192	1
CG12155_OG0003210	1371
CG12159_OG0002860	614
CG12164_OG0006760	91
CG12170_OG0002098	1338
CG12171_OG0004222	518
CG12173_OG0004172	295
CG12177_OG0008262	950
CG1218_OG0002103	662
CG12182_OG0011099	502
CG12194_OG0008975	1716
CG12204_OG0001687	210
CG12206_OG0008131	171
CG12209_OG0002818	0
CG12213_OG0002418	1761
CG12219_OG0007713	787
CG12224_OG0000651_OG1	1081
CG12231_OG0003119	0
CG12236_OG0008414	1036
CG12237_OG0007424	2597
CG12239_OG0001754	72
CG12241_OG0001396	700
CG12253_OG0011818	209
CG12256_OG0004947	0
CG12259_OG0005539	777
CG12268_OG0005336	3165
CG1227_OG0004337	471
CG12278_OG0004413	1
CG12279_OG0004445	970
CG12288_OG0009457	106
CG12289_OG0010046	0
CG12290_OG0002618	8449
CG12299_OG0009634	644
CG12301_OG0001981	451
CG12307_OG0009694	0
CG1231_OG0011372	233
CG12316_OG0009955	1188
CG12320_OG0005053	131
CG12321_OG0001064_OG0	1150
CG12325_OG0002854	533
CG1233_OG0011370	2148
CG1234_OG0004335	639
CG12341_OG0002848	415
CG12343_OG0002853	549
CG12344_OG0002855	5588
CG12355_OG0012373	86
CG1236_OG0002100	708
CG12362_OG0000821_OG0	0
CG12374_OG0007223	51
CG12375_OG0009777	1038
CG12379_OG0008514	117
CG12384_OG0006229	4015
CG1239_OG0004237	258
CG12395_OG0001736	0
CG12398_OG0008359	2
CG12402_OG0002224_OG0	92
CG12420_OG0002594_OG0	4
CG12426_OG0005340	4
CG12438_OG0003802	0
CG12439_OG0009296	0
CG12446_OG0001786_OG0	0
CG12448_OG0009145	3
CG1246_OG0011105	48
CG12464_OG0011955	0
CG12470_OG0007846	0
CG12479_OG0008243	0
CG12480_OG0008242	0
CG12481_OG0008237	0
CG12490_OG0000233_OG1	0
CG12496_OG0007599	63
CG12498_OG0008105	0
CG12499_OG0002285_OG0	212
CG12502_OG0011339	9
CG12507_OG0008176	6
CG12511_OG0009568	0
CG12516_OG0005410	0
CG12517_OG0009649	2
CG12520_OG0010149	101
CG12521_OG0012944	0
CG12531_OG0008272	342
CG12535_OG0008128	25
CG12539_OG0008363	2
CG12540_OG0008220	0
CG12541_OG0007825	396
CG12560_OG0012234	1221
CG12567_OG0012740	1297
CG12576_OG0001784_OG0	2594
CG12581_OG0001679_OG0	350
CG12589_OG0011424	0
CG12590_OG0011977	0
CG12594_OG0005596	111
CG12607_OG0011139	13
CG12609_OG0008677	0
CG12617_OG0003653	1
CG12620_OG0009462	0
CG12637_OG0008050	0
CG12643_OG0007518	1698
CG1265_OG0010531	556
CG12655_OG0000445_OG2	3382
CG12659_OG0007410	211
CG12661_OG0007749	0
CG12662_OG0007747	2
CG12672_OG0007868	76
CG12674_OG0003570	1
CG12679_OG0001731_OG0	0
CG12680_OG0001718	1
CG12682_OG0012323	0
CG12691_OG0007931	1
CG12692_OG0000634_OG0	1
CG12693_OG0012106	19
CG12698_OG0008169	2
CG12699_OG0000230_OG1	1
CG12702_OG0001192	77
CG12708_OG0000271_OG0	6
CG12708_OG0000271_OG0.2	1
CG1271_OG0010635	1023
CG12713_OG0003881_OG0	66
CG12716_OG0008438	2
CG12723_OG0008557	15
CG12728_OG0000928_OG0	311
CG12729_OG0011725	11
CG1273_OG0010536	6
CG12730_OG0007375	1096
CG12744_OG0000893	53
CG12746_OG0004208	2300
CG1275_OG0011072	1864
CG12768_OG0001283_OG0	32
CG12769_OG0007187	347
CG12773_OG0003140	1642
CG12782_OG0012281	0
CG12783_OG0000743_OG0	25
CG12784_OG0005236	0
CG12795_OG0008825	899
CG12811_OG0002240	1238
CG12817_OG0002595_OG0	65
CG12818_OG0004897	326
CG12822_OG0001599	2366
CG12825_OG0001130_OG1	9
CG12826_OG0002951	16
CG12828_OG0011622	0
CG12831_OG0011623_OG0	0
CG12836_OG0002963_OG0	126
CG12848_OG0006045	528
CG12849_OG0011577	9
CG12851_OG0005862	1246
CG12857_OG0006163	1
CG12860_OG0006154	0
CG12861_OG0006153	0
CG12862_OG0011585_OG0	0
CG12863_OG0011584	165
CG12866_OG0002772	0
CG12868_OG0001564	769
CG12869_OG0006145	615
CG12869_OG0006146	179
CG12877_OG0001472_OG0	1138
CG1288_OG0001350	0
CG12880_OG0005345	24
CG12883_OG0001474	245
CG12885_OG0001477	8516
CG12895_OG0006308	1618
CG12909_OG0002821	237
CG12910_OG0006305	141
CG12911_OG0006304	3
CG12914_OG0002819	0
CG12917_OG0002815	1
CG12920_OG0006291	2
CG12926_OG0006349	416
CG12929_OG0006357	75
CG12934_OG0006315	24
CG12935_OG0002846	293
CG12942_OG0001596_OG0	384
CG12945_OG0004570	897
CG12947_OG0004568	82
CG12948_OG0004558	343
CG12963_OG0001641_OG0	0
CG12964_OG0002996_OG0	25
CG12970_OG0006808	75
CG12971_OG0010294	0
CG12974_OG0010307	206
CG12983_OG0010332	0
CG12984_OG0003949	0
CG12985_OG0000915	12
CG12986_OG0011685	6
CG1299_OG0000523_OG0	4971
CG12990_OG0007696	6
CG12991_OG0007703	3066
CG12992_OG0011688	13
CG12994_OG0007707	13
CG12995_OG0008599	2
CG12998_OG0011739	1
CG13000_OG0011738	0
CG13001_OG0008580	470
CG13002_OG0008577	110
CG13003_OG0008572	2199
CG13004_OG0008570	715
CG13005_OG0008567	172
CG13008_OG0008305	32
CG13010_OG0003260	8
CG13012_OG0008317	2812
CG13014_OG0008547	987
CG13016_OG0006536	278
CG13018_OG0006537	126
CG13021_OG0003241	0
CG13022_OG0010698	10
CG13023_OG0010699	2
CG13024_OG0010708	280
CG13026_OG0010716	25
CG13028_OG0004010	0
CG13031_OG0012200	441
CG13032_OG0004014_OG0	1
CG13033_OG0010736	0
CG13038_OG0010761	0
CG13039_OG0010762	0
CG1304_OG0000265_OG0	0
CG1304_OG0000265_OG1	5
CG13040_OG0010763	0
CG13041_OG0000280_OG0	0
CG13041_OG0000280_OG0.2	0
CG13042_OG0010767	10
CG13043_OG0000281_OG0	0
CG13043_OG0000281_OG1	0
CG13044_OG0010768	0
CG13045_OG0000814	0
CG13046_OG0010771	1
CG13047_OG0010772	0
CG13048_OG0010773	0
CG13049_OG0010774	0
CG13051_OG0011898	0
CG13053_OG0010778	0
CG13054_OG0010779	3
CG13055_OG0010780	5
CG13056_OG0010757	0
CG13058_OG0004021	0
CG13059_OG0010764	0
CG13062_OG0010766	6
CG13064_OG0010775	0
CG13065_OG0010776	69
CG13066_OG0012201	0
CG13068_OG0002030_OG1	0
CG13069_OG0004022	0
CG1307_OG0004308	882
CG13070_OG0012202	1
CG13071_OG0011899	0
CG13073_OG0012731_OG0	0
CG13074_OG0010797	895
CG13075_OG0000216_OG0	5
CG13075_OG0000216_OG1	1
CG13077_OG0009097	993
CG13078_OG0003575_OG0	0
CG13081_OG0003574	0
CG13082_OG0009094	9
CG13083_OG0009084	0
CG13084_OG0009083	3
CG13085_OG0001922	37
CG13086_OG0003709	86
CG13088_OG0001266	547
CG1309_OG0010533	5022
CG13096_OG0003720	1192
CG13097_OG0001923	649
CG13101_OG0009304	11749
CG13102_OG0009298	3
CG13108_OG0009295	520
CG13110_OG0011792	0
CG13113_OG0001247_OG0	0
CG13114_OG0009279	21
CG13116_OG0001878	338
CG13123_OG0001877	166
CG13124_OG0003502	3900
CG13126_OG0003515	235
CG13127_OG0001844	0
CG13131_OG0000790_OG0	0
CG13133_OG0003525	1545
CG1314_OG0011674	2
CG13144_OG0009363	9
CG13148_OG0007214	4
CG13151_OG0006215	552
CG13154_OG0006206	1
CG13155_OG0006196	15
CG13157_OG0002779	1
CG1316_OG0000430_OG0	0
CG13168_OG0006184	16
CG1317_OG0011084	8310
CG13170_OG0006182	1
CG13171_OG0006180	0
CG13177_OG0012831	361
CG13185_OG0002928	1123
CG13186_OG0006594	0
CG13192_OG0006567	277
CG13193_OG0006565	0
CG13196_OG0006560	28
CG13197_OG0006563	1333
CG13202_OG0001123_OG0	0
CG13203_OG0006235	193
CG13204_OG0006233	1059
CG13215_OG0002793_OG0	2
CG13216_OG0001568_OG0	1
CG13218_OG0002791_OG0	0
CG13220_OG0001573_OG0	1813
CG13223_OG0001571_OG0	0
CG13226_OG0002794_OG0	1
CG13227_OG0006218_OG0	0
CG13228_OG0011587_OG0	1
CG13229_OG0002786_OG0	5
CG13229_OG0002787_OG0	2597
CG13231_OG0006217	0
CG13239_OG0009815	0
CG1324_OG0007509	0
CG13243_OG0009147	1
CG13247_OG0010378	28
CG13248_OG0010371	961
CG13250_OG0011870	20
CG13251_OG0010355	1371
CG13252_OG0003952	666
CG13258_OG0009399	8
CG13272_OG0008882	0
CG13280_OG0008881	2
CG13282_OG0008887	29
CG13285_OG0010583	3790
CG13287_OG0010216	0
CG13288_OG0010220	14
CG13293_OG0003937	734
CG13295_OG0010231	1197
CG13297_OG0010242	2
CG13299_OG0011864	1
CG13300_OG0003943	51
CG13305_OG0011196	0
CG13306_OG0011204	14
CG13308_OG0004102	0
CG13309_OG0011211	7
CG13310_OG0011207	1
CG13312_OG0011210	4
CG13313_OG0004105_OG0	1
CG13314_OG0011224	14
CG13315_OG0011237	711
CG13318_OG0004834	4934
CG13319_OG0006667	417
CG13321_OG0006673	8
CG13326_OG0006545	1
CG13330_OG0007271	1
CG13331_OG0007273	448
CG13332_OG0007274	318
CG13334_OG0007281	0
CG13337_OG0011662	25
CG13339_OG0007296	296
CG13344_OG0007304	686
CG13358_OG0007351	11
CG13359_OG0012499	5
CG13360_OG0010145	353
CG13361_OG0003189	4
CG13362_OG0007862	0
CG13364_OG0001174_OG0	1174
CG13365_OG0007831	850
CG13367_OG0003188_OG0	314
CG13369_OG0003181	1028
CG13375_OG0007847	23
CG13377_OG0007849	439
CG13380_OG0010135	6
CG13384_OG0003473	1883
CG13385_OG0012520	0
CG13386_OG0003471	3
CG1339_OG0006721	0
CG13390_OG0003479	281
CG13392_OG0003476	354
CG13397_OG0003469	36
CG13398_OG0003468	651
CG13403_OG0008236	0
CG13404_OG0008224	339
CG13405_OG0011376	3
CG13407_OG0004768	0
CG13408_OG0004770	418
CG13409_OG0004775	1413
CG13423_OG0007099	2
CG13426_OG0011654	0
CG13427_OG0003049	83
CG13428_OG0007100	16831
CG13430_OG0001658	610
CG13436_OG0006622	32
CG13437_OG0006285	1483
CG13438_OG0006243	2
CG1344_OG0012226	412
CG13442_OG0006244	5
CG13443_OG0006248	0
CG13445_OG0003880	0
CG13449_OG0009980	14
CG13454_OG0003875_OG0	0
CG13455_OG0009966	0
CG13457_OG0001288	1
CG13458_OG0004037	23
CG13460_OG0010841	0
CG13465_OG0000343_OG0	0
CG13471_OG0004048	0
CG13473_OG0010860	0
CG13474_OG0004049	0
CG13476_OG0012898	0
CG13481_OG0000339_OG0	0
CG13481_OG0000339_OG1	0
CG13484_OG0010886	239
CG13488_OG0001544_OG1	0
CG13492_OG0005946	8
CG13501_OG0005936	9
CG13502_OG0005931	504
CG13502_OG0012991	15
CG13506_OG0007028	897
CG13510_OG0006998	663
CG13511_OG0006997	3
CG13516_OG0006995	188
CG13526_OG0006986	1
CG13527_OG0006984	1
CG13531_OG0006978	2148
CG13532_OG0006975	344
CG13538_OG0005981	0
CG13539_OG0012044	0
CG1354_OG0007555	5915
CG13541_OG0012280	0
CG13544_OG0005976	0
CG13545_OG0012580	2
CG13551_OG0000540_OG1	1120
CG13551_OG0012048	2384
CG13557_OG0012477	0
CG13558_OG0001556	0
CG13559_OG0012047	14
CG13561_OG0011643	11
CG13562_OG0011631	109
CG13575_OG0006892	8
CG13577_OG0001150_OG0	0
CG13578_OG0006898	4396
CG13579_OG0006013	10
CG1358_OG0006724	18002
CG13581_OG0002746	0
CG13585_OG0011574	4772
CG13587_OG0006025	81
CG13594_OG0006033	8
CG13599_OG0005537	9
CG1360_OG0006725	191
CG13601_OG0005534	678
CG13603_OG0005332	2085
CG13605_OG0005319	1208
CG13606_OG0005306	409
CG13607_OG0005318	116
CG13609_OG0012982	62
CG13613_OG0005278	0
CG13614_OG0002525_OG0	1
CG13615_OG0002524	0
CG13616_OG0005272	0
CG13618_OG0005267	94
CG13622_OG0005268	50
CG13623_OG0005265	889
CG13625_OG0004618	667
CG13627_OG0004629	107
CG13630_OG0004630	1361
CG13631_OG0004635	576
CG13634_OG0004637	10
CG13641_OG0004650	18
CG13643_OG0002274	173
CG13653_OG0002504	3
CG13654_OG0005174	775
CG13663_OG0011496	357
CG13667_OG0004090_OG0	429
CG13670_OG0011168	1
CG13671_OG0004086_OG0	902
CG13675_OG0000560_OG2	25
CG13676_OG0003984	136
CG13678_OG0000129_OG3	35
CG1368_OG0008241	148
CG13685_OG0010463	690
CG13689_OG0008772	179
CG13690_OG0008752	142
CG13692_OG0008754	4
CG13698_OG0010125	4430
CG13699_OG0003907_OG0	0
CG13705_OG0010610	94
CG13707_OG0010613	182
CG13708_OG0010614	31
CG1371_OG0006292	2720
CG13711_OG0010618	1
CG13712_OG0010619	0
CG13713_OG0010620	0
CG13716_OG0010627	22
CG13720_OG0004084	1
CG13721_OG0012208	31
CG13722_OG0011130	190
CG13723_OG0010915	0
CG13724_OG0010917	0
CG13725_OG0010918	0
CG13727_OG0004055	2
CG13728_OG0010923	0
CG13731_OG0011910	5
CG13733_OG0010089	0
CG13738_OG0011907	9
CG13739_OG0002891	48
CG13743_OG0006405	738
CG13744_OG0006409	0
CG13747_OG0006408	0
CG13748_OG0006626	15
CG13751_OG0001660_OG0	580
CG13760_OG0007606	1021
CG13766_OG0009602	285
CG13771_OG0009612	2
CG13775_OG0003750_OG0	188
CG13784_OG0000956_OG0	1400
CG13786_OG0003631	0
CG13796_OG0001883_OG0	657
CG13801_OG0000219_OG0	3
CG13801_OG0000219_OG1	0
CG13806_OG0011077	7
CG13807_OG0011075	183
CG13810_OG0011066	2
CG13813_OG0010189	2102
CG13829_OG0011464	0
CG13833_OG0004687	1574
CG13837_OG0002276	0
CG13838_OG0011993	3
CG13841_OG0004694	850
CG13842_OG0004706	34
CG13847_OG0004737	1
CG13850_OG0004743	1091
CG13855_OG0004744	35
CG13856_OG0004745	67
CG13857_OG0004746	1
CG13862_OG0004760	2
CG13868_OG0007089	11909
CG13868_OG0013578	2055
CG13869_OG0007075	3
CG1387_OG0008528	0
CG13870_OG0007093	42
CG13871_OG0003047	62
CG13872_OG0007071	1
CG13875_OG0011381	170
CG13876_OG0001334_OG0	569
CG13877_OG0011937	178
CG13884_OG0000403_OG0	0
CG13887_OG0011343	6678
CG13891_OG0002060	0
CG13893_OG0011360	7714
CG13894_OG0004129	139
CG13895_OG0004128	405
CG13901_OG0011344	320
CG13907_OG0011337	10439
CG13912_OG0011325	91
CG13917_OG0011285	6140
CG13919_OG0011274	216
CG13920_OG0011271	508
CG13921_OG0011032	49
CG13924_OG0011054	70
CG13926_OG0011282	332
CG13928_OG0011279	5660
CG13930_OG0011024	66
CG13931_OG0004073	8
CG13933_OG0011036	1787
CG13937_OG0011056	3426
CG13949_OG0003375	203
CG13950_OG0003376	483
CG13954_OG0006374	221
CG13955_OG0002890_OG0	9
CG13962_OG0012240	5
CG13970_OG0009133_OG0	0
CG13972_OG0005361	149
CG13983_OG0002696	3
CG13991_OG0000661_OG1	0
CG13992_OG0002070_OG0	0
CG13994_OG0011942	930
CG13995_OG0000538_OG0	1
CG13999_OG0000662_OG0	49
CG14005_OG0001926	404
CG14006_OG0001927	1
CG14007_OG0009567	17
CG14011_OG0003731	3
CG14013_OG0003734	4
CG14014_OG0009443	6
CG14015_OG0009446	216
CG14017_OG0003733	0
CG14020_OG0003686	639
CG14022_OG0008831	48
CG14024_OG0003410_OG0	141
CG14034_OG0008836	0
CG14036_OG0008842	3
CG14042_OG0001816	158
CG14043_OG0003425	1136
CG14044_OG0008964	526
CG14050_OG0000684	8
CG14052_OG0007777	2
CG14053_OG0012099	2
[truncated: 9,910 more rows]
