# Supplementary material for: Evolution of chemosensory tissues and cells across ecologically diverse Drosophilids
Source: Nat Commun. 2024 Feb 5;15:1047. doi: 10.1038/s41467-023-44558-4 (PMC10844241; doi:10.1038/s41467-023-44558-4)
Supplement: Supplementary file 18 — Supplementary Data 15 [file 41467_2023_44558_MOESM18_ESM.zip › all_count_tables_renamed/SECA11Lar_counts_trim_genes_FBids_1_1_sorted.txt]

128up_OG0006588	3062
14-3-3epsilon_OG0002478	32070
14-3-3epsilon_OG0001126_OG1	27328
140up_OG0004534	353
18w_OG0003044	4894
26-29-p_OG0010897	10807
2mit_OG0000576_OG0	73
5-HT1A_OG0006644	148
5-HT1B_OG0006647	85
5-HT2A_OG0000287_OG0	68
5-HT2B_OG0011472	27
5-HT7_OG0005777	70
5PtaseI_OG0005188	848
7B2_OG0004187	1110
a_OG0006460	1477
a10_OG0010691	4
a5_OG0009037	0
a6_OG0007651	543
AANATL2_OG0003640	381
AANATL4_OG0000091_OG1	4
AANATL7_OG0007605	52
Aasdh_OG0001831	398
Aatf_OG0001947	1205
aay_OG0011265	738
ab_OG0009683	2451
ab_OG0009684	1481
ABCB7_OG0011281	2226
Pmp70_OG0003257	3398
Abd-B_OG0005000	32
Abi_OG0002227_OG0	809
Abl_OG0010722	4944
abo_OG0009656	437
Abp1_OG0010565	2225
abs_OG0003097	1332
ac_OG0007843	173
Ac13E_OG0008321	885
Ac3_OG0009573	413
Ac78C_OG0010320	193
Acam_OG0000252_OG0	0
Acam_OG0000252_OG1	0
Acam_OG0005131	0
CG9149_OG0011313	1288
Acbp1_OG0009246	1682
Acbp2_OG0010415	1046
Acbp4_OG0000311_OG0	4619
Acbp4_OG0000311_OG1	195
Acbp6_OG0010414	3221
ACC_OG0007193	7490
AcCoAS_OG0000812	2834
Ace_OG0000652_OG0	271
Acer_OG0000953_OG0	20496
Acer_OG0003808	1773
Acf_OG0002671	4042
Achl_OG0002770	1714
acj6_OG0008333	8
acj6_OG0008334	28
Ack_OG0010507	1990
Ack-like_OG0006546	2799
Acn_OG0009540	8723
CG5009_OG0006075	2081
Acox57D-d_OG0006913	1136
Acox57D-p_OG0001151	1088
Acp1_OG0009317	67
Acp32CD_OG0009664	14
Acp65Aa_OG0003939	0
Acph-1_OG0001513	940
CG12512_OG0008829	1334
CG18155_OG0007972	83
Acsl_OG0007133	5370
Act42A_OG0000022_OG0	3
Act42A_OG0000022_OG1	24
Act42A_OG0000022_OG3	508889
Act42A_OG0000022_OG4	47032
Act42A_OG0000022_OG5	21654
Actn_OG0003148_OG0	52142
Actn3_OG0011403_OG0	1
ACXB_OG0000046_OG0	0
ACXB_OG0000046_OG1	3
ACXB_OG0000046_OG2	2
ACXB_OG0000046_OG2.2	2
ACXD_OG0004078_OG0	143
Acyp_OG0009408	0
Acyp2_OG0011498	536
Ada_OG0002342	209
Ada1-2_OG0003777_OG0	341
Ada2a_OG0005051	259
Ada2b_OG0004799	469
Ada3_OG0007872	1287
AdamTS-A_OG0005247	3061
AdamTS-A_OG0012010	135
AdamTS-B_OG0008089	2991
Adar_OG0007649	705
Adat1_OG0003596	78
Adck1_OG0006032	570
Adck5_OG0010063	298
ADD1_OG0006579	1256
Adf1_OG0001636_OG0	608
Adgf-A_OG0001991_OG0	1
Adgf-A_OG0003900	321
Adgf-A2_OG0010109	8
Adgf-B_OG0010108	0
Adgf-C_OG0001030_OG0	399
Adgf-D_OG0002208_OG0	627
Adgf-E_OG0006152	0
Adh_OG0003395_OG0	101
Adi1_OG0010940	1008
AdipoR_OG0004727	3060
CG3809_OG0004951	0
AdenoK_OG0003918_OG0	2169
Ady43A_OG0002958	621
AdoR_OG0005733	81
adp_OG0006108	754
AdSS_OG0000854_OG0	4609
Aduk_OG0004873	356
Ae2_OG0010984	1489
CG6512_OG0010913	3981
aft_OG0006080	977
Afti_OG0005567	619
Ag5r_OG0008212	1890
Ag5r2_OG0008213	118
AGBE_OG0007237	7697
AgmNAT_OG0001753	28
ago_OG0010530	4828
AGO1_OG0007307	2083
AGO2_OG0000119_OG0	6036
Agpat1_OG0008448	322
Agpat2_OG0003465	381
Agpat3_OG0004018	3720
Agpat4_OG0004019_OG0	316
ADPS_OG0002932	422
agt_OG0001016_OG0	130
Spat_OG0007723	1585
Ahcy_OG0001195_OG0	6570
AhcyL1_OG0011110	2953
AIF_OG0001225	1893
AIMP1_OG0007108	1500
AIMP2_OG0009977	1928
AIMP3_OG0005998	1353
Adk1_OG0010829	1112
Adk3_OG0005467	1486
Ak6_OG0007201	372
Akap200_OG0000367_OG0	2
Akh_OG0010512	467
AkhR_OG0009627	175
akirin_OG0010441	4750
Akr1B_OG0001292	16408
Akt1_OG0005415	3200
al_OG0008749	892
Aladin_OG0007570	1181
AlaRS_OG0003477	9352
AlaRS-m_OG0010596	1365
Alas_OG0006853	2315
alc_OG0006389	1523
Ald1_OG0005647	99125
Ald2_OG0005645	2
Aldh_OG0003615	15867
Aldh-III_OG0006742	5579
Aldh7A1_OG0003841_OG0	1229
Alg-2_OG0001588_OG0	2495
Alg1_OG0002607_OG0	899
Alg10_OG0000709_OG0	725
Alg11_OG0012170	1317
CG8412_OG0004562	2005
Alg14_OG0001194_OG0	162
Alg2_OG0010641	1046
Alg3_OG0003012	66
Alg3_OG0006966	519
CG5287_OG0001281	251
CG5287_OG0003790	225
Alg9_OG0005173	1350
Alh_OG0004317	3226
Alh_OG0004319	1007
Alh_OG0011430	258
alien_OG0009301	2388
ALiX_OG0005343	3739
Alk_OG0006414	803
CG12179_OG0001176_OG0	15
Alp1_OG0010289	2816
Alp10_OG0010194	388
Alp11_OG0008522	17
Alp12_OG0003717	496
Alp13_OG0001034	10
Alp2_OG0000261_OG0	357
Alp2_OG0000261_OG1	0
Alp4_OG0005779	224
Alp6_OG0006360	733
Alp7_OG0003030	77
Alp9_OG0003931	501
alph_OG0000083_OG0	0
alph_OG0005113	3830
alpha-Catr_OG0006852	557
alpha-Est1_OG0004357	670
alpha-Est10_OG0004350	372
alpha-Est2_OG0000314	2177
alpha-Est3_OG0004356	1160
alpha-Est6_OG0004354	1
alpha-Est7_OG0001351	4839
alpha-Est8_OG0004352	430
alpha-Est9_OG0004351	931
alpha-Man-Ia_OG0003130	286
alpha-Man-Ia_OG0003131	187
alpha-Man-Ia_OG0001168	1006
alpha-Man-Ib_OG0005087	1304
alpha-Man-Ic_OG0011549	0
alpha-Man-IIa_OG0004878	3863
alpha-Man-IIb_OG0005229	1099
alpha-PheRS_OG0008296	2808
alpha-Spec_OG0011040	29029
alpha4GT1_OG0000948	1118
alphaCOP_OG0011275	8274
alphaSnap_OG0010384	2284
alphaTub67C_OG0010998	19
Alr_OG0008278	416
alrm_OG0002498	931
Als2_OG0009863	1505
alt_OG0004894	9386
aly_OG0004083	1
Ama_OG0002112	2768
Amacr_OG0009433	531
amd_OG0001918	34
Amnionless_OG0008741	163
amon_OG0011540	698
amos_OG0003702_OG0	0
AMPdeam_OG0008245	6501
Amph_OG0007204	3736
AMPKalpha_OG0001698	3352
Amt_OG0004607	1
Amun_OG0008385	9150
amx_OG0007575	325
Amy-p_OG0000157_OG0	2
Amy-p_OG0000157_OG0.2	0
Amyrel_OG0006416	2
ana_OG0006403	769
ana1_OG0002269	1274
ana2_OG0007120	344
ana3_OG0006194	936
Ance-2_OG0003658	100
Ance-3_OG0001891_OG0	660
Ance-3_OG0009407	418
Ance-4_OG0006406	1439
Ance-5_OG0005870	274
anchor_OG0010100	596
Andorra_OG0011741	0
Ank2_OG0010460	4554
Ankle2_OG0000780	3851
l(2)35Be_OG0003404_OG0	303
anox_OG0007490	2643
Ant2_OG0008041	96
antdh_OG0008007	83
Antp_OG0002113	1613
antr_OG0007227	21
AnxB10_OG0008082	3165
AnxB11_OG0008196	3630
AnxB9_OG0004410	18403
aop_OG0003458	2582
aos_OG0010741	504
Aos1_OG0002145_OG0	3927
AOX1_OG0005242	3568
AOX2_OG0000143_OG0	5333
AOX2_OG0000143_OG1	2221
AOX4_OG0001465	35
ap_OG0005832	1194
AP-1-2beta_OG0008273	5136
AP-1gamma_OG0007680	4371
AP-1mu_OG0005553	2064
AP-1sigma_OG0005334	2441
AP-2alpha_OG0008751	4711
AP-2mu_OG0004736	2819
AP-2sigma_OG0004385	1109
Apc_OG0005387	4000
APC10_OG0005888	287
Apc2_OG0005308	1361
APC4_OG0003171_OG0	939
APC7_OG0001703	5
ApepP_OG0000963	3263
aph-1_OG0003552_OG0	619
aPKC_OG0006607	467
aPKC_OG0006608	1362
aPKC_OG0006609	193
Aplip1_OG0011323	789
apn_OG0002443_OG0	8
apolpp_OG0012638	37283
app_OG0010830	820
APP-BP1_OG0010070	1187
Appl_OG0007834	2793
Aprt_OG0004075	369
Aps_OG0010085	3109
apt_OG0002733	1578
CG18815_OG0010034	2292
AQP_OG0007242	767
aqrs_OG0005393	0
aqz_OG0001049_OG1	7203
ara_OG0009939	2692
aralar1_OG0001518	4368
Arc1_OG0002768_OG0	6164
Arc2_OG0006127	523
Arc42_OG0001370_OG0	5
Archease_OG0002289_OG0	469
Arf51F_OG0006831	1785
Arf79F_OG0012164	13742
ArfGAP1_OG0010836	2153
ArfGAP3_OG0003816_OG0	3208
Arfip_OG0005451	579
Arfrp1_OG0007681	309
arg_OG0003183	571
arg_OG0007835	474
Argk_OG0011233	193153
Argk_OG0011925	911
Argl_OG0009800	251
CG31469_OG0002209_OG0	55
ArgRS_OG0008151	2564
ArgRS-m_OG0004367	159
ari-1_OG0007878	1973
ari-2_OG0003028	1338
Arl1_OG0010003	1442
Arl2_OG0004816	402
Arl5_OG0011164	415
Arl6_OG0007042	10
Arl6IP1_OG0004993	1690
Arl8_OG0004797	1414
arm_OG0007636	24883
armi_OG0002027	1549
Arp1_OG0004441	3752
Arp10_OG0007423	2793
Arp2_OG0001770	2425
Arp3_OG0010555	3004
Arp5_OG0001448_OG0	711
Arp53D_OG0011600	4
Arp6_OG0008512	1752
Arp8_OG0007614	1168
Arpc1_OG0009187	4382
Arpc2_OG0009417	3030
Arpc3A_OG0005226	1293
Arpc3B_OG0008590	151
Arpc4_OG0008719	1679
Arpc5_OG0008957	1656
arr_OG0007264	4741
Arr1_OG0009490	1361
Arr2_OG0004099	59
Ars2_OG0005840	7795
Art1_OG0004911	3701
Art2_OG0008773	7
Art3_OG0004604	1504
Art4_OG0004574	2192
Art6_OG0004528_OG0	1
Art7_OG0001547_OG0	1337
Art8_OG0009662	484
Art9_OG0002219_OG0	0
Arts_OG0000486_OG0	5577
aru_OG0003377	3549
Arv1_OG0013036	177
arx_OG0009914	210
Asap_OG0007180	2962
Asator_OG0002682_OG1	1515
Asciz_OG0010646	232
ase_OG0007840	379
asf1_OG0009889	1848
ash1_OG0000982_OG0	190
ash2_OG0004623	1336
Ask1_OG0004518	3045
asl_OG0004217	1536
AsnRS_OG0003707	5395
AsnRS-m_OG0006452	251
AsnS_OG0000992	520
asp_OG0004633	1402
Asph_OG0006509	6031
ASPP_OG0006932	2372
CG9572_OG0008488	4557
AspRS_OG0006665	6972
AspRS-m_OG0008886	4405
asrij_OG0006972	1623
asRNA:CR31429_OG0002339_OG0	436
asRNA:CR42743_OG0003772_OG0	0
asRNA:CR43299_OG0012338_OG0	0
asRNA:CR43426_OG0012535_OG0	0
asRNA:CR43454_OG0002277_OG0	180
asRNA:CR43463_OG0001607_OG0	309
asRNA:CR43809_OG0003675_OG0	1217
asRNA:CR44106_OG0002406_OG0	56
asRNA:CR44169_OG0002969_OG0	9
asRNA:CR44179_OG0001455_OG0	1565
asRNA:CR44372_OG0000331_OG0	4
asRNA:CR44372_OG0000331_OG1	14
asRNA:CR44894_OG0012090_OG0	1
asRNA:CR45044_OG0005605_OG0	125
asRNA:CR45195_OG0000203_OG0	5888
asRNA:CR45195_OG0000203_OG1	1197
asRNA:CR45350_OG0001645_OG0	8
asRNA:CR45943_OG0010336	102
asRNA:CR46029_OG0000226_OG0	44
asRNA:CR46029_OG0000226_OG1	17
asRNA:CR46139_OG0003106_OG0	80
asRNA:CR46246_OG0011916	2
asRNA:CR46354_OG0002193_OG0	711
asRNA:CR46473_OG0000925_OG0	3101
Ass_OG0001346	104
ast_OG0003560	1370
AstA_OG0004634	204
AstA-R1_OG0000689	57
AstA-R2_OG0005396	228
AstC_OG0009668	141
AstC-R1_OG0010134	80
AstC-R2_OG0001295_OG0	153
AstCC_OG0009669	70
asun_OG0002419_OG0	441
Asx_OG0006138	2270
Atac1_OG0003748_OG0	207
Atac2_OG0009508	655
Atac3_OG0000828	893
Tat_OG0001330	1857
Ate1_OG0003045	1097
Atet_OG0003384	798
Atf-2_OG0006059	445
Atf3_OG0007763	1231
Atg1_OG0009929	152
Atg1_OG0009931	1529
Atg10_OG0001598	210
Atg101_OG0008681	428
Atg12_OG0011904	175
Atg13_OG0004817	1474
Atg14_OG0005089	1174
Atg16_OG0005703	1367
Atg17_OG0004232	2758
Atg18a_OG0011152	2124
Atg18b_OG0001271_OG0	759
Atg2_OG0011112	4094
Atg3_OG0009922	1660
Atg4a_OG0009014	1959
Atg4b_OG0005256	1033
Atg5_OG0007974	595
Atg6_OG0005323	745
Atg7_OG0006714	1251
Atg8a_OG0008043	6630
Atg8b_OG0005571	0
Atg9_OG0006487	2914
atilla_OG0011822	2280
atk_OG0010362	81
atl_OG0001399	4438
atms_OG0004154	2031
ato_OG0004804	363
Atox1_OG0012695	1605
ATP6AP2_OG0004869	5266
ATP7_OG0008369	1099
ATP8A_OG0007260	2204
ATP8A_OG0007261	11
Atpalpha_OG0002140	15572
ATPCL_OG0006680	14796
ATPsynB_OG0010987	9920
ATPsynbeta_OG0005823	63724
ATPsynbetaL_OG0001317	1
ATPsynC_OG0005792	39577
ATPsynCF6_OG0005500	7100
ATPsynCF6L_OG0010605	2
ATPsynD_OG0004477	11411
ATPsyndelta_OG0007526	8081
ATPsynE_OG0005568	6609
ATPsynG_OG0009657	6974
ATPsyngamma_OG0005690	14789
ATPsynGL_OG0009315	1
ATPsynO_OG0012619	8916
AttC_OG0000164_OG0	2001
AttC_OG0007258	2355
AttD_OG0004890	19
Atu_OG0002096	2188
Atx-1_OG0012102	39
Atx2_OG0011501	6714
Atxn7_OG0003444	1886
aub_OG0000482_OG0	69
aurA_OG0004964	602
aurB_OG0009647	1543
aust_OG0001881	7
aux_OG0003096_OG0	3549
ave_OG0006159	241
Aven_OG0003291	295
awd_OG0002664	23856
Awh_OG0010478	230
axed_OG0010262	257
Axn_OG0005720	2461
axo_OG0003993	424
axo_OG0010625	170
axo_OG0010626	581
axo_OG0010628	20
Axs_OG0008319	1439
Axud1_OG0003447	1782
az2_OG0006736	459
azot_OG0000210_OG0	1
azot_OG0000210_OG1	2
b_OG0009189	6744
B-H1_OG0000267_OG0	317
B-H1_OG0000267_OG1	333
B4_OG0009202	2100
B52_OG0001376_OG0	15139
b6_OG0007653	46
B9d1_OG0005246	38
B9d2_OG0005830	1
bab1_OG0011327	75
bab1_OG0011328	72
bab2_OG0011326	2441
babo_OG0006628	1669
babos_OG0007027	1711
Bacc_OG0008947	22011
Bace_OG0000801_OG0	54447
baf_OG0003792	2420
bai_OG0005189	3338
Balat_OG0007229	1
Baldspot_OG0010721	1593
ball_OG0001092_OG1	2871
bam_OG0005170	10
bap_OG0001358_OG0	29
Bap111_OG0007677	5576
Bap170_OG0000903_OG0	4402
Bap55_OG0005900	2622
Bap60_OG0008560	5499
IMPPP_OG0000305_OG1	915
barc_OG0010291	1191
bark_OG0008784	3022
barr_OG0000425_OG0	2102
baz_OG0008596	2413
bb8_OG0005496	12
bbc_OG0007266	2676
CG18067_OG0007098	2672
bbg_OG0010871	970
bbg_OG0010872	6140
BBIP1_OG0004876	272
BBS1_OG0010413	8
BBS4_OG0002785_OG0	64
BBS5_OG0002086	30
BBS8_OG0008755	71
BBS9_OG0006919	53
bbx_OG0008688	3497
bc10_OG0010387_OG0	276
BCAS2_OG0005540	799
bcd_OG0002111_OG0	1
bchs_OG0003722	83
BCL7-like_OG0007566	832
bcn92_OG0007793	711
Bdbt_OG0004400	571
bdg_OG0006805	2255
bdl_OG0003385	397
Bdp1_OG0009215	1308
be_OG0000785	1212
BEAF-32_OG0006164	2292
beag_OG0004860	761
beat-Ia_OG0011784	170
beat-Ib_OG0009146	79
beat-Ic_OG0001866_OG0	28
beat-IIa_OG0005482	181
beat-IIb_OG0005481	266
beat-IIIa_OG0009463	70
beat-IIIb_OG0009460	30
beat-IIIc_OG0003687	225
beat-IV_OG0005508	179
beat-Va_OG0005024	74
beat-Vb_OG0005021	73
beat-Vc_OG0001062_OG0	61
beat-VII_OG0011542	36
beat-VII_OG0011544	36
beg_OG0004008	422
bel_OG0001048	15271
Bem46_OG0008920	562
ben_OG0000514_OG0	5271
Best1_OG0002590_OG0	2134
Best2_OG0010251	1639
Best3_OG0009963	7
Best4_OG0000558_OG0	1
Bet1_OG0003845_OG0	675
Bet3_OG0004072	590
beta-PheRS_OG0005298	2349
beta-Spec_OG0007697	35346
beta'COP_OG0009212	7949
beta3GalTII_OG0012738	342
beta4GalNAcTA_OG0006521	373
beta4GalNAcTB_OG0002610	475
beta4GalT7_OG0005195	486
betaCOP_OG0008653	8746
betaggt-I_OG0008962	1176
betaGlu_OG0002667	1246
CG32396_OG0011696	3
Bgb_OG0011276	1386
bgcn_OG0001647	701
bgm_OG0009412	554
BHD_OG0010421	368
bi_OG0003201	1385
bi_OG0012904	111
BI-1_OG0004087	2035
bib_OG0001843_OG0	1033
BicC_OG0009143	1
BicD_OG0009474	2400
CG11873_OG0005086	1147
bif_OG0003277	5941
bif_OG0012761	1113
BigH1_OG0001085_OG0	24
bigmax_OG0005365	293
Bili_OG0002506_OG0	191
bin_OG0010286	24
Bin1_OG0005423	1261
bin3_OG0007310	3204
bip1_OG0010560	1451
Bka_OG0009250	601
blanks_OG0011885_OG0	9
Blimp-1_OG0010196	456
Blm_OG0002608	480
Blos1_OG0006148	295
Blos2_OG0010078	227
Blos3_OG0009918	321
Blos4_OG0010933	61
blot_OG0010924	17881
blow_OG0006726	3574
blp_OG0005216	445
blw_OG0006982	56467
bma_OG0010967	199
Bmcp_OG0010022	612
bmm_OG0010858	1147
bnb_OG0001206_OG1	11962
CG5059_OG0012191	4291
bnk_OG0005787	0
bnl_OG0004512	307
boca_OG0006727	1359
bocks_OG0002575_OG0	1179
BOD1_OG0005544	3398
boi_OG0007601	1588
boi_OG0007603	645
boil_OG0012322	1
bol_OG0011238	1184
boly_OG0007153	1
BomBc1_OG0001623	889
BomBc2_OG0000769_OG0	72
BomBc3_OG0004769	86
BomT3_OG0011469	228
bon_OG0004934	2617
bond_OG0004726	696
bonsai_OG0007008	947
Boot_OG0006400	6
bor_OG0004967	1947
bora_OG0003911	293
BORCS5_OG0008208	693
BORCS6_OG0011365	283
BORCS7_OG0007103	102
borr_OG0009292	1448
boss_OG0005676	43
botv_OG0006642	804
bou_OG0007819	1132
bowl_OG0008785	3419
BoYb_OG0000400_OG0	7
br_OG0007659	11795
br_OG0011928	4574
Br140_OG0001629	1776
brat_OG0001919	5094
Brca2_OG0000883	502
Brd_OG0010852	759
CG7154_OG0009310	2707
Brd8_OG0002488	1828
Bre1_OG0010209	3883
Brf_OG0005483	913
Brf_OG0005485	266
brk_OG0007975	2187
brm_OG0009999	8198
Brms1_OG0008442	1257
Bro_OG0011272	0
brp_OG0000499_OG1	643
l(3)72Ab_OG0009997	6933
bru1_OG0009737	103
bru1_OG0009738	393
bru2_OG0009740	988
bru2_OG0011823	33
bru2_OG0012161	154
bru3_OG0010907	440
bru3_OG0011909	12
Bruce_OG0004896	4714
brun_OG0003663	1710
brv1_OG0000706_OG0	0
brv2_OG0010919	0
brv3_OG0011666	16
BRWD3_OG0005288	6465
brwl_OG0009277	697
bs_OG0003002	545
bs_OG0006897	292
bsf_OG0001906_OG0	4129
Bsg_OG0009780	4408
Bsg25D_OG0003412_OG0	1002
bsh_OG0009110	71
bsk_OG0012344	2550
bt_OG0000537_OG1	84
BTBD9_OG0000546_OG0	10
BtbVII_OG0011887	2052
btd_OG0007557	633
Btk29A_OG0001838	3281
Btk29A_OG0011763	386
btl_OG0002041	729
btn_OG0004719	1
Btnd_OG0008611	264
btsz_OG0001035_OG1	1255
btsz_OG0004581	13
btv_OG0003692	0
btv_OG0009487	39
btz_OG0005342	3858
Bub1_OG0001806_OG0	482
Bub3_OG0005120	3733
BubR1_OG0000657_OG0	2928
Buffy_OG0006561	106
bug_OG0006803	400
Bug22_OG0009372	911
BuGZ_OG0008876	3135
CG8270_OG0010257	541
bun_OG0000556	2043
bun_OG0009749	2764
bur_OG0003683_OG0	3976
Burs_OG0001045_OG0	27
bves_OG0007497	232
bves_OG0007499	149
bw_OG0006000	63
bwa_OG0009122	144
bwa_OG0012525	120
Bx_OG0008666	9
Bx_OG0008667	419
Bx42_OG0007682	3154
by_OG0005550	3690
byn_OG0010803	0
bys_OG0007950	1525
c-cup_OG0012143	3
c(3)G_OG0001464_OG0	223
c11.1_OG0007569	2350
c12.1_OG0007568	1325
c12.2_OG0007567	1298
C15_OG0002126_OG0	257
C1GalTA_OG0009799	926
C3G_OG0007801	2469
C901_OG0008027	5
ca_OG0005700	3034
Ca-alpha1D_OG0009140	1260
Ca-alpha1T_OG0003323	705
Ca-beta_OG0009681	462
Ca-Ma2d_OG0009139	1139
CaBP1_OG0008860	10490
cac_OG0000605_OG0	127
cact_OG0009392	8755
cactin_OG0003129	1284
cad_OG0009437	77
Cad74A_OG0010922	1687
Cad86C_OG0002368	2180
Cad87A_OG0001088_OG0	945
Cad89D_OG0001058_OG0	0
Cad96Ca_OG0011497	1420
Cad96Cb_OG0005172	15
Cad99C_OG0005704	6495
CadN_OG0000277_OG1	189
Caf1-105_OG0002830	1031
Caf1-180_OG0007408	3233
Caf1-55_OG0001036	6948
cag_OG0001595_OG0	746
CAH1_OG0009192	3194
CAH13_OG0002843	3
CAH14_OG0002807	3
CAH15_OG0006256	3
CAH16_OG0000498_OG1	5
CAH2_OG0001000_OG0	382
CAH3_OG0003177	1103
CAH5_OG0005796	16
CAH7_OG0000840	2041
CAH8_OG0004748	27
CAH9_OG0005622	344
CAHbeta_OG0002334	177
cal1_OG0002556_OG0	1441
CalpA_OG0003035	3453
CalpB_OG0010971	2314
CalpC_OG0008186	1765
Calr_OG0005564	42394
Cals_OG0013279_OG0	2064
Calx_OG0002139_OG0	380
Calx_OG0004417	249
Calx_OG0004418	352
calypso_OG0006121	918
Cam_OG0012053	17026
CaMKI_OG0012767	5848
CaMKII_OG0013280	7400
Camp_OG0005907	1169
Camta_OG0006364	457
Camta_OG0006365	38
can_OG0004061_OG0	32
CanA1_OG0005778	908
CanB_OG0000231_OG0	472
CanB_OG0000231_OG1	1293
Cand1_OG0009382	4873
CAP_OG0000587_OG0	4929
CAP_OG0012405	35
Cap-D2_OG0005121	3002
Cap-D3_OG0009448	657
Cap-G_OG0002924	4211
Cap-H2_OG0004906	1610
Capa_OG0005712	205
Caper_OG0009347	7602
Capr_OG0010138	9281
caps_OG0010156	2166
caps_OG0010157	1754
capt_OG0009025	12720
capu_OG0000612_OG0	639
car_OG0007437	798
CARPA_OG0007960	81
CARPB_OG0007554	16
CarT_OG0009432	16
cas_OG0004236	1324
casp_OG0006502	2631
cass_OG0009476	8344
Cat_OG0003869	19450
cathD_OG0002862	18834
cato_OG0006491	12
Catsup_OG0009538	2928
caup_OG0009938	602
cav_OG0000654	509
caz_OG0003243_OG0	8518
cbc_OG0007265	660
Cbl_OG0002051_OG0	2341
CBP_OG0001721	3184
CBP_OG0007971	2956
Cbp20_OG0005066	674
Cbp53E_OG0006447	545
Cbp80_OG0007913	1506
Cbp80_OG0007915	2195
Cbs_OG0003124	2506
cbs_OG0007263	720
cbt_OG0008760	2035
Cby_OG0004789	24
Cc2d2a_OG0002702	7
CCAP_OG0011467	75
CCAP-R_OG0000870	52
ccb_OG0012089	0
CCDC151_OG0011900	1
CCDC53_OG0009785	207
Ccdc58_OG0010399	637
Ccdc85_OG0008917	1143
CCHa1_OG0004530	8
CCHa1-R_OG0006065	94
CCHa2_OG0002186_OG0	270
CCHa2-R_OG0005836	96
Cchl_OG0004776	2170
CCKLR-17D1_OG0003334	4
CCKLR-17D1_OG0008675	15
CCKLR-17D1_OG0011744	5
CCKLR-17D3_OG0008678	141
Ccm3_OG0005250	978
Ccn_OG0010106	64
Ccn_OG0010107	64
Ccn_OG0012179	28
Ccp84Ab_OG0000178_OG0	0
Ccp84Ac_OG0001349_OG0	2
Ccp84Ae_OG0002110_OG0	0
Ccp84Af_OG0000109_OG0	0
Ccp84Af_OG0000109_OG1	19
Ccp84Af_OG0000109_OG2	2
Ccp84Ag_OG0001348_OG0	0
Ccs_OG0006299	400
CCT1_OG0002281_OG0	9280
CCT2_OG0003145	10829
CCT3_OG0004995	12238
CCT4_OG0000979	8705
CCT5_OG0006600	12832
CCT6_OG0008508	10973
CCT7_OG0004839	4483
CCT7_OG0004841	1966
CCT8_OG0007117	11079
Ccz1_OG0010481	617
cd_OG0004708	27
CD98hc_OG0001357_OG0	10072
Cda4_OG0008701	6893
Cda5_OG0008721	1351
Cda9_OG0002707	5386
CDase_OG0005749	821
cdc14_OG0009306	1691
Cdc16_OG0005493	899
Cdc23_OG0009421	1034
Cdc27_OG0010426	2324
Cdc2rk_OG0006290	662
Cdc37_OG0011041	3275
Cdc42_OG0008268	4547
Cdc45_OG0007388	1390
Cdc5_OG0011371	2331
CDC50_OG0008483	1707
Cdc6_OG0002054	668
Cdc7_OG0007729	1277
Cdep_OG0002087	1953
Cdep_OG0004159	2174
CdGAPr_OG0009111	3637
cdi_OG0000729	2005
cDIP_OG0004394	155
Cdk1_OG0000555_OG0	2019
Cdk12_OG0009875	1465
Cdk2_OG0002391	1343
CDK2AP1_OG0008015	1142
Cdk4_OG0006632	1487
Cdk5_OG0002993	568
Cdk5alpha_OG0009389	815
Cdk7_OG0001724	740
Cdk8_OG0010977	517
Cdk9_OG0007009	764
Cdlc2_OG0000234_OG1	3790
cdm_OG0002482	2156
Cds_OG0010549	1583
Ced-12_OG0009727	973
ced-6_OG0006366	3502
CenB1A_OG0004675	1745
CenG1A_OG0003595_OG0	2541
CenG1A_OG0009182	110
Cenp-C_OG0002322	2578
Cep135_OG0009952	697
Cep135_OG0009954	378
cep290_OG0004127	31
Cep89_OG0006812	2
Cep97_OG0008778	666
cer_OG0012078	4655
Cerk_OG0004182	1120
cert_OG0011161	2115
Cf2_OG0008971	1704
Cfp1_OG0007571	833
CG5789_OG0004615	956
cg_OG0006533	5484
CG10000_OG0005395	1
CG10005_OG0004963	482
CG10011_OG0005399	1430
CG10013_OG0002410_OG0	21
CG10019_OG0008786	141
CG10026_OG0009081	1010
CG10029_OG0004344	0
CG10031_OG0008792	271
CG10035_OG0004420	3
CG10038_OG0001436_OG0	911
CG10041_OG0012259_OG0	3
CG10051_OG0007036	199
CG10053_OG0004336	218
CG10055_OG0004329	857
CG10062_OG0007038	157
CG10063_OG0010284	12
CG10064_OG0010282	33
CG10068_OG0004321	425
CG10073_OG0000065_OG2	1
CG10075_OG0010279	463
CG10077_OG0010277	15473
CG10082_OG0005964	5056
CG10086_OG0001355	65
CG10089_OG0010567	269
CG10098_OG0004320	1643
CG10104_OG0006132	0
CG10116_OG0010569	110
CG10126_OG0005023	2673
CG10132_OG0009091	2784
CG10137_OG0009093	418
CG10139_OG0006151	1241
CG10140_OG0010573	157
CG10147_OG0010256	194
CG10151_OG0006160	355
CG10154_OG0010575	939
CG10163_OG0010252	5
CG10164_OG0001489	0
CG10165_OG0011781	189
CG10171_OG0010163	963
CG10175_OG0005507	236
CG10177_OG0001079_OG0	0
CG10184_OG0005509	2288
CG10185_OG0005203	6
CG10189_OG0009087	471
CG10194_OG0009085	419
CG10195_OG0003572	329
CG10205_OG0006168	1906
CG10208_OG0005527	113
CG10209_OG0006169	645
CG10211_OG0009505	6959
CG10222_OG0010165	288
CG10226_OG0010249	383
CG10237_OG0003462	2257
CG1024_OG0004294	586
CG10252_OG0011517	9
CG10254_OG0002565	1865
CG10257_OG0006606	12
CG10264_OG0005208	3
CG10265_OG0006935	247
CG10274_OG0003940	1026
CG10280_OG0004257	23
CG10283_OG0001907_OG0	1019
CG10286_OG0004292	2735
CG10298_OG0004288	1
CG10300_OG0005516	15
CG10301_OG0005515	5
CG10307_OG0005957	156
CG10311_OG0004972	707
CG10317_OG0004974	2
CG10321_OG0005965	2272
CG10324_OG0004994	505
CG10332_OG0005992	1
CG10333_OG0009507	2131
CG10336_OG0009516	498
CG10337_OG0009096	490
CG10338_OG0009517	546
CG10339_OG0006873	99
CG10340_OG0001059_OG0	1554
CG10341_OG0009518	1202
CG10343_OG0009520	661
CG10344_OG0007020	97
CG10345_OG0002430_OG0	120
CG10347_OG0000607_OG0	625
CG10348_OG0003704	36
CG10352_OG0008207	1
CG10353_OG0008206	2217
CG10357_OG0010470	4
CG10359_OG0010469	3591
CG10361_OG0010014	1188
CG10362_OG0008202	289
CG10365_OG0005518	695
CG10366_OG0009102	962
CG10375_OG0005526	1060
CG10376_OG0009519	742
CG10383_OG0001909	585
CG10384_OG0007018	110
CG10405_OG0004983	666
CG10407_OG0005207	46
CG10413_OG0003703_OG0	2574
CG10417_OG0013094	4325
CG10418_OG0010832	607
CG10425_OG0002500	630
CG10428_OG0001263_OG0	959
CG10431_OG0001914	174
CG10433_OG0006904	1453
CG10435_OG0002296_OG0	1170
CG10444_OG0007082	490
CG10445_OG0001356	196
CG10459_OG0001605_OG0	0
CG10462_OG0009105	1022
CG10463_OG0009108	778
CG10466_OG0012145	304
CG10467_OG0010233	1094
CG10469_OG0010232	310
CG10470_OG0009541	1113
CG10472_OG0000811_OG0	1171
CG10479_OG0010225	229
CG10481_OG0009114	2
CG10483_OG0010221	908
CG10486_OG0010219	0
CG10492_OG0009544	1822
CG10494_OG0006908	255
CG10495_OG0009546	305
CG10505_OG0006927	102
CG10508_OG0010314	589
CG10510_OG0003948	1
CG10513_OG0005163	79
CG10514_OG0005162	74
CG10516_OG0009998	395
CG10527_OG0002810_OG0	19636
CG10543_OG0006262	2873
CG10550_OG0000747	515
CG10555_OG0008527	3948
CG10561_OG0009552	276
CG10565_OG0010321	4924
CG10576_OG0010200	11682
CG10581_OG0010326	0
CG10584_OG0010328	183
CG10587_OG0000094_OG0	0
CG10587_OG0000094_OG1	0
CG10587_OG0000094_OG2	0
CG10589_OG0003950	1
CG10591_OG0010195	9
CG10597_OG0003317	95
CG10598_OG0011740	2
CG10600_OG0009530	3721
CG10602_OG0009532	7595
CG10616_OG0010838	1678
CG10621_OG0001911	3311
CG10623_OG0001912	1630
CG10628_OG0009107	284
CG10631_OG0001241	3024
CG10646_OG0009949	498
CG10654_OG0009947	273
CG10657_OG0009951	481
CG10660_OG0010840	417
CG10663_OG0010839	101
CG10669_OG0005156	543
CG10674_OG0010603	720
CG10680_OG0003577	5
CG10681_OG0009950	221
CG10700_OG0011812	10
CG10702_OG0009548	518
CG10710_OG0010908	509
CG10713_OG0010576	328
CG10725_OG0010574	6544
CG10730_OG0000951	128
CG10731_OG0006517	193
CG10737_OG0006638	12739
CG10738_OG0010568	330
CG1074_OG0007339	962
CG10747_OG0009127	366
CG10748_OG0011855_OG0	1
CG10749_OG0003913_OG0	0
CG10750_OG0009561	0
CG10752_OG0010150_OG0	0
CG10761_OG0008304	8
CG1077_OG0004263	0
CG10793_OG0003237	0
CG10795_OG0006915	290
CG10799_OG0003081	463
CG10801_OG0012112	2
CG10802_OG0008133	850
CG10803_OG0008134	729
CG10804_OG0008132	148
CG10809_OG0010976	827
CG10814_OG0007257	148
CG10822_OG0007072	0
CG10839_OG0009144	0
CG10841_OG0002198_OG0	0
CG10853_OG0003980_OG0	7
CG10859_OG0009209	231
CG10862_OG0002017_OG1	9927
CG10863_OG0010486	2494
CG10863_OG0012194_OG0	93
CG10864_OG0005043	56
CG10866_OG0010485	211
CG10874_OG0003457	922
CG10877_OG0002385_OG0	239
CG10887_OG0002183_OG0	1
CG10898_OG0002547	469
CG1090_OG0003105_OG0	159
CG10903_OG0002293_OG0	713
CG10904_OG0011634	230
CG10907_OG0001984_OG0	689
CG10909_OG0005022	0
CG10910_OG0006092	2738
CG10911_OG0006095	621
CG10912_OG0000471	9457
CG10914_OG0006109	325
CG10919_OG0001352	0
CG1092_OG0001161_OG0	98
CG10920_OG0007959	1
CG10927_OG0006710	168
CG10931_OG0006071	5
CG10932_OG0007954	9400
CG10934_OG0002756_OG0	1
CG10939_OG0005908	5673
CG10947_OG0009415	375
CG10948_OG0009927	2238
CG10949_OG0009416	254
CG10950_OG0012279	0
CG10958_OG0001743	712
CG10959_OG0008299	168
CG10962_OG0007748	951
CG10970_OG0003173	43
CG10973_OG0012539	697
CG10979_OG0004244	1196
CG10984_OG0009934	727
CG10996_OG0008249	0
CG11000_OG0004245	88
CG11007_OG0003037	584
CG11018_OG0007064	3
CG11029_OG0001270	689
CG1103_OG0003103_OG0	1111
CG11030_OG0003728	1465
CG11034_OG0001268	132
CG11035_OG0002292_OG0	217
CG11041_OG0001654	2
CG11044_OG0007073	186
CG1105_OG0004314	2337
CG11050_OG0009604	1303
CG11060_OG0006765	16
CG11068_OG0011716	2
CG11069_OG0004655	1162
CG11076_OG0001759	2657
CG11077_OG0000549_OG0	148
CG11085_OG0008456	34
CG11089_OG0004653	6055
CG11095_OG0003249	175
CG11099_OG0007074	7
CG11103_OG0003250	334
CG11106_OG0012330	0
CG11109_OG0001964	339
CG11110_OG0006619	287
CG11123_OG0006752	905
CG11125_OG0006747	302
CG11127_OG0006744	746
CG1113_OG0004171	0
CG11131_OG0001957_OG0	8211
CG11134_OG0003251	617
CG11141_OG0006745	665
CG11145_OG0006754	2
CG11147_OG0003729	598
CG11149_OG0003730	2
CG11151_OG0008256	5505
CG11159_OG0006283	2
CG1116_OG0004164	699
CG11162_OG0008263	1
CG11168_OG0004657	1631
CG11170_OG0006462	254
CG11178_OG0003327	896
CG11180_OG0006625	1899
CG11191_OG0007189	192
CG11192_OG0007095	39
CG11200_OG0007088	1100
CG11211_OG0012938	2
CG11226_OG0012166_OG0	1
CG11227_OG0007505	12
CG1124_OG0002090	1127
CG11241_OG0003815_OG0	1022
CG11247_OG0009861	319
CG11248_OG0003830_OG0	239
CG11249_OG0009864	9
CG11251_OG0001998	0
CG11257_OG0007039	287
CG11263_OG0001789	281
CG11267_OG0011856	2768
CG11269_OG0006458	1
CG11275_OG0002906	2257
CG11279_OG0003924_OG0	375
CG11286_OG0004361	0
CG1129_OG0002085	1489
CG11291_OG0003029	0
CG11294_OG0007761	114
CG11298_OG0007031	0
CG11309_OG0010303	932
CG11317_OG0012026	217
CG11318_OG0000756	50
CG11319_OG0009603	177
CG11327_OG0009628	23
CG11333_OG0002657_OG0	0
CG11334_OG0005804	1533
CG11342_OG0011920	143
CG11345_OG0011138	430
CG11349_OG0011131	13045
CG11353_OG0011127	81
CG11356_OG0008477	0
CG11357_OG0011126	1312
CG1136_OG0010499	686
CG11367_OG0000806_OG0	417
CG11369_OG0011699	1
CG1137_OG0004303	4
CG11370_OG0003817_OG0	15243
CG11377_OG0008723	846
CG11378_OG0007395	461
CG11379_OG0007397	0
CG11380_OG0007400	165
CG11381_OG0007402	2
CG11382_OG0007404	57
CG11384_OG0007396	17
CG1139_OG0004077	826
CG11391_OG0001026_OG0	0
CG11396_OG0010345	714
CG11398_OG0007405	242
CG11403_OG0007406	1237
CG11404_OG0012169	0
CG11406_OG0006889	12
CG11409_OG0007766	114
CG11413_OG0011575	74
CG11414_OG0006019	2673
CG11417_OG0007590	1937
CG1142_OG0012974	1200
CG11425_OG0009823	925
CG11426_OG0009824	270
CG1143_OG0011104	159
CG11436_OG0003200	552
CG11437_OG0009825	3
CG11438_OG0009826	170
CG11447_OG0004515	303
CG11449_OG0000981_OG1	0
CG11453_OG0001027_OG0	0
CG11454_OG0001792	452
CG11456_OG0003951	229
CG11459_OG0000135_OG1	13
CG1146_OG0011093	936
CG11470_OG0000857	3541
CG11474_OG0005934	974
CG11475_OG0005935	3
CG11498_OG0001515	44
CG11504_OG0002630	1203
CG11523_OG0009832	539
CG11529_OG0010828	1991
CG11537_OG0010640	1504
CG11550_OG0002660	686
CG11560_OG0010817	579
CG11562_OG0008742	430
CG11563_OG0002662	875
CG11566_OG0007496	41
CG11570_OG0004027	0
CG11581_OG0008240	0
CG11583_OG0010538	1663
CG11584_OG0008239	5
CG11585_OG0012335	1455
CG11586_OG0010534	542
CG11590_OG0001741	954
CG11593_OG0010497	1296
CG11594_OG0010492	1267
CG11596_OG0007629	1126
CG11601_OG0008739	244
CG11608_OG0000142_OG0	0
CG1161_OG0004180	1689
CG11617_OG0008731	87
CG11619_OG0003864_OG0	88
CG11626_OG0011450	8
CG11629_OG0003739	0
CG11630_OG0009580	2
CG11634_OG0009583	0
CG11635_OG0007156	9
CG11638_OG0007387	175
CG11655_OG0001745_OG0	295
CG11656_OG0005013	2
CG11658_OG0010025	402
CG11663_OG0012087	0
CG11664_OG0011395	1
CG11666_OG0012316	0
CG11668_OG0002452	590
CG11670_OG0005008	372
CG11672_OG0004805	910
CG11674_OG0008231	5
CG11679_OG0008511	927
CG11686_OG0002448_OG0	480
CG11693_OG0004810	6
CG11694_OG0000225_OG0	0
CG11694_OG0000225_OG1	0
CG11695_OG0007879	353
CG11696_OG0007880	842
CG11698_OG0002319_OG0	0
CG11699_OG0007882	855
CG11703_OG0002165_OG0	0
CG11710_OG0001691_OG0	1299
CG1172_OG0004189	1079
CG11722_OG0001391	284
CG11723_OG0003571	486
CG11726_OG0010048	2
CG11737_OG0001419_OG0	840
CG11741_OG0001420_OG0	0
CG11752_OG0007995	1269
CG11755_OG0000851	103
CG11756_OG0007997	18
CG11760_OG0004826	271
CG11768_OG0004832	44
CG11771_OG0005200	2024
CG11777_OG0006309	412
CG11779_OG0004481	1015
CG11786_OG0012799	5
CG11788_OG0007083	568
CG11790_OG0005187	2398
CG11791_OG0012008	1183
CG11807_OG0003009_OG0	980
CG11808_OG0006841	431
CG11811_OG0004058	1379
CG11816_OG0008636	2
CG11835_OG0000264_OG0	22876
CG11835_OG0000264_OG1	3366
CG11837_OG0005082	769
CG11841_OG0005083	48
CG11842_OG0000856_OG1	61
CG11843_OG0011490	91
CG11852_OG0002502_OG0	679
CG11854_OG0005171	19313
CG11857_OG0005167	1883
CG11858_OG0005166	675
CG11878_OG0000055_OG0	4
CG11878_OG0000055_OG1	3
CG11878_OG0000055_OG2	0
CG11882_OG0005094	905
CG11883_OG0006313	656
CG11885_OG0003355	443
CG11892_OG0005161	498
CG11893_OG0000039_OG2	115
CG11899_OG0005100	627
CG11902_OG0005155	388
CG11906_OG0001618	595
CG11911_OG0008747	14668
CG11912_OG0008746	385
CG11920_OG0005183	755
CG11927_OG0003556	1198
CG11929_OG0011773	6
CG11961_OG0001155_OG0	2664
CG11964_OG0004848	650
CG11970_OG0004849	2858
CG11975_OG0004850	1090
CG11977_OG0012457_OG0	0
CG11980_OG0002337	1430
CG11983_OG0004852	63
CG11986_OG0004855	295
CG11997_OG0004862	1
CG11999_OG0004179	1241
CG12003_OG0004112	13
CG12004_OG0011286	3412
CG12009_OG0010662	303
CG12010_OG0010671	391
CG12011_OG0011025	2
CG12012_OG0010672	326
CG12016_OG0010666	768
CG12017_OG0010661	46
CG12020_OG0011042	1
CG12024_OG0011050	698
CG12025_OG0011053	1093
CG12035_OG0011029	0
CG12038_OG0011331	247
CG12054_OG0000497	2274
CG12056_OG0003138	484
CG12057_OG0003139	9052
CG12061_OG0000938_OG0	0
CG12065_OG0007412	2137
CG12069_OG0001519	3
CG12071_OG0011553	388
CG12071_OG0013484	409
CG12075_OG0007754	3458
CG1208_OG0004248	226
CG12081_OG0007411	1410
CG12084_OG0011296	2255
CG12091_OG0011293	1931
CG12093_OG0011111	1184
CG12096_OG0008559	1250
CG12099_OG0011289	6400
CG12104_OG0011284	484
CG12105_OG0004111	618
CG12106_OG0007586	202
CG12107_OG0006719	706
CG12111_OG0007413	5
CG12112_OG0012598_OG0	461
CG12115_OG0007587	2985
CG12116_OG0008625	1649
CG12118_OG0007585	397
CG12121_OG0007579	2537
CG12123_OG0003325	275
CG12128_OG0002879	813
CG12129_OG0002878	671
CG1213_OG0002105	630
CG12134_OG0006319	800
CG12147_OG0004192	0
CG12155_OG0003210	1152
CG12159_OG0002860	656
CG12164_OG0006760	15
CG12170_OG0002098	570
CG12171_OG0004222	2031
CG12173_OG0004172	482
CG12177_OG0008262	608
CG1218_OG0002103	1154
CG12182_OG0011099	327
CG12194_OG0008975	139
CG12204_OG0001687	424
CG12206_OG0008131	2250
CG12209_OG0002818	10
CG12213_OG0002418	2107
CG12219_OG0007713	695
CG12224_OG0000651_OG1	41
CG12231_OG0003119	0
CG12236_OG0008414	762
CG12237_OG0007424	1282
CG12239_OG0001754	2333
CG12241_OG0001396	837
CG12253_OG0011818	544
CG12256_OG0004947	45
CG12259_OG0005539	917
CG12268_OG0005336	305
CG1227_OG0004337	462
CG12278_OG0004413	1
CG12279_OG0004445	1063
CG12288_OG0009457	908
CG12289_OG0010046	0
CG12290_OG0002618	484
CG12299_OG0009634	2049
CG12301_OG0001981	1370
CG12307_OG0009694	0
CG1231_OG0011372	73
CG12316_OG0009955	1458
CG12320_OG0005053	225
CG12321_OG0001064_OG0	1248
CG12325_OG0002854	1341
CG1233_OG0011370	1124
CG1234_OG0004335	1607
CG12341_OG0002848	250
CG12343_OG0002853	861
CG12344_OG0002855	56
CG12355_OG0012373	86
CG1236_OG0002100	1599
CG12362_OG0000821_OG0	0
CG12374_OG0007223	3
CG12375_OG0009777	933
CG12379_OG0008514	78
CG12384_OG0006229	3438
CG1239_OG0004237	328
CG12395_OG0001736	7
CG12398_OG0008359	6
CG12402_OG0002224_OG0	49
CG12420_OG0002594_OG0	4
CG12426_OG0005340	2
CG12438_OG0003802	0
CG12439_OG0009296	0
CG12446_OG0001786_OG0	0
CG12448_OG0009145	1
CG1246_OG0011105	431
CG12464_OG0011955	1
CG12470_OG0007846	19
CG12479_OG0008243	0
CG12480_OG0008242	8
CG12481_OG0008237	56
CG12490_OG0000233_OG1	7
CG12496_OG0007599	46
CG12498_OG0008105	0
CG12499_OG0002285_OG0	2369
CG12502_OG0011339	174
CG12507_OG0008176	16
CG12511_OG0009568	0
CG12516_OG0005410	0
CG12517_OG0009649	0
CG12520_OG0010149	2
CG12521_OG0012944	0
CG12531_OG0008272	198
CG12535_OG0008128	1
CG12539_OG0008363	520
CG12540_OG0008220	4
CG12541_OG0007825	93
CG12560_OG0012234	210
CG12567_OG0012740	925
CG12576_OG0001784_OG0	2439
CG12581_OG0001679_OG0	5273
CG12589_OG0011424	1
CG12590_OG0011977	7
CG12594_OG0005596	331
CG12607_OG0011139	2515
CG12609_OG0008677	0
CG12617_OG0003653	4
CG12620_OG0009462	0
CG12637_OG0008050	0
CG12643_OG0007518	976
CG1265_OG0010531	1405
CG12655_OG0000445_OG2	1287
CG12659_OG0007410	106
CG12661_OG0007749	0
CG12662_OG0007747	0
CG12672_OG0007868	20
CG12674_OG0003570	4
CG12679_OG0001731_OG0	1
CG12680_OG0001718	0
CG12682_OG0012323	0
CG12691_OG0007931	0
CG12692_OG0000634_OG0	3
CG12693_OG0012106	0
CG12698_OG0008169	1
CG12699_OG0000230_OG1	5
CG12702_OG0001192	1296
CG12708_OG0000271_OG0	76
CG12708_OG0000271_OG0.2	190
CG1271_OG0010635	323
CG12713_OG0003881_OG0	60
CG12716_OG0008438	2
CG12723_OG0008557	4
CG12728_OG0000928_OG0	283
CG12729_OG0011725	10
CG1273_OG0010536	521
CG12730_OG0007375	388
CG12744_OG0000893	244
CG12746_OG0004208	926
CG1275_OG0011072	1896
CG12768_OG0001283_OG0	398
CG12769_OG0007187	11
CG12773_OG0003140	2087
CG12782_OG0012281	0
CG12783_OG0000743_OG0	0
CG12784_OG0005236	0
CG12795_OG0008825	603
CG12811_OG0002240	710
CG12817_OG0002595_OG0	62
CG12818_OG0004897	278
CG12822_OG0001599	1298
CG12825_OG0001130_OG1	148
CG12826_OG0002951	5
CG12828_OG0011622	1
CG12831_OG0011623_OG0	0
CG12836_OG0002963_OG0	1
CG12848_OG0006045	465
CG12849_OG0011577	0
CG12851_OG0005862	335
CG12857_OG0006163	1
CG12860_OG0006154	2
CG12861_OG0006153	1
CG12862_OG0011585_OG0	11
CG12863_OG0011584	243
CG12866_OG0002772	0
CG12868_OG0001564	145
CG12869_OG0006145	158
CG12869_OG0006146	34
CG12877_OG0001472_OG0	1009
CG1288_OG0001350	1
CG12880_OG0005345	1283
CG12883_OG0001474	224
CG12885_OG0001477	45
CG12895_OG0006308	534
CG12909_OG0002821	818
CG12910_OG0006305	440
CG12911_OG0006304	350
CG12914_OG0002819	1
CG12917_OG0002815	9
CG12920_OG0006291	2
CG12926_OG0006349	110
CG12929_OG0006357	127
CG12934_OG0006315	11765
CG12935_OG0002846	355
CG12942_OG0001596_OG0	773
CG12945_OG0004570	826
CG12947_OG0004568	157
CG12948_OG0004558	1246
CG12963_OG0001641_OG0	13
CG12964_OG0002996_OG0	461
CG12970_OG0006808	6
CG12971_OG0010294	31
CG12974_OG0010307	463
CG12983_OG0010332	5
CG12984_OG0003949	3
CG12985_OG0000915	0
CG12986_OG0011685	0
CG1299_OG0000523_OG0	3119
CG12990_OG0007696	4
CG12991_OG0007703	1635
CG12992_OG0011688	13
CG12994_OG0007707	24
CG12995_OG0008599	0
CG12998_OG0011739	0
CG13000_OG0011738	0
CG13001_OG0008580	966
CG13002_OG0008577	1
CG13003_OG0008572	854
CG13004_OG0008570	347
CG13005_OG0008567	191
CG13008_OG0008305	10
CG13010_OG0003260	15
CG13012_OG0008317	206
CG13014_OG0008547	481
CG13016_OG0006536	488
CG13018_OG0006537	141
CG13021_OG0003241	0
CG13022_OG0010698	0
CG13023_OG0010699	177
CG13024_OG0010708	640
CG13026_OG0010716	2
CG13028_OG0004010	8
CG13031_OG0012200	313
CG13032_OG0004014_OG0	0
CG13033_OG0010736	120
CG13038_OG0010761	28
CG13039_OG0010762	0
CG1304_OG0000265_OG0	35
CG1304_OG0000265_OG1	112
CG13040_OG0010763	6
CG13041_OG0000280_OG0	189
CG13041_OG0000280_OG0.2	73
CG13042_OG0010767	33
CG13043_OG0000281_OG0	582
CG13043_OG0000281_OG1	1942
CG13044_OG0010768	4307
CG13045_OG0000814	18
CG13046_OG0010771	429
CG13047_OG0010772	32
CG13048_OG0010773	2
CG13049_OG0010774	1
CG13051_OG0011898	56
CG13053_OG0010778	6
CG13054_OG0010779	9
CG13055_OG0010780	37
CG13056_OG0010757	5
CG13058_OG0004021	1
CG13059_OG0010764	2674
CG13062_OG0010766	2
CG13064_OG0010775	39
CG13065_OG0010776	2
CG13066_OG0012201	0
CG13068_OG0002030_OG1	21
CG13069_OG0004022	2
CG1307_OG0004308	1423
CG13070_OG0012202	0
CG13071_OG0011899	6
CG13073_OG0012731_OG0	16
CG13074_OG0010797	8
CG13075_OG0000216_OG0	863
CG13075_OG0000216_OG1	4
CG13077_OG0009097	32
CG13078_OG0003575_OG0	0
CG13081_OG0003574	3
CG13082_OG0009094	662
CG13083_OG0009084	0
CG13084_OG0009083	3
CG13085_OG0001922	65
CG13086_OG0003709	28
CG13088_OG0001266	489
CG1309_OG0010533	1745
CG13096_OG0003720	4780
CG13097_OG0001923	1895
CG13101_OG0009304	178
CG13102_OG0009298	145
CG13108_OG0009295	130
CG13110_OG0011792	0
CG13113_OG0001247_OG0	1
CG13114_OG0009279	0
CG13116_OG0001878	101
CG13123_OG0001877	201
CG13124_OG0003502	3882
CG13126_OG0003515	477
CG13127_OG0001844	0
CG13131_OG0000790_OG0	0
CG13133_OG0003525	49
CG1314_OG0011674	1
CG13144_OG0009363	4
CG13148_OG0007214	195
CG13151_OG0006215	337
CG13154_OG0006206	1
CG13155_OG0006196	30
CG13157_OG0002779	13
CG1316_OG0000430_OG0	2982
CG13168_OG0006184	2
CG1317_OG0011084	2270
CG13170_OG0006182	203
CG13171_OG0006180	0
CG13177_OG0012831	83
CG13185_OG0002928	3840
CG13186_OG0006594	23
CG13192_OG0006567	550
CG13193_OG0006565	0
CG13196_OG0006560	215
CG13197_OG0006563	674
CG13202_OG0001123_OG0	5
CG13203_OG0006235	177
CG13204_OG0006233	1248
CG13215_OG0002793_OG0	56
CG13216_OG0001568_OG0	0
CG13218_OG0002791_OG0	36
CG13220_OG0001573_OG0	1372
CG13223_OG0001571_OG0	0
CG13226_OG0002794_OG0	17
CG13227_OG0006218_OG0	294
CG13228_OG0011587_OG0	1
CG13229_OG0002786_OG0	56
CG13229_OG0002787_OG0	2869
CG13231_OG0006217	2
CG13239_OG0009815	5
CG1324_OG0007509	5
CG13243_OG0009147	1
CG13247_OG0010378	2
CG13248_OG0010371	290
CG13250_OG0011870	23
CG13251_OG0010355	20
CG13252_OG0003952	1051
CG13258_OG0009399	96
CG13272_OG0008882	84
CG13280_OG0008881	2
CG13282_OG0008887	26
CG13285_OG0010583	524
CG13287_OG0010216	120
CG13288_OG0010220	56
CG13293_OG0003937	250
CG13295_OG0010231	690
CG13297_OG0010242	8
CG13299_OG0011864	0
CG13300_OG0003943	872
CG13305_OG0011196	72
CG13306_OG0011204	9
CG13308_OG0004102	0
CG13309_OG0011211	0
CG13310_OG0011207	3
CG13312_OG0011210	21
CG13313_OG0004105_OG0	1
CG13314_OG0011224	250
CG13315_OG0011237	1171
CG13318_OG0004834	345
CG13319_OG0006667	896
CG13321_OG0006673	1095
CG13326_OG0006545	0
CG13330_OG0007271	0
CG13331_OG0007273	0
CG13332_OG0007274	2
CG13334_OG0007281	1
CG13337_OG0011662	83
CG13339_OG0007296	173
CG13344_OG0007304	459
CG13358_OG0007351	9
CG13359_OG0012499	1
CG13360_OG0010145	2771
CG13361_OG0003189	13
CG13362_OG0007862	28
CG13364_OG0001174_OG0	4
CG13365_OG0007831	657
CG13367_OG0003188_OG0	1101
CG13369_OG0003181	1289
CG13375_OG0007847	54
CG13377_OG0007849	1417
CG13380_OG0010135	0
CG13384_OG0003473	920
CG13385_OG0012520	0
CG13386_OG0003471	52
CG1339_OG0006721	3
CG13390_OG0003479	362
CG13392_OG0003476	206
CG13397_OG0003469	412
CG13398_OG0003468	301
CG13403_OG0008236	14610
CG13404_OG0008224	80
CG13405_OG0011376	1
CG13407_OG0004768	1
CG13408_OG0004770	92
CG13409_OG0004775	193
CG13423_OG0007099	0
CG13426_OG0011654	0
CG13427_OG0003049	0
CG13428_OG0007100	3
CG13430_OG0001658	257
CG13436_OG0006622	33
CG13437_OG0006285	11
CG13438_OG0006243	2
CG1344_OG0012226	655
CG13442_OG0006244	0
CG13443_OG0006248	0
CG13445_OG0003880	178
CG13449_OG0009980	10
CG13454_OG0003875_OG0	4
CG13455_OG0009966	0
CG13457_OG0001288	1
CG13458_OG0004037	317
CG13460_OG0010841	29232
CG13465_OG0000343_OG0	3
CG13471_OG0004048	0
CG13473_OG0010860	1
CG13474_OG0004049	0
CG13476_OG0012898	0
CG13481_OG0000339_OG0	19
CG13481_OG0000339_OG1	0
CG13484_OG0010886	336
CG13488_OG0001544_OG1	16
CG13492_OG0005946	541
CG13501_OG0005936	1
CG13502_OG0005931	21
CG13502_OG0012991	0
CG13506_OG0007028	1510
CG13510_OG0006998	768
CG13511_OG0006997	16
CG13516_OG0006995	403
CG13526_OG0006986	0
CG13527_OG0006984	2
CG13531_OG0006978	1698
CG13532_OG0006975	270
CG13538_OG0005981	0
CG13539_OG0012044	0
CG1354_OG0007555	9466
CG13541_OG0012280	0
CG13544_OG0005976	3
CG13545_OG0012580	5193
CG13551_OG0000540_OG1	700
CG13551_OG0012048	4350
CG13557_OG0012477	0
CG13558_OG0001556	0
CG13559_OG0012047	31
CG13561_OG0011643	7
CG13562_OG0011631	82
CG13575_OG0006892	13
CG13577_OG0001150_OG0	2
CG13578_OG0006898	17
CG13579_OG0006013	122
CG1358_OG0006724	261
CG13581_OG0002746	1
CG13585_OG0011574	870
CG13587_OG0006025	2
CG13594_OG0006033	192
CG13599_OG0005537	193
CG1360_OG0006725	169
CG13601_OG0005534	539
CG13603_OG0005332	773
CG13605_OG0005319	1248
CG13606_OG0005306	3901
CG13607_OG0005318	1241
CG13609_OG0012982	33
CG13613_OG0005278	0
CG13614_OG0002525_OG0	0
CG13615_OG0002524	0
CG13616_OG0005272	0
CG13618_OG0005267	36
CG13622_OG0005268	11
CG13623_OG0005265	160
CG13625_OG0004618	885
CG13627_OG0004629	16
CG13630_OG0004630	1771
CG13631_OG0004635	194
CG13634_OG0004637	4
CG13641_OG0004650	318
CG13643_OG0002274	149
CG13653_OG0002504	6
CG13654_OG0005174	110
CG13663_OG0011496	452
CG13667_OG0004090_OG0	361
CG13670_OG0011168	0
CG13671_OG0004086_OG0	404
CG13675_OG0000560_OG2	20
CG13676_OG0003984	7883
CG13678_OG0000129_OG3	1162
CG1368_OG0008241	9156
CG13685_OG0010463	23
CG13689_OG0008772	86
CG13690_OG0008752	613
CG13692_OG0008754	296
CG13698_OG0010125	727
CG13699_OG0003907_OG0	19
CG13705_OG0010610	10380
CG13707_OG0010613	93
CG13708_OG0010614	24
CG1371_OG0006292	4824
CG13711_OG0010618	2
CG13712_OG0010619	0
CG13713_OG0010620	1
CG13716_OG0010627	8
CG13720_OG0004084	16
CG13721_OG0012208	53
CG13722_OG0011130	12413
CG13723_OG0010915	0
CG13724_OG0010917	1
CG13725_OG0010918	0
CG13727_OG0004055	11
CG13728_OG0010923	14
CG13731_OG0011910	168975
CG13733_OG0010089	0
CG13738_OG0011907	0
CG13739_OG0002891	18
CG13743_OG0006405	287
CG13744_OG0006409	40
CG13747_OG0006408	0
CG13748_OG0006626	22
CG13751_OG0001660_OG0	782
CG13760_OG0007606	333
CG13766_OG0009602	243
CG13771_OG0009612	2
CG13775_OG0003750_OG0	252
CG13784_OG0000956_OG0	413
CG13786_OG0003631	72
CG13796_OG0001883_OG0	890
CG13801_OG0000219_OG0	0
CG13801_OG0000219_OG1	1
CG13806_OG0011077	622
CG13807_OG0011075	313
CG13810_OG0011066	187
CG13813_OG0010189	147
CG13829_OG0011464	0
CG13833_OG0004687	209
CG13837_OG0002276	9
CG13838_OG0011993	0
CG13841_OG0004694	0
CG13842_OG0004706	1
CG13847_OG0004737	56
CG13850_OG0004743	1052
CG13855_OG0004744	0
CG13856_OG0004745	128
CG13857_OG0004746	51
CG13862_OG0004760	36
CG13868_OG0007089	1083
CG13868_OG0013578	230
CG13869_OG0007075	0
CG1387_OG0008528	1
CG13870_OG0007093	16
CG13871_OG0003047	2
CG13872_OG0007071	1
CG13875_OG0011381	302
CG13876_OG0001334_OG0	204
CG13877_OG0011937	332
CG13884_OG0000403_OG0	4
CG13887_OG0011343	5186
CG13891_OG0002060	2
CG13893_OG0011360	1201
CG13894_OG0004129	557
CG13895_OG0004128	1137
CG13901_OG0011344	537
CG13907_OG0011337	3880
CG13912_OG0011325	157
CG13917_OG0011285	5432
CG13919_OG0011274	160
CG13920_OG0011271	763
CG13921_OG0011032	2124
CG13924_OG0011054	42
CG13926_OG0011282	706
CG13928_OG0011279	2933
CG13930_OG0011024	362
CG13931_OG0004073	0
CG13933_OG0011036	864
CG13937_OG0011056	763
CG13949_OG0003375	18
CG13950_OG0003376	66
CG13954_OG0006374	78
CG13955_OG0002890_OG0	3
CG13962_OG0012240	1239
CG13970_OG0009133_OG0	0
CG13972_OG0005361	9
CG13983_OG0002696	0
CG13991_OG0000661_OG1	2
CG13992_OG0002070_OG0	3
CG13994_OG0011942	596
CG13995_OG0000538_OG0	74
CG13999_OG0000662_OG0	51
CG14005_OG0001926	381
CG14006_OG0001927	0
CG14007_OG0009567	6
CG14011_OG0003731	0
CG14013_OG0003734	0
CG14014_OG0009443	0
CG14015_OG0009446	225
CG14017_OG0003733	0
CG14020_OG0003686	4
CG14022_OG0008831	83
CG14024_OG0003410_OG0	149
CG14034_OG0008836	0
CG14036_OG0008842	13
CG14042_OG0001816	164
CG14043_OG0003425	837
CG14044_OG0008964	9
CG14050_OG0000684	77
CG14052_OG0007777	0
CG14053_OG0012099	3
[truncated: 9,910 more rows]
