# Supplementary material for: Evolution of chemosensory tissues and cells across ecologically diverse Drosophilids
Source: Nat Commun. 2024 Feb 5;15:1047. doi: 10.1038/s41467-023-44558-4 (PMC10844241; doi:10.1038/s41467-023-44558-4)
Supplement: Supplementary file 18 — Supplementary Data 15 [file 41467_2023_44558_MOESM18_ESM.zip › all_count_tables_renamed/SIMA11PRO_counts_trim_genes_FBids_1_1_sorted.txt]

128up_OG0006588	1048
14-3-3epsilon_OG0002478	7481
14-3-3epsilon_OG0001126_OG1	13611
140up_OG0004534	460
18w_OG0003044	1416
26-29-p_OG0010897	7701
2mit_OG0000576_OG0	10
5-HT1A_OG0006644	19
5-HT1B_OG0006647	60
5-HT2A_OG0000287_OG0	12
5-HT2B_OG0011472	93
5-HT7_OG0005777	88
5PtaseI_OG0005188	884
7B2_OG0004187	799
a_OG0006460	918
a10_OG0010691	12
a5_OG0009037	12
a6_OG0007651	435
AANATL2_OG0003640	63
AANATL4_OG0000091_OG1	0
AANATL7_OG0007605	0
Aasdh_OG0001831	335
Aatf_OG0001947	437
aay_OG0011265	5865
ab_OG0009683	163
ab_OG0009684	46
ABCB7_OG0011281	3071
Pmp70_OG0003257	7288
Abd-B_OG0005000	14
Abi_OG0002227_OG0	701
Abl_OG0010722	2875
abo_OG0009656	254
Abp1_OG0010565	618
abs_OG0003097	426
ac_OG0007843	0
Ac13E_OG0008321	3572
Ac3_OG0009573	123
Ac78C_OG0010320	127
Acam_OG0000252_OG0	0
Acam_OG0000252_OG1	0
Acam_OG0005131	0
CG9149_OG0011313	864
Acbp1_OG0009246	414
Acbp2_OG0010415	4095
Acbp4_OG0000311_OG0	0
Acbp4_OG0000311_OG1	3
Acbp6_OG0010414	27
ACC_OG0007193	29286
AcCoAS_OG0000812	13346
Ace_OG0000652_OG0	236
Acer_OG0000953_OG0	2408
Acer_OG0003808	3375
Acf_OG0002671	1085
Achl_OG0002770	3596
acj6_OG0008333	17
acj6_OG0008334	52
Ack_OG0010507	3475
Ack-like_OG0006546	795
Acn_OG0009540	3484
CG5009_OG0006075	2573
Acox57D-d_OG0006913	1397
Acox57D-p_OG0001151	784
Acp1_OG0009317	89
Acp32CD_OG0009664	0
Acp65Aa_OG0003939	96
Acph-1_OG0001513	306
CG12512_OG0008829	2165
CG18155_OG0007972	45
Acsl_OG0007133	15699
Act42A_OG0000022_OG0	680
Act42A_OG0000022_OG1	1609
Act42A_OG0000022_OG3	239479
Act42A_OG0000022_OG4	26439
Act42A_OG0000022_OG5	1149
Actn_OG0003148_OG0	43410
Actn3_OG0011403_OG0	0
ACXB_OG0000046_OG0	0
ACXB_OG0000046_OG1	1
ACXB_OG0000046_OG2	0
ACXB_OG0000046_OG2.2	0
ACXD_OG0004078_OG0	552
Acyp_OG0009408	0
Acyp2_OG0011498	240
Ada_OG0002342	6
Ada1-2_OG0003777_OG0	187
Ada2a_OG0005051	145
Ada2b_OG0004799	365
Ada3_OG0007872	993
AdamTS-A_OG0005247	3288
AdamTS-A_OG0012010	82
AdamTS-B_OG0008089	638
Adar_OG0007649	1371
Adat1_OG0003596	38
Adck1_OG0006032	693
Adck5_OG0010063	1181
ADD1_OG0006579	573
Adf1_OG0001636_OG0	0
Adgf-A_OG0001991_OG0	1
Adgf-A_OG0003900	10467
Adgf-A2_OG0010109	752
Adgf-B_OG0010108	3
Adgf-C_OG0001030_OG0	1185
Adgf-D_OG0002208_OG0	491
Adgf-E_OG0006152	2
Adh_OG0003395_OG0	20
Adi1_OG0010940	983
AdipoR_OG0004727	11551
CG3809_OG0004951	4
AdenoK_OG0003918_OG0	2222
Ady43A_OG0002958	681
AdoR_OG0005733	716
adp_OG0006108	1107
AdSS_OG0000854_OG0	13916
Aduk_OG0004873	554
Ae2_OG0010984	6378
CG6512_OG0010913	8487
aft_OG0006080	472
Afti_OG0005567	572
Ag5r_OG0008212	3
Ag5r2_OG0008213	0
AGBE_OG0007237	9140
AgmNAT_OG0001753	70
ago_OG0010530	2449
AGO1_OG0007307	3855
AGO2_OG0000119_OG0	3
Agpat1_OG0008448	341
Agpat2_OG0003465	654
Agpat3_OG0004018	3147
Agpat4_OG0004019_OG0	338
ADPS_OG0002932	2852
agt_OG0001016_OG0	218
Spat_OG0007723	3332
Ahcy_OG0001195_OG0	3333
AhcyL1_OG0011110	3124
AIF_OG0001225	1332
AIMP1_OG0007108	1093
AIMP2_OG0009977	1292
AIMP3_OG0005998	412
Adk1_OG0010829	6013
Adk3_OG0005467	408
Ak6_OG0007201	175
Akap200_OG0000367_OG0	310
Akh_OG0010512	39
AkhR_OG0009627	1003
akirin_OG0010441	2405
Akr1B_OG0001292	4704
Akt1_OG0005415	2619
al_OG0008749	107
Aladin_OG0007570	245
AlaRS_OG0003477	4116
AlaRS-m_OG0010596	1175
Alas_OG0006853	7515
alc_OG0006389	4539
Ald1_OG0005647	143131
Ald2_OG0005645	1
Aldh_OG0003615	11256
Aldh-III_OG0006742	10465
Aldh7A1_OG0003841_OG0	455
Alg-2_OG0001588_OG0	1398
Alg1_OG0002607_OG0	0
Alg10_OG0000709_OG0	340
Alg11_OG0012170	1397
CG8412_OG0004562	3582
Alg14_OG0001194_OG0	64
Alg2_OG0010641	623
Alg3_OG0003012	41
Alg3_OG0006966	612
CG5287_OG0001281	558
CG5287_OG0003790	546
Alg9_OG0005173	492
Alh_OG0004317	1210
Alh_OG0004319	707
Alh_OG0011430	226
alien_OG0009301	1356
ALiX_OG0005343	4826
Alk_OG0006414	4608
CG12179_OG0001176_OG0	73
Alp1_OG0010289	2
Alp10_OG0010194	1314
Alp11_OG0008522	12
Alp12_OG0003717	329
Alp13_OG0001034	29
Alp2_OG0000261_OG0	55
Alp2_OG0000261_OG1	0
Alp4_OG0005779	4153
Alp6_OG0006360	7
Alp7_OG0003030	0
Alp9_OG0003931	1987
alph_OG0000083_OG0	2
alph_OG0005113	2885
alpha-Catr_OG0006852	564
alpha-Est1_OG0004357	4786
alpha-Est10_OG0004350	4451
alpha-Est2_OG0000314	1225
alpha-Est3_OG0004356	1933
alpha-Est6_OG0004354	0
alpha-Est7_OG0001351	12968
alpha-Est8_OG0004352	2877
alpha-Est9_OG0004351	1829
alpha-Man-Ia_OG0003130	245
alpha-Man-Ia_OG0003131	465
alpha-Man-Ia_OG0001168	985
alpha-Man-Ib_OG0005087	850
alpha-Man-Ic_OG0011549	3
alpha-Man-IIa_OG0004878	1392
alpha-Man-IIb_OG0005229	1147
alpha-PheRS_OG0008296	835
alpha-Spec_OG0011040	37845
alpha4GT1_OG0000948	781
alphaCOP_OG0011275	5383
alphaSnap_OG0010384	3085
alphaTub67C_OG0010998	15
Alr_OG0008278	490
alrm_OG0002498	11
Als2_OG0009863	2738
alt_OG0004894	4422
aly_OG0004083	1
Ama_OG0002112	8
Amacr_OG0009433	873
amd_OG0001918	865
Amnionless_OG0008741	6
amon_OG0011540	657
amos_OG0003702_OG0	0
AMPdeam_OG0008245	7822
Amph_OG0007204	10996
AMPKalpha_OG0001698	6671
Amt_OG0004607	103
Amun_OG0008385	2800
amx_OG0007575	457
Amy-p_OG0000157_OG0	987
Amy-p_OG0000157_OG0.2	491
Amyrel_OG0006416	2
ana_OG0006403	58
ana1_OG0002269	695
ana2_OG0007120	68
ana3_OG0006194	164
Ance-2_OG0003658	1
Ance-3_OG0001891_OG0	1262
Ance-3_OG0009407	769
Ance-4_OG0006406	1847
Ance-5_OG0005870	814
anchor_OG0010100	2240
Andorra_OG0011741	0
Ank2_OG0010460	10318
Ankle2_OG0000780	1679
l(2)35Be_OG0003404_OG0	172
anox_OG0007490	2083
Ant2_OG0008041	94
antdh_OG0008007	3229
Antp_OG0002113	384
antr_OG0007227	22
AnxB10_OG0008082	8646
AnxB11_OG0008196	2469
AnxB9_OG0004410	21753
aop_OG0003458	1453
aos_OG0010741	1672
Aos1_OG0002145_OG0	412
AOX1_OG0005242	15719
AOX2_OG0000143_OG0	13652
AOX2_OG0000143_OG1	33
AOX4_OG0001465	10
ap_OG0005832	781
AP-1-2beta_OG0008273	3528
AP-1gamma_OG0007680	3700
AP-1mu_OG0005553	1985
AP-1sigma_OG0005334	2480
AP-2alpha_OG0008751	2146
AP-2mu_OG0004736	1356
AP-2sigma_OG0004385	592
Apc_OG0005387	2079
APC10_OG0005888	176
Apc2_OG0005308	237
APC4_OG0003171_OG0	405
APC7_OG0001703	138
ApepP_OG0000963	700
aph-1_OG0003552_OG0	399
aPKC_OG0006607	410
aPKC_OG0006608	52
aPKC_OG0006609	197
Aplip1_OG0011323	390
apn_OG0002443_OG0	0
apolpp_OG0012638	36222
app_OG0010830	1215
APP-BP1_OG0010070	379
Appl_OG0007834	2063
Aprt_OG0004075	298
Aps_OG0010085	2927
apt_OG0002733	970
CG18815_OG0010034	3182
AQP_OG0007242	2411
aqrs_OG0005393	0
aqz_OG0001049_OG1	9445
ara_OG0009939	41
aralar1_OG0001518	5961
Arc1_OG0002768_OG0	25780
Arc2_OG0006127	664
Arc42_OG0001370_OG0	1694
Archease_OG0002289_OG0	441
Arf51F_OG0006831	1545
Arf79F_OG0012164	6853
ArfGAP1_OG0010836	1718
ArfGAP3_OG0003816_OG0	2308
Arfip_OG0005451	436
Arfrp1_OG0007681	246
arg_OG0003183	434
arg_OG0007835	248
Argk_OG0011233	161038
Argk_OG0011925	4605
Argl_OG0009800	266
CG31469_OG0002209_OG0	717
ArgRS_OG0008151	1077
ArgRS-m_OG0004367	165
ari-1_OG0007878	2658
ari-2_OG0003028	1584
Arl1_OG0010003	918
Arl2_OG0004816	162
Arl5_OG0011164	506
Arl6_OG0007042	82
Arl6IP1_OG0004993	623
Arl8_OG0004797	1214
arm_OG0007636	10393
armi_OG0002027	255
Arp1_OG0004441	2996
Arp10_OG0007423	3133
Arp2_OG0001770	1361
Arp3_OG0010555	1303
Arp5_OG0001448_OG0	428
Arp53D_OG0011600	0
Arp6_OG0008512	664
Arp8_OG0007614	999
Arpc1_OG0009187	2421
Arpc2_OG0009417	1295
Arpc3A_OG0005226	385
Arpc3B_OG0008590	71
Arpc4_OG0008719	1081
Arpc5_OG0008957	544
arr_OG0007264	1273
Arr1_OG0009490	25492
Arr2_OG0004099	56357
Ars2_OG0005840	3886
Art1_OG0004911	727
Art2_OG0008773	4
Art3_OG0004604	412
Art4_OG0004574	166
Art6_OG0004528_OG0	0
Art7_OG0001547_OG0	636
Art8_OG0009662	171
Art9_OG0002219_OG0	0
Arts_OG0000486_OG0	2019
aru_OG0003377	5367
Arv1_OG0013036	119
arx_OG0009914	22
Asap_OG0007180	2643
Asator_OG0002682_OG1	2410
Asciz_OG0010646	121
ase_OG0007840	8
asf1_OG0009889	399
ash1_OG0000982_OG0	0
ash2_OG0004623	987
Ask1_OG0004518	5507
asl_OG0004217	217
AsnRS_OG0003707	2826
AsnRS-m_OG0006452	157
AsnS_OG0000992	5232
asp_OG0004633	2
Asph_OG0006509	13644
ASPP_OG0006932	2454
CG9572_OG0008488	8647
AspRS_OG0006665	2724
AspRS-m_OG0008886	1529
asrij_OG0006972	1299
asRNA:CR31429_OG0002339_OG0	201
asRNA:CR42743_OG0003772_OG0	0
asRNA:CR43299_OG0012338_OG0	0
asRNA:CR43426_OG0012535_OG0	0
asRNA:CR43454_OG0002277_OG0	216
asRNA:CR43463_OG0001607_OG0	252
asRNA:CR43809_OG0003675_OG0	526
asRNA:CR44106_OG0002406_OG0	18
asRNA:CR44169_OG0002969_OG0	107
asRNA:CR44179_OG0001455_OG0	1697
asRNA:CR44372_OG0000331_OG0	1
asRNA:CR44372_OG0000331_OG1	0
asRNA:CR44894_OG0012090_OG0	0
asRNA:CR45044_OG0005605_OG0	1118
asRNA:CR45195_OG0000203_OG0	958
asRNA:CR45195_OG0000203_OG1	73
asRNA:CR45350_OG0001645_OG0	1500
asRNA:CR45943_OG0010336	306
asRNA:CR46029_OG0000226_OG0	0
asRNA:CR46029_OG0000226_OG1	3
asRNA:CR46139_OG0003106_OG0	28
asRNA:CR46246_OG0011916	3
asRNA:CR46354_OG0002193_OG0	147
asRNA:CR46473_OG0000925_OG0	12
Ass_OG0001346	899
ast_OG0003560	593
AstA_OG0004634	31
AstA-R1_OG0000689	22
AstA-R2_OG0005396	12
AstC_OG0009668	1
AstC-R1_OG0010134	28
AstC-R2_OG0001295_OG0	9
AstCC_OG0009669	0
asun_OG0002419_OG0	156
Asx_OG0006138	2543
Atac1_OG0003748_OG0	0
Atac2_OG0009508	339
Atac3_OG0000828	417
Tat_OG0001330	1476
Ate1_OG0003045	1781
Atet_OG0003384	1965
Atf-2_OG0006059	325
Atf3_OG0007763	5393
Atg1_OG0009929	181
Atg1_OG0009931	2346
Atg10_OG0001598	24
Atg101_OG0008681	1032
Atg12_OG0011904	254
Atg13_OG0004817	1399
Atg14_OG0005089	1282
Atg16_OG0005703	922
Atg17_OG0004232	6123
Atg18a_OG0011152	2441
Atg18b_OG0001271_OG0	1182
Atg2_OG0011112	6362
Atg3_OG0009922	1253
Atg4a_OG0009014	2953
Atg4b_OG0005256	1038
Atg5_OG0007974	427
Atg6_OG0005323	775
Atg7_OG0006714	469
Atg8a_OG0008043	13993
Atg8b_OG0005571	0
Atg9_OG0006487	3519
atilla_OG0011822	13386
atk_OG0010362	55
atl_OG0001399	9056
atms_OG0004154	890
ato_OG0004804	0
Atox1_OG0012695	961
ATP6AP2_OG0004869	9899
ATP7_OG0008369	2866
ATP8A_OG0007260	6472
ATP8A_OG0007261	59
Atpalpha_OG0002140	26778
ATPCL_OG0006680	13627
ATPsynB_OG0010987	21485
ATPsynbeta_OG0005823	85907
ATPsynbetaL_OG0001317	6
ATPsynC_OG0005792	48355
ATPsynCF6_OG0005500	10959
ATPsynCF6L_OG0010605	0
ATPsynD_OG0004477	14213
ATPsyndelta_OG0007526	11170
ATPsynE_OG0005568	10053
ATPsynG_OG0009657	12657
ATPsyngamma_OG0005690	21236
ATPsynGL_OG0009315	0
ATPsynO_OG0012619	22582
AttC_OG0000164_OG0	8519
AttC_OG0007258	12366
AttD_OG0004890	1
Atu_OG0002096	1007
Atx-1_OG0012102	15
Atx2_OG0011501	6502
Atxn7_OG0003444	862
aub_OG0000482_OG0	59
aurA_OG0004964	5
aurB_OG0009647	4
aust_OG0001881	0
aux_OG0003096_OG0	1869
ave_OG0006159	160
Aven_OG0003291	286
awd_OG0002664	11109
Awh_OG0010478	117
axed_OG0010262	338
Axn_OG0005720	1602
axo_OG0003993	839
axo_OG0010625	387
axo_OG0010626	988
axo_OG0010628	108
Axs_OG0008319	2885
Axud1_OG0003447	1356
az2_OG0006736	204
azot_OG0000210_OG0	0
azot_OG0000210_OG1	0
b_OG0009189	4707
B-H1_OG0000267_OG0	343
B-H1_OG0000267_OG1	208
B4_OG0009202	4355
B52_OG0001376_OG0	6595
b6_OG0007653	6
B9d1_OG0005246	28
B9d2_OG0005830	14
bab1_OG0011327	52
bab1_OG0011328	67
bab2_OG0011326	2829
babo_OG0006628	1859
babos_OG0007027	2517
Bacc_OG0008947	15824
Bace_OG0000801_OG0	3
baf_OG0003792	928
bai_OG0005189	2503
Balat_OG0007229	0
Baldspot_OG0010721	11383
ball_OG0001092_OG1	221
bam_OG0005170	6
bap_OG0001358_OG0	77
Bap111_OG0007677	1822
Bap170_OG0000903_OG0	225
Bap55_OG0005900	608
Bap60_OG0008560	1822
IMPPP_OG0000305_OG1	9872
barc_OG0010291	888
bark_OG0008784	2869
barr_OG0000425_OG0	312
baz_OG0008596	5392
bb8_OG0005496	4
bbc_OG0007266	4716
CG18067_OG0007098	34302
bbg_OG0010871	4462
bbg_OG0010872	5482
BBIP1_OG0004876	222
BBS1_OG0010413	75
BBS4_OG0002785_OG0	331
BBS5_OG0002086	210
BBS8_OG0008755	134
BBS9_OG0006919	633
bbx_OG0008688	6411
bc10_OG0010387_OG0	63
BCAS2_OG0005540	277
bcd_OG0002111_OG0	1
bchs_OG0003722	436
BCL7-like_OG0007566	163
bcn92_OG0007793	416
Bdbt_OG0004400	214
bdg_OG0006805	1890
bdl_OG0003385	1751
Bdp1_OG0009215	891
be_OG0000785	2311
BEAF-32_OG0006164	870
beag_OG0004860	489
beat-Ia_OG0011784	26
beat-Ib_OG0009146	9
beat-Ic_OG0001866_OG0	1
beat-IIa_OG0005482	24
beat-IIb_OG0005481	39
beat-IIIa_OG0009463	22
beat-IIIb_OG0009460	42
beat-IIIc_OG0003687	174
beat-IV_OG0005508	93
beat-Va_OG0005024	1
beat-Vb_OG0005021	3
beat-Vc_OG0001062_OG0	0
beat-VII_OG0011542	29
beat-VII_OG0011544	17
beg_OG0004008	461
bel_OG0001048	8195
Bem46_OG0008920	358
ben_OG0000514_OG0	2906
Best1_OG0002590_OG0	5781
Best2_OG0010251	5621
Best3_OG0009963	0
Best4_OG0000558_OG0	0
Bet1_OG0003845_OG0	692
Bet3_OG0004072	476
beta-PheRS_OG0005298	904
beta-Spec_OG0007697	48754
beta'COP_OG0009212	3666
beta3GalTII_OG0012738	191
beta4GalNAcTA_OG0006521	535
beta4GalNAcTB_OG0002610	296
beta4GalT7_OG0005195	313
betaCOP_OG0008653	6487
betaggt-I_OG0008962	833
betaGlu_OG0002667	595
CG32396_OG0011696	2
Bgb_OG0011276	428
bgcn_OG0001647	303
bgm_OG0009412	2756
BHD_OG0010421	270
bi_OG0003201	268
bi_OG0012904	18
BI-1_OG0004087	3610
bib_OG0001843_OG0	1
BicC_OG0009143	9
BicD_OG0009474	3666
CG11873_OG0005086	1354
bif_OG0003277	2133
bif_OG0012761	422
BigH1_OG0001085_OG0	20
bigmax_OG0005365	642
Bili_OG0002506_OG0	67
bin_OG0010286	25
Bin1_OG0005423	263
bin3_OG0007310	2676
bip1_OG0010560	219
Bka_OG0009250	132
blanks_OG0011885_OG0	0
Blimp-1_OG0010196	4132
Blm_OG0002608	128
Blos1_OG0006148	328
Blos2_OG0010078	162
Blos3_OG0009918	154
Blos4_OG0010933	72
blot_OG0010924	13816
blow_OG0006726	521
blp_OG0005216	1266
blw_OG0006982	77952
bma_OG0010967	17
Bmcp_OG0010022	700
bmm_OG0010858	3019
bnb_OG0001206_OG1	881
CG5059_OG0012191	5968
bnk_OG0005787	0
bnl_OG0004512	1715
boca_OG0006727	562
bocks_OG0002575_OG0	1127
BOD1_OG0005544	3209
boi_OG0007601	227
boi_OG0007603	119
boil_OG0012322	0
bol_OG0011238	4232
boly_OG0007153	0
BomBc1_OG0001623	2864
BomBc2_OG0000769_OG0	8962
BomBc3_OG0004769	1261
BomT3_OG0011469	3944
bon_OG0004934	1703
bond_OG0004726	3979
bonsai_OG0007008	648
Boot_OG0006400	0
bor_OG0004967	1169
bora_OG0003911	2
BORCS5_OG0008208	1177
BORCS6_OG0011365	268
BORCS7_OG0007103	95
borr_OG0009292	23
boss_OG0005676	1119
botv_OG0006642	833
bou_OG0007819	553
bowl_OG0008785	754
BoYb_OG0000400_OG0	6
br_OG0007659	13
br_OG0011928	3
Br140_OG0001629	1632
brat_OG0001919	292
Brca2_OG0000883	461
Brd_OG0010852	0
CG7154_OG0009310	924
Brd8_OG0002488	486
Bre1_OG0010209	1410
Brf_OG0005483	334
Brf_OG0005485	99
brk_OG0007975	618
brm_OG0009999	3448
Brms1_OG0008442	1072
Bro_OG0011272	0
brp_OG0000499_OG1	354
l(3)72Ab_OG0009997	4428
bru1_OG0009737	50
bru1_OG0009738	493
bru2_OG0009740	3305
bru2_OG0011823	45
bru2_OG0012161	568
bru3_OG0010907	231
bru3_OG0011909	4
Bruce_OG0004896	8545
brun_OG0003663	1880
brv1_OG0000706_OG0	0
brv2_OG0010919	0
brv3_OG0011666	7
BRWD3_OG0005288	3926
brwl_OG0009277	1181
bs_OG0003002	629
bs_OG0006897	234
bsf_OG0001906_OG0	0
Bsg_OG0009780	9616
Bsg25D_OG0003412_OG0	3037
bsh_OG0009110	0
bsk_OG0012344	1346
bt_OG0000537_OG1	312
BTBD9_OG0000546_OG0	12
BtbVII_OG0011887	3173
btd_OG0007557	178
Btk29A_OG0001838	1873
Btk29A_OG0011763	51
btl_OG0002041	965
btn_OG0004719	0
Btnd_OG0008611	1
btsz_OG0001035_OG1	2795
btsz_OG0004581	4
btv_OG0003692	37
btv_OG0009487	263
btz_OG0005342	2824
Bub1_OG0001806_OG0	924
Bub3_OG0005120	479
BubR1_OG0000657_OG0	62
Buffy_OG0006561	791
bug_OG0006803	504
Bug22_OG0009372	481
BuGZ_OG0008876	2172
CG8270_OG0010257	511
bun_OG0000556	3573
bun_OG0009749	5588
bur_OG0003683_OG0	3197
Burs_OG0001045_OG0	0
bves_OG0007497	242
bves_OG0007499	215
bw_OG0006000	101
bwa_OG0009122	254
bwa_OG0012525	209
Bx_OG0008666	5
Bx_OG0008667	420
Bx42_OG0007682	1928
by_OG0005550	11908
byn_OG0010803	0
bys_OG0007950	651
c-cup_OG0012143	0
c(3)G_OG0001464_OG0	215
c11.1_OG0007569	4578
c12.1_OG0007568	841
c12.2_OG0007567	4749
C15_OG0002126_OG0	11
C1GalTA_OG0009799	1118
C3G_OG0007801	7659
C901_OG0008027	0
ca_OG0005700	3639
Ca-alpha1D_OG0009140	5109
Ca-alpha1T_OG0003323	745
Ca-beta_OG0009681	1132
Ca-Ma2d_OG0009139	3400
CaBP1_OG0008860	3104
cac_OG0000605_OG0	67
cact_OG0009392	20130
cactin_OG0003129	1029
cad_OG0009437	2
Cad74A_OG0010922	67
Cad86C_OG0002368	717
Cad87A_OG0001088_OG0	739
Cad89D_OG0001058_OG0	7
Cad96Ca_OG0011497	1926
Cad96Cb_OG0005172	0
Cad99C_OG0005704	2246
CadN_OG0000277_OG1	12
Caf1-105_OG0002830	100
Caf1-180_OG0007408	346
Caf1-55_OG0001036	929
cag_OG0001595_OG0	376
CAH1_OG0009192	9182
CAH13_OG0002843	0
CAH14_OG0002807	4
CAH15_OG0006256	0
CAH16_OG0000498_OG1	9
CAH2_OG0001000_OG0	1456
CAH3_OG0003177	1070
CAH5_OG0005796	20606
CAH7_OG0000840	1188
CAH8_OG0004748	35
CAH9_OG0005622	768
CAHbeta_OG0002334	239
cal1_OG0002556_OG0	0
CalpA_OG0003035	3938
CalpB_OG0010971	3159
CalpC_OG0008186	885
Calr_OG0005564	25232
Cals_OG0013279_OG0	1705
Calx_OG0002139_OG0	0
Calx_OG0004417	4313
Calx_OG0004418	3255
calypso_OG0006121	533
Cam_OG0012053	12087
CaMKI_OG0012767	8885
CaMKII_OG0013280	5553
Camp_OG0005907	538
Camta_OG0006364	800
Camta_OG0006365	147
can_OG0004061_OG0	1
CanA1_OG0005778	2082
CanB_OG0000231_OG0	165
CanB_OG0000231_OG1	2324
Cand1_OG0009382	2660
CAP_OG0000587_OG0	15365
CAP_OG0012405	17
Cap-D2_OG0005121	207
Cap-D3_OG0009448	581
Cap-G_OG0002924	863
Cap-H2_OG0004906	1202
Capa_OG0005712	124
Caper_OG0009347	7043
Capr_OG0010138	2669
caps_OG0010156	3887
caps_OG0010157	2536
capt_OG0009025	13712
capu_OG0000612_OG0	395
car_OG0007437	521
CARPA_OG0007960	8
CARPB_OG0007554	297
CarT_OG0009432	122
cas_OG0004236	1
casp_OG0006502	1715
cass_OG0009476	4142
Cat_OG0003869	9171
cathD_OG0002862	19960
cato_OG0006491	0
Catsup_OG0009538	1690
caup_OG0009938	14
cav_OG0000654	267
caz_OG0003243_OG0	2020
cbc_OG0007265	750
Cbl_OG0002051_OG0	0
CBP_OG0001721	107
CBP_OG0007971	103
Cbp20_OG0005066	255
Cbp53E_OG0006447	222
Cbp80_OG0007913	524
Cbp80_OG0007915	707
Cbs_OG0003124	863
cbs_OG0007263	547
cbt_OG0008760	6000
Cby_OG0004789	44
Cc2d2a_OG0002702	48
CCAP_OG0011467	0
CCAP-R_OG0000870	41
ccb_OG0012089	0
CCDC151_OG0011900	0
CCDC53_OG0009785	288
Ccdc58_OG0010399	143
Ccdc85_OG0008917	556
CCHa1_OG0004530	11
CCHa1-R_OG0006065	76
CCHa2_OG0002186_OG0	797
CCHa2-R_OG0005836	24
Cchl_OG0004776	4758
CCKLR-17D1_OG0003334	10
CCKLR-17D1_OG0008675	15
CCKLR-17D1_OG0011744	7
CCKLR-17D3_OG0008678	59
Ccm3_OG0005250	1440
Ccn_OG0010106	149
Ccn_OG0010107	142
Ccn_OG0012179	54
Ccp84Ab_OG0000178_OG0	1
Ccp84Ac_OG0001349_OG0	5
Ccp84Ae_OG0002110_OG0	8
Ccp84Af_OG0000109_OG0	0
Ccp84Af_OG0000109_OG1	2
Ccp84Af_OG0000109_OG2	5
Ccp84Ag_OG0001348_OG0	7
Ccs_OG0006299	484
CCT1_OG0002281_OG0	2364
CCT2_OG0003145	2919
CCT3_OG0004995	3146
CCT4_OG0000979	2138
CCT5_OG0006600	7035
CCT6_OG0008508	2660
CCT7_OG0004839	994
CCT7_OG0004841	425
CCT8_OG0007117	3541
Ccz1_OG0010481	615
cd_OG0004708	6
CD98hc_OG0001357_OG0	7849
Cda4_OG0008701	51
Cda5_OG0008721	1439
Cda9_OG0002707	8
CDase_OG0005749	900
cdc14_OG0009306	3958
Cdc16_OG0005493	252
Cdc23_OG0009421	384
Cdc27_OG0010426	1703
Cdc2rk_OG0006290	264
Cdc37_OG0011041	1357
Cdc42_OG0008268	1748
Cdc45_OG0007388	590
Cdc5_OG0011371	1269
CDC50_OG0008483	2258
Cdc6_OG0002054	27
Cdc7_OG0007729	11593
Cdep_OG0002087	1688
Cdep_OG0004159	1961
CdGAPr_OG0009111	2676
cdi_OG0000729	2811
cDIP_OG0004394	1349
Cdk1_OG0000555_OG0	0
Cdk12_OG0009875	963
Cdk2_OG0002391	81
CDK2AP1_OG0008015	865
Cdk4_OG0006632	771
Cdk5_OG0002993	636
Cdk5alpha_OG0009389	492
Cdk7_OG0001724	266
Cdk8_OG0010977	140
Cdk9_OG0007009	476
Cdlc2_OG0000234_OG1	1460
cdm_OG0002482	2334
Cds_OG0010549	2695
Ced-12_OG0009727	925
ced-6_OG0006366	10273
CenB1A_OG0004675	1856
CenG1A_OG0003595_OG0	7878
CenG1A_OG0009182	90
Cenp-C_OG0002322	292
Cep135_OG0009952	224
Cep135_OG0009954	169
cep290_OG0004127	129
Cep89_OG0006812	0
Cep97_OG0008778	312
cer_OG0012078	681
Cerk_OG0004182	4455
cert_OG0011161	1478
Cf2_OG0008971	3913
Cfp1_OG0007571	870
CG5789_OG0004615	914
cg_OG0006533	4191
CG10000_OG0005395	0
CG10005_OG0004963	27
CG10011_OG0005399	920
CG10013_OG0002410_OG0	9
CG10019_OG0008786	105
CG10026_OG0009081	1145
CG10029_OG0004344	3
CG10031_OG0008792	1515
CG10035_OG0004420	269
CG10038_OG0001436_OG0	475
CG10041_OG0012259_OG0	0
CG10051_OG0007036	8
CG10053_OG0004336	167
CG10055_OG0004329	1153
CG10062_OG0007038	133
CG10063_OG0010284	47
CG10064_OG0010282	12
CG10068_OG0004321	700
CG10073_OG0000065_OG2	8
CG10075_OG0010279	1424
CG10077_OG0010277	24892
CG10082_OG0005964	6393
CG10086_OG0001355	0
CG10089_OG0010567	394
CG10098_OG0004320	554
CG10104_OG0006132	1
CG10116_OG0010569	0
CG10126_OG0005023	2131
CG10132_OG0009091	1001
CG10137_OG0009093	447
CG10139_OG0006151	359
CG10140_OG0010573	47
CG10147_OG0010256	321
CG10151_OG0006160	48
CG10154_OG0010575	0
CG10163_OG0010252	0
CG10164_OG0001489	0
CG10165_OG0011781	307
CG10171_OG0010163	373
CG10175_OG0005507	4184
CG10177_OG0001079_OG0	3
CG10184_OG0005509	621
CG10185_OG0005203	1
CG10189_OG0009087	405
CG10194_OG0009085	312
CG10195_OG0003572	852
CG10205_OG0006168	3264
CG10208_OG0005527	782
CG10209_OG0006169	591
CG10211_OG0009505	19141
CG10222_OG0010165	357
CG10226_OG0010249	1704
CG10237_OG0003462	23873
CG1024_OG0004294	388
CG10252_OG0011517	0
CG10254_OG0002565	1523
CG10257_OG0006606	121
CG10264_OG0005208	10
CG10265_OG0006935	142
CG10274_OG0003940	894
CG10280_OG0004257	2
CG10283_OG0001907_OG0	69
CG10286_OG0004292	935
CG10298_OG0004288	2
CG10300_OG0005516	5
CG10301_OG0005515	14
CG10307_OG0005957	4306
CG10311_OG0004972	1968
CG10317_OG0004974	0
CG10321_OG0005965	2436
CG10324_OG0004994	246
CG10332_OG0005992	2
CG10333_OG0009507	1214
CG10336_OG0009516	80
CG10337_OG0009096	346
CG10338_OG0009517	445
CG10339_OG0006873	434
CG10340_OG0001059_OG0	1598
CG10341_OG0009518	394
CG10343_OG0009520	327
CG10344_OG0007020	119
CG10345_OG0002430_OG0	2635
CG10347_OG0000607_OG0	269
CG10348_OG0003704	261
CG10352_OG0008207	133
CG10353_OG0008206	1329
CG10357_OG0010470	10
CG10359_OG0010469	576
CG10361_OG0010014	107
CG10362_OG0008202	313
CG10365_OG0005518	3163
CG10366_OG0009102	926
CG10375_OG0005526	729
CG10376_OG0009519	710
CG10383_OG0001909	2884
CG10384_OG0007018	4
CG10405_OG0004983	4
CG10407_OG0005207	30
CG10413_OG0003703_OG0	475
CG10417_OG0013094	1392
CG10418_OG0010832	142
CG10425_OG0002500	639
CG10428_OG0001263_OG0	245
CG10431_OG0001914	170
CG10433_OG0006904	6353
CG10435_OG0002296_OG0	1112
CG10444_OG0007082	1056
CG10445_OG0001356	20
CG10459_OG0001605_OG0	8
CG10462_OG0009105	1236
CG10463_OG0009108	502
CG10466_OG0012145	144
CG10467_OG0010233	649
CG10469_OG0010232	260
CG10470_OG0009541	547
CG10472_OG0000811_OG0	262
CG10479_OG0010225	48
CG10481_OG0009114	8
CG10483_OG0010221	595
CG10486_OG0010219	1
CG10492_OG0009544	1191
CG10494_OG0006908	213
CG10495_OG0009546	197
CG10505_OG0006927	1
CG10508_OG0010314	657
CG10510_OG0003948	0
CG10513_OG0005163	909
CG10514_OG0005162	460
CG10516_OG0009998	346
CG10527_OG0002810_OG0	1571
CG10543_OG0006262	5341
CG10550_OG0000747	8008
CG10555_OG0008527	1124
CG10561_OG0009552	2805
CG10565_OG0010321	3513
CG10576_OG0010200	3815
CG10581_OG0010326	2
CG10584_OG0010328	247
CG10587_OG0000094_OG0	0
CG10587_OG0000094_OG1	3
CG10587_OG0000094_OG2	0
CG10589_OG0003950	0
CG10591_OG0010195	0
CG10597_OG0003317	0
CG10598_OG0011740	7
CG10600_OG0009530	3644
CG10602_OG0009532	4281
CG10616_OG0010838	1284
CG10621_OG0001911	405
CG10623_OG0001912	995
CG10628_OG0009107	175
CG10631_OG0001241	3141
CG10646_OG0009949	299
CG10654_OG0009947	100
CG10657_OG0009951	4451
CG10660_OG0010840	404
CG10663_OG0010839	382
CG10669_OG0005156	365
CG10674_OG0010603	642
CG10680_OG0003577	11349
CG10681_OG0009950	179
CG10700_OG0011812	0
CG10702_OG0009548	696
CG10710_OG0010908	566
CG10713_OG0010576	61
CG10725_OG0010574	6
CG10730_OG0000951	13
CG10731_OG0006517	178
CG10737_OG0006638	42737
CG10738_OG0010568	214
CG1074_OG0007339	509
CG10747_OG0009127	1199
CG10748_OG0011855_OG0	0
CG10749_OG0003913_OG0	0
CG10750_OG0009561	0
CG10752_OG0010150_OG0	0
CG10761_OG0008304	2
CG1077_OG0004263	1
CG10793_OG0003237	33
CG10795_OG0006915	392
CG10799_OG0003081	676
CG10801_OG0012112	55
CG10802_OG0008133	1245
CG10803_OG0008134	527
CG10804_OG0008132	237
CG10809_OG0010976	325
CG10814_OG0007257	644
CG10822_OG0007072	0
CG10839_OG0009144	0
CG10841_OG0002198_OG0	4
CG10853_OG0003980_OG0	1
CG10859_OG0009209	0
CG10862_OG0002017_OG1	4513
CG10863_OG0010486	2540
CG10863_OG0012194_OG0	11
CG10864_OG0005043	103
CG10866_OG0010485	388
CG10874_OG0003457	1367
CG10877_OG0002385_OG0	56
CG10887_OG0002183_OG0	0
CG10898_OG0002547	465
CG1090_OG0003105_OG0	3
CG10903_OG0002293_OG0	409
CG10904_OG0011634	195
CG10907_OG0001984_OG0	405
CG10909_OG0005022	0
CG10910_OG0006092	0
CG10911_OG0006095	1
CG10912_OG0000471	1
CG10914_OG0006109	206
CG10919_OG0001352	1
CG1092_OG0001161_OG0	310
CG10920_OG0007959	0
CG10927_OG0006710	92
CG10931_OG0006071	3
CG10932_OG0007954	2117
CG10934_OG0002756_OG0	0
CG10939_OG0005908	4915
CG10947_OG0009415	2338
CG10948_OG0009927	1391
CG10949_OG0009416	167
CG10950_OG0012279	8
CG10958_OG0001743	286
CG10959_OG0008299	79
CG10962_OG0007748	445
CG10970_OG0003173	8
CG10973_OG0012539	508
CG10979_OG0004244	1110
CG10984_OG0009934	524
CG10996_OG0008249	0
CG11000_OG0004245	24
CG11007_OG0003037	394
CG11018_OG0007064	1
CG11029_OG0001270	133
CG1103_OG0003103_OG0	0
CG11030_OG0003728	647
CG11034_OG0001268	297
CG11035_OG0002292_OG0	633
CG11041_OG0001654	9
CG11044_OG0007073	1151
CG1105_OG0004314	2213
CG11050_OG0009604	10073
CG11060_OG0006765	4
CG11068_OG0011716	0
CG11069_OG0004655	749
CG11076_OG0001759	1075
CG11077_OG0000549_OG0	104
CG11085_OG0008456	2
CG11089_OG0004653	1333
CG11095_OG0003249	359
CG11099_OG0007074	571
CG11103_OG0003250	348
CG11106_OG0012330	0
CG11109_OG0001964	327
CG11110_OG0006619	315
CG11123_OG0006752	513
CG11125_OG0006747	567
CG11127_OG0006744	360
CG1113_OG0004171	17
CG11131_OG0001957_OG0	2
CG11134_OG0003251	383
CG11141_OG0006745	839
CG11145_OG0006754	0
CG11147_OG0003729	10742
CG11149_OG0003730	0
CG11151_OG0008256	4208
CG11159_OG0006283	2
CG1116_OG0004164	936
CG11162_OG0008263	3
CG11168_OG0004657	1793
CG11170_OG0006462	164
CG11178_OG0003327	775
CG11180_OG0006625	899
CG11191_OG0007189	753
CG11192_OG0007095	1
CG11200_OG0007088	1721
CG11211_OG0012938	19036
CG11226_OG0012166_OG0	2
CG11227_OG0007505	0
CG1124_OG0002090	4542
CG11241_OG0003815_OG0	525
CG11247_OG0009861	353
CG11248_OG0003830_OG0	237
CG11249_OG0009864	4
CG11251_OG0001998	0
CG11257_OG0007039	390
CG11263_OG0001789	43
CG11267_OG0011856	1026
CG11269_OG0006458	0
CG11275_OG0002906	3091
CG11279_OG0003924_OG0	11
CG11286_OG0004361	0
CG1129_OG0002085	1134
CG11291_OG0003029	1
CG11294_OG0007761	0
CG11298_OG0007031	0
CG11309_OG0010303	1403
CG11317_OG0012026	234
CG11318_OG0000756	0
CG11319_OG0009603	573
CG11327_OG0009628	6
CG11333_OG0002657_OG0	0
CG11334_OG0005804	1820
CG11342_OG0011920	83
CG11345_OG0011138	2
CG11349_OG0011131	0
CG11353_OG0011127	21
CG11356_OG0008477	7
CG11357_OG0011126	706
CG1136_OG0010499	3310
CG11367_OG0000806_OG0	122
CG11369_OG0011699	1
CG1137_OG0004303	3
CG11370_OG0003817_OG0	4
CG11377_OG0008723	679
CG11378_OG0007395	3798
CG11379_OG0007397	1
CG11380_OG0007400	4
CG11381_OG0007402	1
CG11382_OG0007404	2
CG11384_OG0007396	13
CG1139_OG0004077	5
CG11391_OG0001026_OG0	79
CG11396_OG0010345	684
CG11398_OG0007405	135
CG11403_OG0007406	268
CG11404_OG0012169	0
CG11406_OG0006889	8
CG11409_OG0007766	239
CG11413_OG0011575	310
CG11414_OG0006019	2933
CG11417_OG0007590	715
CG1142_OG0012974	340
CG11425_OG0009823	1312
CG11426_OG0009824	1748
CG1143_OG0011104	1348
CG11436_OG0003200	275
CG11437_OG0009825	2
CG11438_OG0009826	139
CG11447_OG0004515	350
CG11449_OG0000981_OG1	0
CG11453_OG0001027_OG0	877
CG11454_OG0001792	405
CG11456_OG0003951	221
CG11459_OG0000135_OG1	79
CG1146_OG0011093	4882
CG11470_OG0000857	1
CG11474_OG0005934	1368
CG11475_OG0005935	11
CG11498_OG0001515	189
CG11504_OG0002630	833
CG11523_OG0009832	259
CG11529_OG0010828	135
CG11537_OG0010640	1603
CG11550_OG0002660	2027
CG11560_OG0010817	301
CG11562_OG0008742	278
CG11563_OG0002662	350
CG11566_OG0007496	1
CG11570_OG0004027	0
CG11581_OG0008240	0
CG11583_OG0010538	656
CG11584_OG0008239	0
CG11585_OG0012335	7
CG11586_OG0010534	307
CG11590_OG0001741	376
CG11593_OG0010497	732
CG11594_OG0010492	648
CG11596_OG0007629	928
CG11601_OG0008739	530
CG11608_OG0000142_OG0	0
CG1161_OG0004180	2217
CG11617_OG0008731	877
CG11619_OG0003864_OG0	67
CG11626_OG0011450	16
CG11629_OG0003739	0
CG11630_OG0009580	23
CG11634_OG0009583	0
CG11635_OG0007156	13
CG11638_OG0007387	133
CG11655_OG0001745_OG0	1518
CG11656_OG0005013	1
CG11658_OG0010025	1545
CG11663_OG0012087	0
CG11664_OG0011395	0
CG11666_OG0012316	0
CG11668_OG0002452	131
CG11670_OG0005008	2
CG11672_OG0004805	0
CG11674_OG0008231	1
CG11679_OG0008511	380
CG11686_OG0002448_OG0	1299
CG11693_OG0004810	2
CG11694_OG0000225_OG0	0
CG11694_OG0000225_OG1	0
CG11695_OG0007879	418
CG11696_OG0007880	498
CG11698_OG0002319_OG0	0
CG11699_OG0007882	989
CG11703_OG0002165_OG0	0
CG11710_OG0001691_OG0	718
CG1172_OG0004189	661
CG11722_OG0001391	332
CG11723_OG0003571	415
CG11726_OG0010048	0
CG11737_OG0001419_OG0	1764
CG11741_OG0001420_OG0	41
CG11752_OG0007995	2670
CG11755_OG0000851	135
CG11756_OG0007997	16
CG11760_OG0004826	307
CG11768_OG0004832	179
CG11771_OG0005200	2627
CG11777_OG0006309	107
CG11779_OG0004481	1268
CG11786_OG0012799	6
CG11788_OG0007083	101
CG11790_OG0005187	1909
CG11791_OG0012008	3288
CG11807_OG0003009_OG0	1056
CG11808_OG0006841	138
CG11811_OG0004058	572
CG11816_OG0008636	0
CG11835_OG0000264_OG0	11215
CG11835_OG0000264_OG1	4353
CG11837_OG0005082	346
CG11841_OG0005083	2677
CG11842_OG0000856_OG1	536
CG11843_OG0011490	30
CG11852_OG0002502_OG0	808
CG11854_OG0005171	97
CG11857_OG0005167	1649
CG11858_OG0005166	261
CG11878_OG0000055_OG0	1
CG11878_OG0000055_OG1	9
CG11878_OG0000055_OG2	33
CG11882_OG0005094	131
CG11883_OG0006313	1475
CG11885_OG0003355	147
CG11892_OG0005161	74
CG11893_OG0000039_OG2	467
CG11899_OG0005100	2594
CG11902_OG0005155	384
CG11906_OG0001618	479
CG11911_OG0008747	0
CG11912_OG0008746	0
CG11920_OG0005183	365
CG11927_OG0003556	837
CG11929_OG0011773	0
CG11961_OG0001155_OG0	1239
CG11964_OG0004848	304
CG11970_OG0004849	1358
CG11975_OG0004850	1063
CG11977_OG0012457_OG0	0
CG11980_OG0002337	510
CG11983_OG0004852	17
CG11986_OG0004855	89
CG11997_OG0004862	2
CG11999_OG0004179	902
CG12003_OG0004112	1
CG12004_OG0011286	2706
CG12009_OG0010662	2
CG12010_OG0010671	172
CG12011_OG0011025	2
CG12012_OG0010672	568
CG12016_OG0010666	1270
CG12017_OG0010661	3
CG12020_OG0011042	0
CG12024_OG0011050	1082
CG12025_OG0011053	1862
CG12035_OG0011029	0
CG12038_OG0011331	87
CG12054_OG0000497	1946
CG12056_OG0003138	482
CG12057_OG0003139	1
CG12061_OG0000938_OG0	0
CG12065_OG0007412	3521
CG12069_OG0001519	5
CG12071_OG0011553	117
CG12071_OG0013484	142
CG12075_OG0007754	10813
CG1208_OG0004248	1935
CG12081_OG0007411	680
CG12084_OG0011296	3306
CG12091_OG0011293	6349
CG12093_OG0011111	1341
CG12096_OG0008559	993
CG12099_OG0011289	9198
CG12104_OG0011284	420
CG12105_OG0004111	482
CG12106_OG0007586	141
CG12107_OG0006719	337
CG12111_OG0007413	0
CG12112_OG0012598_OG0	61
CG12115_OG0007587	2
CG12116_OG0008625	10138
CG12118_OG0007585	2021
CG12121_OG0007579	2302
CG12123_OG0003325	228
CG12128_OG0002879	580
CG12129_OG0002878	477
CG1213_OG0002105	11679
CG12134_OG0006319	270
CG12147_OG0004192	0
CG12155_OG0003210	917
CG12159_OG0002860	506
CG12164_OG0006760	8
CG12170_OG0002098	1196
CG12171_OG0004222	823
CG12173_OG0004172	166
CG12177_OG0008262	1133
CG1218_OG0002103	153
CG12182_OG0011099	212
CG12194_OG0008975	500
CG12204_OG0001687	289
CG12206_OG0008131	58
CG12209_OG0002818	19
CG12213_OG0002418	902
CG12219_OG0007713	630
CG12224_OG0000651_OG1	288
CG12231_OG0003119	0
CG12236_OG0008414	564
CG12237_OG0007424	1079
CG12239_OG0001754	43
CG12241_OG0001396	648
CG12253_OG0011818	125
CG12256_OG0004947	157
CG12259_OG0005539	538
CG12268_OG0005336	154
CG1227_OG0004337	238
CG12278_OG0004413	0
CG12279_OG0004445	279
CG12288_OG0009457	118
CG12289_OG0010046	0
CG12290_OG0002618	3101
CG12299_OG0009634	370
CG12301_OG0001981	444
CG12307_OG0009694	0
CG1231_OG0011372	0
CG12316_OG0009955	899
CG12320_OG0005053	59
CG12321_OG0001064_OG0	807
CG12325_OG0002854	715
CG1233_OG0011370	1793
CG1234_OG0004335	667
CG12341_OG0002848	317
CG12343_OG0002853	772
CG12344_OG0002855	438
CG12355_OG0012373	67
CG1236_OG0002100	318
CG12362_OG0000821_OG0	2
CG12374_OG0007223	1
CG12375_OG0009777	751
CG12379_OG0008514	54
CG12384_OG0006229	2071
CG1239_OG0004237	100
CG12395_OG0001736	3
CG12398_OG0008359	28
CG12402_OG0002224_OG0	24
CG12420_OG0002594_OG0	1
CG12426_OG0005340	0
CG12438_OG0003802	0
CG12439_OG0009296	0
CG12446_OG0001786_OG0	0
CG12448_OG0009145	0
CG1246_OG0011105	29
CG12464_OG0011955	0
CG12470_OG0007846	115
CG12479_OG0008243	0
CG12480_OG0008242	0
CG12481_OG0008237	0
CG12490_OG0000233_OG1	0
CG12496_OG0007599	0
CG12498_OG0008105	1
CG12499_OG0002285_OG0	842
CG12502_OG0011339	5
CG12507_OG0008176	1
CG12511_OG0009568	0
CG12516_OG0005410	0
CG12517_OG0009649	1
CG12520_OG0010149	78
CG12521_OG0012944	0
CG12531_OG0008272	57
CG12535_OG0008128	6
CG12539_OG0008363	1
CG12540_OG0008220	1
CG12541_OG0007825	145
CG12560_OG0012234	564
CG12567_OG0012740	1402
CG12576_OG0001784_OG0	6451
CG12581_OG0001679_OG0	5865
CG12589_OG0011424	0
CG12590_OG0011977	1
CG12594_OG0005596	45
CG12607_OG0011139	6
CG12609_OG0008677	0
CG12617_OG0003653	0
CG12620_OG0009462	0
CG12637_OG0008050	0
CG12643_OG0007518	218
CG1265_OG0010531	1230
CG12655_OG0000445_OG2	680
CG12659_OG0007410	57
CG12661_OG0007749	0
CG12662_OG0007747	158
CG12672_OG0007868	27
CG12674_OG0003570	0
CG12679_OG0001731_OG0	0
CG12680_OG0001718	0
CG12682_OG0012323	3
CG12691_OG0007931	0
CG12692_OG0000634_OG0	0
CG12693_OG0012106	0
CG12698_OG0008169	1
CG12699_OG0000230_OG1	0
CG12702_OG0001192	13
CG12708_OG0000271_OG0	0
CG12708_OG0000271_OG0.2	8
CG1271_OG0010635	723
CG12713_OG0003881_OG0	36
CG12716_OG0008438	0
CG12723_OG0008557	4
CG12728_OG0000928_OG0	113
CG12729_OG0011725	3
CG1273_OG0010536	17
CG12730_OG0007375	454
CG12744_OG0000893	151
CG12746_OG0004208	4617
CG1275_OG0011072	1909
CG12768_OG0001283_OG0	223
CG12769_OG0007187	93
CG12773_OG0003140	1590
CG12782_OG0012281	0
CG12783_OG0000743_OG0	0
CG12784_OG0005236	0
CG12795_OG0008825	561
CG12811_OG0002240	468
CG12817_OG0002595_OG0	12
CG12818_OG0004897	166
CG12822_OG0001599	1645
CG12825_OG0001130_OG1	110
CG12826_OG0002951	8
CG12828_OG0011622	2
CG12831_OG0011623_OG0	3
CG12836_OG0002963_OG0	3
CG12848_OG0006045	414
CG12849_OG0011577	0
CG12851_OG0005862	94
CG12857_OG0006163	1
CG12860_OG0006154	2
CG12861_OG0006153	0
CG12862_OG0011585_OG0	2
CG12863_OG0011584	138
CG12866_OG0002772	0
CG12868_OG0001564	697
CG12869_OG0006145	39
CG12869_OG0006146	11
CG12877_OG0001472_OG0	1007
CG1288_OG0001350	0
CG12880_OG0005345	8
CG12883_OG0001474	109
CG12885_OG0001477	369
CG12895_OG0006308	1146
CG12909_OG0002821	199
CG12910_OG0006305	119
CG12911_OG0006304	0
CG12914_OG0002819	1
CG12917_OG0002815	3
CG12920_OG0006291	1
CG12926_OG0006349	202
CG12929_OG0006357	117
CG12934_OG0006315	2
CG12935_OG0002846	188
CG12942_OG0001596_OG0	293
CG12945_OG0004570	1252
CG12947_OG0004568	62
CG12948_OG0004558	248
CG12963_OG0001641_OG0	0
CG12964_OG0002996_OG0	25
CG12970_OG0006808	5
CG12971_OG0010294	6
CG12974_OG0010307	11
CG12983_OG0010332	1
CG12984_OG0003949	1
CG12985_OG0000915	22
CG12986_OG0011685	0
CG1299_OG0000523_OG0	4554
CG12990_OG0007696	11
CG12991_OG0007703	2919
CG12992_OG0011688	16
CG12994_OG0007707	1
CG12995_OG0008599	0
CG12998_OG0011739	2
CG13000_OG0011738	1
CG13001_OG0008580	391
CG13002_OG0008577	15
CG13003_OG0008572	3475
CG13004_OG0008570	169
CG13005_OG0008567	131
CG13008_OG0008305	0
CG13010_OG0003260	14
CG13012_OG0008317	760
CG13014_OG0008547	735
CG13016_OG0006536	221
CG13018_OG0006537	168
CG13021_OG0003241	6
CG13022_OG0010698	26
CG13023_OG0010699	6
CG13024_OG0010708	1063
CG13026_OG0010716	174
CG13028_OG0004010	0
CG13031_OG0012200	274
CG13032_OG0004014_OG0	3
CG13033_OG0010736	0
CG13038_OG0010761	0
CG13039_OG0010762	0
CG1304_OG0000265_OG0	0
CG1304_OG0000265_OG1	0
CG13040_OG0010763	0
CG13041_OG0000280_OG0	0
CG13041_OG0000280_OG0.2	1
CG13042_OG0010767	1
CG13043_OG0000281_OG0	0
CG13043_OG0000281_OG1	0
CG13044_OG0010768	1
CG13045_OG0000814	0
CG13046_OG0010771	8
CG13047_OG0010772	0
CG13048_OG0010773	1
CG13049_OG0010774	32
CG13051_OG0011898	7
CG13053_OG0010778	0
CG13054_OG0010779	5
CG13055_OG0010780	12
CG13056_OG0010757	2
CG13058_OG0004021	0
CG13059_OG0010764	0
CG13062_OG0010766	1
CG13064_OG0010775	0
CG13065_OG0010776	1
CG13066_OG0012201	0
CG13068_OG0002030_OG1	10
CG13069_OG0004022	8
CG1307_OG0004308	1114
CG13070_OG0012202	0
CG13071_OG0011899	6
CG13073_OG0012731_OG0	19
CG13074_OG0010797	28
CG13075_OG0000216_OG0	3
CG13075_OG0000216_OG1	3
CG13077_OG0009097	1021
CG13078_OG0003575_OG0	0
CG13081_OG0003574	0
CG13082_OG0009094	115
CG13083_OG0009084	0
CG13084_OG0009083	0
CG13085_OG0001922	17
CG13086_OG0003709	380
CG13088_OG0001266	130
CG1309_OG0010533	2146
CG13096_OG0003720	795
CG13097_OG0001923	548
CG13101_OG0009304	1545
CG13102_OG0009298	0
CG13108_OG0009295	26
CG13110_OG0011792	0
CG13113_OG0001247_OG0	0
CG13114_OG0009279	1
CG13116_OG0001878	2143
CG13123_OG0001877	54
CG13124_OG0003502	26399
CG13126_OG0003515	260
CG13127_OG0001844	2
CG13131_OG0000790_OG0	14
CG13133_OG0003525	12
CG1314_OG0011674	0
CG13144_OG0009363	148
CG13148_OG0007214	2
CG13151_OG0006215	175
CG13154_OG0006206	0
CG13155_OG0006196	1
CG13157_OG0002779	0
CG1316_OG0000430_OG0	1626
CG13168_OG0006184	1
CG1317_OG0011084	5159
CG13170_OG0006182	0
CG13171_OG0006180	0
CG13177_OG0012831	7
CG13185_OG0002928	1161
CG13186_OG0006594	0
CG13192_OG0006567	313
CG13193_OG0006565	0
CG13196_OG0006560	3
CG13197_OG0006563	740
CG13202_OG0001123_OG0	1
CG13203_OG0006235	4
CG13204_OG0006233	449
CG13215_OG0002793_OG0	3
CG13216_OG0001568_OG0	0
CG13218_OG0002791_OG0	1
CG13220_OG0001573_OG0	1506
CG13223_OG0001571_OG0	0
CG13226_OG0002794_OG0	281
CG13227_OG0006218_OG0	2
CG13228_OG0011587_OG0	0
CG13229_OG0002786_OG0	157
CG13229_OG0002787_OG0	1475
CG13231_OG0006217	1
CG13239_OG0009815	1
CG1324_OG0007509	0
CG13243_OG0009147	0
CG13247_OG0010378	30
CG13248_OG0010371	124
CG13250_OG0011870	35
CG13251_OG0010355	149
CG13252_OG0003952	914
CG13258_OG0009399	18
CG13272_OG0008882	99
CG13280_OG0008881	61
CG13282_OG0008887	59
CG13285_OG0010583	328
CG13287_OG0010216	0
CG13288_OG0010220	12
CG13293_OG0003937	129
CG13295_OG0010231	903
CG13297_OG0010242	1
CG13299_OG0011864	4
CG13300_OG0003943	40
CG13305_OG0011196	29
CG13306_OG0011204	168
CG13308_OG0004102	0
CG13309_OG0011211	0
CG13310_OG0011207	51
CG13312_OG0011210	0
CG13313_OG0004105_OG0	1
CG13314_OG0011224	4
CG13315_OG0011237	9520
CG13318_OG0004834	1546
CG13319_OG0006667	372
CG13321_OG0006673	0
CG13326_OG0006545	0
CG13330_OG0007271	0
CG13331_OG0007273	7
CG13332_OG0007274	21
CG13334_OG0007281	0
CG13337_OG0011662	30
CG13339_OG0007296	350
CG13344_OG0007304	321
CG13358_OG0007351	29
CG13359_OG0012499	5
CG13360_OG0010145	2757
CG13361_OG0003189	29
CG13362_OG0007862	128
CG13364_OG0001174_OG0	2
CG13365_OG0007831	620
CG13367_OG0003188_OG0	543
CG13369_OG0003181	2301
CG13375_OG0007847	13
CG13377_OG0007849	1357
CG13380_OG0010135	0
CG13384_OG0003473	853
CG13385_OG0012520	0
CG13386_OG0003471	295
CG1339_OG0006721	3
CG13390_OG0003479	385
CG13392_OG0003476	135
CG13397_OG0003469	216
CG13398_OG0003468	415
CG13403_OG0008236	8
CG13404_OG0008224	22
CG13405_OG0011376	0
CG13407_OG0004768	0
CG13408_OG0004770	19
CG13409_OG0004775	126
CG13423_OG0007099	12
CG13426_OG0011654	0
CG13427_OG0003049	0
CG13428_OG0007100	107
CG13430_OG0001658	254
CG13436_OG0006622	76
CG13437_OG0006285	70
CG13438_OG0006243	0
CG1344_OG0012226	308
CG13442_OG0006244	1
CG13443_OG0006248	2
CG13445_OG0003880	0
CG13449_OG0009980	32
CG13454_OG0003875_OG0	0
CG13455_OG0009966	0
CG13457_OG0001288	0
CG13458_OG0004037	278
CG13460_OG0010841	0
CG13465_OG0000343_OG0	0
CG13471_OG0004048	0
CG13473_OG0010860	0
CG13474_OG0004049	0
CG13476_OG0012898	1
CG13481_OG0000339_OG0	2
CG13481_OG0000339_OG1	0
CG13484_OG0010886	139
CG13488_OG0001544_OG1	0
CG13492_OG0005946	1
CG13501_OG0005936	23
CG13502_OG0005931	34
CG13502_OG0012991	0
CG13506_OG0007028	4552
CG13510_OG0006998	281
CG13511_OG0006997	25
CG13516_OG0006995	280
CG13526_OG0006986	0
CG13527_OG0006984	0
CG13531_OG0006978	1613
CG13532_OG0006975	42
CG13538_OG0005981	0
CG13539_OG0012044	0
CG1354_OG0007555	3929
CG13541_OG0012280	0
CG13544_OG0005976	0
CG13545_OG0012580	7
CG13551_OG0000540_OG1	10372
CG13551_OG0012048	1395
CG13557_OG0012477	0
CG13558_OG0001556	0
CG13559_OG0012047	26
CG13561_OG0011643	4
CG13562_OG0011631	52
CG13575_OG0006892	64
CG13577_OG0001150_OG0	0
CG13578_OG0006898	464
CG13579_OG0006013	42
CG1358_OG0006724	459
CG13581_OG0002746	0
CG13585_OG0011574	1442
CG13587_OG0006025	8
CG13594_OG0006033	53
CG13599_OG0005537	5
CG1360_OG0006725	42
CG13601_OG0005534	615
CG13603_OG0005332	1235
CG13605_OG0005319	951
CG13606_OG0005306	83
CG13607_OG0005318	3193
CG13609_OG0012982	13
CG13613_OG0005278	0
CG13614_OG0002525_OG0	0
CG13615_OG0002524	0
CG13616_OG0005272	19
CG13618_OG0005267	1105
CG13622_OG0005268	39
CG13623_OG0005265	580
CG13625_OG0004618	463
CG13627_OG0004629	79
CG13630_OG0004630	883
CG13631_OG0004635	820
CG13634_OG0004637	26
CG13641_OG0004650	540
CG13643_OG0002274	128
CG13653_OG0002504	0
CG13654_OG0005174	325
CG13663_OG0011496	339
CG13667_OG0004090_OG0	241
CG13670_OG0011168	1
CG13671_OG0004086_OG0	417
CG13675_OG0000560_OG2	4
CG13676_OG0003984	104
CG13678_OG0000129_OG3	3
CG1368_OG0008241	3
CG13685_OG0010463	30
CG13689_OG0008772	68
CG13690_OG0008752	4
CG13692_OG0008754	2
CG13698_OG0010125	1069
CG13699_OG0003907_OG0	5
CG13705_OG0010610	6
CG13707_OG0010613	61
CG13708_OG0010614	24
CG1371_OG0006292	2206
CG13711_OG0010618	0
CG13712_OG0010619	0
CG13713_OG0010620	0
CG13716_OG0010627	7
CG13720_OG0004084	1
CG13721_OG0012208	4
CG13722_OG0011130	211
CG13723_OG0010915	0
CG13724_OG0010917	0
CG13725_OG0010918	0
CG13727_OG0004055	21
CG13728_OG0010923	1
CG13731_OG0011910	14
CG13733_OG0010089	1
CG13738_OG0011907	14
CG13739_OG0002891	8
CG13743_OG0006405	74
CG13744_OG0006409	0
CG13747_OG0006408	0
CG13748_OG0006626	4
CG13751_OG0001660_OG0	311
CG13760_OG0007606	353
CG13766_OG0009602	140
CG13771_OG0009612	15
CG13775_OG0003750_OG0	0
CG13784_OG0000956_OG0	1369
CG13786_OG0003631	1
CG13796_OG0001883_OG0	1123
CG13801_OG0000219_OG0	0
CG13801_OG0000219_OG1	0
CG13806_OG0011077	1
CG13807_OG0011075	139
CG13810_OG0011066	0
CG13813_OG0010189	232
CG13829_OG0011464	0
CG13833_OG0004687	8541
CG13837_OG0002276	1
CG13838_OG0011993	0
CG13841_OG0004694	892
CG13842_OG0004706	32
CG13847_OG0004737	31
CG13850_OG0004743	1294
CG13855_OG0004744	6
CG13856_OG0004745	525
CG13857_OG0004746	3
CG13862_OG0004760	0
CG13868_OG0007089	12442
CG13868_OG0013578	2266
CG13869_OG0007075	0
CG1387_OG0008528	0
CG13870_OG0007093	128
CG13871_OG0003047	3
CG13872_OG0007071	2
CG13875_OG0011381	207
CG13876_OG0001334_OG0	191
CG13877_OG0011937	748
CG13884_OG0000403_OG0	1
CG13887_OG0011343	4976
CG13891_OG0002060	4
CG13893_OG0011360	1412
CG13894_OG0004129	26
CG13895_OG0004128	630
CG13901_OG0011344	217
CG13907_OG0011337	4997
CG13912_OG0011325	986
CG13917_OG0011285	6759
CG13919_OG0011274	171
CG13920_OG0011271	1548
CG13921_OG0011032	28
CG13924_OG0011054	6
CG13926_OG0011282	403
CG13928_OG0011279	796
CG13930_OG0011024	3
CG13931_OG0004073	61
CG13933_OG0011036	1594
CG13937_OG0011056	1169
CG13949_OG0003375	15
CG13950_OG0003376	50
CG13954_OG0006374	40
CG13955_OG0002890_OG0	3
CG13962_OG0012240	0
CG13970_OG0009133_OG0	0
CG13972_OG0005361	2
CG13983_OG0002696	1
CG13991_OG0000661_OG1	0
CG13992_OG0002070_OG0	12
CG13994_OG0011942	313
CG13995_OG0000538_OG0	39
CG13999_OG0000662_OG0	24
CG14005_OG0001926	203
CG14006_OG0001927	0
CG14007_OG0009567	20
CG14011_OG0003731	0
CG14013_OG0003734	4
CG14014_OG0009443	0
CG14015_OG0009446	51
CG14017_OG0003733	0
CG14020_OG0003686	54
CG14022_OG0008831	920
CG14024_OG0003410_OG0	25
CG14034_OG0008836	72
CG14036_OG0008842	3
CG14042_OG0001816	51
CG14043_OG0003425	759
CG14044_OG0008964	157
CG14050_OG0000684	20
CG14052_OG0007777	0
CG14053_OG0012099	14
[truncated: 9,910 more rows]
