# Supplementary material for: Evolution of chemosensory tissues and cells across ecologically diverse Drosophilids
Source: Nat Commun. 2024 Feb 5;15:1047. doi: 10.1038/s41467-023-44558-4 (PMC10844241; doi:10.1038/s41467-023-44558-4)
Supplement: Supplementary file 18 — Supplementary Data 15 [file 41467_2023_44558_MOESM18_ESM.zip › all_count_tables_renamed/SECC4FP_counts_trim_genes_FBids_1_1_sorted.txt]

128up_OG0006588	1823
14-3-3epsilon_OG0002478	8308
14-3-3epsilon_OG0001126_OG1	23010
140up_OG0004534	665
18w_OG0003044	2347
26-29-p_OG0010897	9912
2mit_OG0000576_OG0	8
5-HT1A_OG0006644	24
5-HT1B_OG0006647	115
5-HT2A_OG0000287_OG0	77
5-HT2B_OG0011472	48
5-HT7_OG0005777	41
5PtaseI_OG0005188	928
7B2_OG0004187	467
a_OG0006460	1376
a10_OG0010691	48
a5_OG0009037	8
a6_OG0007651	485
AANATL2_OG0003640	226
AANATL4_OG0000091_OG1	0
AANATL7_OG0007605	1
Aasdh_OG0001831	317
Aatf_OG0001947	800
aay_OG0011265	9523
ab_OG0009683	147
ab_OG0009684	19
ABCB7_OG0011281	3677
Pmp70_OG0003257	5159
Abd-B_OG0005000	1
Abi_OG0002227_OG0	710
Abl_OG0010722	4060
abo_OG0009656	338
Abp1_OG0010565	814
abs_OG0003097	552
ac_OG0007843	1
Ac13E_OG0008321	6017
Ac3_OG0009573	124
Ac78C_OG0010320	57
Acam_OG0000252_OG0	0
Acam_OG0000252_OG1	0
Acam_OG0005131	0
CG9149_OG0011313	985
Acbp1_OG0009246	968
Acbp2_OG0010415	2215
Acbp4_OG0000311_OG0	0
Acbp4_OG0000311_OG1	4
Acbp6_OG0010414	14
ACC_OG0007193	54646
AcCoAS_OG0000812	25743
Ace_OG0000652_OG0	597
Acer_OG0000953_OG0	5574
Acer_OG0003808	7150
Acf_OG0002671	1271
Achl_OG0002770	916
acj6_OG0008333	5
acj6_OG0008334	28
Ack_OG0010507	3572
Ack-like_OG0006546	709
Acn_OG0009540	4251
CG5009_OG0006075	6491
Acox57D-d_OG0006913	2278
Acox57D-p_OG0001151	2057
Acp1_OG0009317	674
Acp32CD_OG0009664	0
Acp65Aa_OG0003939	1119
Acph-1_OG0001513	338
CG12512_OG0008829	3396
CG18155_OG0007972	33
Acsl_OG0007133	21367
Act42A_OG0000022_OG0	1051
Act42A_OG0000022_OG1	2748
Act42A_OG0000022_OG3	145261
Act42A_OG0000022_OG4	22843
Act42A_OG0000022_OG5	875
Actn_OG0003148_OG0	40223
Actn3_OG0011403_OG0	0
ACXB_OG0000046_OG0	0
ACXB_OG0000046_OG1	4
ACXB_OG0000046_OG2	0
ACXB_OG0000046_OG2.2	1
ACXD_OG0004078_OG0	148
Acyp_OG0009408	1
Acyp2_OG0011498	414
Ada_OG0002342	227
Ada1-2_OG0003777_OG0	270
Ada2a_OG0005051	174
Ada2b_OG0004799	435
Ada3_OG0007872	937
AdamTS-A_OG0005247	3001
AdamTS-A_OG0012010	105
AdamTS-B_OG0008089	1023
Adar_OG0007649	1155
Adat1_OG0003596	34
Adck1_OG0006032	1653
Adck5_OG0010063	1153
ADD1_OG0006579	603
Adf1_OG0001636_OG0	377
Adgf-A_OG0001991_OG0	0
Adgf-A_OG0003900	15313
Adgf-A2_OG0010109	488
Adgf-B_OG0010108	7
Adgf-C_OG0001030_OG0	3572
Adgf-D_OG0002208_OG0	3015
Adgf-E_OG0006152	0
Adh_OG0003395_OG0	582
Adi1_OG0010940	2055
AdipoR_OG0004727	14009
CG3809_OG0004951	8
AdenoK_OG0003918_OG0	4867
Ady43A_OG0002958	1152
AdoR_OG0005733	879
adp_OG0006108	1094
AdSS_OG0000854_OG0	14252
Aduk_OG0004873	472
Ae2_OG0010984	13572
CG6512_OG0010913	8082
aft_OG0006080	389
Afti_OG0005567	614
Ag5r_OG0008212	4
Ag5r2_OG0008213	1
AGBE_OG0007237	13120
AgmNAT_OG0001753	45
ago_OG0010530	2643
AGO1_OG0007307	3267
AGO2_OG0000119_OG0	11053
Agpat1_OG0008448	159
Agpat2_OG0003465	333
Agpat3_OG0004018	6109
Agpat4_OG0004019_OG0	988
ADPS_OG0002932	1888
agt_OG0001016_OG0	279
Spat_OG0007723	4282
Ahcy_OG0001195_OG0	2544
AhcyL1_OG0011110	4645
AIF_OG0001225	1883
AIMP1_OG0007108	851
AIMP2_OG0009977	1404
AIMP3_OG0005998	844
Adk1_OG0010829	6105
Adk3_OG0005467	2018
Ak6_OG0007201	247
Akap200_OG0000367_OG0	0
Akh_OG0010512	45
AkhR_OG0009627	2487
akirin_OG0010441	2304
Akr1B_OG0001292	22212
Akt1_OG0005415	2806
al_OG0008749	91
Aladin_OG0007570	205
AlaRS_OG0003477	4595
AlaRS-m_OG0010596	1620
Alas_OG0006853	7940
alc_OG0006389	4009
Ald1_OG0005647	175037
Ald2_OG0005645	1
Aldh_OG0003615	20582
Aldh-III_OG0006742	14358
Aldh7A1_OG0003841_OG0	1382
Alg-2_OG0001588_OG0	1503
Alg1_OG0002607_OG0	1415
Alg10_OG0000709_OG0	411
Alg11_OG0012170	1307
CG8412_OG0004562	4357
Alg14_OG0001194_OG0	91
Alg2_OG0010641	970
Alg3_OG0003012	50
Alg3_OG0006966	554
CG5287_OG0001281	422
CG5287_OG0003790	376
Alg9_OG0005173	541
Alh_OG0004317	1453
Alh_OG0004319	604
Alh_OG0011430	234
alien_OG0009301	1797
ALiX_OG0005343	5745
Alk_OG0006414	4564
CG12179_OG0001176_OG0	5
Alp1_OG0010289	3
Alp10_OG0010194	12555
Alp11_OG0008522	14
Alp12_OG0003717	830
Alp13_OG0001034	32
Alp2_OG0000261_OG0	32
Alp2_OG0000261_OG1	2
Alp4_OG0005779	413
Alp6_OG0006360	34
Alp7_OG0003030	2
Alp9_OG0003931	23048
alph_OG0000083_OG0	6
alph_OG0005113	3727
alpha-Catr_OG0006852	493
alpha-Est1_OG0004357	5441
alpha-Est10_OG0004350	2356
alpha-Est2_OG0000314	1004
alpha-Est3_OG0004356	3887
alpha-Est6_OG0004354	5
alpha-Est7_OG0001351	17115
alpha-Est8_OG0004352	2617
alpha-Est9_OG0004351	3091
alpha-Man-Ia_OG0003130	193
alpha-Man-Ia_OG0003131	1014
alpha-Man-Ia_OG0001168	1110
alpha-Man-Ib_OG0005087	1090
alpha-Man-Ic_OG0011549	0
alpha-Man-IIa_OG0004878	1011
alpha-Man-IIb_OG0005229	862
alpha-PheRS_OG0008296	1422
alpha-Spec_OG0011040	35083
alpha4GT1_OG0000948	1151
alphaCOP_OG0011275	5822
alphaSnap_OG0010384	3702
alphaTub67C_OG0010998	16
Alr_OG0008278	743
alrm_OG0002498	5
Als2_OG0009863	2786
alt_OG0004894	4861
aly_OG0004083	0
Ama_OG0002112	7
Amacr_OG0009433	2158
amd_OG0001918	2647
Amnionless_OG0008741	3
amon_OG0011540	316
amos_OG0003702_OG0	0
AMPdeam_OG0008245	9632
Amph_OG0007204	12812
AMPKalpha_OG0001698	7326
Amt_OG0004607	158
Amun_OG0008385	3723
amx_OG0007575	564
Amy-p_OG0000157_OG0	74
Amy-p_OG0000157_OG0.2	12
Amyrel_OG0006416	2
ana_OG0006403	152
ana1_OG0002269	880
ana2_OG0007120	14
ana3_OG0006194	199
Ance-2_OG0003658	3
Ance-3_OG0001891_OG0	2171
Ance-3_OG0009407	1590
Ance-4_OG0006406	2751
Ance-5_OG0005870	4621
anchor_OG0010100	2983
Andorra_OG0011741	0
Ank2_OG0010460	4457
Ankle2_OG0000780	1881
l(2)35Be_OG0003404_OG0	169
anox_OG0007490	2267
Ant2_OG0008041	166
antdh_OG0008007	3463
Antp_OG0002113	191
antr_OG0007227	29
AnxB10_OG0008082	12100
AnxB11_OG0008196	3931
AnxB9_OG0004410	26669
aop_OG0003458	1785
aos_OG0010741	1494
Aos1_OG0002145_OG0	634
AOX1_OG0005242	13485
AOX2_OG0000143_OG0	14929
AOX2_OG0000143_OG1	41
AOX4_OG0001465	4
ap_OG0005832	1202
AP-1-2beta_OG0008273	3592
AP-1gamma_OG0007680	4088
AP-1mu_OG0005553	2362
AP-1sigma_OG0005334	3163
AP-2alpha_OG0008751	2774
AP-2mu_OG0004736	1990
AP-2sigma_OG0004385	843
Apc_OG0005387	2786
APC10_OG0005888	224
Apc2_OG0005308	335
APC4_OG0003171_OG0	461
APC7_OG0001703	85
ApepP_OG0000963	1111
aph-1_OG0003552_OG0	491
aPKC_OG0006607	305
aPKC_OG0006608	1021
aPKC_OG0006609	106
Aplip1_OG0011323	174
apn_OG0002443_OG0	0
apolpp_OG0012638	71132
app_OG0010830	1147
APP-BP1_OG0010070	509
Appl_OG0007834	876
Aprt_OG0004075	436
Aps_OG0010085	3024
apt_OG0002733	819
CG18815_OG0010034	4049
AQP_OG0007242	3838
aqrs_OG0005393	0
aqz_OG0001049_OG1	12929
ara_OG0009939	21
aralar1_OG0001518	9752
Arc1_OG0002768_OG0	14577
Arc2_OG0006127	679
Arc42_OG0001370_OG0	2
Archease_OG0002289_OG0	680
Arf51F_OG0006831	1863
Arf79F_OG0012164	8572
ArfGAP1_OG0010836	2037
ArfGAP3_OG0003816_OG0	2645
Arfip_OG0005451	497
Arfrp1_OG0007681	323
arg_OG0003183	683
arg_OG0007835	443
Argk_OG0011233	277261
Argk_OG0011925	6157
Argl_OG0009800	269
CG31469_OG0002209_OG0	473
ArgRS_OG0008151	1020
ArgRS-m_OG0004367	173
ari-1_OG0007878	2982
ari-2_OG0003028	1991
Arl1_OG0010003	1095
Arl2_OG0004816	258
Arl5_OG0011164	552
Arl6_OG0007042	26
Arl6IP1_OG0004993	820
Arl8_OG0004797	1942
arm_OG0007636	12631
armi_OG0002027	351
Arp1_OG0004441	3689
Arp10_OG0007423	2816
Arp2_OG0001770	1628
Arp3_OG0010555	1159
Arp5_OG0001448_OG0	484
Arp53D_OG0011600	1
Arp6_OG0008512	1041
Arp8_OG0007614	921
Arpc1_OG0009187	2525
Arpc2_OG0009417	1688
Arpc3A_OG0005226	402
Arpc3B_OG0008590	23
Arpc4_OG0008719	1402
Arpc5_OG0008957	947
arr_OG0007264	1517
Arr1_OG0009490	12484
Arr2_OG0004099	20088
Ars2_OG0005840	4275
Art1_OG0004911	965
Art2_OG0008773	4
Art3_OG0004604	515
Art4_OG0004574	273
Art6_OG0004528_OG0	0
Art7_OG0001547_OG0	1457
Art8_OG0009662	187
Art9_OG0002219_OG0	0
Arts_OG0000486_OG0	1815
aru_OG0003377	4554
Arv1_OG0013036	212
arx_OG0009914	217
Asap_OG0007180	3049
Asator_OG0002682_OG1	2164
Asciz_OG0010646	179
ase_OG0007840	9
asf1_OG0009889	595
ash1_OG0000982_OG0	190
ash2_OG0004623	1480
Ask1_OG0004518	4193
asl_OG0004217	299
AsnRS_OG0003707	4037
AsnRS-m_OG0006452	240
AsnS_OG0000992	3324
asp_OG0004633	5
Asph_OG0006509	18258
ASPP_OG0006932	2334
CG9572_OG0008488	14072
AspRS_OG0006665	4233
AspRS-m_OG0008886	2343
asrij_OG0006972	2250
asRNA:CR31429_OG0002339_OG0	301
asRNA:CR42743_OG0003772_OG0	0
asRNA:CR43299_OG0012338_OG0	0
asRNA:CR43426_OG0012535_OG0	0
asRNA:CR43454_OG0002277_OG0	533
asRNA:CR43463_OG0001607_OG0	235
asRNA:CR43809_OG0003675_OG0	648
asRNA:CR44106_OG0002406_OG0	12
asRNA:CR44169_OG0002969_OG0	79
asRNA:CR44179_OG0001455_OG0	2140
asRNA:CR44372_OG0000331_OG0	18
asRNA:CR44372_OG0000331_OG1	1
asRNA:CR44894_OG0012090_OG0	0
asRNA:CR45044_OG0005605_OG0	145
asRNA:CR45195_OG0000203_OG0	581
asRNA:CR45195_OG0000203_OG1	1856
asRNA:CR45350_OG0001645_OG0	6
asRNA:CR45943_OG0010336	220
asRNA:CR46029_OG0000226_OG0	2
asRNA:CR46029_OG0000226_OG1	7
asRNA:CR46139_OG0003106_OG0	70
asRNA:CR46246_OG0011916	2
asRNA:CR46354_OG0002193_OG0	373
asRNA:CR46473_OG0000925_OG0	14
Ass_OG0001346	979
ast_OG0003560	950
AstA_OG0004634	173
AstA-R1_OG0000689	17
AstA-R2_OG0005396	64
AstC_OG0009668	2
AstC-R1_OG0010134	17
AstC-R2_OG0001295_OG0	15
AstCC_OG0009669	0
asun_OG0002419_OG0	206
Asx_OG0006138	2287
Atac1_OG0003748_OG0	181
Atac2_OG0009508	403
Atac3_OG0000828	508
Tat_OG0001330	2585
Ate1_OG0003045	1888
Atet_OG0003384	1469
Atf-2_OG0006059	494
Atf3_OG0007763	7564
Atg1_OG0009929	188
Atg1_OG0009931	2165
Atg10_OG0001598	86
Atg101_OG0008681	1425
Atg12_OG0011904	211
Atg13_OG0004817	1856
Atg14_OG0005089	1703
Atg16_OG0005703	1143
Atg17_OG0004232	6088
Atg18a_OG0011152	2458
Atg18b_OG0001271_OG0	1211
Atg2_OG0011112	6987
Atg3_OG0009922	1758
Atg4a_OG0009014	3218
Atg4b_OG0005256	1085
Atg5_OG0007974	573
Atg6_OG0005323	895
Atg7_OG0006714	634
Atg8a_OG0008043	15433
Atg8b_OG0005571	0
Atg9_OG0006487	3197
atilla_OG0011822	18923
atk_OG0010362	46
atl_OG0001399	10831
atms_OG0004154	1085
ato_OG0004804	0
Atox1_OG0012695	1983
ATP6AP2_OG0004869	14686
ATP7_OG0008369	2303
ATP8A_OG0007260	7363
ATP8A_OG0007261	30
Atpalpha_OG0002140	35710
ATPCL_OG0006680	21625
ATPsynB_OG0010987	24252
ATPsynbeta_OG0005823	125500
ATPsynbetaL_OG0001317	2
ATPsynC_OG0005792	81824
ATPsynCF6_OG0005500	16759
ATPsynCF6L_OG0010605	1
ATPsynD_OG0004477	21844
ATPsyndelta_OG0007526	15692
ATPsynE_OG0005568	17455
ATPsynG_OG0009657	14954
ATPsyngamma_OG0005690	30687
ATPsynGL_OG0009315	0
ATPsynO_OG0012619	19781
AttC_OG0000164_OG0	7338
AttC_OG0007258	7466
AttD_OG0004890	421
Atu_OG0002096	1066
Atx-1_OG0012102	15
Atx2_OG0011501	8030
Atxn7_OG0003444	1024
aub_OG0000482_OG0	35
aurA_OG0004964	50
aurB_OG0009647	26
aust_OG0001881	0
aux_OG0003096_OG0	2921
ave_OG0006159	221
Aven_OG0003291	231
awd_OG0002664	11526
Awh_OG0010478	55
axed_OG0010262	372
Axn_OG0005720	1479
axo_OG0003993	860
axo_OG0010625	371
axo_OG0010626	1076
axo_OG0010628	237
Axs_OG0008319	3349
Axud1_OG0003447	1603
az2_OG0006736	180
azot_OG0000210_OG0	0
azot_OG0000210_OG1	2
b_OG0009189	6610
B-H1_OG0000267_OG0	275
B-H1_OG0000267_OG1	194
B4_OG0009202	5641
B52_OG0001376_OG0	7602
b6_OG0007653	19
B9d1_OG0005246	58
B9d2_OG0005830	12
bab1_OG0011327	53
bab1_OG0011328	54
bab2_OG0011326	2754
babo_OG0006628	1801
babos_OG0007027	3914
Bacc_OG0008947	20418
Bace_OG0000801_OG0	2
baf_OG0003792	1340
bai_OG0005189	2972
Balat_OG0007229	7
Baldspot_OG0010721	10264
ball_OG0001092_OG1	232
bam_OG0005170	9
bap_OG0001358_OG0	68
Bap111_OG0007677	1913
Bap170_OG0000903_OG0	1535
Bap55_OG0005900	642
Bap60_OG0008560	2833
IMPPP_OG0000305_OG1	15054
barc_OG0010291	1090
bark_OG0008784	2178
barr_OG0000425_OG0	380
baz_OG0008596	5349
bb8_OG0005496	4
bbc_OG0007266	4472
CG18067_OG0007098	61439
bbg_OG0010871	4083
bbg_OG0010872	6110
BBIP1_OG0004876	325
BBS1_OG0010413	41
BBS4_OG0002785_OG0	173
BBS5_OG0002086	126
BBS8_OG0008755	81
BBS9_OG0006919	460
bbx_OG0008688	9515
bc10_OG0010387_OG0	640
BCAS2_OG0005540	433
bcd_OG0002111_OG0	0
bchs_OG0003722	255
BCL7-like_OG0007566	225
bcn92_OG0007793	662
Bdbt_OG0004400	323
bdg_OG0006805	2021
bdl_OG0003385	1862
Bdp1_OG0009215	1181
be_OG0000785	1719
BEAF-32_OG0006164	1046
beag_OG0004860	631
beat-Ia_OG0011784	23
beat-Ib_OG0009146	12
beat-Ic_OG0001866_OG0	0
beat-IIa_OG0005482	29
beat-IIb_OG0005481	71
beat-IIIa_OG0009463	17
beat-IIIb_OG0009460	19
beat-IIIc_OG0003687	142
beat-IV_OG0005508	61
beat-Va_OG0005024	2
beat-Vb_OG0005021	1
beat-Vc_OG0001062_OG0	5
beat-VII_OG0011542	11
beat-VII_OG0011544	8
beg_OG0004008	618
bel_OG0001048	10186
Bem46_OG0008920	424
ben_OG0000514_OG0	3855
Best1_OG0002590_OG0	7073
Best2_OG0010251	7063
Best3_OG0009963	2
Best4_OG0000558_OG0	0
Bet1_OG0003845_OG0	748
Bet3_OG0004072	536
beta-PheRS_OG0005298	1074
beta-Spec_OG0007697	44014
beta'COP_OG0009212	4297
beta3GalTII_OG0012738	263
beta4GalNAcTA_OG0006521	824
beta4GalNAcTB_OG0002610	425
beta4GalT7_OG0005195	396
betaCOP_OG0008653	7185
betaggt-I_OG0008962	1421
betaGlu_OG0002667	1552
CG32396_OG0011696	3
Bgb_OG0011276	503
bgcn_OG0001647	343
bgm_OG0009412	9252
BHD_OG0010421	325
bi_OG0003201	164
bi_OG0012904	5
BI-1_OG0004087	4819
bib_OG0001843_OG0	3
BicC_OG0009143	2
BicD_OG0009474	2658
CG11873_OG0005086	1787
bif_OG0003277	2115
bif_OG0012761	497
BigH1_OG0001085_OG0	46
bigmax_OG0005365	820
Bili_OG0002506_OG0	55
bin_OG0010286	8
Bin1_OG0005423	322
bin3_OG0007310	3039
bip1_OG0010560	280
Bka_OG0009250	274
blanks_OG0011885_OG0	0
Blimp-1_OG0010196	5120
Blm_OG0002608	168
Blos1_OG0006148	398
Blos2_OG0010078	210
Blos3_OG0009918	281
Blos4_OG0010933	88
blot_OG0010924	12475
blow_OG0006726	777
blp_OG0005216	1784
blw_OG0006982	119978
bma_OG0010967	14
Bmcp_OG0010022	776
bmm_OG0010858	3623
bnb_OG0001206_OG1	4458
CG5059_OG0012191	5677
bnk_OG0005787	0
bnl_OG0004512	1913
boca_OG0006727	693
bocks_OG0002575_OG0	1361
BOD1_OG0005544	3809
boi_OG0007601	269
boi_OG0007603	117
boil_OG0012322	1
bol_OG0011238	4930
boly_OG0007153	0
BomBc1_OG0001623	3012
BomBc2_OG0000769_OG0	16114
BomBc3_OG0004769	2167
BomT3_OG0011469	4972
bon_OG0004934	2121
bond_OG0004726	1387
bonsai_OG0007008	939
Boot_OG0006400	5
bor_OG0004967	1265
bora_OG0003911	3
BORCS5_OG0008208	1337
BORCS6_OG0011365	358
BORCS7_OG0007103	114
borr_OG0009292	4
boss_OG0005676	993
botv_OG0006642	918
bou_OG0007819	820
bowl_OG0008785	1063
BoYb_OG0000400_OG0	12
br_OG0007659	16
br_OG0011928	1
Br140_OG0001629	1504
brat_OG0001919	190
Brca2_OG0000883	524
Brd_OG0010852	0
CG7154_OG0009310	1165
Brd8_OG0002488	800
Bre1_OG0010209	1426
Brf_OG0005483	530
Brf_OG0005485	141
brk_OG0007975	1402
brm_OG0009999	4194
Brms1_OG0008442	1062
Bro_OG0011272	0
brp_OG0000499_OG1	233
l(3)72Ab_OG0009997	4074
bru1_OG0009737	94
bru1_OG0009738	741
bru2_OG0009740	3664
bru2_OG0011823	34
bru2_OG0012161	669
bru3_OG0010907	176
bru3_OG0011909	4
Bruce_OG0004896	8231
brun_OG0003663	1978
brv1_OG0000706_OG0	0
brv2_OG0010919	0
brv3_OG0011666	11
BRWD3_OG0005288	4391
brwl_OG0009277	1228
bs_OG0003002	651
bs_OG0006897	311
bsf_OG0001906_OG0	6283
Bsg_OG0009780	9338
Bsg25D_OG0003412_OG0	2419
bsh_OG0009110	8
bsk_OG0012344	1782
bt_OG0000537_OG1	204
BTBD9_OG0000546_OG0	5
BtbVII_OG0011887	3714
btd_OG0007557	230
Btk29A_OG0001838	1786
Btk29A_OG0011763	125
btl_OG0002041	3500
btn_OG0004719	2
Btnd_OG0008611	2
btsz_OG0001035_OG1	1770
btsz_OG0004581	3
btv_OG0003692	32
btv_OG0009487	239
btz_OG0005342	3671
Bub1_OG0001806_OG0	580
Bub3_OG0005120	743
BubR1_OG0000657_OG0	211
Buffy_OG0006561	691
bug_OG0006803	729
Bug22_OG0009372	707
BuGZ_OG0008876	2073
CG8270_OG0010257	505
bun_OG0000556	3034
bun_OG0009749	4904
bur_OG0003683_OG0	3729
Burs_OG0001045_OG0	0
bves_OG0007497	336
bves_OG0007499	255
bw_OG0006000	53
bwa_OG0009122	460
bwa_OG0012525	481
Bx_OG0008666	2
Bx_OG0008667	545
Bx42_OG0007682	2182
by_OG0005550	13145
byn_OG0010803	1
bys_OG0007950	643
c-cup_OG0012143	0
c(3)G_OG0001464_OG0	294
c11.1_OG0007569	3745
c12.1_OG0007568	1502
c12.2_OG0007567	5458
C15_OG0002126_OG0	7
C1GalTA_OG0009799	594
C3G_OG0007801	5921
C901_OG0008027	0
ca_OG0005700	4139
Ca-alpha1D_OG0009140	5895
Ca-alpha1T_OG0003323	1316
Ca-beta_OG0009681	978
Ca-Ma2d_OG0009139	2678
CaBP1_OG0008860	3930
cac_OG0000605_OG0	47
cact_OG0009392	14464
cactin_OG0003129	1164
cad_OG0009437	7
Cad74A_OG0010922	53
Cad86C_OG0002368	468
Cad87A_OG0001088_OG0	469
Cad89D_OG0001058_OG0	6
Cad96Ca_OG0011497	2345
Cad96Cb_OG0005172	1
Cad99C_OG0005704	2024
CadN_OG0000277_OG1	9
Caf1-105_OG0002830	247
Caf1-180_OG0007408	549
Caf1-55_OG0001036	1081
cag_OG0001595_OG0	886
CAH1_OG0009192	14213
CAH13_OG0002843	0
CAH14_OG0002807	4
CAH15_OG0006256	0
CAH16_OG0000498_OG1	20
CAH2_OG0001000_OG0	7362
CAH3_OG0003177	1391
CAH5_OG0005796	10786
CAH7_OG0000840	2052
CAH8_OG0004748	2
CAH9_OG0005622	484
CAHbeta_OG0002334	485
cal1_OG0002556_OG0	472
CalpA_OG0003035	5166
CalpB_OG0010971	4276
CalpC_OG0008186	938
Calr_OG0005564	25677
Cals_OG0013279_OG0	2324
Calx_OG0002139_OG0	2
Calx_OG0004417	3978
Calx_OG0004418	2959
calypso_OG0006121	601
Cam_OG0012053	11660
CaMKI_OG0012767	14848
CaMKII_OG0013280	5598
Camp_OG0005907	818
Camta_OG0006364	890
Camta_OG0006365	147
can_OG0004061_OG0	2
CanA1_OG0005778	1675
CanB_OG0000231_OG0	163
CanB_OG0000231_OG1	2208
Cand1_OG0009382	2975
CAP_OG0000587_OG0	16332
CAP_OG0012405	8
Cap-D2_OG0005121	250
Cap-D3_OG0009448	487
Cap-G_OG0002924	987
Cap-H2_OG0004906	1282
Capa_OG0005712	73
Caper_OG0009347	8016
Capr_OG0010138	3189
caps_OG0010156	4052
caps_OG0010157	3537
capt_OG0009025	12941
capu_OG0000612_OG0	423
car_OG0007437	837
CARPA_OG0007960	13
CARPB_OG0007554	27
CarT_OG0009432	72
cas_OG0004236	0
casp_OG0006502	1767
cass_OG0009476	4360
Cat_OG0003869	9968
cathD_OG0002862	35696
cato_OG0006491	0
Catsup_OG0009538	1922
caup_OG0009938	4
cav_OG0000654	295
caz_OG0003243_OG0	2605
cbc_OG0007265	686
Cbl_OG0002051_OG0	2915
CBP_OG0001721	229
CBP_OG0007971	185
Cbp20_OG0005066	379
Cbp53E_OG0006447	152
Cbp80_OG0007913	787
Cbp80_OG0007915	953
Cbs_OG0003124	2192
cbs_OG0007263	721
cbt_OG0008760	4880
Cby_OG0004789	33
Cc2d2a_OG0002702	35
CCAP_OG0011467	1
CCAP-R_OG0000870	42
ccb_OG0012089	0
CCDC151_OG0011900	1
CCDC53_OG0009785	331
Ccdc58_OG0010399	232
Ccdc85_OG0008917	426
CCHa1_OG0004530	11
CCHa1-R_OG0006065	105
CCHa2_OG0002186_OG0	2080
CCHa2-R_OG0005836	17
Cchl_OG0004776	8644
CCKLR-17D1_OG0003334	5
CCKLR-17D1_OG0008675	18
CCKLR-17D1_OG0011744	8
CCKLR-17D3_OG0008678	60
Ccm3_OG0005250	1525
Ccn_OG0010106	101
Ccn_OG0010107	103
Ccn_OG0012179	44
Ccp84Ab_OG0000178_OG0	0
Ccp84Ac_OG0001349_OG0	0
Ccp84Ae_OG0002110_OG0	0
Ccp84Af_OG0000109_OG0	0
Ccp84Af_OG0000109_OG1	1
Ccp84Af_OG0000109_OG2	0
Ccp84Ag_OG0001348_OG0	0
Ccs_OG0006299	615
CCT1_OG0002281_OG0	2754
CCT2_OG0003145	3549
CCT3_OG0004995	4255
CCT4_OG0000979	2769
CCT5_OG0006600	3937
CCT6_OG0008508	3988
CCT7_OG0004839	1333
CCT7_OG0004841	643
CCT8_OG0007117	3783
Ccz1_OG0010481	793
cd_OG0004708	10
CD98hc_OG0001357_OG0	10173
Cda4_OG0008701	28
Cda5_OG0008721	4608
Cda9_OG0002707	11
CDase_OG0005749	1107
cdc14_OG0009306	4380
Cdc16_OG0005493	353
Cdc23_OG0009421	550
Cdc27_OG0010426	1975
Cdc2rk_OG0006290	594
Cdc37_OG0011041	2131
Cdc42_OG0008268	1905
Cdc45_OG0007388	832
Cdc5_OG0011371	1215
CDC50_OG0008483	2413
Cdc6_OG0002054	86
Cdc7_OG0007729	12442
Cdep_OG0002087	2092
Cdep_OG0004159	2529
CdGAPr_OG0009111	2906
cdi_OG0000729	2764
cDIP_OG0004394	1812
Cdk1_OG0000555_OG0	17
Cdk12_OG0009875	975
Cdk2_OG0002391	113
CDK2AP1_OG0008015	1190
Cdk4_OG0006632	717
Cdk5_OG0002993	568
Cdk5alpha_OG0009389	310
Cdk7_OG0001724	356
Cdk8_OG0010977	141
Cdk9_OG0007009	593
Cdlc2_OG0000234_OG1	2047
cdm_OG0002482	2153
Cds_OG0010549	2574
Ced-12_OG0009727	727
ced-6_OG0006366	13774
CenB1A_OG0004675	1937
CenG1A_OG0003595_OG0	5882
CenG1A_OG0009182	123
Cenp-C_OG0002322	537
Cep135_OG0009952	383
Cep135_OG0009954	259
cep290_OG0004127	121
Cep89_OG0006812	0
Cep97_OG0008778	378
cer_OG0012078	2431
Cerk_OG0004182	1826
cert_OG0011161	1921
Cf2_OG0008971	3615
Cfp1_OG0007571	1045
CG5789_OG0004615	1225
cg_OG0006533	4311
CG10000_OG0005395	0
CG10005_OG0004963	114
CG10011_OG0005399	793
CG10013_OG0002410_OG0	4
CG10019_OG0008786	134
CG10026_OG0009081	4530
CG10029_OG0004344	0
CG10031_OG0008792	2501
CG10035_OG0004420	93
CG10038_OG0001436_OG0	598
CG10041_OG0012259_OG0	1
CG10051_OG0007036	1
CG10053_OG0004336	153
CG10055_OG0004329	1380
CG10062_OG0007038	46
CG10063_OG0010284	8
CG10064_OG0010282	9
CG10068_OG0004321	643
CG10073_OG0000065_OG2	18
CG10075_OG0010279	1337
CG10077_OG0010277	21155
CG10082_OG0005964	7226
CG10086_OG0001355	1
CG10089_OG0010567	430
CG10098_OG0004320	556
CG10104_OG0006132	0
CG10116_OG0010569	0
CG10126_OG0005023	2349
CG10132_OG0009091	1931
CG10137_OG0009093	471
CG10139_OG0006151	672
CG10140_OG0010573	2
CG10147_OG0010256	253
CG10151_OG0006160	34
CG10154_OG0010575	0
CG10163_OG0010252	0
CG10164_OG0001489	0
CG10165_OG0011781	253
CG10171_OG0010163	457
CG10175_OG0005507	16074
CG10177_OG0001079_OG0	0
CG10184_OG0005509	745
CG10185_OG0005203	8
CG10189_OG0009087	369
CG10194_OG0009085	508
CG10195_OG0003572	445
CG10205_OG0006168	22927
CG10208_OG0005527	371
CG10209_OG0006169	780
CG10211_OG0009505	11686
CG10222_OG0010165	338
CG10226_OG0010249	3641
CG10237_OG0003462	21615
CG1024_OG0004294	306
CG10252_OG0011517	0
CG10254_OG0002565	1749
CG10257_OG0006606	81
CG10264_OG0005208	13
CG10265_OG0006935	147
CG10274_OG0003940	1291
CG10280_OG0004257	3
CG10283_OG0001907_OG0	431
CG10286_OG0004292	1264
CG10298_OG0004288	1
CG10300_OG0005516	4
CG10301_OG0005515	52
CG10307_OG0005957	2554
CG10311_OG0004972	1900
CG10317_OG0004974	2
CG10321_OG0005965	2703
CG10324_OG0004994	367
CG10332_OG0005992	1
CG10333_OG0009507	1492
CG10336_OG0009516	137
CG10337_OG0009096	551
CG10338_OG0009517	799
CG10339_OG0006873	740
CG10340_OG0001059_OG0	2726
CG10341_OG0009518	463
CG10343_OG0009520	411
CG10344_OG0007020	106
CG10345_OG0002430_OG0	2777
CG10347_OG0000607_OG0	346
CG10348_OG0003704	332
CG10352_OG0008207	98
CG10353_OG0008206	3341
CG10357_OG0010470	3
CG10359_OG0010469	475
CG10361_OG0010014	373
CG10362_OG0008202	154
CG10365_OG0005518	2509
CG10366_OG0009102	1316
CG10375_OG0005526	704
CG10376_OG0009519	864
CG10383_OG0001909	2860
CG10384_OG0007018	2
CG10405_OG0004983	2
CG10407_OG0005207	34
CG10413_OG0003703_OG0	1987
CG10417_OG0013094	1881
CG10418_OG0010832	231
CG10425_OG0002500	586
CG10428_OG0001263_OG0	583
CG10431_OG0001914	202
CG10433_OG0006904	7544
CG10435_OG0002296_OG0	1291
CG10444_OG0007082	1203
CG10445_OG0001356	170
CG10459_OG0001605_OG0	1
CG10462_OG0009105	1395
CG10463_OG0009108	471
CG10466_OG0012145	176
CG10467_OG0010233	980
CG10469_OG0010232	394
CG10470_OG0009541	1151
CG10472_OG0000811_OG0	291
CG10479_OG0010225	379
CG10481_OG0009114	2
CG10483_OG0010221	1089
CG10486_OG0010219	0
CG10492_OG0009544	1474
CG10494_OG0006908	232
CG10495_OG0009546	186
CG10505_OG0006927	1
CG10508_OG0010314	1203
CG10510_OG0003948	2
CG10513_OG0005163	2603
CG10514_OG0005162	550
CG10516_OG0009998	1131
CG10527_OG0002810_OG0	25040
CG10543_OG0006262	5824
CG10550_OG0000747	12298
CG10555_OG0008527	1442
CG10561_OG0009552	1656
CG10565_OG0010321	3821
CG10576_OG0010200	4378
CG10581_OG0010326	6
CG10584_OG0010328	304
CG10587_OG0000094_OG0	0
CG10587_OG0000094_OG1	0
CG10587_OG0000094_OG2	0
CG10589_OG0003950	0
CG10591_OG0010195	18
CG10597_OG0003317	4
CG10598_OG0011740	6
CG10600_OG0009530	4485
CG10602_OG0009532	4899
CG10616_OG0010838	1391
CG10621_OG0001911	2594
CG10623_OG0001912	1448
CG10628_OG0009107	252
CG10631_OG0001241	3490
CG10646_OG0009949	351
CG10654_OG0009947	134
CG10657_OG0009951	12047
CG10660_OG0010840	756
CG10663_OG0010839	144
CG10669_OG0005156	604
CG10674_OG0010603	1054
CG10680_OG0003577	8926
CG10681_OG0009950	195
CG10700_OG0011812	0
CG10702_OG0009548	1035
CG10710_OG0010908	696
CG10713_OG0010576	66
CG10725_OG0010574	0
CG10730_OG0000951	48
CG10731_OG0006517	268
CG10737_OG0006638	26937
CG10738_OG0010568	85
CG1074_OG0007339	848
CG10747_OG0009127	1554
CG10748_OG0011855_OG0	0
CG10749_OG0003913_OG0	0
CG10750_OG0009561	0
CG10752_OG0010150_OG0	0
CG10761_OG0008304	0
CG1077_OG0004263	2
CG10793_OG0003237	12
CG10795_OG0006915	387
CG10799_OG0003081	1214
CG10801_OG0012112	8
CG10802_OG0008133	879
CG10803_OG0008134	420
CG10804_OG0008132	149
CG10809_OG0010976	329
CG10814_OG0007257	569
CG10822_OG0007072	0
CG10839_OG0009144	0
CG10841_OG0002198_OG0	12
CG10853_OG0003980_OG0	0
CG10859_OG0009209	1045
CG10862_OG0002017_OG1	5497
CG10863_OG0010486	4802
CG10863_OG0012194_OG0	102
CG10864_OG0005043	150
CG10866_OG0010485	465
CG10874_OG0003457	1279
CG10877_OG0002385_OG0	102
CG10887_OG0002183_OG0	1
CG10898_OG0002547	366
CG1090_OG0003105_OG0	204
CG10903_OG0002293_OG0	457
CG10904_OG0011634	186
CG10907_OG0001984_OG0	365
CG10909_OG0005022	0
CG10910_OG0006092	13
CG10911_OG0006095	0
CG10912_OG0000471	0
CG10914_OG0006109	351
CG10919_OG0001352	13
CG1092_OG0001161_OG0	179
CG10920_OG0007959	0
CG10927_OG0006710	96
CG10931_OG0006071	8
CG10932_OG0007954	7918
CG10934_OG0002756_OG0	1
CG10939_OG0005908	10472
CG10947_OG0009415	5789
CG10948_OG0009927	1576
CG10949_OG0009416	205
CG10950_OG0012279	9
CG10958_OG0001743	591
CG10959_OG0008299	100
CG10962_OG0007748	218
CG10970_OG0003173	16
CG10973_OG0012539	557
CG10979_OG0004244	1342
CG10984_OG0009934	609
CG10996_OG0008249	2
CG11000_OG0004245	13
CG11007_OG0003037	462
CG11018_OG0007064	1
CG11029_OG0001270	25
CG1103_OG0003103_OG0	300
CG11030_OG0003728	1859
CG11034_OG0001268	288
CG11035_OG0002292_OG0	726
CG11041_OG0001654	0
CG11044_OG0007073	2354
CG1105_OG0004314	2419
CG11050_OG0009604	5145
CG11060_OG0006765	21
CG11068_OG0011716	1
CG11069_OG0004655	1076
CG11076_OG0001759	1310
CG11077_OG0000549_OG0	121
CG11085_OG0008456	0
CG11089_OG0004653	2080
CG11095_OG0003249	598
CG11099_OG0007074	474
CG11103_OG0003250	467
CG11106_OG0012330	0
CG11109_OG0001964	259
CG11110_OG0006619	351
CG11123_OG0006752	454
CG11125_OG0006747	432
CG11127_OG0006744	473
CG1113_OG0004171	23
CG11131_OG0001957_OG0	1
CG11134_OG0003251	795
CG11141_OG0006745	962
CG11145_OG0006754	1
CG11147_OG0003729	14220
CG11149_OG0003730	1
CG11151_OG0008256	9498
CG11159_OG0006283	2
CG1116_OG0004164	1358
CG11162_OG0008263	0
CG11168_OG0004657	2568
CG11170_OG0006462	108
CG11178_OG0003327	835
CG11180_OG0006625	1250
CG11191_OG0007189	424
CG11192_OG0007095	0
CG11200_OG0007088	4660
CG11211_OG0012938	13387
CG11226_OG0012166_OG0	1
CG11227_OG0007505	0
CG1124_OG0002090	23974
CG11241_OG0003815_OG0	648
CG11247_OG0009861	312
CG11248_OG0003830_OG0	298
CG11249_OG0009864	5
CG11251_OG0001998	0
CG11257_OG0007039	520
CG11263_OG0001789	387
CG11267_OG0011856	2067
CG11269_OG0006458	1
CG11275_OG0002906	3585
CG11279_OG0003924_OG0	342
CG11286_OG0004361	0
CG1129_OG0002085	1477
CG11291_OG0003029	3
CG11294_OG0007761	0
CG11298_OG0007031	1
CG11309_OG0010303	2196
CG11317_OG0012026	91
CG11318_OG0000756	17
CG11319_OG0009603	624
CG11327_OG0009628	35
CG11333_OG0002657_OG0	0
CG11334_OG0005804	2258
CG11342_OG0011920	107
CG11345_OG0011138	2
CG11349_OG0011131	1
CG11353_OG0011127	42
CG11356_OG0008477	4
CG11357_OG0011126	667
CG1136_OG0010499	2472
CG11367_OG0000806_OG0	458
CG11369_OG0011699	1
CG1137_OG0004303	0
CG11370_OG0003817_OG0	24
CG11377_OG0008723	782
CG11378_OG0007395	3104
CG11379_OG0007397	2
CG11380_OG0007400	145
CG11381_OG0007402	0
CG11382_OG0007404	2
CG11384_OG0007396	111
CG1139_OG0004077	35
CG11391_OG0001026_OG0	0
CG11396_OG0010345	692
CG11398_OG0007405	196
CG11403_OG0007406	347
CG11404_OG0012169	19
CG11406_OG0006889	4
CG11409_OG0007766	217
CG11413_OG0011575	202
CG11414_OG0006019	2679
CG11417_OG0007590	795
CG1142_OG0012974	492
CG11425_OG0009823	2441
CG11426_OG0009824	512
CG1143_OG0011104	2142
CG11436_OG0003200	202
CG11437_OG0009825	2
CG11438_OG0009826	148
CG11447_OG0004515	445
CG11449_OG0000981_OG1	1
CG11453_OG0001027_OG0	0
CG11454_OG0001792	377
CG11456_OG0003951	207
CG11459_OG0000135_OG1	190
CG1146_OG0011093	3652
CG11470_OG0000857	7
CG11474_OG0005934	1929
CG11475_OG0005935	16
CG11498_OG0001515	124
CG11504_OG0002630	875
CG11523_OG0009832	380
CG11529_OG0010828	73
CG11537_OG0010640	1391
CG11550_OG0002660	14402
CG11560_OG0010817	285
CG11562_OG0008742	339
CG11563_OG0002662	369
CG11566_OG0007496	10
CG11570_OG0004027	0
CG11581_OG0008240	0
CG11583_OG0010538	664
CG11584_OG0008239	1
CG11585_OG0012335	2
CG11586_OG0010534	356
CG11590_OG0001741	1002
CG11593_OG0010497	1070
CG11594_OG0010492	4482
CG11596_OG0007629	1176
CG11601_OG0008739	637
CG11608_OG0000142_OG0	3
CG1161_OG0004180	2672
CG11617_OG0008731	1271
CG11619_OG0003864_OG0	188
CG11626_OG0011450	11
CG11629_OG0003739	0
CG11630_OG0009580	13
CG11634_OG0009583	0
CG11635_OG0007156	2
CG11638_OG0007387	134
CG11655_OG0001745_OG0	1905
CG11656_OG0005013	0
CG11658_OG0010025	1753
CG11663_OG0012087	0
CG11664_OG0011395	0
CG11666_OG0012316	0
CG11668_OG0002452	3273
CG11670_OG0005008	18
CG11672_OG0004805	5
CG11674_OG0008231	0
CG11679_OG0008511	650
CG11686_OG0002448_OG0	1491
CG11693_OG0004810	2
CG11694_OG0000225_OG0	0
CG11694_OG0000225_OG1	0
CG11695_OG0007879	640
CG11696_OG0007880	597
CG11698_OG0002319_OG0	1
CG11699_OG0007882	975
CG11703_OG0002165_OG0	0
CG11710_OG0001691_OG0	1265
CG1172_OG0004189	737
CG11722_OG0001391	630
CG11723_OG0003571	549
CG11726_OG0010048	0
CG11737_OG0001419_OG0	1884
CG11741_OG0001420_OG0	27
CG11752_OG0007995	2783
CG11755_OG0000851	69
CG11756_OG0007997	59
CG11760_OG0004826	249
CG11768_OG0004832	94
CG11771_OG0005200	3762
CG11777_OG0006309	164
CG11779_OG0004481	1956
CG11786_OG0012799	17
CG11788_OG0007083	247
CG11790_OG0005187	2559
CG11791_OG0012008	3405
CG11807_OG0003009_OG0	1227
CG11808_OG0006841	202
CG11811_OG0004058	679
CG11816_OG0008636	11
CG11835_OG0000264_OG0	12447
CG11835_OG0000264_OG1	4231
CG11837_OG0005082	503
CG11841_OG0005083	4720
CG11842_OG0000856_OG1	2591
CG11843_OG0011490	732
CG11852_OG0002502_OG0	382
CG11854_OG0005171	592
CG11857_OG0005167	2001
CG11858_OG0005166	426
CG11878_OG0000055_OG0	2
CG11878_OG0000055_OG1	6
CG11878_OG0000055_OG2	181
CG11882_OG0005094	425
CG11883_OG0006313	1793
CG11885_OG0003355	126
CG11892_OG0005161	187
CG11893_OG0000039_OG2	933
CG11899_OG0005100	3675
CG11902_OG0005155	481
CG11906_OG0001618	551
CG11911_OG0008747	2
CG11912_OG0008746	0
CG11920_OG0005183	377
CG11927_OG0003556	1090
CG11929_OG0011773	0
CG11961_OG0001155_OG0	1739
CG11964_OG0004848	291
CG11970_OG0004849	1890
CG11975_OG0004850	1309
CG11977_OG0012457_OG0	0
CG11980_OG0002337	355
CG11983_OG0004852	31
CG11986_OG0004855	271
CG11997_OG0004862	1
CG11999_OG0004179	1090
CG12003_OG0004112	0
CG12004_OG0011286	3922
CG12009_OG0010662	0
CG12010_OG0010671	265
CG12011_OG0011025	3
CG12012_OG0010672	656
CG12016_OG0010666	1782
CG12017_OG0010661	0
CG12020_OG0011042	1
CG12024_OG0011050	1069
CG12025_OG0011053	1653
CG12035_OG0011029	0
CG12038_OG0011331	59
CG12054_OG0000497	2278
CG12056_OG0003138	730
CG12057_OG0003139	0
CG12061_OG0000938_OG0	2
CG12065_OG0007412	5739
CG12069_OG0001519	0
CG12071_OG0011553	66
CG12071_OG0013484	91
CG12075_OG0007754	11258
CG1208_OG0004248	673
CG12081_OG0007411	788
CG12084_OG0011296	3343
CG12091_OG0011293	5998
CG12093_OG0011111	1901
CG12096_OG0008559	930
CG12099_OG0011289	9507
CG12104_OG0011284	865
CG12105_OG0004111	825
CG12106_OG0007586	205
CG12107_OG0006719	525
CG12111_OG0007413	6
CG12112_OG0012598_OG0	298
CG12115_OG0007587	1
CG12116_OG0008625	8329
CG12118_OG0007585	1797
CG12121_OG0007579	2626
CG12123_OG0003325	263
CG12128_OG0002879	569
CG12129_OG0002878	535
CG1213_OG0002105	41878
CG12134_OG0006319	327
CG12147_OG0004192	0
CG12155_OG0003210	933
CG12159_OG0002860	549
CG12164_OG0006760	28
CG12170_OG0002098	1876
CG12171_OG0004222	1198
CG12173_OG0004172	321
CG12177_OG0008262	2034
CG1218_OG0002103	375
CG12182_OG0011099	165
CG12194_OG0008975	187
CG12204_OG0001687	480
CG12206_OG0008131	72
CG12209_OG0002818	12
CG12213_OG0002418	1379
CG12219_OG0007713	740
CG12224_OG0000651_OG1	115
CG12231_OG0003119	0
CG12236_OG0008414	721
CG12237_OG0007424	1273
CG12239_OG0001754	12
CG12241_OG0001396	838
CG12253_OG0011818	180
CG12256_OG0004947	26
CG12259_OG0005539	703
CG12268_OG0005336	980
CG1227_OG0004337	482
CG12278_OG0004413	0
CG12279_OG0004445	388
CG12288_OG0009457	57
CG12289_OG0010046	0
CG12290_OG0002618	3534
CG12299_OG0009634	363
CG12301_OG0001981	668
CG12307_OG0009694	6
CG1231_OG0011372	25
CG12316_OG0009955	1317
CG12320_OG0005053	89
CG12321_OG0001064_OG0	818
CG12325_OG0002854	715
CG1233_OG0011370	2008
CG1234_OG0004335	806
CG12341_OG0002848	382
CG12343_OG0002853	861
CG12344_OG0002855	317
CG12355_OG0012373	66
CG1236_OG0002100	614
CG12362_OG0000821_OG0	0
CG12374_OG0007223	0
CG12375_OG0009777	2502
CG12379_OG0008514	101
CG12384_OG0006229	3211
CG1239_OG0004237	116
CG12395_OG0001736	36
CG12398_OG0008359	8
CG12402_OG0002224_OG0	13
CG12420_OG0002594_OG0	0
CG12426_OG0005340	2
CG12438_OG0003802	0
CG12439_OG0009296	0
CG12446_OG0001786_OG0	0
CG12448_OG0009145	0
CG1246_OG0011105	198
CG12464_OG0011955	2
CG12470_OG0007846	19
CG12479_OG0008243	0
CG12480_OG0008242	0
CG12481_OG0008237	0
CG12490_OG0000233_OG1	0
CG12496_OG0007599	0
CG12498_OG0008105	1
CG12499_OG0002285_OG0	1002
CG12502_OG0011339	5
CG12507_OG0008176	5
CG12511_OG0009568	0
CG12516_OG0005410	0
CG12517_OG0009649	1
CG12520_OG0010149	164
CG12521_OG0012944	0
CG12531_OG0008272	60
CG12535_OG0008128	5
CG12539_OG0008363	6
CG12540_OG0008220	0
CG12541_OG0007825	75
CG12560_OG0012234	789
CG12567_OG0012740	633
CG12576_OG0001784_OG0	6337
CG12581_OG0001679_OG0	6740
CG12589_OG0011424	0
CG12590_OG0011977	0
CG12594_OG0005596	25
CG12607_OG0011139	7
CG12609_OG0008677	0
CG12617_OG0003653	0
CG12620_OG0009462	0
CG12637_OG0008050	0
CG12643_OG0007518	353
CG1265_OG0010531	1869
CG12655_OG0000445_OG2	1846
CG12659_OG0007410	43
CG12661_OG0007749	0
CG12662_OG0007747	8
CG12672_OG0007868	31
CG12674_OG0003570	1
CG12679_OG0001731_OG0	0
CG12680_OG0001718	3
CG12682_OG0012323	0
CG12691_OG0007931	0
CG12692_OG0000634_OG0	1
CG12693_OG0012106	1
CG12698_OG0008169	2
CG12699_OG0000230_OG1	2
CG12702_OG0001192	69
CG12708_OG0000271_OG0	1
CG12708_OG0000271_OG0.2	0
CG1271_OG0010635	1082
CG12713_OG0003881_OG0	37
CG12716_OG0008438	0
CG12723_OG0008557	11
CG12728_OG0000928_OG0	165
CG12729_OG0011725	2
CG1273_OG0010536	8
CG12730_OG0007375	787
CG12744_OG0000893	133
CG12746_OG0004208	4417
CG1275_OG0011072	2590
CG12768_OG0001283_OG0	290
CG12769_OG0007187	69
CG12773_OG0003140	1923
CG12782_OG0012281	0
CG12783_OG0000743_OG0	3
CG12784_OG0005236	0
CG12795_OG0008825	482
CG12811_OG0002240	1279
CG12817_OG0002595_OG0	12
CG12818_OG0004897	263
CG12822_OG0001599	1795
CG12825_OG0001130_OG1	165
CG12826_OG0002951	11
CG12828_OG0011622	7
CG12831_OG0011623_OG0	0
CG12836_OG0002963_OG0	4
CG12848_OG0006045	669
CG12849_OG0011577	0
CG12851_OG0005862	56
CG12857_OG0006163	0
CG12860_OG0006154	1
CG12861_OG0006153	0
CG12862_OG0011585_OG0	10
CG12863_OG0011584	178
CG12866_OG0002772	0
CG12868_OG0001564	356
CG12869_OG0006145	226
CG12869_OG0006146	46
CG12877_OG0001472_OG0	1408
CG1288_OG0001350	0
CG12880_OG0005345	7
CG12883_OG0001474	126
CG12885_OG0001477	197
CG12895_OG0006308	960
CG12909_OG0002821	247
CG12910_OG0006305	97
CG12911_OG0006304	0
CG12914_OG0002819	0
CG12917_OG0002815	8
CG12920_OG0006291	1
CG12926_OG0006349	291
CG12929_OG0006357	129
CG12934_OG0006315	6
CG12935_OG0002846	300
CG12942_OG0001596_OG0	353
CG12945_OG0004570	1255
CG12947_OG0004568	45
CG12948_OG0004558	294
CG12963_OG0001641_OG0	0
CG12964_OG0002996_OG0	21
CG12970_OG0006808	39
CG12971_OG0010294	0
CG12974_OG0010307	8
CG12983_OG0010332	7
CG12984_OG0003949	1
CG12985_OG0000915	18
CG12986_OG0011685	0
CG1299_OG0000523_OG0	10491
CG12990_OG0007696	11
CG12991_OG0007703	6972
CG12992_OG0011688	56
CG12994_OG0007707	1
CG12995_OG0008599	0
CG12998_OG0011739	5
CG13000_OG0011738	0
CG13001_OG0008580	193
CG13002_OG0008577	1
CG13003_OG0008572	2578
CG13004_OG0008570	262
CG13005_OG0008567	127
CG13008_OG0008305	3
CG13010_OG0003260	26
CG13012_OG0008317	615
CG13014_OG0008547	682
CG13016_OG0006536	268
CG13018_OG0006537	234
CG13021_OG0003241	0
CG13022_OG0010698	9
CG13023_OG0010699	2
CG13024_OG0010708	1230
CG13026_OG0010716	256
CG13028_OG0004010	4
CG13031_OG0012200	303
CG13032_OG0004014_OG0	1
CG13033_OG0010736	3
CG13038_OG0010761	6
CG13039_OG0010762	0
CG1304_OG0000265_OG0	0
CG1304_OG0000265_OG1	0
CG13040_OG0010763	0
CG13041_OG0000280_OG0	2
CG13041_OG0000280_OG0.2	19
CG13042_OG0010767	0
CG13043_OG0000281_OG0	4
CG13043_OG0000281_OG1	0
CG13044_OG0010768	0
CG13045_OG0000814	0
CG13046_OG0010771	15
CG13047_OG0010772	0
CG13048_OG0010773	0
CG13049_OG0010774	1
CG13051_OG0011898	0
CG13053_OG0010778	0
CG13054_OG0010779	21
CG13055_OG0010780	27
CG13056_OG0010757	2
CG13058_OG0004021	2
CG13059_OG0010764	18
CG13062_OG0010766	6
CG13064_OG0010775	2
CG13065_OG0010776	0
CG13066_OG0012201	0
CG13068_OG0002030_OG1	25
CG13069_OG0004022	0
CG1307_OG0004308	1311
CG13070_OG0012202	0
CG13071_OG0011899	0
CG13073_OG0012731_OG0	22
CG13074_OG0010797	17
CG13075_OG0000216_OG0	6
CG13075_OG0000216_OG1	9
CG13077_OG0009097	427
CG13078_OG0003575_OG0	5
CG13081_OG0003574	0
CG13082_OG0009094	23
CG13083_OG0009084	0
CG13084_OG0009083	0
CG13085_OG0001922	39
CG13086_OG0003709	215
CG13088_OG0001266	338
CG1309_OG0010533	2515
CG13096_OG0003720	834
CG13097_OG0001923	1009
CG13101_OG0009304	998
CG13102_OG0009298	0
CG13108_OG0009295	13
CG13110_OG0011792	0
CG13113_OG0001247_OG0	1
CG13114_OG0009279	0
CG13116_OG0001878	1615
CG13123_OG0001877	64
CG13124_OG0003502	23329
CG13126_OG0003515	317
CG13127_OG0001844	0
CG13131_OG0000790_OG0	0
CG13133_OG0003525	62
CG1314_OG0011674	0
CG13144_OG0009363	252
CG13148_OG0007214	13
CG13151_OG0006215	173
CG13154_OG0006206	0
CG13155_OG0006196	1
CG13157_OG0002779	0
CG1316_OG0000430_OG0	1952
CG13168_OG0006184	0
CG1317_OG0011084	4862
CG13170_OG0006182	0
CG13171_OG0006180	0
CG13177_OG0012831	453
CG13185_OG0002928	1542
CG13186_OG0006594	2
CG13192_OG0006567	476
CG13193_OG0006565	0
CG13196_OG0006560	283
CG13197_OG0006563	902
CG13202_OG0001123_OG0	2
CG13203_OG0006235	11
CG13204_OG0006233	505
CG13215_OG0002793_OG0	407
CG13216_OG0001568_OG0	0
CG13218_OG0002791_OG0	34
CG13220_OG0001573_OG0	1844
CG13223_OG0001571_OG0	0
CG13226_OG0002794_OG0	631
CG13227_OG0006218_OG0	8
CG13228_OG0011587_OG0	4
CG13229_OG0002786_OG0	172
CG13229_OG0002787_OG0	1520
CG13231_OG0006217	1
CG13239_OG0009815	4
CG1324_OG0007509	0
CG13243_OG0009147	0
CG13247_OG0010378	20
CG13248_OG0010371	68
CG13250_OG0011870	33
CG13251_OG0010355	92
CG13252_OG0003952	1371
CG13258_OG0009399	40
CG13272_OG0008882	207
CG13280_OG0008881	11
CG13282_OG0008887	17
CG13285_OG0010583	133
CG13287_OG0010216	0
CG13288_OG0010220	6
CG13293_OG0003937	148
CG13295_OG0010231	1369
CG13297_OG0010242	118
CG13299_OG0011864	0
CG13300_OG0003943	88
CG13305_OG0011196	14
CG13306_OG0011204	145
CG13308_OG0004102	0
CG13309_OG0011211	1
CG13310_OG0011207	29
CG13312_OG0011210	0
CG13313_OG0004105_OG0	9
CG13314_OG0011224	38
CG13315_OG0011237	15133
CG13318_OG0004834	2321
CG13319_OG0006667	467
CG13321_OG0006673	1
CG13326_OG0006545	0
CG13330_OG0007271	3
CG13331_OG0007273	28
CG13332_OG0007274	94
CG13334_OG0007281	5
CG13337_OG0011662	20
CG13339_OG0007296	265
CG13344_OG0007304	282
CG13358_OG0007351	117
CG13359_OG0012499	14
CG13360_OG0010145	3012
CG13361_OG0003189	1
CG13362_OG0007862	2
CG13364_OG0001174_OG0	4
CG13365_OG0007831	633
CG13367_OG0003188_OG0	902
CG13369_OG0003181	2600
CG13375_OG0007847	11
CG13377_OG0007849	1905
CG13380_OG0010135	0
CG13384_OG0003473	1028
CG13385_OG0012520	0
CG13386_OG0003471	207
CG1339_OG0006721	1
CG13390_OG0003479	474
CG13392_OG0003476	323
CG13397_OG0003469	378
CG13398_OG0003468	431
CG13403_OG0008236	29
CG13404_OG0008224	43
CG13405_OG0011376	0
CG13407_OG0004768	0
CG13408_OG0004770	10
CG13409_OG0004775	59
CG13423_OG0007099	27
CG13426_OG0011654	0
CG13427_OG0003049	2
CG13428_OG0007100	163
CG13430_OG0001658	358
CG13436_OG0006622	68
CG13437_OG0006285	58
CG13438_OG0006243	0
CG1344_OG0012226	361
CG13442_OG0006244	0
CG13443_OG0006248	0
CG13445_OG0003880	3
CG13449_OG0009980	19
CG13454_OG0003875_OG0	0
CG13455_OG0009966	0
CG13457_OG0001288	0
CG13458_OG0004037	642
CG13460_OG0010841	1
CG13465_OG0000343_OG0	0
CG13471_OG0004048	0
CG13473_OG0010860	0
CG13474_OG0004049	0
CG13476_OG0012898	0
CG13481_OG0000339_OG0	43
CG13481_OG0000339_OG1	0
CG13484_OG0010886	287
CG13488_OG0001544_OG1	3
CG13492_OG0005946	1
CG13501_OG0005936	20
CG13502_OG0005931	27
CG13502_OG0012991	4
CG13506_OG0007028	5387
CG13510_OG0006998	283
CG13511_OG0006997	29
CG13516_OG0006995	548
CG13526_OG0006986	0
CG13527_OG0006984	0
CG13531_OG0006978	1986
CG13532_OG0006975	38
CG13538_OG0005981	0
CG13539_OG0012044	0
CG1354_OG0007555	4531
CG13541_OG0012280	0
CG13544_OG0005976	1
CG13545_OG0012580	5
CG13551_OG0000540_OG1	6563
CG13551_OG0012048	2092
CG13557_OG0012477	1
CG13558_OG0001556	0
CG13559_OG0012047	63
CG13561_OG0011643	5
CG13562_OG0011631	6
CG13575_OG0006892	84
CG13577_OG0001150_OG0	0
CG13578_OG0006898	271
CG13579_OG0006013	38
CG1358_OG0006724	1186
CG13581_OG0002746	1
CG13585_OG0011574	1881
CG13587_OG0006025	5
CG13594_OG0006033	221
CG13599_OG0005537	35
CG1360_OG0006725	88
CG13601_OG0005534	808
CG13603_OG0005332	1666
CG13605_OG0005319	1294
CG13606_OG0005306	190
CG13607_OG0005318	2937
CG13609_OG0012982	10
CG13613_OG0005278	0
CG13614_OG0002525_OG0	0
CG13615_OG0002524	0
CG13616_OG0005272	21
CG13618_OG0005267	4299
CG13622_OG0005268	77
CG13623_OG0005265	554
CG13625_OG0004618	717
CG13627_OG0004629	51
CG13630_OG0004630	1489
CG13631_OG0004635	1009
CG13634_OG0004637	6
CG13641_OG0004650	175
CG13643_OG0002274	1189
CG13653_OG0002504	0
CG13654_OG0005174	193
CG13663_OG0011496	577
CG13667_OG0004090_OG0	354
CG13670_OG0011168	0
CG13671_OG0004086_OG0	437
CG13675_OG0000560_OG2	9
CG13676_OG0003984	121
CG13678_OG0000129_OG3	0
CG1368_OG0008241	86
CG13685_OG0010463	32
CG13689_OG0008772	46
CG13690_OG0008752	4
CG13692_OG0008754	2
CG13698_OG0010125	914
CG13699_OG0003907_OG0	4
CG13705_OG0010610	18
CG13707_OG0010613	125
CG13708_OG0010614	36
CG1371_OG0006292	2365
CG13711_OG0010618	1
CG13712_OG0010619	0
CG13713_OG0010620	0
CG13716_OG0010627	26
CG13720_OG0004084	0
CG13721_OG0012208	0
CG13722_OG0011130	725
CG13723_OG0010915	0
CG13724_OG0010917	0
CG13725_OG0010918	0
CG13727_OG0004055	0
CG13728_OG0010923	1
CG13731_OG0011910	26
CG13733_OG0010089	3
CG13738_OG0011907	9
CG13739_OG0002891	4
CG13743_OG0006405	50
CG13744_OG0006409	4
CG13747_OG0006408	0
CG13748_OG0006626	2
CG13751_OG0001660_OG0	654
CG13760_OG0007606	544
CG13766_OG0009602	261
CG13771_OG0009612	41
CG13775_OG0003750_OG0	238
CG13784_OG0000956_OG0	1033
CG13786_OG0003631	1
CG13796_OG0001883_OG0	747
CG13801_OG0000219_OG0	0
CG13801_OG0000219_OG1	0
CG13806_OG0011077	1
CG13807_OG0011075	262
CG13810_OG0011066	5
CG13813_OG0010189	32
CG13829_OG0011464	1
CG13833_OG0004687	3054
CG13837_OG0002276	0
CG13838_OG0011993	0
CG13841_OG0004694	494
CG13842_OG0004706	7
CG13847_OG0004737	13
CG13850_OG0004743	1390
CG13855_OG0004744	4
CG13856_OG0004745	605
CG13857_OG0004746	3
CG13862_OG0004760	3
CG13868_OG0007089	13320
CG13868_OG0013578	2710
CG13869_OG0007075	6
CG1387_OG0008528	4
CG13870_OG0007093	60
CG13871_OG0003047	1
CG13872_OG0007071	3
CG13875_OG0011381	263
CG13876_OG0001334_OG0	280
CG13877_OG0011937	1410
CG13884_OG0000403_OG0	1
CG13887_OG0011343	5937
CG13891_OG0002060	0
CG13893_OG0011360	1696
CG13894_OG0004129	55
CG13895_OG0004128	872
CG13901_OG0011344	350
CG13907_OG0011337	5781
CG13912_OG0011325	820
CG13917_OG0011285	8038
CG13919_OG0011274	220
CG13920_OG0011271	1298
CG13921_OG0011032	82
CG13924_OG0011054	17
CG13926_OG0011282	464
CG13928_OG0011279	571
CG13930_OG0011024	24
CG13931_OG0004073	7
CG13933_OG0011036	1862
CG13937_OG0011056	1425
CG13949_OG0003375	7
CG13950_OG0003376	21
CG13954_OG0006374	26
CG13955_OG0002890_OG0	2
CG13962_OG0012240	6
CG13970_OG0009133_OG0	0
CG13972_OG0005361	2
CG13983_OG0002696	0
CG13991_OG0000661_OG1	0
CG13992_OG0002070_OG0	19
CG13994_OG0011942	429
CG13995_OG0000538_OG0	39
CG13999_OG0000662_OG0	29
CG14005_OG0001926	362
CG14006_OG0001927	0
CG14007_OG0009567	8
CG14011_OG0003731	0
CG14013_OG0003734	2
CG14014_OG0009443	0
CG14015_OG0009446	34
CG14017_OG0003733	0
CG14020_OG0003686	18
CG14022_OG0008831	1339
CG14024_OG0003410_OG0	13
CG14034_OG0008836	9
CG14036_OG0008842	0
CG14042_OG0001816	35
CG14043_OG0003425	964
CG14044_OG0008964	222
CG14050_OG0000684	30
CG14052_OG0007777	1
CG14053_OG0012099	2
[truncated: 9,910 more rows]
