# Supplementary material for: Evolution of chemosensory tissues and cells across ecologically diverse Drosophilids
Source: Nat Commun. 2024 Feb 5;15:1047. doi: 10.1038/s41467-023-44558-4 (PMC10844241; doi:10.1038/s41467-023-44558-4)
Supplement: Supplementary file 18 — Supplementary Data 15 [file 41467_2023_44558_MOESM18_ESM.zip › all_count_tables_renamed/EREF6Lar_counts_trim_genes_FBids_1_1_sorted.txt]

128up_OG0006588	2469
14-3-3epsilon_OG0002478	24850
14-3-3epsilon_OG0001126_OG1	26304
140up_OG0004534	318
18w_OG0003044	4271
26-29-p_OG0010897	12358
2mit_OG0000576_OG0	102
5-HT1A_OG0006644	85
5-HT1B_OG0006647	64
5-HT2A_OG0000287_OG0	20
5-HT2B_OG0011472	24
5-HT7_OG0005777	69
5PtaseI_OG0005188	811
7B2_OG0004187	514
a_OG0006460	1884
a10_OG0010691	4
a5_OG0009037	0
a6_OG0007651	614
AANATL2_OG0003640	920
AANATL4_OG0000091_OG1	0
AANATL7_OG0007605	24
Aasdh_OG0001831	403
Aatf_OG0001947	1093
aay_OG0011265	1237
ab_OG0009683	3193
ab_OG0009684	2199
ABCB7_OG0011281	1960
Pmp70_OG0003257	2637
Abd-B_OG0005000	0
Abi_OG0002227_OG0	819
Abl_OG0010722	3706
abo_OG0009656	544
Abp1_OG0010565	1710
abs_OG0003097	884
ac_OG0007843	107
Ac13E_OG0008321	989
Ac3_OG0009573	236
Ac78C_OG0010320	228
Acam_OG0000252_OG0	0
Acam_OG0000252_OG1	0
Acam_OG0005131	0
CG9149_OG0011313	1097
Acbp1_OG0009246	1317
Acbp2_OG0010415	479
Acbp4_OG0000311_OG0	235
Acbp4_OG0000311_OG1	1
Acbp6_OG0010414	254
ACC_OG0007193	5096
AcCoAS_OG0000812	1637
Ace_OG0000652_OG0	182
Acer_OG0000953_OG0	8687
Acer_OG0003808	2392
Acf_OG0002671	3527
Achl_OG0002770	81
acj6_OG0008333	5
acj6_OG0008334	30
Ack_OG0010507	2017
Ack-like_OG0006546	2936
Acn_OG0009540	6838
CG5009_OG0006075	1434
Acox57D-d_OG0006913	260
Acox57D-p_OG0001151	246
Acp1_OG0009317	4
Acp32CD_OG0009664	4
Acp65Aa_OG0003939	2
Acph-1_OG0001513	1449
CG12512_OG0008829	3716
CG18155_OG0007972	49
Acsl_OG0007133	4129
Act42A_OG0000022_OG0	2
Act42A_OG0000022_OG1	19
Act42A_OG0000022_OG3	545549
Act42A_OG0000022_OG4	84493
Act42A_OG0000022_OG5	20213
Actn_OG0003148_OG0	50410
Actn3_OG0011403_OG0	0
ACXB_OG0000046_OG0	0
ACXB_OG0000046_OG1	1
ACXB_OG0000046_OG2	0
ACXB_OG0000046_OG2.2	0
ACXD_OG0004078_OG0	19
Acyp_OG0009408	0
Acyp2_OG0011498	463
Ada_OG0002342	183
Ada1-2_OG0003777_OG0	261
Ada2a_OG0005051	268
Ada2b_OG0004799	593
Ada3_OG0007872	904
AdamTS-A_OG0005247	2983
AdamTS-A_OG0012010	186
AdamTS-B_OG0008089	4317
Adar_OG0007649	1117
Adat1_OG0003596	89
Adck1_OG0006032	570
Adck5_OG0010063	776
ADD1_OG0006579	1392
Adf1_OG0001636_OG0	676
Adgf-A_OG0001991_OG0	1
Adgf-A_OG0003900	382
Adgf-A2_OG0010109	6
Adgf-B_OG0010108	14
Adgf-C_OG0001030_OG0	50
Adgf-D_OG0002208_OG0	193
Adgf-E_OG0006152	0
Adh_OG0003395_OG0	15
Adi1_OG0010940	845
AdipoR_OG0004727	4352
CG3809_OG0004951	0
AdenoK_OG0003918_OG0	1547
Ady43A_OG0002958	762
AdoR_OG0005733	185
adp_OG0006108	782
AdSS_OG0000854_OG0	7634
Aduk_OG0004873	425
Ae2_OG0010984	1484
CG6512_OG0010913	5007
aft_OG0006080	1246
Afti_OG0005567	597
Ag5r_OG0008212	2965
Ag5r2_OG0008213	0
AGBE_OG0007237	8838
AgmNAT_OG0001753	93
ago_OG0010530	4043
AGO1_OG0007307	3448
AGO2_OG0000119_OG0	5539
Agpat1_OG0008448	837
Agpat2_OG0003465	201
Agpat3_OG0004018	2583
Agpat4_OG0004019_OG0	184
ADPS_OG0002932	398
agt_OG0001016_OG0	41
Spat_OG0007723	230
Ahcy_OG0001195_OG0	7283
AhcyL1_OG0011110	2544
AIF_OG0001225	1811
AIMP1_OG0007108	2570
AIMP2_OG0009977	2213
AIMP3_OG0005998	942
Adk1_OG0010829	2762
Adk3_OG0005467	743
Ak6_OG0007201	396
Akap200_OG0000367_OG0	7206
Akh_OG0010512	177
AkhR_OG0009627	161
akirin_OG0010441	3878
Akr1B_OG0001292	10067
Akt1_OG0005415	3303
al_OG0008749	1130
Aladin_OG0007570	1200
AlaRS_OG0003477	9835
AlaRS-m_OG0010596	1651
Alas_OG0006853	2910
alc_OG0006389	1800
Ald1_OG0005647	102053
Ald2_OG0005645	2
Aldh_OG0003615	9744
Aldh-III_OG0006742	4774
Aldh7A1_OG0003841_OG0	303
Alg-2_OG0001588_OG0	2320
Alg1_OG0002607_OG0	1647
Alg10_OG0000709_OG0	995
Alg11_OG0012170	1419
CG8412_OG0004562	1880
Alg14_OG0001194_OG0	212
Alg2_OG0010641	1713
Alg3_OG0003012	75
Alg3_OG0006966	644
CG5287_OG0001281	359
CG5287_OG0003790	428
Alg9_OG0005173	1408
Alh_OG0004317	2471
Alh_OG0004319	1114
Alh_OG0011430	237
alien_OG0009301	2758
ALiX_OG0005343	5386
Alk_OG0006414	2199
CG12179_OG0001176_OG0	974
Alp1_OG0010289	5445
Alp10_OG0010194	407
Alp11_OG0008522	337
Alp12_OG0003717	325
Alp13_OG0001034	1
Alp2_OG0000261_OG0	0
Alp2_OG0000261_OG1	0
Alp4_OG0005779	368
Alp6_OG0006360	3
Alp7_OG0003030	0
Alp9_OG0003931	423
alph_OG0000083_OG0	0
alph_OG0005113	3150
alpha-Catr_OG0006852	195
alpha-Est1_OG0004357	243
alpha-Est10_OG0004350	1364
alpha-Est2_OG0000314	194
alpha-Est3_OG0004356	1059
alpha-Est6_OG0004354	6
alpha-Est7_OG0001351	2969
alpha-Est8_OG0004352	486
alpha-Est9_OG0004351	754
alpha-Man-Ia_OG0003130	311
alpha-Man-Ia_OG0003131	57
alpha-Man-Ia_OG0001168	1156
alpha-Man-Ib_OG0005087	1094
alpha-Man-Ic_OG0011549	1
alpha-Man-IIa_OG0004878	2358
alpha-Man-IIb_OG0005229	700
alpha-PheRS_OG0008296	3121
alpha-Spec_OG0011040	32496
alpha4GT1_OG0000948	561
alphaCOP_OG0011275	12018
alphaSnap_OG0010384	2774
alphaTub67C_OG0010998	0
Alr_OG0008278	516
alrm_OG0002498	690
Als2_OG0009863	1949
alt_OG0004894	8152
aly_OG0004083	0
Ama_OG0002112	1698
Amacr_OG0009433	357
amd_OG0001918	110
Amnionless_OG0008741	8
amon_OG0011540	417
amos_OG0003702_OG0	0
AMPdeam_OG0008245	5448
Amph_OG0007204	3956
AMPKalpha_OG0001698	5974
Amt_OG0004607	4
Amun_OG0008385	7584
amx_OG0007575	330
Amy-p_OG0000157_OG0	23
Amy-p_OG0000157_OG0.2	3
Amyrel_OG0006416	1
ana_OG0006403	1362
ana1_OG0002269	1382
ana2_OG0007120	607
ana3_OG0006194	826
Ance-2_OG0003658	20
Ance-3_OG0001891_OG0	499
Ance-3_OG0009407	278
Ance-4_OG0006406	1359
Ance-5_OG0005870	357
anchor_OG0010100	473
Andorra_OG0011741	0
Ank2_OG0010460	2772
Ankle2_OG0000780	4228
l(2)35Be_OG0003404_OG0	435
anox_OG0007490	1774
Ant2_OG0008041	164
antdh_OG0008007	588
Antp_OG0002113	1428
antr_OG0007227	30
AnxB10_OG0008082	1365
AnxB11_OG0008196	4584
AnxB9_OG0004410	22030
aop_OG0003458	2034
aos_OG0010741	520
Aos1_OG0002145_OG0	2468
AOX1_OG0005242	1767
AOX2_OG0000143_OG0	6148
AOX2_OG0000143_OG1	3813
AOX4_OG0001465	35
ap_OG0005832	1081
AP-1-2beta_OG0008273	5512
AP-1gamma_OG0007680	5718
AP-1mu_OG0005553	2406
AP-1sigma_OG0005334	2659
AP-2alpha_OG0008751	3963
AP-2mu_OG0004736	2763
AP-2sigma_OG0004385	1053
Apc_OG0005387	2841
APC10_OG0005888	404
Apc2_OG0005308	1827
APC4_OG0003171_OG0	1055
APC7_OG0001703	11
ApepP_OG0000963	3601
aph-1_OG0003552_OG0	772
aPKC_OG0006607	415
aPKC_OG0006608	1440
aPKC_OG0006609	212
Aplip1_OG0011323	339
apn_OG0002443_OG0	5
apolpp_OG0012638	19822
app_OG0010830	782
APP-BP1_OG0010070	839
Appl_OG0007834	1860
Aprt_OG0004075	527
Aps_OG0010085	2838
apt_OG0002733	1902
CG18815_OG0010034	2146
AQP_OG0007242	687
aqrs_OG0005393	0
aqz_OG0001049_OG1	11559
ara_OG0009939	1950
aralar1_OG0001518	3082
Arc1_OG0002768_OG0	7614
Arc2_OG0006127	829
Arc42_OG0001370_OG0	2992
Archease_OG0002289_OG0	380
Arf51F_OG0006831	1913
Arf79F_OG0012164	11482
ArfGAP1_OG0010836	2228
ArfGAP3_OG0003816_OG0	4105
Arfip_OG0005451	621
Arfrp1_OG0007681	420
arg_OG0003183	223
arg_OG0007835	160
Argk_OG0011233	166640
Argk_OG0011925	1359
Argl_OG0009800	371
CG31469_OG0002209_OG0	82
ArgRS_OG0008151	3108
ArgRS-m_OG0004367	319
ari-1_OG0007878	1646
ari-2_OG0003028	1078
Arl1_OG0010003	1519
Arl2_OG0004816	280
Arl5_OG0011164	538
Arl6_OG0007042	9
Arl6IP1_OG0004993	1304
Arl8_OG0004797	1165
arm_OG0007636	19762
armi_OG0002027	1685
Arp1_OG0004441	4055
Arp10_OG0007423	1420
Arp2_OG0001770	3037
Arp3_OG0010555	2997
Arp5_OG0001448_OG0	844
Arp53D_OG0011600	2
Arp6_OG0008512	792
Arp8_OG0007614	1261
Arpc1_OG0009187	4527
Arpc2_OG0009417	3326
Arpc3A_OG0005226	1408
Arpc3B_OG0008590	73
Arpc4_OG0008719	1503
Arpc5_OG0008957	1299
arr_OG0007264	4936
Arr1_OG0009490	2223
Arr2_OG0004099	188
Ars2_OG0005840	8597
Art1_OG0004911	3581
Art2_OG0008773	8
Art3_OG0004604	1106
Art4_OG0004574	2105
Art6_OG0004528_OG0	2
Art7_OG0001547_OG0	1203
Art8_OG0009662	728
Art9_OG0002219_OG0	0
Arts_OG0000486_OG0	6139
aru_OG0003377	4468
Arv1_OG0013036	92
arx_OG0009914	116
Asap_OG0007180	2834
Asator_OG0002682_OG1	1276
Asciz_OG0010646	212
ase_OG0007840	94
asf1_OG0009889	1415
ash1_OG0000982_OG0	200
ash2_OG0004623	1272
Ask1_OG0004518	3243
asl_OG0004217	1163
AsnRS_OG0003707	5587
AsnRS-m_OG0006452	436
AsnS_OG0000992	1490
asp_OG0004633	1450
Asph_OG0006509	5697
ASPP_OG0006932	3400
CG9572_OG0008488	6066
AspRS_OG0006665	7817
AspRS-m_OG0008886	4405
asrij_OG0006972	1395
asRNA:CR31429_OG0002339_OG0	276
asRNA:CR42743_OG0003772_OG0	2
asRNA:CR43299_OG0012338_OG0	0
asRNA:CR43426_OG0012535_OG0	0
asRNA:CR43454_OG0002277_OG0	34
asRNA:CR43463_OG0001607_OG0	384
asRNA:CR43809_OG0003675_OG0	1068
asRNA:CR44106_OG0002406_OG0	21
asRNA:CR44169_OG0002969_OG0	0
asRNA:CR44179_OG0001455_OG0	1744
asRNA:CR44372_OG0000331_OG0	3
asRNA:CR44372_OG0000331_OG1	0
asRNA:CR44894_OG0012090_OG0	0
asRNA:CR45044_OG0005605_OG0	31
asRNA:CR45195_OG0000203_OG0	4413
asRNA:CR45195_OG0000203_OG1	41
asRNA:CR45350_OG0001645_OG0	3896
asRNA:CR45943_OG0010336	208
asRNA:CR46029_OG0000226_OG0	17
asRNA:CR46029_OG0000226_OG1	11
asRNA:CR46139_OG0003106_OG0	73
asRNA:CR46246_OG0011916	3
asRNA:CR46354_OG0002193_OG0	689
asRNA:CR46473_OG0000925_OG0	3696
Ass_OG0001346	172
ast_OG0003560	1300
AstA_OG0004634	108
AstA-R1_OG0000689	19
AstA-R2_OG0005396	34
AstC_OG0009668	142
AstC-R1_OG0010134	27
AstC-R2_OG0001295_OG0	71
AstCC_OG0009669	15
asun_OG0002419_OG0	661
Asx_OG0006138	1847
Atac1_OG0003748_OG0	438
Atac2_OG0009508	638
Atac3_OG0000828	974
Tat_OG0001330	1525
Ate1_OG0003045	1615
Atet_OG0003384	1029
Atf-2_OG0006059	475
Atf3_OG0007763	2667
Atg1_OG0009929	85
Atg1_OG0009931	1328
Atg10_OG0001598	183
Atg101_OG0008681	454
Atg12_OG0011904	230
Atg13_OG0004817	951
Atg14_OG0005089	891
Atg16_OG0005703	1597
Atg17_OG0004232	2461
Atg18a_OG0011152	2475
Atg18b_OG0001271_OG0	777
Atg2_OG0011112	4280
Atg3_OG0009922	1513
Atg4a_OG0009014	2216
Atg4b_OG0005256	1316
Atg5_OG0007974	911
Atg6_OG0005323	1607
Atg7_OG0006714	774
Atg8a_OG0008043	10407
Atg8b_OG0005571	0
Atg9_OG0006487	4953
atilla_OG0011822	4619
atk_OG0010362	8
atl_OG0001399	7361
atms_OG0004154	1838
ato_OG0004804	471
Atox1_OG0012695	1241
ATP6AP2_OG0004869	7406
ATP7_OG0008369	1335
ATP8A_OG0007260	4297
ATP8A_OG0007261	14
Atpalpha_OG0002140	16533
ATPCL_OG0006680	8428
ATPsynB_OG0010987	11968
ATPsynbeta_OG0005823	64034
ATPsynbetaL_OG0001317	1
ATPsynC_OG0005792	31556
ATPsynCF6_OG0005500	5694
ATPsynCF6L_OG0010605	0
ATPsynD_OG0004477	10046
ATPsyndelta_OG0007526	7827
ATPsynE_OG0005568	5382
ATPsynG_OG0009657	6026
ATPsyngamma_OG0005690	17400
ATPsynGL_OG0009315	0
ATPsynO_OG0012619	8392
AttC_OG0000164_OG0	182
AttC_OG0007258	26
AttD_OG0004890	1
Atu_OG0002096	2746
Atx-1_OG0012102	29
Atx2_OG0011501	7068
Atxn7_OG0003444	1196
aub_OG0000482_OG0	26
aurA_OG0004964	801
aurB_OG0009647	1414
aust_OG0001881	72
aux_OG0003096_OG0	2552
ave_OG0006159	173
Aven_OG0003291	403
awd_OG0002664	24670
Awh_OG0010478	213
axed_OG0010262	484
Axn_OG0005720	2371
axo_OG0003993	391
axo_OG0010625	185
axo_OG0010626	534
axo_OG0010628	12
Axs_OG0008319	2267
Axud1_OG0003447	1612
az2_OG0006736	379
azot_OG0000210_OG0	0
azot_OG0000210_OG1	0
b_OG0009189	14
B-H1_OG0000267_OG0	381
B-H1_OG0000267_OG1	281
B4_OG0009202	1814
B52_OG0001376_OG0	13812
b6_OG0007653	273
B9d1_OG0005246	10
B9d2_OG0005830	4
bab1_OG0011327	19
bab1_OG0011328	27
bab2_OG0011326	1636
babo_OG0006628	1456
babos_OG0007027	1554
Bacc_OG0008947	20324
Bace_OG0000801_OG0	3358
baf_OG0003792	3185
bai_OG0005189	4793
Balat_OG0007229	2
Baldspot_OG0010721	1232
ball_OG0001092_OG1	1586
bam_OG0005170	4
bap_OG0001358_OG0	34
Bap111_OG0007677	5861
Bap170_OG0000903_OG0	4531
Bap55_OG0005900	3125
Bap60_OG0008560	6020
IMPPP_OG0000305_OG1	18
barc_OG0010291	922
bark_OG0008784	5905
barr_OG0000425_OG0	2772
baz_OG0008596	2514
bb8_OG0005496	10
bbc_OG0007266	2528
CG18067_OG0007098	2001
bbg_OG0010871	1576
bbg_OG0010872	5594
BBIP1_OG0004876	252
BBS1_OG0010413	63
BBS4_OG0002785_OG0	20
BBS5_OG0002086	72
BBS8_OG0008755	32
BBS9_OG0006919	58
bbx_OG0008688	3482
bc10_OG0010387_OG0	298
BCAS2_OG0005540	894
bcd_OG0002111_OG0	0
bchs_OG0003722	262
BCL7-like_OG0007566	886
bcn92_OG0007793	408
Bdbt_OG0004400	410
bdg_OG0006805	3214
bdl_OG0003385	517
Bdp1_OG0009215	1289
be_OG0000785	2184
BEAF-32_OG0006164	2198
beag_OG0004860	778
beat-Ia_OG0011784	71
beat-Ib_OG0009146	27
beat-Ic_OG0001866_OG0	32
beat-IIa_OG0005482	114
beat-IIb_OG0005481	136
beat-IIIa_OG0009463	19
beat-IIIb_OG0009460	21
beat-IIIc_OG0003687	301
beat-IV_OG0005508	121
beat-Va_OG0005024	24
beat-Vb_OG0005021	17
beat-Vc_OG0001062_OG0	38
beat-VII_OG0011542	24
beat-VII_OG0011544	13
beg_OG0004008	348
bel_OG0001048	13547
Bem46_OG0008920	538
ben_OG0000514_OG0	5208
Best1_OG0002590_OG0	2552
Best2_OG0010251	2028
Best3_OG0009963	7
Best4_OG0000558_OG0	0
Bet1_OG0003845_OG0	757
Bet3_OG0004072	598
beta-PheRS_OG0005298	3166
beta-Spec_OG0007697	39914
beta'COP_OG0009212	9433
beta3GalTII_OG0012738	333
beta4GalNAcTA_OG0006521	417
beta4GalNAcTB_OG0002610	610
beta4GalT7_OG0005195	645
betaCOP_OG0008653	10881
betaggt-I_OG0008962	1307
betaGlu_OG0002667	1762
CG32396_OG0011696	1
Bgb_OG0011276	986
bgcn_OG0001647	650
bgm_OG0009412	170
BHD_OG0010421	393
bi_OG0003201	1972
bi_OG0012904	142
BI-1_OG0004087	4357
bib_OG0001843_OG0	1023
BicC_OG0009143	14
BicD_OG0009474	2428
CG11873_OG0005086	1306
bif_OG0003277	4606
bif_OG0012761	1397
BigH1_OG0001085_OG0	26
bigmax_OG0005365	270
Bili_OG0002506_OG0	69
bin_OG0010286	16
Bin1_OG0005423	1059
bin3_OG0007310	3515
bip1_OG0010560	759
Bka_OG0009250	548
blanks_OG0011885_OG0	0
Blimp-1_OG0010196	206
Blm_OG0002608	453
Blos1_OG0006148	279
Blos2_OG0010078	235
Blos3_OG0009918	250
Blos4_OG0010933	149
blot_OG0010924	5448
blow_OG0006726	3137
blp_OG0005216	313
blw_OG0006982	50345
bma_OG0010967	87
Bmcp_OG0010022	976
bmm_OG0010858	483
bnb_OG0001206_OG1	11476
CG5059_OG0012191	3509
bnk_OG0005787	0
bnl_OG0004512	90
boca_OG0006727	1521
bocks_OG0002575_OG0	1279
BOD1_OG0005544	2489
boi_OG0007601	2259
boi_OG0007603	1059
boil_OG0012322	2
bol_OG0011238	899
boly_OG0007153	0
BomBc1_OG0001623	5
BomBc2_OG0000769_OG0	1
BomBc3_OG0004769	2
BomT3_OG0011469	121
bon_OG0004934	2631
bond_OG0004726	924
bonsai_OG0007008	982
Boot_OG0006400	4
bor_OG0004967	1464
bora_OG0003911	304
BORCS5_OG0008208	723
BORCS6_OG0011365	226
BORCS7_OG0007103	52
borr_OG0009292	1919
boss_OG0005676	28
botv_OG0006642	883
bou_OG0007819	1174
bowl_OG0008785	2793
BoYb_OG0000400_OG0	8
br_OG0007659	6849
br_OG0011928	3033
Br140_OG0001629	2231
brat_OG0001919	3167
Brca2_OG0000883	435
Brd_OG0010852	278
CG7154_OG0009310	2953
Brd8_OG0002488	1408
Bre1_OG0010209	3482
Brf_OG0005483	1000
Brf_OG0005485	263
brk_OG0007975	2105
brm_OG0009999	9546
Brms1_OG0008442	1238
Bro_OG0011272	2
brp_OG0000499_OG1	363
l(3)72Ab_OG0009997	5790
bru1_OG0009737	36
bru1_OG0009738	147
bru2_OG0009740	661
bru2_OG0011823	13
bru2_OG0012161	187
bru3_OG0010907	332
bru3_OG0011909	14
Bruce_OG0004896	7499
brun_OG0003663	2248
brv1_OG0000706_OG0	1
brv2_OG0010919	0
brv3_OG0011666	6
BRWD3_OG0005288	6093
brwl_OG0009277	1136
bs_OG0003002	519
bs_OG0006897	253
bsf_OG0001906_OG0	4240
Bsg_OG0009780	3947
Bsg25D_OG0003412_OG0	1725
bsh_OG0009110	19
bsk_OG0012344	1845
bt_OG0000537_OG1	127
BTBD9_OG0000546_OG0	750
BtbVII_OG0011887	2100
btd_OG0007557	244
Btk29A_OG0001838	2887
Btk29A_OG0011763	256
btl_OG0002041	1045
btn_OG0004719	1
Btnd_OG0008611	6
btsz_OG0001035_OG1	2109
btsz_OG0004581	9
btv_OG0003692	5
btv_OG0009487	28
btz_OG0005342	3034
Bub1_OG0001806_OG0	1143
Bub3_OG0005120	3443
BubR1_OG0000657_OG0	3061
Buffy_OG0006561	75
bug_OG0006803	364
Bug22_OG0009372	798
BuGZ_OG0008876	3560
CG8270_OG0010257	700
bun_OG0000556	2284
bun_OG0009749	2845
bur_OG0003683_OG0	3389
Burs_OG0001045_OG0	0
bves_OG0007497	174
bves_OG0007499	150
bw_OG0006000	119
bwa_OG0009122	79
bwa_OG0012525	61
Bx_OG0008666	4
Bx_OG0008667	350
Bx42_OG0007682	3111
by_OG0005550	4725
byn_OG0010803	1
bys_OG0007950	1616
c-cup_OG0012143	0
c(3)G_OG0001464_OG0	26
c11.1_OG0007569	2849
c12.1_OG0007568	1109
c12.2_OG0007567	2153
C15_OG0002126_OG0	309
C1GalTA_OG0009799	739
C3G_OG0007801	3205
C901_OG0008027	13
ca_OG0005700	3415
Ca-alpha1D_OG0009140	1473
Ca-alpha1T_OG0003323	394
Ca-beta_OG0009681	424
Ca-Ma2d_OG0009139	1124
CaBP1_OG0008860	12092
cac_OG0000605_OG0	26
cact_OG0009392	8756
cactin_OG0003129	1264
cad_OG0009437	1
Cad74A_OG0010922	1970
Cad86C_OG0002368	3823
Cad87A_OG0001088_OG0	1434
Cad89D_OG0001058_OG0	4
Cad96Ca_OG0011497	1520
Cad96Cb_OG0005172	92
Cad99C_OG0005704	6204
CadN_OG0000277_OG1	124
Caf1-105_OG0002830	960
Caf1-180_OG0007408	2908
Caf1-55_OG0001036	6625
cag_OG0001595_OG0	307
CAH1_OG0009192	5173
CAH13_OG0002843	0
CAH14_OG0002807	1
CAH15_OG0006256	0
CAH16_OG0000498_OG1	0
CAH2_OG0001000_OG0	4283
CAH3_OG0003177	1803
CAH5_OG0005796	1
CAH7_OG0000840	1086
CAH8_OG0004748	3
CAH9_OG0005622	95
CAHbeta_OG0002334	172
cal1_OG0002556_OG0	1197
CalpA_OG0003035	4658
CalpB_OG0010971	3196
CalpC_OG0008186	1300
Calr_OG0005564	42853
Cals_OG0013279_OG0	2880
Calx_OG0002139_OG0	0
Calx_OG0004417	241
Calx_OG0004418	321
calypso_OG0006121	977
Cam_OG0012053	14235
CaMKI_OG0012767	3213
CaMKII_OG0013280	7745
Camp_OG0005907	803
Camta_OG0006364	710
Camta_OG0006365	123
can_OG0004061_OG0	2
CanA1_OG0005778	930
CanB_OG0000231_OG0	235
CanB_OG0000231_OG1	1758
Cand1_OG0009382	5189
CAP_OG0000587_OG0	6317
CAP_OG0012405	36
Cap-D2_OG0005121	3164
Cap-D3_OG0009448	575
Cap-G_OG0002924	3585
Cap-H2_OG0004906	1177
Capa_OG0005712	70
Caper_OG0009347	7308
Capr_OG0010138	9374
caps_OG0010156	3010
caps_OG0010157	2070
capt_OG0009025	13895
capu_OG0000612_OG0	673
car_OG0007437	823
CARPA_OG0007960	44
CARPB_OG0007554	133
CarT_OG0009432	104
cas_OG0004236	763
casp_OG0006502	2149
cass_OG0009476	5571
Cat_OG0003869	7917
cathD_OG0002862	12665
cato_OG0006491	5
Catsup_OG0009538	3712
caup_OG0009938	729
cav_OG0000654	404
caz_OG0003243_OG0	4932
cbc_OG0007265	507
Cbl_OG0002051_OG0	3257
CBP_OG0001721	628
CBP_OG0007971	577
Cbp20_OG0005066	744
Cbp53E_OG0006447	244
Cbp80_OG0007913	2014
Cbp80_OG0007915	2369
Cbs_OG0003124	2731
cbs_OG0007263	1057
cbt_OG0008760	3478
Cby_OG0004789	17
Cc2d2a_OG0002702	9
CCAP_OG0011467	38
CCAP-R_OG0000870	27
ccb_OG0012089	0
CCDC151_OG0011900	1
CCDC53_OG0009785	192
Ccdc58_OG0010399	784
Ccdc85_OG0008917	1172
CCHa1_OG0004530	7
CCHa1-R_OG0006065	36
CCHa2_OG0002186_OG0	674
CCHa2-R_OG0005836	53
Cchl_OG0004776	1578
CCKLR-17D1_OG0003334	5
CCKLR-17D1_OG0008675	13
CCKLR-17D1_OG0011744	4
CCKLR-17D3_OG0008678	293
Ccm3_OG0005250	1157
Ccn_OG0010106	33
Ccn_OG0010107	32
Ccn_OG0012179	15
Ccp84Ab_OG0000178_OG0	693
Ccp84Ac_OG0001349_OG0	17
Ccp84Ae_OG0002110_OG0	0
Ccp84Af_OG0000109_OG0	87
Ccp84Af_OG0000109_OG1	0
Ccp84Af_OG0000109_OG2	97
Ccp84Ag_OG0001348_OG0	478
Ccs_OG0006299	658
CCT1_OG0002281_OG0	8427
CCT2_OG0003145	11025
CCT3_OG0004995	11142
CCT4_OG0000979	8762
CCT5_OG0006600	12071
CCT6_OG0008508	10286
CCT7_OG0004839	4232
CCT7_OG0004841	1670
CCT8_OG0007117	10550
Ccz1_OG0010481	605
cd_OG0004708	84
CD98hc_OG0001357_OG0	10146
Cda4_OG0008701	10059
Cda5_OG0008721	1527
Cda9_OG0002707	1
CDase_OG0005749	495
cdc14_OG0009306	1524
Cdc16_OG0005493	825
Cdc23_OG0009421	1517
Cdc27_OG0010426	2027
Cdc2rk_OG0006290	295
Cdc37_OG0011041	3529
Cdc42_OG0008268	3877
Cdc45_OG0007388	1009
Cdc5_OG0011371	2583
CDC50_OG0008483	1759
Cdc6_OG0002054	934
Cdc7_OG0007729	1157
Cdep_OG0002087	2250
Cdep_OG0004159	2239
CdGAPr_OG0009111	3749
cdi_OG0000729	2131
cDIP_OG0004394	203
Cdk1_OG0000555_OG0	1691
Cdk12_OG0009875	1774
Cdk2_OG0002391	1108
CDK2AP1_OG0008015	899
Cdk4_OG0006632	2279
Cdk5_OG0002993	693
Cdk5alpha_OG0009389	337
Cdk7_OG0001724	1091
Cdk8_OG0010977	518
Cdk9_OG0007009	674
Cdlc2_OG0000234_OG1	3758
cdm_OG0002482	2067
Cds_OG0010549	1716
Ced-12_OG0009727	946
ced-6_OG0006366	4045
CenB1A_OG0004675	2340
CenG1A_OG0003595_OG0	1939
CenG1A_OG0009182	53
Cenp-C_OG0002322	3613
Cep135_OG0009952	765
Cep135_OG0009954	508
cep290_OG0004127	499
Cep89_OG0006812	0
Cep97_OG0008778	768
cer_OG0012078	4464
Cerk_OG0004182	2626
cert_OG0011161	1490
Cf2_OG0008971	1539
Cfp1_OG0007571	744
CG5789_OG0004615	1417
cg_OG0006533	6059
CG10000_OG0005395	30
CG10005_OG0004963	530
CG10011_OG0005399	907
CG10013_OG0002410_OG0	1
CG10019_OG0008786	183
CG10026_OG0009081	1573
CG10029_OG0004344	0
CG10031_OG0008792	430
CG10035_OG0004420	0
CG10038_OG0001436_OG0	1042
CG10041_OG0012259_OG0	2
CG10051_OG0007036	1
CG10053_OG0004336	615
CG10055_OG0004329	911
CG10062_OG0007038	44
CG10063_OG0010284	4
CG10064_OG0010282	108
CG10068_OG0004321	523
CG10073_OG0000065_OG2	19
CG10075_OG0010279	655
CG10077_OG0010277	14754
CG10082_OG0005964	5343
CG10086_OG0001355	2
CG10089_OG0010567	166
CG10098_OG0004320	1306
CG10104_OG0006132	0
CG10116_OG0010569	1
CG10126_OG0005023	3441
CG10132_OG0009091	1601
CG10137_OG0009093	411
CG10139_OG0006151	842
CG10140_OG0010573	9
CG10147_OG0010256	158
CG10151_OG0006160	379
CG10154_OG0010575	0
CG10163_OG0010252	1
CG10164_OG0001489	0
CG10165_OG0011781	201
CG10171_OG0010163	1340
CG10175_OG0005507	82
CG10177_OG0001079_OG0	0
CG10184_OG0005509	1290
CG10185_OG0005203	7
CG10189_OG0009087	401
CG10194_OG0009085	211
CG10195_OG0003572	365
CG10205_OG0006168	3120
CG10208_OG0005527	66
CG10209_OG0006169	727
CG10211_OG0009505	8231
CG10222_OG0010165	144
CG10226_OG0010249	674
CG10237_OG0003462	999
CG1024_OG0004294	687
CG10252_OG0011517	1
CG10254_OG0002565	4098
CG10257_OG0006606	24
CG10264_OG0005208	2
CG10265_OG0006935	60
CG10274_OG0003940	1367
CG10280_OG0004257	34
CG10283_OG0001907_OG0	834
CG10286_OG0004292	3294
CG10298_OG0004288	0
CG10300_OG0005516	0
CG10301_OG0005515	0
CG10307_OG0005957	109
CG10311_OG0004972	1003
CG10317_OG0004974	0
CG10321_OG0005965	2392
CG10324_OG0004994	507
CG10332_OG0005992	0
CG10333_OG0009507	2178
CG10336_OG0009516	669
CG10337_OG0009096	130
CG10338_OG0009517	749
CG10339_OG0006873	168
CG10340_OG0001059_OG0	1034
CG10341_OG0009518	1025
CG10343_OG0009520	657
CG10344_OG0007020	210
CG10345_OG0002430_OG0	770
CG10347_OG0000607_OG0	545
CG10348_OG0003704	43
CG10352_OG0008207	25
CG10353_OG0008206	4704
CG10357_OG0010470	4
CG10359_OG0010469	4129
CG10361_OG0010014	939
CG10362_OG0008202	215
CG10365_OG0005518	575
CG10366_OG0009102	1322
CG10375_OG0005526	1136
CG10376_OG0009519	884
CG10383_OG0001909	645
CG10384_OG0007018	80
CG10405_OG0004983	65
CG10407_OG0005207	164
CG10413_OG0003703_OG0	588
CG10417_OG0013094	2520
CG10418_OG0010832	576
CG10425_OG0002500	588
CG10428_OG0001263_OG0	960
CG10431_OG0001914	106
CG10433_OG0006904	2528
CG10435_OG0002296_OG0	904
CG10444_OG0007082	525
CG10445_OG0001356	107
CG10459_OG0001605_OG0	1
CG10462_OG0009105	1035
CG10463_OG0009108	681
CG10466_OG0012145	196
CG10467_OG0010233	813
CG10469_OG0010232	111
CG10470_OG0009541	853
CG10472_OG0000811_OG0	146
CG10479_OG0010225	87
CG10481_OG0009114	0
CG10483_OG0010221	1023
CG10486_OG0010219	0
CG10492_OG0009544	1698
CG10494_OG0006908	409
CG10495_OG0009546	264
CG10505_OG0006927	503
CG10508_OG0010314	367
CG10510_OG0003948	0
CG10513_OG0005163	0
CG10514_OG0005162	1
CG10516_OG0009998	456
CG10527_OG0002810_OG0	23377
CG10543_OG0006262	3077
CG10550_OG0000747	247
CG10555_OG0008527	3072
CG10561_OG0009552	185
CG10565_OG0010321	4944
CG10576_OG0010200	14043
CG10581_OG0010326	17
CG10584_OG0010328	227
CG10587_OG0000094_OG0	0
CG10587_OG0000094_OG1	1
CG10587_OG0000094_OG2	0
CG10589_OG0003950	7
CG10591_OG0010195	11
CG10597_OG0003317	7
CG10598_OG0011740	0
CG10600_OG0009530	3677
CG10602_OG0009532	10719
CG10616_OG0010838	2060
CG10621_OG0001911	249
CG10623_OG0001912	2210
CG10628_OG0009107	499
CG10631_OG0001241	3100
CG10646_OG0009949	416
CG10654_OG0009947	101
CG10657_OG0009951	976
CG10660_OG0010840	209
CG10663_OG0010839	54
CG10669_OG0005156	230
CG10674_OG0010603	738
CG10680_OG0003577	1
CG10681_OG0009950	228
CG10700_OG0011812	0
CG10702_OG0009548	706
CG10710_OG0010908	732
CG10713_OG0010576	80
CG10725_OG0010574	1
CG10730_OG0000951	261
CG10731_OG0006517	128
CG10737_OG0006638	11651
CG10738_OG0010568	257
CG1074_OG0007339	823
CG10747_OG0009127	379
CG10748_OG0011855_OG0	0
CG10749_OG0003913_OG0	0
CG10750_OG0009561	1
CG10752_OG0010150_OG0	0
CG10761_OG0008304	1
CG1077_OG0004263	0
CG10793_OG0003237	1
CG10795_OG0006915	344
CG10799_OG0003081	122
CG10801_OG0012112	4
CG10802_OG0008133	830
CG10803_OG0008134	708
CG10804_OG0008132	83
CG10809_OG0010976	823
CG10814_OG0007257	12
CG10822_OG0007072	0
CG10839_OG0009144	0
CG10841_OG0002198_OG0	1
CG10853_OG0003980_OG0	11
CG10859_OG0009209	1
CG10862_OG0002017_OG1	9968
CG10863_OG0010486	4782
CG10863_OG0012194_OG0	5
CG10864_OG0005043	95
CG10866_OG0010485	199
CG10874_OG0003457	999
CG10877_OG0002385_OG0	171
CG10887_OG0002183_OG0	0
CG10898_OG0002547	282
CG1090_OG0003105_OG0	99
CG10903_OG0002293_OG0	615
CG10904_OG0011634	502
CG10907_OG0001984_OG0	490
CG10909_OG0005022	0
CG10910_OG0006092	1423
CG10911_OG0006095	0
CG10912_OG0000471	239
CG10914_OG0006109	534
CG10919_OG0001352	2
CG1092_OG0001161_OG0	85
CG10920_OG0007959	4
CG10927_OG0006710	284
CG10931_OG0006071	7
CG10932_OG0007954	4868
CG10934_OG0002756_OG0	3
CG10939_OG0005908	6283
CG10947_OG0009415	64
CG10948_OG0009927	1469
CG10949_OG0009416	284
CG10950_OG0012279	0
CG10958_OG0001743	299
CG10959_OG0008299	190
CG10962_OG0007748	1115
CG10970_OG0003173	32
CG10973_OG0012539	642
CG10979_OG0004244	1136
CG10984_OG0009934	647
CG10996_OG0008249	0
CG11000_OG0004245	38
CG11007_OG0003037	461
CG11018_OG0007064	0
CG11029_OG0001270	3357
CG1103_OG0003103_OG0	1505
CG11030_OG0003728	713
CG11034_OG0001268	908
CG11035_OG0002292_OG0	260
CG11041_OG0001654	4
CG11044_OG0007073	214
CG1105_OG0004314	3589
CG11050_OG0009604	1929
CG11060_OG0006765	22
CG11068_OG0011716	0
CG11069_OG0004655	1513
CG11076_OG0001759	1068
CG11077_OG0000549_OG0	567
CG11085_OG0008456	5
CG11089_OG0004653	3356
CG11095_OG0003249	428
CG11099_OG0007074	61
CG11103_OG0003250	202
CG11106_OG0012330	0
CG11109_OG0001964	859
CG11110_OG0006619	295
CG11123_OG0006752	950
CG11125_OG0006747	327
CG11127_OG0006744	900
CG1113_OG0004171	108
CG11131_OG0001957_OG0	10246
CG11134_OG0003251	529
CG11141_OG0006745	712
CG11145_OG0006754	0
CG11147_OG0003729	610
CG11149_OG0003730	1
CG11151_OG0008256	2936
CG11159_OG0006283	1
CG1116_OG0004164	687
CG11162_OG0008263	0
CG11168_OG0004657	2508
CG11170_OG0006462	183
CG11178_OG0003327	781
CG11180_OG0006625	2307
CG11191_OG0007189	186
CG11192_OG0007095	0
CG11200_OG0007088	1728
CG11211_OG0012938	1
CG11226_OG0012166_OG0	0
CG11227_OG0007505	0
CG1124_OG0002090	3036
CG11241_OG0003815_OG0	743
CG11247_OG0009861	281
CG11248_OG0003830_OG0	144
CG11249_OG0009864	1
CG11251_OG0001998	0
CG11257_OG0007039	289
CG11263_OG0001789	76
CG11267_OG0011856	3076
CG11269_OG0006458	0
CG11275_OG0002906	1748
CG11279_OG0003924_OG0	282
CG11286_OG0004361	0
CG1129_OG0002085	1189
CG11291_OG0003029	0
CG11294_OG0007761	42
CG11298_OG0007031	0
CG11309_OG0010303	833
CG11317_OG0012026	70
CG11318_OG0000756	4
CG11319_OG0009603	122
CG11327_OG0009628	1
CG11333_OG0002657_OG0	1
CG11334_OG0005804	1844
CG11342_OG0011920	116
CG11345_OG0011138	291
CG11349_OG0011131	11497
CG11353_OG0011127	190
CG11356_OG0008477	1
CG11357_OG0011126	890
CG1136_OG0010499	855
CG11367_OG0000806_OG0	248
CG11369_OG0011699	0
CG1137_OG0004303	0
CG11370_OG0003817_OG0	28353
CG11377_OG0008723	1129
CG11378_OG0007395	277
CG11379_OG0007397	0
CG11380_OG0007400	21
CG11381_OG0007402	0
CG11382_OG0007404	21
CG11384_OG0007396	14
CG1139_OG0004077	1188
CG11391_OG0001026_OG0	3
CG11396_OG0010345	766
CG11398_OG0007405	300
CG11403_OG0007406	1565
CG11404_OG0012169	0
CG11406_OG0006889	2
CG11409_OG0007766	73
CG11413_OG0011575	33
CG11414_OG0006019	2653
CG11417_OG0007590	2007
CG1142_OG0012974	858
CG11425_OG0009823	479
CG11426_OG0009824	220
CG1143_OG0011104	14
CG11436_OG0003200	551
CG11437_OG0009825	1
CG11438_OG0009826	954
CG11447_OG0004515	326
CG11449_OG0000981_OG1	0
CG11453_OG0001027_OG0	3
CG11454_OG0001792	459
CG11456_OG0003951	608
CG11459_OG0000135_OG1	1
CG1146_OG0011093	726
CG11470_OG0000857	2
CG11474_OG0005934	1128
CG11475_OG0005935	45
CG11498_OG0001515	126
CG11504_OG0002630	896
CG11523_OG0009832	375
CG11529_OG0010828	175
CG11537_OG0010640	1457
CG11550_OG0002660	9
CG11560_OG0010817	568
CG11562_OG0008742	381
CG11563_OG0002662	922
CG11566_OG0007496	28
CG11570_OG0004027	0
CG11581_OG0008240	1
CG11583_OG0010538	1454
CG11584_OG0008239	2
CG11585_OG0012335	1894
CG11586_OG0010534	574
CG11590_OG0001741	1101
CG11593_OG0010497	989
CG11594_OG0010492	861
CG11596_OG0007629	791
CG11601_OG0008739	308
CG11608_OG0000142_OG0	12
CG1161_OG0004180	2366
CG11617_OG0008731	53
CG11619_OG0003864_OG0	47
CG11626_OG0011450	5
CG11629_OG0003739	9
CG11630_OG0009580	0
CG11634_OG0009583	0
CG11635_OG0007156	9
CG11638_OG0007387	58
CG11655_OG0001745_OG0	322
CG11656_OG0005013	1
CG11658_OG0010025	298
CG11663_OG0012087	0
CG11664_OG0011395	0
CG11666_OG0012316	0
CG11668_OG0002452	2150
CG11670_OG0005008	717
CG11672_OG0004805	0
CG11674_OG0008231	3
CG11679_OG0008511	977
CG11686_OG0002448_OG0	483
CG11693_OG0004810	3
CG11694_OG0000225_OG0	0
CG11694_OG0000225_OG1	3
CG11695_OG0007879	516
CG11696_OG0007880	1068
CG11698_OG0002319_OG0	0
CG11699_OG0007882	1016
CG11703_OG0002165_OG0	7
CG11710_OG0001691_OG0	529
CG1172_OG0004189	660
CG11722_OG0001391	316
CG11723_OG0003571	368
CG11726_OG0010048	0
CG11737_OG0001419_OG0	972
CG11741_OG0001420_OG0	5
CG11752_OG0007995	1552
CG11755_OG0000851	190
CG11756_OG0007997	9
CG11760_OG0004826	353
CG11768_OG0004832	43
CG11771_OG0005200	1850
CG11777_OG0006309	403
CG11779_OG0004481	989
CG11786_OG0012799	7
CG11788_OG0007083	480
CG11790_OG0005187	3159
CG11791_OG0012008	863
CG11807_OG0003009_OG0	995
CG11808_OG0006841	541
CG11811_OG0004058	864
CG11816_OG0008636	2
CG11835_OG0000264_OG0	23660
CG11835_OG0000264_OG1	3023
CG11837_OG0005082	633
CG11841_OG0005083	312
CG11842_OG0000856_OG1	11
CG11843_OG0011490	357
CG11852_OG0002502_OG0	953
CG11854_OG0005171	4181
CG11857_OG0005167	2232
CG11858_OG0005166	619
CG11878_OG0000055_OG0	0
CG11878_OG0000055_OG1	0
CG11878_OG0000055_OG2	1
CG11882_OG0005094	612
CG11883_OG0006313	485
CG11885_OG0003355	557
CG11892_OG0005161	1
CG11893_OG0000039_OG2	245
CG11899_OG0005100	2050
CG11902_OG0005155	353
CG11906_OG0001618	719
CG11911_OG0008747	0
CG11912_OG0008746	2
CG11920_OG0005183	564
CG11927_OG0003556	866
CG11929_OG0011773	0
CG11961_OG0001155_OG0	1880
CG11964_OG0004848	681
CG11970_OG0004849	2341
CG11975_OG0004850	1173
CG11977_OG0012457_OG0	0
CG11980_OG0002337	944
CG11983_OG0004852	54
CG11986_OG0004855	284
CG11997_OG0004862	1
CG11999_OG0004179	1662
CG12003_OG0004112	0
CG12004_OG0011286	2853
CG12009_OG0010662	101
CG12010_OG0010671	416
CG12011_OG0011025	21
CG12012_OG0010672	925
CG12016_OG0010666	720
CG12017_OG0010661	103
CG12020_OG0011042	0
CG12024_OG0011050	828
CG12025_OG0011053	803
CG12035_OG0011029	0
CG12038_OG0011331	168
CG12054_OG0000497	2517
CG12056_OG0003138	1267
CG12057_OG0003139	3
CG12061_OG0000938_OG0	0
CG12065_OG0007412	2494
CG12069_OG0001519	0
CG12071_OG0011553	204
CG12071_OG0013484	216
CG12075_OG0007754	5690
CG1208_OG0004248	71
CG12081_OG0007411	1784
CG12084_OG0011296	1952
CG12091_OG0011293	2921
CG12093_OG0011111	1773
CG12096_OG0008559	1423
CG12099_OG0011289	6829
CG12104_OG0011284	350
CG12105_OG0004111	656
CG12106_OG0007586	201
CG12107_OG0006719	699
CG12111_OG0007413	0
CG12112_OG0012598_OG0	220
CG12115_OG0007587	227
CG12116_OG0008625	623
CG12118_OG0007585	1141
CG12121_OG0007579	3842
CG12123_OG0003325	247
CG12128_OG0002879	819
CG12129_OG0002878	1187
CG1213_OG0002105	950
CG12134_OG0006319	764
CG12147_OG0004192	0
CG12155_OG0003210	1131
CG12159_OG0002860	744
CG12164_OG0006760	144
CG12170_OG0002098	929
CG12171_OG0004222	1445
CG12173_OG0004172	292
CG12177_OG0008262	914
CG1218_OG0002103	851
CG12182_OG0011099	457
CG12194_OG0008975	152
CG12204_OG0001687	422
CG12206_OG0008131	2122
CG12209_OG0002818	12
CG12213_OG0002418	2438
CG12219_OG0007713	698
CG12224_OG0000651_OG1	48
CG12231_OG0003119	0
CG12236_OG0008414	846
CG12237_OG0007424	1165
CG12239_OG0001754	983
CG12241_OG0001396	857
CG12253_OG0011818	212
CG12256_OG0004947	137
CG12259_OG0005539	1256
CG12268_OG0005336	575
CG1227_OG0004337	422
CG12278_OG0004413	0
CG12279_OG0004445	896
CG12288_OG0009457	877
CG12289_OG0010046	2
CG12290_OG0002618	380
CG12299_OG0009634	918
CG12301_OG0001981	1281
CG12307_OG0009694	0
CG1231_OG0011372	34
CG12316_OG0009955	1149
CG12320_OG0005053	245
CG12321_OG0001064_OG0	2175
CG12325_OG0002854	1195
CG1233_OG0011370	1318
CG1234_OG0004335	1927
CG12341_OG0002848	283
CG12343_OG0002853	758
CG12344_OG0002855	109
CG12355_OG0012373	32
CG1236_OG0002100	917
CG12362_OG0000821_OG0	0
CG12374_OG0007223	2
CG12375_OG0009777	869
CG12379_OG0008514	78
CG12384_OG0006229	4238
CG1239_OG0004237	232
CG12395_OG0001736	1
CG12398_OG0008359	24
CG12402_OG0002224_OG0	33
CG12420_OG0002594_OG0	0
CG12426_OG0005340	0
CG12438_OG0003802	0
CG12439_OG0009296	0
CG12446_OG0001786_OG0	0
CG12448_OG0009145	0
CG1246_OG0011105	34
CG12464_OG0011955	0
CG12470_OG0007846	0
CG12479_OG0008243	0
CG12480_OG0008242	23
CG12481_OG0008237	79
CG12490_OG0000233_OG1	0
CG12496_OG0007599	34
CG12498_OG0008105	0
CG12499_OG0002285_OG0	2264
CG12502_OG0011339	399
CG12507_OG0008176	36
CG12511_OG0009568	0
CG12516_OG0005410	0
CG12517_OG0009649	19
CG12520_OG0010149	3
CG12521_OG0012944	0
CG12531_OG0008272	97
CG12535_OG0008128	4
CG12539_OG0008363	11
CG12540_OG0008220	62
CG12541_OG0007825	26
CG12560_OG0012234	56
CG12567_OG0012740	1855
CG12576_OG0001784_OG0	4162
CG12581_OG0001679_OG0	5693
CG12589_OG0011424	0
CG12590_OG0011977	1
CG12594_OG0005596	204
CG12607_OG0011139	2795
CG12609_OG0008677	303
CG12617_OG0003653	0
CG12620_OG0009462	0
CG12637_OG0008050	0
CG12643_OG0007518	764
CG1265_OG0010531	1483
CG12655_OG0000445_OG2	931
CG12659_OG0007410	453
CG12661_OG0007749	0
CG12662_OG0007747	2
CG12672_OG0007868	13
CG12674_OG0003570	0
CG12679_OG0001731_OG0	2
CG12680_OG0001718	0
CG12682_OG0012323	0
CG12691_OG0007931	0
CG12692_OG0000634_OG0	198
CG12693_OG0012106	0
CG12698_OG0008169	414
CG12699_OG0000230_OG1	12
CG12702_OG0001192	1159
CG12708_OG0000271_OG0	278
CG12708_OG0000271_OG0.2	439
CG1271_OG0010635	184
CG12713_OG0003881_OG0	136
CG12716_OG0008438	0
CG12723_OG0008557	122
CG12728_OG0000928_OG0	185
CG12729_OG0011725	25
CG1273_OG0010536	299
CG12730_OG0007375	454
CG12744_OG0000893	12
CG12746_OG0004208	1101
CG1275_OG0011072	2123
CG12768_OG0001283_OG0	271
CG12769_OG0007187	13
CG12773_OG0003140	2186
CG12782_OG0012281	0
CG12783_OG0000743_OG0	25
CG12784_OG0005236	0
CG12795_OG0008825	872
CG12811_OG0002240	732
CG12817_OG0002595_OG0	17
CG12818_OG0004897	527
CG12822_OG0001599	1288
CG12825_OG0001130_OG1	29
CG12826_OG0002951	7
CG12828_OG0011622	0
CG12831_OG0011623_OG0	0
CG12836_OG0002963_OG0	2
CG12848_OG0006045	491
CG12849_OG0011577	21
CG12851_OG0005862	124
CG12857_OG0006163	1
CG12860_OG0006154	0
CG12861_OG0006153	0
CG12862_OG0011585_OG0	3
CG12863_OG0011584	301
CG12866_OG0002772	1
CG12868_OG0001564	91
CG12869_OG0006145	91
CG12869_OG0006146	24
CG12877_OG0001472_OG0	1493
CG1288_OG0001350	0
CG12880_OG0005345	1367
CG12883_OG0001474	273
CG12885_OG0001477	34
CG12895_OG0006308	422
CG12909_OG0002821	711
CG12910_OG0006305	388
CG12911_OG0006304	664
CG12914_OG0002819	0
CG12917_OG0002815	0
CG12920_OG0006291	0
CG12926_OG0006349	234
CG12929_OG0006357	166
CG12934_OG0006315	22
CG12935_OG0002846	267
CG12942_OG0001596_OG0	829
CG12945_OG0004570	834
CG12947_OG0004568	249
CG12948_OG0004558	758
CG12963_OG0001641_OG0	1
CG12964_OG0002996_OG0	403
CG12970_OG0006808	194
CG12971_OG0010294	0
CG12974_OG0010307	39
CG12983_OG0010332	2
CG12984_OG0003949	1
CG12985_OG0000915	0
CG12986_OG0011685	0
CG1299_OG0000523_OG0	2502
CG12990_OG0007696	2
CG12991_OG0007703	1532
CG12992_OG0011688	6
CG12994_OG0007707	4
CG12995_OG0008599	0
CG12998_OG0011739	2
CG13000_OG0011738	0
CG13001_OG0008580	828
CG13002_OG0008577	0
CG13003_OG0008572	1859
CG13004_OG0008570	236
CG13005_OG0008567	400
CG13008_OG0008305	0
CG13010_OG0003260	1
CG13012_OG0008317	218
CG13014_OG0008547	420
CG13016_OG0006536	572
CG13018_OG0006537	111
CG13021_OG0003241	2
CG13022_OG0010698	1
CG13023_OG0010699	23
CG13024_OG0010708	772
CG13026_OG0010716	2
CG13028_OG0004010	6
CG13031_OG0012200	366
CG13032_OG0004014_OG0	3
CG13033_OG0010736	0
CG13038_OG0010761	101
CG13039_OG0010762	0
CG1304_OG0000265_OG0	0
CG1304_OG0000265_OG1	0
CG13040_OG0010763	3
CG13041_OG0000280_OG0	134
CG13041_OG0000280_OG0.2	489
CG13042_OG0010767	0
CG13043_OG0000281_OG0	3
CG13043_OG0000281_OG1	1225
CG13044_OG0010768	8193
CG13045_OG0000814	57
CG13046_OG0010771	201
CG13047_OG0010772	37
CG13048_OG0010773	1
CG13049_OG0010774	1
CG13051_OG0011898	94
CG13053_OG0010778	4
CG13054_OG0010779	9
CG13055_OG0010780	9
CG13056_OG0010757	53
CG13058_OG0004021	2
CG13059_OG0010764	5359
CG13062_OG0010766	1
CG13064_OG0010775	10
CG13065_OG0010776	0
CG13066_OG0012201	1
CG13068_OG0002030_OG1	264
CG13069_OG0004022	7
CG1307_OG0004308	1136
CG13070_OG0012202	0
CG13071_OG0011899	68
CG13073_OG0012731_OG0	41
CG13074_OG0010797	1
CG13075_OG0000216_OG0	11
CG13075_OG0000216_OG1	2
CG13077_OG0009097	14
CG13078_OG0003575_OG0	1
CG13081_OG0003574	0
CG13082_OG0009094	1761
CG13083_OG0009084	0
CG13084_OG0009083	1
CG13085_OG0001922	28
CG13086_OG0003709	54
CG13088_OG0001266	239
CG1309_OG0010533	1975
CG13096_OG0003720	4798
CG13097_OG0001923	1303
CG13101_OG0009304	185
CG13102_OG0009298	48
CG13108_OG0009295	137
CG13110_OG0011792	0
CG13113_OG0001247_OG0	0
CG13114_OG0009279	0
CG13116_OG0001878	282
CG13123_OG0001877	162
CG13124_OG0003502	6490
CG13126_OG0003515	430
CG13127_OG0001844	0
CG13131_OG0000790_OG0	0
CG13133_OG0003525	14
CG1314_OG0011674	0
CG13144_OG0009363	16
CG13148_OG0007214	68
CG13151_OG0006215	494
CG13154_OG0006206	0
CG13155_OG0006196	3
CG13157_OG0002779	42
CG1316_OG0000430_OG0	2986
CG13168_OG0006184	1
CG1317_OG0011084	4687
CG13170_OG0006182	1788
CG13171_OG0006180	0
CG13177_OG0012831	94
CG13185_OG0002928	3316
CG13186_OG0006594	16
CG13192_OG0006567	476
CG13193_OG0006565	4
CG13196_OG0006560	1
CG13197_OG0006563	970
CG13202_OG0001123_OG0	23
CG13203_OG0006235	44
CG13204_OG0006233	1597
CG13215_OG0002793_OG0	18
CG13216_OG0001568_OG0	0
CG13218_OG0002791_OG0	0
CG13220_OG0001573_OG0	1340
CG13223_OG0001571_OG0	1
CG13226_OG0002794_OG0	6
CG13227_OG0006218_OG0	3366
CG13228_OG0011587_OG0	4
CG13229_OG0002786_OG0	53
CG13229_OG0002787_OG0	3463
CG13231_OG0006217	1
CG13239_OG0009815	10
CG1324_OG0007509	0
CG13243_OG0009147	1
CG13247_OG0010378	4
CG13248_OG0010371	228
CG13250_OG0011870	20
CG13251_OG0010355	7
CG13252_OG0003952	1288
CG13258_OG0009399	1
CG13272_OG0008882	224
CG13280_OG0008881	3
CG13282_OG0008887	177
CG13285_OG0010583	463
CG13287_OG0010216	39
CG13288_OG0010220	6
CG13293_OG0003937	110
CG13295_OG0010231	485
CG13297_OG0010242	1
CG13299_OG0011864	0
CG13300_OG0003943	906
CG13305_OG0011196	28
CG13306_OG0011204	69
CG13308_OG0004102	0
CG13309_OG0011211	0
CG13310_OG0011207	20
CG13312_OG0011210	0
CG13313_OG0004105_OG0	9
CG13314_OG0011224	65
CG13315_OG0011237	683
CG13318_OG0004834	948
CG13319_OG0006667	1036
CG13321_OG0006673	53
CG13326_OG0006545	1
CG13330_OG0007271	1
CG13331_OG0007273	9
CG13332_OG0007274	17
CG13334_OG0007281	9
CG13337_OG0011662	32
CG13339_OG0007296	191
CG13344_OG0007304	678
CG13358_OG0007351	5
CG13359_OG0012499	15
CG13360_OG0010145	1687
CG13361_OG0003189	16
CG13362_OG0007862	4
CG13364_OG0001174_OG0	1
CG13365_OG0007831	382
CG13367_OG0003188_OG0	936
CG13369_OG0003181	1273
CG13375_OG0007847	20
CG13377_OG0007849	4797
CG13380_OG0010135	1
CG13384_OG0003473	1242
CG13385_OG0012520	0
CG13386_OG0003471	26
CG1339_OG0006721	9
CG13390_OG0003479	332
CG13392_OG0003476	204
CG13397_OG0003469	334
CG13398_OG0003468	289
CG13403_OG0008236	31549
CG13404_OG0008224	44
CG13405_OG0011376	0
CG13407_OG0004768	3
CG13408_OG0004770	103
CG13409_OG0004775	137
CG13423_OG0007099	2
CG13426_OG0011654	0
CG13427_OG0003049	0
CG13428_OG0007100	1
CG13430_OG0001658	142
CG13436_OG0006622	13
CG13437_OG0006285	10
CG13438_OG0006243	1
CG1344_OG0012226	394
CG13442_OG0006244	0
CG13443_OG0006248	0
CG13445_OG0003880	0
CG13449_OG0009980	9
CG13454_OG0003875_OG0	4
CG13455_OG0009966	0
CG13457_OG0001288	13
CG13458_OG0004037	206
CG13460_OG0010841	203231
CG13465_OG0000343_OG0	1
CG13471_OG0004048	1
CG13473_OG0010860	0
CG13474_OG0004049	0
CG13476_OG0012898	4
CG13481_OG0000339_OG0	7
CG13481_OG0000339_OG1	0
CG13484_OG0010886	373
CG13488_OG0001544_OG1	42
CG13492_OG0005946	7
CG13501_OG0005936	0
CG13502_OG0005931	23
CG13502_OG0012991	2
CG13506_OG0007028	1657
CG13510_OG0006998	728
CG13511_OG0006997	4
CG13516_OG0006995	556
CG13526_OG0006986	0
CG13527_OG0006984	0
CG13531_OG0006978	987
CG13532_OG0006975	163
CG13538_OG0005981	0
CG13539_OG0012044	0
CG1354_OG0007555	9469
CG13541_OG0012280	0
CG13544_OG0005976	1
CG13545_OG0012580	21291
CG13551_OG0000540_OG1	394
CG13551_OG0012048	3893
CG13557_OG0012477	6
CG13558_OG0001556	0
CG13559_OG0012047	1
CG13561_OG0011643	45
CG13562_OG0011631	58
CG13575_OG0006892	5
CG13577_OG0001150_OG0	3
CG13578_OG0006898	20
CG13579_OG0006013	37
CG1358_OG0006724	223
CG13581_OG0002746	1
CG13585_OG0011574	961
CG13587_OG0006025	2
CG13594_OG0006033	111
CG13599_OG0005537	338
CG1360_OG0006725	210
CG13601_OG0005534	686
CG13603_OG0005332	1087
CG13605_OG0005319	1470
CG13606_OG0005306	38
CG13607_OG0005318	697
CG13609_OG0012982	31
CG13613_OG0005278	0
CG13614_OG0002525_OG0	0
CG13615_OG0002524	1
CG13616_OG0005272	0
CG13618_OG0005267	3
CG13622_OG0005268	3
CG13623_OG0005265	201
CG13625_OG0004618	823
CG13627_OG0004629	11
CG13630_OG0004630	2169
CG13631_OG0004635	349
CG13634_OG0004637	1
CG13641_OG0004650	232
CG13643_OG0002274	166
CG13653_OG0002504	22
CG13654_OG0005174	192
CG13663_OG0011496	412
CG13667_OG0004090_OG0	312
CG13670_OG0011168	0
CG13671_OG0004086_OG0	0
CG13675_OG0000560_OG2	12
CG13676_OG0003984	12507
CG13678_OG0000129_OG3	2483
CG1368_OG0008241	33505
CG13685_OG0010463	42
CG13689_OG0008772	150
CG13690_OG0008752	564
CG13692_OG0008754	7
CG13698_OG0010125	1026
CG13699_OG0003907_OG0	27
CG13705_OG0010610	10993
CG13707_OG0010613	131
CG13708_OG0010614	5
CG1371_OG0006292	5395
CG13711_OG0010618	0
CG13712_OG0010619	0
CG13713_OG0010620	2
CG13716_OG0010627	1
CG13720_OG0004084	0
CG13721_OG0012208	30
CG13722_OG0011130	3766
CG13723_OG0010915	0
CG13724_OG0010917	0
CG13725_OG0010918	0
CG13727_OG0004055	8
CG13728_OG0010923	74
CG13731_OG0011910	72440
CG13733_OG0010089	2
CG13738_OG0011907	0
CG13739_OG0002891	81
CG13743_OG0006405	134
CG13744_OG0006409	6
CG13747_OG0006408	0
CG13748_OG0006626	8
CG13751_OG0001660_OG0	724
CG13760_OG0007606	472
CG13766_OG0009602	155
CG13771_OG0009612	22
CG13775_OG0003750_OG0	147
CG13784_OG0000956_OG0	204
CG13786_OG0003631	5
CG13796_OG0001883_OG0	1077
CG13801_OG0000219_OG0	0
CG13801_OG0000219_OG1	0
CG13806_OG0011077	0
CG13807_OG0011075	193
CG13810_OG0011066	0
CG13813_OG0010189	0
CG13829_OG0011464	2
CG13833_OG0004687	3256
CG13837_OG0002276	2
CG13838_OG0011993	0
CG13841_OG0004694	3
CG13842_OG0004706	5
CG13847_OG0004737	125
CG13850_OG0004743	886
CG13855_OG0004744	6
CG13856_OG0004745	354
CG13857_OG0004746	18
CG13862_OG0004760	3
CG13868_OG0007089	953
CG13868_OG0013578	170
CG13869_OG0007075	0
CG1387_OG0008528	0
CG13870_OG0007093	40
CG13871_OG0003047	5
CG13872_OG0007071	24
CG13875_OG0011381	173
CG13876_OG0001334_OG0	145
CG13877_OG0011937	247
CG13884_OG0000403_OG0	0
CG13887_OG0011343	6232
CG13891_OG0002060	0
CG13893_OG0011360	1802
CG13894_OG0004129	505
CG13895_OG0004128	1336
CG13901_OG0011344	577
CG13907_OG0011337	396
CG13912_OG0011325	135
CG13917_OG0011285	3847
CG13919_OG0011274	181
CG13920_OG0011271	622
CG13921_OG0011032	585
CG13924_OG0011054	28
CG13926_OG0011282	587
CG13928_OG0011279	1313
CG13930_OG0011024	19
CG13931_OG0004073	0
CG13933_OG0011036	979
CG13937_OG0011056	307
CG13949_OG0003375	13
CG13950_OG0003376	157
CG13954_OG0006374	399
CG13955_OG0002890_OG0	233
CG13962_OG0012240	0
CG13970_OG0009133_OG0	0
CG13972_OG0005361	1
CG13983_OG0002696	0
CG13991_OG0000661_OG1	0
CG13992_OG0002070_OG0	3
CG13994_OG0011942	765
CG13995_OG0000538_OG0	74
CG13999_OG0000662_OG0	23
CG14005_OG0001926	745
CG14006_OG0001927	0
CG14007_OG0009567	5
CG14011_OG0003731	0
CG14013_OG0003734	0
CG14014_OG0009443	0
CG14015_OG0009446	89
CG14017_OG0003733	0
CG14020_OG0003686	10
CG14022_OG0008831	447
CG14024_OG0003410_OG0	100
CG14034_OG0008836	0
CG14036_OG0008842	8
CG14042_OG0001816	54
CG14043_OG0003425	1306
CG14044_OG0008964	6
CG14050_OG0000684	38
CG14052_OG0007777	0
CG14053_OG0012099	0
[truncated: 9,910 more rows]
