# Supplementary material for: Evolution of chemosensory tissues and cells across ecologically diverse Drosophilids
Source: Nat Commun. 2024 Feb 5;15:1047. doi: 10.1038/s41467-023-44558-4 (PMC10844241; doi:10.1038/s41467-023-44558-4)
Supplement: Supplementary file 18 — Supplementary Data 15 [file 41467_2023_44558_MOESM18_ESM.zip › all_count_tables_renamed/SECA4LE_counts_trim_genes_FBids_1_1_sorted.txt]

128up_OG0006588	731
14-3-3epsilon_OG0002478	3837
14-3-3epsilon_OG0001126_OG1	13035
140up_OG0004534	307
18w_OG0003044	1340
26-29-p_OG0010897	2481
2mit_OG0000576_OG0	33
5-HT1A_OG0006644	29
5-HT1B_OG0006647	56
5-HT2A_OG0000287_OG0	17
5-HT2B_OG0011472	56
5-HT7_OG0005777	81
5PtaseI_OG0005188	714
7B2_OG0004187	599
a_OG0006460	996
a10_OG0010691	149
a5_OG0009037	49
a6_OG0007651	236
AANATL2_OG0003640	408
AANATL4_OG0000091_OG1	0
AANATL7_OG0007605	15
Aasdh_OG0001831	122
Aatf_OG0001947	232
aay_OG0011265	3115
ab_OG0009683	317
ab_OG0009684	43
ABCB7_OG0011281	2033
Pmp70_OG0003257	2444
Abd-B_OG0005000	0
Abi_OG0002227_OG0	473
Abl_OG0010722	1649
abo_OG0009656	156
Abp1_OG0010565	359
abs_OG0003097	257
ac_OG0007843	0
Ac13E_OG0008321	2189
Ac3_OG0009573	286
Ac78C_OG0010320	29
Acam_OG0000252_OG0	0
Acam_OG0000252_OG1	0
Acam_OG0005131	0
CG9149_OG0011313	646
Acbp1_OG0009246	422
Acbp2_OG0010415	225
Acbp4_OG0000311_OG0	0
Acbp4_OG0000311_OG1	0
Acbp6_OG0010414	12
ACC_OG0007193	7334
AcCoAS_OG0000812	3780
Ace_OG0000652_OG0	306
Acer_OG0000953_OG0	3594
Acer_OG0003808	486
Acf_OG0002671	797
Achl_OG0002770	234
acj6_OG0008333	2
acj6_OG0008334	7
Ack_OG0010507	2204
Ack-like_OG0006546	313
Acn_OG0009540	2631
CG5009_OG0006075	2563
Acox57D-d_OG0006913	139
Acox57D-p_OG0001151	989
Acp1_OG0009317	2357
Acp32CD_OG0009664	0
Acp65Aa_OG0003939	4
Acph-1_OG0001513	114
CG12512_OG0008829	431
CG18155_OG0007972	12
Acsl_OG0007133	4447
Act42A_OG0000022_OG0	29399
Act42A_OG0000022_OG1	512026
Act42A_OG0000022_OG3	52590
Act42A_OG0000022_OG4	77454
Act42A_OG0000022_OG5	444
Actn_OG0003148_OG0	108374
Actn3_OG0011403_OG0	0
ACXB_OG0000046_OG0	0
ACXB_OG0000046_OG1	1
ACXB_OG0000046_OG2	0
ACXB_OG0000046_OG2.2	2
ACXD_OG0004078_OG0	3
Acyp_OG0009408	0
Acyp2_OG0011498	237
Ada_OG0002342	142
Ada1-2_OG0003777_OG0	146
Ada2a_OG0005051	75
Ada2b_OG0004799	161
Ada3_OG0007872	568
AdamTS-A_OG0005247	2496
AdamTS-A_OG0012010	22
AdamTS-B_OG0008089	1686
Adar_OG0007649	1669
Adat1_OG0003596	18
Adck1_OG0006032	546
Adck5_OG0010063	529
ADD1_OG0006579	253
Adf1_OG0001636_OG0	218
Adgf-A_OG0001991_OG0	0
Adgf-A_OG0003900	76
Adgf-A2_OG0010109	0
Adgf-B_OG0010108	0
Adgf-C_OG0001030_OG0	1367
Adgf-D_OG0002208_OG0	453
Adgf-E_OG0006152	0
Adh_OG0003395_OG0	541
Adi1_OG0010940	830
AdipoR_OG0004727	4135
CG3809_OG0004951	0
AdenoK_OG0003918_OG0	1249
Ady43A_OG0002958	1191
AdoR_OG0005733	219
adp_OG0006108	700
AdSS_OG0000854_OG0	10837
Aduk_OG0004873	293
Ae2_OG0010984	1701
CG6512_OG0010913	6722
aft_OG0006080	192
Afti_OG0005567	332
Ag5r_OG0008212	3
Ag5r2_OG0008213	3
AGBE_OG0007237	9555
AgmNAT_OG0001753	6
ago_OG0010530	1796
AGO1_OG0007307	1935
AGO2_OG0000119_OG0	6513
Agpat1_OG0008448	253
Agpat2_OG0003465	225
Agpat3_OG0004018	2013
Agpat4_OG0004019_OG0	578
ADPS_OG0002932	258
agt_OG0001016_OG0	114
Spat_OG0007723	425
Ahcy_OG0001195_OG0	833
AhcyL1_OG0011110	1274
AIF_OG0001225	875
AIMP1_OG0007108	589
AIMP2_OG0009977	775
AIMP3_OG0005998	575
Adk1_OG0010829	7612
Adk3_OG0005467	857
Ak6_OG0007201	135
Akap200_OG0000367_OG0	0
Akh_OG0010512	79
AkhR_OG0009627	117
akirin_OG0010441	1417
Akr1B_OG0001292	5983
Akt1_OG0005415	1395
al_OG0008749	146
Aladin_OG0007570	133
AlaRS_OG0003477	1309
AlaRS-m_OG0010596	777
Alas_OG0006853	7256
alc_OG0006389	2739
Ald1_OG0005647	136017
Ald2_OG0005645	3
Aldh_OG0003615	4102
Aldh-III_OG0006742	9723
Aldh7A1_OG0003841_OG0	167
Alg-2_OG0001588_OG0	786
Alg1_OG0002607_OG0	594
Alg10_OG0000709_OG0	172
Alg11_OG0012170	715
CG8412_OG0004562	2303
Alg14_OG0001194_OG0	85
Alg2_OG0010641	434
Alg3_OG0003012	36
Alg3_OG0006966	235
CG5287_OG0001281	209
CG5287_OG0003790	226
Alg9_OG0005173	208
Alh_OG0004317	871
Alh_OG0004319	854
Alh_OG0011430	165
alien_OG0009301	1076
ALiX_OG0005343	2982
Alk_OG0006414	3811
CG12179_OG0001176_OG0	42
Alp1_OG0010289	1
Alp10_OG0010194	3
Alp11_OG0008522	1
Alp12_OG0003717	709
Alp13_OG0001034	230
Alp2_OG0000261_OG0	18
Alp2_OG0000261_OG1	0
Alp4_OG0005779	727
Alp6_OG0006360	44
Alp7_OG0003030	0
Alp9_OG0003931	0
alph_OG0000083_OG0	2
alph_OG0005113	2118
alpha-Catr_OG0006852	556
alpha-Est1_OG0004357	4002
alpha-Est10_OG0004350	964
alpha-Est2_OG0000314	200
alpha-Est3_OG0004356	1916
alpha-Est6_OG0004354	0
alpha-Est7_OG0001351	3612
alpha-Est8_OG0004352	1981
alpha-Est9_OG0004351	2342
alpha-Man-Ia_OG0003130	102
alpha-Man-Ia_OG0003131	1100
alpha-Man-Ia_OG0001168	702
alpha-Man-Ib_OG0005087	734
alpha-Man-Ic_OG0011549	2
alpha-Man-IIa_OG0004878	574
alpha-Man-IIb_OG0005229	969
alpha-PheRS_OG0008296	568
alpha-Spec_OG0011040	19131
alpha4GT1_OG0000948	657
alphaCOP_OG0011275	2419
alphaSnap_OG0010384	2319
alphaTub67C_OG0010998	22
Alr_OG0008278	432
alrm_OG0002498	29
Als2_OG0009863	1359
alt_OG0004894	2301
aly_OG0004083	0
Ama_OG0002112	2
Amacr_OG0009433	875
amd_OG0001918	149
Amnionless_OG0008741	3
amon_OG0011540	763
amos_OG0003702_OG0	0
AMPdeam_OG0008245	6574
Amph_OG0007204	6420
AMPKalpha_OG0001698	5005
Amt_OG0004607	35
Amun_OG0008385	2188
amx_OG0007575	298
Amy-p_OG0000157_OG0	5
Amy-p_OG0000157_OG0.2	0
Amyrel_OG0006416	0
ana_OG0006403	34
ana1_OG0002269	371
ana2_OG0007120	8
ana3_OG0006194	97
Ance-2_OG0003658	3
Ance-3_OG0001891_OG0	1168
Ance-3_OG0009407	724
Ance-4_OG0006406	297
Ance-5_OG0005870	761
anchor_OG0010100	1416
Andorra_OG0011741	0
Ank2_OG0010460	3135
Ankle2_OG0000780	1313
l(2)35Be_OG0003404_OG0	87
anox_OG0007490	1371
Ant2_OG0008041	63
antdh_OG0008007	460
Antp_OG0002113	429
antr_OG0007227	19
AnxB10_OG0008082	8526
AnxB11_OG0008196	1543
AnxB9_OG0004410	15229
aop_OG0003458	917
aos_OG0010741	1588
Aos1_OG0002145_OG0	336
AOX1_OG0005242	6573
AOX2_OG0000143_OG0	4480
AOX2_OG0000143_OG1	42
AOX4_OG0001465	6
ap_OG0005832	474
AP-1-2beta_OG0008273	1824
AP-1gamma_OG0007680	2097
AP-1mu_OG0005553	1203
AP-1sigma_OG0005334	1627
AP-2alpha_OG0008751	1646
AP-2mu_OG0004736	1301
AP-2sigma_OG0004385	566
Apc_OG0005387	1540
APC10_OG0005888	84
Apc2_OG0005308	115
APC4_OG0003171_OG0	287
APC7_OG0001703	4
ApepP_OG0000963	429
aph-1_OG0003552_OG0	343
aPKC_OG0006607	265
aPKC_OG0006608	1160
aPKC_OG0006609	90
Aplip1_OG0011323	492
apn_OG0002443_OG0	0
apolpp_OG0012638	5293
app_OG0010830	582
APP-BP1_OG0010070	210
Appl_OG0007834	2325
Aprt_OG0004075	121
Aps_OG0010085	1995
apt_OG0002733	732
CG18815_OG0010034	1789
AQP_OG0007242	10823
aqrs_OG0005393	0
aqz_OG0001049_OG1	7705
ara_OG0009939	620
aralar1_OG0001518	2066
Arc1_OG0002768_OG0	3692
Arc2_OG0006127	240
Arc42_OG0001370_OG0	3
Archease_OG0002289_OG0	418
Arf51F_OG0006831	1133
Arf79F_OG0012164	3563
ArfGAP1_OG0010836	771
ArfGAP3_OG0003816_OG0	935
Arfip_OG0005451	351
Arfrp1_OG0007681	198
arg_OG0003183	20
arg_OG0007835	13
Argk_OG0011233	326985
Argk_OG0011925	3619
Argl_OG0009800	65
CG31469_OG0002209_OG0	283
ArgRS_OG0008151	531
ArgRS-m_OG0004367	99
ari-1_OG0007878	4275
ari-2_OG0003028	1214
Arl1_OG0010003	464
Arl2_OG0004816	161
Arl5_OG0011164	234
Arl6_OG0007042	130
Arl6IP1_OG0004993	493
Arl8_OG0004797	824
arm_OG0007636	8102
armi_OG0002027	160
Arp1_OG0004441	2301
Arp10_OG0007423	1653
Arp2_OG0001770	695
Arp3_OG0010555	636
Arp5_OG0001448_OG0	251
Arp53D_OG0011600	0
Arp6_OG0008512	482
Arp8_OG0007614	303
Arpc1_OG0009187	1239
Arpc2_OG0009417	662
Arpc3A_OG0005226	261
Arpc3B_OG0008590	13
Arpc4_OG0008719	749
Arpc5_OG0008957	466
arr_OG0007264	755
Arr1_OG0009490	283
Arr2_OG0004099	373
Ars2_OG0005840	2204
Art1_OG0004911	791
Art2_OG0008773	0
Art3_OG0004604	236
Art4_OG0004574	137
Art6_OG0004528_OG0	0
Art7_OG0001547_OG0	786
Art8_OG0009662	41
Art9_OG0002219_OG0	0
Arts_OG0000486_OG0	1007
aru_OG0003377	2709
Arv1_OG0013036	145
arx_OG0009914	206
Asap_OG0007180	2123
Asator_OG0002682_OG1	3810
Asciz_OG0010646	128
ase_OG0007840	3
asf1_OG0009889	340
ash1_OG0000982_OG0	110
ash2_OG0004623	711
Ask1_OG0004518	3534
asl_OG0004217	152
AsnRS_OG0003707	1102
AsnRS-m_OG0006452	115
AsnS_OG0000992	843
asp_OG0004633	1
Asph_OG0006509	24741
ASPP_OG0006932	1895
CG9572_OG0008488	24155
AspRS_OG0006665	1949
AspRS-m_OG0008886	1013
asrij_OG0006972	1218
asRNA:CR31429_OG0002339_OG0	135
asRNA:CR42743_OG0003772_OG0	0
asRNA:CR43299_OG0012338_OG0	0
asRNA:CR43426_OG0012535_OG0	0
asRNA:CR43454_OG0002277_OG0	73
asRNA:CR43463_OG0001607_OG0	105
asRNA:CR43809_OG0003675_OG0	504
asRNA:CR44106_OG0002406_OG0	10
asRNA:CR44169_OG0002969_OG0	7
asRNA:CR44179_OG0001455_OG0	704
asRNA:CR44372_OG0000331_OG0	3
asRNA:CR44372_OG0000331_OG1	0
asRNA:CR44894_OG0012090_OG0	2
asRNA:CR45044_OG0005605_OG0	14
asRNA:CR45195_OG0000203_OG0	275
asRNA:CR45195_OG0000203_OG1	201
asRNA:CR45350_OG0001645_OG0	0
asRNA:CR45943_OG0010336	120
asRNA:CR46029_OG0000226_OG0	2
asRNA:CR46029_OG0000226_OG1	5
asRNA:CR46139_OG0003106_OG0	17
asRNA:CR46246_OG0011916	1
asRNA:CR46354_OG0002193_OG0	180
asRNA:CR46473_OG0000925_OG0	24
Ass_OG0001346	55
ast_OG0003560	364
AstA_OG0004634	23
AstA-R1_OG0000689	122
AstA-R2_OG0005396	60
AstC_OG0009668	0
AstC-R1_OG0010134	1
AstC-R2_OG0001295_OG0	11
AstCC_OG0009669	0
asun_OG0002419_OG0	110
Asx_OG0006138	1392
Atac1_OG0003748_OG0	66
Atac2_OG0009508	226
Atac3_OG0000828	264
Tat_OG0001330	1503
Ate1_OG0003045	855
Atet_OG0003384	1418
Atf-2_OG0006059	392
Atf3_OG0007763	2973
Atg1_OG0009929	67
Atg1_OG0009931	1037
Atg10_OG0001598	51
Atg101_OG0008681	654
Atg12_OG0011904	205
Atg13_OG0004817	1180
Atg14_OG0005089	979
Atg16_OG0005703	515
Atg17_OG0004232	3231
Atg18a_OG0011152	1332
Atg18b_OG0001271_OG0	656
Atg2_OG0011112	3081
Atg3_OG0009922	730
Atg4a_OG0009014	1147
Atg4b_OG0005256	924
Atg5_OG0007974	238
Atg6_OG0005323	548
Atg7_OG0006714	365
Atg8a_OG0008043	10613
Atg8b_OG0005571	0
Atg9_OG0006487	1937
atilla_OG0011822	6933
atk_OG0010362	7
atl_OG0001399	8663
atms_OG0004154	596
ato_OG0004804	0
Atox1_OG0012695	791
ATP6AP2_OG0004869	8114
ATP7_OG0008369	1623
ATP8A_OG0007260	5196
ATP8A_OG0007261	30
Atpalpha_OG0002140	44727
ATPCL_OG0006680	4763
ATPsynB_OG0010987	37831
ATPsynbeta_OG0005823	216539
ATPsynbetaL_OG0001317	0
ATPsynC_OG0005792	112001
ATPsynCF6_OG0005500	23047
ATPsynCF6L_OG0010605	0
ATPsynD_OG0004477	22649
ATPsyndelta_OG0007526	20410
ATPsynE_OG0005568	23641
ATPsynG_OG0009657	24212
ATPsyngamma_OG0005690	44336
ATPsynGL_OG0009315	0
ATPsynO_OG0012619	32511
AttC_OG0000164_OG0	794
AttC_OG0007258	450
AttD_OG0004890	1
Atu_OG0002096	560
Atx-1_OG0012102	29
Atx2_OG0011501	5544
Atxn7_OG0003444	545
aub_OG0000482_OG0	98
aurA_OG0004964	19
aurB_OG0009647	16
aust_OG0001881	0
aux_OG0003096_OG0	1172
ave_OG0006159	150
Aven_OG0003291	176
awd_OG0002664	3930
Awh_OG0010478	8
axed_OG0010262	339
Axn_OG0005720	1023
axo_OG0003993	292
axo_OG0010625	111
axo_OG0010626	399
axo_OG0010628	64
Axs_OG0008319	2732
Axud1_OG0003447	707
az2_OG0006736	97
azot_OG0000210_OG0	0
azot_OG0000210_OG1	5
b_OG0009189	8285
B-H1_OG0000267_OG0	269
B-H1_OG0000267_OG1	163
B4_OG0009202	2448
B52_OG0001376_OG0	5000
b6_OG0007653	32
B9d1_OG0005246	65
B9d2_OG0005830	34
bab1_OG0011327	43
bab1_OG0011328	58
bab2_OG0011326	912
babo_OG0006628	926
babos_OG0007027	1316
Bacc_OG0008947	10157
Bace_OG0000801_OG0	0
baf_OG0003792	519
bai_OG0005189	1717
Balat_OG0007229	1
Baldspot_OG0010721	1455
ball_OG0001092_OG1	109
bam_OG0005170	4
bap_OG0001358_OG0	0
Bap111_OG0007677	1015
Bap170_OG0000903_OG0	698
Bap55_OG0005900	270
Bap60_OG0008560	1111
IMPPP_OG0000305_OG1	803
barc_OG0010291	606
bark_OG0008784	1171
barr_OG0000425_OG0	159
baz_OG0008596	4022
bb8_OG0005496	4
bbc_OG0007266	3846
CG18067_OG0007098	25080
bbg_OG0010871	771
bbg_OG0010872	1341
BBIP1_OG0004876	233
BBS1_OG0010413	50
BBS4_OG0002785_OG0	228
BBS5_OG0002086	279
BBS8_OG0008755	223
BBS9_OG0006919	404
bbx_OG0008688	7009
bc10_OG0010387_OG0	768
BCAS2_OG0005540	294
bcd_OG0002111_OG0	2
bchs_OG0003722	196
BCL7-like_OG0007566	99
bcn92_OG0007793	367
Bdbt_OG0004400	187
bdg_OG0006805	1439
bdl_OG0003385	2947
Bdp1_OG0009215	420
be_OG0000785	1746
BEAF-32_OG0006164	498
beag_OG0004860	359
beat-Ia_OG0011784	13
beat-Ib_OG0009146	12
beat-Ic_OG0001866_OG0	2
beat-IIa_OG0005482	23
beat-IIb_OG0005481	136
beat-IIIa_OG0009463	59
beat-IIIb_OG0009460	29
beat-IIIc_OG0003687	96
beat-IV_OG0005508	193
beat-Va_OG0005024	0
beat-Vb_OG0005021	1
beat-Vc_OG0001062_OG0	21
beat-VII_OG0011542	19
beat-VII_OG0011544	25
beg_OG0004008	375
bel_OG0001048	4795
Bem46_OG0008920	222
ben_OG0000514_OG0	2070
Best1_OG0002590_OG0	3146
Best2_OG0010251	2047
Best3_OG0009963	1
Best4_OG0000558_OG0	0
Bet1_OG0003845_OG0	324
Bet3_OG0004072	251
beta-PheRS_OG0005298	605
beta-Spec_OG0007697	26220
beta'COP_OG0009212	1652
beta3GalTII_OG0012738	165
beta4GalNAcTA_OG0006521	368
beta4GalNAcTB_OG0002610	247
beta4GalT7_OG0005195	223
betaCOP_OG0008653	3455
betaggt-I_OG0008962	701
betaGlu_OG0002667	406
CG32396_OG0011696	2
Bgb_OG0011276	389
bgcn_OG0001647	120
bgm_OG0009412	974
BHD_OG0010421	186
bi_OG0003201	303
bi_OG0012904	15
BI-1_OG0004087	2763
bib_OG0001843_OG0	5
BicC_OG0009143	4
BicD_OG0009474	1716
CG11873_OG0005086	821
bif_OG0003277	991
bif_OG0012761	255
BigH1_OG0001085_OG0	4
bigmax_OG0005365	430
Bili_OG0002506_OG0	125
bin_OG0010286	1
Bin1_OG0005423	164
bin3_OG0007310	2331
bip1_OG0010560	76
Bka_OG0009250	88
blanks_OG0011885_OG0	0
Blimp-1_OG0010196	2277
Blm_OG0002608	121
Blos1_OG0006148	283
Blos2_OG0010078	99
Blos3_OG0009918	160
Blos4_OG0010933	66
blot_OG0010924	14737
blow_OG0006726	503
blp_OG0005216	1611
blw_OG0006982	158320
bma_OG0010967	8
Bmcp_OG0010022	423
bmm_OG0010858	2715
bnb_OG0001206_OG1	381
CG5059_OG0012191	1236
bnk_OG0005787	0
bnl_OG0004512	224
boca_OG0006727	341
bocks_OG0002575_OG0	541
BOD1_OG0005544	2379
boi_OG0007601	303
boi_OG0007603	211
boil_OG0012322	2
bol_OG0011238	7663
boly_OG0007153	0
BomBc1_OG0001623	1022
BomBc2_OG0000769_OG0	3585
BomBc3_OG0004769	925
BomT3_OG0011469	1845
bon_OG0004934	1133
bond_OG0004726	342
bonsai_OG0007008	512
Boot_OG0006400	1
bor_OG0004967	609
bora_OG0003911	1
BORCS5_OG0008208	795
BORCS6_OG0011365	167
BORCS7_OG0007103	81
borr_OG0009292	1
boss_OG0005676	232
botv_OG0006642	461
bou_OG0007819	256
bowl_OG0008785	377
BoYb_OG0000400_OG0	13
br_OG0007659	50
br_OG0011928	2
Br140_OG0001629	783
brat_OG0001919	121
Brca2_OG0000883	321
Brd_OG0010852	0
CG7154_OG0009310	795
Brd8_OG0002488	375
Bre1_OG0010209	668
Brf_OG0005483	249
Brf_OG0005485	65
brk_OG0007975	862
brm_OG0009999	1921
Brms1_OG0008442	923
Bro_OG0011272	0
brp_OG0000499_OG1	433
l(3)72Ab_OG0009997	2247
bru1_OG0009737	36
bru1_OG0009738	261
bru2_OG0009740	739
bru2_OG0011823	24
bru2_OG0012161	88
bru3_OG0010907	89
bru3_OG0011909	5
Bruce_OG0004896	4430
brun_OG0003663	1170
brv1_OG0000706_OG0	0
brv2_OG0010919	0
brv3_OG0011666	22
BRWD3_OG0005288	2251
brwl_OG0009277	762
bs_OG0003002	535
bs_OG0006897	207
bsf_OG0001906_OG0	2540
Bsg_OG0009780	9082
Bsg25D_OG0003412_OG0	1658
bsh_OG0009110	1
bsk_OG0012344	1264
bt_OG0000537_OG1	756
BTBD9_OG0000546_OG0	1
BtbVII_OG0011887	2879
btd_OG0007557	307
Btk29A_OG0001838	582
Btk29A_OG0011763	19
btl_OG0002041	232
btn_OG0004719	0
Btnd_OG0008611	0
btsz_OG0001035_OG1	587
btsz_OG0004581	17
btv_OG0003692	83
btv_OG0009487	505
btz_OG0005342	1912
Bub1_OG0001806_OG0	299
Bub3_OG0005120	323
BubR1_OG0000657_OG0	50
Buffy_OG0006561	244
bug_OG0006803	542
Bug22_OG0009372	635
BuGZ_OG0008876	1571
CG8270_OG0010257	242
bun_OG0000556	2515
bun_OG0009749	2384
bur_OG0003683_OG0	1741
Burs_OG0001045_OG0	14
bves_OG0007497	269
bves_OG0007499	238
bw_OG0006000	3
bwa_OG0009122	559
bwa_OG0012525	513
Bx_OG0008666	4
Bx_OG0008667	330
Bx42_OG0007682	1125
by_OG0005550	10052
byn_OG0010803	0
bys_OG0007950	318
c-cup_OG0012143	0
c(3)G_OG0001464_OG0	189
c11.1_OG0007569	2019
c12.1_OG0007568	665
c12.2_OG0007567	2773
C15_OG0002126_OG0	6
C1GalTA_OG0009799	400
C3G_OG0007801	3288
C901_OG0008027	2
ca_OG0005700	3878
Ca-alpha1D_OG0009140	12953
Ca-alpha1T_OG0003323	757
Ca-beta_OG0009681	1372
Ca-Ma2d_OG0009139	4590
CaBP1_OG0008860	1768
cac_OG0000605_OG0	148
cact_OG0009392	8742
cactin_OG0003129	572
cad_OG0009437	4
Cad74A_OG0010922	36
Cad86C_OG0002368	830
Cad87A_OG0001088_OG0	353
Cad89D_OG0001058_OG0	0
Cad96Ca_OG0011497	1338
Cad96Cb_OG0005172	0
Cad99C_OG0005704	1113
CadN_OG0000277_OG1	12
Caf1-105_OG0002830	88
Caf1-180_OG0007408	306
Caf1-55_OG0001036	569
cag_OG0001595_OG0	353
CAH1_OG0009192	1921
CAH13_OG0002843	0
CAH14_OG0002807	3
CAH15_OG0006256	0
CAH16_OG0000498_OG1	4
CAH2_OG0001000_OG0	7816
CAH3_OG0003177	654
CAH5_OG0005796	37
CAH7_OG0000840	5071
CAH8_OG0004748	2
CAH9_OG0005622	469
CAHbeta_OG0002334	118
cal1_OG0002556_OG0	237
CalpA_OG0003035	3387
CalpB_OG0010971	2473
CalpC_OG0008186	779
Calr_OG0005564	11293
Cals_OG0013279_OG0	1486
Calx_OG0002139_OG0	2
Calx_OG0004417	5624
Calx_OG0004418	5121
calypso_OG0006121	297
Cam_OG0012053	9389
CaMKI_OG0012767	2973
CaMKII_OG0013280	8321
Camp_OG0005907	393
Camta_OG0006364	919
Camta_OG0006365	129
can_OG0004061_OG0	0
CanA1_OG0005778	1720
CanB_OG0000231_OG0	455
CanB_OG0000231_OG1	3784
Cand1_OG0009382	1571
CAP_OG0000587_OG0	24601
CAP_OG0012405	9
Cap-D2_OG0005121	132
Cap-D3_OG0009448	321
Cap-G_OG0002924	594
Cap-H2_OG0004906	798
Capa_OG0005712	1
Caper_OG0009347	4136
Capr_OG0010138	1779
caps_OG0010156	1537
caps_OG0010157	1201
capt_OG0009025	7912
capu_OG0000612_OG0	260
car_OG0007437	373
CARPA_OG0007960	13
CARPB_OG0007554	9
CarT_OG0009432	12
cas_OG0004236	0
casp_OG0006502	832
cass_OG0009476	2886
Cat_OG0003869	4671
cathD_OG0002862	13912
cato_OG0006491	0
Catsup_OG0009538	833
caup_OG0009938	144
cav_OG0000654	169
caz_OG0003243_OG0	1566
cbc_OG0007265	401
Cbl_OG0002051_OG0	3019
CBP_OG0001721	56
CBP_OG0007971	61
Cbp20_OG0005066	220
Cbp53E_OG0006447	1150
Cbp80_OG0007913	468
Cbp80_OG0007915	450
Cbs_OG0003124	1141
cbs_OG0007263	368
cbt_OG0008760	2861
Cby_OG0004789	43
Cc2d2a_OG0002702	123
CCAP_OG0011467	1
CCAP-R_OG0000870	12
ccb_OG0012089	0
CCDC151_OG0011900	58
CCDC53_OG0009785	228
Ccdc58_OG0010399	125
Ccdc85_OG0008917	355
CCHa1_OG0004530	26
CCHa1-R_OG0006065	60
CCHa2_OG0002186_OG0	106
CCHa2-R_OG0005836	21
Cchl_OG0004776	12484
CCKLR-17D1_OG0003334	14
CCKLR-17D1_OG0008675	46
CCKLR-17D1_OG0011744	15
CCKLR-17D3_OG0008678	99
Ccm3_OG0005250	1089
Ccn_OG0010106	249
Ccn_OG0010107	279
Ccn_OG0012179	125
Ccp84Ab_OG0000178_OG0	0
Ccp84Ac_OG0001349_OG0	0
Ccp84Ae_OG0002110_OG0	0
Ccp84Af_OG0000109_OG0	0
Ccp84Af_OG0000109_OG1	0
Ccp84Af_OG0000109_OG2	0
Ccp84Ag_OG0001348_OG0	0
Ccs_OG0006299	314
CCT1_OG0002281_OG0	1127
CCT2_OG0003145	1710
CCT3_OG0004995	1482
CCT4_OG0000979	1167
CCT5_OG0006600	1480
CCT6_OG0008508	2210
CCT7_OG0004839	578
CCT7_OG0004841	242
CCT8_OG0007117	1512
Ccz1_OG0010481	577
cd_OG0004708	3
CD98hc_OG0001357_OG0	5517
Cda4_OG0008701	50
Cda5_OG0008721	2540
Cda9_OG0002707	52
CDase_OG0005749	4075
cdc14_OG0009306	3623
Cdc16_OG0005493	181
Cdc23_OG0009421	320
Cdc27_OG0010426	1228
Cdc2rk_OG0006290	373
Cdc37_OG0011041	1000
Cdc42_OG0008268	1005
Cdc45_OG0007388	430
Cdc5_OG0011371	633
CDC50_OG0008483	1444
Cdc6_OG0002054	12
Cdc7_OG0007729	3433
Cdep_OG0002087	1000
Cdep_OG0004159	1154
CdGAPr_OG0009111	1869
cdi_OG0000729	2755
cDIP_OG0004394	1588
Cdk1_OG0000555_OG0	2
Cdk12_OG0009875	417
Cdk2_OG0002391	66
CDK2AP1_OG0008015	522
Cdk4_OG0006632	263
Cdk5_OG0002993	406
Cdk5alpha_OG0009389	466
Cdk7_OG0001724	178
Cdk8_OG0010977	79
Cdk9_OG0007009	349
Cdlc2_OG0000234_OG1	1667
cdm_OG0002482	1625
Cds_OG0010549	1049
Ced-12_OG0009727	361
ced-6_OG0006366	4965
CenB1A_OG0004675	905
CenG1A_OG0003595_OG0	7319
CenG1A_OG0009182	50
Cenp-C_OG0002322	220
Cep135_OG0009952	149
Cep135_OG0009954	118
cep290_OG0004127	235
Cep89_OG0006812	3
Cep97_OG0008778	405
cer_OG0012078	879
Cerk_OG0004182	1333
cert_OG0011161	1781
Cf2_OG0008971	2703
Cfp1_OG0007571	507
CG5789_OG0004615	639
cg_OG0006533	2965
CG10000_OG0005395	1
CG10005_OG0004963	27
CG10011_OG0005399	649
CG10013_OG0002410_OG0	2
CG10019_OG0008786	94
CG10026_OG0009081	1107
CG10029_OG0004344	0
CG10031_OG0008792	491
CG10035_OG0004420	93
CG10038_OG0001436_OG0	278
CG10041_OG0012259_OG0	0
CG10051_OG0007036	0
CG10053_OG0004336	120
CG10055_OG0004329	807
CG10062_OG0007038	465
CG10063_OG0010284	4
CG10064_OG0010282	17
CG10068_OG0004321	478
CG10073_OG0000065_OG2	8
CG10075_OG0010279	1481
CG10077_OG0010277	15229
CG10082_OG0005964	4992
CG10086_OG0001355	2
CG10089_OG0010567	369
CG10098_OG0004320	487
CG10104_OG0006132	0
CG10116_OG0010569	0
CG10126_OG0005023	1447
CG10132_OG0009091	2719
CG10137_OG0009093	483
CG10139_OG0006151	340
CG10140_OG0010573	1
CG10147_OG0010256	141
CG10151_OG0006160	50
CG10154_OG0010575	0
CG10163_OG0010252	0
CG10164_OG0001489	0
CG10165_OG0011781	110
CG10171_OG0010163	299
CG10175_OG0005507	5267
CG10177_OG0001079_OG0	0
CG10184_OG0005509	351
CG10185_OG0005203	527
CG10189_OG0009087	275
CG10194_OG0009085	272
CG10195_OG0003572	184
CG10205_OG0006168	2997
CG10208_OG0005527	205
CG10209_OG0006169	460
CG10211_OG0009505	2442
CG10222_OG0010165	210
CG10226_OG0010249	1484
CG10237_OG0003462	24868
CG1024_OG0004294	168
CG10252_OG0011517	0
CG10254_OG0002565	1121
CG10257_OG0006606	122
CG10264_OG0005208	0
CG10265_OG0006935	71
CG10274_OG0003940	508
CG10280_OG0004257	1
CG10283_OG0001907_OG0	275
CG10286_OG0004292	454
CG10298_OG0004288	2
CG10300_OG0005516	22
CG10301_OG0005515	189
CG10307_OG0005957	4171
CG10311_OG0004972	1674
CG10317_OG0004974	0
CG10321_OG0005965	1413
CG10324_OG0004994	150
CG10332_OG0005992	0
CG10333_OG0009507	920
CG10336_OG0009516	109
CG10337_OG0009096	289
CG10338_OG0009517	361
CG10339_OG0006873	1585
CG10340_OG0001059_OG0	2471
CG10341_OG0009518	167
CG10343_OG0009520	217
CG10344_OG0007020	70
CG10345_OG0002430_OG0	12321
CG10347_OG0000607_OG0	182
CG10348_OG0003704	458
CG10352_OG0008207	17
CG10353_OG0008206	1198
CG10357_OG0010470	3
CG10359_OG0010469	634
CG10361_OG0010014	46
CG10362_OG0008202	214
CG10365_OG0005518	1387
CG10366_OG0009102	1069
CG10375_OG0005526	413
CG10376_OG0009519	470
CG10383_OG0001909	2850
CG10384_OG0007018	1
CG10405_OG0004983	6
CG10407_OG0005207	27
CG10413_OG0003703_OG0	1211
CG10417_OG0013094	991
CG10418_OG0010832	111
CG10425_OG0002500	328
CG10428_OG0001263_OG0	817
CG10431_OG0001914	128
CG10433_OG0006904	2715
CG10435_OG0002296_OG0	513
CG10444_OG0007082	373
CG10445_OG0001356	102
CG10459_OG0001605_OG0	0
CG10462_OG0009105	762
CG10463_OG0009108	263
CG10466_OG0012145	103
CG10467_OG0010233	233
CG10469_OG0010232	105
CG10470_OG0009541	565
CG10472_OG0000811_OG0	161
CG10479_OG0010225	120
CG10481_OG0009114	8
CG10483_OG0010221	1037
CG10486_OG0010219	0
CG10492_OG0009544	857
CG10494_OG0006908	141
CG10495_OG0009546	87
CG10505_OG0006927	0
CG10508_OG0010314	890
CG10510_OG0003948	0
CG10513_OG0005163	1932
CG10514_OG0005162	485
CG10516_OG0009998	124
CG10527_OG0002810_OG0	12379
CG10543_OG0006262	3476
CG10550_OG0000747	3794
CG10555_OG0008527	662
CG10561_OG0009552	1974
CG10565_OG0010321	2178
CG10576_OG0010200	1540
CG10581_OG0010326	9
CG10584_OG0010328	308
CG10587_OG0000094_OG0	0
CG10587_OG0000094_OG1	0
CG10587_OG0000094_OG2	0
CG10589_OG0003950	0
CG10591_OG0010195	0
CG10597_OG0003317	1
CG10598_OG0011740	0
CG10600_OG0009530	2750
CG10602_OG0009532	2870
CG10616_OG0010838	641
CG10621_OG0001911	202
CG10623_OG0001912	2256
CG10628_OG0009107	135
CG10631_OG0001241	2168
CG10646_OG0009949	214
CG10654_OG0009947	174
CG10657_OG0009951	114
CG10660_OG0010840	354
CG10663_OG0010839	457
CG10669_OG0005156	383
CG10674_OG0010603	656
CG10680_OG0003577	3008
CG10681_OG0009950	142
CG10700_OG0011812	0
CG10702_OG0009548	572
CG10710_OG0010908	572
CG10713_OG0010576	67
CG10725_OG0010574	1
CG10730_OG0000951	16
CG10731_OG0006517	201
CG10737_OG0006638	45799
CG10738_OG0010568	31
CG1074_OG0007339	314
CG10747_OG0009127	766
CG10748_OG0011855_OG0	0
CG10749_OG0003913_OG0	0
CG10750_OG0009561	0
CG10752_OG0010150_OG0	0
CG10761_OG0008304	2
CG1077_OG0004263	0
CG10793_OG0003237	3
CG10795_OG0006915	226
CG10799_OG0003081	117
CG10801_OG0012112	0
CG10802_OG0008133	724
CG10803_OG0008134	267
CG10804_OG0008132	356
CG10809_OG0010976	211
CG10814_OG0007257	36
CG10822_OG0007072	0
CG10839_OG0009144	0
CG10841_OG0002198_OG0	9
CG10853_OG0003980_OG0	3
CG10859_OG0009209	276
CG10862_OG0002017_OG1	3227
CG10863_OG0010486	2468
CG10863_OG0012194_OG0	20
CG10864_OG0005043	202
CG10866_OG0010485	299
CG10874_OG0003457	792
CG10877_OG0002385_OG0	7
CG10887_OG0002183_OG0	8
CG10898_OG0002547	278
CG1090_OG0003105_OG0	433
CG10903_OG0002293_OG0	211
CG10904_OG0011634	102
CG10907_OG0001984_OG0	161
CG10909_OG0005022	0
CG10910_OG0006092	0
CG10911_OG0006095	2
CG10912_OG0000471	0
CG10914_OG0006109	153
CG10919_OG0001352	5
CG1092_OG0001161_OG0	195
CG10920_OG0007959	0
CG10927_OG0006710	42
CG10931_OG0006071	1
CG10932_OG0007954	3179
CG10934_OG0002756_OG0	1
CG10939_OG0005908	1879
CG10947_OG0009415	10672
CG10948_OG0009927	855
CG10949_OG0009416	130
CG10950_OG0012279	8
CG10958_OG0001743	320
CG10959_OG0008299	82
CG10962_OG0007748	22
CG10970_OG0003173	4
CG10973_OG0012539	340
CG10979_OG0004244	543
CG10984_OG0009934	328
CG10996_OG0008249	3
CG11000_OG0004245	17
CG11007_OG0003037	268
CG11018_OG0007064	0
CG11029_OG0001270	449
CG1103_OG0003103_OG0	168
CG11030_OG0003728	687
CG11034_OG0001268	143
CG11035_OG0002292_OG0	791
CG11041_OG0001654	89
CG11044_OG0007073	4292
CG1105_OG0004314	1398
CG11050_OG0009604	4166
CG11060_OG0006765	7
CG11068_OG0011716	0
CG11069_OG0004655	446
CG11076_OG0001759	621
CG11077_OG0000549_OG0	54
CG11085_OG0008456	0
CG11089_OG0004653	474
CG11095_OG0003249	509
CG11099_OG0007074	1168
CG11103_OG0003250	184
CG11106_OG0012330	0
CG11109_OG0001964	120
CG11110_OG0006619	322
CG11123_OG0006752	166
CG11125_OG0006747	212
CG11127_OG0006744	333
CG1113_OG0004171	26
CG11131_OG0001957_OG0	3
CG11134_OG0003251	185
CG11141_OG0006745	549
CG11145_OG0006754	0
CG11147_OG0003729	20411
CG11149_OG0003730	0
CG11151_OG0008256	2734
CG11159_OG0006283	0
CG1116_OG0004164	727
CG11162_OG0008263	1
CG11168_OG0004657	1722
CG11170_OG0006462	63
CG11178_OG0003327	643
CG11180_OG0006625	441
CG11191_OG0007189	978
CG11192_OG0007095	0
CG11200_OG0007088	1191
CG11211_OG0012938	6
CG11226_OG0012166_OG0	0
CG11227_OG0007505	0
CG1124_OG0002090	1342
CG11241_OG0003815_OG0	70
CG11247_OG0009861	224
CG11248_OG0003830_OG0	215
CG11249_OG0009864	0
CG11251_OG0001998	0
CG11257_OG0007039	364
CG11263_OG0001789	139
CG11267_OG0011856	704
CG11269_OG0006458	1
CG11275_OG0002906	1369
CG11279_OG0003924_OG0	192
CG11286_OG0004361	0
CG1129_OG0002085	507
CG11291_OG0003029	8
CG11294_OG0007761	0
CG11298_OG0007031	1
CG11309_OG0010303	726
CG11317_OG0012026	343
CG11318_OG0000756	4
CG11319_OG0009603	458
CG11327_OG0009628	22
CG11333_OG0002657_OG0	0
CG11334_OG0005804	2338
CG11342_OG0011920	63
CG11345_OG0011138	0
CG11349_OG0011131	0
CG11353_OG0011127	34
CG11356_OG0008477	4
CG11357_OG0011126	493
CG1136_OG0010499	2011
CG11367_OG0000806_OG0	144
CG11369_OG0011699	0
CG1137_OG0004303	6
CG11370_OG0003817_OG0	14
CG11377_OG0008723	447
CG11378_OG0007395	524
CG11379_OG0007397	0
CG11380_OG0007400	121
CG11381_OG0007402	0
CG11382_OG0007404	6
CG11384_OG0007396	3
CG1139_OG0004077	0
CG11391_OG0001026_OG0	0
CG11396_OG0010345	254
CG11398_OG0007405	152
CG11403_OG0007406	142
CG11404_OG0012169	0
CG11406_OG0006889	7
CG11409_OG0007766	92
CG11413_OG0011575	1249
CG11414_OG0006019	1927
CG11417_OG0007590	347
CG1142_OG0012974	270
CG11425_OG0009823	770
CG11426_OG0009824	341
CG1143_OG0011104	2966
CG11436_OG0003200	98
CG11437_OG0009825	0
CG11438_OG0009826	60
CG11447_OG0004515	265
CG11449_OG0000981_OG1	0
CG11453_OG0001027_OG0	0
CG11454_OG0001792	226
CG11456_OG0003951	119
CG11459_OG0000135_OG1	27
CG1146_OG0011093	19806
CG11470_OG0000857	1
CG11474_OG0005934	1011
CG11475_OG0005935	0
CG11498_OG0001515	7
CG11504_OG0002630	568
CG11523_OG0009832	245
CG11529_OG0010828	49
CG11537_OG0010640	1328
CG11550_OG0002660	497
CG11560_OG0010817	196
CG11562_OG0008742	173
CG11563_OG0002662	109
CG11566_OG0007496	10
CG11570_OG0004027	2
CG11581_OG0008240	0
CG11583_OG0010538	193
CG11584_OG0008239	0
CG11585_OG0012335	0
CG11586_OG0010534	363
CG11590_OG0001741	454
CG11593_OG0010497	566
CG11594_OG0010492	753
CG11596_OG0007629	926
CG11601_OG0008739	264
CG11608_OG0000142_OG0	0
CG1161_OG0004180	1485
CG11617_OG0008731	1053
CG11619_OG0003864_OG0	106
CG11626_OG0011450	6
CG11629_OG0003739	1
CG11630_OG0009580	13
CG11634_OG0009583	0
CG11635_OG0007156	4
CG11638_OG0007387	289
CG11655_OG0001745_OG0	1014
CG11656_OG0005013	1
CG11658_OG0010025	1166
CG11663_OG0012087	0
CG11664_OG0011395	0
CG11666_OG0012316	0
CG11668_OG0002452	178
CG11670_OG0005008	6
CG11672_OG0004805	2
CG11674_OG0008231	2
CG11679_OG0008511	392
CG11686_OG0002448_OG0	1244
CG11693_OG0004810	0
CG11694_OG0000225_OG0	0
CG11694_OG0000225_OG1	0
CG11695_OG0007879	503
CG11696_OG0007880	308
CG11698_OG0002319_OG0	1
CG11699_OG0007882	659
CG11703_OG0002165_OG0	0
CG11710_OG0001691_OG0	552
CG1172_OG0004189	367
CG11722_OG0001391	480
CG11723_OG0003571	378
CG11726_OG0010048	0
CG11737_OG0001419_OG0	1301
CG11741_OG0001420_OG0	3
CG11752_OG0007995	3295
CG11755_OG0000851	34
CG11756_OG0007997	23
CG11760_OG0004826	512
CG11768_OG0004832	235
CG11771_OG0005200	2469
CG11777_OG0006309	119
CG11779_OG0004481	904
CG11786_OG0012799	10
CG11788_OG0007083	293
CG11790_OG0005187	780
CG11791_OG0012008	3692
CG11807_OG0003009_OG0	638
CG11808_OG0006841	117
CG11811_OG0004058	305
CG11816_OG0008636	0
CG11835_OG0000264_OG0	3034
CG11835_OG0000264_OG1	8431
CG11837_OG0005082	172
CG11841_OG0005083	2021
CG11842_OG0000856_OG1	428
CG11843_OG0011490	404
CG11852_OG0002502_OG0	39
CG11854_OG0005171	305
CG11857_OG0005167	930
CG11858_OG0005166	159
CG11878_OG0000055_OG0	0
CG11878_OG0000055_OG1	2
CG11878_OG0000055_OG2	12
CG11882_OG0005094	328
CG11883_OG0006313	2285
CG11885_OG0003355	78
CG11892_OG0005161	537
CG11893_OG0000039_OG2	449
CG11899_OG0005100	1023
CG11902_OG0005155	290
CG11906_OG0001618	349
CG11911_OG0008747	4
CG11912_OG0008746	0
CG11920_OG0005183	152
CG11927_OG0003556	664
CG11929_OG0011773	0
CG11961_OG0001155_OG0	520
CG11964_OG0004848	171
CG11970_OG0004849	1150
CG11975_OG0004850	829
CG11977_OG0012457_OG0	0
CG11980_OG0002337	162
CG11983_OG0004852	23
CG11986_OG0004855	198
CG11997_OG0004862	3
CG11999_OG0004179	372
CG12003_OG0004112	0
CG12004_OG0011286	3521
CG12009_OG0010662	1
CG12010_OG0010671	168
CG12011_OG0011025	0
CG12012_OG0010672	288
CG12016_OG0010666	573
CG12017_OG0010661	0
CG12020_OG0011042	0
CG12024_OG0011050	457
CG12025_OG0011053	833
CG12035_OG0011029	0
CG12038_OG0011331	95
CG12054_OG0000497	1429
CG12056_OG0003138	327
CG12057_OG0003139	12
CG12061_OG0000938_OG0	0
CG12065_OG0007412	3393
CG12069_OG0001519	1
CG12071_OG0011553	92
CG12071_OG0013484	94
CG12075_OG0007754	2114
CG1208_OG0004248	1408
CG12081_OG0007411	832
CG12084_OG0011296	3007
CG12091_OG0011293	7740
CG12093_OG0011111	1200
CG12096_OG0008559	452
CG12099_OG0011289	9024
CG12104_OG0011284	218
CG12105_OG0004111	1805
CG12106_OG0007586	132
CG12107_OG0006719	121
CG12111_OG0007413	7
CG12112_OG0012598_OG0	190
CG12115_OG0007587	0
CG12116_OG0008625	799
CG12118_OG0007585	2409
CG12121_OG0007579	1231
CG12123_OG0003325	173
CG12128_OG0002879	256
CG12129_OG0002878	186
CG1213_OG0002105	201
CG12134_OG0006319	86
CG12147_OG0004192	0
CG12155_OG0003210	620
CG12159_OG0002860	269
CG12164_OG0006760	26
CG12170_OG0002098	1210
CG12171_OG0004222	322
CG12173_OG0004172	113
CG12177_OG0008262	1689
CG1218_OG0002103	169
CG12182_OG0011099	139
CG12194_OG0008975	287
CG12204_OG0001687	188
CG12206_OG0008131	14
CG12209_OG0002818	9
CG12213_OG0002418	820
CG12219_OG0007713	419
CG12224_OG0000651_OG1	28
CG12231_OG0003119	0
CG12236_OG0008414	384
CG12237_OG0007424	821
CG12239_OG0001754	11
CG12241_OG0001396	493
CG12253_OG0011818	100
CG12256_OG0004947	26
CG12259_OG0005539	296
CG12268_OG0005336	1927
CG1227_OG0004337	199
CG12278_OG0004413	0
CG12279_OG0004445	176
CG12288_OG0009457	5
CG12289_OG0010046	0
CG12290_OG0002618	1936
CG12299_OG0009634	307
CG12301_OG0001981	233
CG12307_OG0009694	3
CG1231_OG0011372	3
CG12316_OG0009955	740
CG12320_OG0005053	40
CG12321_OG0001064_OG0	399
CG12325_OG0002854	278
CG1233_OG0011370	779
CG1234_OG0004335	364
CG12341_OG0002848	251
CG12343_OG0002853	475
CG12344_OG0002855	1176
CG12355_OG0012373	121
CG1236_OG0002100	337
CG12362_OG0000821_OG0	0
CG12374_OG0007223	1
CG12375_OG0009777	1091
CG12379_OG0008514	60
CG12384_OG0006229	990
CG1239_OG0004237	54
CG12395_OG0001736	2
CG12398_OG0008359	1
CG12402_OG0002224_OG0	26
CG12420_OG0002594_OG0	8
CG12426_OG0005340	0
CG12438_OG0003802	0
CG12439_OG0009296	0
CG12446_OG0001786_OG0	0
CG12448_OG0009145	0
CG1246_OG0011105	74
CG12464_OG0011955	0
CG12470_OG0007846	12
CG12479_OG0008243	0
CG12480_OG0008242	0
CG12481_OG0008237	0
CG12490_OG0000233_OG1	0
CG12496_OG0007599	0
CG12498_OG0008105	0
CG12499_OG0002285_OG0	375
CG12502_OG0011339	10
CG12507_OG0008176	2
CG12511_OG0009568	0
CG12516_OG0005410	0
CG12517_OG0009649	0
CG12520_OG0010149	128
CG12521_OG0012944	0
CG12531_OG0008272	101
CG12535_OG0008128	3
CG12539_OG0008363	0
CG12540_OG0008220	0
CG12541_OG0007825	521
CG12560_OG0012234	484
CG12567_OG0012740	616
CG12576_OG0001784_OG0	4005
CG12581_OG0001679_OG0	3173
CG12589_OG0011424	8
CG12590_OG0011977	0
CG12594_OG0005596	29
CG12607_OG0011139	0
CG12609_OG0008677	0
CG12617_OG0003653	0
CG12620_OG0009462	0
CG12637_OG0008050	0
CG12643_OG0007518	39
CG1265_OG0010531	6926
CG12655_OG0000445_OG2	1618
CG12659_OG0007410	35
CG12661_OG0007749	0
CG12662_OG0007747	0
CG12672_OG0007868	39
CG12674_OG0003570	4
CG12679_OG0001731_OG0	0
CG12680_OG0001718	0
CG12682_OG0012323	2
CG12691_OG0007931	0
CG12692_OG0000634_OG0	0
CG12693_OG0012106	1
CG12698_OG0008169	1
CG12699_OG0000230_OG1	1
CG12702_OG0001192	81
CG12708_OG0000271_OG0	12
CG12708_OG0000271_OG0.2	1
CG1271_OG0010635	815
CG12713_OG0003881_OG0	19
CG12716_OG0008438	2
CG12723_OG0008557	1
CG12728_OG0000928_OG0	87
CG12729_OG0011725	3
CG1273_OG0010536	4
CG12730_OG0007375	338
CG12744_OG0000893	76
CG12746_OG0004208	2075
CG1275_OG0011072	1143
CG12768_OG0001283_OG0	324
CG12769_OG0007187	165
CG12773_OG0003140	651
CG12782_OG0012281	0
CG12783_OG0000743_OG0	0
CG12784_OG0005236	0
CG12795_OG0008825	190
CG12811_OG0002240	280
CG12817_OG0002595_OG0	39
CG12818_OG0004897	114
CG12822_OG0001599	1132
CG12825_OG0001130_OG1	104
CG12826_OG0002951	8
CG12828_OG0011622	0
CG12831_OG0011623_OG0	0
CG12836_OG0002963_OG0	65
CG12848_OG0006045	397
CG12849_OG0011577	0
CG12851_OG0005862	122
CG12857_OG0006163	0
CG12860_OG0006154	3
CG12861_OG0006153	0
CG12862_OG0011585_OG0	6
CG12863_OG0011584	86
CG12866_OG0002772	0
CG12868_OG0001564	251
CG12869_OG0006145	153
CG12869_OG0006146	38
CG12877_OG0001472_OG0	1175
CG1288_OG0001350	0
CG12880_OG0005345	6
CG12883_OG0001474	96
CG12885_OG0001477	358
CG12895_OG0006308	624
CG12909_OG0002821	105
CG12910_OG0006305	52
CG12911_OG0006304	2
CG12914_OG0002819	0
CG12917_OG0002815	2
CG12920_OG0006291	1
CG12926_OG0006349	320
CG12929_OG0006357	69
CG12934_OG0006315	0
CG12935_OG0002846	168
CG12942_OG0001596_OG0	156
CG12945_OG0004570	574
CG12947_OG0004568	38
CG12948_OG0004558	134
CG12963_OG0001641_OG0	1
CG12964_OG0002996_OG0	1
CG12970_OG0006808	7
CG12971_OG0010294	19
CG12974_OG0010307	24
CG12983_OG0010332	2
CG12984_OG0003949	2
CG12985_OG0000915	3
CG12986_OG0011685	0
CG1299_OG0000523_OG0	4995
CG12990_OG0007696	6
CG12991_OG0007703	1800
CG12992_OG0011688	31
CG12994_OG0007707	0
CG12995_OG0008599	0
CG12998_OG0011739	1
CG13000_OG0011738	0
CG13001_OG0008580	131
CG13002_OG0008577	885
CG13003_OG0008572	4064
CG13004_OG0008570	203
CG13005_OG0008567	45
CG13008_OG0008305	5
CG13010_OG0003260	14
CG13012_OG0008317	724
CG13014_OG0008547	303
CG13016_OG0006536	172
CG13018_OG0006537	183
CG13021_OG0003241	0
CG13022_OG0010698	24
CG13023_OG0010699	0
CG13024_OG0010708	373
CG13026_OG0010716	691
CG13028_OG0004010	2
CG13031_OG0012200	165
CG13032_OG0004014_OG0	0
CG13033_OG0010736	1
CG13038_OG0010761	1
CG13039_OG0010762	0
CG1304_OG0000265_OG0	0
CG1304_OG0000265_OG1	0
CG13040_OG0010763	0
CG13041_OG0000280_OG0	1
CG13041_OG0000280_OG0.2	14
CG13042_OG0010767	5
CG13043_OG0000281_OG0	2
CG13043_OG0000281_OG1	1
CG13044_OG0010768	0
CG13045_OG0000814	0
CG13046_OG0010771	1
CG13047_OG0010772	0
CG13048_OG0010773	0
CG13049_OG0010774	0
CG13051_OG0011898	0
CG13053_OG0010778	0
CG13054_OG0010779	0
CG13055_OG0010780	26
CG13056_OG0010757	1
CG13058_OG0004021	0
CG13059_OG0010764	1
CG13062_OG0010766	3
CG13064_OG0010775	0
CG13065_OG0010776	0
CG13066_OG0012201	0
CG13068_OG0002030_OG1	1
CG13069_OG0004022	0
CG1307_OG0004308	549
CG13070_OG0012202	0
CG13071_OG0011899	0
CG13073_OG0012731_OG0	36
CG13074_OG0010797	48
CG13075_OG0000216_OG0	7
CG13075_OG0000216_OG1	4
CG13077_OG0009097	18
CG13078_OG0003575_OG0	0
CG13081_OG0003574	0
CG13082_OG0009094	18
CG13083_OG0009084	0
CG13084_OG0009083	1
CG13085_OG0001922	39
CG13086_OG0003709	20
CG13088_OG0001266	169
CG1309_OG0010533	1555
CG13096_OG0003720	213
CG13097_OG0001923	351
CG13101_OG0009304	537
CG13102_OG0009298	0
CG13108_OG0009295	24
CG13110_OG0011792	0
CG13113_OG0001247_OG0	0
CG13114_OG0009279	1
CG13116_OG0001878	812
CG13123_OG0001877	39
CG13124_OG0003502	27213
CG13126_OG0003515	192
CG13127_OG0001844	0
CG13131_OG0000790_OG0	0
CG13133_OG0003525	2003
CG1314_OG0011674	1
CG13144_OG0009363	176
CG13148_OG0007214	9
CG13151_OG0006215	88
CG13154_OG0006206	0
CG13155_OG0006196	2
CG13157_OG0002779	0
CG1316_OG0000430_OG0	1253
CG13168_OG0006184	0
CG1317_OG0011084	3724
CG13170_OG0006182	1
CG13171_OG0006180	0
CG13177_OG0012831	145
CG13185_OG0002928	335
CG13186_OG0006594	0
CG13192_OG0006567	287
CG13193_OG0006565	0
CG13196_OG0006560	85
CG13197_OG0006563	836
CG13202_OG0001123_OG0	14
CG13203_OG0006235	186
CG13204_OG0006233	436
CG13215_OG0002793_OG0	95
CG13216_OG0001568_OG0	0
CG13218_OG0002791_OG0	1
CG13220_OG0001573_OG0	1721
CG13223_OG0001571_OG0	0
CG13226_OG0002794_OG0	276
CG13227_OG0006218_OG0	0
CG13228_OG0011587_OG0	0
CG13229_OG0002786_OG0	43
CG13229_OG0002787_OG0	778
CG13231_OG0006217	0
CG13239_OG0009815	3
CG1324_OG0007509	0
CG13243_OG0009147	0
CG13247_OG0010378	4
CG13248_OG0010371	115
CG13250_OG0011870	16
CG13251_OG0010355	103
CG13252_OG0003952	863
CG13258_OG0009399	16
CG13272_OG0008882	2
CG13280_OG0008881	0
CG13282_OG0008887	2
CG13285_OG0010583	103
CG13287_OG0010216	0
CG13288_OG0010220	0
CG13293_OG0003937	134
CG13295_OG0010231	1124
CG13297_OG0010242	1
CG13299_OG0011864	0
CG13300_OG0003943	31
CG13305_OG0011196	9
CG13306_OG0011204	532
CG13308_OG0004102	0
CG13309_OG0011211	1
CG13310_OG0011207	2
CG13312_OG0011210	0
CG13313_OG0004105_OG0	0
CG13314_OG0011224	42
CG13315_OG0011237	956
CG13318_OG0004834	73
CG13319_OG0006667	250
CG13321_OG0006673	1
CG13326_OG0006545	0
CG13330_OG0007271	0
CG13331_OG0007273	107
CG13332_OG0007274	36
CG13334_OG0007281	5
CG13337_OG0011662	3
CG13339_OG0007296	181
CG13344_OG0007304	217
CG13358_OG0007351	42
CG13359_OG0012499	8
CG13360_OG0010145	516
CG13361_OG0003189	1
CG13362_OG0007862	5
CG13364_OG0001174_OG0	5
CG13365_OG0007831	541
CG13367_OG0003188_OG0	349
CG13369_OG0003181	1418
CG13375_OG0007847	13
CG13377_OG0007849	401
CG13380_OG0010135	0
CG13384_OG0003473	734
CG13385_OG0012520	0
CG13386_OG0003471	0
CG1339_OG0006721	3
CG13390_OG0003479	240
CG13392_OG0003476	152
CG13397_OG0003469	18
CG13398_OG0003468	263
CG13403_OG0008236	1
CG13404_OG0008224	121
CG13405_OG0011376	0
CG13407_OG0004768	2
CG13408_OG0004770	20
CG13409_OG0004775	156
CG13423_OG0007099	3
CG13426_OG0011654	1
CG13427_OG0003049	209
CG13428_OG0007100	101980
CG13430_OG0001658	227
CG13436_OG0006622	43
CG13437_OG0006285	106
CG13438_OG0006243	0
CG1344_OG0012226	192
CG13442_OG0006244	0
CG13443_OG0006248	0
CG13445_OG0003880	4
CG13449_OG0009980	9
CG13454_OG0003875_OG0	0
CG13455_OG0009966	0
CG13457_OG0001288	2
CG13458_OG0004037	3698
CG13460_OG0010841	3
CG13465_OG0000343_OG0	0
CG13471_OG0004048	0
CG13473_OG0010860	0
CG13474_OG0004049	0
CG13476_OG0012898	1
CG13481_OG0000339_OG0	12
CG13481_OG0000339_OG1	0
CG13484_OG0010886	153
CG13488_OG0001544_OG1	0
CG13492_OG0005946	5
CG13501_OG0005936	1
CG13502_OG0005931	180
CG13502_OG0012991	29
CG13506_OG0007028	10682
CG13510_OG0006998	87
CG13511_OG0006997	9
CG13516_OG0006995	235
CG13526_OG0006986	0
CG13527_OG0006984	0
CG13531_OG0006978	773
CG13532_OG0006975	56
CG13538_OG0005981	0
CG13539_OG0012044	1
CG1354_OG0007555	1202
CG13541_OG0012280	0
CG13544_OG0005976	0
CG13545_OG0012580	5
CG13551_OG0000540_OG1	124
CG13551_OG0012048	527
CG13557_OG0012477	0
CG13558_OG0001556	0
CG13559_OG0012047	5
CG13561_OG0011643	1
CG13562_OG0011631	2
CG13575_OG0006892	12
CG13577_OG0001150_OG0	0
CG13578_OG0006898	216
CG13579_OG0006013	46
CG1358_OG0006724	776
CG13581_OG0002746	0
CG13585_OG0011574	1252
CG13587_OG0006025	0
CG13594_OG0006033	52
CG13599_OG0005537	13
CG1360_OG0006725	21
CG13601_OG0005534	445
CG13603_OG0005332	1008
CG13605_OG0005319	577
CG13606_OG0005306	272
CG13607_OG0005318	128
CG13609_OG0012982	3
CG13613_OG0005278	0
CG13614_OG0002525_OG0	0
CG13615_OG0002524	0
CG13616_OG0005272	28
CG13618_OG0005267	72
CG13622_OG0005268	9
CG13623_OG0005265	665
CG13625_OG0004618	385
CG13627_OG0004629	135
CG13630_OG0004630	989
CG13631_OG0004635	761
CG13634_OG0004637	0
CG13641_OG0004650	30
CG13643_OG0002274	33
CG13653_OG0002504	0
CG13654_OG0005174	76
CG13663_OG0011496	245
CG13667_OG0004090_OG0	157
CG13670_OG0011168	13
CG13671_OG0004086_OG0	202
CG13675_OG0000560_OG2	1
CG13676_OG0003984	152
CG13678_OG0000129_OG3	0
CG1368_OG0008241	0
CG13685_OG0010463	39
CG13689_OG0008772	29
CG13690_OG0008752	2
CG13692_OG0008754	26
CG13698_OG0010125	639
CG13699_OG0003907_OG0	1
CG13705_OG0010610	15
CG13707_OG0010613	168
CG13708_OG0010614	81
CG1371_OG0006292	780
CG13711_OG0010618	0
CG13712_OG0010619	0
CG13713_OG0010620	0
CG13716_OG0010627	7
CG13720_OG0004084	0
CG13721_OG0012208	0
CG13722_OG0011130	228
CG13723_OG0010915	0
CG13724_OG0010917	0
CG13725_OG0010918	0
CG13727_OG0004055	0
CG13728_OG0010923	0
CG13731_OG0011910	17
CG13733_OG0010089	0
CG13738_OG0011907	66
CG13739_OG0002891	4
CG13743_OG0006405	144
CG13744_OG0006409	0
CG13747_OG0006408	1
CG13748_OG0006626	2
CG13751_OG0001660_OG0	392
CG13760_OG0007606	290
CG13766_OG0009602	285
CG13771_OG0009612	1
CG13775_OG0003750_OG0	170
CG13784_OG0000956_OG0	414
CG13786_OG0003631	0
CG13796_OG0001883_OG0	953
CG13801_OG0000219_OG0	0
CG13801_OG0000219_OG1	0
CG13806_OG0011077	0
CG13807_OG0011075	173
CG13810_OG0011066	8
CG13813_OG0010189	18
CG13829_OG0011464	3
CG13833_OG0004687	8561
CG13837_OG0002276	0
CG13838_OG0011993	0
CG13841_OG0004694	473
CG13842_OG0004706	38
CG13847_OG0004737	7
CG13850_OG0004743	1037
CG13855_OG0004744	198
CG13856_OG0004745	45
CG13857_OG0004746	5
CG13862_OG0004760	0
CG13868_OG0007089	37900
CG13868_OG0013578	7456
CG13869_OG0007075	5
CG1387_OG0008528	1
CG13870_OG0007093	180
CG13871_OG0003047	3
CG13872_OG0007071	0
CG13875_OG0011381	151
CG13876_OG0001334_OG0	154
CG13877_OG0011937	360
CG13884_OG0000403_OG0	0
CG13887_OG0011343	2606
CG13891_OG0002060	5
CG13893_OG0011360	1415
CG13894_OG0004129	69
CG13895_OG0004128	560
CG13901_OG0011344	264
CG13907_OG0011337	6498
CG13912_OG0011325	46
CG13917_OG0011285	7770
CG13919_OG0011274	84
CG13920_OG0011271	5721
CG13921_OG0011032	62
CG13924_OG0011054	44
CG13926_OG0011282	200
CG13928_OG0011279	773
CG13930_OG0011024	14
CG13931_OG0004073	31
CG13933_OG0011036	1178
CG13937_OG0011056	2495
CG13949_OG0003375	9
CG13950_OG0003376	52
CG13954_OG0006374	81
CG13955_OG0002890_OG0	12
CG13962_OG0012240	0
CG13970_OG0009133_OG0	0
CG13972_OG0005361	11
CG13983_OG0002696	0
CG13991_OG0000661_OG1	1
CG13992_OG0002070_OG0	1
CG13994_OG0011942	261
CG13995_OG0000538_OG0	98
CG13999_OG0000662_OG0	109
CG14005_OG0001926	179
CG14006_OG0001927	0
CG14007_OG0009567	135
CG14011_OG0003731	2
CG14013_OG0003734	0
CG14014_OG0009443	0
CG14015_OG0009446	185
CG14017_OG0003733	0
CG14020_OG0003686	76
CG14022_OG0008831	3383
CG14024_OG0003410_OG0	11
CG14034_OG0008836	2
CG14036_OG0008842	0
CG14042_OG0001816	83
CG14043_OG0003425	376
CG14044_OG0008964	80
CG14050_OG0000684	12
CG14052_OG0007777	10
CG14053_OG0012099	1
[truncated: 9,910 more rows]
