# Supplementary material for: Evolution of chemosensory tissues and cells across ecologically diverse Drosophilids
Source: Nat Commun. 2024 Feb 5;15:1047. doi: 10.1038/s41467-023-44558-4 (PMC10844241; doi:10.1038/s41467-023-44558-4)
Supplement: Supplementary file 18 — Supplementary Data 15 [file 41467_2023_44558_MOESM18_ESM.zip › all_count_tables_renamed/EREF3ML_counts_trim_genes_FBids_1_1_sorted.txt]

128up_OG0006588	560
14-3-3epsilon_OG0002478	6012
14-3-3epsilon_OG0001126_OG1	19552
140up_OG0004534	606
18w_OG0003044	3485
26-29-p_OG0010897	5584
2mit_OG0000576_OG0	54
5-HT1A_OG0006644	88
5-HT1B_OG0006647	113
5-HT2A_OG0000287_OG0	11
5-HT2B_OG0011472	72
5-HT7_OG0005777	102
5PtaseI_OG0005188	824
7B2_OG0004187	1156
a_OG0006460	2060
a10_OG0010691	2
a5_OG0009037	11
a6_OG0007651	454
AANATL2_OG0003640	106
AANATL4_OG0000091_OG1	0
AANATL7_OG0007605	11
Aasdh_OG0001831	296
Aatf_OG0001947	497
aay_OG0011265	4252
ab_OG0009683	477
ab_OG0009684	45
ABCB7_OG0011281	3347
Pmp70_OG0003257	4977
Abd-B_OG0005000	0
Abi_OG0002227_OG0	1001
Abl_OG0010722	2608
abo_OG0009656	560
Abp1_OG0010565	642
abs_OG0003097	419
ac_OG0007843	0
Ac13E_OG0008321	1751
Ac3_OG0009573	401
Ac78C_OG0010320	139
Acam_OG0000252_OG0	0
Acam_OG0000252_OG1	0
Acam_OG0005131	0
CG9149_OG0011313	1298
Acbp1_OG0009246	597
Acbp2_OG0010415	696
Acbp4_OG0000311_OG0	78
Acbp4_OG0000311_OG1	0
Acbp6_OG0010414	42
ACC_OG0007193	8760
AcCoAS_OG0000812	5365
Ace_OG0000652_OG0	419
Acer_OG0000953_OG0	7858
Acer_OG0003808	744
Acf_OG0002671	1378
Achl_OG0002770	200
acj6_OG0008333	0
acj6_OG0008334	20
Ack_OG0010507	4770
Ack-like_OG0006546	778
Acn_OG0009540	4049
CG5009_OG0006075	3146
Acox57D-d_OG0006913	185
Acox57D-p_OG0001151	1157
Acp1_OG0009317	703
Acp32CD_OG0009664	0
Acp65Aa_OG0003939	1
Acph-1_OG0001513	207
CG12512_OG0008829	2065
CG18155_OG0007972	11
Acsl_OG0007133	7300
Act42A_OG0000022_OG0	21838
Act42A_OG0000022_OG1	380223
Act42A_OG0000022_OG3	38824
Act42A_OG0000022_OG4	124164
Act42A_OG0000022_OG5	1594
Actn_OG0003148_OG0	100960
Actn3_OG0011403_OG0	0
ACXB_OG0000046_OG0	1
ACXB_OG0000046_OG1	7
ACXB_OG0000046_OG2	0
ACXB_OG0000046_OG2.2	2
ACXD_OG0004078_OG0	25
Acyp_OG0009408	0
Acyp2_OG0011498	935
Ada_OG0002342	49
Ada1-2_OG0003777_OG0	225
Ada2a_OG0005051	77
Ada2b_OG0004799	282
Ada3_OG0007872	1049
AdamTS-A_OG0005247	6292
AdamTS-A_OG0012010	41
AdamTS-B_OG0008089	6172
Adar_OG0007649	2879
Adat1_OG0003596	30
Adck1_OG0006032	635
Adck5_OG0010063	1270
ADD1_OG0006579	524
Adf1_OG0001636_OG0	377
Adgf-A_OG0001991_OG0	0
Adgf-A_OG0003900	80
Adgf-A2_OG0010109	3
Adgf-B_OG0010108	1
Adgf-C_OG0001030_OG0	22
Adgf-D_OG0002208_OG0	473
Adgf-E_OG0006152	0
Adh_OG0003395_OG0	140
Adi1_OG0010940	1579
AdipoR_OG0004727	7890
CG3809_OG0004951	0
AdenoK_OG0003918_OG0	2222
Ady43A_OG0002958	3147
AdoR_OG0005733	160
adp_OG0006108	1270
AdSS_OG0000854_OG0	15632
Aduk_OG0004873	624
Ae2_OG0010984	2322
CG6512_OG0010913	9863
aft_OG0006080	322
Afti_OG0005567	466
Ag5r_OG0008212	2
Ag5r2_OG0008213	9
AGBE_OG0007237	9120
AgmNAT_OG0001753	38
ago_OG0010530	2802
AGO1_OG0007307	2157
AGO2_OG0000119_OG0	7123
Agpat1_OG0008448	643
Agpat2_OG0003465	707
Agpat3_OG0004018	2161
Agpat4_OG0004019_OG0	1058
ADPS_OG0002932	533
agt_OG0001016_OG0	32
Spat_OG0007723	242
Ahcy_OG0001195_OG0	1418
AhcyL1_OG0011110	1861
AIF_OG0001225	950
AIMP1_OG0007108	1143
AIMP2_OG0009977	1482
AIMP3_OG0005998	482
Adk1_OG0010829	8922
Adk3_OG0005467	868
Ak6_OG0007201	233
Akap200_OG0000367_OG0	209
Akh_OG0010512	15
AkhR_OG0009627	103
akirin_OG0010441	1753
Akr1B_OG0001292	3428
Akt1_OG0005415	3511
al_OG0008749	396
Aladin_OG0007570	364
AlaRS_OG0003477	1636
AlaRS-m_OG0010596	1661
Alas_OG0006853	6109
alc_OG0006389	6053
Ald1_OG0005647	222024
Ald2_OG0005645	2
Aldh_OG0003615	16404
Aldh-III_OG0006742	9497
Aldh7A1_OG0003841_OG0	139
Alg-2_OG0001588_OG0	1115
Alg1_OG0002607_OG0	954
Alg10_OG0000709_OG0	141
Alg11_OG0012170	905
CG8412_OG0004562	1120
Alg14_OG0001194_OG0	94
Alg2_OG0010641	640
Alg3_OG0003012	34
Alg3_OG0006966	409
CG5287_OG0001281	506
CG5287_OG0003790	455
Alg9_OG0005173	291
Alh_OG0004317	2029
Alh_OG0004319	984
Alh_OG0011430	432
alien_OG0009301	2737
ALiX_OG0005343	6982
Alk_OG0006414	4913
CG12179_OG0001176_OG0	105
Alp1_OG0010289	0
Alp10_OG0010194	39
Alp11_OG0008522	30
Alp12_OG0003717	1231
Alp13_OG0001034	565
Alp2_OG0000261_OG0	0
Alp2_OG0000261_OG1	1
Alp4_OG0005779	5199
Alp6_OG0006360	26
Alp7_OG0003030	1
Alp9_OG0003931	4
alph_OG0000083_OG0	2
alph_OG0005113	3391
alpha-Catr_OG0006852	876
alpha-Est1_OG0004357	765
alpha-Est10_OG0004350	3557
alpha-Est2_OG0000314	279
alpha-Est3_OG0004356	2220
alpha-Est6_OG0004354	4
alpha-Est7_OG0001351	2841
alpha-Est8_OG0004352	1831
alpha-Est9_OG0004351	1972
alpha-Man-Ia_OG0003130	252
alpha-Man-Ia_OG0003131	1576
alpha-Man-Ia_OG0001168	1239
alpha-Man-Ib_OG0005087	681
alpha-Man-Ic_OG0011549	1
alpha-Man-IIa_OG0004878	1065
alpha-Man-IIb_OG0005229	1012
alpha-PheRS_OG0008296	780
alpha-Spec_OG0011040	48190
alpha4GT1_OG0000948	526
alphaCOP_OG0011275	4670
alphaSnap_OG0010384	3141
alphaTub67C_OG0010998	3
Alr_OG0008278	676
alrm_OG0002498	267
Als2_OG0009863	2208
alt_OG0004894	2413
aly_OG0004083	7
Ama_OG0002112	4
Amacr_OG0009433	949
amd_OG0001918	452
Amnionless_OG0008741	41
amon_OG0011540	1693
amos_OG0003702_OG0	0
AMPdeam_OG0008245	10234
Amph_OG0007204	13023
AMPKalpha_OG0001698	12897
Amt_OG0004607	203
Amun_OG0008385	4062
amx_OG0007575	355
Amy-p_OG0000157_OG0	1
Amy-p_OG0000157_OG0.2	24
Amyrel_OG0006416	0
ana_OG0006403	57
ana1_OG0002269	702
ana2_OG0007120	207
ana3_OG0006194	25
Ance-2_OG0003658	5
Ance-3_OG0001891_OG0	1021
Ance-3_OG0009407	1171
Ance-4_OG0006406	338
Ance-5_OG0005870	1304
anchor_OG0010100	1189
Andorra_OG0011741	0
Ank2_OG0010460	7548
Ankle2_OG0000780	2209
l(2)35Be_OG0003404_OG0	185
anox_OG0007490	1675
Ant2_OG0008041	110
antdh_OG0008007	6
Antp_OG0002113	880
antr_OG0007227	18
AnxB10_OG0008082	9566
AnxB11_OG0008196	2304
AnxB9_OG0004410	21065
aop_OG0003458	1977
aos_OG0010741	2377
Aos1_OG0002145_OG0	324
AOX1_OG0005242	3185
AOX2_OG0000143_OG0	3268
AOX2_OG0000143_OG1	6
AOX4_OG0001465	0
ap_OG0005832	669
AP-1-2beta_OG0008273	4415
AP-1gamma_OG0007680	4651
AP-1mu_OG0005553	1777
AP-1sigma_OG0005334	1720
AP-2alpha_OG0008751	2383
AP-2mu_OG0004736	2035
AP-2sigma_OG0004385	917
Apc_OG0005387	2771
APC10_OG0005888	196
Apc2_OG0005308	121
APC4_OG0003171_OG0	291
APC7_OG0001703	88
ApepP_OG0000963	1064
aph-1_OG0003552_OG0	321
aPKC_OG0006607	357
aPKC_OG0006608	1714
aPKC_OG0006609	131
Aplip1_OG0011323	915
apn_OG0002443_OG0	0
apolpp_OG0012638	9317
app_OG0010830	899
APP-BP1_OG0010070	157
Appl_OG0007834	3333
Aprt_OG0004075	267
Aps_OG0010085	2686
apt_OG0002733	1359
CG18815_OG0010034	2781
AQP_OG0007242	9986
aqrs_OG0005393	0
aqz_OG0001049_OG1	15374
ara_OG0009939	1312
aralar1_OG0001518	2777
Arc1_OG0002768_OG0	10906
Arc2_OG0006127	1252
Arc42_OG0001370_OG0	1013
Archease_OG0002289_OG0	347
Arf51F_OG0006831	1970
Arf79F_OG0012164	5323
ArfGAP1_OG0010836	1091
ArfGAP3_OG0003816_OG0	1389
Arfip_OG0005451	651
Arfrp1_OG0007681	380
arg_OG0003183	84
arg_OG0007835	81
Argk_OG0011233	253391
Argk_OG0011925	9360
Argl_OG0009800	549
CG31469_OG0002209_OG0	204
ArgRS_OG0008151	812
ArgRS-m_OG0004367	431
ari-1_OG0007878	5498
ari-2_OG0003028	1919
Arl1_OG0010003	589
Arl2_OG0004816	128
Arl5_OG0011164	316
Arl6_OG0007042	159
Arl6IP1_OG0004993	855
Arl8_OG0004797	1369
arm_OG0007636	10242
armi_OG0002027	117
Arp1_OG0004441	2948
Arp10_OG0007423	1259
Arp2_OG0001770	1196
Arp3_OG0010555	1040
Arp5_OG0001448_OG0	282
Arp53D_OG0011600	0
Arp6_OG0008512	460
Arp8_OG0007614	637
Arpc1_OG0009187	3044
Arpc2_OG0009417	1164
Arpc3A_OG0005226	826
Arpc3B_OG0008590	33
Arpc4_OG0008719	1075
Arpc5_OG0008957	518
arr_OG0007264	1431
Arr1_OG0009490	19
Arr2_OG0004099	22
Ars2_OG0005840	5567
Art1_OG0004911	523
Art2_OG0008773	9
Art3_OG0004604	210
Art4_OG0004574	168
Art6_OG0004528_OG0	0
Art7_OG0001547_OG0	478
Art8_OG0009662	111
Art9_OG0002219_OG0	0
Arts_OG0000486_OG0	1666
aru_OG0003377	5779
Arv1_OG0013036	88
arx_OG0009914	36
Asap_OG0007180	2612
Asator_OG0002682_OG1	1805
Asciz_OG0010646	87
ase_OG0007840	3
asf1_OG0009889	407
ash1_OG0000982_OG0	186
ash2_OG0004623	829
Ask1_OG0004518	4218
asl_OG0004217	96
AsnRS_OG0003707	2473
AsnRS-m_OG0006452	319
AsnS_OG0000992	194
asp_OG0004633	0
Asph_OG0006509	40315
ASPP_OG0006932	8905
CG9572_OG0008488	51012
AspRS_OG0006665	2863
AspRS-m_OG0008886	1967
asrij_OG0006972	1766
asRNA:CR31429_OG0002339_OG0	228
asRNA:CR42743_OG0003772_OG0	1
asRNA:CR43299_OG0012338_OG0	1
asRNA:CR43426_OG0012535_OG0	0
asRNA:CR43454_OG0002277_OG0	314
asRNA:CR43463_OG0001607_OG0	199
asRNA:CR43809_OG0003675_OG0	432
asRNA:CR44106_OG0002406_OG0	3
asRNA:CR44169_OG0002969_OG0	9
asRNA:CR44179_OG0001455_OG0	1937
asRNA:CR44372_OG0000331_OG0	4
asRNA:CR44372_OG0000331_OG1	0
asRNA:CR44894_OG0012090_OG0	4
asRNA:CR45044_OG0005605_OG0	21
asRNA:CR45195_OG0000203_OG0	761
asRNA:CR45195_OG0000203_OG1	1219
asRNA:CR45350_OG0001645_OG0	1339
asRNA:CR45943_OG0010336	402
asRNA:CR46029_OG0000226_OG0	2
asRNA:CR46029_OG0000226_OG1	3
asRNA:CR46139_OG0003106_OG0	30
asRNA:CR46246_OG0011916	13
asRNA:CR46354_OG0002193_OG0	272
asRNA:CR46473_OG0000925_OG0	49
Ass_OG0001346	101
ast_OG0003560	350
AstA_OG0004634	2
AstA-R1_OG0000689	89
AstA-R2_OG0005396	14
AstC_OG0009668	0
AstC-R1_OG0010134	5
AstC-R2_OG0001295_OG0	28
AstCC_OG0009669	2
asun_OG0002419_OG0	212
Asx_OG0006138	1765
Atac1_OG0003748_OG0	314
Atac2_OG0009508	417
Atac3_OG0000828	459
Tat_OG0001330	2249
Ate1_OG0003045	1798
Atet_OG0003384	2816
Atf-2_OG0006059	583
Atf3_OG0007763	2240
Atg1_OG0009929	225
Atg1_OG0009931	2381
Atg10_OG0001598	86
Atg101_OG0008681	1391
Atg12_OG0011904	522
Atg13_OG0004817	1041
Atg14_OG0005089	1319
Atg16_OG0005703	759
Atg17_OG0004232	3676
Atg18a_OG0011152	2497
Atg18b_OG0001271_OG0	1666
Atg2_OG0011112	4404
Atg3_OG0009922	1079
Atg4a_OG0009014	1422
Atg4b_OG0005256	1083
Atg5_OG0007974	599
Atg6_OG0005323	1035
Atg7_OG0006714	526
Atg8a_OG0008043	15164
Atg8b_OG0005571	0
Atg9_OG0006487	2375
atilla_OG0011822	14356
atk_OG0010362	24
atl_OG0001399	13912
atms_OG0004154	913
ato_OG0004804	0
Atox1_OG0012695	1048
ATP6AP2_OG0004869	16375
ATP7_OG0008369	2105
ATP8A_OG0007260	7865
ATP8A_OG0007261	72
Atpalpha_OG0002140	46832
ATPCL_OG0006680	5352
ATPsynB_OG0010987	31265
ATPsynbeta_OG0005823	138860
ATPsynbetaL_OG0001317	21
ATPsynC_OG0005792	73193
ATPsynCF6_OG0005500	17651
ATPsynCF6L_OG0010605	0
ATPsynD_OG0004477	28023
ATPsyndelta_OG0007526	18050
ATPsynE_OG0005568	17522
ATPsynG_OG0009657	15307
ATPsyngamma_OG0005690	39560
ATPsynGL_OG0009315	0
ATPsynO_OG0012619	26922
AttC_OG0000164_OG0	295
AttC_OG0007258	489
AttD_OG0004890	26
Atu_OG0002096	1260
Atx-1_OG0012102	101
Atx2_OG0011501	11736
Atxn7_OG0003444	809
aub_OG0000482_OG0	23
aurA_OG0004964	25
aurB_OG0009647	15
aust_OG0001881	2
aux_OG0003096_OG0	1773
ave_OG0006159	190
Aven_OG0003291	511
awd_OG0002664	8590
Awh_OG0010478	40
axed_OG0010262	765
Axn_OG0005720	1514
axo_OG0003993	489
axo_OG0010625	236
axo_OG0010626	836
axo_OG0010628	100
Axs_OG0008319	1254
Axud1_OG0003447	1052
az2_OG0006736	168
azot_OG0000210_OG0	0
azot_OG0000210_OG1	0
b_OG0009189	12280
B-H1_OG0000267_OG0	702
B-H1_OG0000267_OG1	377
B4_OG0009202	3830
B52_OG0001376_OG0	4432
b6_OG0007653	409
B9d1_OG0005246	378
B9d2_OG0005830	54
bab1_OG0011327	65
bab1_OG0011328	74
bab2_OG0011326	1884
babo_OG0006628	896
babos_OG0007027	2796
Bacc_OG0008947	19238
Bace_OG0000801_OG0	6
baf_OG0003792	1384
bai_OG0005189	2033
Balat_OG0007229	0
Baldspot_OG0010721	1407
ball_OG0001092_OG1	212
bam_OG0005170	0
bap_OG0001358_OG0	0
Bap111_OG0007677	1657
Bap170_OG0000903_OG0	1437
Bap55_OG0005900	521
Bap60_OG0008560	1305
IMPPP_OG0000305_OG1	16092
barc_OG0010291	609
bark_OG0008784	2287
barr_OG0000425_OG0	384
baz_OG0008596	5428
bb8_OG0005496	4
bbc_OG0007266	3106
CG18067_OG0007098	73988
bbg_OG0010871	610
bbg_OG0010872	1825
BBIP1_OG0004876	379
BBS1_OG0010413	166
BBS4_OG0002785_OG0	483
BBS5_OG0002086	302
BBS8_OG0008755	250
BBS9_OG0006919	965
bbx_OG0008688	9400
bc10_OG0010387_OG0	1435
BCAS2_OG0005540	448
bcd_OG0002111_OG0	0
bchs_OG0003722	310
BCL7-like_OG0007566	228
bcn92_OG0007793	545
Bdbt_OG0004400	246
bdg_OG0006805	2779
bdl_OG0003385	4277
Bdp1_OG0009215	590
be_OG0000785	2101
BEAF-32_OG0006164	1021
beag_OG0004860	681
beat-Ia_OG0011784	13
beat-Ib_OG0009146	14
beat-Ic_OG0001866_OG0	7
beat-IIa_OG0005482	32
beat-IIb_OG0005481	65
beat-IIIa_OG0009463	77
beat-IIIb_OG0009460	96
beat-IIIc_OG0003687	286
beat-IV_OG0005508	184
beat-Va_OG0005024	3
beat-Vb_OG0005021	21
beat-Vc_OG0001062_OG0	4
beat-VII_OG0011542	33
beat-VII_OG0011544	25
beg_OG0004008	286
bel_OG0001048	7520
Bem46_OG0008920	246
ben_OG0000514_OG0	2564
Best1_OG0002590_OG0	4493
Best2_OG0010251	4162
Best3_OG0009963	0
Best4_OG0000558_OG0	0
Bet1_OG0003845_OG0	661
Bet3_OG0004072	449
beta-PheRS_OG0005298	621
beta-Spec_OG0007697	56057
beta'COP_OG0009212	2464
beta3GalTII_OG0012738	335
beta4GalNAcTA_OG0006521	591
beta4GalNAcTB_OG0002610	506
beta4GalT7_OG0005195	292
betaCOP_OG0008653	4302
betaggt-I_OG0008962	853
betaGlu_OG0002667	209
CG32396_OG0011696	2
Bgb_OG0011276	457
bgcn_OG0001647	171
bgm_OG0009412	2184
BHD_OG0010421	440
bi_OG0003201	688
bi_OG0012904	45
BI-1_OG0004087	3706
bib_OG0001843_OG0	1
BicC_OG0009143	96
BicD_OG0009474	2631
CG11873_OG0005086	1121
bif_OG0003277	1163
bif_OG0012761	373
BigH1_OG0001085_OG0	3
bigmax_OG0005365	689
Bili_OG0002506_OG0	155
bin_OG0010286	0
Bin1_OG0005423	214
bin3_OG0007310	3324
bip1_OG0010560	201
Bka_OG0009250	187
blanks_OG0011885_OG0	17
Blimp-1_OG0010196	4236
Blm_OG0002608	117
Blos1_OG0006148	322
Blos2_OG0010078	181
Blos3_OG0009918	135
Blos4_OG0010933	185
blot_OG0010924	14095
blow_OG0006726	504
blp_OG0005216	1175
blw_OG0006982	137176
bma_OG0010967	7
Bmcp_OG0010022	277
bmm_OG0010858	6290
bnb_OG0001206_OG1	3057
CG5059_OG0012191	2682
bnk_OG0005787	0
bnl_OG0004512	43
boca_OG0006727	896
bocks_OG0002575_OG0	1485
BOD1_OG0005544	2098
boi_OG0007601	640
boi_OG0007603	196
boil_OG0012322	0
bol_OG0011238	3293
boly_OG0007153	0
BomBc1_OG0001623	4258
BomBc2_OG0000769_OG0	13559
BomBc3_OG0004769	3933
BomT3_OG0011469	8372
bon_OG0004934	2150
bond_OG0004726	1149
bonsai_OG0007008	1069
Boot_OG0006400	2
bor_OG0004967	585
bora_OG0003911	0
BORCS5_OG0008208	850
BORCS6_OG0011365	205
BORCS7_OG0007103	108
borr_OG0009292	14
boss_OG0005676	381
botv_OG0006642	914
bou_OG0007819	368
bowl_OG0008785	548
BoYb_OG0000400_OG0	0
br_OG0007659	53
br_OG0011928	4
Br140_OG0001629	1681
brat_OG0001919	298
Brca2_OG0000883	150
Brd_OG0010852	0
CG7154_OG0009310	1164
Brd8_OG0002488	403
Bre1_OG0010209	1339
Brf_OG0005483	399
Brf_OG0005485	130
brk_OG0007975	1404
brm_OG0009999	3705
Brms1_OG0008442	1399
Bro_OG0011272	3
brp_OG0000499_OG1	520
l(3)72Ab_OG0009997	1744
bru1_OG0009737	56
bru1_OG0009738	217
bru2_OG0009740	1006
bru2_OG0011823	27
bru2_OG0012161	162
bru3_OG0010907	170
bru3_OG0011909	12
Bruce_OG0004896	8141
brun_OG0003663	2073
brv1_OG0000706_OG0	0
brv2_OG0010919	0
brv3_OG0011666	25
BRWD3_OG0005288	3857
brwl_OG0009277	1775
bs_OG0003002	1057
bs_OG0006897	457
bsf_OG0001906_OG0	4607
Bsg_OG0009780	6820
Bsg25D_OG0003412_OG0	2898
bsh_OG0009110	1
bsk_OG0012344	1791
bt_OG0000537_OG1	242
BTBD9_OG0000546_OG0	2689
BtbVII_OG0011887	5132
btd_OG0007557	186
Btk29A_OG0001838	971
Btk29A_OG0011763	39
btl_OG0002041	437
btn_OG0004719	12
Btnd_OG0008611	0
btsz_OG0001035_OG1	2014
btsz_OG0004581	1
btv_OG0003692	63
btv_OG0009487	898
btz_OG0005342	3447
Bub1_OG0001806_OG0	950
Bub3_OG0005120	367
BubR1_OG0000657_OG0	76
Buffy_OG0006561	296
bug_OG0006803	598
Bug22_OG0009372	778
BuGZ_OG0008876	2010
CG8270_OG0010257	561
bun_OG0000556	3927
bun_OG0009749	4167
bur_OG0003683_OG0	2135
Burs_OG0001045_OG0	0
bves_OG0007497	402
bves_OG0007499	318
bw_OG0006000	0
bwa_OG0009122	596
bwa_OG0012525	522
Bx_OG0008666	6
Bx_OG0008667	671
Bx42_OG0007682	1964
by_OG0005550	12844
byn_OG0010803	0
bys_OG0007950	865
c-cup_OG0012143	0
c(3)G_OG0001464_OG0	1
c11.1_OG0007569	5953
c12.1_OG0007568	600
c12.2_OG0007567	5596
C15_OG0002126_OG0	16
C1GalTA_OG0009799	830
C3G_OG0007801	9758
C901_OG0008027	9
ca_OG0005700	6124
Ca-alpha1D_OG0009140	10386
Ca-alpha1T_OG0003323	740
Ca-beta_OG0009681	1816
Ca-Ma2d_OG0009139	3178
CaBP1_OG0008860	2222
cac_OG0000605_OG0	55
cact_OG0009392	13703
cactin_OG0003129	901
cad_OG0009437	0
Cad74A_OG0010922	118
Cad86C_OG0002368	1688
Cad87A_OG0001088_OG0	378
Cad89D_OG0001058_OG0	7
Cad96Ca_OG0011497	2140
Cad96Cb_OG0005172	12
Cad99C_OG0005704	1848
CadN_OG0000277_OG1	23
Caf1-105_OG0002830	109
Caf1-180_OG0007408	176
Caf1-55_OG0001036	979
cag_OG0001595_OG0	407
CAH1_OG0009192	1902
CAH13_OG0002843	0
CAH14_OG0002807	0
CAH15_OG0006256	0
CAH16_OG0000498_OG1	13
CAH2_OG0001000_OG0	3066
CAH3_OG0003177	1144
CAH5_OG0005796	0
CAH7_OG0000840	4166
CAH8_OG0004748	0
CAH9_OG0005622	211
CAHbeta_OG0002334	112
cal1_OG0002556_OG0	423
CalpA_OG0003035	4918
CalpB_OG0010971	3225
CalpC_OG0008186	534
Calr_OG0005564	19354
Cals_OG0013279_OG0	1732
Calx_OG0002139_OG0	1
Calx_OG0004417	4579
Calx_OG0004418	3668
calypso_OG0006121	428
Cam_OG0012053	13363
CaMKI_OG0012767	1909
CaMKII_OG0013280	4670
Camp_OG0005907	593
Camta_OG0006364	1088
Camta_OG0006365	190
can_OG0004061_OG0	3
CanA1_OG0005778	2694
CanB_OG0000231_OG0	252
CanB_OG0000231_OG1	3051
Cand1_OG0009382	2043
CAP_OG0000587_OG0	27271
CAP_OG0012405	14
Cap-D2_OG0005121	363
Cap-D3_OG0009448	435
Cap-G_OG0002924	879
Cap-H2_OG0004906	681
Capa_OG0005712	0
Caper_OG0009347	7634
Capr_OG0010138	2818
caps_OG0010156	3192
caps_OG0010157	2809
capt_OG0009025	12504
capu_OG0000612_OG0	466
car_OG0007437	535
CARPA_OG0007960	49
CARPB_OG0007554	20
CarT_OG0009432	145
cas_OG0004236	0
casp_OG0006502	1353
cass_OG0009476	3277
Cat_OG0003869	6361
cathD_OG0002862	12184
cato_OG0006491	0
Catsup_OG0009538	1406
caup_OG0009938	476
cav_OG0000654	154
caz_OG0003243_OG0	1598
cbc_OG0007265	485
Cbl_OG0002051_OG0	6860
CBP_OG0001721	10
CBP_OG0007971	11
Cbp20_OG0005066	371
Cbp53E_OG0006447	1758
Cbp80_OG0007913	931
Cbp80_OG0007915	938
Cbs_OG0003124	581
cbs_OG0007263	602
cbt_OG0008760	3517
Cby_OG0004789	89
Cc2d2a_OG0002702	200
CCAP_OG0011467	12
CCAP-R_OG0000870	11
ccb_OG0012089	0
CCDC151_OG0011900	97
CCDC53_OG0009785	169
Ccdc58_OG0010399	191
Ccdc85_OG0008917	740
CCHa1_OG0004530	132
CCHa1-R_OG0006065	109
CCHa2_OG0002186_OG0	523
CCHa2-R_OG0005836	34
Cchl_OG0004776	8930
CCKLR-17D1_OG0003334	40
CCKLR-17D1_OG0008675	288
CCKLR-17D1_OG0011744	53
CCKLR-17D3_OG0008678	398
Ccm3_OG0005250	2506
Ccn_OG0010106	334
Ccn_OG0010107	364
Ccn_OG0012179	178
Ccp84Ab_OG0000178_OG0	0
Ccp84Ac_OG0001349_OG0	8
Ccp84Ae_OG0002110_OG0	0
Ccp84Af_OG0000109_OG0	0
Ccp84Af_OG0000109_OG1	0
Ccp84Af_OG0000109_OG2	0
Ccp84Ag_OG0001348_OG0	2
Ccs_OG0006299	619
CCT1_OG0002281_OG0	1802
CCT2_OG0003145	2370
CCT3_OG0004995	3009
CCT4_OG0000979	1838
CCT5_OG0006600	2159
CCT6_OG0008508	2685
CCT7_OG0004839	741
CCT7_OG0004841	274
CCT8_OG0007117	3239
Ccz1_OG0010481	509
cd_OG0004708	14
CD98hc_OG0001357_OG0	5849
Cda4_OG0008701	63
Cda5_OG0008721	1020
Cda9_OG0002707	1
CDase_OG0005749	11430
cdc14_OG0009306	4296
Cdc16_OG0005493	377
Cdc23_OG0009421	524
Cdc27_OG0010426	1458
Cdc2rk_OG0006290	56
Cdc37_OG0011041	1828
Cdc42_OG0008268	1239
Cdc45_OG0007388	379
Cdc5_OG0011371	1723
CDC50_OG0008483	2379
Cdc6_OG0002054	40
Cdc7_OG0007729	4258
Cdep_OG0002087	1773
Cdep_OG0004159	2048
CdGAPr_OG0009111	2766
cdi_OG0000729	4233
cDIP_OG0004394	1467
Cdk1_OG0000555_OG0	9
Cdk12_OG0009875	997
Cdk2_OG0002391	106
CDK2AP1_OG0008015	851
Cdk4_OG0006632	416
Cdk5_OG0002993	939
Cdk5alpha_OG0009389	912
Cdk7_OG0001724	417
Cdk8_OG0010977	144
Cdk9_OG0007009	310
Cdlc2_OG0000234_OG1	2080
cdm_OG0002482	1571
Cds_OG0010549	1455
Ced-12_OG0009727	725
ced-6_OG0006366	10739
CenB1A_OG0004675	1766
CenG1A_OG0003595_OG0	7997
CenG1A_OG0009182	103
Cenp-C_OG0002322	986
Cep135_OG0009952	570
Cep135_OG0009954	436
cep290_OG0004127	449
Cep89_OG0006812	22
Cep97_OG0008778	723
cer_OG0012078	671
Cerk_OG0004182	3087
cert_OG0011161	2657
Cf2_OG0008971	3967
Cfp1_OG0007571	448
CG5789_OG0004615	1149
cg_OG0006533	4446
CG10000_OG0005395	4
CG10005_OG0004963	1
CG10011_OG0005399	955
CG10013_OG0002410_OG0	0
CG10019_OG0008786	59
CG10026_OG0009081	623
CG10029_OG0004344	0
CG10031_OG0008792	2412
CG10035_OG0004420	84
CG10038_OG0001436_OG0	400
CG10041_OG0012259_OG0	5
CG10051_OG0007036	0
CG10053_OG0004336	433
CG10055_OG0004329	1113
CG10062_OG0007038	661
CG10063_OG0010284	5
CG10064_OG0010282	117
CG10068_OG0004321	740
CG10073_OG0000065_OG2	5
CG10075_OG0010279	2822
CG10077_OG0010277	22302
CG10082_OG0005964	6170
CG10086_OG0001355	3
CG10089_OG0010567	755
CG10098_OG0004320	819
CG10104_OG0006132	0
CG10116_OG0010569	29
CG10126_OG0005023	1524
CG10132_OG0009091	4222
CG10137_OG0009093	1399
CG10139_OG0006151	536
CG10140_OG0010573	23
CG10147_OG0010256	160
CG10151_OG0006160	149
CG10154_OG0010575	7
CG10163_OG0010252	0
CG10164_OG0001489	0
CG10165_OG0011781	107
CG10171_OG0010163	918
CG10175_OG0005507	10307
CG10177_OG0001079_OG0	0
CG10184_OG0005509	1203
CG10185_OG0005203	906
CG10189_OG0009087	191
CG10194_OG0009085	159
CG10195_OG0003572	346
CG10205_OG0006168	4160
CG10208_OG0005527	200
CG10209_OG0006169	690
CG10211_OG0009505	3445
CG10222_OG0010165	68
CG10226_OG0010249	2623
CG10237_OG0003462	50180
CG1024_OG0004294	323
CG10252_OG0011517	0
CG10254_OG0002565	2742
CG10257_OG0006606	408
CG10264_OG0005208	11
CG10265_OG0006935	25
CG10274_OG0003940	1218
CG10280_OG0004257	0
CG10283_OG0001907_OG0	1190
CG10286_OG0004292	892
CG10298_OG0004288	0
CG10300_OG0005516	0
CG10301_OG0005515	0
CG10307_OG0005957	3936
CG10311_OG0004972	2673
CG10317_OG0004974	0
CG10321_OG0005965	2465
CG10324_OG0004994	308
CG10332_OG0005992	0
CG10333_OG0009507	1890
CG10336_OG0009516	144
CG10337_OG0009096	92
CG10338_OG0009517	492
CG10339_OG0006873	2672
CG10340_OG0001059_OG0	2459
CG10341_OG0009518	220
CG10343_OG0009520	302
CG10344_OG0007020	30
CG10345_OG0002430_OG0	20503
CG10347_OG0000607_OG0	117
CG10348_OG0003704	801
CG10352_OG0008207	4
CG10353_OG0008206	1942
CG10357_OG0010470	18
CG10359_OG0010469	2325
CG10361_OG0010014	175
CG10362_OG0008202	541
CG10365_OG0005518	3641
CG10366_OG0009102	1737
CG10375_OG0005526	944
CG10376_OG0009519	965
CG10383_OG0001909	5458
CG10384_OG0007018	3
CG10405_OG0004983	62
CG10407_OG0005207	29
CG10413_OG0003703_OG0	371
CG10417_OG0013094	1140
CG10418_OG0010832	141
CG10425_OG0002500	357
CG10428_OG0001263_OG0	206
CG10431_OG0001914	124
CG10433_OG0006904	5275
CG10435_OG0002296_OG0	698
CG10444_OG0007082	571
CG10445_OG0001356	250
CG10459_OG0001605_OG0	0
CG10462_OG0009105	812
CG10463_OG0009108	360
CG10466_OG0012145	138
CG10467_OG0010233	429
CG10469_OG0010232	69
CG10470_OG0009541	466
CG10472_OG0000811_OG0	283
CG10479_OG0010225	1652
CG10481_OG0009114	1
CG10483_OG0010221	1034
CG10486_OG0010219	0
CG10492_OG0009544	1301
CG10494_OG0006908	230
CG10495_OG0009546	56
CG10505_OG0006927	365
CG10508_OG0010314	555
CG10510_OG0003948	1
CG10513_OG0005163	883
CG10514_OG0005162	228
CG10516_OG0009998	218
CG10527_OG0002810_OG0	18050
CG10543_OG0006262	6121
CG10550_OG0000747	13735
CG10555_OG0008527	931
CG10561_OG0009552	2281
CG10565_OG0010321	5536
CG10576_OG0010200	3742
CG10581_OG0010326	17
CG10584_OG0010328	904
CG10587_OG0000094_OG0	0
CG10587_OG0000094_OG1	0
CG10587_OG0000094_OG2	0
CG10589_OG0003950	1
CG10591_OG0010195	0
CG10597_OG0003317	0
CG10598_OG0011740	0
CG10600_OG0009530	4536
CG10602_OG0009532	3631
CG10616_OG0010838	855
CG10621_OG0001911	88
CG10623_OG0001912	1402
CG10628_OG0009107	548
CG10631_OG0001241	1630
CG10646_OG0009949	289
CG10654_OG0009947	162
CG10657_OG0009951	469
CG10660_OG0010840	350
CG10663_OG0010839	1510
CG10669_OG0005156	190
CG10674_OG0010603	1250
CG10680_OG0003577	10495
CG10681_OG0009950	391
CG10700_OG0011812	0
CG10702_OG0009548	1595
CG10710_OG0010908	746
CG10713_OG0010576	125
CG10725_OG0010574	1
CG10730_OG0000951	71
CG10731_OG0006517	219
CG10737_OG0006638	61638
CG10738_OG0010568	38
CG1074_OG0007339	374
CG10747_OG0009127	684
CG10748_OG0011855_OG0	0
CG10749_OG0003913_OG0	0
CG10750_OG0009561	0
CG10752_OG0010150_OG0	0
CG10761_OG0008304	1
CG1077_OG0004263	3
CG10793_OG0003237	2
CG10795_OG0006915	356
CG10799_OG0003081	151
CG10801_OG0012112	0
CG10802_OG0008133	1198
CG10803_OG0008134	168
CG10804_OG0008132	349
CG10809_OG0010976	420
CG10814_OG0007257	0
CG10822_OG0007072	0
CG10839_OG0009144	0
CG10841_OG0002198_OG0	0
CG10853_OG0003980_OG0	1
CG10859_OG0009209	0
CG10862_OG0002017_OG1	5352
CG10863_OG0010486	7274
CG10863_OG0012194_OG0	13
CG10864_OG0005043	388
CG10866_OG0010485	387
CG10874_OG0003457	980
CG10877_OG0002385_OG0	57
CG10887_OG0002183_OG0	0
CG10898_OG0002547	314
CG1090_OG0003105_OG0	388
CG10903_OG0002293_OG0	504
CG10904_OG0011634	662
CG10907_OG0001984_OG0	346
CG10909_OG0005022	0
CG10910_OG0006092	13
CG10911_OG0006095	0
CG10912_OG0000471	2
CG10914_OG0006109	347
CG10919_OG0001352	3
CG1092_OG0001161_OG0	220
CG10920_OG0007959	7
CG10927_OG0006710	61
CG10931_OG0006071	4
CG10932_OG0007954	3236
CG10934_OG0002756_OG0	21
CG10939_OG0005908	3243
CG10947_OG0009415	7386
CG10948_OG0009927	822
CG10949_OG0009416	171
CG10950_OG0012279	1
CG10958_OG0001743	191
CG10959_OG0008299	198
CG10962_OG0007748	29
CG10970_OG0003173	5
CG10973_OG0012539	545
CG10979_OG0004244	1018
CG10984_OG0009934	457
CG10996_OG0008249	0
CG11000_OG0004245	2
CG11007_OG0003037	338
CG11018_OG0007064	0
CG11029_OG0001270	153
CG1103_OG0003103_OG0	206
CG11030_OG0003728	382
CG11034_OG0001268	728
CG11035_OG0002292_OG0	1131
CG11041_OG0001654	199
CG11044_OG0007073	3901
CG1105_OG0004314	3642
CG11050_OG0009604	5363
CG11060_OG0006765	7
CG11068_OG0011716	19
CG11069_OG0004655	215
CG11076_OG0001759	606
CG11077_OG0000549_OG0	158
CG11085_OG0008456	0
CG11089_OG0004653	630
CG11095_OG0003249	904
CG11099_OG0007074	1498
CG11103_OG0003250	183
CG11106_OG0012330	0
CG11109_OG0001964	273
CG11110_OG0006619	654
CG11123_OG0006752	440
CG11125_OG0006747	786
CG11127_OG0006744	504
CG1113_OG0004171	43
CG11131_OG0001957_OG0	0
CG11134_OG0003251	177
CG11141_OG0006745	605
CG11145_OG0006754	0
CG11147_OG0003729	8408
CG11149_OG0003730	0
CG11151_OG0008256	5046
CG11159_OG0006283	4
CG1116_OG0004164	1160
CG11162_OG0008263	0
CG11168_OG0004657	2045
CG11170_OG0006462	141
CG11178_OG0003327	561
CG11180_OG0006625	734
CG11191_OG0007189	2410
CG11192_OG0007095	1
CG11200_OG0007088	9248
CG11211_OG0012938	2
CG11226_OG0012166_OG0	0
CG11227_OG0007505	0
CG1124_OG0002090	430
CG11241_OG0003815_OG0	233
CG11247_OG0009861	333
CG11248_OG0003830_OG0	207
CG11249_OG0009864	0
CG11251_OG0001998	0
CG11257_OG0007039	446
CG11263_OG0001789	45
CG11267_OG0011856	980
CG11269_OG0006458	2
CG11275_OG0002906	1457
CG11279_OG0003924_OG0	350
CG11286_OG0004361	0
CG1129_OG0002085	504
CG11291_OG0003029	6
CG11294_OG0007761	1
CG11298_OG0007031	0
CG11309_OG0010303	1401
CG11317_OG0012026	415
CG11318_OG0000756	7
CG11319_OG0009603	441
CG11327_OG0009628	13
CG11333_OG0002657_OG0	3
CG11334_OG0005804	4606
CG11342_OG0011920	56
CG11345_OG0011138	0
CG11349_OG0011131	1
CG11353_OG0011127	23
CG11356_OG0008477	52
CG11357_OG0011126	480
CG1136_OG0010499	2434
CG11367_OG0000806_OG0	151
CG11369_OG0011699	0
CG1137_OG0004303	4
CG11370_OG0003817_OG0	72
CG11377_OG0008723	767
CG11378_OG0007395	1420
CG11379_OG0007397	0
CG11380_OG0007400	7
CG11381_OG0007402	24
CG11382_OG0007404	2
CG11384_OG0007396	0
CG1139_OG0004077	0
CG11391_OG0001026_OG0	103
CG11396_OG0010345	383
CG11398_OG0007405	122
CG11403_OG0007406	228
CG11404_OG0012169	0
CG11406_OG0006889	0
CG11409_OG0007766	213
CG11413_OG0011575	24
CG11414_OG0006019	4005
CG11417_OG0007590	592
CG1142_OG0012974	463
CG11425_OG0009823	1232
CG11426_OG0009824	710
CG1143_OG0011104	4744
CG11436_OG0003200	176
CG11437_OG0009825	18
CG11438_OG0009826	470
CG11447_OG0004515	466
CG11449_OG0000981_OG1	1
CG11453_OG0001027_OG0	154
CG11454_OG0001792	203
CG11456_OG0003951	554
CG11459_OG0000135_OG1	235
CG1146_OG0011093	30857
CG11470_OG0000857	2
CG11474_OG0005934	1209
CG11475_OG0005935	36
CG11498_OG0001515	17
CG11504_OG0002630	582
CG11523_OG0009832	382
CG11529_OG0010828	675
CG11537_OG0010640	1772
CG11550_OG0002660	592
CG11560_OG0010817	421
CG11562_OG0008742	368
CG11563_OG0002662	177
CG11566_OG0007496	0
CG11570_OG0004027	0
CG11581_OG0008240	0
CG11583_OG0010538	574
CG11584_OG0008239	0
CG11585_OG0012335	0
CG11586_OG0010534	295
CG11590_OG0001741	400
CG11593_OG0010497	612
CG11594_OG0010492	896
CG11596_OG0007629	723
CG11601_OG0008739	562
CG11608_OG0000142_OG0	11
CG1161_OG0004180	2765
CG11617_OG0008731	1277
CG11619_OG0003864_OG0	2
CG11626_OG0011450	5
CG11629_OG0003739	0
CG11630_OG0009580	0
CG11634_OG0009583	0
CG11635_OG0007156	8
CG11638_OG0007387	336
CG11655_OG0001745_OG0	755
CG11656_OG0005013	6
CG11658_OG0010025	3018
CG11663_OG0012087	0
CG11664_OG0011395	0
CG11666_OG0012316	0
CG11668_OG0002452	299
CG11670_OG0005008	57
CG11672_OG0004805	0
CG11674_OG0008231	0
CG11679_OG0008511	209
CG11686_OG0002448_OG0	1710
CG11693_OG0004810	0
CG11694_OG0000225_OG0	3
CG11694_OG0000225_OG1	0
CG11695_OG0007879	539
CG11696_OG0007880	518
CG11698_OG0002319_OG0	0
CG11699_OG0007882	1591
CG11703_OG0002165_OG0	0
CG11710_OG0001691_OG0	408
CG1172_OG0004189	598
CG11722_OG0001391	812
CG11723_OG0003571	437
CG11726_OG0010048	0
CG11737_OG0001419_OG0	1887
CG11741_OG0001420_OG0	12
CG11752_OG0007995	3076
CG11755_OG0000851	202
CG11756_OG0007997	3
CG11760_OG0004826	636
CG11768_OG0004832	474
CG11771_OG0005200	2122
CG11777_OG0006309	63
CG11779_OG0004481	2536
CG11786_OG0012799	0
CG11788_OG0007083	57
CG11790_OG0005187	1529
CG11791_OG0012008	4313
CG11807_OG0003009_OG0	936
CG11808_OG0006841	212
CG11811_OG0004058	205
CG11816_OG0008636	2
CG11835_OG0000264_OG0	7127
CG11835_OG0000264_OG1	6627
CG11837_OG0005082	169
CG11841_OG0005083	11470
CG11842_OG0000856_OG1	744
CG11843_OG0011490	3408
CG11852_OG0002502_OG0	64
CG11854_OG0005171	373
CG11857_OG0005167	1329
CG11858_OG0005166	377
CG11878_OG0000055_OG0	0
CG11878_OG0000055_OG1	92
CG11878_OG0000055_OG2	6
CG11882_OG0005094	319
CG11883_OG0006313	2892
CG11885_OG0003355	245
CG11892_OG0005161	522
CG11893_OG0000039_OG2	497
CG11899_OG0005100	502
CG11902_OG0005155	301
CG11906_OG0001618	651
CG11911_OG0008747	0
CG11912_OG0008746	0
CG11920_OG0005183	353
CG11927_OG0003556	678
CG11929_OG0011773	0
CG11961_OG0001155_OG0	1140
CG11964_OG0004848	369
CG11970_OG0004849	1536
CG11975_OG0004850	1259
CG11977_OG0012457_OG0	6
CG11980_OG0002337	273
CG11983_OG0004852	73
CG11986_OG0004855	185
CG11997_OG0004862	1
CG11999_OG0004179	941
CG12003_OG0004112	2
CG12004_OG0011286	2952
CG12009_OG0010662	0
CG12010_OG0010671	69
CG12011_OG0011025	1
CG12012_OG0010672	881
CG12016_OG0010666	864
CG12017_OG0010661	31
CG12020_OG0011042	0
CG12024_OG0011050	1585
CG12025_OG0011053	1253
CG12035_OG0011029	2
CG12038_OG0011331	202
CG12054_OG0000497	2272
CG12056_OG0003138	750
CG12057_OG0003139	1
CG12061_OG0000938_OG0	0
CG12065_OG0007412	4244
CG12069_OG0001519	0
CG12071_OG0011553	116
CG12071_OG0013484	178
CG12075_OG0007754	3613
CG1208_OG0004248	1467
CG12081_OG0007411	899
CG12084_OG0011296	3268
CG12091_OG0011293	16495
CG12093_OG0011111	2108
CG12096_OG0008559	454
CG12099_OG0011289	10854
CG12104_OG0011284	137
CG12105_OG0004111	2890
CG12106_OG0007586	97
CG12107_OG0006719	290
CG12111_OG0007413	0
CG12112_OG0012598_OG0	99
CG12115_OG0007587	34
CG12116_OG0008625	878
CG12118_OG0007585	4360
CG12121_OG0007579	2978
CG12123_OG0003325	158
CG12128_OG0002879	637
CG12129_OG0002878	415
CG1213_OG0002105	158
CG12134_OG0006319	174
CG12147_OG0004192	0
CG12155_OG0003210	1103
CG12159_OG0002860	282
CG12164_OG0006760	0
CG12170_OG0002098	2317
CG12171_OG0004222	258
CG12173_OG0004172	98
CG12177_OG0008262	1756
CG1218_OG0002103	211
CG12182_OG0011099	158
CG12194_OG0008975	633
CG12204_OG0001687	291
CG12206_OG0008131	13
CG12209_OG0002818	12
CG12213_OG0002418	1133
CG12219_OG0007713	1027
CG12224_OG0000651_OG1	27
CG12231_OG0003119	0
CG12236_OG0008414	595
CG12237_OG0007424	711
CG12239_OG0001754	11
CG12241_OG0001396	552
CG12253_OG0011818	70
CG12256_OG0004947	124
CG12259_OG0005539	677
CG12268_OG0005336	1374
CG1227_OG0004337	186
CG12278_OG0004413	0
CG12279_OG0004445	231
CG12288_OG0009457	35
CG12289_OG0010046	0
CG12290_OG0002618	2123
CG12299_OG0009634	267
CG12301_OG0001981	416
CG12307_OG0009694	0
CG1231_OG0011372	5
CG12316_OG0009955	745
CG12320_OG0005053	157
CG12321_OG0001064_OG0	419
CG12325_OG0002854	420
CG1233_OG0011370	1908
CG1234_OG0004335	798
CG12341_OG0002848	257
CG12343_OG0002853	637
CG12344_OG0002855	2841
CG12355_OG0012373	218
CG1236_OG0002100	386
CG12362_OG0000821_OG0	1
CG12374_OG0007223	0
CG12375_OG0009777	1063
CG12379_OG0008514	122
CG12384_OG0006229	1836
CG1239_OG0004237	139
CG12395_OG0001736	0
CG12398_OG0008359	0
CG12402_OG0002224_OG0	15
CG12420_OG0002594_OG0	3
CG12426_OG0005340	0
CG12438_OG0003802	0
CG12439_OG0009296	0
CG12446_OG0001786_OG0	1
CG12448_OG0009145	0
CG1246_OG0011105	2
CG12464_OG0011955	0
CG12470_OG0007846	0
CG12479_OG0008243	0
CG12480_OG0008242	0
CG12481_OG0008237	0
CG12490_OG0000233_OG1	0
CG12496_OG0007599	3
CG12498_OG0008105	0
CG12499_OG0002285_OG0	497
CG12502_OG0011339	119
CG12507_OG0008176	24
CG12511_OG0009568	0
CG12516_OG0005410	0
CG12517_OG0009649	11
CG12520_OG0010149	45
CG12521_OG0012944	0
CG12531_OG0008272	147
CG12535_OG0008128	0
CG12539_OG0008363	0
CG12540_OG0008220	10
CG12541_OG0007825	289
CG12560_OG0012234	48
CG12567_OG0012740	1454
CG12576_OG0001784_OG0	7436
CG12581_OG0001679_OG0	6076
CG12589_OG0011424	0
CG12590_OG0011977	0
CG12594_OG0005596	89
CG12607_OG0011139	2
CG12609_OG0008677	116
CG12617_OG0003653	7
CG12620_OG0009462	5
CG12637_OG0008050	0
CG12643_OG0007518	80
CG1265_OG0010531	2547
CG12655_OG0000445_OG2	1806
CG12659_OG0007410	197
CG12661_OG0007749	0
CG12662_OG0007747	0
CG12672_OG0007868	13
CG12674_OG0003570	0
CG12679_OG0001731_OG0	1
CG12680_OG0001718	6
CG12682_OG0012323	0
CG12691_OG0007931	0
CG12692_OG0000634_OG0	142
CG12693_OG0012106	0
CG12698_OG0008169	162
CG12699_OG0000230_OG1	1
CG12702_OG0001192	248
CG12708_OG0000271_OG0	88
CG12708_OG0000271_OG0.2	1
CG1271_OG0010635	582
CG12713_OG0003881_OG0	34
CG12716_OG0008438	0
CG12723_OG0008557	181
CG12728_OG0000928_OG0	282
CG12729_OG0011725	5
CG1273_OG0010536	18
CG12730_OG0007375	433
CG12744_OG0000893	9
CG12746_OG0004208	3050
CG1275_OG0011072	1220
CG12768_OG0001283_OG0	379
CG12769_OG0007187	205
CG12773_OG0003140	847
CG12782_OG0012281	0
CG12783_OG0000743_OG0	21
CG12784_OG0005236	0
CG12795_OG0008825	454
CG12811_OG0002240	761
CG12817_OG0002595_OG0	4
CG12818_OG0004897	212
CG12822_OG0001599	2001
CG12825_OG0001130_OG1	17
CG12826_OG0002951	3
CG12828_OG0011622	1
CG12831_OG0011623_OG0	0
CG12836_OG0002963_OG0	191
CG12848_OG0006045	505
CG12849_OG0011577	0
CG12851_OG0005862	309
CG12857_OG0006163	0
CG12860_OG0006154	0
CG12861_OG0006153	0
CG12862_OG0011585_OG0	7
CG12863_OG0011584	154
CG12866_OG0002772	0
CG12868_OG0001564	735
CG12869_OG0006145	32
CG12869_OG0006146	34
CG12877_OG0001472_OG0	1014
CG1288_OG0001350	0
CG12880_OG0005345	59
CG12883_OG0001474	164
CG12885_OG0001477	1249
CG12895_OG0006308	1373
CG12909_OG0002821	148
CG12910_OG0006305	131
CG12911_OG0006304	4
CG12914_OG0002819	0
CG12917_OG0002815	8
CG12920_OG0006291	0
CG12926_OG0006349	361
CG12929_OG0006357	82
CG12934_OG0006315	18
CG12935_OG0002846	199
CG12942_OG0001596_OG0	220
CG12945_OG0004570	893
CG12947_OG0004568	60
CG12948_OG0004558	542
CG12963_OG0001641_OG0	0
CG12964_OG0002996_OG0	29
CG12970_OG0006808	4
CG12971_OG0010294	0
CG12974_OG0010307	80
CG12983_OG0010332	0
CG12984_OG0003949	5
CG12985_OG0000915	8
CG12986_OG0011685	5
CG1299_OG0000523_OG0	10642
CG12990_OG0007696	10
CG12991_OG0007703	3075
CG12992_OG0011688	13
CG12994_OG0007707	5
CG12995_OG0008599	1
CG12998_OG0011739	27
CG13000_OG0011738	0
CG13001_OG0008580	251
CG13002_OG0008577	1599
CG13003_OG0008572	5664
CG13004_OG0008570	246
CG13005_OG0008567	116
CG13008_OG0008305	3
CG13010_OG0003260	1
CG13012_OG0008317	690
CG13014_OG0008547	229
CG13016_OG0006536	306
CG13018_OG0006537	233
CG13021_OG0003241	1
CG13022_OG0010698	128
CG13023_OG0010699	7
CG13024_OG0010708	412
CG13026_OG0010716	739
CG13028_OG0004010	0
CG13031_OG0012200	328
CG13032_OG0004014_OG0	17
CG13033_OG0010736	0
CG13038_OG0010761	9
CG13039_OG0010762	0
CG1304_OG0000265_OG0	0
CG1304_OG0000265_OG1	0
CG13040_OG0010763	0
CG13041_OG0000280_OG0	0
CG13041_OG0000280_OG0.2	0
CG13042_OG0010767	0
CG13043_OG0000281_OG0	0
CG13043_OG0000281_OG1	0
CG13044_OG0010768	1
CG13045_OG0000814	0
CG13046_OG0010771	5
CG13047_OG0010772	0
CG13048_OG0010773	0
CG13049_OG0010774	0
CG13051_OG0011898	0
CG13053_OG0010778	0
CG13054_OG0010779	0
CG13055_OG0010780	28
CG13056_OG0010757	0
CG13058_OG0004021	0
CG13059_OG0010764	0
CG13062_OG0010766	8
CG13064_OG0010775	0
CG13065_OG0010776	0
CG13066_OG0012201	0
CG13068_OG0002030_OG1	0
CG13069_OG0004022	0
CG1307_OG0004308	857
CG13070_OG0012202	0
CG13071_OG0011899	0
CG13073_OG0012731_OG0	2
CG13074_OG0010797	99
CG13075_OG0000216_OG0	8
CG13075_OG0000216_OG1	0
CG13077_OG0009097	26
CG13078_OG0003575_OG0	0
CG13081_OG0003574	0
CG13082_OG0009094	0
CG13083_OG0009084	0
CG13084_OG0009083	0
CG13085_OG0001922	59
CG13086_OG0003709	35
CG13088_OG0001266	74
CG1309_OG0010533	1593
CG13096_OG0003720	373
CG13097_OG0001923	507
CG13101_OG0009304	877
CG13102_OG0009298	0
CG13108_OG0009295	37
CG13110_OG0011792	0
CG13113_OG0001247_OG0	0
CG13114_OG0009279	0
CG13116_OG0001878	2531
CG13123_OG0001877	78
CG13124_OG0003502	44872
CG13126_OG0003515	278
CG13127_OG0001844	0
CG13131_OG0000790_OG0	3
CG13133_OG0003525	3438
CG1314_OG0011674	0
CG13144_OG0009363	35
CG13148_OG0007214	155
CG13151_OG0006215	163
CG13154_OG0006206	0
CG13155_OG0006196	2
CG13157_OG0002779	0
CG1316_OG0000430_OG0	2274
CG13168_OG0006184	2
CG1317_OG0011084	8670
CG13170_OG0006182	0
CG13171_OG0006180	0
CG13177_OG0012831	2775
CG13185_OG0002928	724
CG13186_OG0006594	0
CG13192_OG0006567	350
CG13193_OG0006565	0
CG13196_OG0006560	7
CG13197_OG0006563	793
CG13202_OG0001123_OG0	72
CG13203_OG0006235	382
CG13204_OG0006233	985
CG13215_OG0002793_OG0	58
CG13216_OG0001568_OG0	3
CG13218_OG0002791_OG0	0
CG13220_OG0001573_OG0	2410
CG13223_OG0001571_OG0	0
CG13226_OG0002794_OG0	13
CG13227_OG0006218_OG0	6
CG13228_OG0011587_OG0	0
CG13229_OG0002786_OG0	12
CG13229_OG0002787_OG0	2022
CG13231_OG0006217	0
CG13239_OG0009815	0
CG1324_OG0007509	0
CG13243_OG0009147	0
CG13247_OG0010378	15
CG13248_OG0010371	390
CG13250_OG0011870	43
CG13251_OG0010355	289
CG13252_OG0003952	1100
CG13258_OG0009399	0
CG13272_OG0008882	1
CG13280_OG0008881	4
CG13282_OG0008887	64
CG13285_OG0010583	18
CG13287_OG0010216	0
CG13288_OG0010220	0
CG13293_OG0003937	105
CG13295_OG0010231	786
CG13297_OG0010242	0
CG13299_OG0011864	0
CG13300_OG0003943	30
CG13305_OG0011196	0
CG13306_OG0011204	1236
CG13308_OG0004102	0
CG13309_OG0011211	0
CG13310_OG0011207	21
CG13312_OG0011210	0
CG13313_OG0004105_OG0	48
CG13314_OG0011224	18
CG13315_OG0011237	300
CG13318_OG0004834	217
CG13319_OG0006667	258
CG13321_OG0006673	4
CG13326_OG0006545	0
CG13330_OG0007271	1
CG13331_OG0007273	526
CG13332_OG0007274	324
CG13334_OG0007281	45
CG13337_OG0011662	11
CG13339_OG0007296	254
CG13344_OG0007304	285
CG13358_OG0007351	17
CG13359_OG0012499	60
CG13360_OG0010145	895
CG13361_OG0003189	1
CG13362_OG0007862	0
CG13364_OG0001174_OG0	10
CG13365_OG0007831	1052
CG13367_OG0003188_OG0	438
CG13369_OG0003181	1028
CG13375_OG0007847	9
CG13377_OG0007849	457
CG13380_OG0010135	0
CG13384_OG0003473	1224
CG13385_OG0012520	0
CG13386_OG0003471	2
CG1339_OG0006721	0
CG13390_OG0003479	394
CG13392_OG0003476	119
CG13397_OG0003469	86
CG13398_OG0003468	256
CG13403_OG0008236	4
CG13404_OG0008224	179
CG13405_OG0011376	0
CG13407_OG0004768	1
CG13408_OG0004770	139
CG13409_OG0004775	198
CG13423_OG0007099	147
CG13426_OG0011654	2
CG13427_OG0003049	610
CG13428_OG0007100	208570
CG13430_OG0001658	319
CG13436_OG0006622	76
CG13437_OG0006285	257
CG13438_OG0006243	0
CG1344_OG0012226	185
CG13442_OG0006244	8
CG13443_OG0006248	0
CG13445_OG0003880	0
CG13449_OG0009980	27
CG13454_OG0003875_OG0	0
CG13455_OG0009966	0
CG13457_OG0001288	0
CG13458_OG0004037	2117
CG13460_OG0010841	2
CG13465_OG0000343_OG0	0
CG13471_OG0004048	0
CG13473_OG0010860	0
CG13474_OG0004049	0
CG13476_OG0012898	4
CG13481_OG0000339_OG0	4
CG13481_OG0000339_OG1	0
CG13484_OG0010886	349
CG13488_OG0001544_OG1	3
CG13492_OG0005946	2
CG13501_OG0005936	2
CG13502_OG0005931	400
CG13502_OG0012991	66
CG13506_OG0007028	10932
CG13510_OG0006998	187
CG13511_OG0006997	244
CG13516_OG0006995	253
CG13526_OG0006986	0
CG13527_OG0006984	0
CG13531_OG0006978	716
CG13532_OG0006975	128
CG13538_OG0005981	0
CG13539_OG0012044	0
CG1354_OG0007555	2361
CG13541_OG0012280	0
CG13544_OG0005976	0
CG13545_OG0012580	0
CG13551_OG0000540_OG1	161
CG13551_OG0012048	838
CG13557_OG0012477	1
CG13558_OG0001556	0
CG13559_OG0012047	5
CG13561_OG0011643	5
CG13562_OG0011631	0
CG13575_OG0006892	19
CG13577_OG0001150_OG0	0
CG13578_OG0006898	346
CG13579_OG0006013	0
CG1358_OG0006724	557
CG13581_OG0002746	4
CG13585_OG0011574	3591
CG13587_OG0006025	3
CG13594_OG0006033	4
CG13599_OG0005537	24
CG1360_OG0006725	88
CG13601_OG0005534	586
CG13603_OG0005332	1885
CG13605_OG0005319	858
CG13606_OG0005306	89
CG13607_OG0005318	283
CG13609_OG0012982	20
CG13613_OG0005278	0
CG13614_OG0002525_OG0	0
CG13615_OG0002524	0
CG13616_OG0005272	37
CG13618_OG0005267	46
CG13622_OG0005268	39
CG13623_OG0005265	794
CG13625_OG0004618	544
CG13627_OG0004629	40
CG13630_OG0004630	1242
CG13631_OG0004635	2259
CG13634_OG0004637	0
CG13641_OG0004650	67
CG13643_OG0002274	81
CG13653_OG0002504	0
CG13654_OG0005174	278
CG13663_OG0011496	245
CG13667_OG0004090_OG0	322
CG13670_OG0011168	9
CG13671_OG0004086_OG0	0
CG13675_OG0000560_OG2	1
CG13676_OG0003984	181
CG13678_OG0000129_OG3	0
CG1368_OG0008241	1
CG13685_OG0010463	96
CG13689_OG0008772	51
CG13690_OG0008752	39
CG13692_OG0008754	37
CG13698_OG0010125	1309
CG13699_OG0003907_OG0	12
CG13705_OG0010610	46
CG13707_OG0010613	430
CG13708_OG0010614	181
CG1371_OG0006292	1697
CG13711_OG0010618	1
CG13712_OG0010619	0
CG13713_OG0010620	0
CG13716_OG0010627	3
CG13720_OG0004084	0
CG13721_OG0012208	0
CG13722_OG0011130	373
CG13723_OG0010915	0
CG13724_OG0010917	0
CG13725_OG0010918	0
CG13727_OG0004055	0
CG13728_OG0010923	0
CG13731_OG0011910	3
CG13733_OG0010089	0
CG13738_OG0011907	18
CG13739_OG0002891	8
CG13743_OG0006405	198
CG13744_OG0006409	0
CG13747_OG0006408	0
CG13748_OG0006626	64
CG13751_OG0001660_OG0	410
CG13760_OG0007606	732
CG13766_OG0009602	219
CG13771_OG0009612	9
CG13775_OG0003750_OG0	82
CG13784_OG0000956_OG0	177
CG13786_OG0003631	0
CG13796_OG0001883_OG0	2526
CG13801_OG0000219_OG0	0
CG13801_OG0000219_OG1	1
CG13806_OG0011077	0
CG13807_OG0011075	285
CG13810_OG0011066	0
CG13813_OG0010189	0
CG13829_OG0011464	0
CG13833_OG0004687	5442
CG13837_OG0002276	0
CG13838_OG0011993	1
CG13841_OG0004694	767
CG13842_OG0004706	124
CG13847_OG0004737	2
CG13850_OG0004743	1222
CG13855_OG0004744	43
CG13856_OG0004745	264
CG13857_OG0004746	0
CG13862_OG0004760	0
CG13868_OG0007089	43010
CG13868_OG0013578	8424
CG13869_OG0007075	11
CG1387_OG0008528	6
CG13870_OG0007093	570
CG13871_OG0003047	28
CG13872_OG0007071	3
CG13875_OG0011381	284
CG13876_OG0001334_OG0	162
CG13877_OG0011937	263
CG13884_OG0000403_OG0	0
CG13887_OG0011343	3955
CG13891_OG0002060	1
CG13893_OG0011360	1421
CG13894_OG0004129	162
CG13895_OG0004128	1008
CG13901_OG0011344	207
CG13907_OG0011337	6938
CG13912_OG0011325	56
CG13917_OG0011285	7177
CG13919_OG0011274	109
CG13920_OG0011271	5570
CG13921_OG0011032	16
CG13924_OG0011054	145
CG13926_OG0011282	352
CG13928_OG0011279	1741
CG13930_OG0011024	38
CG13931_OG0004073	0
CG13933_OG0011036	2141
CG13937_OG0011056	5573
CG13949_OG0003375	88
CG13950_OG0003376	89
CG13954_OG0006374	374
CG13955_OG0002890_OG0	59
CG13962_OG0012240	0
CG13970_OG0009133_OG0	0
CG13972_OG0005361	6
CG13983_OG0002696	3
CG13991_OG0000661_OG1	0
CG13992_OG0002070_OG0	5
CG13994_OG0011942	592
CG13995_OG0000538_OG0	230
CG13999_OG0000662_OG0	146
CG14005_OG0001926	277
CG14006_OG0001927	0
CG14007_OG0009567	165
CG14011_OG0003731	0
CG14013_OG0003734	0
CG14014_OG0009443	0
CG14015_OG0009446	242
CG14017_OG0003733	0
CG14020_OG0003686	184
CG14022_OG0008831	3858
CG14024_OG0003410_OG0	64
CG14034_OG0008836	4
CG14036_OG0008842	3
CG14042_OG0001816	135
CG14043_OG0003425	600
CG14044_OG0008964	121
CG14050_OG0000684	4
CG14052_OG0007777	10
CG14053_OG0012099	4
[truncated: 9,910 more rows]
