# Supplementary material for: Evolution of chemosensory tissues and cells across ecologically diverse Drosophilids
Source: Nat Commun. 2024 Feb 5;15:1047. doi: 10.1038/s41467-023-44558-4 (PMC10844241; doi:10.1038/s41467-023-44558-4)
Supplement: Supplementary file 18 — Supplementary Data 15 [file 41467_2023_44558_MOESM18_ESM.zip › all_count_tables_renamed/SECE10LEG_counts_trim_genes_FBids_1_1_sorted.txt]

128up_OG0006588	534
14-3-3epsilon_OG0002478	3140
14-3-3epsilon_OG0001126_OG1	12097
140up_OG0004534	347
18w_OG0003044	1154
26-29-p_OG0010897	1543
2mit_OG0000576_OG0	42
5-HT1A_OG0006644	37
5-HT1B_OG0006647	58
5-HT2A_OG0000287_OG0	17
5-HT2B_OG0011472	49
5-HT7_OG0005777	51
5PtaseI_OG0005188	678
7B2_OG0004187	530
a_OG0006460	1011
a10_OG0010691	517
a5_OG0009037	135
a6_OG0007651	250
AANATL2_OG0003640	459
AANATL4_OG0000091_OG1	0
AANATL7_OG0007605	16
Aasdh_OG0001831	94
Aatf_OG0001947	237
aay_OG0011265	2568
ab_OG0009683	474
ab_OG0009684	23
ABCB7_OG0011281	1880
Pmp70_OG0003257	2105
Abd-B_OG0005000	0
Abi_OG0002227_OG0	428
Abl_OG0010722	1790
abo_OG0009656	146
Abp1_OG0010565	342
abs_OG0003097	248
ac_OG0007843	0
Ac13E_OG0008321	2190
Ac3_OG0009573	348
Ac78C_OG0010320	32
Acam_OG0000252_OG0	1
Acam_OG0000252_OG1	0
Acam_OG0005131	0
CG9149_OG0011313	558
Acbp1_OG0009246	383
Acbp2_OG0010415	234
Acbp4_OG0000311_OG0	0
Acbp4_OG0000311_OG1	1
Acbp6_OG0010414	15
ACC_OG0007193	6157
AcCoAS_OG0000812	2895
Ace_OG0000652_OG0	292
Acer_OG0000953_OG0	2508
Acer_OG0003808	388
Acf_OG0002671	751
Achl_OG0002770	236
acj6_OG0008333	8
acj6_OG0008334	24
Ack_OG0010507	1826
Ack-like_OG0006546	322
Acn_OG0009540	2685
CG5009_OG0006075	1756
Acox57D-d_OG0006913	132
Acox57D-p_OG0001151	697
Acp1_OG0009317	3022
Acp32CD_OG0009664	0
Acp65Aa_OG0003939	30
Acph-1_OG0001513	129
CG12512_OG0008829	318
CG18155_OG0007972	21
Acsl_OG0007133	3813
Act42A_OG0000022_OG0	37285
Act42A_OG0000022_OG1	692317
Act42A_OG0000022_OG3	43538
Act42A_OG0000022_OG4	77535
Act42A_OG0000022_OG5	298
Actn_OG0003148_OG0	102191
Actn3_OG0011403_OG0	0
ACXB_OG0000046_OG0	0
ACXB_OG0000046_OG1	7
ACXB_OG0000046_OG2	0
ACXB_OG0000046_OG2.2	1
ACXD_OG0004078_OG0	10
Acyp_OG0009408	0
Acyp2_OG0011498	286
Ada_OG0002342	137
Ada1-2_OG0003777_OG0	134
Ada2a_OG0005051	67
Ada2b_OG0004799	219
Ada3_OG0007872	555
AdamTS-A_OG0005247	2743
AdamTS-A_OG0012010	25
AdamTS-B_OG0008089	1588
Adar_OG0007649	1244
Adat1_OG0003596	26
Adck1_OG0006032	512
Adck5_OG0010063	402
ADD1_OG0006579	324
Adf1_OG0001636_OG0	184
Adgf-A_OG0001991_OG0	1
Adgf-A_OG0003900	996
Adgf-A2_OG0010109	19
Adgf-B_OG0010108	0
Adgf-C_OG0001030_OG0	1437
Adgf-D_OG0002208_OG0	391
Adgf-E_OG0006152	2
Adh_OG0003395_OG0	448
Adi1_OG0010940	827
AdipoR_OG0004727	3360
CG3809_OG0004951	0
AdenoK_OG0003918_OG0	1080
Ady43A_OG0002958	1137
AdoR_OG0005733	263
adp_OG0006108	629
AdSS_OG0000854_OG0	7951
Aduk_OG0004873	264
Ae2_OG0010984	2156
CG6512_OG0010913	5903
aft_OG0006080	159
Afti_OG0005567	330
Ag5r_OG0008212	10
Ag5r2_OG0008213	1
AGBE_OG0007237	7321
AgmNAT_OG0001753	7
ago_OG0010530	1551
AGO1_OG0007307	1866
AGO2_OG0000119_OG0	5590
Agpat1_OG0008448	214
Agpat2_OG0003465	164
Agpat3_OG0004018	1523
Agpat4_OG0004019_OG0	404
ADPS_OG0002932	252
agt_OG0001016_OG0	83
Spat_OG0007723	265
Ahcy_OG0001195_OG0	568
AhcyL1_OG0011110	1250
AIF_OG0001225	838
AIMP1_OG0007108	505
AIMP2_OG0009977	720
AIMP3_OG0005998	513
Adk1_OG0010829	7432
Adk3_OG0005467	847
Ak6_OG0007201	122
Akap200_OG0000367_OG0	0
Akh_OG0010512	16
AkhR_OG0009627	117
akirin_OG0010441	1155
Akr1B_OG0001292	4534
Akt1_OG0005415	1281
al_OG0008749	100
Aladin_OG0007570	115
AlaRS_OG0003477	1132
AlaRS-m_OG0010596	693
Alas_OG0006853	6672
alc_OG0006389	2644
Ald1_OG0005647	124459
Ald2_OG0005645	3
Aldh_OG0003615	2867
Aldh-III_OG0006742	7182
Aldh7A1_OG0003841_OG0	143
Alg-2_OG0001588_OG0	515
Alg1_OG0002607_OG0	476
Alg10_OG0000709_OG0	100
Alg11_OG0012170	620
CG8412_OG0004562	2253
Alg14_OG0001194_OG0	95
Alg2_OG0010641	314
Alg3_OG0003012	25
Alg3_OG0006966	206
CG5287_OG0001281	205
CG5287_OG0003790	185
Alg9_OG0005173	174
Alh_OG0004317	1103
Alh_OG0004319	1185
Alh_OG0011430	175
alien_OG0009301	925
ALiX_OG0005343	2165
Alk_OG0006414	4004
CG12179_OG0001176_OG0	35
Alp1_OG0010289	2
Alp10_OG0010194	105
Alp11_OG0008522	7
Alp12_OG0003717	611
Alp13_OG0001034	142
Alp2_OG0000261_OG0	8
Alp2_OG0000261_OG1	1
Alp4_OG0005779	531
Alp6_OG0006360	55
Alp7_OG0003030	0
Alp9_OG0003931	165
alph_OG0000083_OG0	0
alph_OG0005113	2139
alpha-Catr_OG0006852	512
alpha-Est1_OG0004357	2354
alpha-Est10_OG0004350	677
alpha-Est2_OG0000314	191
alpha-Est3_OG0004356	1663
alpha-Est6_OG0004354	2
alpha-Est7_OG0001351	3191
alpha-Est8_OG0004352	1295
alpha-Est9_OG0004351	2202
alpha-Man-Ia_OG0003130	113
alpha-Man-Ia_OG0003131	901
alpha-Man-Ia_OG0001168	593
alpha-Man-Ib_OG0005087	692
alpha-Man-Ic_OG0011549	0
alpha-Man-IIa_OG0004878	522
alpha-Man-IIb_OG0005229	876
alpha-PheRS_OG0008296	494
alpha-Spec_OG0011040	17312
alpha4GT1_OG0000948	574
alphaCOP_OG0011275	1861
alphaSnap_OG0010384	1962
alphaTub67C_OG0010998	9
Alr_OG0008278	366
alrm_OG0002498	62
Als2_OG0009863	1203
alt_OG0004894	2535
aly_OG0004083	0
Ama_OG0002112	3
Amacr_OG0009433	662
amd_OG0001918	228
Amnionless_OG0008741	4
amon_OG0011540	695
amos_OG0003702_OG0	0
AMPdeam_OG0008245	5336
Amph_OG0007204	6893
AMPKalpha_OG0001698	3961
Amt_OG0004607	77
Amun_OG0008385	2189
amx_OG0007575	262
Amy-p_OG0000157_OG0	12
Amy-p_OG0000157_OG0.2	1
Amyrel_OG0006416	0
ana_OG0006403	76
ana1_OG0002269	310
ana2_OG0007120	8
ana3_OG0006194	87
Ance-2_OG0003658	2
Ance-3_OG0001891_OG0	711
Ance-3_OG0009407	563
Ance-4_OG0006406	155
Ance-5_OG0005870	351
anchor_OG0010100	1220
Andorra_OG0011741	0
Ank2_OG0010460	3786
Ankle2_OG0000780	1261
l(2)35Be_OG0003404_OG0	96
anox_OG0007490	1340
Ant2_OG0008041	55
antdh_OG0008007	725
Antp_OG0002113	464
antr_OG0007227	19
AnxB10_OG0008082	6631
AnxB11_OG0008196	1311
AnxB9_OG0004410	11193
aop_OG0003458	906
aos_OG0010741	1065
Aos1_OG0002145_OG0	236
AOX1_OG0005242	4536
AOX2_OG0000143_OG0	3257
AOX2_OG0000143_OG1	46
AOX4_OG0001465	19
ap_OG0005832	551
AP-1-2beta_OG0008273	1462
AP-1gamma_OG0007680	1899
AP-1mu_OG0005553	905
AP-1sigma_OG0005334	1380
AP-2alpha_OG0008751	1502
AP-2mu_OG0004736	1035
AP-2sigma_OG0004385	512
Apc_OG0005387	1809
APC10_OG0005888	93
Apc2_OG0005308	138
APC4_OG0003171_OG0	192
APC7_OG0001703	4
ApepP_OG0000963	317
aph-1_OG0003552_OG0	263
aPKC_OG0006607	274
aPKC_OG0006608	1133
aPKC_OG0006609	92
Aplip1_OG0011323	413
apn_OG0002443_OG0	3
apolpp_OG0012638	4135
app_OG0010830	554
APP-BP1_OG0010070	210
Appl_OG0007834	1814
Aprt_OG0004075	80
Aps_OG0010085	1784
apt_OG0002733	878
CG18815_OG0010034	1466
AQP_OG0007242	10843
aqrs_OG0005393	0
aqz_OG0001049_OG1	6207
ara_OG0009939	617
aralar1_OG0001518	1824
Arc1_OG0002768_OG0	4167
Arc2_OG0006127	234
Arc42_OG0001370_OG0	2
Archease_OG0002289_OG0	363
Arf51F_OG0006831	1128
Arf79F_OG0012164	3318
ArfGAP1_OG0010836	674
ArfGAP3_OG0003816_OG0	790
Arfip_OG0005451	258
Arfrp1_OG0007681	172
arg_OG0003183	27
arg_OG0007835	5
Argk_OG0011233	312623
Argk_OG0011925	3837
Argl_OG0009800	38
CG31469_OG0002209_OG0	164
ArgRS_OG0008151	435
ArgRS-m_OG0004367	70
ari-1_OG0007878	3310
ari-2_OG0003028	1200
Arl1_OG0010003	428
Arl2_OG0004816	109
Arl5_OG0011164	214
Arl6_OG0007042	105
Arl6IP1_OG0004993	435
Arl8_OG0004797	810
arm_OG0007636	6960
armi_OG0002027	92
Arp1_OG0004441	1754
Arp10_OG0007423	1307
Arp2_OG0001770	535
Arp3_OG0010555	499
Arp5_OG0001448_OG0	198
Arp53D_OG0011600	0
Arp6_OG0008512	491
Arp8_OG0007614	263
Arpc1_OG0009187	990
Arpc2_OG0009417	544
Arpc3A_OG0005226	223
Arpc3B_OG0008590	3
Arpc4_OG0008719	634
Arpc5_OG0008957	390
arr_OG0007264	809
Arr1_OG0009490	942
Arr2_OG0004099	1209
Ars2_OG0005840	2134
Art1_OG0004911	608
Art2_OG0008773	3
Art3_OG0004604	210
Art4_OG0004574	89
Art6_OG0004528_OG0	0
Art7_OG0001547_OG0	654
Art8_OG0009662	38
Art9_OG0002219_OG0	0
Arts_OG0000486_OG0	809
aru_OG0003377	2186
Arv1_OG0013036	124
arx_OG0009914	159
Asap_OG0007180	1940
Asator_OG0002682_OG1	4425
Asciz_OG0010646	117
ase_OG0007840	9
asf1_OG0009889	274
ash1_OG0000982_OG0	151
ash2_OG0004623	577
Ask1_OG0004518	3082
asl_OG0004217	142
AsnRS_OG0003707	819
AsnRS-m_OG0006452	97
AsnS_OG0000992	584
asp_OG0004633	3
Asph_OG0006509	29978
ASPP_OG0006932	1885
CG9572_OG0008488	20396
AspRS_OG0006665	1916
AspRS-m_OG0008886	998
asrij_OG0006972	1162
asRNA:CR31429_OG0002339_OG0	103
asRNA:CR42743_OG0003772_OG0	0
asRNA:CR43299_OG0012338_OG0	0
asRNA:CR43426_OG0012535_OG0	0
asRNA:CR43454_OG0002277_OG0	108
asRNA:CR43463_OG0001607_OG0	87
asRNA:CR43809_OG0003675_OG0	485
asRNA:CR44106_OG0002406_OG0	20
asRNA:CR44169_OG0002969_OG0	21
asRNA:CR44179_OG0001455_OG0	645
asRNA:CR44372_OG0000331_OG0	3
asRNA:CR44372_OG0000331_OG1	0
asRNA:CR44894_OG0012090_OG0	0
asRNA:CR45044_OG0005605_OG0	11
asRNA:CR45195_OG0000203_OG0	227
asRNA:CR45195_OG0000203_OG1	136
asRNA:CR45350_OG0001645_OG0	6
asRNA:CR45943_OG0010336	95
asRNA:CR46029_OG0000226_OG0	5
asRNA:CR46029_OG0000226_OG1	4
asRNA:CR46139_OG0003106_OG0	19
asRNA:CR46246_OG0011916	2
asRNA:CR46354_OG0002193_OG0	171
asRNA:CR46473_OG0000925_OG0	19
Ass_OG0001346	66
ast_OG0003560	321
AstA_OG0004634	57
AstA-R1_OG0000689	75
AstA-R2_OG0005396	69
AstC_OG0009668	27
AstC-R1_OG0010134	7
AstC-R2_OG0001295_OG0	15
AstCC_OG0009669	0
asun_OG0002419_OG0	100
Asx_OG0006138	1640
Atac1_OG0003748_OG0	87
Atac2_OG0009508	183
Atac3_OG0000828	208
Tat_OG0001330	1400
Ate1_OG0003045	765
Atet_OG0003384	1191
Atf-2_OG0006059	342
Atf3_OG0007763	2222
Atg1_OG0009929	86
Atg1_OG0009931	937
Atg10_OG0001598	59
Atg101_OG0008681	620
Atg12_OG0011904	160
Atg13_OG0004817	1181
Atg14_OG0005089	975
Atg16_OG0005703	485
Atg17_OG0004232	2999
Atg18a_OG0011152	1273
Atg18b_OG0001271_OG0	619
Atg2_OG0011112	2714
Atg3_OG0009922	606
Atg4a_OG0009014	958
Atg4b_OG0005256	736
Atg5_OG0007974	238
Atg6_OG0005323	444
Atg7_OG0006714	233
Atg8a_OG0008043	10558
Atg8b_OG0005571	0
Atg9_OG0006487	1780
atilla_OG0011822	5509
atk_OG0010362	15
atl_OG0001399	7837
atms_OG0004154	541
ato_OG0004804	1
Atox1_OG0012695	729
ATP6AP2_OG0004869	8268
ATP7_OG0008369	1295
ATP8A_OG0007260	4851
ATP8A_OG0007261	28
Atpalpha_OG0002140	41493
ATPCL_OG0006680	3899
ATPsynB_OG0010987	33735
ATPsynbeta_OG0005823	183606
ATPsynbetaL_OG0001317	0
ATPsynC_OG0005792	124483
ATPsynCF6_OG0005500	24199
ATPsynCF6L_OG0010605	1
ATPsynD_OG0004477	28915
ATPsyndelta_OG0007526	23063
ATPsynE_OG0005568	25127
ATPsynG_OG0009657	22324
ATPsyngamma_OG0005690	40260
ATPsynGL_OG0009315	0
ATPsynO_OG0012619	28074
AttC_OG0000164_OG0	945
AttC_OG0007258	721
AttD_OG0004890	3
Atu_OG0002096	473
Atx-1_OG0012102	17
Atx2_OG0011501	4774
Atxn7_OG0003444	588
aub_OG0000482_OG0	67
aurA_OG0004964	19
aurB_OG0009647	10
aust_OG0001881	0
aux_OG0003096_OG0	1186
ave_OG0006159	199
Aven_OG0003291	121
awd_OG0002664	3622
Awh_OG0010478	13
axed_OG0010262	358
Axn_OG0005720	928
axo_OG0003993	332
axo_OG0010625	131
axo_OG0010626	412
axo_OG0010628	71
Axs_OG0008319	3064
Axud1_OG0003447	787
az2_OG0006736	98
azot_OG0000210_OG0	1
azot_OG0000210_OG1	3
b_OG0009189	7479
B-H1_OG0000267_OG0	265
B-H1_OG0000267_OG1	224
B4_OG0009202	2169
B52_OG0001376_OG0	4706
b6_OG0007653	33
B9d1_OG0005246	110
B9d2_OG0005830	18
bab1_OG0011327	60
bab1_OG0011328	52
bab2_OG0011326	1294
babo_OG0006628	932
babos_OG0007027	1101
Bacc_OG0008947	9019
Bace_OG0000801_OG0	0
baf_OG0003792	412
bai_OG0005189	1397
Balat_OG0007229	0
Baldspot_OG0010721	1238
ball_OG0001092_OG1	90
bam_OG0005170	4
bap_OG0001358_OG0	0
Bap111_OG0007677	917
Bap170_OG0000903_OG0	681
Bap55_OG0005900	213
Bap60_OG0008560	964
IMPPP_OG0000305_OG1	2894
barc_OG0010291	586
bark_OG0008784	1522
barr_OG0000425_OG0	133
baz_OG0008596	3296
bb8_OG0005496	2
bbc_OG0007266	3494
CG18067_OG0007098	21945
bbg_OG0010871	923
bbg_OG0010872	1252
BBIP1_OG0004876	243
BBS1_OG0010413	58
BBS4_OG0002785_OG0	236
BBS5_OG0002086	246
BBS8_OG0008755	146
BBS9_OG0006919	443
bbx_OG0008688	7433
bc10_OG0010387_OG0	721
BCAS2_OG0005540	286
bcd_OG0002111_OG0	1
bchs_OG0003722	261
BCL7-like_OG0007566	105
bcn92_OG0007793	435
Bdbt_OG0004400	148
bdg_OG0006805	1143
bdl_OG0003385	2676
Bdp1_OG0009215	410
be_OG0000785	1396
BEAF-32_OG0006164	456
beag_OG0004860	330
beat-Ia_OG0011784	29
beat-Ib_OG0009146	22
beat-Ic_OG0001866_OG0	8
beat-IIa_OG0005482	46
beat-IIb_OG0005481	206
beat-IIIa_OG0009463	57
beat-IIIb_OG0009460	37
beat-IIIc_OG0003687	91
beat-IV_OG0005508	142
beat-Va_OG0005024	5
beat-Vb_OG0005021	12
beat-Vc_OG0001062_OG0	48
beat-VII_OG0011542	37
beat-VII_OG0011544	23
beg_OG0004008	323
bel_OG0001048	4025
Bem46_OG0008920	224
ben_OG0000514_OG0	1759
Best1_OG0002590_OG0	2861
Best2_OG0010251	1816
Best3_OG0009963	0
Best4_OG0000558_OG0	0
Bet1_OG0003845_OG0	329
Bet3_OG0004072	212
beta-PheRS_OG0005298	451
beta-Spec_OG0007697	21457
beta'COP_OG0009212	1232
beta3GalTII_OG0012738	185
beta4GalNAcTA_OG0006521	319
beta4GalNAcTB_OG0002610	200
beta4GalT7_OG0005195	206
betaCOP_OG0008653	2591
betaggt-I_OG0008962	540
betaGlu_OG0002667	294
CG32396_OG0011696	7
Bgb_OG0011276	282
bgcn_OG0001647	133
bgm_OG0009412	822
BHD_OG0010421	188
bi_OG0003201	260
bi_OG0012904	11
BI-1_OG0004087	2372
bib_OG0001843_OG0	3
BicC_OG0009143	0
BicD_OG0009474	1566
CG11873_OG0005086	1151
bif_OG0003277	1017
bif_OG0012761	236
BigH1_OG0001085_OG0	4
bigmax_OG0005365	377
Bili_OG0002506_OG0	126
bin_OG0010286	0
Bin1_OG0005423	146
bin3_OG0007310	1960
bip1_OG0010560	91
Bka_OG0009250	95
blanks_OG0011885_OG0	0
Blimp-1_OG0010196	2447
Blm_OG0002608	99
Blos1_OG0006148	255
Blos2_OG0010078	108
Blos3_OG0009918	150
Blos4_OG0010933	48
blot_OG0010924	14660
blow_OG0006726	497
blp_OG0005216	1492
blw_OG0006982	146972
bma_OG0010967	38
Bmcp_OG0010022	390
bmm_OG0010858	2646
bnb_OG0001206_OG1	550
CG5059_OG0012191	1132
bnk_OG0005787	2
bnl_OG0004512	384
boca_OG0006727	306
bocks_OG0002575_OG0	438
BOD1_OG0005544	2356
boi_OG0007601	379
boi_OG0007603	207
boil_OG0012322	5
bol_OG0011238	7314
boly_OG0007153	0
BomBc1_OG0001623	1388
BomBc2_OG0000769_OG0	3231
BomBc3_OG0004769	933
BomT3_OG0011469	3010
bon_OG0004934	1074
bond_OG0004726	164
bonsai_OG0007008	543
Boot_OG0006400	2
bor_OG0004967	618
bora_OG0003911	0
BORCS5_OG0008208	720
BORCS6_OG0011365	160
BORCS7_OG0007103	81
borr_OG0009292	1
boss_OG0005676	267
botv_OG0006642	405
bou_OG0007819	246
bowl_OG0008785	413
BoYb_OG0000400_OG0	15
br_OG0007659	53
br_OG0011928	7
Br140_OG0001629	729
brat_OG0001919	165
Brca2_OG0000883	261
Brd_OG0010852	0
CG7154_OG0009310	733
Brd8_OG0002488	353
Bre1_OG0010209	676
Brf_OG0005483	217
Brf_OG0005485	52
brk_OG0007975	892
brm_OG0009999	1796
Brms1_OG0008442	870
Bro_OG0011272	1
brp_OG0000499_OG1	687
l(3)72Ab_OG0009997	2005
bru1_OG0009737	27
bru1_OG0009738	279
bru2_OG0009740	1021
bru2_OG0011823	34
bru2_OG0012161	125
bru3_OG0010907	111
bru3_OG0011909	13
Bruce_OG0004896	6458
brun_OG0003663	1060
brv1_OG0000706_OG0	1
brv2_OG0010919	0
brv3_OG0011666	17
BRWD3_OG0005288	2305
brwl_OG0009277	735
bs_OG0003002	481
bs_OG0006897	216
bsf_OG0001906_OG0	2429
Bsg_OG0009780	8081
Bsg25D_OG0003412_OG0	1440
bsh_OG0009110	2
bsk_OG0012344	1075
bt_OG0000537_OG1	7225
BTBD9_OG0000546_OG0	5
BtbVII_OG0011887	2607
btd_OG0007557	267
Btk29A_OG0001838	577
Btk29A_OG0011763	27
btl_OG0002041	328
btn_OG0004719	1
Btnd_OG0008611	0
btsz_OG0001035_OG1	701
btsz_OG0004581	16
btv_OG0003692	298
btv_OG0009487	510
btz_OG0005342	1924
Bub1_OG0001806_OG0	338
Bub3_OG0005120	304
BubR1_OG0000657_OG0	46
Buffy_OG0006561	260
bug_OG0006803	448
Bug22_OG0009372	515
BuGZ_OG0008876	1576
CG8270_OG0010257	169
bun_OG0000556	3268
bun_OG0009749	1865
bur_OG0003683_OG0	1391
Burs_OG0001045_OG0	6
bves_OG0007497	241
bves_OG0007499	198
bw_OG0006000	3
bwa_OG0009122	477
bwa_OG0012525	421
Bx_OG0008666	4
Bx_OG0008667	288
Bx42_OG0007682	1015
by_OG0005550	8602
byn_OG0010803	1
bys_OG0007950	267
c-cup_OG0012143	0
c(3)G_OG0001464_OG0	182
c11.1_OG0007569	1677
c12.1_OG0007568	531
c12.2_OG0007567	2351
C15_OG0002126_OG0	9
C1GalTA_OG0009799	397
C3G_OG0007801	3602
C901_OG0008027	3
ca_OG0005700	3326
Ca-alpha1D_OG0009140	13865
Ca-alpha1T_OG0003323	922
Ca-beta_OG0009681	1760
Ca-Ma2d_OG0009139	4789
CaBP1_OG0008860	1436
cac_OG0000605_OG0	202
cact_OG0009392	7781
cactin_OG0003129	558
cad_OG0009437	1
Cad74A_OG0010922	33
Cad86C_OG0002368	939
Cad87A_OG0001088_OG0	381
Cad89D_OG0001058_OG0	1
Cad96Ca_OG0011497	1261
Cad96Cb_OG0005172	0
Cad99C_OG0005704	1116
CadN_OG0000277_OG1	39
Caf1-105_OG0002830	67
Caf1-180_OG0007408	299
Caf1-55_OG0001036	422
cag_OG0001595_OG0	393
CAH1_OG0009192	1951
CAH13_OG0002843	0
CAH14_OG0002807	3
CAH15_OG0006256	0
CAH16_OG0000498_OG1	7
CAH2_OG0001000_OG0	3968
CAH3_OG0003177	471
CAH5_OG0005796	424
CAH7_OG0000840	6686
CAH8_OG0004748	8
CAH9_OG0005622	137
CAHbeta_OG0002334	96
cal1_OG0002556_OG0	257
CalpA_OG0003035	2719
CalpB_OG0010971	2239
CalpC_OG0008186	710
Calr_OG0005564	9542
Cals_OG0013279_OG0	1219
Calx_OG0002139_OG0	4
Calx_OG0004417	5495
Calx_OG0004418	5132
calypso_OG0006121	248
Cam_OG0012053	8008
CaMKI_OG0012767	2923
CaMKII_OG0013280	6878
Camp_OG0005907	355
Camta_OG0006364	999
Camta_OG0006365	211
can_OG0004061_OG0	0
CanA1_OG0005778	1571
CanB_OG0000231_OG0	471
CanB_OG0000231_OG1	2797
Cand1_OG0009382	1295
CAP_OG0000587_OG0	22889
CAP_OG0012405	4
Cap-D2_OG0005121	122
Cap-D3_OG0009448	272
Cap-G_OG0002924	479
Cap-H2_OG0004906	785
Capa_OG0005712	9
Caper_OG0009347	4070
Capr_OG0010138	1652
caps_OG0010156	1265
caps_OG0010157	1220
capt_OG0009025	7033
capu_OG0000612_OG0	279
car_OG0007437	285
CARPA_OG0007960	20
CARPB_OG0007554	37
CarT_OG0009432	14
cas_OG0004236	2
casp_OG0006502	759
cass_OG0009476	2806
Cat_OG0003869	2745
cathD_OG0002862	9895
cato_OG0006491	0
Catsup_OG0009538	608
caup_OG0009938	115
cav_OG0000654	120
caz_OG0003243_OG0	1732
cbc_OG0007265	316
Cbl_OG0002051_OG0	2647
CBP_OG0001721	58
CBP_OG0007971	32
Cbp20_OG0005066	190
Cbp53E_OG0006447	962
Cbp80_OG0007913	332
Cbp80_OG0007915	357
Cbs_OG0003124	819
cbs_OG0007263	341
cbt_OG0008760	2396
Cby_OG0004789	28
Cc2d2a_OG0002702	72
CCAP_OG0011467	0
CCAP-R_OG0000870	43
ccb_OG0012089	0
CCDC151_OG0011900	55
CCDC53_OG0009785	167
Ccdc58_OG0010399	129
Ccdc85_OG0008917	372
CCHa1_OG0004530	34
CCHa1-R_OG0006065	56
CCHa2_OG0002186_OG0	195
CCHa2-R_OG0005836	17
Cchl_OG0004776	13137
CCKLR-17D1_OG0003334	12
CCKLR-17D1_OG0008675	57
CCKLR-17D1_OG0011744	15
CCKLR-17D3_OG0008678	107
Ccm3_OG0005250	950
Ccn_OG0010106	235
Ccn_OG0010107	251
Ccn_OG0012179	106
Ccp84Ab_OG0000178_OG0	0
Ccp84Ac_OG0001349_OG0	0
Ccp84Ae_OG0002110_OG0	0
Ccp84Af_OG0000109_OG0	0
Ccp84Af_OG0000109_OG1	0
Ccp84Af_OG0000109_OG2	0
Ccp84Ag_OG0001348_OG0	0
Ccs_OG0006299	287
CCT1_OG0002281_OG0	826
CCT2_OG0003145	1618
CCT3_OG0004995	1385
CCT4_OG0000979	880
CCT5_OG0006600	1218
CCT6_OG0008508	1748
CCT7_OG0004839	501
CCT7_OG0004841	246
CCT8_OG0007117	1227
Ccz1_OG0010481	505
cd_OG0004708	5
CD98hc_OG0001357_OG0	5042
Cda4_OG0008701	84
Cda5_OG0008721	3179
Cda9_OG0002707	49
CDase_OG0005749	2221
cdc14_OG0009306	2999
Cdc16_OG0005493	175
Cdc23_OG0009421	252
Cdc27_OG0010426	1041
Cdc2rk_OG0006290	381
Cdc37_OG0011041	962
Cdc42_OG0008268	822
Cdc45_OG0007388	333
Cdc5_OG0011371	662
CDC50_OG0008483	1207
Cdc6_OG0002054	13
Cdc7_OG0007729	3045
Cdep_OG0002087	1363
Cdep_OG0004159	1056
CdGAPr_OG0009111	1798
cdi_OG0000729	3112
cDIP_OG0004394	934
Cdk1_OG0000555_OG0	2
Cdk12_OG0009875	416
Cdk2_OG0002391	60
CDK2AP1_OG0008015	524
Cdk4_OG0006632	267
Cdk5_OG0002993	360
Cdk5alpha_OG0009389	447
Cdk7_OG0001724	129
Cdk8_OG0010977	79
Cdk9_OG0007009	307
Cdlc2_OG0000234_OG1	1765
cdm_OG0002482	1245
Cds_OG0010549	839
Ced-12_OG0009727	337
ced-6_OG0006366	4337
CenB1A_OG0004675	855
CenG1A_OG0003595_OG0	6903
CenG1A_OG0009182	83
Cenp-C_OG0002322	222
Cep135_OG0009952	165
Cep135_OG0009954	100
cep290_OG0004127	222
Cep89_OG0006812	7
Cep97_OG0008778	385
cer_OG0012078	670
Cerk_OG0004182	1110
cert_OG0011161	1583
Cf2_OG0008971	2801
Cfp1_OG0007571	564
CG5789_OG0004615	527
cg_OG0006533	2615
CG10000_OG0005395	0
CG10005_OG0004963	44
CG10011_OG0005399	635
CG10013_OG0002410_OG0	0
CG10019_OG0008786	107
CG10026_OG0009081	912
CG10029_OG0004344	7
CG10031_OG0008792	424
CG10035_OG0004420	98
CG10038_OG0001436_OG0	245
CG10041_OG0012259_OG0	0
CG10051_OG0007036	0
CG10053_OG0004336	91
CG10055_OG0004329	734
CG10062_OG0007038	371
CG10063_OG0010284	3
CG10064_OG0010282	4
CG10068_OG0004321	433
CG10073_OG0000065_OG2	4
CG10075_OG0010279	1361
CG10077_OG0010277	13742
CG10082_OG0005964	4438
CG10086_OG0001355	2
CG10089_OG0010567	331
CG10098_OG0004320	360
CG10104_OG0006132	0
CG10116_OG0010569	3
CG10126_OG0005023	1231
CG10132_OG0009091	2493
CG10137_OG0009093	428
CG10139_OG0006151	313
CG10140_OG0010573	0
CG10147_OG0010256	120
CG10151_OG0006160	50
CG10154_OG0010575	0
CG10163_OG0010252	2
CG10164_OG0001489	0
CG10165_OG0011781	68
CG10171_OG0010163	186
CG10175_OG0005507	3734
CG10177_OG0001079_OG0	0
CG10184_OG0005509	270
CG10185_OG0005203	378
CG10189_OG0009087	215
CG10194_OG0009085	183
CG10195_OG0003572	145
CG10205_OG0006168	3345
CG10208_OG0005527	162
CG10209_OG0006169	418
CG10211_OG0009505	2486
CG10222_OG0010165	213
CG10226_OG0010249	1419
CG10237_OG0003462	16339
CG1024_OG0004294	159
CG10252_OG0011517	0
CG10254_OG0002565	953
CG10257_OG0006606	138
CG10264_OG0005208	4
CG10265_OG0006935	87
CG10274_OG0003940	469
CG10280_OG0004257	0
CG10283_OG0001907_OG0	254
CG10286_OG0004292	360
CG10298_OG0004288	4
CG10300_OG0005516	27
CG10301_OG0005515	161
CG10307_OG0005957	3535
CG10311_OG0004972	1354
CG10317_OG0004974	1
CG10321_OG0005965	1266
CG10324_OG0004994	189
CG10332_OG0005992	0
CG10333_OG0009507	824
CG10336_OG0009516	135
CG10337_OG0009096	291
CG10338_OG0009517	325
CG10339_OG0006873	1332
CG10340_OG0001059_OG0	2585
CG10341_OG0009518	125
CG10343_OG0009520	267
CG10344_OG0007020	56
CG10345_OG0002430_OG0	8985
CG10347_OG0000607_OG0	140
CG10348_OG0003704	411
CG10352_OG0008207	7
CG10353_OG0008206	1113
CG10357_OG0010470	32
CG10359_OG0010469	511
CG10361_OG0010014	34
CG10362_OG0008202	197
CG10365_OG0005518	1103
CG10366_OG0009102	980
CG10375_OG0005526	469
CG10376_OG0009519	346
CG10383_OG0001909	2111
CG10384_OG0007018	16
CG10405_OG0004983	3
CG10407_OG0005207	22
CG10413_OG0003703_OG0	791
CG10417_OG0013094	847
CG10418_OG0010832	114
CG10425_OG0002500	229
CG10428_OG0001263_OG0	899
CG10431_OG0001914	129
CG10433_OG0006904	2507
CG10435_OG0002296_OG0	576
CG10444_OG0007082	281
CG10445_OG0001356	61
CG10459_OG0001605_OG0	0
CG10462_OG0009105	667
CG10463_OG0009108	232
CG10466_OG0012145	99
CG10467_OG0010233	177
CG10469_OG0010232	110
CG10470_OG0009541	554
CG10472_OG0000811_OG0	135
CG10479_OG0010225	138
CG10481_OG0009114	8
CG10483_OG0010221	888
CG10486_OG0010219	1
CG10492_OG0009544	850
CG10494_OG0006908	132
CG10495_OG0009546	76
CG10505_OG0006927	0
CG10508_OG0010314	756
CG10510_OG0003948	1
CG10513_OG0005163	1166
CG10514_OG0005162	317
CG10516_OG0009998	134
CG10527_OG0002810_OG0	9422
CG10543_OG0006262	3852
CG10550_OG0000747	3578
CG10555_OG0008527	699
CG10561_OG0009552	1779
CG10565_OG0010321	2355
CG10576_OG0010200	1390
CG10581_OG0010326	11
CG10584_OG0010328	294
CG10587_OG0000094_OG0	0
CG10587_OG0000094_OG1	0
CG10587_OG0000094_OG2	0
CG10589_OG0003950	0
CG10591_OG0010195	2
CG10597_OG0003317	0
CG10598_OG0011740	3
CG10600_OG0009530	2956
CG10602_OG0009532	2245
CG10616_OG0010838	528
CG10621_OG0001911	186
CG10623_OG0001912	1916
CG10628_OG0009107	97
CG10631_OG0001241	2633
CG10646_OG0009949	153
CG10654_OG0009947	186
CG10657_OG0009951	611
CG10660_OG0010840	264
CG10663_OG0010839	370
CG10669_OG0005156	415
CG10674_OG0010603	609
CG10680_OG0003577	1987
CG10681_OG0009950	115
CG10700_OG0011812	2
CG10702_OG0009548	625
CG10710_OG0010908	742
CG10713_OG0010576	71
CG10725_OG0010574	0
CG10730_OG0000951	23
CG10731_OG0006517	176
CG10737_OG0006638	43817
CG10738_OG0010568	30
CG1074_OG0007339	234
CG10747_OG0009127	635
CG10748_OG0011855_OG0	0
CG10749_OG0003913_OG0	0
CG10750_OG0009561	0
CG10752_OG0010150_OG0	0
CG10761_OG0008304	4
CG1077_OG0004263	0
CG10793_OG0003237	6
CG10795_OG0006915	187
CG10799_OG0003081	91
CG10801_OG0012112	3
CG10802_OG0008133	605
CG10803_OG0008134	206
CG10804_OG0008132	319
CG10809_OG0010976	172
CG10814_OG0007257	24
CG10822_OG0007072	0
CG10839_OG0009144	0
CG10841_OG0002198_OG0	12
CG10853_OG0003980_OG0	0
CG10859_OG0009209	427
CG10862_OG0002017_OG1	3337
CG10863_OG0010486	2179
CG10863_OG0012194_OG0	20
CG10864_OG0005043	212
CG10866_OG0010485	264
CG10874_OG0003457	773
CG10877_OG0002385_OG0	0
CG10887_OG0002183_OG0	8
CG10898_OG0002547	227
CG1090_OG0003105_OG0	340
CG10903_OG0002293_OG0	177
CG10904_OG0011634	117
CG10907_OG0001984_OG0	166
CG10909_OG0005022	0
CG10910_OG0006092	1
CG10911_OG0006095	0
CG10912_OG0000471	2
CG10914_OG0006109	138
CG10919_OG0001352	3
CG1092_OG0001161_OG0	51
CG10920_OG0007959	0
CG10927_OG0006710	40
CG10931_OG0006071	1
CG10932_OG0007954	2181
CG10934_OG0002756_OG0	0
CG10939_OG0005908	1767
CG10947_OG0009415	9034
CG10948_OG0009927	1135
CG10949_OG0009416	114
CG10950_OG0012279	3
CG10958_OG0001743	279
CG10959_OG0008299	83
CG10962_OG0007748	19
CG10970_OG0003173	7
CG10973_OG0012539	303
CG10979_OG0004244	555
CG10984_OG0009934	320
CG10996_OG0008249	0
CG11000_OG0004245	29
CG11007_OG0003037	220
CG11018_OG0007064	1
CG11029_OG0001270	254
CG1103_OG0003103_OG0	135
CG11030_OG0003728	742
CG11034_OG0001268	108
CG11035_OG0002292_OG0	902
CG11041_OG0001654	55
CG11044_OG0007073	3448
CG1105_OG0004314	1109
CG11050_OG0009604	3346
CG11060_OG0006765	12
CG11068_OG0011716	0
CG11069_OG0004655	295
CG11076_OG0001759	579
CG11077_OG0000549_OG0	29
CG11085_OG0008456	1
CG11089_OG0004653	383
CG11095_OG0003249	392
CG11099_OG0007074	1121
CG11103_OG0003250	183
CG11106_OG0012330	0
CG11109_OG0001964	91
CG11110_OG0006619	291
CG11123_OG0006752	149
CG11125_OG0006747	149
CG11127_OG0006744	287
CG1113_OG0004171	22
CG11131_OG0001957_OG0	0
CG11134_OG0003251	127
CG11141_OG0006745	452
CG11145_OG0006754	0
CG11147_OG0003729	10992
CG11149_OG0003730	1
CG11151_OG0008256	2423
CG11159_OG0006283	0
CG1116_OG0004164	610
CG11162_OG0008263	4
CG11168_OG0004657	1481
CG11170_OG0006462	66
CG11178_OG0003327	640
CG11180_OG0006625	388
CG11191_OG0007189	1049
CG11192_OG0007095	0
CG11200_OG0007088	829
CG11211_OG0012938	482
CG11226_OG0012166_OG0	0
CG11227_OG0007505	0
CG1124_OG0002090	1778
CG11241_OG0003815_OG0	49
CG11247_OG0009861	214
CG11248_OG0003830_OG0	186
CG11249_OG0009864	4
CG11251_OG0001998	0
CG11257_OG0007039	314
CG11263_OG0001789	103
CG11267_OG0011856	751
CG11269_OG0006458	2
CG11275_OG0002906	1010
CG11279_OG0003924_OG0	142
CG11286_OG0004361	0
CG1129_OG0002085	404
CG11291_OG0003029	1
CG11294_OG0007761	1
CG11298_OG0007031	1
CG11309_OG0010303	513
CG11317_OG0012026	345
CG11318_OG0000756	3
CG11319_OG0009603	441
CG11327_OG0009628	20
CG11333_OG0002657_OG0	2
CG11334_OG0005804	2291
CG11342_OG0011920	48
CG11345_OG0011138	0
CG11349_OG0011131	1
CG11353_OG0011127	22
CG11356_OG0008477	13
CG11357_OG0011126	461
CG1136_OG0010499	2036
CG11367_OG0000806_OG0	151
CG11369_OG0011699	0
CG1137_OG0004303	5
CG11370_OG0003817_OG0	10
CG11377_OG0008723	347
CG11378_OG0007395	528
CG11379_OG0007397	0
CG11380_OG0007400	122
CG11381_OG0007402	0
CG11382_OG0007404	0
CG11384_OG0007396	2
CG1139_OG0004077	3
CG11391_OG0001026_OG0	0
CG11396_OG0010345	234
CG11398_OG0007405	89
CG11403_OG0007406	129
CG11404_OG0012169	3
CG11406_OG0006889	5
CG11409_OG0007766	102
CG11413_OG0011575	346
CG11414_OG0006019	1796
CG11417_OG0007590	329
CG1142_OG0012974	234
CG11425_OG0009823	505
CG11426_OG0009824	256
CG1143_OG0011104	3165
CG11436_OG0003200	113
CG11437_OG0009825	4
CG11438_OG0009826	53
CG11447_OG0004515	276
CG11449_OG0000981_OG1	0
CG11453_OG0001027_OG0	2
CG11454_OG0001792	190
CG11456_OG0003951	113
CG11459_OG0000135_OG1	19
CG1146_OG0011093	15586
CG11470_OG0000857	5
CG11474_OG0005934	1030
CG11475_OG0005935	3
CG11498_OG0001515	13
CG11504_OG0002630	555
CG11523_OG0009832	271
CG11529_OG0010828	41
CG11537_OG0010640	1230
CG11550_OG0002660	1109
CG11560_OG0010817	190
CG11562_OG0008742	210
CG11563_OG0002662	132
CG11566_OG0007496	11
CG11570_OG0004027	1
CG11581_OG0008240	0
CG11583_OG0010538	195
CG11584_OG0008239	3
CG11585_OG0012335	0
CG11586_OG0010534	333
CG11590_OG0001741	377
CG11593_OG0010497	540
CG11594_OG0010492	487
CG11596_OG0007629	982
CG11601_OG0008739	181
CG11608_OG0000142_OG0	0
CG1161_OG0004180	1423
CG11617_OG0008731	1214
CG11619_OG0003864_OG0	84
CG11626_OG0011450	7
CG11629_OG0003739	0
CG11630_OG0009580	12
CG11634_OG0009583	0
CG11635_OG0007156	45
CG11638_OG0007387	298
CG11655_OG0001745_OG0	801
CG11656_OG0005013	0
CG11658_OG0010025	1013
CG11663_OG0012087	0
CG11664_OG0011395	0
CG11666_OG0012316	0
CG11668_OG0002452	280
CG11670_OG0005008	3
CG11672_OG0004805	0
CG11674_OG0008231	2
CG11679_OG0008511	315
CG11686_OG0002448_OG0	1084
CG11693_OG0004810	0
CG11694_OG0000225_OG0	0
CG11694_OG0000225_OG1	0
CG11695_OG0007879	341
CG11696_OG0007880	275
CG11698_OG0002319_OG0	0
CG11699_OG0007882	721
CG11703_OG0002165_OG0	0
CG11710_OG0001691_OG0	495
CG1172_OG0004189	345
CG11722_OG0001391	646
CG11723_OG0003571	343
CG11726_OG0010048	0
CG11737_OG0001419_OG0	954
CG11741_OG0001420_OG0	2
CG11752_OG0007995	3859
CG11755_OG0000851	29
CG11756_OG0007997	16
CG11760_OG0004826	599
CG11768_OG0004832	218
CG11771_OG0005200	2184
CG11777_OG0006309	85
CG11779_OG0004481	982
CG11786_OG0012799	10
CG11788_OG0007083	230
CG11790_OG0005187	652
CG11791_OG0012008	3244
CG11807_OG0003009_OG0	504
CG11808_OG0006841	94
CG11811_OG0004058	300
CG11816_OG0008636	0
CG11835_OG0000264_OG0	2853
CG11835_OG0000264_OG1	9536
CG11837_OG0005082	141
CG11841_OG0005083	1546
CG11842_OG0000856_OG1	554
CG11843_OG0011490	402
CG11852_OG0002502_OG0	54
CG11854_OG0005171	208
CG11857_OG0005167	851
CG11858_OG0005166	190
CG11878_OG0000055_OG0	0
CG11878_OG0000055_OG1	2
CG11878_OG0000055_OG2	9
CG11882_OG0005094	249
CG11883_OG0006313	1878
CG11885_OG0003355	85
CG11892_OG0005161	170
CG11893_OG0000039_OG2	466
CG11899_OG0005100	685
CG11902_OG0005155	249
CG11906_OG0001618	272
CG11911_OG0008747	0
CG11912_OG0008746	0
CG11920_OG0005183	123
CG11927_OG0003556	670
CG11929_OG0011773	0
CG11961_OG0001155_OG0	337
CG11964_OG0004848	165
CG11970_OG0004849	1083
CG11975_OG0004850	654
CG11977_OG0012457_OG0	0
CG11980_OG0002337	164
CG11983_OG0004852	23
CG11986_OG0004855	202
CG11997_OG0004862	3
CG11999_OG0004179	315
CG12003_OG0004112	0
CG12004_OG0011286	2824
CG12009_OG0010662	0
CG12010_OG0010671	99
CG12011_OG0011025	0
CG12012_OG0010672	224
CG12016_OG0010666	468
CG12017_OG0010661	2
CG12020_OG0011042	0
CG12024_OG0011050	423
CG12025_OG0011053	752
CG12035_OG0011029	0
CG12038_OG0011331	93
CG12054_OG0000497	1474
CG12056_OG0003138	232
CG12057_OG0003139	1
CG12061_OG0000938_OG0	0
CG12065_OG0007412	2837
CG12069_OG0001519	0
CG12071_OG0011553	86
CG12071_OG0013484	137
CG12075_OG0007754	2008
CG1208_OG0004248	971
CG12081_OG0007411	589
CG12084_OG0011296	2648
CG12091_OG0011293	6205
CG12093_OG0011111	1008
CG12096_OG0008559	313
CG12099_OG0011289	7605
CG12104_OG0011284	211
CG12105_OG0004111	1743
CG12106_OG0007586	107
CG12107_OG0006719	144
CG12111_OG0007413	4
CG12112_OG0012598_OG0	160
CG12115_OG0007587	1
CG12116_OG0008625	794
CG12118_OG0007585	1874
CG12121_OG0007579	1086
CG12123_OG0003325	142
CG12128_OG0002879	244
CG12129_OG0002878	210
CG1213_OG0002105	1847
CG12134_OG0006319	76
CG12147_OG0004192	0
CG12155_OG0003210	462
CG12159_OG0002860	213
CG12164_OG0006760	22
CG12170_OG0002098	1114
CG12171_OG0004222	292
CG12173_OG0004172	91
CG12177_OG0008262	1381
CG1218_OG0002103	128
CG12182_OG0011099	106
CG12194_OG0008975	221
CG12204_OG0001687	192
CG12206_OG0008131	25
CG12209_OG0002818	4
CG12213_OG0002418	825
CG12219_OG0007713	394
CG12224_OG0000651_OG1	20
CG12231_OG0003119	0
CG12236_OG0008414	337
CG12237_OG0007424	676
CG12239_OG0001754	202
CG12241_OG0001396	404
CG12253_OG0011818	54
CG12256_OG0004947	44
CG12259_OG0005539	366
CG12268_OG0005336	1696
CG1227_OG0004337	172
CG12278_OG0004413	0
CG12279_OG0004445	131
CG12288_OG0009457	13
CG12289_OG0010046	0
CG12290_OG0002618	1434
CG12299_OG0009634	286
CG12301_OG0001981	197
CG12307_OG0009694	2
CG1231_OG0011372	6
CG12316_OG0009955	796
CG12320_OG0005053	32
CG12321_OG0001064_OG0	291
CG12325_OG0002854	202
CG1233_OG0011370	794
CG1234_OG0004335	304
CG12341_OG0002848	207
CG12343_OG0002853	459
CG12344_OG0002855	961
CG12355_OG0012373	99
CG1236_OG0002100	261
CG12362_OG0000821_OG0	0
CG12374_OG0007223	0
CG12375_OG0009777	936
CG12379_OG0008514	74
CG12384_OG0006229	910
CG1239_OG0004237	42
CG12395_OG0001736	14
CG12398_OG0008359	1
CG12402_OG0002224_OG0	34
CG12420_OG0002594_OG0	7
CG12426_OG0005340	1
CG12438_OG0003802	0
CG12439_OG0009296	0
CG12446_OG0001786_OG0	0
CG12448_OG0009145	0
CG1246_OG0011105	82
CG12464_OG0011955	5
CG12470_OG0007846	13
CG12479_OG0008243	0
CG12480_OG0008242	0
CG12481_OG0008237	0
CG12490_OG0000233_OG1	0
CG12496_OG0007599	0
CG12498_OG0008105	1
CG12499_OG0002285_OG0	361
CG12502_OG0011339	26
CG12507_OG0008176	3
CG12511_OG0009568	0
CG12516_OG0005410	0
CG12517_OG0009649	2
CG12520_OG0010149	48
CG12521_OG0012944	0
CG12531_OG0008272	135
CG12535_OG0008128	2
CG12539_OG0008363	0
CG12540_OG0008220	0
CG12541_OG0007825	446
CG12560_OG0012234	387
CG12567_OG0012740	647
CG12576_OG0001784_OG0	3359
CG12581_OG0001679_OG0	2897
CG12589_OG0011424	3
CG12590_OG0011977	1
CG12594_OG0005596	31
CG12607_OG0011139	4
CG12609_OG0008677	0
CG12617_OG0003653	0
CG12620_OG0009462	0
CG12637_OG0008050	0
CG12643_OG0007518	38
CG1265_OG0010531	5897
CG12655_OG0000445_OG2	1469
CG12659_OG0007410	37
CG12661_OG0007749	0
CG12662_OG0007747	4
CG12672_OG0007868	91
CG12674_OG0003570	5
CG12679_OG0001731_OG0	0
CG12680_OG0001718	1
CG12682_OG0012323	1
CG12691_OG0007931	0
CG12692_OG0000634_OG0	0
CG12693_OG0012106	3
CG12698_OG0008169	6
CG12699_OG0000230_OG1	0
CG12702_OG0001192	63
CG12708_OG0000271_OG0	11
CG12708_OG0000271_OG0.2	0
CG1271_OG0010635	521
CG12713_OG0003881_OG0	24
CG12716_OG0008438	0
CG12723_OG0008557	3
CG12728_OG0000928_OG0	81
CG12729_OG0011725	1
CG1273_OG0010536	7
CG12730_OG0007375	259
CG12744_OG0000893	61
CG12746_OG0004208	1788
CG1275_OG0011072	738
CG12768_OG0001283_OG0	253
CG12769_OG0007187	134
CG12773_OG0003140	563
CG12782_OG0012281	0
CG12783_OG0000743_OG0	0
CG12784_OG0005236	0
CG12795_OG0008825	201
CG12811_OG0002240	258
CG12817_OG0002595_OG0	22
CG12818_OG0004897	86
CG12822_OG0001599	969
CG12825_OG0001130_OG1	128
CG12826_OG0002951	1
CG12828_OG0011622	0
CG12831_OG0011623_OG0	1
CG12836_OG0002963_OG0	42
CG12848_OG0006045	424
CG12849_OG0011577	0
CG12851_OG0005862	121
CG12857_OG0006163	1
CG12860_OG0006154	6
CG12861_OG0006153	0
CG12862_OG0011585_OG0	1
CG12863_OG0011584	71
CG12866_OG0002772	0
CG12868_OG0001564	232
CG12869_OG0006145	135
CG12869_OG0006146	58
CG12877_OG0001472_OG0	1196
CG1288_OG0001350	0
CG12880_OG0005345	4
CG12883_OG0001474	67
CG12885_OG0001477	361
CG12895_OG0006308	706
CG12909_OG0002821	68
CG12910_OG0006305	57
CG12911_OG0006304	2
CG12914_OG0002819	1
CG12917_OG0002815	9
CG12920_OG0006291	4
CG12926_OG0006349	242
CG12929_OG0006357	51
CG12934_OG0006315	0
CG12935_OG0002846	161
CG12942_OG0001596_OG0	128
CG12945_OG0004570	500
CG12947_OG0004568	40
CG12948_OG0004558	133
CG12963_OG0001641_OG0	0
CG12964_OG0002996_OG0	3
CG12970_OG0006808	9
CG12971_OG0010294	11
CG12974_OG0010307	13
CG12983_OG0010332	0
CG12984_OG0003949	0
CG12985_OG0000915	2
CG12986_OG0011685	0
CG1299_OG0000523_OG0	3523
CG12990_OG0007696	13
CG12991_OG0007703	1706
CG12992_OG0011688	44
CG12994_OG0007707	2
CG12995_OG0008599	0
CG12998_OG0011739	3
CG13000_OG0011738	0
CG13001_OG0008580	106
CG13002_OG0008577	435
CG13003_OG0008572	3438
CG13004_OG0008570	212
CG13005_OG0008567	50
CG13008_OG0008305	6
CG13010_OG0003260	15
CG13012_OG0008317	576
CG13014_OG0008547	270
CG13016_OG0006536	142
CG13018_OG0006537	177
CG13021_OG0003241	0
CG13022_OG0010698	22
CG13023_OG0010699	4
CG13024_OG0010708	324
CG13026_OG0010716	279
CG13028_OG0004010	1
CG13031_OG0012200	158
CG13032_OG0004014_OG0	0
CG13033_OG0010736	1
CG13038_OG0010761	6
CG13039_OG0010762	0
CG1304_OG0000265_OG0	0
CG1304_OG0000265_OG1	0
CG13040_OG0010763	0
CG13041_OG0000280_OG0	1
CG13041_OG0000280_OG0.2	6
CG13042_OG0010767	0
CG13043_OG0000281_OG0	1
CG13043_OG0000281_OG1	0
CG13044_OG0010768	2
CG13045_OG0000814	0
CG13046_OG0010771	0
CG13047_OG0010772	0
CG13048_OG0010773	0
CG13049_OG0010774	1
CG13051_OG0011898	1
CG13053_OG0010778	0
CG13054_OG0010779	2
CG13055_OG0010780	18
CG13056_OG0010757	5
CG13058_OG0004021	0
CG13059_OG0010764	2
CG13062_OG0010766	5
CG13064_OG0010775	0
CG13065_OG0010776	0
CG13066_OG0012201	0
CG13068_OG0002030_OG1	6
CG13069_OG0004022	1
CG1307_OG0004308	609
CG13070_OG0012202	0
CG13071_OG0011899	0
CG13073_OG0012731_OG0	36
CG13074_OG0010797	41
CG13075_OG0000216_OG0	9
CG13075_OG0000216_OG1	15
CG13077_OG0009097	18
CG13078_OG0003575_OG0	2
CG13081_OG0003574	0
CG13082_OG0009094	5
CG13083_OG0009084	0
CG13084_OG0009083	0
CG13085_OG0001922	23
CG13086_OG0003709	19
CG13088_OG0001266	131
CG1309_OG0010533	1024
CG13096_OG0003720	224
CG13097_OG0001923	329
CG13101_OG0009304	340
CG13102_OG0009298	0
CG13108_OG0009295	29
CG13110_OG0011792	0
CG13113_OG0001247_OG0	0
CG13114_OG0009279	0
CG13116_OG0001878	574
CG13123_OG0001877	36
CG13124_OG0003502	23380
CG13126_OG0003515	151
CG13127_OG0001844	0
CG13131_OG0000790_OG0	0
CG13133_OG0003525	1773
CG1314_OG0011674	0
CG13144_OG0009363	217
CG13148_OG0007214	9
CG13151_OG0006215	72
CG13154_OG0006206	0
CG13155_OG0006196	1
CG13157_OG0002779	0
CG1316_OG0000430_OG0	1161
CG13168_OG0006184	6
CG1317_OG0011084	3262
CG13170_OG0006182	4
CG13171_OG0006180	0
CG13177_OG0012831	362
CG13185_OG0002928	561
CG13186_OG0006594	1
CG13192_OG0006567	265
CG13193_OG0006565	0
CG13196_OG0006560	70
CG13197_OG0006563	818
CG13202_OG0001123_OG0	23
CG13203_OG0006235	147
CG13204_OG0006233	390
CG13215_OG0002793_OG0	109
CG13216_OG0001568_OG0	0
CG13218_OG0002791_OG0	0
CG13220_OG0001573_OG0	1784
CG13223_OG0001571_OG0	0
CG13226_OG0002794_OG0	273
CG13227_OG0006218_OG0	0
CG13228_OG0011587_OG0	0
CG13229_OG0002786_OG0	58
CG13229_OG0002787_OG0	748
CG13231_OG0006217	1
CG13239_OG0009815	0
CG1324_OG0007509	2
CG13243_OG0009147	0
CG13247_OG0010378	13
CG13248_OG0010371	117
CG13250_OG0011870	14
CG13251_OG0010355	99
CG13252_OG0003952	739
CG13258_OG0009399	24
CG13272_OG0008882	11
CG13280_OG0008881	0
CG13282_OG0008887	6
CG13285_OG0010583	85
CG13287_OG0010216	3
CG13288_OG0010220	1
CG13293_OG0003937	124
CG13295_OG0010231	1058
CG13297_OG0010242	5
CG13299_OG0011864	0
CG13300_OG0003943	22
CG13305_OG0011196	4
CG13306_OG0011204	339
CG13308_OG0004102	0
CG13309_OG0011211	1
CG13310_OG0011207	19
CG13312_OG0011210	0
CG13313_OG0004105_OG0	1
CG13314_OG0011224	34
CG13315_OG0011237	943
CG13318_OG0004834	167
CG13319_OG0006667	247
CG13321_OG0006673	0
CG13326_OG0006545	0
CG13330_OG0007271	0
CG13331_OG0007273	76
CG13332_OG0007274	48
CG13334_OG0007281	6
CG13337_OG0011662	10
CG13339_OG0007296	147
CG13344_OG0007304	198
CG13358_OG0007351	37
CG13359_OG0012499	12
CG13360_OG0010145	361
CG13361_OG0003189	4
CG13362_OG0007862	5
CG13364_OG0001174_OG0	6
CG13365_OG0007831	581
CG13367_OG0003188_OG0	314
CG13369_OG0003181	1241
CG13375_OG0007847	16
CG13377_OG0007849	283
CG13380_OG0010135	0
CG13384_OG0003473	657
CG13385_OG0012520	0
CG13386_OG0003471	5
CG1339_OG0006721	1
CG13390_OG0003479	236
CG13392_OG0003476	206
CG13397_OG0003469	27
CG13398_OG0003468	255
CG13403_OG0008236	6
CG13404_OG0008224	155
CG13405_OG0011376	0
CG13407_OG0004768	1
CG13408_OG0004770	15
CG13409_OG0004775	93
CG13423_OG0007099	5
CG13426_OG0011654	1
CG13427_OG0003049	123
CG13428_OG0007100	94836
CG13430_OG0001658	196
CG13436_OG0006622	40
CG13437_OG0006285	67
CG13438_OG0006243	0
CG1344_OG0012226	183
CG13442_OG0006244	2
CG13443_OG0006248	0
CG13445_OG0003880	3
CG13449_OG0009980	9
CG13454_OG0003875_OG0	0
CG13455_OG0009966	0
CG13457_OG0001288	1
CG13458_OG0004037	2973
CG13460_OG0010841	1
CG13465_OG0000343_OG0	0
CG13471_OG0004048	0
CG13473_OG0010860	2
CG13474_OG0004049	0
CG13476_OG0012898	1
CG13481_OG0000339_OG0	5
CG13481_OG0000339_OG1	0
CG13484_OG0010886	145
CG13488_OG0001544_OG1	0
CG13492_OG0005946	12
CG13501_OG0005936	3
CG13502_OG0005931	108
CG13502_OG0012991	26
CG13506_OG0007028	10323
CG13510_OG0006998	71
CG13511_OG0006997	10
CG13516_OG0006995	226
CG13526_OG0006986	0
CG13527_OG0006984	0
CG13531_OG0006978	660
CG13532_OG0006975	52
CG13538_OG0005981	0
CG13539_OG0012044	0
CG1354_OG0007555	1041
CG13541_OG0012280	0
CG13544_OG0005976	0
CG13545_OG0012580	2
CG13551_OG0000540_OG1	403
CG13551_OG0012048	547
CG13557_OG0012477	0
CG13558_OG0001556	0
CG13559_OG0012047	8
CG13561_OG0011643	5
CG13562_OG0011631	1
CG13575_OG0006892	12
CG13577_OG0001150_OG0	2
CG13578_OG0006898	226
CG13579_OG0006013	63
CG1358_OG0006724	652
CG13581_OG0002746	0
CG13585_OG0011574	1182
CG13587_OG0006025	6
CG13594_OG0006033	87
CG13599_OG0005537	11
CG1360_OG0006725	32
CG13601_OG0005534	417
CG13603_OG0005332	673
CG13605_OG0005319	459
CG13606_OG0005306	224
CG13607_OG0005318	225
CG13609_OG0012982	4
CG13613_OG0005278	0
CG13614_OG0002525_OG0	0
CG13615_OG0002524	0
CG13616_OG0005272	14
CG13618_OG0005267	168
CG13622_OG0005268	15
CG13623_OG0005265	590
CG13625_OG0004618	374
CG13627_OG0004629	82
CG13630_OG0004630	772
CG13631_OG0004635	609
CG13634_OG0004637	0
CG13641_OG0004650	12
CG13643_OG0002274	91
CG13653_OG0002504	1
CG13654_OG0005174	76
CG13663_OG0011496	227
CG13667_OG0004090_OG0	130
CG13670_OG0011168	8
CG13671_OG0004086_OG0	130
CG13675_OG0000560_OG2	0
CG13676_OG0003984	133
CG13678_OG0000129_OG3	0
CG1368_OG0008241	0
CG13685_OG0010463	39
CG13689_OG0008772	23
CG13690_OG0008752	0
CG13692_OG0008754	26
CG13698_OG0010125	469
CG13699_OG0003907_OG0	1
CG13705_OG0010610	9
CG13707_OG0010613	119
CG13708_OG0010614	70
CG1371_OG0006292	592
CG13711_OG0010618	0
CG13712_OG0010619	0
CG13713_OG0010620	1
CG13716_OG0010627	5
CG13720_OG0004084	0
CG13721_OG0012208	0
CG13722_OG0011130	181
CG13723_OG0010915	0
CG13724_OG0010917	0
CG13725_OG0010918	0
CG13727_OG0004055	0
CG13728_OG0010923	0
CG13731_OG0011910	24
CG13733_OG0010089	0
CG13738_OG0011907	51
CG13739_OG0002891	17
CG13743_OG0006405	149
CG13744_OG0006409	0
CG13747_OG0006408	0
CG13748_OG0006626	1
CG13751_OG0001660_OG0	455
CG13760_OG0007606	313
CG13766_OG0009602	205
CG13771_OG0009612	34
CG13775_OG0003750_OG0	112
CG13784_OG0000956_OG0	310
CG13786_OG0003631	2
CG13796_OG0001883_OG0	793
CG13801_OG0000219_OG0	0
CG13801_OG0000219_OG1	0
CG13806_OG0011077	1
CG13807_OG0011075	227
CG13810_OG0011066	4
CG13813_OG0010189	9
CG13829_OG0011464	0
CG13833_OG0004687	4322
CG13837_OG0002276	0
CG13838_OG0011993	0
CG13841_OG0004694	320
CG13842_OG0004706	30
CG13847_OG0004737	11
CG13850_OG0004743	997
CG13855_OG0004744	83
CG13856_OG0004745	50
CG13857_OG0004746	4
CG13862_OG0004760	0
CG13868_OG0007089	24674
CG13868_OG0013578	5271
CG13869_OG0007075	0
CG1387_OG0008528	3
CG13870_OG0007093	125
CG13871_OG0003047	0
CG13872_OG0007071	0
CG13875_OG0011381	135
CG13876_OG0001334_OG0	149
CG13877_OG0011937	349
CG13884_OG0000403_OG0	1
CG13887_OG0011343	2450
CG13891_OG0002060	4
CG13893_OG0011360	954
CG13894_OG0004129	63
CG13895_OG0004128	500
CG13901_OG0011344	230
CG13907_OG0011337	5252
CG13912_OG0011325	20
CG13917_OG0011285	6654
CG13919_OG0011274	96
CG13920_OG0011271	3665
CG13921_OG0011032	88
CG13924_OG0011054	62
CG13926_OG0011282	173
CG13928_OG0011279	818
CG13930_OG0011024	15
CG13931_OG0004073	38
CG13933_OG0011036	1018
CG13937_OG0011056	2370
CG13949_OG0003375	29
CG13950_OG0003376	41
CG13954_OG0006374	126
CG13955_OG0002890_OG0	14
CG13962_OG0012240	1
CG13970_OG0009133_OG0	0
CG13972_OG0005361	6
CG13983_OG0002696	0
CG13991_OG0000661_OG1	1
CG13992_OG0002070_OG0	1
CG13994_OG0011942	238
CG13995_OG0000538_OG0	75
CG13999_OG0000662_OG0	77
CG14005_OG0001926	192
CG14006_OG0001927	0
CG14007_OG0009567	127
CG14011_OG0003731	2
CG14013_OG0003734	0
CG14014_OG0009443	0
CG14015_OG0009446	147
CG14017_OG0003733	1
CG14020_OG0003686	59
CG14022_OG0008831	2247
CG14024_OG0003410_OG0	15
CG14034_OG0008836	4
CG14036_OG0008842	0
CG14042_OG0001816	70
CG14043_OG0003425	395
CG14044_OG0008964	115
CG14050_OG0000684	13
CG14052_OG0007777	11
CG14053_OG0012099	2
[truncated: 9,910 more rows]
