# Supplementary material for: Evolution of chemosensory tissues and cells across ecologically diverse Drosophilids
Source: Nat Commun. 2024 Feb 5;15:1047. doi: 10.1038/s41467-023-44558-4 (PMC10844241; doi:10.1038/s41467-023-44558-4)
Supplement: Supplementary file 18 — Supplementary Data 15 [file 41467_2023_44558_MOESM18_ESM.zip › all_count_tables_renamed/SECD2ANT_counts_trim_genes_FBids_1_1_sorted.txt]

128up_OG0006588	1695
14-3-3epsilon_OG0002478	6627
14-3-3epsilon_OG0001126_OG1	12733
140up_OG0004534	599
18w_OG0003044	1778
26-29-p_OG0010897	4694
2mit_OG0000576_OG0	49
5-HT1A_OG0006644	70
5-HT1B_OG0006647	67
5-HT2A_OG0000287_OG0	68
5-HT2B_OG0011472	1011
5-HT7_OG0005777	56
5PtaseI_OG0005188	1725
7B2_OG0004187	8183
a_OG0006460	1210
a10_OG0010691	218785
a5_OG0009037	71663
a6_OG0007651	542
AANATL2_OG0003640	754
AANATL4_OG0000091_OG1	0
AANATL7_OG0007605	1
Aasdh_OG0001831	445
Aatf_OG0001947	562
aay_OG0011265	26383
ab_OG0009683	981
ab_OG0009684	160
ABCB7_OG0011281	4741
Pmp70_OG0003257	4751
Abd-B_OG0005000	3
Abi_OG0002227_OG0	1481
Abl_OG0010722	4310
abo_OG0009656	373
Abp1_OG0010565	989
abs_OG0003097	609
ac_OG0007843	0
Ac13E_OG0008321	1415
Ac3_OG0009573	2603
Ac78C_OG0010320	231
Acam_OG0000252_OG0	6
Acam_OG0000252_OG1	1
Acam_OG0005131	2
CG9149_OG0011313	1438
Acbp1_OG0009246	969
Acbp2_OG0010415	412
Acbp4_OG0000311_OG0	0
Acbp4_OG0000311_OG1	3
Acbp6_OG0010414	554
ACC_OG0007193	13848
AcCoAS_OG0000812	18058
Ace_OG0000652_OG0	1145
Acer_OG0000953_OG0	4422
Acer_OG0003808	664
Acf_OG0002671	1433
Achl_OG0002770	2287
acj6_OG0008333	265
acj6_OG0008334	1100
Ack_OG0010507	2218
Ack-like_OG0006546	914
Acn_OG0009540	6999
CG5009_OG0006075	5740
Acox57D-d_OG0006913	280
Acox57D-p_OG0001151	1461
Acp1_OG0009317	2995
Acp32CD_OG0009664	0
Acp65Aa_OG0003939	16
Acph-1_OG0001513	313
CG12512_OG0008829	4260
CG18155_OG0007972	54
Acsl_OG0007133	12831
Act42A_OG0000022_OG0	871
Act42A_OG0000022_OG1	79288
Act42A_OG0000022_OG3	15920
Act42A_OG0000022_OG4	17319
Act42A_OG0000022_OG5	939
Actn_OG0003148_OG0	15734
Actn3_OG0011403_OG0	0
ACXB_OG0000046_OG0	0
ACXB_OG0000046_OG1	2
ACXB_OG0000046_OG2	5
ACXB_OG0000046_OG2.2	8
ACXD_OG0004078_OG0	601
Acyp_OG0009408	0
Acyp2_OG0011498	453
Ada_OG0002342	236
Ada1-2_OG0003777_OG0	259
Ada2a_OG0005051	192
Ada2b_OG0004799	338
Ada3_OG0007872	1062
AdamTS-A_OG0005247	609
AdamTS-A_OG0012010	7
AdamTS-B_OG0008089	2646
Adar_OG0007649	1325
Adat1_OG0003596	46
Adck1_OG0006032	1976
Adck5_OG0010063	1272
ADD1_OG0006579	773
Adf1_OG0001636_OG0	227
Adgf-A_OG0001991_OG0	1
Adgf-A_OG0003900	36
Adgf-A2_OG0010109	1
Adgf-B_OG0010108	2
Adgf-C_OG0001030_OG0	103
Adgf-D_OG0002208_OG0	409
Adgf-E_OG0006152	1
Adh_OG0003395_OG0	156
Adi1_OG0010940	1112
AdipoR_OG0004727	6471
CG3809_OG0004951	3
AdenoK_OG0003918_OG0	1411
Ady43A_OG0002958	2783
AdoR_OG0005733	168
adp_OG0006108	1234
AdSS_OG0000854_OG0	10767
Aduk_OG0004873	1347
Ae2_OG0010984	6688
CG6512_OG0010913	8159
aft_OG0006080	420
Afti_OG0005567	653
Ag5r_OG0008212	31
Ag5r2_OG0008213	2
AGBE_OG0007237	6042
AgmNAT_OG0001753	13
ago_OG0010530	1908
AGO1_OG0007307	3743
AGO2_OG0000119_OG0	8377
Agpat1_OG0008448	1646
Agpat2_OG0003465	1765
Agpat3_OG0004018	3019
Agpat4_OG0004019_OG0	1422
ADPS_OG0002932	2896
agt_OG0001016_OG0	246
Spat_OG0007723	553
Ahcy_OG0001195_OG0	924
AhcyL1_OG0011110	3402
AIF_OG0001225	2514
AIMP1_OG0007108	1003
AIMP2_OG0009977	1021
AIMP3_OG0005998	1197
Adk1_OG0010829	20116
Adk3_OG0005467	1282
Ak6_OG0007201	219
Akap200_OG0000367_OG0	0
Akh_OG0010512	23
AkhR_OG0009627	150
akirin_OG0010441	2476
Akr1B_OG0001292	5456
Akt1_OG0005415	1523
al_OG0008749	79
Aladin_OG0007570	206
AlaRS_OG0003477	3285
AlaRS-m_OG0010596	1257
Alas_OG0006853	13713
alc_OG0006389	8484
Ald1_OG0005647	40428
Ald2_OG0005645	6
Aldh_OG0003615	15835
Aldh-III_OG0006742	25171
Aldh7A1_OG0003841_OG0	219
Alg-2_OG0001588_OG0	2552
Alg1_OG0002607_OG0	1110
Alg10_OG0000709_OG0	464
Alg11_OG0012170	1104
CG8412_OG0004562	1766
Alg14_OG0001194_OG0	399
Alg2_OG0010641	1027
Alg3_OG0003012	33
Alg3_OG0006966	632
CG5287_OG0001281	367
CG5287_OG0003790	232
Alg9_OG0005173	786
Alh_OG0004317	1933
Alh_OG0004319	595
Alh_OG0011430	577
alien_OG0009301	1672
ALiX_OG0005343	3713
Alk_OG0006414	477
CG12179_OG0001176_OG0	24
Alp1_OG0010289	0
Alp10_OG0010194	8
Alp11_OG0008522	3
Alp12_OG0003717	418
Alp13_OG0001034	89
Alp2_OG0000261_OG0	33
Alp2_OG0000261_OG1	0
Alp4_OG0005779	2727
Alp6_OG0006360	90
Alp7_OG0003030	0
Alp9_OG0003931	26
alph_OG0000083_OG0	0
alph_OG0005113	3620
alpha-Catr_OG0006852	5304
alpha-Est1_OG0004357	14770
alpha-Est10_OG0004350	3764
alpha-Est2_OG0000314	156
alpha-Est3_OG0004356	2274
alpha-Est6_OG0004354	2
alpha-Est7_OG0001351	10963
alpha-Est8_OG0004352	13098
alpha-Est9_OG0004351	743
alpha-Man-Ia_OG0003130	155
alpha-Man-Ia_OG0003131	928
alpha-Man-Ia_OG0001168	807
alpha-Man-Ib_OG0005087	1419
alpha-Man-Ic_OG0011549	4
alpha-Man-IIa_OG0004878	1446
alpha-Man-IIb_OG0005229	7397
alpha-PheRS_OG0008296	1447
alpha-Spec_OG0011040	19302
alpha4GT1_OG0000948	1332
alphaCOP_OG0011275	5644
alphaSnap_OG0010384	3784
alphaTub67C_OG0010998	142
Alr_OG0008278	839
alrm_OG0002498	5
Als2_OG0009863	2976
alt_OG0004894	2918
aly_OG0004083	6
Ama_OG0002112	0
Amacr_OG0009433	2602
amd_OG0001918	1811
Amnionless_OG0008741	94
amon_OG0011540	2397
amos_OG0003702_OG0	1
AMPdeam_OG0008245	9389
Amph_OG0007204	7344
AMPKalpha_OG0001698	6150
Amt_OG0004607	17527
Amun_OG0008385	5556
amx_OG0007575	761
Amy-p_OG0000157_OG0	7
Amy-p_OG0000157_OG0.2	0
Amyrel_OG0006416	5
ana_OG0006403	147
ana1_OG0002269	1540
ana2_OG0007120	28
ana3_OG0006194	270
Ance-2_OG0003658	0
Ance-3_OG0001891_OG0	2976
Ance-3_OG0009407	2528
Ance-4_OG0006406	119
Ance-5_OG0005870	226
anchor_OG0010100	3081
Andorra_OG0011741	0
Ank2_OG0010460	16207
Ankle2_OG0000780	2791
l(2)35Be_OG0003404_OG0	241
anox_OG0007490	4394
Ant2_OG0008041	144
antdh_OG0008007	151143
Antp_OG0002113	211
antr_OG0007227	61
AnxB10_OG0008082	17614
AnxB11_OG0008196	2595
AnxB9_OG0004410	25461
aop_OG0003458	826
aos_OG0010741	1243
Aos1_OG0002145_OG0	996
AOX1_OG0005242	11318
AOX2_OG0000143_OG0	16107
AOX2_OG0000143_OG1	81
AOX4_OG0001465	12954
ap_OG0005832	182
AP-1-2beta_OG0008273	5369
AP-1gamma_OG0007680	5115
AP-1mu_OG0005553	2785
AP-1sigma_OG0005334	4561
AP-2alpha_OG0008751	2789
AP-2mu_OG0004736	2453
AP-2sigma_OG0004385	901
Apc_OG0005387	2122
APC10_OG0005888	247
Apc2_OG0005308	195
APC4_OG0003171_OG0	774
APC7_OG0001703	65
ApepP_OG0000963	784
aph-1_OG0003552_OG0	439
aPKC_OG0006607	339
aPKC_OG0006608	1521
aPKC_OG0006609	28
Aplip1_OG0011323	2453
apn_OG0002443_OG0	0
apolpp_OG0012638	5188
app_OG0010830	1033
APP-BP1_OG0010070	576
Appl_OG0007834	7775
Aprt_OG0004075	256
Aps_OG0010085	2601
apt_OG0002733	416
CG18815_OG0010034	4412
AQP_OG0007242	1885
aqrs_OG0005393	1
aqz_OG0001049_OG1	14657
ara_OG0009939	299
aralar1_OG0001518	4212
Arc1_OG0002768_OG0	3546
Arc2_OG0006127	349
Arc42_OG0001370_OG0	4
Archease_OG0002289_OG0	566
Arf51F_OG0006831	1738
Arf79F_OG0012164	6197
ArfGAP1_OG0010836	1831
ArfGAP3_OG0003816_OG0	1961
Arfip_OG0005451	730
Arfrp1_OG0007681	397
arg_OG0003183	125
arg_OG0007835	53
Argk_OG0011233	102519
Argk_OG0011925	1015
Argl_OG0009800	209
CG31469_OG0002209_OG0	476
ArgRS_OG0008151	597
ArgRS-m_OG0004367	188
ari-1_OG0007878	2650
ari-2_OG0003028	2293
Arl1_OG0010003	1171
Arl2_OG0004816	307
Arl5_OG0011164	481
Arl6_OG0007042	1096
Arl6IP1_OG0004993	1546
Arl8_OG0004797	1588
arm_OG0007636	13520
armi_OG0002027	482
Arp1_OG0004441	4072
Arp10_OG0007423	2563
Arp2_OG0001770	1487
Arp3_OG0010555	934
Arp5_OG0001448_OG0	818
Arp53D_OG0011600	2
Arp6_OG0008512	1189
Arp8_OG0007614	914
Arpc1_OG0009187	2066
Arpc2_OG0009417	1045
Arpc3A_OG0005226	526
Arpc3B_OG0008590	3
Arpc4_OG0008719	1667
Arpc5_OG0008957	949
arr_OG0007264	825
Arr1_OG0009490	793
Arr2_OG0004099	1146
Ars2_OG0005840	5232
Art1_OG0004911	699
Art2_OG0008773	26
Art3_OG0004604	404
Art4_OG0004574	264
Art6_OG0004528_OG0	0
Art7_OG0001547_OG0	1267
Art8_OG0009662	113
Art9_OG0002219_OG0	0
Arts_OG0000486_OG0	1670
aru_OG0003377	6441
Arv1_OG0013036	342
arx_OG0009914	206
Asap_OG0007180	4674
Asator_OG0002682_OG1	4703
Asciz_OG0010646	231
ase_OG0007840	22
asf1_OG0009889	1167
ash1_OG0000982_OG0	119
ash2_OG0004623	1841
Ask1_OG0004518	2392
asl_OG0004217	175
AsnRS_OG0003707	2591
AsnRS-m_OG0006452	282
AsnS_OG0000992	335
asp_OG0004633	140
Asph_OG0006509	7831
ASPP_OG0006932	8030
CG9572_OG0008488	5320
AspRS_OG0006665	2027
AspRS-m_OG0008886	2750
asrij_OG0006972	2966
asRNA:CR31429_OG0002339_OG0	316
asRNA:CR42743_OG0003772_OG0	0
asRNA:CR43299_OG0012338_OG0	0
asRNA:CR43426_OG0012535_OG0	0
asRNA:CR43454_OG0002277_OG0	46
asRNA:CR43463_OG0001607_OG0	246
asRNA:CR43809_OG0003675_OG0	1101
asRNA:CR44106_OG0002406_OG0	14
asRNA:CR44169_OG0002969_OG0	4882
asRNA:CR44179_OG0001455_OG0	4387
asRNA:CR44372_OG0000331_OG0	3
asRNA:CR44372_OG0000331_OG1	0
asRNA:CR44894_OG0012090_OG0	1
asRNA:CR45044_OG0005605_OG0	43
asRNA:CR45195_OG0000203_OG0	312
asRNA:CR45195_OG0000203_OG1	576
asRNA:CR45350_OG0001645_OG0	27
asRNA:CR45943_OG0010336	1063
asRNA:CR46029_OG0000226_OG0	3
asRNA:CR46029_OG0000226_OG1	16
asRNA:CR46139_OG0003106_OG0	32
asRNA:CR46246_OG0011916	3
asRNA:CR46354_OG0002193_OG0	278
asRNA:CR46473_OG0000925_OG0	53
Ass_OG0001346	108
ast_OG0003560	626
AstA_OG0004634	5
AstA-R1_OG0000689	52
AstA-R2_OG0005396	14
AstC_OG0009668	11
AstC-R1_OG0010134	12
AstC-R2_OG0001295_OG0	24
AstCC_OG0009669	0
asun_OG0002419_OG0	325
Asx_OG0006138	2466
Atac1_OG0003748_OG0	172
Atac2_OG0009508	411
Atac3_OG0000828	813
Tat_OG0001330	3755
Ate1_OG0003045	2375
Atet_OG0003384	7391
Atf-2_OG0006059	754
Atf3_OG0007763	2340
Atg1_OG0009929	156
Atg1_OG0009931	2473
Atg10_OG0001598	135
Atg101_OG0008681	1427
Atg12_OG0011904	302
Atg13_OG0004817	1068
Atg14_OG0005089	1204
Atg16_OG0005703	1078
Atg17_OG0004232	4292
Atg18a_OG0011152	1824
Atg18b_OG0001271_OG0	1529
Atg2_OG0011112	4643
Atg3_OG0009922	1655
Atg4a_OG0009014	2208
Atg4b_OG0005256	1532
Atg5_OG0007974	444
Atg6_OG0005323	1017
Atg7_OG0006714	1068
Atg8a_OG0008043	10079
Atg8b_OG0005571	0
Atg9_OG0006487	2104
atilla_OG0011822	9342
atk_OG0010362	24
atl_OG0001399	6254
atms_OG0004154	1134
ato_OG0004804	0
Atox1_OG0012695	1170
ATP6AP2_OG0004869	17278
ATP7_OG0008369	1520
ATP8A_OG0007260	13539
ATP8A_OG0007261	382
Atpalpha_OG0002140	31969
ATPCL_OG0006680	14820
ATPsynB_OG0010987	22948
ATPsynbeta_OG0005823	92236
ATPsynbetaL_OG0001317	0
ATPsynC_OG0005792	52540
ATPsynCF6_OG0005500	15368
ATPsynCF6L_OG0010605	3
ATPsynD_OG0004477	16899
ATPsyndelta_OG0007526	12834
ATPsynE_OG0005568	12476
ATPsynG_OG0009657	17006
ATPsyngamma_OG0005690	25484
ATPsynGL_OG0009315	0
ATPsynO_OG0012619	14818
AttC_OG0000164_OG0	375
AttC_OG0007258	777
AttD_OG0004890	3
Atu_OG0002096	1163
Atx-1_OG0012102	30
Atx2_OG0011501	5472
Atxn7_OG0003444	1103
aub_OG0000482_OG0	82
aurA_OG0004964	160
aurB_OG0009647	84
aust_OG0001881	1
aux_OG0003096_OG0	2666
ave_OG0006159	350
Aven_OG0003291	598
awd_OG0002664	6794
Awh_OG0010478	11
axed_OG0010262	168
Axn_OG0005720	1783
axo_OG0003993	1454
axo_OG0010625	397
axo_OG0010626	2577
axo_OG0010628	930
Axs_OG0008319	1990
Axud1_OG0003447	1061
az2_OG0006736	314
azot_OG0000210_OG0	0
azot_OG0000210_OG1	21
b_OG0009189	2369
B-H1_OG0000267_OG0	1084
B-H1_OG0000267_OG1	963
B4_OG0009202	4497
B52_OG0001376_OG0	16842
b6_OG0007653	10
B9d1_OG0005246	481
B9d2_OG0005830	204
bab1_OG0011327	137
bab1_OG0011328	150
bab2_OG0011326	4100
babo_OG0006628	2333
babos_OG0007027	661
Bacc_OG0008947	19830
Bace_OG0000801_OG0	0
baf_OG0003792	810
bai_OG0005189	2568
Balat_OG0007229	6
Baldspot_OG0010721	7002
ball_OG0001092_OG1	281
bam_OG0005170	10
bap_OG0001358_OG0	0
Bap111_OG0007677	2470
Bap170_OG0000903_OG0	1603
Bap55_OG0005900	896
Bap60_OG0008560	2593
IMPPP_OG0000305_OG1	830
barc_OG0010291	999
bark_OG0008784	1900
barr_OG0000425_OG0	530
baz_OG0008596	6155
bb8_OG0005496	5
bbc_OG0007266	12010
CG18067_OG0007098	10035
bbg_OG0010871	281
bbg_OG0010872	773
BBIP1_OG0004876	756
BBS1_OG0010413	995
BBS4_OG0002785_OG0	4241
BBS5_OG0002086	2409
BBS8_OG0008755	1881
BBS9_OG0006919	11777
bbx_OG0008688	6052
bc10_OG0010387_OG0	694
BCAS2_OG0005540	798
bcd_OG0002111_OG0	35
bchs_OG0003722	300
BCL7-like_OG0007566	296
bcn92_OG0007793	758
Bdbt_OG0004400	426
bdg_OG0006805	3452
bdl_OG0003385	2048
Bdp1_OG0009215	788
be_OG0000785	951
BEAF-32_OG0006164	1072
beag_OG0004860	792
beat-Ia_OG0011784	465
beat-Ib_OG0009146	27
beat-Ic_OG0001866_OG0	4
beat-IIa_OG0005482	78
beat-IIb_OG0005481	242
beat-IIIa_OG0009463	280
beat-IIIb_OG0009460	123
beat-IIIc_OG0003687	303
beat-IV_OG0005508	781
beat-Va_OG0005024	1
beat-Vb_OG0005021	4
beat-Vc_OG0001062_OG0	68
beat-VII_OG0011542	70
beat-VII_OG0011544	53
beg_OG0004008	602
bel_OG0001048	8632
Bem46_OG0008920	449
ben_OG0000514_OG0	6106
Best1_OG0002590_OG0	20913
Best2_OG0010251	2688
Best3_OG0009963	0
Best4_OG0000558_OG0	0
Bet1_OG0003845_OG0	1234
Bet3_OG0004072	754
beta-PheRS_OG0005298	982
beta-Spec_OG0007697	25563
beta'COP_OG0009212	3641
beta3GalTII_OG0012738	364
beta4GalNAcTA_OG0006521	641
beta4GalNAcTB_OG0002610	557
beta4GalT7_OG0005195	340
betaCOP_OG0008653	6879
betaggt-I_OG0008962	1262
betaGlu_OG0002667	895
CG32396_OG0011696	8
Bgb_OG0011276	983
bgcn_OG0001647	566
bgm_OG0009412	16910
BHD_OG0010421	399
bi_OG0003201	2158
bi_OG0012904	142
BI-1_OG0004087	6132
bib_OG0001843_OG0	6
BicC_OG0009143	152
BicD_OG0009474	1474
CG11873_OG0005086	1343
bif_OG0003277	1490
bif_OG0012761	481
BigH1_OG0001085_OG0	117
bigmax_OG0005365	444
Bili_OG0002506_OG0	540
bin_OG0010286	0
Bin1_OG0005423	412
bin3_OG0007310	2879
bip1_OG0010560	255
Bka_OG0009250	202
blanks_OG0011885_OG0	0
Blimp-1_OG0010196	4048
Blm_OG0002608	291
Blos1_OG0006148	542
Blos2_OG0010078	277
Blos3_OG0009918	150
Blos4_OG0010933	165
blot_OG0010924	435097
blow_OG0006726	1154
blp_OG0005216	1260
blw_OG0006982	79927
bma_OG0010967	35
Bmcp_OG0010022	1694
bmm_OG0010858	3239
bnb_OG0001206_OG1	774
CG5059_OG0012191	2375
bnk_OG0005787	6
bnl_OG0004512	234
boca_OG0006727	1063
bocks_OG0002575_OG0	571
BOD1_OG0005544	6365
boi_OG0007601	178
boi_OG0007603	38
boil_OG0012322	40
bol_OG0011238	3913
boly_OG0007153	0
BomBc1_OG0001623	821
BomBc2_OG0000769_OG0	2162
BomBc3_OG0004769	365
BomT3_OG0011469	1195
bon_OG0004934	1765
bond_OG0004726	1402
bonsai_OG0007008	1297
Boot_OG0006400	12
bor_OG0004967	1889
bora_OG0003911	29
BORCS5_OG0008208	1315
BORCS6_OG0011365	503
BORCS7_OG0007103	188
borr_OG0009292	34
boss_OG0005676	5839
botv_OG0006642	620
bou_OG0007819	1429
bowl_OG0008785	861
BoYb_OG0000400_OG0	12
br_OG0007659	16
br_OG0011928	1
Br140_OG0001629	1338
brat_OG0001919	326
Brca2_OG0000883	557
Brd_OG0010852	1
CG7154_OG0009310	1434
Brd8_OG0002488	1004
Bre1_OG0010209	1863
Brf_OG0005483	653
Brf_OG0005485	142
brk_OG0007975	698
brm_OG0009999	3474
Brms1_OG0008442	1548
Bro_OG0011272	11
brp_OG0000499_OG1	3464
l(3)72Ab_OG0009997	3579
bru1_OG0009737	111
bru1_OG0009738	1090
bru2_OG0009740	7465
bru2_OG0011823	452
bru2_OG0012161	187
bru3_OG0010907	541
bru3_OG0011909	81
Bruce_OG0004896	11263
brun_OG0003663	1679
brv1_OG0000706_OG0	0
brv2_OG0010919	0
brv3_OG0011666	62
BRWD3_OG0005288	3872
brwl_OG0009277	872
bs_OG0003002	236
bs_OG0006897	215
bsf_OG0001906_OG0	6269
Bsg_OG0009780	6755
Bsg25D_OG0003412_OG0	2673
bsh_OG0009110	2
bsk_OG0012344	3795
bt_OG0000537_OG1	389
BTBD9_OG0000546_OG0	16
BtbVII_OG0011887	3906
btd_OG0007557	1089
Btk29A_OG0001838	1031
Btk29A_OG0011763	34
btl_OG0002041	38
btn_OG0004719	4
Btnd_OG0008611	6
btsz_OG0001035_OG1	653
btsz_OG0004581	69
btv_OG0003692	1371
btv_OG0009487	6114
btz_OG0005342	2995
Bub1_OG0001806_OG0	509
Bub3_OG0005120	1093
BubR1_OG0000657_OG0	177
Buffy_OG0006561	1371
bug_OG0006803	992
Bug22_OG0009372	1076
BuGZ_OG0008876	4097
CG8270_OG0010257	770
bun_OG0000556	2147
bun_OG0009749	3309
bur_OG0003683_OG0	1719
Burs_OG0001045_OG0	0
bves_OG0007497	590
bves_OG0007499	503
bw_OG0006000	11
bwa_OG0009122	1141
bwa_OG0012525	1913
Bx_OG0008666	17
Bx_OG0008667	683
Bx42_OG0007682	2343
by_OG0005550	5383
byn_OG0010803	0
bys_OG0007950	390
c-cup_OG0012143	3
c(3)G_OG0001464_OG0	428
c11.1_OG0007569	3264
c12.1_OG0007568	1239
c12.2_OG0007567	4110
C15_OG0002126_OG0	86
C1GalTA_OG0009799	1753
C3G_OG0007801	2615
C901_OG0008027	32
ca_OG0005700	5757
Ca-alpha1D_OG0009140	8565
Ca-alpha1T_OG0003323	4630
Ca-beta_OG0009681	999
Ca-Ma2d_OG0009139	1269
CaBP1_OG0008860	2164
cac_OG0000605_OG0	1179
cact_OG0009392	6972
cactin_OG0003129	1167
cad_OG0009437	22
Cad74A_OG0010922	27
Cad86C_OG0002368	3032
Cad87A_OG0001088_OG0	735
Cad89D_OG0001058_OG0	1
Cad96Ca_OG0011497	1190
Cad96Cb_OG0005172	0
Cad99C_OG0005704	1367
CadN_OG0000277_OG1	105
Caf1-105_OG0002830	260
Caf1-180_OG0007408	421
Caf1-55_OG0001036	873
cag_OG0001595_OG0	831
CAH1_OG0009192	22825
CAH13_OG0002843	5
CAH14_OG0002807	9
CAH15_OG0006256	0
CAH16_OG0000498_OG1	30
CAH2_OG0001000_OG0	9687
CAH3_OG0003177	1164
CAH5_OG0005796	33
CAH7_OG0000840	6760
CAH8_OG0004748	19
CAH9_OG0005622	181
CAHbeta_OG0002334	1122
cal1_OG0002556_OG0	610
CalpA_OG0003035	5568
CalpB_OG0010971	1921
CalpC_OG0008186	610
Calr_OG0005564	22262
Cals_OG0013279_OG0	2231
Calx_OG0002139_OG0	4
Calx_OG0004417	2287
Calx_OG0004418	1283
calypso_OG0006121	768
Cam_OG0012053	17823
CaMKI_OG0012767	8718
CaMKII_OG0013280	5908
Camp_OG0005907	968
Camta_OG0006364	1244
Camta_OG0006365	159
can_OG0004061_OG0	2
CanA1_OG0005778	350
CanB_OG0000231_OG0	1117
CanB_OG0000231_OG1	1277
Cand1_OG0009382	2898
CAP_OG0000587_OG0	11164
CAP_OG0012405	19
Cap-D2_OG0005121	324
Cap-D3_OG0009448	690
Cap-G_OG0002924	1172
Cap-H2_OG0004906	1160
Capa_OG0005712	16
Caper_OG0009347	12763
Capr_OG0010138	1965
caps_OG0010156	1307
caps_OG0010157	1182
capt_OG0009025	5487
capu_OG0000612_OG0	1256
car_OG0007437	764
CARPA_OG0007960	8
CARPB_OG0007554	16
CarT_OG0009432	49
cas_OG0004236	2
casp_OG0006502	2289
cass_OG0009476	6162
Cat_OG0003869	9702
cathD_OG0002862	18409
cato_OG0006491	0
Catsup_OG0009538	2025
caup_OG0009938	51
cav_OG0000654	311
caz_OG0003243_OG0	4071
cbc_OG0007265	918
Cbl_OG0002051_OG0	1620
CBP_OG0001721	610
CBP_OG0007971	418
Cbp20_OG0005066	511
Cbp53E_OG0006447	2561
Cbp80_OG0007913	1139
Cbp80_OG0007915	833
Cbs_OG0003124	1479
cbs_OG0007263	1033
cbt_OG0008760	1959
Cby_OG0004789	362
Cc2d2a_OG0002702	704
CCAP_OG0011467	3
CCAP-R_OG0000870	4
ccb_OG0012089	0
CCDC151_OG0011900	50
CCDC53_OG0009785	372
Ccdc58_OG0010399	558
Ccdc85_OG0008917	437
CCHa1_OG0004530	32
CCHa1-R_OG0006065	46
CCHa2_OG0002186_OG0	730
CCHa2-R_OG0005836	14
Cchl_OG0004776	8901
CCKLR-17D1_OG0003334	23
CCKLR-17D1_OG0008675	891
CCKLR-17D1_OG0011744	29
CCKLR-17D3_OG0008678	216
Ccm3_OG0005250	1472
Ccn_OG0010106	922
Ccn_OG0010107	1276
Ccn_OG0012179	414
Ccp84Ab_OG0000178_OG0	0
Ccp84Ac_OG0001349_OG0	0
Ccp84Ae_OG0002110_OG0	0
Ccp84Af_OG0000109_OG0	0
Ccp84Af_OG0000109_OG1	14
Ccp84Af_OG0000109_OG2	0
Ccp84Ag_OG0001348_OG0	0
Ccs_OG0006299	1217
CCT1_OG0002281_OG0	3712
CCT2_OG0003145	2357
CCT3_OG0004995	3310
CCT4_OG0000979	2312
CCT5_OG0006600	2424
CCT6_OG0008508	3442
CCT7_OG0004839	925
CCT7_OG0004841	556
CCT8_OG0007117	3632
Ccz1_OG0010481	1108
cd_OG0004708	7
CD98hc_OG0001357_OG0	6733
Cda4_OG0008701	22
Cda5_OG0008721	2072
Cda9_OG0002707	50
CDase_OG0005749	1625
cdc14_OG0009306	2986
Cdc16_OG0005493	421
Cdc23_OG0009421	644
Cdc27_OG0010426	1924
Cdc2rk_OG0006290	620
Cdc37_OG0011041	2337
Cdc42_OG0008268	1449
Cdc45_OG0007388	849
Cdc5_OG0011371	999
CDC50_OG0008483	4423
Cdc6_OG0002054	71
Cdc7_OG0007729	2265
Cdep_OG0002087	1953
Cdep_OG0004159	2343
CdGAPr_OG0009111	1755
cdi_OG0000729	3441
cDIP_OG0004394	4119
Cdk1_OG0000555_OG0	103
Cdk12_OG0009875	1163
Cdk2_OG0002391	210
CDK2AP1_OG0008015	807
Cdk4_OG0006632	636
Cdk5_OG0002993	535
Cdk5alpha_OG0009389	3149
Cdk7_OG0001724	401
Cdk8_OG0010977	241
Cdk9_OG0007009	937
Cdlc2_OG0000234_OG1	1427
cdm_OG0002482	1890
Cds_OG0010549	3160
Ced-12_OG0009727	599
ced-6_OG0006366	5355
CenB1A_OG0004675	1876
CenG1A_OG0003595_OG0	2964
CenG1A_OG0009182	104
Cenp-C_OG0002322	692
Cep135_OG0009952	1375
Cep135_OG0009954	1468
cep290_OG0004127	1989
Cep89_OG0006812	9
Cep97_OG0008778	2269
cer_OG0012078	1113
Cerk_OG0004182	4116
cert_OG0011161	3851
Cf2_OG0008971	1622
Cfp1_OG0007571	955
CG5789_OG0004615	613
cg_OG0006533	4493
CG10000_OG0005395	0
CG10005_OG0004963	11
CG10011_OG0005399	766
CG10013_OG0002410_OG0	5
CG10019_OG0008786	155
CG10026_OG0009081	1119
CG10029_OG0004344	3
CG10031_OG0008792	1641
CG10035_OG0004420	8304
CG10038_OG0001436_OG0	592
CG10041_OG0012259_OG0	0
CG10051_OG0007036	0
CG10053_OG0004336	266
CG10055_OG0004329	2280
CG10062_OG0007038	254
CG10063_OG0010284	2
CG10064_OG0010282	24
CG10068_OG0004321	643
CG10073_OG0000065_OG2	3
CG10075_OG0010279	1249
CG10077_OG0010277	58322
CG10082_OG0005964	12871
CG10086_OG0001355	1
CG10089_OG0010567	1730
CG10098_OG0004320	1354
CG10104_OG0006132	0
CG10116_OG0010569	0
CG10126_OG0005023	10781
CG10132_OG0009091	4190
CG10137_OG0009093	2467
CG10139_OG0006151	516
CG10140_OG0010573	0
CG10147_OG0010256	179
CG10151_OG0006160	420
CG10154_OG0010575	0
CG10163_OG0010252	0
CG10164_OG0001489	0
CG10165_OG0011781	171
CG10171_OG0010163	396
CG10175_OG0005507	893
CG10177_OG0001079_OG0	0
CG10184_OG0005509	122
CG10185_OG0005203	1324
CG10189_OG0009087	383
CG10194_OG0009085	622
CG10195_OG0003572	732
CG10205_OG0006168	926
CG10208_OG0005527	320
CG10209_OG0006169	670
CG10211_OG0009505	717
CG10222_OG0010165	339
CG10226_OG0010249	1645
CG10237_OG0003462	42278
CG1024_OG0004294	363
CG10252_OG0011517	0
CG10254_OG0002565	2211
CG10257_OG0006606	2409
CG10264_OG0005208	0
CG10265_OG0006935	238
CG10274_OG0003940	918
CG10280_OG0004257	0
CG10283_OG0001907_OG0	483
CG10286_OG0004292	537
CG10298_OG0004288	5
CG10300_OG0005516	8
CG10301_OG0005515	53
CG10307_OG0005957	1372
CG10311_OG0004972	954
CG10317_OG0004974	3
CG10321_OG0005965	2695
CG10324_OG0004994	440
CG10332_OG0005992	0
CG10333_OG0009507	1840
CG10336_OG0009516	134
CG10337_OG0009096	1412
CG10338_OG0009517	810
CG10339_OG0006873	1197
CG10340_OG0001059_OG0	2249
CG10341_OG0009518	352
CG10343_OG0009520	421
CG10344_OG0007020	148
CG10345_OG0002430_OG0	20998
CG10347_OG0000607_OG0	373
CG10348_OG0003704	310
CG10352_OG0008207	322
CG10353_OG0008206	1850
CG10357_OG0010470	14094
CG10359_OG0010469	153
CG10361_OG0010014	55
CG10362_OG0008202	1896
CG10365_OG0005518	1704
CG10366_OG0009102	1072
CG10375_OG0005526	937
CG10376_OG0009519	807
CG10383_OG0001909	3107
CG10384_OG0007018	11
CG10405_OG0004983	34
CG10407_OG0005207	47
CG10413_OG0003703_OG0	1122
CG10417_OG0013094	2574
CG10418_OG0010832	355
CG10425_OG0002500	733
CG10428_OG0001263_OG0	642
CG10431_OG0001914	253
CG10433_OG0006904	1372
CG10435_OG0002296_OG0	1873
CG10444_OG0007082	1044
CG10445_OG0001356	185
CG10459_OG0001605_OG0	1
CG10462_OG0009105	1029
CG10463_OG0009108	426
CG10466_OG0012145	221
CG10467_OG0010233	729
CG10469_OG0010232	346
CG10470_OG0009541	1380
CG10472_OG0000811_OG0	366
CG10479_OG0010225	329
CG10481_OG0009114	91
CG10483_OG0010221	987
CG10486_OG0010219	2
CG10492_OG0009544	1446
CG10494_OG0006908	305
CG10495_OG0009546	282
CG10505_OG0006927	56
CG10508_OG0010314	2735
CG10510_OG0003948	0
CG10513_OG0005163	717
CG10514_OG0005162	314
CG10516_OG0009998	307
CG10527_OG0002810_OG0	17021
CG10543_OG0006262	4896
CG10550_OG0000747	15228
CG10555_OG0008527	1419
CG10561_OG0009552	1413
CG10565_OG0010321	2199
CG10576_OG0010200	2261
CG10581_OG0010326	7
CG10584_OG0010328	645
CG10587_OG0000094_OG0	0
CG10587_OG0000094_OG1	0
CG10587_OG0000094_OG2	0
CG10589_OG0003950	0
CG10591_OG0010195	2
CG10597_OG0003317	0
CG10598_OG0011740	2
CG10600_OG0009530	5148
CG10602_OG0009532	7170
CG10616_OG0010838	1738
CG10621_OG0001911	886
CG10623_OG0001912	861
CG10628_OG0009107	408
CG10631_OG0001241	3827
CG10646_OG0009949	516
CG10654_OG0009947	276
CG10657_OG0009951	1107
CG10660_OG0010840	635
CG10663_OG0010839	174
CG10669_OG0005156	847
CG10674_OG0010603	1098
CG10680_OG0003577	1585
CG10681_OG0009950	309
CG10700_OG0011812	0
CG10702_OG0009548	651
CG10710_OG0010908	281
CG10713_OG0010576	207
CG10725_OG0010574	0
CG10730_OG0000951	8
CG10731_OG0006517	335
CG10737_OG0006638	16081
CG10738_OG0010568	2590
CG1074_OG0007339	869
CG10747_OG0009127	1090
CG10748_OG0011855_OG0	0
CG10749_OG0003913_OG0	0
CG10750_OG0009561	0
CG10752_OG0010150_OG0	0
CG10761_OG0008304	13
CG1077_OG0004263	0
CG10793_OG0003237	43
CG10795_OG0006915	545
CG10799_OG0003081	112
CG10801_OG0012112	6
CG10802_OG0008133	2330
CG10803_OG0008134	335
CG10804_OG0008132	2385
CG10809_OG0010976	445
CG10814_OG0007257	6
CG10822_OG0007072	1
CG10839_OG0009144	0
CG10841_OG0002198_OG0	15
CG10853_OG0003980_OG0	0
CG10859_OG0009209	1107
CG10862_OG0002017_OG1	3472
CG10863_OG0010486	1908
CG10863_OG0012194_OG0	99
CG10864_OG0005043	274
CG10866_OG0010485	767
CG10874_OG0003457	5399
CG10877_OG0002385_OG0	9
CG10887_OG0002183_OG0	36
CG10898_OG0002547	539
CG1090_OG0003105_OG0	390
CG10903_OG0002293_OG0	346
CG10904_OG0011634	178
CG10907_OG0001984_OG0	522
CG10909_OG0005022	0
CG10910_OG0006092	1
CG10911_OG0006095	5
CG10912_OG0000471	2
CG10914_OG0006109	718
CG10919_OG0001352	6
CG1092_OG0001161_OG0	35
CG10920_OG0007959	0
CG10927_OG0006710	138
CG10931_OG0006071	1
CG10932_OG0007954	6585
CG10934_OG0002756_OG0	0
CG10939_OG0005908	8791
CG10947_OG0009415	1277
CG10948_OG0009927	3293
CG10949_OG0009416	413
CG10950_OG0012279	18
CG10958_OG0001743	885
CG10959_OG0008299	152
CG10962_OG0007748	15
CG10970_OG0003173	18
CG10973_OG0012539	506
CG10979_OG0004244	1315
CG10984_OG0009934	700
CG10996_OG0008249	2
CG11000_OG0004245	55
CG11007_OG0003037	556
CG11018_OG0007064	0
CG11029_OG0001270	2859
CG1103_OG0003103_OG0	299
CG11030_OG0003728	877
CG11034_OG0001268	279
CG11035_OG0002292_OG0	769
CG11041_OG0001654	41
CG11044_OG0007073	722
CG1105_OG0004314	765
CG11050_OG0009604	3413
CG11060_OG0006765	6
CG11068_OG0011716	4
CG11069_OG0004655	287
CG11076_OG0001759	1469
CG11077_OG0000549_OG0	232
CG11085_OG0008456	1
CG11089_OG0004653	987
CG11095_OG0003249	479
CG11099_OG0007074	959
CG11103_OG0003250	654
CG11106_OG0012330	0
CG11109_OG0001964	338
CG11110_OG0006619	422
CG11123_OG0006752	405
CG11125_OG0006747	705
CG11127_OG0006744	415
CG1113_OG0004171	150
CG11131_OG0001957_OG0	0
CG11134_OG0003251	381
CG11141_OG0006745	1855
CG11145_OG0006754	0
CG11147_OG0003729	24678
CG11149_OG0003730	0
CG11151_OG0008256	7146
CG11159_OG0006283	73
CG1116_OG0004164	1330
CG11162_OG0008263	5
CG11168_OG0004657	1894
CG11170_OG0006462	372
CG11178_OG0003327	929
CG11180_OG0006625	1111
CG11191_OG0007189	12718
CG11192_OG0007095	0
CG11200_OG0007088	980
CG11211_OG0012938	9
CG11226_OG0012166_OG0	7
CG11227_OG0007505	0
CG1124_OG0002090	1710
CG11241_OG0003815_OG0	203
CG11247_OG0009861	517
CG11248_OG0003830_OG0	378
CG11249_OG0009864	0
CG11251_OG0001998	0
CG11257_OG0007039	397
CG11263_OG0001789	301
CG11267_OG0011856	2268
CG11269_OG0006458	0
CG11275_OG0002906	2819
CG11279_OG0003924_OG0	319
CG11286_OG0004361	0
CG1129_OG0002085	1627
CG11291_OG0003029	2
CG11294_OG0007761	1
CG11298_OG0007031	4
CG11309_OG0010303	1336
CG11317_OG0012026	304
CG11318_OG0000756	0
CG11319_OG0009603	504
CG11327_OG0009628	3
CG11333_OG0002657_OG0	0
CG11334_OG0005804	788
CG11342_OG0011920	79
CG11345_OG0011138	1
CG11349_OG0011131	0
CG11353_OG0011127	280
CG11356_OG0008477	131
CG11357_OG0011126	789
CG1136_OG0010499	1363
CG11367_OG0000806_OG0	709
CG11369_OG0011699	1
CG1137_OG0004303	101
CG11370_OG0003817_OG0	2
CG11377_OG0008723	1177
CG11378_OG0007395	145
CG11379_OG0007397	0
CG11380_OG0007400	56
CG11381_OG0007402	0
CG11382_OG0007404	29
CG11384_OG0007396	10
CG1139_OG0004077	0
CG11391_OG0001026_OG0	0
CG11396_OG0010345	1051
CG11398_OG0007405	269
CG11403_OG0007406	206
CG11404_OG0012169	0
CG11406_OG0006889	12
CG11409_OG0007766	299
CG11413_OG0011575	47
CG11414_OG0006019	2084
CG11417_OG0007590	632
CG1142_OG0012974	411
CG11425_OG0009823	5045
CG11426_OG0009824	898
CG1143_OG0011104	1890
CG11436_OG0003200	420
CG11437_OG0009825	2
CG11438_OG0009826	260
CG11447_OG0004515	689
CG11449_OG0000981_OG1	0
CG11453_OG0001027_OG0	4
CG11454_OG0001792	468
CG11456_OG0003951	270
CG11459_OG0000135_OG1	9
CG1146_OG0011093	3294
CG11470_OG0000857	24
CG11474_OG0005934	2211
CG11475_OG0005935	9
CG11498_OG0001515	9
CG11504_OG0002630	1061
CG11523_OG0009832	547
CG11529_OG0010828	55
CG11537_OG0010640	2845
CG11550_OG0002660	32548
CG11560_OG0010817	484
CG11562_OG0008742	422
CG11563_OG0002662	352
CG11566_OG0007496	429
CG11570_OG0004027	0
CG11581_OG0008240	0
CG11583_OG0010538	506
CG11584_OG0008239	0
CG11585_OG0012335	0
CG11586_OG0010534	466
CG11590_OG0001741	625
CG11593_OG0010497	1713
CG11594_OG0010492	793
CG11596_OG0007629	750
CG11601_OG0008739	489
CG11608_OG0000142_OG0	3
CG1161_OG0004180	2964
CG11617_OG0008731	332
CG11619_OG0003864_OG0	116
CG11626_OG0011450	13
CG11629_OG0003739	0
CG11630_OG0009580	23
CG11634_OG0009583	0
CG11635_OG0007156	61
CG11638_OG0007387	342
CG11655_OG0001745_OG0	2786
CG11656_OG0005013	1
CG11658_OG0010025	1442
CG11663_OG0012087	0
CG11664_OG0011395	1
CG11666_OG0012316	0
CG11668_OG0002452	71
CG11670_OG0005008	4
CG11672_OG0004805	2
CG11674_OG0008231	20
CG11679_OG0008511	829
CG11686_OG0002448_OG0	321
CG11693_OG0004810	0
CG11694_OG0000225_OG0	6
CG11694_OG0000225_OG1	0
CG11695_OG0007879	841
CG11696_OG0007880	733
CG11698_OG0002319_OG0	0
CG11699_OG0007882	1184
CG11703_OG0002165_OG0	0
CG11710_OG0001691_OG0	1237
CG1172_OG0004189	966
CG11722_OG0001391	537
CG11723_OG0003571	382
CG11726_OG0010048	0
CG11737_OG0001419_OG0	1871
CG11741_OG0001420_OG0	4
CG11752_OG0007995	2619
CG11755_OG0000851	228
CG11756_OG0007997	6
CG11760_OG0004826	355
CG11768_OG0004832	1281
CG11771_OG0005200	2551
CG11777_OG0006309	172
CG11779_OG0004481	1186
CG11786_OG0012799	1
CG11788_OG0007083	429
CG11790_OG0005187	1553
CG11791_OG0012008	2865
CG11807_OG0003009_OG0	1228
CG11808_OG0006841	349
CG11811_OG0004058	748
CG11816_OG0008636	2
CG11835_OG0000264_OG0	6318
CG11835_OG0000264_OG1	1368
CG11837_OG0005082	402
CG11841_OG0005083	944
CG11842_OG0000856_OG1	184
CG11843_OG0011490	159
CG11852_OG0002502_OG0	212
CG11854_OG0005171	548
CG11857_OG0005167	1690
CG11858_OG0005166	556
CG11878_OG0000055_OG0	0
CG11878_OG0000055_OG1	2
CG11878_OG0000055_OG2	1
CG11882_OG0005094	462
CG11883_OG0006313	1719
CG11885_OG0003355	199
CG11892_OG0005161	59
CG11893_OG0000039_OG2	1335
CG11899_OG0005100	4331
CG11902_OG0005155	766
CG11906_OG0001618	508
CG11911_OG0008747	6
CG11912_OG0008746	0
CG11920_OG0005183	473
CG11927_OG0003556	1047
CG11929_OG0011773	0
CG11961_OG0001155_OG0	1139
CG11964_OG0004848	302
CG11970_OG0004849	2255
CG11975_OG0004850	1466
CG11977_OG0012457_OG0	10
CG11980_OG0002337	341
CG11983_OG0004852	90
CG11986_OG0004855	979
CG11997_OG0004862	0
CG11999_OG0004179	1331
CG12003_OG0004112	0
CG12004_OG0011286	5289
CG12009_OG0010662	20
CG12010_OG0010671	325
CG12011_OG0011025	0
CG12012_OG0010672	556
CG12016_OG0010666	3080
CG12017_OG0010661	7
CG12020_OG0011042	4
CG12024_OG0011050	733
CG12025_OG0011053	696
CG12035_OG0011029	0
CG12038_OG0011331	577
CG12054_OG0000497	2203
CG12056_OG0003138	1013
CG12057_OG0003139	0
CG12061_OG0000938_OG0	0
CG12065_OG0007412	4681
CG12069_OG0001519	0
CG12071_OG0011553	528
CG12071_OG0013484	844
CG12075_OG0007754	4348
CG1208_OG0004248	110
CG12081_OG0007411	818
CG12084_OG0011296	4738
CG12091_OG0011293	3713
CG12093_OG0011111	2006
CG12096_OG0008559	1536
CG12099_OG0011289	9393
CG12104_OG0011284	984
CG12105_OG0004111	310
CG12106_OG0007586	251
CG12107_OG0006719	505
CG12111_OG0007413	0
CG12112_OG0012598_OG0	386
CG12115_OG0007587	0
CG12116_OG0008625	606
CG12118_OG0007585	1094
CG12121_OG0007579	2609
CG12123_OG0003325	304
CG12128_OG0002879	481
CG12129_OG0002878	604
CG1213_OG0002105	529
CG12134_OG0006319	286
CG12147_OG0004192	0
CG12155_OG0003210	997
CG12159_OG0002860	791
CG12164_OG0006760	139
CG12170_OG0002098	2100
CG12171_OG0004222	970
CG12173_OG0004172	217
CG12177_OG0008262	1153
CG1218_OG0002103	874
CG12182_OG0011099	210
CG12194_OG0008975	1616
CG12204_OG0001687	550
CG12206_OG0008131	15
CG12209_OG0002818	16
CG12213_OG0002418	1658
CG12219_OG0007713	868
CG12224_OG0000651_OG1	22
CG12231_OG0003119	0
CG12236_OG0008414	775
CG12237_OG0007424	1718
CG12239_OG0001754	64
CG12241_OG0001396	1036
CG12253_OG0011818	288
CG12256_OG0004947	17
CG12259_OG0005539	605
CG12268_OG0005336	4335
CG1227_OG0004337	577
CG12278_OG0004413	0
CG12279_OG0004445	613
CG12288_OG0009457	32
CG12289_OG0010046	0
CG12290_OG0002618	8304
CG12299_OG0009634	1027
CG12301_OG0001981	479
CG12307_OG0009694	2
CG1231_OG0011372	72
CG12316_OG0009955	1230
CG12320_OG0005053	135
CG12321_OG0001064_OG0	1390
CG12325_OG0002854	435
CG1233_OG0011370	1762
CG1234_OG0004335	665
CG12341_OG0002848	516
CG12343_OG0002853	821
CG12344_OG0002855	5140
CG12355_OG0012373	264
CG1236_OG0002100	552
CG12362_OG0000821_OG0	0
CG12374_OG0007223	2
CG12375_OG0009777	1999
CG12379_OG0008514	128
CG12384_OG0006229	2327
CG1239_OG0004237	175
CG12395_OG0001736	4
CG12398_OG0008359	0
CG12402_OG0002224_OG0	106
CG12420_OG0002594_OG0	59
CG12426_OG0005340	1
CG12438_OG0003802	0
CG12439_OG0009296	0
CG12446_OG0001786_OG0	0
CG12448_OG0009145	0
CG1246_OG0011105	146
CG12464_OG0011955	1
CG12470_OG0007846	66
CG12479_OG0008243	0
CG12480_OG0008242	0
CG12481_OG0008237	1
CG12490_OG0000233_OG1	3
CG12496_OG0007599	29
CG12498_OG0008105	1
CG12499_OG0002285_OG0	697
CG12502_OG0011339	7
CG12507_OG0008176	10
CG12511_OG0009568	0
CG12516_OG0005410	0
CG12517_OG0009649	51
CG12520_OG0010149	109
CG12521_OG0012944	0
CG12531_OG0008272	153
CG12535_OG0008128	2
CG12539_OG0008363	3
CG12540_OG0008220	0
CG12541_OG0007825	469
CG12560_OG0012234	1005
CG12567_OG0012740	1116
CG12576_OG0001784_OG0	2422
CG12581_OG0001679_OG0	5200
CG12589_OG0011424	10
CG12590_OG0011977	6
CG12594_OG0005596	76
CG12607_OG0011139	0
CG12609_OG0008677	0
CG12617_OG0003653	0
CG12620_OG0009462	0
CG12637_OG0008050	0
CG12643_OG0007518	2459
CG1265_OG0010531	1269
CG12655_OG0000445_OG2	8692
CG12659_OG0007410	39
CG12661_OG0007749	0
CG12662_OG0007747	0
CG12672_OG0007868	220
CG12674_OG0003570	1
CG12679_OG0001731_OG0	1
CG12680_OG0001718	3
CG12682_OG0012323	2
CG12691_OG0007931	0
CG12692_OG0000634_OG0	5
CG12693_OG0012106	31
CG12698_OG0008169	4
CG12699_OG0000230_OG1	6
CG12702_OG0001192	48
CG12708_OG0000271_OG0	9
CG12708_OG0000271_OG0.2	4
CG1271_OG0010635	1784
CG12713_OG0003881_OG0	59
CG12716_OG0008438	2
CG12723_OG0008557	14
CG12728_OG0000928_OG0	206
CG12729_OG0011725	5
CG1273_OG0010536	4
CG12730_OG0007375	862
CG12744_OG0000893	105
CG12746_OG0004208	3677
CG1275_OG0011072	2028
CG12768_OG0001283_OG0	124
CG12769_OG0007187	112
CG12773_OG0003140	1118
CG12782_OG0012281	0
CG12783_OG0000743_OG0	2
CG12784_OG0005236	0
CG12795_OG0008825	625
CG12811_OG0002240	969
CG12817_OG0002595_OG0	163
CG12818_OG0004897	218
CG12822_OG0001599	2995
CG12825_OG0001130_OG1	134
CG12826_OG0002951	12
CG12828_OG0011622	1
CG12831_OG0011623_OG0	1
CG12836_OG0002963_OG0	50
CG12848_OG0006045	648
CG12849_OG0011577	3
CG12851_OG0005862	574
CG12857_OG0006163	1
CG12860_OG0006154	4
CG12861_OG0006153	0
CG12862_OG0011585_OG0	9
CG12863_OG0011584	222
CG12866_OG0002772	0
CG12868_OG0001564	659
CG12869_OG0006145	137
CG12869_OG0006146	112
CG12877_OG0001472_OG0	1198
CG1288_OG0001350	0
CG12880_OG0005345	5
CG12883_OG0001474	202
CG12885_OG0001477	6270
CG12895_OG0006308	1294
CG12909_OG0002821	194
CG12910_OG0006305	181
CG12911_OG0006304	4
CG12914_OG0002819	0
CG12917_OG0002815	11
CG12920_OG0006291	2
CG12926_OG0006349	176
CG12929_OG0006357	135
CG12934_OG0006315	3
CG12935_OG0002846	296
CG12942_OG0001596_OG0	513
CG12945_OG0004570	642
CG12947_OG0004568	40
CG12948_OG0004558	375
CG12963_OG0001641_OG0	0
CG12964_OG0002996_OG0	1
CG12970_OG0006808	3
CG12971_OG0010294	7
CG12974_OG0010307	11
CG12983_OG0010332	4
CG12984_OG0003949	1
CG12985_OG0000915	22
CG12986_OG0011685	5
CG1299_OG0000523_OG0	8004
CG12990_OG0007696	7
CG12991_OG0007703	2715
CG12992_OG0011688	33
CG12994_OG0007707	1
CG12995_OG0008599	0
CG12998_OG0011739	0
CG13000_OG0011738	1
CG13001_OG0008580	313
CG13002_OG0008577	490
CG13003_OG0008572	524
CG13004_OG0008570	532
CG13005_OG0008567	152
CG13008_OG0008305	50
CG13010_OG0003260	14
CG13012_OG0008317	2138
CG13014_OG0008547	775
CG13016_OG0006536	219
CG13018_OG0006537	213
CG13021_OG0003241	0
CG13022_OG0010698	30
CG13023_OG0010699	1
CG13024_OG0010708	287
CG13026_OG0010716	11
CG13028_OG0004010	0
CG13031_OG0012200	500
CG13032_OG0004014_OG0	2
CG13033_OG0010736	0
CG13038_OG0010761	0
CG13039_OG0010762	0
CG1304_OG0000265_OG0	0
CG1304_OG0000265_OG1	0
CG13040_OG0010763	0
CG13041_OG0000280_OG0	5
CG13041_OG0000280_OG0.2	9
CG13042_OG0010767	5
CG13043_OG0000281_OG0	1
CG13043_OG0000281_OG1	0
CG13044_OG0010768	0
CG13045_OG0000814	0
CG13046_OG0010771	0
CG13047_OG0010772	0
CG13048_OG0010773	0
CG13049_OG0010774	0
CG13051_OG0011898	0
CG13053_OG0010778	0
CG13054_OG0010779	2
CG13055_OG0010780	11
CG13056_OG0010757	3
CG13058_OG0004021	0
CG13059_OG0010764	4
CG13062_OG0010766	3
CG13064_OG0010775	0
CG13065_OG0010776	1
CG13066_OG0012201	0
CG13068_OG0002030_OG1	2
CG13069_OG0004022	1
CG1307_OG0004308	1157
CG13070_OG0012202	0
CG13071_OG0011899	1
CG13073_OG0012731_OG0	7
CG13074_OG0010797	501
CG13075_OG0000216_OG0	6
CG13075_OG0000216_OG1	13
CG13077_OG0009097	101
CG13078_OG0003575_OG0	1
CG13081_OG0003574	0
CG13082_OG0009094	21
CG13083_OG0009084	2
CG13084_OG0009083	1
CG13085_OG0001922	19
CG13086_OG0003709	32
CG13088_OG0001266	415
CG1309_OG0010533	4909
CG13096_OG0003720	553
CG13097_OG0001923	567
CG13101_OG0009304	1926
CG13102_OG0009298	1
CG13108_OG0009295	143
CG13110_OG0011792	1
CG13113_OG0001247_OG0	1
CG13114_OG0009279	54
CG13116_OG0001878	1207
CG13123_OG0001877	124
CG13124_OG0003502	7125
CG13126_OG0003515	414
CG13127_OG0001844	0
CG13131_OG0000790_OG0	0
CG13133_OG0003525	1277
CG1314_OG0011674	13
CG13144_OG0009363	30
CG13148_OG0007214	18
CG13151_OG0006215	321
CG13154_OG0006206	1
CG13155_OG0006196	1
CG13157_OG0002779	0
CG1316_OG0000430_OG0	2801
CG13168_OG0006184	5
CG1317_OG0011084	5570
CG13170_OG0006182	0
CG13171_OG0006180	0
CG13177_OG0012831	427
CG13185_OG0002928	858
CG13186_OG0006594	0
CG13192_OG0006567	463
CG13193_OG0006565	3
CG13196_OG0006560	310
CG13197_OG0006563	1125
CG13202_OG0001123_OG0	7
CG13203_OG0006235	676
CG13204_OG0006233	982
CG13215_OG0002793_OG0	47
CG13216_OG0001568_OG0	0
CG13218_OG0002791_OG0	0
CG13220_OG0001573_OG0	2055
CG13223_OG0001571_OG0	0
CG13226_OG0002794_OG0	469
CG13227_OG0006218_OG0	0
CG13228_OG0011587_OG0	0
CG13229_OG0002786_OG0	24
CG13229_OG0002787_OG0	1974
CG13231_OG0006217	2
CG13239_OG0009815	2
CG1324_OG0007509	0
CG13243_OG0009147	0
CG13247_OG0010378	3
CG13248_OG0010371	715
CG13250_OG0011870	79
CG13251_OG0010355	1766
CG13252_OG0003952	903
CG13258_OG0009399	65
CG13272_OG0008882	2
CG13280_OG0008881	2
CG13282_OG0008887	1
CG13285_OG0010583	728
CG13287_OG0010216	0
CG13288_OG0010220	19
CG13293_OG0003937	457
CG13295_OG0010231	1211
CG13297_OG0010242	1
CG13299_OG0011864	0
CG13300_OG0003943	33
CG13305_OG0011196	0
CG13306_OG0011204	79
CG13308_OG0004102	0
CG13309_OG0011211	0
CG13310_OG0011207	3
CG13312_OG0011210	0
CG13313_OG0004105_OG0	2
CG13314_OG0011224	99
CG13315_OG0011237	1410
CG13318_OG0004834	9695
CG13319_OG0006667	452
CG13321_OG0006673	0
CG13326_OG0006545	0
CG13330_OG0007271	1
CG13331_OG0007273	146
CG13332_OG0007274	146
CG13334_OG0007281	27
CG13337_OG0011662	110
CG13339_OG0007296	379
CG13344_OG0007304	788
CG13358_OG0007351	185
CG13359_OG0012499	17
CG13360_OG0010145	80
CG13361_OG0003189	4
CG13362_OG0007862	12
CG13364_OG0001174_OG0	8
CG13365_OG0007831	978
CG13367_OG0003188_OG0	685
CG13369_OG0003181	2304
CG13375_OG0007847	3
CG13377_OG0007849	108
CG13380_OG0010135	2
CG13384_OG0003473	1495
CG13385_OG0012520	0
CG13386_OG0003471	12
CG1339_OG0006721	0
CG13390_OG0003479	501
CG13392_OG0003476	378
CG13397_OG0003469	100
CG13398_OG0003468	411
CG13403_OG0008236	4
CG13404_OG0008224	237
CG13405_OG0011376	0
CG13407_OG0004768	0
CG13408_OG0004770	100
CG13409_OG0004775	912
CG13423_OG0007099	5
CG13426_OG0011654	1
CG13427_OG0003049	57
CG13428_OG0007100	44777
CG13430_OG0001658	828
CG13436_OG0006622	158
CG13437_OG0006285	1190
CG13438_OG0006243	0
CG1344_OG0012226	376
CG13442_OG0006244	0
CG13443_OG0006248	0
CG13445_OG0003880	0
CG13449_OG0009980	62
CG13454_OG0003875_OG0	0
CG13455_OG0009966	0
CG13457_OG0001288	0
CG13458_OG0004037	485
CG13460_OG0010841	17
CG13465_OG0000343_OG0	0
CG13471_OG0004048	5
CG13473_OG0010860	1
CG13474_OG0004049	0
CG13476_OG0012898	0
CG13481_OG0000339_OG0	30
CG13481_OG0000339_OG1	0
CG13484_OG0010886	397
CG13488_OG0001544_OG1	0
CG13492_OG0005946	2
CG13501_OG0005936	42
CG13502_OG0005931	298
CG13502_OG0012991	4
CG13506_OG0007028	1810
CG13510_OG0006998	156
CG13511_OG0006997	18
CG13516_OG0006995	382
CG13526_OG0006986	0
CG13527_OG0006984	3
CG13531_OG0006978	1466
CG13532_OG0006975	536
CG13538_OG0005981	0
CG13539_OG0012044	0
CG1354_OG0007555	3031
CG13541_OG0012280	0
CG13544_OG0005976	2
CG13545_OG0012580	31
CG13551_OG0000540_OG1	520
CG13551_OG0012048	2810
CG13557_OG0012477	0
CG13558_OG0001556	1
CG13559_OG0012047	3
CG13561_OG0011643	5
CG13562_OG0011631	5
CG13575_OG0006892	4
CG13577_OG0001150_OG0	0
CG13578_OG0006898	4501
CG13579_OG0006013	39
CG1358_OG0006724	5774
CG13581_OG0002746	1
CG13585_OG0011574	3592
CG13587_OG0006025	66
CG13594_OG0006033	566
CG13599_OG0005537	23
CG1360_OG0006725	62
CG13601_OG0005534	998
CG13603_OG0005332	2134
CG13605_OG0005319	1174
CG13606_OG0005306	309
CG13607_OG0005318	177
CG13609_OG0012982	18
CG13613_OG0005278	0
CG13614_OG0002525_OG0	0
CG13615_OG0002524	0
CG13616_OG0005272	86
CG13618_OG0005267	89
CG13622_OG0005268	134
CG13623_OG0005265	800
CG13625_OG0004618	903
CG13627_OG0004629	51
CG13630_OG0004630	1203
CG13631_OG0004635	498
CG13634_OG0004637	14
CG13641_OG0004650	6
CG13643_OG0002274	14
CG13653_OG0002504	0
CG13654_OG0005174	320
CG13663_OG0011496	360
CG13667_OG0004090_OG0	471
CG13670_OG0011168	8
CG13671_OG0004086_OG0	574
CG13675_OG0000560_OG2	0
CG13676_OG0003984	51
CG13678_OG0000129_OG3	1
CG1368_OG0008241	14
CG13685_OG0010463	154
CG13689_OG0008772	96
CG13690_OG0008752	2
CG13692_OG0008754	96
CG13698_OG0010125	4699
CG13699_OG0003907_OG0	1
CG13705_OG0010610	33
CG13707_OG0010613	116
CG13708_OG0010614	88
CG1371_OG0006292	1706
CG13711_OG0010618	0
CG13712_OG0010619	4
CG13713_OG0010620	0
CG13716_OG0010627	53
CG13720_OG0004084	0
CG13721_OG0012208	7
CG13722_OG0011130	64
CG13723_OG0010915	0
CG13724_OG0010917	0
CG13725_OG0010918	0
CG13727_OG0004055	0
CG13728_OG0010923	2
CG13731_OG0011910	34
CG13733_OG0010089	0
CG13738_OG0011907	11
CG13739_OG0002891	25
CG13743_OG0006405	233
CG13744_OG0006409	0
CG13747_OG0006408	0
CG13748_OG0006626	1
CG13751_OG0001660_OG0	605
CG13760_OG0007606	853
CG13766_OG0009602	348
CG13771_OG0009612	55
CG13775_OG0003750_OG0	180
CG13784_OG0000956_OG0	899
CG13786_OG0003631	25
CG13796_OG0001883_OG0	734
CG13801_OG0000219_OG0	2
CG13801_OG0000219_OG1	0
CG13806_OG0011077	4
CG13807_OG0011075	309
CG13810_OG0011066	8
CG13813_OG0010189	100
CG13829_OG0011464	1
CG13833_OG0004687	2803
CG13837_OG0002276	5
CG13838_OG0011993	1
CG13841_OG0004694	523
CG13842_OG0004706	47
CG13847_OG0004737	10
CG13850_OG0004743	1384
CG13855_OG0004744	144
CG13856_OG0004745	4170
CG13857_OG0004746	7
CG13862_OG0004760	0
CG13868_OG0007089	15986
CG13868_OG0013578	2362
CG13869_OG0007075	3
CG1387_OG0008528	7
CG13870_OG0007093	196
CG13871_OG0003047	6
CG13872_OG0007071	1
CG13875_OG0011381	814
CG13876_OG0001334_OG0	280
CG13877_OG0011937	302
CG13884_OG0000403_OG0	0
CG13887_OG0011343	5081
CG13891_OG0002060	3
CG13893_OG0011360	5233
CG13894_OG0004129	58
CG13895_OG0004128	674
CG13901_OG0011344	547
CG13907_OG0011337	6198
CG13912_OG0011325	80
CG13917_OG0011285	6591
CG13919_OG0011274	241
CG13920_OG0011271	879
CG13921_OG0011032	111
CG13924_OG0011054	50
CG13926_OG0011282	562
CG13928_OG0011279	4607
CG13930_OG0011024	30
CG13931_OG0004073	2
CG13933_OG0011036	1777
CG13937_OG0011056	7014
CG13949_OG0003375	232
CG13950_OG0003376	525
CG13954_OG0006374	553
CG13955_OG0002890_OG0	24
CG13962_OG0012240	1
CG13970_OG0009133_OG0	1
CG13972_OG0005361	35
CG13983_OG0002696	0
CG13991_OG0000661_OG1	0
CG13992_OG0002070_OG0	2
CG13994_OG0011942	415
CG13995_OG0000538_OG0	495
CG13999_OG0000662_OG0	304
CG14005_OG0001926	441
CG14006_OG0001927	1
CG14007_OG0009567	78
CG14011_OG0003731	3
CG14013_OG0003734	9
CG14014_OG0009443	5
CG14015_OG0009446	500
CG14017_OG0003733	0
CG14020_OG0003686	832
CG14022_OG0008831	570
CG14024_OG0003410_OG0	217
CG14034_OG0008836	2
CG14036_OG0008842	22
CG14042_OG0001816	293
CG14043_OG0003425	1181
CG14044_OG0008964	1316
CG14050_OG0000684	79
CG14052_OG0007777	64
CG14053_OG0012099	3
[truncated: 9,910 more rows]
