# Supplementary material for: Evolution of chemosensory tissues and cells across ecologically diverse Drosophilids
Source: Nat Commun. 2024 Feb 5;15:1047. doi: 10.1038/s41467-023-44558-4 (PMC10844241; doi:10.1038/s41467-023-44558-4)
Supplement: Supplementary file 18 — Supplementary Data 15 [file 41467_2023_44558_MOESM18_ESM.zip › all_count_tables_renamed/SIMG11FO_counts_trim_genes_FBids_1_1_sorted.txt]

128up_OG0006588	1822
14-3-3epsilon_OG0002478	14346
14-3-3epsilon_OG0001126_OG1	9432
140up_OG0004534	398
18w_OG0003044	637
26-29-p_OG0010897	22771
2mit_OG0000576_OG0	0
5-HT1A_OG0006644	4
5-HT1B_OG0006647	9
5-HT2A_OG0000287_OG0	6
5-HT2B_OG0011472	3
5-HT7_OG0005777	1
5PtaseI_OG0005188	860
7B2_OG0004187	49
a_OG0006460	1391
a10_OG0010691	0
a5_OG0009037	3
a6_OG0007651	984
AANATL2_OG0003640	128
AANATL4_OG0000091_OG1	0
AANATL7_OG0007605	1
Aasdh_OG0001831	558
Aatf_OG0001947	1070
aay_OG0011265	3904
ab_OG0009683	34
ab_OG0009684	14
ABCB7_OG0011281	2527
Pmp70_OG0003257	7844
Abd-B_OG0005000	1280
Abi_OG0002227_OG0	974
Abl_OG0010722	5028
abo_OG0009656	510
Abp1_OG0010565	2838
abs_OG0003097	1011
ac_OG0007843	0
Ac13E_OG0008321	1366
Ac3_OG0009573	15
Ac78C_OG0010320	266
Acam_OG0000252_OG0	0
Acam_OG0000252_OG1	0
Acam_OG0005131	0
CG9149_OG0011313	1645
Acbp1_OG0009246	911
Acbp2_OG0010415	12770
Acbp4_OG0000311_OG0	3
Acbp4_OG0000311_OG1	3
Acbp6_OG0010414	2
ACC_OG0007193	57381
AcCoAS_OG0000812	20332
Ace_OG0000652_OG0	26
Acer_OG0000953_OG0	1109
Acer_OG0003808	4877
Acf_OG0002671	6155
Achl_OG0002770	548
acj6_OG0008333	1
acj6_OG0008334	0
Ack_OG0010507	2809
Ack-like_OG0006546	1522
Acn_OG0009540	4158
CG5009_OG0006075	1721
Acox57D-d_OG0006913	3355
Acox57D-p_OG0001151	4176
Acp1_OG0009317	13
Acp32CD_OG0009664	0
Acp65Aa_OG0003939	117
Acph-1_OG0001513	1296
CG12512_OG0008829	759
CG18155_OG0007972	16
Acsl_OG0007133	21689
Act42A_OG0000022_OG0	7
Act42A_OG0000022_OG1	237
Act42A_OG0000022_OG3	74384
Act42A_OG0000022_OG4	11984
Act42A_OG0000022_OG5	3662
Actn_OG0003148_OG0	12259
Actn3_OG0011403_OG0	0
ACXB_OG0000046_OG0	0
ACXB_OG0000046_OG1	0
ACXB_OG0000046_OG2	0
ACXB_OG0000046_OG2.2	0
ACXD_OG0004078_OG0	184
Acyp_OG0009408	0
Acyp2_OG0011498	206
Ada_OG0002342	52
Ada1-2_OG0003777_OG0	287
Ada2a_OG0005051	123
Ada2b_OG0004799	1452
Ada3_OG0007872	1455
AdamTS-A_OG0005247	971
AdamTS-A_OG0012010	36
AdamTS-B_OG0008089	127
Adar_OG0007649	1272
Adat1_OG0003596	15
Adck1_OG0006032	845
Adck5_OG0010063	1272
ADD1_OG0006579	1376
Adf1_OG0001636_OG0	2
Adgf-A_OG0001991_OG0	0
Adgf-A_OG0003900	240
Adgf-A2_OG0010109	0
Adgf-B_OG0010108	0
Adgf-C_OG0001030_OG0	129
Adgf-D_OG0002208_OG0	1176
Adgf-E_OG0006152	0
Adh_OG0003395_OG0	14
Adi1_OG0010940	1419
AdipoR_OG0004727	12211
CG3809_OG0004951	1
AdenoK_OG0003918_OG0	1739
Ady43A_OG0002958	207
AdoR_OG0005733	215
adp_OG0006108	1105
AdSS_OG0000854_OG0	8943
Aduk_OG0004873	1054
Ae2_OG0010984	3065
CG6512_OG0010913	3558
aft_OG0006080	860
Afti_OG0005567	1251
Ag5r_OG0008212	66
Ag5r2_OG0008213	6
AGBE_OG0007237	7533
AgmNAT_OG0001753	173
ago_OG0010530	9670
AGO1_OG0007307	3135
AGO2_OG0000119_OG0	5
Agpat1_OG0008448	1108
Agpat2_OG0003465	1950
Agpat3_OG0004018	5205
Agpat4_OG0004019_OG0	1481
ADPS_OG0002932	600
agt_OG0001016_OG0	148
Spat_OG0007723	3832
Ahcy_OG0001195_OG0	7163
AhcyL1_OG0011110	2714
AIF_OG0001225	3780
AIMP1_OG0007108	1674
AIMP2_OG0009977	1302
AIMP3_OG0005998	861
Adk1_OG0010829	1943
Adk3_OG0005467	619
Ak6_OG0007201	185
Akap200_OG0000367_OG0	5082
Akh_OG0010512	20
AkhR_OG0009627	1214
akirin_OG0010441	4305
Akr1B_OG0001292	12472
Akt1_OG0005415	3604
al_OG0008749	125
Aladin_OG0007570	1210
AlaRS_OG0003477	4754
AlaRS-m_OG0010596	1229
Alas_OG0006853	7974
alc_OG0006389	3994
Ald1_OG0005647	41661
Ald2_OG0005645	1
Aldh_OG0003615	10955
Aldh-III_OG0006742	9620
Aldh7A1_OG0003841_OG0	827
Alg-2_OG0001588_OG0	1563
Alg1_OG0002607_OG0	0
Alg10_OG0000709_OG0	756
Alg11_OG0012170	1400
CG8412_OG0004562	1272
Alg14_OG0001194_OG0	62
Alg2_OG0010641	576
Alg3_OG0003012	100
Alg3_OG0006966	626
CG5287_OG0001281	414
CG5287_OG0003790	446
Alg9_OG0005173	1403
Alh_OG0004317	3960
Alh_OG0004319	1365
Alh_OG0011430	103
alien_OG0009301	1607
ALiX_OG0005343	3219
Alk_OG0006414	578
CG12179_OG0001176_OG0	2245
Alp1_OG0010289	3
Alp10_OG0010194	3
Alp11_OG0008522	6
Alp12_OG0003717	550
Alp13_OG0001034	11
Alp2_OG0000261_OG0	20
Alp2_OG0000261_OG1	1664
Alp4_OG0005779	21668
Alp6_OG0006360	6
Alp7_OG0003030	8
Alp9_OG0003931	0
alph_OG0000083_OG0	0
alph_OG0005113	3509
alpha-Catr_OG0006852	91
alpha-Est1_OG0004357	412
alpha-Est10_OG0004350	1450
alpha-Est2_OG0000314	2012
alpha-Est3_OG0004356	1377
alpha-Est6_OG0004354	8
alpha-Est7_OG0001351	2711
alpha-Est8_OG0004352	2521
alpha-Est9_OG0004351	822
alpha-Man-Ia_OG0003130	633
alpha-Man-Ia_OG0003131	495
alpha-Man-Ia_OG0001168	1461
alpha-Man-Ib_OG0005087	1951
alpha-Man-Ic_OG0011549	5
alpha-Man-IIa_OG0004878	2103
alpha-Man-IIb_OG0005229	1618
alpha-PheRS_OG0008296	2042
alpha-Spec_OG0011040	17018
alpha4GT1_OG0000948	1219
alphaCOP_OG0011275	3990
alphaSnap_OG0010384	2749
alphaTub67C_OG0010998	10246
Alr_OG0008278	850
alrm_OG0002498	0
Als2_OG0009863	3220
alt_OG0004894	9363
aly_OG0004083	0
Ama_OG0002112	8
Amacr_OG0009433	464
amd_OG0001918	58
Amnionless_OG0008741	188
amon_OG0011540	34
amos_OG0003702_OG0	0
AMPdeam_OG0008245	4942
Amph_OG0007204	6031
AMPKalpha_OG0001698	4140
Amt_OG0004607	2
Amun_OG0008385	6765
amx_OG0007575	647
Amy-p_OG0000157_OG0	257
Amy-p_OG0000157_OG0.2	181
Amyrel_OG0006416	0
ana_OG0006403	178
ana1_OG0002269	1949
ana2_OG0007120	1037
ana3_OG0006194	1974
Ance-2_OG0003658	0
Ance-3_OG0001891_OG0	156
Ance-3_OG0009407	106
Ance-4_OG0006406	1365
Ance-5_OG0005870	594
anchor_OG0010100	1426
Andorra_OG0011741	0
Ank2_OG0010460	125
Ankle2_OG0000780	6397
l(2)35Be_OG0003404_OG0	325
anox_OG0007490	1299
Ant2_OG0008041	108
antdh_OG0008007	1244
Antp_OG0002113	133
antr_OG0007227	7
AnxB10_OG0008082	2952
AnxB11_OG0008196	2145
AnxB9_OG0004410	9979
aop_OG0003458	2371
aos_OG0010741	291
Aos1_OG0002145_OG0	2528
AOX1_OG0005242	8646
AOX2_OG0000143_OG0	6166
AOX2_OG0000143_OG1	32
AOX4_OG0001465	2
ap_OG0005832	436
AP-1-2beta_OG0008273	5353
AP-1gamma_OG0007680	5378
AP-1mu_OG0005553	2020
AP-1sigma_OG0005334	2278
AP-2alpha_OG0008751	4584
AP-2mu_OG0004736	2561
AP-2sigma_OG0004385	717
Apc_OG0005387	2982
APC10_OG0005888	313
Apc2_OG0005308	2679
APC4_OG0003171_OG0	969
APC7_OG0001703	1274
ApepP_OG0000963	1899
aph-1_OG0003552_OG0	567
aPKC_OG0006607	709
aPKC_OG0006608	6
aPKC_OG0006609	441
Aplip1_OG0011323	26
apn_OG0002443_OG0	1
apolpp_OG0012638	41435
app_OG0010830	1228
APP-BP1_OG0010070	1064
Appl_OG0007834	56
Aprt_OG0004075	514
Aps_OG0010085	3732
apt_OG0002733	2567
CG18815_OG0010034	4539
AQP_OG0007242	209
aqrs_OG0005393	0
aqz_OG0001049_OG1	8068
ara_OG0009939	12
aralar1_OG0001518	6129
Arc1_OG0002768_OG0	4562
Arc2_OG0006127	217
Arc42_OG0001370_OG0	2404
Archease_OG0002289_OG0	297
Arf51F_OG0006831	2091
Arf79F_OG0012164	8461
ArfGAP1_OG0010836	2344
ArfGAP3_OG0003816_OG0	3578
Arfip_OG0005451	794
Arfrp1_OG0007681	566
arg_OG0003183	1135
arg_OG0007835	1024
Argk_OG0011233	35330
Argk_OG0011925	2581
Argl_OG0009800	717
CG31469_OG0002209_OG0	235
ArgRS_OG0008151	2002
ArgRS-m_OG0004367	260
ari-1_OG0007878	1887
ari-2_OG0003028	2062
Arl1_OG0010003	1289
Arl2_OG0004816	186
Arl5_OG0011164	1072
Arl6_OG0007042	6
Arl6IP1_OG0004993	1369
Arl8_OG0004797	1381
arm_OG0007636	12566
armi_OG0002027	3304
Arp1_OG0004441	2231
Arp10_OG0007423	1707
Arp2_OG0001770	2975
Arp3_OG0010555	2361
Arp5_OG0001448_OG0	639
Arp53D_OG0011600	0
Arp6_OG0008512	927
Arp8_OG0007614	1384
Arpc1_OG0009187	2300
Arpc2_OG0009417	5217
Arpc3A_OG0005226	613
Arpc3B_OG0008590	60
Arpc4_OG0008719	778
Arpc5_OG0008957	784
arr_OG0007264	1189
Arr1_OG0009490	27
Arr2_OG0004099	34
Ars2_OG0005840	5055
Art1_OG0004911	3709
Art2_OG0008773	0
Art3_OG0004604	1423
Art4_OG0004574	2776
Art6_OG0004528_OG0	0
Art7_OG0001547_OG0	758
Art8_OG0009662	192
Art9_OG0002219_OG0	0
Arts_OG0000486_OG0	6406
aru_OG0003377	3036
Arv1_OG0013036	263
arx_OG0009914	418
Asap_OG0007180	3115
Asator_OG0002682_OG1	414
Asciz_OG0010646	427
ase_OG0007840	33
asf1_OG0009889	1818
ash1_OG0000982_OG0	0
ash2_OG0004623	1259
Ask1_OG0004518	4030
asl_OG0004217	1850
AsnRS_OG0003707	3043
AsnRS-m_OG0006452	189
AsnS_OG0000992	840
asp_OG0004633	4158
Asph_OG0006509	3273
ASPP_OG0006932	753
CG9572_OG0008488	1604
AspRS_OG0006665	4716
AspRS-m_OG0008886	3159
asrij_OG0006972	1288
asRNA:CR31429_OG0002339_OG0	598
asRNA:CR42743_OG0003772_OG0	0
asRNA:CR43299_OG0012338_OG0	1
asRNA:CR43426_OG0012535_OG0	0
asRNA:CR43454_OG0002277_OG0	358
asRNA:CR43463_OG0001607_OG0	426
asRNA:CR43809_OG0003675_OG0	989
asRNA:CR44106_OG0002406_OG0	2
asRNA:CR44169_OG0002969_OG0	1
asRNA:CR44179_OG0001455_OG0	1864
asRNA:CR44372_OG0000331_OG0	0
asRNA:CR44372_OG0000331_OG1	0
asRNA:CR44894_OG0012090_OG0	0
asRNA:CR45044_OG0005605_OG0	950
asRNA:CR45195_OG0000203_OG0	490
asRNA:CR45195_OG0000203_OG1	1411
asRNA:CR45350_OG0001645_OG0	3383
asRNA:CR45943_OG0010336	257
asRNA:CR46029_OG0000226_OG0	1
asRNA:CR46029_OG0000226_OG1	1
asRNA:CR46139_OG0003106_OG0	45
asRNA:CR46246_OG0011916	1
asRNA:CR46354_OG0002193_OG0	58
asRNA:CR46473_OG0000925_OG0	4224
Ass_OG0001346	944
ast_OG0003560	1392
AstA_OG0004634	0
AstA-R1_OG0000689	7
AstA-R2_OG0005396	145
AstC_OG0009668	0
AstC-R1_OG0010134	1
AstC-R2_OG0001295_OG0	0
AstCC_OG0009669	0
asun_OG0002419_OG0	757
Asx_OG0006138	3488
Atac1_OG0003748_OG0	0
Atac2_OG0009508	514
Atac3_OG0000828	765
Tat_OG0001330	1109
Ate1_OG0003045	1533
Atet_OG0003384	455
Atf-2_OG0006059	604
Atf3_OG0007763	1145
Atg1_OG0009929	264
Atg1_OG0009931	2742
Atg10_OG0001598	61
Atg101_OG0008681	674
Atg12_OG0011904	183
Atg13_OG0004817	2365
Atg14_OG0005089	1204
Atg16_OG0005703	1474
Atg17_OG0004232	3985
Atg18a_OG0011152	2480
Atg18b_OG0001271_OG0	624
Atg2_OG0011112	6212
Atg3_OG0009922	2009
Atg4a_OG0009014	2278
Atg4b_OG0005256	1353
Atg5_OG0007974	671
Atg6_OG0005323	760
Atg7_OG0006714	703
Atg8a_OG0008043	8296
Atg8b_OG0005571	0
Atg9_OG0006487	2397
atilla_OG0011822	6473
atk_OG0010362	0
atl_OG0001399	6009
atms_OG0004154	1266
ato_OG0004804	1
Atox1_OG0012695	967
ATP6AP2_OG0004869	9286
ATP7_OG0008369	3281
ATP8A_OG0007260	3874
ATP8A_OG0007261	422
Atpalpha_OG0002140	26224
ATPCL_OG0006680	25715
ATPsynB_OG0010987	7962
ATPsynbeta_OG0005823	35258
ATPsynbetaL_OG0001317	78
ATPsynC_OG0005792	24719
ATPsynCF6_OG0005500	4475
ATPsynCF6L_OG0010605	0
ATPsynD_OG0004477	7551
ATPsyndelta_OG0007526	5388
ATPsynE_OG0005568	3572
ATPsynG_OG0009657	4351
ATPsyngamma_OG0005690	9137
ATPsynGL_OG0009315	0
ATPsynO_OG0012619	6182
AttC_OG0000164_OG0	31
AttC_OG0007258	88
AttD_OG0004890	47
Atu_OG0002096	2314
Atx-1_OG0012102	8
Atx2_OG0011501	6618
Atxn7_OG0003444	1205
aub_OG0000482_OG0	577
aurA_OG0004964	1717
aurB_OG0009647	895
aust_OG0001881	0
aux_OG0003096_OG0	4044
ave_OG0006159	376
Aven_OG0003291	511
awd_OG0002664	16199
Awh_OG0010478	362
axed_OG0010262	190
Axn_OG0005720	3111
axo_OG0003993	3725
axo_OG0010625	2033
axo_OG0010626	3906
axo_OG0010628	1026
Axs_OG0008319	929
Axud1_OG0003447	3036
az2_OG0006736	835
azot_OG0000210_OG0	0
azot_OG0000210_OG1	0
b_OG0009189	253
B-H1_OG0000267_OG0	58
B-H1_OG0000267_OG1	73
B4_OG0009202	3350
B52_OG0001376_OG0	5837
b6_OG0007653	4
B9d1_OG0005246	1
B9d2_OG0005830	1
bab1_OG0011327	75
bab1_OG0011328	64
bab2_OG0011326	1755
babo_OG0006628	2104
babos_OG0007027	857
Bacc_OG0008947	10475
Bace_OG0000801_OG0	3
baf_OG0003792	1197
bai_OG0005189	2214
Balat_OG0007229	0
Baldspot_OG0010721	6270
ball_OG0001092_OG1	2282
bam_OG0005170	949
bap_OG0001358_OG0	40
Bap111_OG0007677	7320
Bap170_OG0000903_OG0	1246
Bap55_OG0005900	1394
Bap60_OG0008560	4728
IMPPP_OG0000305_OG1	5731
barc_OG0010291	1524
bark_OG0008784	529
barr_OG0000425_OG0	2289
baz_OG0008596	3044
bb8_OG0005496	2
bbc_OG0007266	5978
CG18067_OG0007098	24515
bbg_OG0010871	520
bbg_OG0010872	1732
BBIP1_OG0004876	321
BBS1_OG0010413	3
BBS4_OG0002785_OG0	4
BBS5_OG0002086	16
BBS8_OG0008755	3
BBS9_OG0006919	34
bbx_OG0008688	5029
bc10_OG0010387_OG0	49
BCAS2_OG0005540	435
bcd_OG0002111_OG0	1536
bchs_OG0003722	32
BCL7-like_OG0007566	963
bcn92_OG0007793	612
Bdbt_OG0004400	537
bdg_OG0006805	3398
bdl_OG0003385	130
Bdp1_OG0009215	1250
be_OG0000785	1418
BEAF-32_OG0006164	2735
beag_OG0004860	941
beat-Ia_OG0011784	2
beat-Ib_OG0009146	0
beat-Ic_OG0001866_OG0	0
beat-IIa_OG0005482	6
beat-IIb_OG0005481	5
beat-IIIa_OG0009463	7
beat-IIIb_OG0009460	3
beat-IIIc_OG0003687	55
beat-IV_OG0005508	1
beat-Va_OG0005024	0
beat-Vb_OG0005021	0
beat-Vc_OG0001062_OG0	0
beat-VII_OG0011542	4
beat-VII_OG0011544	0
beg_OG0004008	452
bel_OG0001048	12097
Bem46_OG0008920	627
ben_OG0000514_OG0	2873
Best1_OG0002590_OG0	3669
Best2_OG0010251	5725
Best3_OG0009963	4
Best4_OG0000558_OG0	0
Bet1_OG0003845_OG0	744
Bet3_OG0004072	758
beta-PheRS_OG0005298	1649
beta-Spec_OG0007697	22387
beta'COP_OG0009212	3635
beta3GalTII_OG0012738	332
beta4GalNAcTA_OG0006521	724
beta4GalNAcTB_OG0002610	522
beta4GalT7_OG0005195	748
betaCOP_OG0008653	5432
betaggt-I_OG0008962	1534
betaGlu_OG0002667	735
CG32396_OG0011696	1
Bgb_OG0011276	910
bgcn_OG0001647	1488
bgm_OG0009412	7425
BHD_OG0010421	178
bi_OG0003201	67
bi_OG0012904	3
BI-1_OG0004087	3135
bib_OG0001843_OG0	4
BicC_OG0009143	35116
BicD_OG0009474	3830
CG11873_OG0005086	2207
bif_OG0003277	12402
bif_OG0012761	2054
BigH1_OG0001085_OG0	6015
bigmax_OG0005365	535
Bili_OG0002506_OG0	10
bin_OG0010286	38
Bin1_OG0005423	716
bin3_OG0007310	6168
bip1_OG0010560	1475
Bka_OG0009250	385
blanks_OG0011885_OG0	1
Blimp-1_OG0010196	1490
Blm_OG0002608	1135
Blos1_OG0006148	220
Blos2_OG0010078	191
Blos3_OG0009918	201
Blos4_OG0010933	343
blot_OG0010924	1375
blow_OG0006726	574
blp_OG0005216	744
blw_OG0006982	32330
bma_OG0010967	0
Bmcp_OG0010022	1282
bmm_OG0010858	3613
bnb_OG0001206_OG1	921
CG5059_OG0012191	2361
bnk_OG0005787	0
bnl_OG0004512	245
boca_OG0006727	827
bocks_OG0002575_OG0	1529
BOD1_OG0005544	3733
boi_OG0007601	1150
boi_OG0007603	582
boil_OG0012322	0
bol_OG0011238	625
boly_OG0007153	0
BomBc1_OG0001623	664
BomBc2_OG0000769_OG0	4329
BomBc3_OG0004769	260
BomT3_OG0011469	2970
bon_OG0004934	3319
bond_OG0004726	441
bonsai_OG0007008	910
Boot_OG0006400	1946
bor_OG0004967	1593
bora_OG0003911	1987
BORCS5_OG0008208	1252
BORCS6_OG0011365	183
BORCS7_OG0007103	87
borr_OG0009292	3073
boss_OG0005676	6
botv_OG0006642	1196
bou_OG0007819	298
bowl_OG0008785	365
BoYb_OG0000400_OG0	973
br_OG0007659	20
br_OG0011928	6
Br140_OG0001629	5569
brat_OG0001919	8864
Brca2_OG0000883	1724
Brd_OG0010852	0
CG7154_OG0009310	3962
Brd8_OG0002488	1690
Bre1_OG0010209	5214
Brf_OG0005483	658
Brf_OG0005485	187
brk_OG0007975	411
brm_OG0009999	6476
Brms1_OG0008442	1534
Bro_OG0011272	0
brp_OG0000499_OG1	9
l(3)72Ab_OG0009997	3453
bru1_OG0009737	182
bru1_OG0009738	16862
bru2_OG0009740	1980
bru2_OG0011823	27
bru2_OG0012161	418
bru3_OG0010907	52
bru3_OG0011909	0
Bruce_OG0004896	5589
brun_OG0003663	3211
brv1_OG0000706_OG0	0
brv2_OG0010919	0
brv3_OG0011666	4
BRWD3_OG0005288	7503
brwl_OG0009277	1965
bs_OG0003002	704
bs_OG0006897	514
bsf_OG0001906_OG0	0
Bsg_OG0009780	5731
Bsg25D_OG0003412_OG0	3392
bsh_OG0009110	0
bsk_OG0012344	914
bt_OG0000537_OG1	68
BTBD9_OG0000546_OG0	3
BtbVII_OG0011887	2547
btd_OG0007557	574
Btk29A_OG0001838	4288
Btk29A_OG0011763	325
btl_OG0002041	351
btn_OG0004719	0
Btnd_OG0008611	37
btsz_OG0001035_OG1	892
btsz_OG0004581	0
btv_OG0003692	2
btv_OG0009487	11
btz_OG0005342	4961
Bub1_OG0001806_OG0	2833
Bub3_OG0005120	2045
BubR1_OG0000657_OG0	2358
Buffy_OG0006561	284
bug_OG0006803	368
Bug22_OG0009372	718
BuGZ_OG0008876	2192
CG8270_OG0010257	572
bun_OG0000556	2332
bun_OG0009749	3068
bur_OG0003683_OG0	5430
Burs_OG0001045_OG0	1
bves_OG0007497	512
bves_OG0007499	345
bw_OG0006000	11
bwa_OG0009122	96
bwa_OG0012525	82
Bx_OG0008666	3
Bx_OG0008667	971
Bx42_OG0007682	3518
by_OG0005550	4391
byn_OG0010803	1459
bys_OG0007950	1168
c-cup_OG0012143	1
c(3)G_OG0001464_OG0	50
c11.1_OG0007569	4393
c12.1_OG0007568	1252
c12.2_OG0007567	2266
C15_OG0002126_OG0	2
C1GalTA_OG0009799	979
C3G_OG0007801	2709
C901_OG0008027	0
ca_OG0005700	3728
Ca-alpha1D_OG0009140	865
Ca-alpha1T_OG0003323	117
Ca-beta_OG0009681	256
Ca-Ma2d_OG0009139	770
CaBP1_OG0008860	3721
cac_OG0000605_OG0	20
cact_OG0009392	14159
cactin_OG0003129	1428
cad_OG0009437	5288
Cad74A_OG0010922	84
Cad86C_OG0002368	479
Cad87A_OG0001088_OG0	493
Cad89D_OG0001058_OG0	0
Cad96Ca_OG0011497	658
Cad96Cb_OG0005172	0
Cad99C_OG0005704	894
CadN_OG0000277_OG1	0
Caf1-105_OG0002830	3832
Caf1-180_OG0007408	7503
Caf1-55_OG0001036	4810
cag_OG0001595_OG0	363
CAH1_OG0009192	4112
CAH13_OG0002843	0
CAH14_OG0002807	2
CAH15_OG0006256	0
CAH16_OG0000498_OG1	0
CAH2_OG0001000_OG0	1083
CAH3_OG0003177	1961
CAH5_OG0005796	105
CAH7_OG0000840	1004
CAH8_OG0004748	717
CAH9_OG0005622	545
CAHbeta_OG0002334	443
cal1_OG0002556_OG0	0
CalpA_OG0003035	1620
CalpB_OG0010971	2753
CalpC_OG0008186	1052
Calr_OG0005564	17552
Cals_OG0013279_OG0	1178
Calx_OG0002139_OG0	0
Calx_OG0004417	1849
Calx_OG0004418	2401
calypso_OG0006121	1178
Cam_OG0012053	9702
CaMKI_OG0012767	7048
CaMKII_OG0013280	4454
Camp_OG0005907	1781
Camta_OG0006364	1278
Camta_OG0006365	245
can_OG0004061_OG0	0
CanA1_OG0005778	487
CanB_OG0000231_OG0	18
CanB_OG0000231_OG1	3330
Cand1_OG0009382	3121
CAP_OG0000587_OG0	4975
CAP_OG0012405	12
Cap-D2_OG0005121	1597
Cap-D3_OG0009448	942
Cap-G_OG0002924	5195
Cap-H2_OG0004906	1110
Capa_OG0005712	0
Caper_OG0009347	4349
Capr_OG0010138	10272
caps_OG0010156	2533
caps_OG0010157	2000
capt_OG0009025	5804
capu_OG0000612_OG0	862
car_OG0007437	1066
CARPA_OG0007960	20
CARPB_OG0007554	129
CarT_OG0009432	6
cas_OG0004236	2
casp_OG0006502	3092
cass_OG0009476	2307
Cat_OG0003869	29875
cathD_OG0002862	17162
cato_OG0006491	0
Catsup_OG0009538	1960
caup_OG0009938	2
cav_OG0000654	1259
caz_OG0003243_OG0	2677
cbc_OG0007265	716
Cbl_OG0002051_OG0	0
CBP_OG0001721	2265
CBP_OG0007971	2287
Cbp20_OG0005066	479
Cbp53E_OG0006447	57
Cbp80_OG0007913	1048
Cbp80_OG0007915	1852
Cbs_OG0003124	1954
cbs_OG0007263	1565
cbt_OG0008760	3204
Cby_OG0004789	17
Cc2d2a_OG0002702	1
CCAP_OG0011467	2
CCAP-R_OG0000870	18
ccb_OG0012089	2
CCDC151_OG0011900	0
CCDC53_OG0009785	301
Ccdc58_OG0010399	496
Ccdc85_OG0008917	274
CCHa1_OG0004530	0
CCHa1-R_OG0006065	74
CCHa2_OG0002186_OG0	2927
CCHa2-R_OG0005836	3
Cchl_OG0004776	3219
CCKLR-17D1_OG0003334	0
CCKLR-17D1_OG0008675	0
CCKLR-17D1_OG0011744	1
CCKLR-17D3_OG0008678	3
Ccm3_OG0005250	1404
Ccn_OG0010106	14
Ccn_OG0010107	10
Ccn_OG0012179	2
Ccp84Ab_OG0000178_OG0	0
Ccp84Ac_OG0001349_OG0	0
Ccp84Ae_OG0002110_OG0	0
Ccp84Af_OG0000109_OG0	2
Ccp84Af_OG0000109_OG1	0
Ccp84Af_OG0000109_OG2	2
Ccp84Ag_OG0001348_OG0	11
Ccs_OG0006299	606
CCT1_OG0002281_OG0	6609
CCT2_OG0003145	10776
CCT3_OG0004995	7167
CCT4_OG0000979	5420
CCT5_OG0006600	10428
CCT6_OG0008508	7702
CCT7_OG0004839	2806
CCT7_OG0004841	1452
CCT8_OG0007117	7355
Ccz1_OG0010481	340
cd_OG0004708	1
CD98hc_OG0001357_OG0	8496
Cda4_OG0008701	218
Cda5_OG0008721	137
Cda9_OG0002707	2
CDase_OG0005749	31
cdc14_OG0009306	2350
Cdc16_OG0005493	1338
Cdc23_OG0009421	1292
Cdc27_OG0010426	3414
Cdc2rk_OG0006290	291
Cdc37_OG0011041	2606
Cdc42_OG0008268	2881
Cdc45_OG0007388	3206
Cdc5_OG0011371	2113
CDC50_OG0008483	1808
Cdc6_OG0002054	2239
Cdc7_OG0007729	4952
Cdep_OG0002087	986
Cdep_OG0004159	1274
CdGAPr_OG0009111	4589
cdi_OG0000729	4017
cDIP_OG0004394	918
Cdk1_OG0000555_OG0	5
Cdk12_OG0009875	2031
Cdk2_OG0002391	2284
CDK2AP1_OG0008015	878
Cdk4_OG0006632	1540
Cdk5_OG0002993	871
Cdk5alpha_OG0009389	37
Cdk7_OG0001724	953
Cdk8_OG0010977	528
Cdk9_OG0007009	742
Cdlc2_OG0000234_OG1	2956
cdm_OG0002482	2916
Cds_OG0010549	2585
Ced-12_OG0009727	1052
ced-6_OG0006366	13388
CenB1A_OG0004675	2691
CenG1A_OG0003595_OG0	2078
CenG1A_OG0009182	185
Cenp-C_OG0002322	3903
Cep135_OG0009952	433
Cep135_OG0009954	230
cep290_OG0004127	18
Cep89_OG0006812	0
Cep97_OG0008778	926
cer_OG0012078	942
Cerk_OG0004182	3054
cert_OG0011161	1677
Cf2_OG0008971	3246
Cfp1_OG0007571	1723
CG5789_OG0004615	1383
cg_OG0006533	6122
CG10000_OG0005395	0
CG10005_OG0004963	52
CG10011_OG0005399	442
CG10013_OG0002410_OG0	4
CG10019_OG0008786	124
CG10026_OG0009081	1061
CG10029_OG0004344	4
CG10031_OG0008792	1319
CG10035_OG0004420	3
CG10038_OG0001436_OG0	564
CG10041_OG0012259_OG0	1
CG10051_OG0007036	2
CG10053_OG0004336	205
CG10055_OG0004329	2442
CG10062_OG0007038	38
CG10063_OG0010284	95
CG10064_OG0010282	3
CG10068_OG0004321	841
CG10073_OG0000065_OG2	3
CG10075_OG0010279	672
CG10077_OG0010277	11559
CG10082_OG0005964	4652
CG10086_OG0001355	77
CG10089_OG0010567	560
CG10098_OG0004320	915
CG10104_OG0006132	0
CG10116_OG0010569	0
CG10126_OG0005023	1043
CG10132_OG0009091	605
CG10137_OG0009093	82
CG10139_OG0006151	734
CG10140_OG0010573	2
CG10147_OG0010256	245
CG10151_OG0006160	10
CG10154_OG0010575	0
CG10163_OG0010252	2
CG10164_OG0001489	0
CG10165_OG0011781	254
CG10171_OG0010163	565
CG10175_OG0005507	167
CG10177_OG0001079_OG0	2
CG10184_OG0005509	364
CG10185_OG0005203	0
CG10189_OG0009087	229
CG10194_OG0009085	451
CG10195_OG0003572	336
CG10205_OG0006168	15
CG10208_OG0005527	583
CG10209_OG0006169	324
CG10211_OG0009505	1046
CG10222_OG0010165	547
CG10226_OG0010249	304
CG10237_OG0003462	9759
CG1024_OG0004294	1054
CG10252_OG0011517	0
CG10254_OG0002565	9756
CG10257_OG0006606	3
CG10264_OG0005208	0
CG10265_OG0006935	739
CG10274_OG0003940	1465
CG10280_OG0004257	0
CG10283_OG0001907_OG0	38
CG10286_OG0004292	1667
CG10298_OG0004288	2
CG10300_OG0005516	0
CG10301_OG0005515	6
CG10307_OG0005957	767
CG10311_OG0004972	551
CG10317_OG0004974	0
CG10321_OG0005965	4386
CG10324_OG0004994	484
CG10332_OG0005992	0
CG10333_OG0009507	1471
CG10336_OG0009516	1318
CG10337_OG0009096	133
CG10338_OG0009517	579
CG10339_OG0006873	73
CG10340_OG0001059_OG0	889
CG10341_OG0009518	584
CG10343_OG0009520	655
CG10344_OG0007020	313
CG10345_OG0002430_OG0	233
CG10347_OG0000607_OG0	551
CG10348_OG0003704	27
CG10352_OG0008207	56
CG10353_OG0008206	595
CG10357_OG0010470	20
CG10359_OG0010469	345
CG10361_OG0010014	103
CG10362_OG0008202	23
CG10365_OG0005518	1530
CG10366_OG0009102	1338
CG10375_OG0005526	813
CG10376_OG0009519	1154
CG10383_OG0001909	1947
CG10384_OG0007018	3
CG10405_OG0004983	1
CG10407_OG0005207	10
CG10413_OG0003703_OG0	852
CG10417_OG0013094	3777
CG10418_OG0010832	279
CG10425_OG0002500	1311
CG10428_OG0001263_OG0	734
CG10431_OG0001914	298
CG10433_OG0006904	8733
CG10435_OG0002296_OG0	1646
CG10444_OG0007082	1714
CG10445_OG0001356	109
CG10459_OG0001605_OG0	18
CG10462_OG0009105	1299
CG10463_OG0009108	779
CG10466_OG0012145	266
CG10467_OG0010233	1415
CG10469_OG0010232	5129
CG10470_OG0009541	1026
CG10472_OG0000811_OG0	101
CG10479_OG0010225	406
CG10481_OG0009114	0
CG10483_OG0010221	196
CG10486_OG0010219	0
CG10492_OG0009544	5326
CG10494_OG0006908	376
CG10495_OG0009546	465
CG10505_OG0006927	4
CG10508_OG0010314	280
CG10510_OG0003948	0
CG10513_OG0005163	860
CG10514_OG0005162	3601
CG10516_OG0009998	1148
CG10527_OG0002810_OG0	589
CG10543_OG0006262	3951
CG10550_OG0000747	1915
CG10555_OG0008527	3109
CG10561_OG0009552	622
CG10565_OG0010321	5615
CG10576_OG0010200	8709
CG10581_OG0010326	2
CG10584_OG0010328	277
CG10587_OG0000094_OG0	0
CG10587_OG0000094_OG1	1
CG10587_OG0000094_OG2	0
CG10589_OG0003950	0
CG10591_OG0010195	0
CG10597_OG0003317	0
CG10598_OG0011740	1
CG10600_OG0009530	5599
CG10602_OG0009532	5565
CG10616_OG0010838	1685
CG10621_OG0001911	3159
CG10623_OG0001912	929
CG10628_OG0009107	331
CG10631_OG0001241	2726
CG10646_OG0009949	332
CG10654_OG0009947	71
CG10657_OG0009951	734
CG10660_OG0010840	406
CG10663_OG0010839	218
CG10669_OG0005156	686
CG10674_OG0010603	836
CG10680_OG0003577	9534
CG10681_OG0009950	171
CG10700_OG0011812	0
CG10702_OG0009548	1586
CG10710_OG0010908	152
CG10713_OG0010576	7
CG10725_OG0010574	2
CG10730_OG0000951	9
CG10731_OG0006517	209
CG10737_OG0006638	11192
CG10738_OG0010568	606
CG1074_OG0007339	1107
CG10747_OG0009127	442
CG10748_OG0011855_OG0	0
CG10749_OG0003913_OG0	0
CG10750_OG0009561	0
CG10752_OG0010150_OG0	0
CG10761_OG0008304	7
CG1077_OG0004263	71
CG10793_OG0003237	9
CG10795_OG0006915	785
CG10799_OG0003081	583
CG10801_OG0012112	0
CG10802_OG0008133	963
CG10803_OG0008134	1162
CG10804_OG0008132	7
CG10809_OG0010976	613
CG10814_OG0007257	2
CG10822_OG0007072	0
CG10839_OG0009144	0
CG10841_OG0002198_OG0	0
CG10853_OG0003980_OG0	0
CG10859_OG0009209	0
CG10862_OG0002017_OG1	8469
CG10863_OG0010486	4209
CG10863_OG0012194_OG0	33
CG10864_OG0005043	23
CG10866_OG0010485	652
CG10874_OG0003457	1943
CG10877_OG0002385_OG0	72
CG10887_OG0002183_OG0	0
CG10898_OG0002547	478
CG1090_OG0003105_OG0	2
CG10903_OG0002293_OG0	443
CG10904_OG0011634	339
CG10907_OG0001984_OG0	595
CG10909_OG0005022	0
CG10910_OG0006092	7
CG10911_OG0006095	1
CG10912_OG0000471	4
CG10914_OG0006109	340
CG10919_OG0001352	0
CG1092_OG0001161_OG0	242
CG10920_OG0007959	0
CG10927_OG0006710	229
CG10931_OG0006071	1
CG10932_OG0007954	2719
CG10934_OG0002756_OG0	0
CG10939_OG0005908	3344
CG10947_OG0009415	61
CG10948_OG0009927	1149
CG10949_OG0009416	671
CG10950_OG0012279	0
CG10958_OG0001743	202
CG10959_OG0008299	567
CG10962_OG0007748	206
CG10970_OG0003173	7
CG10973_OG0012539	617
CG10979_OG0004244	3869
CG10984_OG0009934	862
CG10996_OG0008249	6
CG11000_OG0004245	0
CG11007_OG0003037	959
CG11018_OG0007064	0
CG11029_OG0001270	962
CG1103_OG0003103_OG0	0
CG11030_OG0003728	736
CG11034_OG0001268	1359
CG11035_OG0002292_OG0	250
CG11041_OG0001654	2
CG11044_OG0007073	149
CG1105_OG0004314	1683
CG11050_OG0009604	3120
CG11060_OG0006765	6
CG11068_OG0011716	0
CG11069_OG0004655	159
CG11076_OG0001759	2669
CG11077_OG0000549_OG0	541
CG11085_OG0008456	2
CG11089_OG0004653	1567
CG11095_OG0003249	377
CG11099_OG0007074	111
CG11103_OG0003250	488
CG11106_OG0012330	0
CG11109_OG0001964	324
CG11110_OG0006619	412
CG11123_OG0006752	1546
CG11125_OG0006747	862
CG11127_OG0006744	429
CG1113_OG0004171	5
CG11131_OG0001957_OG0	8
CG11134_OG0003251	1020
CG11141_OG0006745	1712
CG11145_OG0006754	0
CG11147_OG0003729	7786
CG11149_OG0003730	1
CG11151_OG0008256	5036
CG11159_OG0006283	0
CG1116_OG0004164	832
CG11162_OG0008263	0
CG11168_OG0004657	1052
CG11170_OG0006462	457
CG11178_OG0003327	1544
CG11180_OG0006625	1744
CG11191_OG0007189	57
CG11192_OG0007095	0
CG11200_OG0007088	1540
CG11211_OG0012938	0
CG11226_OG0012166_OG0	14
CG11227_OG0007505	0
CG1124_OG0002090	4007
CG11241_OG0003815_OG0	765
CG11247_OG0009861	356
CG11248_OG0003830_OG0	291
CG11249_OG0009864	1
CG11251_OG0001998	0
CG11257_OG0007039	476
CG11263_OG0001789	324
CG11267_OG0011856	2624
CG11269_OG0006458	0
CG11275_OG0002906	1149
CG11279_OG0003924_OG0	10
CG11286_OG0004361	0
CG1129_OG0002085	1207
CG11291_OG0003029	0
CG11294_OG0007761	1
CG11298_OG0007031	0
CG11309_OG0010303	1233
CG11317_OG0012026	149
CG11318_OG0000756	0
CG11319_OG0009603	160
CG11327_OG0009628	0
CG11333_OG0002657_OG0	0
CG11334_OG0005804	1964
CG11342_OG0011920	168
CG11345_OG0011138	0
CG11349_OG0011131	1
CG11353_OG0011127	693
CG11356_OG0008477	0
CG11357_OG0011126	1966
CG1136_OG0010499	1649
CG11367_OG0000806_OG0	414
CG11369_OG0011699	0
CG1137_OG0004303	0
CG11370_OG0003817_OG0	12
CG11377_OG0008723	1140
CG11378_OG0007395	244
CG11379_OG0007397	0
CG11380_OG0007400	1
CG11381_OG0007402	0
CG11382_OG0007404	112
CG11384_OG0007396	0
CG1139_OG0004077	55
CG11391_OG0001026_OG0	1
CG11396_OG0010345	1083
CG11398_OG0007405	475
CG11403_OG0007406	1863
CG11404_OG0012169	0
CG11406_OG0006889	1
CG11409_OG0007766	410
CG11413_OG0011575	0
CG11414_OG0006019	4466
CG11417_OG0007590	1690
CG1142_OG0012974	651
CG11425_OG0009823	176
CG11426_OG0009824	509
CG1143_OG0011104	1779
CG11436_OG0003200	613
CG11437_OG0009825	8
CG11438_OG0009826	88
CG11447_OG0004515	405
CG11449_OG0000981_OG1	0
CG11453_OG0001027_OG0	88
CG11454_OG0001792	498
CG11456_OG0003951	790
CG11459_OG0000135_OG1	57
CG1146_OG0011093	1752
CG11470_OG0000857	2
CG11474_OG0005934	1419
CG11475_OG0005935	21
CG11498_OG0001515	285
CG11504_OG0002630	2400
CG11523_OG0009832	694
CG11529_OG0010828	77
CG11537_OG0010640	1709
CG11550_OG0002660	0
CG11560_OG0010817	737
CG11562_OG0008742	567
CG11563_OG0002662	794
CG11566_OG0007496	554
CG11570_OG0004027	0
CG11581_OG0008240	0
CG11583_OG0010538	1548
CG11584_OG0008239	6
CG11585_OG0012335	3
CG11586_OG0010534	573
CG11590_OG0001741	416
CG11593_OG0010497	1792
CG11594_OG0010492	2269
CG11596_OG0007629	1893
CG11601_OG0008739	480
CG11608_OG0000142_OG0	0
CG1161_OG0004180	1865
CG11617_OG0008731	65
CG11619_OG0003864_OG0	8
CG11626_OG0011450	6
CG11629_OG0003739	1
CG11630_OG0009580	2
CG11634_OG0009583	0
CG11635_OG0007156	1
CG11638_OG0007387	28
CG11655_OG0001745_OG0	1112
CG11656_OG0005013	0
CG11658_OG0010025	330
CG11663_OG0012087	0
CG11664_OG0011395	0
CG11666_OG0012316	0
CG11668_OG0002452	11
CG11670_OG0005008	57
CG11672_OG0004805	4
CG11674_OG0008231	2544
CG11679_OG0008511	746
CG11686_OG0002448_OG0	575
CG11693_OG0004810	1
CG11694_OG0000225_OG0	0
CG11694_OG0000225_OG1	0
CG11695_OG0007879	350
CG11696_OG0007880	1557
CG11698_OG0002319_OG0	0
CG11699_OG0007882	617
CG11703_OG0002165_OG0	0
CG11710_OG0001691_OG0	1342
CG1172_OG0004189	1594
CG11722_OG0001391	254
CG11723_OG0003571	751
CG11726_OG0010048	0
CG11737_OG0001419_OG0	2167
CG11741_OG0001420_OG0	34
CG11752_OG0007995	1001
CG11755_OG0000851	138
CG11756_OG0007997	21
CG11760_OG0004826	1062
CG11768_OG0004832	3
CG11771_OG0005200	2380
CG11777_OG0006309	351
CG11779_OG0004481	1601
CG11786_OG0012799	0
CG11788_OG0007083	321
CG11790_OG0005187	1563
CG11791_OG0012008	931
CG11807_OG0003009_OG0	1848
CG11808_OG0006841	476
CG11811_OG0004058	1643
CG11816_OG0008636	0
CG11835_OG0000264_OG0	20750
CG11835_OG0000264_OG1	531
CG11837_OG0005082	739
CG11841_OG0005083	1356
CG11842_OG0000856_OG1	498
CG11843_OG0011490	44
CG11852_OG0002502_OG0	347
CG11854_OG0005171	39
CG11857_OG0005167	2317
CG11858_OG0005166	524
CG11878_OG0000055_OG0	243
CG11878_OG0000055_OG1	970
CG11878_OG0000055_OG2	5024
CG11882_OG0005094	328
CG11883_OG0006313	1173
CG11885_OG0003355	321
CG11892_OG0005161	5507
CG11893_OG0000039_OG2	155
CG11899_OG0005100	3080
CG11902_OG0005155	826
CG11906_OG0001618	1255
CG11911_OG0008747	2
CG11912_OG0008746	0
CG11920_OG0005183	697
CG11927_OG0003556	1147
CG11929_OG0011773	0
CG11961_OG0001155_OG0	998
CG11964_OG0004848	417
CG11970_OG0004849	3145
CG11975_OG0004850	1217
CG11977_OG0012457_OG0	0
CG11980_OG0002337	1001
CG11983_OG0004852	10
CG11986_OG0004855	314
CG11997_OG0004862	0
CG11999_OG0004179	1113
CG12003_OG0004112	1
CG12004_OG0011286	3131
CG12009_OG0010662	1
CG12010_OG0010671	493
CG12011_OG0011025	1
CG12012_OG0010672	605
CG12016_OG0010666	1509
CG12017_OG0010661	0
CG12020_OG0011042	0
CG12024_OG0011050	1458
CG12025_OG0011053	1377
CG12035_OG0011029	0
CG12038_OG0011331	6
CG12054_OG0000497	4637
CG12056_OG0003138	423
CG12057_OG0003139	0
CG12061_OG0000938_OG0	0
CG12065_OG0007412	1825
CG12069_OG0001519	2
CG12071_OG0011553	5
CG12071_OG0013484	3
CG12075_OG0007754	1622
CG1208_OG0004248	132
CG12081_OG0007411	1284
CG12084_OG0011296	2917
CG12091_OG0011293	3809
CG12093_OG0011111	1306
CG12096_OG0008559	1686
CG12099_OG0011289	4688
CG12104_OG0011284	1016
CG12105_OG0004111	178
CG12106_OG0007586	180
CG12107_OG0006719	1077
CG12111_OG0007413	1
CG12112_OG0012598_OG0	109
CG12115_OG0007587	5
CG12116_OG0008625	5727
CG12118_OG0007585	802
CG12121_OG0007579	3247
CG12123_OG0003325	292
CG12128_OG0002879	1673
CG12129_OG0002878	874
CG1213_OG0002105	1705
CG12134_OG0006319	431
CG12147_OG0004192	0
CG12155_OG0003210	1523
CG12159_OG0002860	1053
CG12164_OG0006760	2
CG12170_OG0002098	442
CG12171_OG0004222	1865
CG12173_OG0004172	342
CG12177_OG0008262	872
CG1218_OG0002103	1262
CG12182_OG0011099	375
CG12194_OG0008975	2925
CG12204_OG0001687	495
CG12206_OG0008131	15
CG12209_OG0002818	6
CG12213_OG0002418	1781
CG12219_OG0007713	1212
CG12224_OG0000651_OG1	165
CG12231_OG0003119	0
CG12236_OG0008414	1855
CG12237_OG0007424	1456
CG12239_OG0001754	2
CG12241_OG0001396	793
CG12253_OG0011818	312
CG12256_OG0004947	158
CG12259_OG0005539	849
CG12268_OG0005336	4449
CG1227_OG0004337	519
CG12278_OG0004413	0
CG12279_OG0004445	543
CG12288_OG0009457	1998
CG12289_OG0010046	0
CG12290_OG0002618	972
CG12299_OG0009634	2318
CG12301_OG0001981	765
CG12307_OG0009694	0
CG1231_OG0011372	1
CG12316_OG0009955	2965
CG12320_OG0005053	107
CG12321_OG0001064_OG0	2453
CG12325_OG0002854	988
CG1233_OG0011370	1995
CG1234_OG0004335	1582
CG12341_OG0002848	323
CG12343_OG0002853	750
CG12344_OG0002855	30
CG12355_OG0012373	67
CG1236_OG0002100	540
CG12362_OG0000821_OG0	0
CG12374_OG0007223	1
CG12375_OG0009777	1301
CG12379_OG0008514	84
CG12384_OG0006229	2411
CG1239_OG0004237	779
CG12395_OG0001736	0
CG12398_OG0008359	1
CG12402_OG0002224_OG0	4
CG12420_OG0002594_OG0	0
CG12426_OG0005340	0
CG12438_OG0003802	0
CG12439_OG0009296	0
CG12446_OG0001786_OG0	0
CG12448_OG0009145	0
CG1246_OG0011105	29
CG12464_OG0011955	0
CG12470_OG0007846	34
CG12479_OG0008243	0
CG12480_OG0008242	1
CG12481_OG0008237	0
CG12490_OG0000233_OG1	0
CG12496_OG0007599	0
CG12498_OG0008105	0
CG12499_OG0002285_OG0	2534
CG12502_OG0011339	0
CG12507_OG0008176	0
CG12511_OG0009568	0
CG12516_OG0005410	0
CG12517_OG0009649	40
CG12520_OG0010149	35
CG12521_OG0012944	0
CG12531_OG0008272	6
CG12535_OG0008128	4
CG12539_OG0008363	13
CG12540_OG0008220	0
CG12541_OG0007825	41
CG12560_OG0012234	257
CG12567_OG0012740	3251
CG12576_OG0001784_OG0	2978
CG12581_OG0001679_OG0	2916
CG12589_OG0011424	0
CG12590_OG0011977	0
CG12594_OG0005596	3
CG12607_OG0011139	4
CG12609_OG0008677	0
CG12617_OG0003653	0
CG12620_OG0009462	0
CG12637_OG0008050	0
CG12643_OG0007518	84
CG1265_OG0010531	336
CG12655_OG0000445_OG2	2151
CG12659_OG0007410	193
CG12661_OG0007749	1
CG12662_OG0007747	3
CG12672_OG0007868	4
CG12674_OG0003570	0
CG12679_OG0001731_OG0	0
CG12680_OG0001718	0
CG12682_OG0012323	0
CG12691_OG0007931	0
CG12692_OG0000634_OG0	0
CG12693_OG0012106	0
CG12698_OG0008169	2
CG12699_OG0000230_OG1	0
CG12702_OG0001192	1216
CG12708_OG0000271_OG0	233
CG12708_OG0000271_OG0.2	220
CG1271_OG0010635	349
CG12713_OG0003881_OG0	198
CG12716_OG0008438	0
CG12723_OG0008557	3
CG12728_OG0000928_OG0	583
CG12729_OG0011725	5
CG1273_OG0010536	7
CG12730_OG0007375	188
CG12744_OG0000893	235
CG12746_OG0004208	2236
CG1275_OG0011072	1831
CG12768_OG0001283_OG0	98
CG12769_OG0007187	74
CG12773_OG0003140	2374
CG12782_OG0012281	7
CG12783_OG0000743_OG0	0
CG12784_OG0005236	0
CG12795_OG0008825	2473
CG12811_OG0002240	411
CG12817_OG0002595_OG0	1
CG12818_OG0004897	450
CG12822_OG0001599	1444
CG12825_OG0001130_OG1	118
CG12826_OG0002951	64
CG12828_OG0011622	0
CG12831_OG0011623_OG0	0
CG12836_OG0002963_OG0	0
CG12848_OG0006045	541
CG12849_OG0011577	0
CG12851_OG0005862	12
CG12857_OG0006163	10
CG12860_OG0006154	2
CG12861_OG0006153	0
CG12862_OG0011585_OG0	1
CG12863_OG0011584	365
CG12866_OG0002772	0
CG12868_OG0001564	234
CG12869_OG0006145	7
CG12869_OG0006146	6
CG12877_OG0001472_OG0	2248
CG1288_OG0001350	0
CG12880_OG0005345	129
CG12883_OG0001474	479
CG12885_OG0001477	3
CG12895_OG0006308	618
CG12909_OG0002821	476
CG12910_OG0006305	105
CG12911_OG0006304	0
CG12914_OG0002819	0
CG12917_OG0002815	0
CG12920_OG0006291	0
CG12926_OG0006349	123
CG12929_OG0006357	74
CG12934_OG0006315	3
CG12935_OG0002846	496
CG12942_OG0001596_OG0	1670
CG12945_OG0004570	2288
CG12947_OG0004568	31
CG12948_OG0004558	669
CG12963_OG0001641_OG0	8
CG12964_OG0002996_OG0	0
CG12970_OG0006808	2
CG12971_OG0010294	1
CG12974_OG0010307	29
CG12983_OG0010332	0
CG12984_OG0003949	0
CG12985_OG0000915	9
CG12986_OG0011685	0
CG1299_OG0000523_OG0	2380
CG12990_OG0007696	487
CG12991_OG0007703	619
CG12992_OG0011688	3
CG12994_OG0007707	4
CG12995_OG0008599	2
CG12998_OG0011739	461
CG13000_OG0011738	0
CG13001_OG0008580	667
CG13002_OG0008577	13
CG13003_OG0008572	793
CG13004_OG0008570	405
CG13005_OG0008567	583
CG13008_OG0008305	0
CG13010_OG0003260	4
CG13012_OG0008317	137
CG13014_OG0008547	499
CG13016_OG0006536	833
CG13018_OG0006537	119
CG13021_OG0003241	2
CG13022_OG0010698	2
CG13023_OG0010699	0
CG13024_OG0010708	218
CG13026_OG0010716	7
CG13028_OG0004010	2
CG13031_OG0012200	412
CG13032_OG0004014_OG0	0
CG13033_OG0010736	0
CG13038_OG0010761	1
CG13039_OG0010762	2
CG1304_OG0000265_OG0	0
CG1304_OG0000265_OG1	0
CG13040_OG0010763	0
CG13041_OG0000280_OG0	0
CG13041_OG0000280_OG0.2	0
CG13042_OG0010767	2
CG13043_OG0000281_OG0	0
CG13043_OG0000281_OG1	0
CG13044_OG0010768	2
CG13045_OG0000814	0
CG13046_OG0010771	14
CG13047_OG0010772	0
CG13048_OG0010773	1
CG13049_OG0010774	8
CG13051_OG0011898	3
CG13053_OG0010778	0
CG13054_OG0010779	0
CG13055_OG0010780	0
CG13056_OG0010757	0
CG13058_OG0004021	0
CG13059_OG0010764	3
CG13062_OG0010766	0
CG13064_OG0010775	0
CG13065_OG0010776	0
CG13066_OG0012201	0
CG13068_OG0002030_OG1	3
CG13069_OG0004022	1
CG1307_OG0004308	1976
CG13070_OG0012202	0
CG13071_OG0011899	0
CG13073_OG0012731_OG0	8
CG13074_OG0010797	1
CG13075_OG0000216_OG0	1
CG13075_OG0000216_OG1	454
CG13077_OG0009097	536
CG13078_OG0003575_OG0	0
CG13081_OG0003574	0
CG13082_OG0009094	8
CG13083_OG0009084	1
CG13084_OG0009083	2
CG13085_OG0001922	35
CG13086_OG0003709	311
CG13088_OG0001266	393
CG1309_OG0010533	2611
CG13096_OG0003720	3258
CG13097_OG0001923	2009
CG13101_OG0009304	374
CG13102_OG0009298	4
CG13108_OG0009295	0
CG13110_OG0011792	0
CG13113_OG0001247_OG0	2
CG13114_OG0009279	1
CG13116_OG0001878	543
CG13123_OG0001877	32
CG13124_OG0003502	5860
CG13126_OG0003515	579
CG13127_OG0001844	0
CG13131_OG0000790_OG0	12
CG13133_OG0003525	0
CG1314_OG0011674	0
CG13144_OG0009363	4
CG13148_OG0007214	1
CG13151_OG0006215	276
CG13154_OG0006206	0
CG13155_OG0006196	993
CG13157_OG0002779	0
CG1316_OG0000430_OG0	1320
CG13168_OG0006184	0
CG1317_OG0011084	2904
CG13170_OG0006182	0
CG13171_OG0006180	0
CG13177_OG0012831	269
CG13185_OG0002928	2096
CG13186_OG0006594	0
CG13192_OG0006567	742
CG13193_OG0006565	1
CG13196_OG0006560	1
CG13197_OG0006563	853
CG13202_OG0001123_OG0	0
CG13203_OG0006235	0
CG13204_OG0006233	178
CG13215_OG0002793_OG0	213
CG13216_OG0001568_OG0	0
CG13218_OG0002791_OG0	10
CG13220_OG0001573_OG0	1053
CG13223_OG0001571_OG0	0
CG13226_OG0002794_OG0	63
CG13227_OG0006218_OG0	0
CG13228_OG0011587_OG0	6
CG13229_OG0002786_OG0	21
CG13229_OG0002787_OG0	4441
CG13231_OG0006217	0
CG13239_OG0009815	0
CG1324_OG0007509	0
CG13243_OG0009147	0
CG13247_OG0010378	0
CG13248_OG0010371	29
CG13250_OG0011870	15
CG13251_OG0010355	7
CG13252_OG0003952	494
CG13258_OG0009399	9
CG13272_OG0008882	0
CG13280_OG0008881	1
CG13282_OG0008887	222
CG13285_OG0010583	239
CG13287_OG0010216	0
CG13288_OG0010220	0
CG13293_OG0003937	9
CG13295_OG0010231	1033
CG13297_OG0010242	0
CG13299_OG0011864	328
CG13300_OG0003943	38
CG13305_OG0011196	0
CG13306_OG0011204	34
CG13308_OG0004102	1
CG13309_OG0011211	1192
CG13310_OG0011207	242
CG13312_OG0011210	0
CG13313_OG0004105_OG0	288
CG13314_OG0011224	7
CG13315_OG0011237	7922
CG13318_OG0004834	1106
CG13319_OG0006667	817
CG13321_OG0006673	73
CG13326_OG0006545	0
CG13330_OG0007271	2
CG13331_OG0007273	0
CG13332_OG0007274	6
CG13334_OG0007281	0
CG13337_OG0011662	16
CG13339_OG0007296	505
CG13344_OG0007304	1463
CG13358_OG0007351	5
CG13359_OG0012499	1
CG13360_OG0010145	1928
CG13361_OG0003189	2
CG13362_OG0007862	37
CG13364_OG0001174_OG0	0
CG13365_OG0007831	340
CG13367_OG0003188_OG0	952
CG13369_OG0003181	1592
CG13375_OG0007847	110
CG13377_OG0007849	579
CG13380_OG0010135	915
CG13384_OG0003473	950
CG13385_OG0012520	0
CG13386_OG0003471	0
CG1339_OG0006721	2
CG13390_OG0003479	299
CG13392_OG0003476	365
CG13397_OG0003469	1890
CG13398_OG0003468	702
CG13403_OG0008236	60
CG13404_OG0008224	1
CG13405_OG0011376	9
CG13407_OG0004768	0
CG13408_OG0004770	2
CG13409_OG0004775	9
CG13423_OG0007099	3
CG13426_OG0011654	0
CG13427_OG0003049	3
CG13428_OG0007100	773
CG13430_OG0001658	189
CG13436_OG0006622	11
CG13437_OG0006285	2
CG13438_OG0006243	0
CG1344_OG0012226	754
CG13442_OG0006244	1
CG13443_OG0006248	0
CG13445_OG0003880	0
CG13449_OG0009980	40
CG13454_OG0003875_OG0	0
CG13455_OG0009966	2
CG13457_OG0001288	0
CG13458_OG0004037	31
CG13460_OG0010841	27
CG13465_OG0000343_OG0	0
CG13471_OG0004048	0
CG13473_OG0010860	0
CG13474_OG0004049	0
CG13476_OG0012898	0
CG13481_OG0000339_OG0	3
CG13481_OG0000339_OG1	0
CG13484_OG0010886	422
CG13488_OG0001544_OG1	2
CG13492_OG0005946	1
CG13501_OG0005936	27
CG13502_OG0005931	1
CG13502_OG0012991	1
CG13506_OG0007028	2748
CG13510_OG0006998	230
CG13511_OG0006997	28
CG13516_OG0006995	270
CG13526_OG0006986	0
CG13527_OG0006984	0
CG13531_OG0006978	1708
CG13532_OG0006975	3
CG13538_OG0005981	0
CG13539_OG0012044	0
CG1354_OG0007555	5677
CG13541_OG0012280	0
CG13544_OG0005976	0
CG13545_OG0012580	6
CG13551_OG0000540_OG1	4793
CG13551_OG0012048	2511
CG13557_OG0012477	0
CG13558_OG0001556	0
CG13559_OG0012047	33
CG13561_OG0011643	3
CG13562_OG0011631	53
CG13575_OG0006892	70
CG13577_OG0001150_OG0	0
CG13578_OG0006898	6
CG13579_OG0006013	0
CG1358_OG0006724	1420
CG13581_OG0002746	0
CG13585_OG0011574	1647
CG13587_OG0006025	2
CG13594_OG0006033	19
CG13599_OG0005537	146
CG1360_OG0006725	33
CG13601_OG0005534	1112
CG13603_OG0005332	1093
CG13605_OG0005319	1835
CG13606_OG0005306	94
CG13607_OG0005318	2612
CG13609_OG0012982	183
CG13613_OG0005278	0
CG13614_OG0002525_OG0	2
CG13615_OG0002524	0
CG13616_OG0005272	52
CG13618_OG0005267	1674
CG13622_OG0005268	27
CG13623_OG0005265	146
CG13625_OG0004618	1680
CG13627_OG0004629	6
CG13630_OG0004630	1011
CG13631_OG0004635	725
CG13634_OG0004637	1
CG13641_OG0004650	96
CG13643_OG0002274	50
CG13653_OG0002504	0
CG13654_OG0005174	170
CG13663_OG0011496	497
CG13667_OG0004090_OG0	284
CG13670_OG0011168	0
CG13671_OG0004086_OG0	962
CG13675_OG0000560_OG2	0
CG13676_OG0003984	27
CG13678_OG0000129_OG3	6
CG1368_OG0008241	658
CG13685_OG0010463	14
CG13689_OG0008772	66
CG13690_OG0008752	1055
CG13692_OG0008754	0
CG13698_OG0010125	810
CG13699_OG0003907_OG0	1
CG13705_OG0010610	11
CG13707_OG0010613	50
CG13708_OG0010614	4
CG1371_OG0006292	5509
CG13711_OG0010618	0
CG13712_OG0010619	0
CG13713_OG0010620	0
CG13716_OG0010627	19
CG13720_OG0004084	0
CG13721_OG0012208	0
CG13722_OG0011130	92
CG13723_OG0010915	1
CG13724_OG0010917	0
CG13725_OG0010918	0
CG13727_OG0004055	0
CG13728_OG0010923	0
CG13731_OG0011910	134
CG13733_OG0010089	0
CG13738_OG0011907	0
CG13739_OG0002891	2
CG13743_OG0006405	3
CG13744_OG0006409	0
CG13747_OG0006408	0
CG13748_OG0006626	3
CG13751_OG0001660_OG0	342
CG13760_OG0007606	841
CG13766_OG0009602	400
CG13771_OG0009612	106
CG13775_OG0003750_OG0	0
CG13784_OG0000956_OG0	812
CG13786_OG0003631	0
CG13796_OG0001883_OG0	465
CG13801_OG0000219_OG0	0
CG13801_OG0000219_OG1	0
CG13806_OG0011077	0
CG13807_OG0011075	244
CG13810_OG0011066	0
CG13813_OG0010189	39
CG13829_OG0011464	0
CG13833_OG0004687	391
CG13837_OG0002276	2
CG13838_OG0011993	0
CG13841_OG0004694	157
CG13842_OG0004706	0
CG13847_OG0004737	3
CG13850_OG0004743	1678
CG13855_OG0004744	0
CG13856_OG0004745	554
CG13857_OG0004746	0
CG13862_OG0004760	0
CG13868_OG0007089	7367
CG13868_OG0013578	1554
CG13869_OG0007075	1
CG1387_OG0008528	0
CG13870_OG0007093	18
CG13871_OG0003047	0
CG13872_OG0007071	0
CG13875_OG0011381	71
CG13876_OG0001334_OG0	304
CG13877_OG0011937	605
CG13884_OG0000403_OG0	0
CG13887_OG0011343	3990
CG13891_OG0002060	0
CG13893_OG0011360	500
CG13894_OG0004129	7
CG13895_OG0004128	574
CG13901_OG0011344	374
CG13907_OG0011337	4068
CG13912_OG0011325	964
CG13917_OG0011285	7245
CG13919_OG0011274	115
CG13920_OG0011271	122
CG13921_OG0011032	577
CG13924_OG0011054	5
CG13926_OG0011282	679
CG13928_OG0011279	22
CG13930_OG0011024	0
CG13931_OG0004073	0
CG13933_OG0011036	1876
CG13937_OG0011056	275
CG13949_OG0003375	0
CG13950_OG0003376	39
CG13954_OG0006374	3
CG13955_OG0002890_OG0	0
CG13962_OG0012240	0
CG13970_OG0009133_OG0	0
CG13972_OG0005361	6
CG13983_OG0002696	1
CG13991_OG0000661_OG1	0
CG13992_OG0002070_OG0	4
CG13994_OG0011942	555
CG13995_OG0000538_OG0	0
CG13999_OG0000662_OG0	2
CG14005_OG0001926	969
CG14006_OG0001927	0
CG14007_OG0009567	1
CG14011_OG0003731	0
CG14013_OG0003734	0
CG14014_OG0009443	0
CG14015_OG0009446	0
CG14017_OG0003733	0
CG14020_OG0003686	3
CG14022_OG0008831	110
CG14024_OG0003410_OG0	6
CG14034_OG0008836	0
CG14036_OG0008842	455
CG14042_OG0001816	1
CG14043_OG0003425	1537
CG14044_OG0008964	10
CG14050_OG0000684	14
CG14052_OG0007777	0
CG14053_OG0012099	35
[truncated: 9,910 more rows]
