# Supplementary material for: Evolution of chemosensory tissues and cells across ecologically diverse Drosophilids
Source: Nat Commun. 2024 Feb 5;15:1047. doi: 10.1038/s41467-023-44558-4 (PMC10844241; doi:10.1038/s41467-023-44558-4)
Supplement: Supplementary file 18 — Supplementary Data 15 [file 41467_2023_44558_MOESM18_ESM.zip › all_count_tables_renamed/MELH4LE_counts_trim_genes_FBids_1_1_sorted.txt]

128up_OG0006588	901
14-3-3epsilon_OG0002478	5426
14-3-3epsilon_OG0001126_OG1	11238
140up_OG0004534	434
18w_OG0003044	1862
26-29-p_OG0010897	4551
2mit_OG0000576_OG0	27
5-HT1A_OG0006644	132
5-HT1B_OG0006647	85
5-HT2A_OG0000287_OG0	18
5-HT2B_OG0011472	48
5-HT7_OG0005777	44
5PtaseI_OG0005188	872
7B2_OG0004187	1433
a_OG0006460	1164
a10_OG0010691	35
a5_OG0009037	5
a6_OG0007651	290
AANATL2_OG0003640	92
AANATL4_OG0000091_OG1	2
AANATL7_OG0007605	16
Aasdh_OG0001831	312
Aatf_OG0001947	325
aay_OG0011265	5507
ab_OG0009683	510
ab_OG0009684	64
ABCB7_OG0011281	3502
Pmp70_OG0003257	5588
Abd-B_OG0005000	1
Abi_OG0002227_OG0	520
Abl_OG0010722	2147
abo_OG0009656	341
Abp1_OG0010565	578
abs_OG0003097	491
ac_OG0007843	0
Ac13E_OG0008321	1768
Ac3_OG0009573	321
Ac78C_OG0010320	200
Acam_OG0000252_OG0	139
Acam_OG0000252_OG1	60
Acam_OG0005131	116
CG9149_OG0011313	1093
Acbp1_OG0009246	801
Acbp2_OG0010415	1600
Acbp4_OG0000311_OG0	1
Acbp4_OG0000311_OG1	5
Acbp6_OG0010414	39
ACC_OG0007193	9110
AcCoAS_OG0000812	6211
Ace_OG0000652_OG0	322
Acer_OG0000953_OG0	3865
Acer_OG0003808	1270
Acf_OG0002671	891
Achl_OG0002770	232
acj6_OG0008333	19
acj6_OG0008334	25
Ack_OG0010507	2464
Ack-like_OG0006546	490
Acn_OG0009540	3177
CG5009_OG0006075	6269
Acox57D-d_OG0006913	231
Acox57D-p_OG0001151	1828
Acp1_OG0009317	588
Acp32CD_OG0009664	99
Acp65Aa_OG0003939	27
Acph-1_OG0001513	218
CG12512_OG0008829	2451
CG18155_OG0007972	171
Acsl_OG0007133	7745
Act42A_OG0000022_OG0	4811
Act42A_OG0000022_OG1	203080
Act42A_OG0000022_OG3	47217
Act42A_OG0000022_OG4	73013
Act42A_OG0000022_OG5	1159
Actn_OG0003148_OG0	54808
Actn3_OG0011403_OG0	97
ACXB_OG0000046_OG0	23
ACXB_OG0000046_OG1	225
ACXB_OG0000046_OG2	334
ACXB_OG0000046_OG2.2	8
ACXD_OG0004078_OG0	30
Acyp_OG0009408	54
Acyp2_OG0011498	580
Ada_OG0002342	67
Ada1-2_OG0003777_OG0	0
Ada2a_OG0005051	314
Ada2b_OG0004799	221
Ada3_OG0007872	593
AdamTS-A_OG0005247	1420
AdamTS-A_OG0012010	19
AdamTS-B_OG0008089	2772
Adar_OG0007649	1169
Adat1_OG0003596	52
Adck1_OG0006032	414
Adck5_OG0010063	427
ADD1_OG0006579	475
Adf1_OG0001636_OG0	242
Adgf-A_OG0001991_OG0	107
Adgf-A_OG0003900	78
Adgf-A2_OG0010109	316
Adgf-B_OG0010108	110
Adgf-C_OG0001030_OG0	1300
Adgf-D_OG0002208_OG0	1025
Adgf-E_OG0006152	141
Adh_OG0003395_OG0	487
Adi1_OG0010940	1871
AdipoR_OG0004727	4945
CG3809_OG0004951	273
AdenoK_OG0003918_OG0	1719
Ady43A_OG0002958	1289
AdoR_OG0005733	180
adp_OG0006108	985
AdSS_OG0000854_OG0	4666
Aduk_OG0004873	452
Ae2_OG0010984	2122
CG6512_OG0010913	6350
aft_OG0006080	294
Afti_OG0005567	469
Ag5r_OG0008212	154
Ag5r2_OG0008213	1
AGBE_OG0007237	5410
AgmNAT_OG0001753	8
ago_OG0010530	1258
AGO1_OG0007307	2044
AGO2_OG0000119_OG0	6342
Agpat1_OG0008448	146
Agpat2_OG0003465	1111
Agpat3_OG0004018	2919
Agpat4_OG0004019_OG0	822
ADPS_OG0002932	449
agt_OG0001016_OG0	231
Spat_OG0007723	694
Ahcy_OG0001195_OG0	1523
AhcyL1_OG0011110	1010
AIF_OG0001225	827
AIMP1_OG0007108	656
AIMP2_OG0009977	1274
AIMP3_OG0005998	540
Adk1_OG0010829	9002
Adk3_OG0005467	821
Ak6_OG0007201	180
Akap200_OG0000367_OG0	301
Akh_OG0010512	59
AkhR_OG0009627	159
akirin_OG0010441	2299
Akr1B_OG0001292	4740
Akt1_OG0005415	1833
al_OG0008749	219
Aladin_OG0007570	204
AlaRS_OG0003477	1990
AlaRS-m_OG0010596	1055
Alas_OG0006853	7744
alc_OG0006389	4182
Ald1_OG0005647	80288
Ald2_OG0005645	213
Aldh_OG0003615	46521
Aldh-III_OG0006742	18691
Aldh7A1_OG0003841_OG0	335
Alg-2_OG0001588_OG0	1613
Alg1_OG0002607_OG0	1302
Alg10_OG0000709_OG0	319
Alg11_OG0012170	1388
CG8412_OG0004562	1561
Alg14_OG0001194_OG0	274
Alg2_OG0010641	433
Alg3_OG0003012	47
Alg3_OG0006966	488
CG5287_OG0001281	284
CG5287_OG0003790	240
Alg9_OG0005173	220
Alh_OG0004317	1790
Alh_OG0004319	556
Alh_OG0011430	474
alien_OG0009301	1616
ALiX_OG0005343	3109
Alk_OG0006414	1994
CG12179_OG0001176_OG0	334
Alp1_OG0010289	13
Alp10_OG0010194	1
Alp11_OG0008522	55
Alp12_OG0003717	530
Alp13_OG0001034	5
Alp2_OG0000261_OG0	13
Alp2_OG0000261_OG1	8
Alp4_OG0005779	812
Alp6_OG0006360	28
Alp7_OG0003030	3
Alp9_OG0003931	1
alph_OG0000083_OG0	8
alph_OG0005113	1899
alpha-Catr_OG0006852	627
alpha-Est1_OG0004357	10455
alpha-Est10_OG0004350	4470
alpha-Est2_OG0000314	172
alpha-Est3_OG0004356	1869
alpha-Est6_OG0004354	49
alpha-Est7_OG0001351	4717
alpha-Est8_OG0004352	6893
alpha-Est9_OG0004351	1141
alpha-Man-Ia_OG0003130	112
alpha-Man-Ia_OG0003131	2017
alpha-Man-Ia_OG0001168	1097
alpha-Man-Ib_OG0005087	718
alpha-Man-Ic_OG0011549	8
alpha-Man-IIa_OG0004878	1024
alpha-Man-IIb_OG0005229	1042
alpha-PheRS_OG0008296	869
alpha-Spec_OG0011040	14112
alpha4GT1_OG0000948	394
alphaCOP_OG0011275	3053
alphaSnap_OG0010384	3271
alphaTub67C_OG0010998	2
Alr_OG0008278	693
alrm_OG0002498	216
Als2_OG0009863	1683
alt_OG0004894	2665
aly_OG0004083	66
Ama_OG0002112	4
Amacr_OG0009433	1153
amd_OG0001918	268
Amnionless_OG0008741	41
amon_OG0011540	1008
amos_OG0003702_OG0	0
AMPdeam_OG0008245	8781
Amph_OG0007204	6734
AMPKalpha_OG0001698	4222
Amt_OG0004607	71
Amun_OG0008385	3214
amx_OG0007575	336
Amy-p_OG0000157_OG0	221
Amy-p_OG0000157_OG0.2	5
Amyrel_OG0006416	0
ana_OG0006403	59
ana1_OG0002269	984
ana2_OG0007120	95
ana3_OG0006194	179
Ance-2_OG0003658	15
Ance-3_OG0001891_OG0	1488
Ance-3_OG0009407	1569
Ance-4_OG0006406	574
Ance-5_OG0005870	954
anchor_OG0010100	490
Andorra_OG0011741	11
Ank2_OG0010460	5071
Ankle2_OG0000780	2643
l(2)35Be_OG0003404_OG0	287
anox_OG0007490	1883
Ant2_OG0008041	559
antdh_OG0008007	4781
Antp_OG0002113	747
antr_OG0007227	9
AnxB10_OG0008082	4758
AnxB11_OG0008196	2398
AnxB9_OG0004410	24841
aop_OG0003458	1125
aos_OG0010741	1407
Aos1_OG0002145_OG0	578
AOX1_OG0005242	10521
AOX2_OG0000143_OG0	9525
AOX2_OG0000143_OG1	49
AOX4_OG0001465	2
ap_OG0005832	513
AP-1-2beta_OG0008273	2623
AP-1gamma_OG0007680	2512
AP-1mu_OG0005553	1769
AP-1sigma_OG0005334	1778
AP-2alpha_OG0008751	1746
AP-2mu_OG0004736	1396
AP-2sigma_OG0004385	831
Apc_OG0005387	1643
APC10_OG0005888	272
Apc2_OG0005308	199
APC4_OG0003171_OG0	347
APC7_OG0001703	8
ApepP_OG0000963	507
aph-1_OG0003552_OG0	402
aPKC_OG0006607	442
aPKC_OG0006608	91
aPKC_OG0006609	90
Aplip1_OG0011323	639
apn_OG0002443_OG0	2
apolpp_OG0012638	15390
app_OG0010830	690
APP-BP1_OG0010070	580
Appl_OG0007834	1836
Aprt_OG0004075	253
Aps_OG0010085	2447
apt_OG0002733	805
CG18815_OG0010034	3279
AQP_OG0007242	5685
aqrs_OG0005393	31
aqz_OG0001049_OG1	11498
ara_OG0009939	921
aralar1_OG0001518	3975
Arc1_OG0002768_OG0	3
Arc2_OG0006127	368
Arc42_OG0001370_OG0	1404
Archease_OG0002289_OG0	356
Arf51F_OG0006831	1610
Arf79F_OG0012164	5447
ArfGAP1_OG0010836	1243
ArfGAP3_OG0003816_OG0	1396
Arfip_OG0005451	339
Arfrp1_OG0007681	260
arg_OG0003183	36
arg_OG0007835	3
Argk_OG0011233	147451
Argk_OG0011925	5875
Argl_OG0009800	520
CG31469_OG0002209_OG0	556
ArgRS_OG0008151	726
ArgRS-m_OG0004367	218
ari-1_OG0007878	1201
ari-2_OG0003028	853
Arl1_OG0010003	807
Arl2_OG0004816	253
Arl5_OG0011164	508
Arl6_OG0007042	200
Arl6IP1_OG0004993	870
Arl8_OG0004797	949
arm_OG0007636	7476
armi_OG0002027	312
Arp1_OG0004441	2905
Arp10_OG0007423	1028
Arp2_OG0001770	849
Arp3_OG0010555	1049
Arp5_OG0001448_OG0	551
Arp53D_OG0011600	167
Arp6_OG0008512	708
Arp8_OG0007614	277
Arpc1_OG0009187	2573
Arpc2_OG0009417	816
Arpc3A_OG0005226	511
Arpc3B_OG0008590	66
Arpc4_OG0008719	1339
Arpc5_OG0008957	737
arr_OG0007264	529
Arr1_OG0009490	9344
Arr2_OG0004099	12453
Ars2_OG0005840	3331
Art1_OG0004911	581
Art2_OG0008773	32
Art3_OG0004604	351
Art4_OG0004574	162
Art6_OG0004528_OG0	33
Art7_OG0001547_OG0	583
Art8_OG0009662	72
Art9_OG0002219_OG0	6
Arts_OG0000486_OG0	877
aru_OG0003377	3249
Arv1_OG0013036	340
arx_OG0009914	89
Asap_OG0007180	2688
Asator_OG0002682_OG1	2187
Asciz_OG0010646	199
ase_OG0007840	6
asf1_OG0009889	479
ash1_OG0000982_OG0	80
ash2_OG0004623	1273
Ask1_OG0004518	3393
asl_OG0004217	268
AsnRS_OG0003707	1841
AsnRS-m_OG0006452	196
AsnS_OG0000992	760
asp_OG0004633	62
Asph_OG0006509	17491
ASPP_OG0006932	2364
CG9572_OG0008488	35545
AspRS_OG0006665	2139
AspRS-m_OG0008886	1348
asrij_OG0006972	1005
asRNA:CR31429_OG0002339_OG0	147
asRNA:CR42743_OG0003772_OG0	11
asRNA:CR43299_OG0012338_OG0	4
asRNA:CR43426_OG0012535_OG0	31
asRNA:CR43454_OG0002277_OG0	44
asRNA:CR43463_OG0001607_OG0	117
asRNA:CR43809_OG0003675_OG0	515
asRNA:CR44106_OG0002406_OG0	12
asRNA:CR44169_OG0002969_OG0	1
asRNA:CR44179_OG0001455_OG0	1715
asRNA:CR44372_OG0000331_OG0	3
asRNA:CR44372_OG0000331_OG1	0
asRNA:CR44894_OG0012090_OG0	0
asRNA:CR45044_OG0005605_OG0	18
asRNA:CR45195_OG0000203_OG0	1098
asRNA:CR45195_OG0000203_OG1	1483
asRNA:CR45350_OG0001645_OG0	1897
asRNA:CR45943_OG0010336	399
asRNA:CR46029_OG0000226_OG0	3
asRNA:CR46029_OG0000226_OG1	5
asRNA:CR46139_OG0003106_OG0	22
asRNA:CR46246_OG0011916	3
asRNA:CR46354_OG0002193_OG0	246
asRNA:CR46473_OG0000925_OG0	394
Ass_OG0001346	62
ast_OG0003560	342
AstA_OG0004634	63
AstA-R1_OG0000689	61
AstA-R2_OG0005396	150
AstC_OG0009668	36
AstC-R1_OG0010134	26
AstC-R2_OG0001295_OG0	16
AstCC_OG0009669	0
asun_OG0002419_OG0	221
Asx_OG0006138	1706
Atac1_OG0003748_OG0	143
Atac2_OG0009508	234
Atac3_OG0000828	294
Tat_OG0001330	2968
Ate1_OG0003045	1774
Atet_OG0003384	1489
Atf-2_OG0006059	498
Atf3_OG0007763	1803
Atg1_OG0009929	86
Atg1_OG0009931	1393
Atg10_OG0001598	51
Atg101_OG0008681	618
Atg12_OG0011904	366
Atg13_OG0004817	1051
Atg14_OG0005089	1539
Atg16_OG0005703	712
Atg17_OG0004232	2272
Atg18a_OG0011152	1813
Atg18b_OG0001271_OG0	1585
Atg2_OG0011112	3341
Atg3_OG0009922	1158
Atg4a_OG0009014	1349
Atg4b_OG0005256	837
Atg5_OG0007974	350
Atg6_OG0005323	913
Atg7_OG0006714	321
Atg8a_OG0008043	9815
Atg8b_OG0005571	118
Atg9_OG0006487	1882
atilla_OG0011822	11599
atk_OG0010362	41
atl_OG0001399	7931
atms_OG0004154	1207
ato_OG0004804	0
Atox1_OG0012695	964
ATP6AP2_OG0004869	10392
ATP7_OG0008369	1691
ATP8A_OG0007260	3475
ATP8A_OG0007261	21
Atpalpha_OG0002140	24081
ATPCL_OG0006680	5898
ATPsynB_OG0010987	32706
ATPsynbeta_OG0005823	115799
ATPsynbetaL_OG0001317	277
ATPsynC_OG0005792	66937
ATPsynCF6_OG0005500	15078
ATPsynCF6L_OG0010605	51
ATPsynD_OG0004477	21163
ATPsyndelta_OG0007526	12956
ATPsynE_OG0005568	17514
ATPsynG_OG0009657	18987
ATPsyngamma_OG0005690	32748
ATPsynGL_OG0009315	33
ATPsynO_OG0012619	25498
AttC_OG0000164_OG0	341
AttC_OG0007258	135
AttD_OG0004890	31
Atu_OG0002096	923
Atx-1_OG0012102	23
Atx2_OG0011501	4239
Atxn7_OG0003444	701
aub_OG0000482_OG0	122
aurA_OG0004964	113
aurB_OG0009647	31
aust_OG0001881	21
aux_OG0003096_OG0	1698
ave_OG0006159	258
Aven_OG0003291	235
awd_OG0002664	6098
Awh_OG0010478	20
axed_OG0010262	192
Axn_OG0005720	1128
axo_OG0003993	181
axo_OG0010625	58
axo_OG0010626	494
axo_OG0010628	57
Axs_OG0008319	1233
Axud1_OG0003447	658
az2_OG0006736	192
azot_OG0000210_OG0	2
azot_OG0000210_OG1	46
b_OG0009189	7690
B-H1_OG0000267_OG0	510
B-H1_OG0000267_OG1	270
B4_OG0009202	2005
B52_OG0001376_OG0	7096
b6_OG0007653	63
B9d1_OG0005246	142
B9d2_OG0005830	30
bab1_OG0011327	28
bab1_OG0011328	72
bab2_OG0011326	1136
babo_OG0006628	1059
babos_OG0007027	1516
Bacc_OG0008947	14974
Bace_OG0000801_OG0	5
baf_OG0003792	846
bai_OG0005189	2185
Balat_OG0007229	20
Baldspot_OG0010721	921
ball_OG0001092_OG1	343
bam_OG0005170	21
bap_OG0001358_OG0	1
Bap111_OG0007677	1598
Bap170_OG0000903_OG0	1388
Bap55_OG0005900	429
Bap60_OG0008560	1052
IMPPP_OG0000305_OG1	0
barc_OG0010291	574
bark_OG0008784	1581
barr_OG0000425_OG0	367
baz_OG0008596	2737
bb8_OG0005496	485
bbc_OG0007266	3469
CG18067_OG0007098	13220
bbg_OG0010871	254
bbg_OG0010872	1003
BBIP1_OG0004876	164
BBS1_OG0010413	102
BBS4_OG0002785_OG0	538
BBS5_OG0002086	226
BBS8_OG0008755	301
BBS9_OG0006919	641
bbx_OG0008688	4040
bc10_OG0010387_OG0	1342
BCAS2_OG0005540	429
bcd_OG0002111_OG0	0
bchs_OG0003722	139
BCL7-like_OG0007566	107
bcn92_OG0007793	514
Bdbt_OG0004400	474
bdg_OG0006805	1375
bdl_OG0003385	3170
Bdp1_OG0009215	736
be_OG0000785	2633
BEAF-32_OG0006164	884
beag_OG0004860	514
beat-Ia_OG0011784	41
beat-Ib_OG0009146	30
beat-Ic_OG0001866_OG0	14
beat-IIa_OG0005482	97
beat-IIb_OG0005481	239
beat-IIIa_OG0009463	47
beat-IIIb_OG0009460	137
beat-IIIc_OG0003687	308
beat-IV_OG0005508	138
beat-Va_OG0005024	9
beat-Vb_OG0005021	40
beat-Vc_OG0001062_OG0	21
beat-VII_OG0011542	442
beat-VII_OG0011544	258
beg_OG0004008	616
bel_OG0001048	5402
Bem46_OG0008920	385
ben_OG0000514_OG0	2466
Best1_OG0002590_OG0	2757
Best2_OG0010251	1985
Best3_OG0009963	44
Best4_OG0000558_OG0	28
Bet1_OG0003845_OG0	722
Bet3_OG0004072	598
beta-PheRS_OG0005298	743
beta-Spec_OG0007697	23174
beta'COP_OG0009212	2192
beta3GalTII_OG0012738	87
beta4GalNAcTA_OG0006521	616
beta4GalNAcTB_OG0002610	449
beta4GalT7_OG0005195	251
betaCOP_OG0008653	3569
betaggt-I_OG0008962	543
betaGlu_OG0002667	458
CG32396_OG0011696	244
Bgb_OG0011276	427
bgcn_OG0001647	476
bgm_OG0009412	1549
BHD_OG0010421	307
bi_OG0003201	559
bi_OG0012904	39
BI-1_OG0004087	4804
bib_OG0001843_OG0	31
BicC_OG0009143	564
BicD_OG0009474	1439
CG11873_OG0005086	909
bif_OG0003277	1077
bif_OG0012761	306
BigH1_OG0001085_OG0	93
bigmax_OG0005365	568
Bili_OG0002506_OG0	0
bin_OG0010286	6
Bin1_OG0005423	235
bin3_OG0007310	2130
bip1_OG0010560	84
Bka_OG0009250	210
blanks_OG0011885_OG0	300
Blimp-1_OG0010196	2672
Blm_OG0002608	120
Blos1_OG0006148	384
Blos2_OG0010078	319
Blos3_OG0009918	239
Blos4_OG0010933	252
blot_OG0010924	19413
blow_OG0006726	413
blp_OG0005216	1624
blw_OG0006982	106131
bma_OG0010967	36
Bmcp_OG0010022	549
bmm_OG0010858	4862
bnb_OG0001206_OG1	2036
CG5059_OG0012191	1417
bnk_OG0005787	0
bnl_OG0004512	505
boca_OG0006727	818
bocks_OG0002575_OG0	644
BOD1_OG0005544	3188
boi_OG0007601	245
boi_OG0007603	109
boil_OG0012322	65
bol_OG0011238	5442
boly_OG0007153	693
BomBc1_OG0001623	1441
BomBc2_OG0000769_OG0	1773
BomBc3_OG0004769	1720
BomT3_OG0011469	5168
bon_OG0004934	1060
bond_OG0004726	464
bonsai_OG0007008	714
Boot_OG0006400	20
bor_OG0004967	1153
bora_OG0003911	64
BORCS5_OG0008208	501
BORCS6_OG0011365	303
BORCS7_OG0007103	81
borr_OG0009292	45
boss_OG0005676	739
botv_OG0006642	489
bou_OG0007819	678
bowl_OG0008785	900
BoYb_OG0000400_OG0	12
br_OG0007659	76
br_OG0011928	4
Br140_OG0001629	890
brat_OG0001919	262
Brca2_OG0000883	440
Brd_OG0010852	0
CG7154_OG0009310	1171
Brd8_OG0002488	381
Bre1_OG0010209	938
Brf_OG0005483	327
Brf_OG0005485	50
brk_OG0007975	317
brm_OG0009999	1764
Brms1_OG0008442	1061
Bro_OG0011272	1
brp_OG0000499_OG1	451
l(3)72Ab_OG0009997	1882
bru1_OG0009737	344
bru1_OG0009738	1439
bru2_OG0009740	692
bru2_OG0011823	17
bru2_OG0012161	141
bru3_OG0010907	370
bru3_OG0011909	97
Bruce_OG0004896	5510
brun_OG0003663	1189
brv1_OG0000706_OG0	14
brv2_OG0010919	20
brv3_OG0011666	69
BRWD3_OG0005288	2716
brwl_OG0009277	768
bs_OG0003002	386
bs_OG0006897	203
bsf_OG0001906_OG0	2743
Bsg_OG0009780	6812
Bsg25D_OG0003412_OG0	1747
bsh_OG0009110	10
bsk_OG0012344	1668
bt_OG0000537_OG1	198
BTBD9_OG0000546_OG0	1019
BtbVII_OG0011887	2557
btd_OG0007557	364
Btk29A_OG0001838	595
Btk29A_OG0011763	27
btl_OG0002041	148
btn_OG0004719	14
Btnd_OG0008611	31
btsz_OG0001035_OG1	483
btsz_OG0004581	7
btv_OG0003692	39
btv_OG0009487	266
btz_OG0005342	1906
Bub1_OG0001806_OG0	885
Bub3_OG0005120	406
BubR1_OG0000657_OG0	134
Buffy_OG0006561	245
bug_OG0006803	620
Bug22_OG0009372	779
BuGZ_OG0008876	1200
CG8270_OG0010257	363
bun_OG0000556	1913
bun_OG0009749	3514
bur_OG0003683_OG0	1890
Burs_OG0001045_OG0	60
bves_OG0007497	319
bves_OG0007499	189
bw_OG0006000	6
bwa_OG0009122	212
bwa_OG0012525	176
Bx_OG0008666	6
Bx_OG0008667	357
Bx42_OG0007682	1378
by_OG0005550	5561
byn_OG0010803	3
bys_OG0007950	535
c-cup_OG0012143	312
c(3)G_OG0001464_OG0	177
c11.1_OG0007569	1690
c12.1_OG0007568	574
c12.2_OG0007567	2845
C15_OG0002126_OG0	16
C1GalTA_OG0009799	578
C3G_OG0007801	4320
C901_OG0008027	3
ca_OG0005700	3297
Ca-alpha1D_OG0009140	6399
Ca-alpha1T_OG0003323	665
Ca-beta_OG0009681	1407
Ca-Ma2d_OG0009139	1046
CaBP1_OG0008860	1757
cac_OG0000605_OG0	175
cact_OG0009392	13537
cactin_OG0003129	781
cad_OG0009437	69
Cad74A_OG0010922	40
Cad86C_OG0002368	2165
Cad87A_OG0001088_OG0	276
Cad89D_OG0001058_OG0	1
Cad96Ca_OG0011497	1387
Cad96Cb_OG0005172	2
Cad99C_OG0005704	1462
CadN_OG0000277_OG1	104
Caf1-105_OG0002830	169
Caf1-180_OG0007408	403
Caf1-55_OG0001036	953
cag_OG0001595_OG0	192
CAH1_OG0009192	2783
CAH13_OG0002843	218
CAH14_OG0002807	105
CAH15_OG0006256	78
CAH16_OG0000498_OG1	1
CAH2_OG0001000_OG0	8456
CAH3_OG0003177	914
CAH5_OG0005796	0
CAH7_OG0000840	1830
CAH8_OG0004748	22
CAH9_OG0005622	468
CAHbeta_OG0002334	213
cal1_OG0002556_OG0	531
CalpA_OG0003035	3756
CalpB_OG0010971	1615
CalpC_OG0008186	588
Calr_OG0005564	14597
Cals_OG0013279_OG0	1707
Calx_OG0002139_OG0	1
Calx_OG0004417	4207
Calx_OG0004418	2036
calypso_OG0006121	390
Cam_OG0012053	16512
CaMKI_OG0012767	4215
CaMKII_OG0013280	7371
Camp_OG0005907	517
Camta_OG0006364	652
Camta_OG0006365	102
can_OG0004061_OG0	58
CanA1_OG0005778	1179
CanB_OG0000231_OG0	314
CanB_OG0000231_OG1	3740
Cand1_OG0009382	1979
CAP_OG0000587_OG0	12993
CAP_OG0012405	11
Cap-D2_OG0005121	214
Cap-D3_OG0009448	351
Cap-G_OG0002924	594
Cap-H2_OG0004906	538
Capa_OG0005712	66
Caper_OG0009347	7652
Capr_OG0010138	1987
caps_OG0010156	1256
caps_OG0010157	1160
capt_OG0009025	10518
capu_OG0000612_OG0	649
car_OG0007437	349
CARPA_OG0007960	44
CARPB_OG0007554	79
CarT_OG0009432	64
cas_OG0004236	3
casp_OG0006502	1605
cass_OG0009476	3395
Cat_OG0003869	14240
cathD_OG0002862	15742
cato_OG0006491	0
Catsup_OG0009538	1343
caup_OG0009938	226
cav_OG0000654	91
caz_OG0003243_OG0	1998
cbc_OG0007265	672
Cbl_OG0002051_OG0	2489
CBP_OG0001721	18
CBP_OG0007971	13
Cbp20_OG0005066	553
Cbp53E_OG0006447	1053
Cbp80_OG0007913	549
Cbp80_OG0007915	415
Cbs_OG0003124	937
cbs_OG0007263	801
cbt_OG0008760	3643
Cby_OG0004789	67
Cc2d2a_OG0002702	148
CCAP_OG0011467	7
CCAP-R_OG0000870	57
ccb_OG0012089	58
CCDC151_OG0011900	77
CCDC53_OG0009785	242
Ccdc58_OG0010399	191
Ccdc85_OG0008917	267
CCHa1_OG0004530	176
CCHa1-R_OG0006065	41
CCHa2_OG0002186_OG0	171
CCHa2-R_OG0005836	22
Cchl_OG0004776	6778
CCKLR-17D1_OG0003334	18
CCKLR-17D1_OG0008675	349
CCKLR-17D1_OG0011744	9
CCKLR-17D3_OG0008678	162
Ccm3_OG0005250	1324
Ccn_OG0010106	247
Ccn_OG0010107	286
Ccn_OG0012179	90
Ccp84Ab_OG0000178_OG0	72
Ccp84Ac_OG0001349_OG0	4
Ccp84Ae_OG0002110_OG0	2
Ccp84Af_OG0000109_OG0	0
Ccp84Af_OG0000109_OG1	0
Ccp84Af_OG0000109_OG2	1
Ccp84Ag_OG0001348_OG0	7
Ccs_OG0006299	789
CCT1_OG0002281_OG0	1641
CCT2_OG0003145	1913
CCT3_OG0004995	2507
CCT4_OG0000979	1748
CCT5_OG0006600	2158
CCT6_OG0008508	2721
CCT7_OG0004839	794
CCT7_OG0004841	390
CCT8_OG0007117	2482
Ccz1_OG0010481	547
cd_OG0004708	2
CD98hc_OG0001357_OG0	6009
Cda4_OG0008701	51
Cda5_OG0008721	4017
Cda9_OG0002707	23
CDase_OG0005749	4337
cdc14_OG0009306	3598
Cdc16_OG0005493	327
Cdc23_OG0009421	319
Cdc27_OG0010426	1669
Cdc2rk_OG0006290	276
Cdc37_OG0011041	1563
Cdc42_OG0008268	1320
Cdc45_OG0007388	301
Cdc5_OG0011371	728
CDC50_OG0008483	1812
Cdc6_OG0002054	18
Cdc7_OG0007729	2186
Cdep_OG0002087	1173
Cdep_OG0004159	1752
CdGAPr_OG0009111	2571
cdi_OG0000729	2036
cDIP_OG0004394	1301
Cdk1_OG0000555_OG0	68
Cdk12_OG0009875	772
Cdk2_OG0002391	78
CDK2AP1_OG0008015	495
Cdk4_OG0006632	365
Cdk5_OG0002993	657
Cdk5alpha_OG0009389	825
Cdk7_OG0001724	312
Cdk8_OG0010977	140
Cdk9_OG0007009	538
Cdlc2_OG0000234_OG1	1291
cdm_OG0002482	2395
Cds_OG0010549	1740
Ced-12_OG0009727	672
ced-6_OG0006366	6976
CenB1A_OG0004675	1148
CenG1A_OG0003595_OG0	4917
CenG1A_OG0009182	41
Cenp-C_OG0002322	285
Cep135_OG0009952	366
Cep135_OG0009954	413
cep290_OG0004127	517
Cep89_OG0006812	29
Cep97_OG0008778	636
cer_OG0012078	622
Cerk_OG0004182	3326
cert_OG0011161	1900
Cf2_OG0008971	3092
Cfp1_OG0007571	809
CG5789_OG0004615	898
cg_OG0006533	3192
CG10000_OG0005395	2
CG10005_OG0004963	7
CG10011_OG0005399	653
CG10013_OG0002410_OG0	40
CG10019_OG0008786	94
CG10026_OG0009081	340
CG10029_OG0004344	2
CG10031_OG0008792	580
CG10035_OG0004420	11
CG10038_OG0001436_OG0	356
CG10041_OG0012259_OG0	13
CG10051_OG0007036	0
CG10053_OG0004336	206
CG10055_OG0004329	803
CG10062_OG0007038	274
CG10063_OG0010284	214
CG10064_OG0010282	223
CG10068_OG0004321	714
CG10073_OG0000065_OG2	65
CG10075_OG0010279	1651
CG10077_OG0010277	22446
CG10082_OG0005964	5910
CG10086_OG0001355	24
CG10089_OG0010567	570
CG10098_OG0004320	856
CG10104_OG0006132	12
CG10116_OG0010569	5
CG10126_OG0005023	3092
CG10132_OG0009091	1560
CG10137_OG0009093	769
CG10139_OG0006151	379
CG10140_OG0010573	23
CG10147_OG0010256	211
CG10151_OG0006160	242
CG10154_OG0010575	0
CG10163_OG0010252	0
CG10164_OG0001489	206
CG10165_OG0011781	434
CG10171_OG0010163	283
CG10175_OG0005507	4216
CG10177_OG0001079_OG0	83
CG10184_OG0005509	1057
CG10185_OG0005203	468
CG10189_OG0009087	366
CG10194_OG0009085	374
CG10195_OG0003572	563
CG10205_OG0006168	4464
CG10208_OG0005527	360
CG10209_OG0006169	511
CG10211_OG0009505	2351
CG10222_OG0010165	179
CG10226_OG0010249	678
CG10237_OG0003462	25365
CG1024_OG0004294	229
CG10252_OG0011517	1347
CG10254_OG0002565	2113
CG10257_OG0006606	211
CG10264_OG0005208	2
CG10265_OG0006935	205
CG10274_OG0003940	600
CG10280_OG0004257	1
CG10283_OG0001907_OG0	528
CG10286_OG0004292	587
CG10298_OG0004288	74
CG10300_OG0005516	0
CG10301_OG0005515	0
CG10307_OG0005957	2564
CG10311_OG0004972	2165
CG10317_OG0004974	163
CG10321_OG0005965	1848
CG10324_OG0004994	246
CG10332_OG0005992	29
CG10333_OG0009507	1037
CG10336_OG0009516	31
CG10337_OG0009096	142
CG10338_OG0009517	406
CG10339_OG0006873	3285
CG10340_OG0001059_OG0	1887
CG10341_OG0009518	555
CG10343_OG0009520	403
CG10344_OG0007020	34
CG10345_OG0002430_OG0	34930
CG10347_OG0000607_OG0	168
CG10348_OG0003704	1755
CG10352_OG0008207	20
CG10353_OG0008206	2194
CG10357_OG0010470	1
CG10359_OG0010469	146
CG10361_OG0010014	203
CG10362_OG0008202	429
CG10365_OG0005518	3292
CG10366_OG0009102	750
CG10375_OG0005526	694
CG10376_OG0009519	658
CG10383_OG0001909	5335
CG10384_OG0007018	58
CG10405_OG0004983	12
CG10407_OG0005207	300
CG10413_OG0003703_OG0	211
CG10417_OG0013094	1142
CG10418_OG0010832	168
CG10425_OG0002500	486
CG10428_OG0001263_OG0	748
CG10431_OG0001914	85
CG10433_OG0006904	3835
CG10435_OG0002296_OG0	848
CG10444_OG0007082	510
CG10445_OG0001356	119
CG10459_OG0001605_OG0	32
CG10462_OG0009105	989
CG10463_OG0009108	278
CG10466_OG0012145	114
CG10467_OG0010233	515
CG10469_OG0010232	72
CG10470_OG0009541	753
CG10472_OG0000811_OG0	256
CG10479_OG0010225	403
CG10481_OG0009114	8
CG10483_OG0010221	712
CG10486_OG0010219	23
CG10492_OG0009544	1277
CG10494_OG0006908	146
CG10495_OG0009546	159
CG10505_OG0006927	25
CG10508_OG0010314	1489
CG10510_OG0003948	118
CG10513_OG0005163	676
CG10514_OG0005162	485
CG10516_OG0009998	197
CG10527_OG0002810_OG0	13409
CG10543_OG0006262	3100
CG10550_OG0000747	17034
CG10555_OG0008527	917
CG10561_OG0009552	2541
CG10565_OG0010321	3729
CG10576_OG0010200	2620
CG10581_OG0010326	200
CG10584_OG0010328	708
CG10587_OG0000094_OG0	3
CG10587_OG0000094_OG1	17
CG10587_OG0000094_OG2	1
CG10589_OG0003950	179
CG10591_OG0010195	0
CG10597_OG0003317	0
CG10598_OG0011740	0
CG10600_OG0009530	2980
CG10602_OG0009532	4063
CG10616_OG0010838	1182
CG10621_OG0001911	155
CG10623_OG0001912	935
CG10628_OG0009107	554
CG10631_OG0001241	2780
CG10646_OG0009949	239
CG10654_OG0009947	155
CG10657_OG0009951	94
CG10660_OG0010840	532
CG10663_OG0010839	1092
CG10669_OG0005156	366
CG10674_OG0010603	492
CG10680_OG0003577	4443
CG10681_OG0009950	164
CG10700_OG0011812	3
CG10702_OG0009548	338
CG10710_OG0010908	516
CG10713_OG0010576	131
CG10725_OG0010574	0
CG10730_OG0000951	38
CG10731_OG0006517	311
CG10737_OG0006638	30786
CG10738_OG0010568	48
CG1074_OG0007339	357
CG10747_OG0009127	1203
CG10748_OG0011855_OG0	64
CG10749_OG0003913_OG0	248
CG10750_OG0009561	62
CG10752_OG0010150_OG0	9
CG10761_OG0008304	105
CG1077_OG0004263	10
CG10793_OG0003237	37
CG10795_OG0006915	386
CG10799_OG0003081	342
CG10801_OG0012112	35
CG10802_OG0008133	877
CG10803_OG0008134	355
CG10804_OG0008132	308
CG10809_OG0010976	374
CG10814_OG0007257	0
CG10822_OG0007072	23
CG10839_OG0009144	35
CG10841_OG0002198_OG0	590
CG10853_OG0003980_OG0	5
CG10859_OG0009209	384
CG10862_OG0002017_OG1	4282
CG10863_OG0010486	5372
CG10863_OG0012194_OG0	26
CG10864_OG0005043	61
CG10866_OG0010485	353
CG10874_OG0003457	863
CG10877_OG0002385_OG0	12
CG10887_OG0002183_OG0	80
CG10898_OG0002547	395
CG1090_OG0003105_OG0	527
CG10903_OG0002293_OG0	414
CG10904_OG0011634	251
CG10907_OG0001984_OG0	277
CG10909_OG0005022	12
CG10910_OG0006092	35
CG10911_OG0006095	26
CG10912_OG0000471	11
CG10914_OG0006109	298
CG10919_OG0001352	42
CG1092_OG0001161_OG0	310
CG10920_OG0007959	162
CG10927_OG0006710	77
CG10931_OG0006071	55
CG10932_OG0007954	2060
CG10934_OG0002756_OG0	143
CG10939_OG0005908	2522
CG10947_OG0009415	3211
CG10948_OG0009927	969
CG10949_OG0009416	389
CG10950_OG0012279	79
CG10958_OG0001743	275
CG10959_OG0008299	64
CG10962_OG0007748	116
CG10970_OG0003173	24
CG10973_OG0012539	488
CG10979_OG0004244	642
CG10984_OG0009934	710
CG10996_OG0008249	55
CG11000_OG0004245	84
CG11007_OG0003037	415
CG11018_OG0007064	155
CG11029_OG0001270	136
CG1103_OG0003103_OG0	236
CG11030_OG0003728	674
CG11034_OG0001268	109
CG11035_OG0002292_OG0	872
CG11041_OG0001654	158
CG11044_OG0007073	2753
CG1105_OG0004314	2010
CG11050_OG0009604	3906
CG11060_OG0006765	98
CG11068_OG0011716	228
CG11069_OG0004655	416
CG11076_OG0001759	1343
CG11077_OG0000549_OG0	489
CG11085_OG0008456	4
CG11089_OG0004653	1677
CG11095_OG0003249	375
CG11099_OG0007074	909
CG11103_OG0003250	352
CG11106_OG0012330	143
CG11109_OG0001964	243
CG11110_OG0006619	474
CG11123_OG0006752	380
CG11125_OG0006747	522
CG11127_OG0006744	691
CG1113_OG0004171	60
CG11131_OG0001957_OG0	10
CG11134_OG0003251	284
CG11141_OG0006745	805
CG11145_OG0006754	88
CG11147_OG0003729	35345
CG11149_OG0003730	0
CG11151_OG0008256	5178
CG11159_OG0006283	1
CG1116_OG0004164	1083
CG11162_OG0008263	0
CG11168_OG0004657	1331
CG11170_OG0006462	76
CG11178_OG0003327	462
CG11180_OG0006625	832
CG11191_OG0007189	1250
CG11192_OG0007095	0
CG11200_OG0007088	5237
CG11211_OG0012938	3
CG11226_OG0012166_OG0	44
CG11227_OG0007505	74
CG1124_OG0002090	360
CG11241_OG0003815_OG0	324
CG11247_OG0009861	484
CG11248_OG0003830_OG0	250
CG11249_OG0009864	169
CG11251_OG0001998	94
CG11257_OG0007039	246
CG11263_OG0001789	15
CG11267_OG0011856	1070
CG11269_OG0006458	6
CG11275_OG0002906	1786
CG11279_OG0003924_OG0	258
CG11286_OG0004361	38
CG1129_OG0002085	467
CG11291_OG0003029	137
CG11294_OG0007761	82
CG11298_OG0007031	107
CG11309_OG0010303	2024
CG11317_OG0012026	453
CG11318_OG0000756	6
CG11319_OG0009603	289
CG11327_OG0009628	432
CG11333_OG0002657_OG0	6
CG11334_OG0005804	1397
CG11342_OG0011920	33
CG11345_OG0011138	5
CG11349_OG0011131	3
CG11353_OG0011127	23
CG11356_OG0008477	32
CG11357_OG0011126	493
CG1136_OG0010499	757
CG11367_OG0000806_OG0	110
CG11369_OG0011699	207
CG1137_OG0004303	447
CG11370_OG0003817_OG0	15
CG11377_OG0008723	563
CG11378_OG0007395	278
CG11379_OG0007397	52
CG11380_OG0007400	32
CG11381_OG0007402	4
CG11382_OG0007404	1
CG11384_OG0007396	0
CG1139_OG0004077	27
CG11391_OG0001026_OG0	53
CG11396_OG0010345	773
CG11398_OG0007405	117
CG11403_OG0007406	113
CG11404_OG0012169	35
CG11406_OG0006889	6
CG11409_OG0007766	70
CG11413_OG0011575	196
CG11414_OG0006019	2114
CG11417_OG0007590	650
CG1142_OG0012974	301
CG11425_OG0009823	433
CG11426_OG0009824	831
CG1143_OG0011104	6764
CG11436_OG0003200	174
CG11437_OG0009825	9
CG11438_OG0009826	476
CG11447_OG0004515	536
CG11449_OG0000981_OG1	1
CG11453_OG0001027_OG0	118
CG11454_OG0001792	430
CG11456_OG0003951	275
CG11459_OG0000135_OG1	103
CG1146_OG0011093	28404
CG11470_OG0000857	0
CG11474_OG0005934	1333
CG11475_OG0005935	142
CG11498_OG0001515	9
CG11504_OG0002630	381
CG11523_OG0009832	263
CG11529_OG0010828	514
CG11537_OG0010640	1717
CG11550_OG0002660	858
CG11560_OG0010817	183
CG11562_OG0008742	431
CG11563_OG0002662	309
CG11566_OG0007496	10
CG11570_OG0004027	0
CG11581_OG0008240	0
CG11583_OG0010538	423
CG11584_OG0008239	0
CG11585_OG0012335	0
CG11586_OG0010534	478
CG11590_OG0001741	277
CG11593_OG0010497	632
CG11594_OG0010492	1710
CG11596_OG0007629	729
CG11601_OG0008739	693
CG11608_OG0000142_OG0	0
CG1161_OG0004180	2618
CG11617_OG0008731	792
CG11619_OG0003864_OG0	184
CG11626_OG0011450	7
CG11629_OG0003739	81
CG11630_OG0009580	19
CG11634_OG0009583	53
CG11635_OG0007156	220
CG11638_OG0007387	269
CG11655_OG0001745_OG0	817
CG11656_OG0005013	156
CG11658_OG0010025	1005
CG11663_OG0012087	123
CG11664_OG0011395	5
CG11666_OG0012316	5
CG11668_OG0002452	80
CG11670_OG0005008	0
CG11672_OG0004805	21
CG11674_OG0008231	2
CG11679_OG0008511	437
CG11686_OG0002448_OG0	1931
CG11693_OG0004810	5
CG11694_OG0000225_OG0	31
CG11694_OG0000225_OG1	9
CG11695_OG0007879	704
CG11696_OG0007880	493
CG11698_OG0002319_OG0	4
CG11699_OG0007882	2029
CG11703_OG0002165_OG0	93
CG11710_OG0001691_OG0	808
CG1172_OG0004189	442
CG11722_OG0001391	475
CG11723_OG0003571	551
CG11726_OG0010048	24
CG11737_OG0001419_OG0	2328
CG11741_OG0001420_OG0	15
CG11752_OG0007995	3013
CG11755_OG0000851	85
CG11756_OG0007997	66
CG11760_OG0004826	782
CG11768_OG0004832	406
CG11771_OG0005200	2320
CG11777_OG0006309	239
CG11779_OG0004481	1299
CG11786_OG0012799	1
CG11788_OG0007083	109
CG11790_OG0005187	1194
CG11791_OG0012008	4294
CG11807_OG0003009_OG0	1397
CG11808_OG0006841	174
CG11811_OG0004058	463
CG11816_OG0008636	0
CG11835_OG0000264_OG0	6627
CG11835_OG0000264_OG1	6867
CG11837_OG0005082	186
CG11841_OG0005083	2402
CG11842_OG0000856_OG1	220
CG11843_OG0011490	232
CG11852_OG0002502_OG0	22
CG11854_OG0005171	79
CG11857_OG0005167	1438
CG11858_OG0005166	311
CG11878_OG0000055_OG0	2
CG11878_OG0000055_OG1	81
CG11878_OG0000055_OG2	7
CG11882_OG0005094	251
CG11883_OG0006313	1457
CG11885_OG0003355	374
CG11892_OG0005161	206
CG11893_OG0000039_OG2	784
CG11899_OG0005100	2253
CG11902_OG0005155	368
CG11906_OG0001618	344
CG11911_OG0008747	1
CG11912_OG0008746	0
CG11920_OG0005183	322
CG11927_OG0003556	527
CG11929_OG0011773	103
CG11961_OG0001155_OG0	1015
CG11964_OG0004848	238
CG11970_OG0004849	949
CG11975_OG0004850	826
CG11977_OG0012457_OG0	4
CG11980_OG0002337	674
CG11983_OG0004852	115
CG11986_OG0004855	159
CG11997_OG0004862	3
CG11999_OG0004179	841
CG12003_OG0004112	0
CG12004_OG0011286	2573
CG12009_OG0010662	3
CG12010_OG0010671	174
CG12011_OG0011025	0
CG12012_OG0010672	603
CG12016_OG0010666	669
CG12017_OG0010661	10
CG12020_OG0011042	133
CG12024_OG0011050	1028
CG12025_OG0011053	1387
CG12035_OG0011029	59
CG12038_OG0011331	167
CG12054_OG0000497	1645
CG12056_OG0003138	706
CG12057_OG0003139	4
CG12061_OG0000938_OG0	19
CG12065_OG0007412	2792
CG12069_OG0001519	182
CG12071_OG0011553	159
CG12071_OG0013484	163
CG12075_OG0007754	1416
CG1208_OG0004248	1109
CG12081_OG0007411	393
CG12084_OG0011296	2307
CG12091_OG0011293	7785
CG12093_OG0011111	1148
CG12096_OG0008559	747
CG12099_OG0011289	7106
CG12104_OG0011284	364
CG12105_OG0004111	1555
CG12106_OG0007586	100
CG12107_OG0006719	590
CG12111_OG0007413	58
CG12112_OG0012598_OG0	56
CG12115_OG0007587	0
CG12116_OG0008625	1184
CG12118_OG0007585	2365
CG12121_OG0007579	1754
CG12123_OG0003325	224
CG12128_OG0002879	389
CG12129_OG0002878	371
CG1213_OG0002105	671
CG12134_OG0006319	216
CG12147_OG0004192	72
CG12155_OG0003210	818
CG12159_OG0002860	439
CG12164_OG0006760	5
CG12170_OG0002098	1439
CG12171_OG0004222	588
CG12173_OG0004172	270
CG12177_OG0008262	1619
CG1218_OG0002103	340
CG12182_OG0011099	155
CG12194_OG0008975	415
CG12204_OG0001687	97
CG12206_OG0008131	73
CG12209_OG0002818	248
CG12213_OG0002418	933
CG12219_OG0007713	640
CG12224_OG0000651_OG1	319
CG12231_OG0003119	10
CG12236_OG0008414	370
CG12237_OG0007424	738
CG12239_OG0001754	1738
CG12241_OG0001396	523
CG12253_OG0011818	74
CG12256_OG0004947	12
CG12259_OG0005539	441
CG12268_OG0005336	1073
CG1227_OG0004337	240
CG12278_OG0004413	1
CG12279_OG0004445	491
CG12288_OG0009457	62
CG12289_OG0010046	126
CG12290_OG0002618	4864
CG12299_OG0009634	531
CG12301_OG0001981	245
CG12307_OG0009694	151
CG1231_OG0011372	33
CG12316_OG0009955	572
CG12320_OG0005053	78
CG12321_OG0001064_OG0	1920
CG12325_OG0002854	260
CG1233_OG0011370	1132
CG1234_OG0004335	508
CG12341_OG0002848	263
CG12343_OG0002853	1096
CG12344_OG0002855	1218
CG12355_OG0012373	290
CG1236_OG0002100	686
CG12362_OG0000821_OG0	310
CG12374_OG0007223	29
CG12375_OG0009777	1725
CG12379_OG0008514	108
CG12384_OG0006229	2395
CG1239_OG0004237	126
CG12395_OG0001736	31
CG12398_OG0008359	4
CG12402_OG0002224_OG0	21
CG12420_OG0002594_OG0	11
CG12426_OG0005340	12
CG12438_OG0003802	14
CG12439_OG0009296	3
CG12446_OG0001786_OG0	25
CG12448_OG0009145	204
CG1246_OG0011105	42
CG12464_OG0011955	45
CG12470_OG0007846	372
CG12479_OG0008243	14
CG12480_OG0008242	0
CG12481_OG0008237	0
CG12490_OG0000233_OG1	0
CG12496_OG0007599	0
CG12498_OG0008105	43
CG12499_OG0002285_OG0	409
CG12502_OG0011339	75
CG12507_OG0008176	0
CG12511_OG0009568	14
CG12516_OG0005410	61
CG12517_OG0009649	0
CG12520_OG0010149	83
CG12521_OG0012944	33
CG12531_OG0008272	165
CG12535_OG0008128	19
CG12539_OG0008363	0
CG12540_OG0008220	0
CG12541_OG0007825	132
CG12560_OG0012234	365
CG12567_OG0012740	1043
CG12576_OG0001784_OG0	1887
CG12581_OG0001679_OG0	7588
CG12589_OG0011424	20
CG12590_OG0011977	5
CG12594_OG0005596	106
CG12607_OG0011139	4
CG12609_OG0008677	74
CG12617_OG0003653	131
CG12620_OG0009462	100
CG12637_OG0008050	30
CG12643_OG0007518	108
CG1265_OG0010531	2600
CG12655_OG0000445_OG2	4
CG12659_OG0007410	39
CG12661_OG0007749	1
CG12662_OG0007747	0
CG12672_OG0007868	94
CG12674_OG0003570	109
CG12679_OG0001731_OG0	93
CG12680_OG0001718	14
CG12682_OG0012323	15
CG12691_OG0007931	31
CG12692_OG0000634_OG0	123
CG12693_OG0012106	173
CG12698_OG0008169	76
CG12699_OG0000230_OG1	2381
CG12702_OG0001192	161
CG12708_OG0000271_OG0	16
CG12708_OG0000271_OG0.2	290
CG1271_OG0010635	926
CG12713_OG0003881_OG0	58
CG12716_OG0008438	6
CG12723_OG0008557	8
CG12728_OG0000928_OG0	257
CG12729_OG0011725	64
CG1273_OG0010536	7
CG12730_OG0007375	419
CG12744_OG0000893	57
CG12746_OG0004208	2367
CG1275_OG0011072	1649
CG12768_OG0001283_OG0	216
CG12769_OG0007187	119
CG12773_OG0003140	713
CG12782_OG0012281	56
CG12783_OG0000743_OG0	25
CG12784_OG0005236	24
CG12795_OG0008825	669
CG12811_OG0002240	790
CG12817_OG0002595_OG0	63
CG12818_OG0004897	203
CG12822_OG0001599	1381
CG12825_OG0001130_OG1	222
CG12826_OG0002951	9
CG12828_OG0011622	0
CG12831_OG0011623_OG0	95
CG12836_OG0002963_OG0	64
CG12848_OG0006045	445
CG12849_OG0011577	0
CG12851_OG0005862	146
CG12857_OG0006163	82
CG12860_OG0006154	1528
CG12861_OG0006153	1174
CG12862_OG0011585_OG0	0
CG12863_OG0011584	218
CG12866_OG0002772	24
CG12868_OG0001564	1164
CG12869_OG0006145	25
CG12869_OG0006146	14
CG12877_OG0001472_OG0	1034
CG1288_OG0001350	582
CG12880_OG0005345	25
CG12883_OG0001474	114
CG12885_OG0001477	517
CG12895_OG0006308	1173
CG12909_OG0002821	198
CG12910_OG0006305	39
CG12911_OG0006304	24
CG12914_OG0002819	31
CG12917_OG0002815	40
CG12920_OG0006291	0
CG12926_OG0006349	389
CG12929_OG0006357	107
CG12934_OG0006315	5
CG12935_OG0002846	121
CG12942_OG0001596_OG0	283
CG12945_OG0004570	1280
CG12947_OG0004568	99
CG12948_OG0004558	292
CG12963_OG0001641_OG0	23
CG12964_OG0002996_OG0	4
CG12970_OG0006808	3
CG12971_OG0010294	6
CG12974_OG0010307	47
CG12983_OG0010332	562
CG12984_OG0003949	10
CG12985_OG0000915	25
CG12986_OG0011685	0
CG1299_OG0000523_OG0	7319
CG12990_OG0007696	4
CG12991_OG0007703	2049
CG12992_OG0011688	217
CG12994_OG0007707	4
CG12995_OG0008599	0
CG12998_OG0011739	2
CG13000_OG0011738	0
CG13001_OG0008580	152
CG13002_OG0008577	252
CG13003_OG0008572	3603
CG13004_OG0008570	291
CG13005_OG0008567	130
CG13008_OG0008305	338
CG13010_OG0003260	103
CG13012_OG0008317	642
CG13014_OG0008547	298
CG13016_OG0006536	295
CG13018_OG0006537	234
CG13021_OG0003241	34
CG13022_OG0010698	82
CG13023_OG0010699	14
CG13024_OG0010708	103
CG13026_OG0010716	1161
CG13028_OG0004010	0
CG13031_OG0012200	229
CG13032_OG0004014_OG0	281
CG13033_OG0010736	1
CG13038_OG0010761	2
CG13039_OG0010762	29
CG1304_OG0000265_OG0	0
CG1304_OG0000265_OG1	1
CG13040_OG0010763	7
CG13041_OG0000280_OG0	0
CG13041_OG0000280_OG0.2	2
CG13042_OG0010767	65
CG13043_OG0000281_OG0	0
CG13043_OG0000281_OG1	101
CG13044_OG0010768	5
CG13045_OG0000814	1
CG13046_OG0010771	0
CG13047_OG0010772	5
CG13048_OG0010773	0
CG13049_OG0010774	19
CG13051_OG0011898	22
CG13053_OG0010778	0
CG13054_OG0010779	4
CG13055_OG0010780	26
CG13056_OG0010757	18
CG13058_OG0004021	0
CG13059_OG0010764	1
CG13062_OG0010766	21
CG13064_OG0010775	0
CG13065_OG0010776	71
CG13066_OG0012201	0
CG13068_OG0002030_OG1	2
CG13069_OG0004022	14
CG1307_OG0004308	1172
CG13070_OG0012202	1
CG13071_OG0011899	0
CG13073_OG0012731_OG0	13
CG13074_OG0010797	57
CG13075_OG0000216_OG0	12
CG13075_OG0000216_OG1	16
CG13077_OG0009097	300
CG13078_OG0003575_OG0	0
CG13081_OG0003574	0
CG13082_OG0009094	88
CG13083_OG0009084	0
CG13084_OG0009083	0
CG13085_OG0001922	47
CG13086_OG0003709	44
CG13088_OG0001266	276
CG1309_OG0010533	2908
CG13096_OG0003720	489
CG13097_OG0001923	403
CG13101_OG0009304	1096
CG13102_OG0009298	0
CG13108_OG0009295	37
CG13110_OG0011792	56
CG13113_OG0001247_OG0	1
CG13114_OG0009279	1
CG13116_OG0001878	2103
CG13123_OG0001877	98
CG13124_OG0003502	33802
CG13126_OG0003515	324
CG13127_OG0001844	103
CG13131_OG0000790_OG0	16
CG13133_OG0003525	2068
CG1314_OG0011674	97
CG13144_OG0009363	63
CG13148_OG0007214	29
CG13151_OG0006215	161
CG13154_OG0006206	0
CG13155_OG0006196	7
CG13157_OG0002779	0
CG1316_OG0000430_OG0	1611
CG13168_OG0006184	133
CG1317_OG0011084	4181
CG13170_OG0006182	0
CG13171_OG0006180	3
CG13177_OG0012831	2300
CG13185_OG0002928	489
CG13186_OG0006594	77
CG13192_OG0006567	633
CG13193_OG0006565	0
CG13196_OG0006560	2
CG13197_OG0006563	976
CG13202_OG0001123_OG0	21
CG13203_OG0006235	158
CG13204_OG0006233	2588
CG13215_OG0002793_OG0	33
CG13216_OG0001568_OG0	0
CG13218_OG0002791_OG0	0
CG13220_OG0001573_OG0	2315
CG13223_OG0001571_OG0	7
CG13226_OG0002794_OG0	17
CG13227_OG0006218_OG0	0
CG13228_OG0011587_OG0	0
CG13229_OG0002786_OG0	34
CG13229_OG0002787_OG0	1118
CG13231_OG0006217	0
CG13239_OG0009815	31
CG1324_OG0007509	606
CG13243_OG0009147	233
CG13247_OG0010378	30
CG13248_OG0010371	282
CG13250_OG0011870	14
CG13251_OG0010355	194
CG13252_OG0003952	940
CG13258_OG0009399	41
CG13272_OG0008882	0
CG13280_OG0008881	275
CG13282_OG0008887	45
CG13285_OG0010583	119
CG13287_OG0010216	11
CG13288_OG0010220	7
CG13293_OG0003937	141
CG13295_OG0010231	616
CG13297_OG0010242	0
CG13299_OG0011864	0
CG13300_OG0003943	28
CG13305_OG0011196	22
CG13306_OG0011204	361
CG13308_OG0004102	0
CG13309_OG0011211	0
CG13310_OG0011207	0
CG13312_OG0011210	0
CG13313_OG0004105_OG0	0
CG13314_OG0011224	8
CG13315_OG0011237	1876
CG13318_OG0004834	23
CG13319_OG0006667	360
CG13321_OG0006673	3
CG13326_OG0006545	165
CG13330_OG0007271	714
CG13331_OG0007273	147
CG13332_OG0007274	167
CG13334_OG0007281	35
CG13337_OG0011662	761
CG13339_OG0007296	564
CG13344_OG0007304	320
CG13358_OG0007351	4
CG13359_OG0012499	150
CG13360_OG0010145	306
CG13361_OG0003189	1
CG13362_OG0007862	0
CG13364_OG0001174_OG0	25
CG13365_OG0007831	836
CG13367_OG0003188_OG0	903
CG13369_OG0003181	1422
CG13375_OG0007847	32
CG13377_OG0007849	678
CG13380_OG0010135	39
CG13384_OG0003473	1042
CG13385_OG0012520	60
CG13386_OG0003471	1
CG1339_OG0006721	4
CG13390_OG0003479	382
CG13392_OG0003476	260
CG13397_OG0003469	201
CG13398_OG0003468	204
CG13403_OG0008236	4
CG13404_OG0008224	106
CG13405_OG0011376	73
CG13407_OG0004768	1
CG13408_OG0004770	46
CG13409_OG0004775	296
CG13423_OG0007099	35
CG13426_OG0011654	13
CG13427_OG0003049	588
CG13428_OG0007100	311981
CG13430_OG0001658	274
CG13436_OG0006622	224
CG13437_OG0006285	175
CG13438_OG0006243	0
CG1344_OG0012226	133
CG13442_OG0006244	401
CG13443_OG0006248	1
CG13445_OG0003880	0
CG13449_OG0009980	108
CG13454_OG0003875_OG0	0
CG13455_OG0009966	74
CG13457_OG0001288	71
CG13458_OG0004037	1737
CG13460_OG0010841	1
CG13465_OG0000343_OG0	0
CG13471_OG0004048	62
CG13473_OG0010860	48
CG13474_OG0004049	2
CG13476_OG0012898	69
CG13481_OG0000339_OG0	40
CG13481_OG0000339_OG1	22
CG13484_OG0010886	189
CG13488_OG0001544_OG1	16
CG13492_OG0005946	17
CG13501_OG0005936	62
CG13502_OG0005931	152
CG13502_OG0012991	21
CG13506_OG0007028	5850
CG13510_OG0006998	249
CG13511_OG0006997	19
CG13516_OG0006995	356
CG13526_OG0006986	40
CG13527_OG0006984	50
CG13531_OG0006978	701
CG13532_OG0006975	112
CG13538_OG0005981	119
CG13539_OG0012044	41
CG1354_OG0007555	1282
CG13541_OG0012280	59
CG13544_OG0005976	155
CG13545_OG0012580	8
CG13551_OG0000540_OG1	384
CG13551_OG0012048	1595
CG13557_OG0012477	2
CG13558_OG0001556	7
CG13559_OG0012047	17
CG13561_OG0011643	0
CG13562_OG0011631	44
CG13575_OG0006892	29
CG13577_OG0001150_OG0	164
CG13578_OG0006898	358
CG13579_OG0006013	48
CG1358_OG0006724	213
CG13581_OG0002746	131
CG13585_OG0011574	3448
CG13587_OG0006025	1
CG13594_OG0006033	129
CG13599_OG0005537	16
CG1360_OG0006725	54
CG13601_OG0005534	588
CG13603_OG0005332	1490
CG13605_OG0005319	757
CG13606_OG0005306	156
CG13607_OG0005318	321
CG13609_OG0012982	9
CG13613_OG0005278	0
CG13614_OG0002525_OG0	0
CG13615_OG0002524	1
CG13616_OG0005272	51
CG13618_OG0005267	60
CG13622_OG0005268	7
CG13623_OG0005265	825
CG13625_OG0004618	551
CG13627_OG0004629	38
CG13630_OG0004630	1238
CG13631_OG0004635	1323
CG13634_OG0004637	4
CG13641_OG0004650	27
CG13643_OG0002274	13
CG13653_OG0002504	0
CG13654_OG0005174	97
CG13663_OG0011496	378
CG13667_OG0004090_OG0	335
CG13670_OG0011168	47
CG13671_OG0004086_OG0	393
CG13675_OG0000560_OG2	7
CG13676_OG0003984	54
CG13678_OG0000129_OG3	8
CG1368_OG0008241	19
CG13685_OG0010463	213
CG13689_OG0008772	64
CG13690_OG0008752	1
CG13692_OG0008754	36
CG13698_OG0010125	985
CG13699_OG0003907_OG0	0
CG13705_OG0010610	16
CG13707_OG0010613	241
CG13708_OG0010614	160
CG1371_OG0006292	1696
CG13711_OG0010618	0
CG13712_OG0010619	0
CG13713_OG0010620	0
CG13716_OG0010627	7
CG13720_OG0004084	1
CG13721_OG0012208	0
CG13722_OG0011130	39
CG13723_OG0010915	9
CG13724_OG0010917	0
CG13725_OG0010918	125
CG13727_OG0004055	0
CG13728_OG0010923	0
CG13731_OG0011910	33
CG13733_OG0010089	278
CG13738_OG0011907	28
CG13739_OG0002891	30
CG13743_OG0006405	206
CG13744_OG0006409	3
CG13747_OG0006408	167
CG13748_OG0006626	1
CG13751_OG0001660_OG0	782
CG13760_OG0007606	436
CG13766_OG0009602	201
CG13771_OG0009612	34
CG13775_OG0003750_OG0	92
CG13784_OG0000956_OG0	390
CG13786_OG0003631	4
CG13796_OG0001883_OG0	1037
CG13801_OG0000219_OG0	201
CG13801_OG0000219_OG1	3
CG13806_OG0011077	10
CG13807_OG0011075	561
CG13810_OG0011066	22
CG13813_OG0010189	1
CG13829_OG0011464	31
CG13833_OG0004687	40591
CG13837_OG0002276	0
CG13838_OG0011993	60
CG13841_OG0004694	1013
CG13842_OG0004706	84
CG13847_OG0004737	6
CG13850_OG0004743	996
CG13855_OG0004744	245
CG13856_OG0004745	406
CG13857_OG0004746	72
CG13862_OG0004760	0
CG13868_OG0007089	20235
CG13868_OG0013578	3251
CG13869_OG0007075	5
CG1387_OG0008528	421
CG13870_OG0007093	179
CG13871_OG0003047	73
CG13872_OG0007071	140
CG13875_OG0011381	104
CG13876_OG0001334_OG0	182
CG13877_OG0011937	102
CG13884_OG0000403_OG0	16
CG13887_OG0011343	6287
CG13891_OG0002060	75
CG13893_OG0011360	1088
CG13894_OG0004129	104
CG13895_OG0004128	520
CG13901_OG0011344	358
CG13907_OG0011337	3976
CG13912_OG0011325	55
CG13917_OG0011285	7102
CG13919_OG0011274	248
CG13920_OG0011271	2857
CG13921_OG0011032	135
CG13924_OG0011054	92
CG13926_OG0011282	216
CG13928_OG0011279	932
CG13930_OG0011024	29
CG13931_OG0004073	82
CG13933_OG0011036	944
CG13937_OG0011056	3362
CG13949_OG0003375	45
CG13950_OG0003376	92
CG13954_OG0006374	120
CG13955_OG0002890_OG0	117
CG13962_OG0012240	0
CG13970_OG0009133_OG0	5
CG13972_OG0005361	22
CG13983_OG0002696	0
CG13991_OG0000661_OG1	191
CG13992_OG0002070_OG0	6
CG13994_OG0011942	412
CG13995_OG0000538_OG0	155
CG13999_OG0000662_OG0	148
CG14005_OG0001926	287
CG14006_OG0001927	19
CG14007_OG0009567	205
CG14011_OG0003731	185
CG14013_OG0003734	96
CG14014_OG0009443	4
CG14015_OG0009446	169
CG14017_OG0003733	10
CG14020_OG0003686	117
CG14022_OG0008831	2443
CG14024_OG0003410_OG0	72
CG14034_OG0008836	22
CG14036_OG0008842	25
CG14042_OG0001816	206
CG14043_OG0003425	758
CG14044_OG0008964	52
CG14050_OG0000684	62
CG14052_OG0007777	23
CG14053_OG0012099	21
[truncated: 9,910 more rows]
