# Supplementary material for: Evolution of chemosensory tissues and cells across ecologically diverse Drosophilids
Source: Nat Commun. 2024 Feb 5;15:1047. doi: 10.1038/s41467-023-44558-4 (PMC10844241; doi:10.1038/s41467-023-44558-4)
Supplement: Supplementary file 18 — Supplementary Data 15 [file 41467_2023_44558_MOESM18_ESM.zip › all_count_tables_renamed/melleg_counts_trim_genes_FBids_1_1_sorted.txt]

128up_OG0006588	825
14-3-3epsilon_OG0002478	5031
14-3-3epsilon_OG0001126_OG1	14429
140up_OG0004534	444
18w_OG0003044	1675
26-29-p_OG0010897	4664
2mit_OG0000576_OG0	9
5-HT1A_OG0006644	42
5-HT1B_OG0006647	137
5-HT2A_OG0000287_OG0	20
5-HT2B_OG0011472	25
5-HT7_OG0005777	34
5PtaseI_OG0005188	1288
7B2_OG0004187	740
a_OG0006460	1162
a10_OG0010691	10
a5_OG0009037	3
a6_OG0007651	395
AANATL2_OG0003640	122
AANATL4_OG0000091_OG1	5
AANATL7_OG0007605	2
Aasdh_OG0001831	381
Aatf_OG0001947	271
aay_OG0011265	4797
ab_OG0009683	427
ab_OG0009684	33
ABCB7_OG0011281	4246
Pmp70_OG0003257	4969
Abd-B_OG0005000	2
Abi_OG0002227_OG0	662
Abl_OG0010722	1564
abo_OG0009656	378
Abp1_OG0010565	422
abs_OG0003097	506
ac_OG0007843	0
Ac13E_OG0008321	1294
Ac3_OG0009573	192
Ac78C_OG0010320	563
Acam_OG0000252_OG0	0
Acam_OG0000252_OG1	0
Acam_OG0005131	0
CG9149_OG0011313	3305
Acbp1_OG0009246	558
Acbp2_OG0010415	1254
Acbp4_OG0000311_OG0	0
Acbp4_OG0000311_OG1	6
Acbp6_OG0010414	40
ACC_OG0007193	8914
AcCoAS_OG0000812	5551
Ace_OG0000652_OG0	153
Acer_OG0000953_OG0	1972
Acer_OG0003808	727
Acf_OG0002671	1055
Achl_OG0002770	93
acj6_OG0008333	5
acj6_OG0008334	15
Ack_OG0010507	3578
Ack-like_OG0006546	460
Acn_OG0009540	3500
CG5009_OG0006075	3985
Acox57D-d_OG0006913	178
Acox57D-p_OG0001151	971
Acp1_OG0009317	1113
Acp32CD_OG0009664	0
Acp65Aa_OG0003939	17
Acph-1_OG0001513	308
CG12512_OG0008829	2484
CG18155_OG0007972	27
Acsl_OG0007133	6792
Act42A_OG0000022_OG0	2971
Act42A_OG0000022_OG1	523245
Act42A_OG0000022_OG3	174844
Act42A_OG0000022_OG4	204313
Act42A_OG0000022_OG5	1169
Actn_OG0003148_OG0	125023
Actn3_OG0011403_OG0	0
ACXB_OG0000046_OG0	0
ACXB_OG0000046_OG1	16
ACXB_OG0000046_OG2	0
ACXB_OG0000046_OG2.2	1
ACXD_OG0004078_OG0	75
Acyp_OG0009408	0
Acyp2_OG0011498	638
Ada_OG0002342	51
Ada1-2_OG0003777_OG0	0
Ada2a_OG0005051	318
Ada2b_OG0004799	247
Ada3_OG0007872	1302
AdamTS-A_OG0005247	4102
AdamTS-A_OG0012010	15
AdamTS-B_OG0008089	3901
Adar_OG0007649	1653
Adat1_OG0003596	53
Adck1_OG0006032	436
Adck5_OG0010063	276
ADD1_OG0006579	467
Adf1_OG0001636_OG0	272
Adgf-A_OG0001991_OG0	2
Adgf-A_OG0003900	162
Adgf-A2_OG0010109	7
Adgf-B_OG0010108	0
Adgf-C_OG0001030_OG0	1998
Adgf-D_OG0002208_OG0	811
Adgf-E_OG0006152	1
Adh_OG0003395_OG0	800
Adi1_OG0010940	2012
AdipoR_OG0004727	5331
CG3809_OG0004951	0
AdenoK_OG0003918_OG0	2008
Ady43A_OG0002958	1963
AdoR_OG0005733	197
adp_OG0006108	1335
AdSS_OG0000854_OG0	9830
Aduk_OG0004873	427
Ae2_OG0010984	1361
CG6512_OG0010913	10038
aft_OG0006080	285
Afti_OG0005567	415
Ag5r_OG0008212	1396
Ag5r2_OG0008213	10
AGBE_OG0007237	6535
AgmNAT_OG0001753	68
ago_OG0010530	2119
AGO1_OG0007307	1669
AGO2_OG0000119_OG0	8741
Agpat1_OG0008448	58
Agpat2_OG0003465	1146
Agpat3_OG0004018	2697
Agpat4_OG0004019_OG0	640
ADPS_OG0002932	349
agt_OG0001016_OG0	250
Spat_OG0007723	526
Ahcy_OG0001195_OG0	1907
AhcyL1_OG0011110	1514
AIF_OG0001225	975
AIMP1_OG0007108	906
AIMP2_OG0009977	1789
AIMP3_OG0005998	547
Adk1_OG0010829	12745
Adk3_OG0005467	672
Ak6_OG0007201	162
Akap200_OG0000367_OG0	252
Akh_OG0010512	22
AkhR_OG0009627	120
akirin_OG0010441	2346
Akr1B_OG0001292	3931
Akt1_OG0005415	2066
al_OG0008749	203
Aladin_OG0007570	181
AlaRS_OG0003477	1953
AlaRS-m_OG0010596	1398
Alas_OG0006853	10707
alc_OG0006389	4624
Ald1_OG0005647	135532
Ald2_OG0005645	14
Aldh_OG0003615	57118
Aldh-III_OG0006742	9123
Aldh7A1_OG0003841_OG0	178
Alg-2_OG0001588_OG0	1466
Alg1_OG0002607_OG0	1379
Alg10_OG0000709_OG0	221
Alg11_OG0012170	1465
CG8412_OG0004562	2907
Alg14_OG0001194_OG0	352
Alg2_OG0010641	471
Alg3_OG0003012	79
Alg3_OG0006966	558
CG5287_OG0001281	328
CG5287_OG0003790	292
Alg9_OG0005173	237
Alh_OG0004317	2065
Alh_OG0004319	802
Alh_OG0011430	523
alien_OG0009301	1750
ALiX_OG0005343	4342
Alk_OG0006414	7407
CG12179_OG0001176_OG0	149
Alp1_OG0010289	18
Alp10_OG0010194	11
Alp11_OG0008522	0
Alp12_OG0003717	838
Alp13_OG0001034	6
Alp2_OG0000261_OG0	8
Alp2_OG0000261_OG1	2
Alp4_OG0005779	303
Alp6_OG0006360	21
Alp7_OG0003030	0
Alp9_OG0003931	9
alph_OG0000083_OG0	65
alph_OG0005113	2303
alpha-Catr_OG0006852	491
alpha-Est1_OG0004357	3986
alpha-Est10_OG0004350	2017
alpha-Est2_OG0000314	321
alpha-Est3_OG0004356	2293
alpha-Est6_OG0004354	0
alpha-Est7_OG0001351	3869
alpha-Est8_OG0004352	2222
alpha-Est9_OG0004351	3440
alpha-Man-Ia_OG0003130	105
alpha-Man-Ia_OG0003131	2032
alpha-Man-Ia_OG0001168	1151
alpha-Man-Ib_OG0005087	849
alpha-Man-Ic_OG0011549	26
alpha-Man-IIa_OG0004878	1574
alpha-Man-IIb_OG0005229	646
alpha-PheRS_OG0008296	922
alpha-Spec_OG0011040	27455
alpha4GT1_OG0000948	438
alphaCOP_OG0011275	3442
alphaSnap_OG0010384	3108
alphaTub67C_OG0010998	4
Alr_OG0008278	848
alrm_OG0002498	96
Als2_OG0009863	2226
alt_OG0004894	3262
aly_OG0004083	0
Ama_OG0002112	2
Amacr_OG0009433	1038
amd_OG0001918	380
Amnionless_OG0008741	26
amon_OG0011540	704
amos_OG0003702_OG0	0
AMPdeam_OG0008245	13969
Amph_OG0007204	6284
AMPKalpha_OG0001698	7437
Amt_OG0004607	58
Amun_OG0008385	3858
amx_OG0007575	362
Amy-p_OG0000157_OG0	321
Amy-p_OG0000157_OG0.2	17
Amyrel_OG0006416	11
ana_OG0006403	15
ana1_OG0002269	714
ana2_OG0007120	87
ana3_OG0006194	66
Ance-2_OG0003658	7
Ance-3_OG0001891_OG0	1387
Ance-3_OG0009407	1408
Ance-4_OG0006406	349
Ance-5_OG0005870	779
anchor_OG0010100	1095
Andorra_OG0011741	0
Ank2_OG0010460	3172
Ankle2_OG0000780	3544
l(2)35Be_OG0003404_OG0	291
anox_OG0007490	2356
Ant2_OG0008041	134
antdh_OG0008007	1785
Antp_OG0002113	301
antr_OG0007227	4
AnxB10_OG0008082	4493
AnxB11_OG0008196	2840
AnxB9_OG0004410	30968
aop_OG0003458	1330
aos_OG0010741	1306
Aos1_OG0002145_OG0	556
AOX1_OG0005242	9910
AOX2_OG0000143_OG0	9018
AOX2_OG0000143_OG1	49
AOX4_OG0001465	2
ap_OG0005832	788
AP-1-2beta_OG0008273	3229
AP-1gamma_OG0007680	2881
AP-1mu_OG0005553	2240
AP-1sigma_OG0005334	2024
AP-2alpha_OG0008751	1834
AP-2mu_OG0004736	1745
AP-2sigma_OG0004385	872
Apc_OG0005387	1998
APC10_OG0005888	237
Apc2_OG0005308	161
APC4_OG0003171_OG0	364
APC7_OG0001703	28
ApepP_OG0000963	520
aph-1_OG0003552_OG0	501
aPKC_OG0006607	358
aPKC_OG0006608	36
aPKC_OG0006609	115
Aplip1_OG0011323	359
apn_OG0002443_OG0	7
apolpp_OG0012638	17462
app_OG0010830	713
APP-BP1_OG0010070	447
Appl_OG0007834	1003
Aprt_OG0004075	194
Aps_OG0010085	2858
apt_OG0002733	1369
CG18815_OG0010034	2920
AQP_OG0007242	9866
aqrs_OG0005393	0
aqz_OG0001049_OG1	13920
ara_OG0009939	392
aralar1_OG0001518	3930
Arc1_OG0002768_OG0	4
Arc2_OG0006127	707
Arc42_OG0001370_OG0	983
Archease_OG0002289_OG0	499
Arf51F_OG0006831	1956
Arf79F_OG0012164	4215
ArfGAP1_OG0010836	1227
ArfGAP3_OG0003816_OG0	1174
Arfip_OG0005451	385
Arfrp1_OG0007681	300
arg_OG0003183	38
arg_OG0007835	2
Argk_OG0011233	309793
Argk_OG0011925	10374
Argl_OG0009800	315
CG31469_OG0002209_OG0	574
ArgRS_OG0008151	948
ArgRS-m_OG0004367	219
ari-1_OG0007878	1593
ari-2_OG0003028	1334
Arl1_OG0010003	728
Arl2_OG0004816	192
Arl5_OG0011164	488
Arl6_OG0007042	124
Arl6IP1_OG0004993	817
Arl8_OG0004797	1109
arm_OG0007636	8369
armi_OG0002027	164
Arp1_OG0004441	3905
Arp10_OG0007423	1449
Arp2_OG0001770	1172
Arp3_OG0010555	1268
Arp5_OG0001448_OG0	474
Arp53D_OG0011600	0
Arp6_OG0008512	887
Arp8_OG0007614	384
Arpc1_OG0009187	3246
Arpc2_OG0009417	1036
Arpc3A_OG0005226	563
Arpc3B_OG0008590	129
Arpc4_OG0008719	1538
Arpc5_OG0008957	698
arr_OG0007264	734
Arr1_OG0009490	1433
Arr2_OG0004099	1918
Ars2_OG0005840	3876
Art1_OG0004911	659
Art2_OG0008773	1
Art3_OG0004604	399
Art4_OG0004574	96
Art6_OG0004528_OG0	0
Art7_OG0001547_OG0	740
Art8_OG0009662	70
Art9_OG0002219_OG0	0
Arts_OG0000486_OG0	1199
aru_OG0003377	3208
Arv1_OG0013036	489
arx_OG0009914	67
Asap_OG0007180	3600
Asator_OG0002682_OG1	2881
Asciz_OG0010646	277
ase_OG0007840	16
asf1_OG0009889	590
ash1_OG0000982_OG0	69
ash2_OG0004623	1252
Ask1_OG0004518	6452
asl_OG0004217	143
AsnRS_OG0003707	1912
AsnRS-m_OG0006452	279
AsnS_OG0000992	588
asp_OG0004633	5
Asph_OG0006509	39957
ASPP_OG0006932	1808
CG9572_OG0008488	46480
AspRS_OG0006665	2783
AspRS-m_OG0008886	1587
asrij_OG0006972	1567
asRNA:CR31429_OG0002339_OG0	117
asRNA:CR42743_OG0003772_OG0	0
asRNA:CR43299_OG0012338_OG0	0
asRNA:CR43426_OG0012535_OG0	0
asRNA:CR43454_OG0002277_OG0	82
asRNA:CR43463_OG0001607_OG0	106
asRNA:CR43809_OG0003675_OG0	683
asRNA:CR44106_OG0002406_OG0	12
asRNA:CR44169_OG0002969_OG0	5
asRNA:CR44179_OG0001455_OG0	1496
asRNA:CR44372_OG0000331_OG0	2
asRNA:CR44372_OG0000331_OG1	0
asRNA:CR44894_OG0012090_OG0	0
asRNA:CR45044_OG0005605_OG0	35
asRNA:CR45195_OG0000203_OG0	1103
asRNA:CR45195_OG0000203_OG1	574
asRNA:CR45350_OG0001645_OG0	1503
asRNA:CR45943_OG0010336	285
asRNA:CR46029_OG0000226_OG0	2
asRNA:CR46029_OG0000226_OG1	2
asRNA:CR46139_OG0003106_OG0	26
asRNA:CR46246_OG0011916	1
asRNA:CR46354_OG0002193_OG0	235
asRNA:CR46473_OG0000925_OG0	60
Ass_OG0001346	85
ast_OG0003560	451
AstA_OG0004634	40
AstA-R1_OG0000689	30
AstA-R2_OG0005396	342
AstC_OG0009668	34
AstC-R1_OG0010134	10
AstC-R2_OG0001295_OG0	1
AstCC_OG0009669	0
asun_OG0002419_OG0	259
Asx_OG0006138	1724
Atac1_OG0003748_OG0	161
Atac2_OG0009508	329
Atac3_OG0000828	277
Tat_OG0001330	1660
Ate1_OG0003045	1743
Atet_OG0003384	2053
Atf-2_OG0006059	625
Atf3_OG0007763	2065
Atg1_OG0009929	102
Atg1_OG0009931	1268
Atg10_OG0001598	65
Atg101_OG0008681	1116
Atg12_OG0011904	463
Atg13_OG0004817	1388
Atg14_OG0005089	2191
Atg16_OG0005703	763
Atg17_OG0004232	3332
Atg18a_OG0011152	2805
Atg18b_OG0001271_OG0	1644
Atg2_OG0011112	5168
Atg3_OG0009922	966
Atg4a_OG0009014	2101
Atg4b_OG0005256	1617
Atg5_OG0007974	311
Atg6_OG0005323	1304
Atg7_OG0006714	290
Atg8a_OG0008043	14423
Atg8b_OG0005571	0
Atg9_OG0006487	3424
atilla_OG0011822	8202
atk_OG0010362	7
atl_OG0001399	11544
atms_OG0004154	1626
ato_OG0004804	0
Atox1_OG0012695	949
ATP6AP2_OG0004869	16482
ATP7_OG0008369	1998
ATP8A_OG0007260	5974
ATP8A_OG0007261	19
Atpalpha_OG0002140	30873
ATPCL_OG0006680	5276
ATPsynB_OG0010987	54901
ATPsynbeta_OG0005823	209006
ATPsynbetaL_OG0001317	2
ATPsynC_OG0005792	112145
ATPsynCF6_OG0005500	24057
ATPsynCF6L_OG0010605	0
ATPsynD_OG0004477	33078
ATPsyndelta_OG0007526	21719
ATPsynE_OG0005568	23595
ATPsynG_OG0009657	31539
ATPsyngamma_OG0005690	51659
ATPsynGL_OG0009315	4
ATPsynO_OG0012619	43601
AttC_OG0000164_OG0	6365
AttC_OG0007258	4314
AttD_OG0004890	245
Atu_OG0002096	1164
Atx-1_OG0012102	19
Atx2_OG0011501	5222
Atxn7_OG0003444	806
aub_OG0000482_OG0	4
aurA_OG0004964	77
aurB_OG0009647	4
aust_OG0001881	0
aux_OG0003096_OG0	1746
ave_OG0006159	230
Aven_OG0003291	186
awd_OG0002664	6598
Awh_OG0010478	7
axed_OG0010262	256
Axn_OG0005720	1261
axo_OG0003993	203
axo_OG0010625	73
axo_OG0010626	456
axo_OG0010628	67
Axs_OG0008319	2609
Axud1_OG0003447	714
az2_OG0006736	219
azot_OG0000210_OG0	0
azot_OG0000210_OG1	1
b_OG0009189	14577
B-H1_OG0000267_OG0	318
B-H1_OG0000267_OG1	176
B4_OG0009202	2645
B52_OG0001376_OG0	7650
b6_OG0007653	131
B9d1_OG0005246	35
B9d2_OG0005830	13
bab1_OG0011327	25
bab1_OG0011328	36
bab2_OG0011326	1383
babo_OG0006628	1136
babos_OG0007027	2687
Bacc_OG0008947	19198
Bace_OG0000801_OG0	0
baf_OG0003792	930
bai_OG0005189	2666
Balat_OG0007229	1
Baldspot_OG0010721	1193
ball_OG0001092_OG1	207
bam_OG0005170	0
bap_OG0001358_OG0	0
Bap111_OG0007677	1463
Bap170_OG0000903_OG0	1351
Bap55_OG0005900	348
Bap60_OG0008560	1453
IMPPP_OG0000305_OG1	0
barc_OG0010291	720
bark_OG0008784	2402
barr_OG0000425_OG0	373
baz_OG0008596	3385
bb8_OG0005496	4
bbc_OG0007266	3924
CG18067_OG0007098	21414
bbg_OG0010871	416
bbg_OG0010872	1737
BBIP1_OG0004876	156
BBS1_OG0010413	63
BBS4_OG0002785_OG0	455
BBS5_OG0002086	184
BBS8_OG0008755	251
BBS9_OG0006919	472
bbx_OG0008688	7933
bc10_OG0010387_OG0	2378
BCAS2_OG0005540	381
bcd_OG0002111_OG0	0
bchs_OG0003722	199
BCL7-like_OG0007566	149
bcn92_OG0007793	431
Bdbt_OG0004400	511
bdg_OG0006805	1791
bdl_OG0003385	2811
Bdp1_OG0009215	844
be_OG0000785	3138
BEAF-32_OG0006164	1038
beag_OG0004860	711
beat-Ia_OG0011784	33
beat-Ib_OG0009146	19
beat-Ic_OG0001866_OG0	2
beat-IIa_OG0005482	33
beat-IIb_OG0005481	216
beat-IIIa_OG0009463	25
beat-IIIb_OG0009460	36
beat-IIIc_OG0003687	172
beat-IV_OG0005508	131
beat-Va_OG0005024	6
beat-Vb_OG0005021	30
beat-Vc_OG0001062_OG0	7
beat-VII_OG0011542	139
beat-VII_OG0011544	70
beg_OG0004008	861
bel_OG0001048	5549
Bem46_OG0008920	416
ben_OG0000514_OG0	3003
Best1_OG0002590_OG0	3729
Best2_OG0010251	1819
Best3_OG0009963	1
Best4_OG0000558_OG0	0
Bet1_OG0003845_OG0	763
Bet3_OG0004072	564
beta-PheRS_OG0005298	848
beta-Spec_OG0007697	43676
beta'COP_OG0009212	1964
beta3GalTII_OG0012738	167
beta4GalNAcTA_OG0006521	615
beta4GalNAcTB_OG0002610	702
beta4GalT7_OG0005195	204
betaCOP_OG0008653	4594
betaggt-I_OG0008962	799
betaGlu_OG0002667	296
CG32396_OG0011696	1
Bgb_OG0011276	528
bgcn_OG0001647	293
bgm_OG0009412	851
BHD_OG0010421	355
bi_OG0003201	495
bi_OG0012904	31
BI-1_OG0004087	3927
bib_OG0001843_OG0	16
BicC_OG0009143	1
BicD_OG0009474	2236
CG11873_OG0005086	912
bif_OG0003277	1030
bif_OG0012761	383
BigH1_OG0001085_OG0	0
bigmax_OG0005365	696
Bili_OG0002506_OG0	0
bin_OG0010286	1
Bin1_OG0005423	199
bin3_OG0007310	2626
bip1_OG0010560	87
Bka_OG0009250	240
blanks_OG0011885_OG0	7
Blimp-1_OG0010196	2602
Blm_OG0002608	136
Blos1_OG0006148	352
Blos2_OG0010078	310
Blos3_OG0009918	195
Blos4_OG0010933	235
blot_OG0010924	4968
blow_OG0006726	501
blp_OG0005216	2457
blw_OG0006982	200845
bma_OG0010967	15
Bmcp_OG0010022	578
bmm_OG0010858	5739
bnb_OG0001206_OG1	2414
CG5059_OG0012191	1972
bnk_OG0005787	0
bnl_OG0004512	792
boca_OG0006727	671
bocks_OG0002575_OG0	1178
BOD1_OG0005544	3555
boi_OG0007601	438
boi_OG0007603	209
boil_OG0012322	11
bol_OG0011238	7680
boly_OG0007153	0
BomBc1_OG0001623	5026
BomBc2_OG0000769_OG0	3097
BomBc3_OG0004769	5509
BomT3_OG0011469	9257
bon_OG0004934	1111
bond_OG0004726	420
bonsai_OG0007008	824
Boot_OG0006400	4
bor_OG0004967	914
bora_OG0003911	1
BORCS5_OG0008208	726
BORCS6_OG0011365	279
BORCS7_OG0007103	99
borr_OG0009292	2
boss_OG0005676	412
botv_OG0006642	654
bou_OG0007819	687
bowl_OG0008785	470
BoYb_OG0000400_OG0	3
br_OG0007659	49
br_OG0011928	9
Br140_OG0001629	1243
brat_OG0001919	284
Brca2_OG0000883	619
Brd_OG0010852	0
CG7154_OG0009310	1592
Brd8_OG0002488	385
Bre1_OG0010209	1171
Brf_OG0005483	393
Brf_OG0005485	83
brk_OG0007975	786
brm_OG0009999	2293
Brms1_OG0008442	1669
Bro_OG0011272	0
brp_OG0000499_OG1	155
l(3)72Ab_OG0009997	2638
bru1_OG0009737	63
bru1_OG0009738	382
bru2_OG0009740	618
bru2_OG0011823	35
bru2_OG0012161	97
bru3_OG0010907	216
bru3_OG0011909	51
Bruce_OG0004896	8370
brun_OG0003663	1970
brv1_OG0000706_OG0	0
brv2_OG0010919	0
brv3_OG0011666	4
BRWD3_OG0005288	3496
brwl_OG0009277	913
bs_OG0003002	502
bs_OG0006897	250
bsf_OG0001906_OG0	3425
Bsg_OG0009780	10065
Bsg25D_OG0003412_OG0	2486
bsh_OG0009110	7
bsk_OG0012344	1331
bt_OG0000537_OG1	529
BTBD9_OG0000546_OG0	3258
BtbVII_OG0011887	3935
btd_OG0007557	317
Btk29A_OG0001838	508
Btk29A_OG0011763	26
btl_OG0002041	275
btn_OG0004719	3
Btnd_OG0008611	25
btsz_OG0001035_OG1	1127
btsz_OG0004581	2
btv_OG0003692	21
btv_OG0009487	269
btz_OG0005342	2453
Bub1_OG0001806_OG0	871
Bub3_OG0005120	377
BubR1_OG0000657_OG0	64
Buffy_OG0006561	358
bug_OG0006803	678
Bug22_OG0009372	594
BuGZ_OG0008876	1370
CG8270_OG0010257	345
bun_OG0000556	2294
bun_OG0009749	4329
bur_OG0003683_OG0	2516
Burs_OG0001045_OG0	3
bves_OG0007497	337
bves_OG0007499	268
bw_OG0006000	12
bwa_OG0009122	416
bwa_OG0012525	412
Bx_OG0008666	1
Bx_OG0008667	347
Bx42_OG0007682	1897
by_OG0005550	11015
byn_OG0010803	1
bys_OG0007950	610
c-cup_OG0012143	0
c(3)G_OG0001464_OG0	167
c11.1_OG0007569	3263
c12.1_OG0007568	736
c12.2_OG0007567	3936
C15_OG0002126_OG0	11
C1GalTA_OG0009799	704
C3G_OG0007801	7255
C901_OG0008027	1
ca_OG0005700	4387
Ca-alpha1D_OG0009140	12745
Ca-alpha1T_OG0003323	444
Ca-beta_OG0009681	1643
Ca-Ma2d_OG0009139	2320
CaBP1_OG0008860	1711
cac_OG0000605_OG0	102
cact_OG0009392	17658
cactin_OG0003129	1301
cad_OG0009437	0
Cad74A_OG0010922	17
Cad86C_OG0002368	1482
Cad87A_OG0001088_OG0	277
Cad89D_OG0001058_OG0	0
Cad96Ca_OG0011497	1399
Cad96Cb_OG0005172	1
Cad99C_OG0005704	1368
CadN_OG0000277_OG1	50
Caf1-105_OG0002830	140
Caf1-180_OG0007408	259
Caf1-55_OG0001036	878
cag_OG0001595_OG0	195
CAH1_OG0009192	2240
CAH13_OG0002843	0
CAH14_OG0002807	1
CAH15_OG0006256	0
CAH16_OG0000498_OG1	4
CAH2_OG0001000_OG0	5197
CAH3_OG0003177	895
CAH5_OG0005796	1
CAH7_OG0000840	5492
CAH8_OG0004748	13
CAH9_OG0005622	531
CAHbeta_OG0002334	183
cal1_OG0002556_OG0	497
CalpA_OG0003035	4410
CalpB_OG0010971	2920
CalpC_OG0008186	824
Calr_OG0005564	11979
Cals_OG0013279_OG0	2018
Calx_OG0002139_OG0	0
Calx_OG0004417	6433
Calx_OG0004418	3682
calypso_OG0006121	363
Cam_OG0012053	9203
CaMKI_OG0012767	3600
CaMKII_OG0013280	11539
Camp_OG0005907	536
Camta_OG0006364	403
Camta_OG0006365	37
can_OG0004061_OG0	4
CanA1_OG0005778	2560
CanB_OG0000231_OG0	257
CanB_OG0000231_OG1	7268
Cand1_OG0009382	1960
CAP_OG0000587_OG0	20554
CAP_OG0012405	8
Cap-D2_OG0005121	176
Cap-D3_OG0009448	516
Cap-G_OG0002924	511
Cap-H2_OG0004906	663
Capa_OG0005712	3
Caper_OG0009347	9506
Capr_OG0010138	2222
caps_OG0010156	1127
caps_OG0010157	962
capt_OG0009025	21847
capu_OG0000612_OG0	550
car_OG0007437	482
CARPA_OG0007960	40
CARPB_OG0007554	106
CarT_OG0009432	29
cas_OG0004236	0
casp_OG0006502	1491
cass_OG0009476	2827
Cat_OG0003869	7795
cathD_OG0002862	15750
cato_OG0006491	0
Catsup_OG0009538	1590
caup_OG0009938	47
cav_OG0000654	84
caz_OG0003243_OG0	1993
cbc_OG0007265	750
Cbl_OG0002051_OG0	4457
CBP_OG0001721	11
CBP_OG0007971	7
Cbp20_OG0005066	545
Cbp53E_OG0006447	531
Cbp80_OG0007913	702
Cbp80_OG0007915	526
Cbs_OG0003124	329
cbs_OG0007263	618
cbt_OG0008760	3551
Cby_OG0004789	18
Cc2d2a_OG0002702	87
CCAP_OG0011467	11
CCAP-R_OG0000870	89
ccb_OG0012089	0
CCDC151_OG0011900	54
CCDC53_OG0009785	290
Ccdc58_OG0010399	239
Ccdc85_OG0008917	178
CCHa1_OG0004530	273
CCHa1-R_OG0006065	24
CCHa2_OG0002186_OG0	173
CCHa2-R_OG0005836	18
Cchl_OG0004776	12168
CCKLR-17D1_OG0003334	1
CCKLR-17D1_OG0008675	223
CCKLR-17D1_OG0011744	4
CCKLR-17D3_OG0008678	109
Ccm3_OG0005250	1420
Ccn_OG0010106	145
Ccn_OG0010107	220
Ccn_OG0012179	55
Ccp84Ab_OG0000178_OG0	89
Ccp84Ac_OG0001349_OG0	5
Ccp84Ae_OG0002110_OG0	1
Ccp84Af_OG0000109_OG0	0
Ccp84Af_OG0000109_OG1	0
Ccp84Af_OG0000109_OG2	1
Ccp84Ag_OG0001348_OG0	8
Ccs_OG0006299	553
CCT1_OG0002281_OG0	1643
CCT2_OG0003145	2561
CCT3_OG0004995	2722
CCT4_OG0000979	1881
CCT5_OG0006600	2680
CCT6_OG0008508	3070
CCT7_OG0004839	769
CCT7_OG0004841	454
CCT8_OG0007117	3042
Ccz1_OG0010481	504
cd_OG0004708	3
CD98hc_OG0001357_OG0	7140
Cda4_OG0008701	101
Cda5_OG0008721	2662
Cda9_OG0002707	18
CDase_OG0005749	1645
cdc14_OG0009306	3120
Cdc16_OG0005493	440
Cdc23_OG0009421	314
Cdc27_OG0010426	1650
Cdc2rk_OG0006290	264
Cdc37_OG0011041	1507
Cdc42_OG0008268	1120
Cdc45_OG0007388	369
Cdc5_OG0011371	941
CDC50_OG0008483	2241
Cdc6_OG0002054	20
Cdc7_OG0007729	10200
Cdep_OG0002087	842
Cdep_OG0004159	1361
CdGAPr_OG0009111	3074
cdi_OG0000729	2844
cDIP_OG0004394	761
Cdk1_OG0000555_OG0	9
Cdk12_OG0009875	898
Cdk2_OG0002391	102
CDK2AP1_OG0008015	556
Cdk4_OG0006632	582
Cdk5_OG0002993	861
Cdk5alpha_OG0009389	513
Cdk7_OG0001724	302
Cdk8_OG0010977	120
Cdk9_OG0007009	614
Cdlc2_OG0000234_OG1	1183
cdm_OG0002482	4571
Cds_OG0010549	1492
Ced-12_OG0009727	905
ced-6_OG0006366	5812
CenB1A_OG0004675	1549
CenG1A_OG0003595_OG0	9668
CenG1A_OG0009182	36
Cenp-C_OG0002322	212
Cep135_OG0009952	213
Cep135_OG0009954	269
cep290_OG0004127	265
Cep89_OG0006812	3
Cep97_OG0008778	286
cer_OG0012078	687
Cerk_OG0004182	2377
cert_OG0011161	1907
Cf2_OG0008971	4460
Cfp1_OG0007571	1345
CG5789_OG0004615	1039
cg_OG0006533	3821
CG10000_OG0005395	2
CG10005_OG0004963	22
CG10011_OG0005399	642
CG10013_OG0002410_OG0	0
CG10019_OG0008786	154
CG10026_OG0009081	278
CG10029_OG0004344	4
CG10031_OG0008792	624
CG10035_OG0004420	11
CG10038_OG0001436_OG0	312
CG10041_OG0012259_OG0	10
CG10051_OG0007036	2
CG10053_OG0004336	176
CG10055_OG0004329	747
CG10062_OG0007038	283
CG10063_OG0010284	1
CG10064_OG0010282	1
CG10068_OG0004321	1105
CG10073_OG0000065_OG2	65
CG10075_OG0010279	2540
CG10077_OG0010277	24622
CG10082_OG0005964	7053
CG10086_OG0001355	6
CG10089_OG0010567	215
CG10098_OG0004320	689
CG10104_OG0006132	0
CG10116_OG0010569	9
CG10126_OG0005023	2444
CG10132_OG0009091	3017
CG10137_OG0009093	630
CG10139_OG0006151	445
CG10140_OG0010573	15
CG10147_OG0010256	288
CG10151_OG0006160	78
CG10154_OG0010575	1
CG10163_OG0010252	0
CG10164_OG0001489	0
CG10165_OG0011781	281
CG10171_OG0010163	246
CG10175_OG0005507	2239
CG10177_OG0001079_OG0	0
CG10184_OG0005509	609
CG10185_OG0005203	426
CG10189_OG0009087	593
CG10194_OG0009085	431
CG10195_OG0003572	581
CG10205_OG0006168	9268
CG10208_OG0005527	310
CG10209_OG0006169	487
CG10211_OG0009505	5756
CG10222_OG0010165	184
CG10226_OG0010249	803
CG10237_OG0003462	13706
CG1024_OG0004294	292
CG10252_OG0011517	0
CG10254_OG0002565	1893
CG10257_OG0006606	148
CG10264_OG0005208	0
CG10265_OG0006935	211
CG10274_OG0003940	799
CG10280_OG0004257	0
CG10283_OG0001907_OG0	539
CG10286_OG0004292	622
CG10298_OG0004288	5
CG10300_OG0005516	0
CG10301_OG0005515	2
CG10307_OG0005957	6560
CG10311_OG0004972	3296
CG10317_OG0004974	12
CG10321_OG0005965	2187
CG10324_OG0004994	290
CG10332_OG0005992	1
CG10333_OG0009507	1435
CG10336_OG0009516	35
CG10337_OG0009096	177
CG10338_OG0009517	451
CG10339_OG0006873	2482
CG10340_OG0001059_OG0	2303
CG10341_OG0009518	530
CG10343_OG0009520	422
CG10344_OG0007020	55
CG10345_OG0002430_OG0	35801
CG10347_OG0000607_OG0	161
CG10348_OG0003704	862
CG10352_OG0008207	5
CG10353_OG0008206	5266
CG10357_OG0010470	6
CG10359_OG0010469	516
CG10361_OG0010014	121
CG10362_OG0008202	253
CG10365_OG0005518	7972
CG10366_OG0009102	1121
CG10375_OG0005526	829
CG10376_OG0009519	782
CG10383_OG0001909	6866
CG10384_OG0007018	34
CG10405_OG0004983	11
CG10407_OG0005207	316
CG10413_OG0003703_OG0	267
CG10417_OG0013094	1207
CG10418_OG0010832	160
CG10425_OG0002500	494
CG10428_OG0001263_OG0	934
CG10431_OG0001914	91
CG10433_OG0006904	2759
CG10435_OG0002296_OG0	847
CG10444_OG0007082	446
CG10445_OG0001356	18
CG10459_OG0001605_OG0	3
CG10462_OG0009105	1367
CG10463_OG0009108	292
CG10466_OG0012145	124
CG10467_OG0010233	345
CG10469_OG0010232	75
CG10470_OG0009541	497
CG10472_OG0000811_OG0	346
CG10479_OG0010225	342
CG10481_OG0009114	0
CG10483_OG0010221	1342
CG10486_OG0010219	0
CG10492_OG0009544	1119
CG10494_OG0006908	158
CG10495_OG0009546	143
CG10505_OG0006927	8
CG10508_OG0010314	1171
CG10510_OG0003948	1
CG10513_OG0005163	250
CG10514_OG0005162	354
CG10516_OG0009998	242
CG10527_OG0002810_OG0	22572
CG10543_OG0006262	4086
CG10550_OG0000747	18790
CG10555_OG0008527	630
CG10561_OG0009552	4302
CG10565_OG0010321	5282
CG10576_OG0010200	3069
CG10581_OG0010326	238
CG10584_OG0010328	1152
CG10587_OG0000094_OG0	0
CG10587_OG0000094_OG1	0
CG10587_OG0000094_OG2	0
CG10589_OG0003950	0
CG10591_OG0010195	4
CG10597_OG0003317	3
CG10598_OG0011740	0
CG10600_OG0009530	3589
CG10602_OG0009532	4812
CG10616_OG0010838	1056
CG10621_OG0001911	162
CG10623_OG0001912	1914
CG10628_OG0009107	662
CG10631_OG0001241	3670
CG10646_OG0009949	258
CG10654_OG0009947	160
CG10657_OG0009951	87
CG10660_OG0010840	441
CG10663_OG0010839	1234
CG10669_OG0005156	402
CG10674_OG0010603	527
CG10680_OG0003577	4238
CG10681_OG0009950	208
CG10700_OG0011812	0
CG10702_OG0009548	422
CG10710_OG0010908	1018
CG10713_OG0010576	179
CG10725_OG0010574	0
CG10730_OG0000951	48
CG10731_OG0006517	397
CG10737_OG0006638	53625
CG10738_OG0010568	57
CG1074_OG0007339	594
CG10747_OG0009127	1779
CG10748_OG0011855_OG0	0
CG10749_OG0003913_OG0	0
CG10750_OG0009561	0
CG10752_OG0010150_OG0	0
CG10761_OG0008304	1
CG1077_OG0004263	1
CG10793_OG0003237	2
CG10795_OG0006915	528
CG10799_OG0003081	298
CG10801_OG0012112	4
CG10802_OG0008133	1330
CG10803_OG0008134	354
CG10804_OG0008132	174
CG10809_OG0010976	290
CG10814_OG0007257	50
CG10822_OG0007072	0
CG10839_OG0009144	0
CG10841_OG0002198_OG0	9
CG10853_OG0003980_OG0	0
CG10859_OG0009209	10
CG10862_OG0002017_OG1	5232
CG10863_OG0010486	3761
CG10863_OG0012194_OG0	40
CG10864_OG0005043	235
CG10866_OG0010485	353
CG10874_OG0003457	1143
CG10877_OG0002385_OG0	13
CG10887_OG0002183_OG0	0
CG10898_OG0002547	476
CG1090_OG0003105_OG0	272
CG10903_OG0002293_OG0	428
CG10904_OG0011634	299
CG10907_OG0001984_OG0	328
CG10909_OG0005022	0
CG10910_OG0006092	121
CG10911_OG0006095	85
CG10912_OG0000471	186
CG10914_OG0006109	302
CG10919_OG0001352	0
CG1092_OG0001161_OG0	451
CG10920_OG0007959	0
CG10927_OG0006710	58
CG10931_OG0006071	0
CG10932_OG0007954	2250
CG10934_OG0002756_OG0	1
CG10939_OG0005908	2214
CG10947_OG0009415	11259
CG10948_OG0009927	1043
CG10949_OG0009416	426
CG10950_OG0012279	0
CG10958_OG0001743	158
CG10959_OG0008299	58
CG10962_OG0007748	199
CG10970_OG0003173	8
CG10973_OG0012539	395
CG10979_OG0004244	752
CG10984_OG0009934	832
CG10996_OG0008249	0
CG11000_OG0004245	21
CG11007_OG0003037	455
CG11018_OG0007064	0
CG11029_OG0001270	20
CG1103_OG0003103_OG0	260
CG11030_OG0003728	834
CG11034_OG0001268	52
CG11035_OG0002292_OG0	1228
CG11041_OG0001654	89
CG11044_OG0007073	5729
CG1105_OG0004314	3021
CG11050_OG0009604	15154
CG11060_OG0006765	9
CG11068_OG0011716	8
CG11069_OG0004655	569
CG11076_OG0001759	1027
CG11077_OG0000549_OG0	341
CG11085_OG0008456	1
CG11089_OG0004653	775
CG11095_OG0003249	608
CG11099_OG0007074	1496
CG11103_OG0003250	545
CG11106_OG0012330	0
CG11109_OG0001964	272
CG11110_OG0006619	619
CG11123_OG0006752	314
CG11125_OG0006747	175
CG11127_OG0006744	927
CG1113_OG0004171	63
CG11131_OG0001957_OG0	10
CG11134_OG0003251	169
CG11141_OG0006745	825
CG11145_OG0006754	0
CG11147_OG0003729	13778
CG11149_OG0003730	7
CG11151_OG0008256	4010
CG11159_OG0006283	1
CG1116_OG0004164	1076
CG11162_OG0008263	0
CG11168_OG0004657	2270
CG11170_OG0006462	94
CG11178_OG0003327	518
CG11180_OG0006625	824
CG11191_OG0007189	899
CG11192_OG0007095	0
CG11200_OG0007088	2873
CG11211_OG0012938	9
CG11226_OG0012166_OG0	3
CG11227_OG0007505	0
CG1124_OG0002090	361
CG11241_OG0003815_OG0	187
CG11247_OG0009861	906
CG11248_OG0003830_OG0	301
CG11249_OG0009864	20
CG11251_OG0001998	0
CG11257_OG0007039	388
CG11263_OG0001789	0
CG11267_OG0011856	922
CG11269_OG0006458	1
CG11275_OG0002906	1755
CG11279_OG0003924_OG0	254
CG11286_OG0004361	0
CG1129_OG0002085	391
CG11291_OG0003029	7
CG11294_OG0007761	0
CG11298_OG0007031	0
CG11309_OG0010303	1464
CG11317_OG0012026	277
CG11318_OG0000756	5
CG11319_OG0009603	106
CG11327_OG0009628	10
CG11333_OG0002657_OG0	0
CG11334_OG0005804	1936
CG11342_OG0011920	54
CG11345_OG0011138	3
CG11349_OG0011131	2
CG11353_OG0011127	30
CG11356_OG0008477	17
CG11357_OG0011126	333
CG1136_OG0010499	1782
CG11367_OG0000806_OG0	98
CG11369_OG0011699	1
CG1137_OG0004303	13
CG11370_OG0003817_OG0	52
CG11377_OG0008723	446
CG11378_OG0007395	143
CG11379_OG0007397	0
CG11380_OG0007400	13
CG11381_OG0007402	7
CG11382_OG0007404	1
CG11384_OG0007396	1
CG1139_OG0004077	11
CG11391_OG0001026_OG0	35
CG11396_OG0010345	828
CG11398_OG0007405	150
CG11403_OG0007406	142
CG11404_OG0012169	0
CG11406_OG0006889	3
CG11409_OG0007766	63
CG11413_OG0011575	486
CG11414_OG0006019	2699
CG11417_OG0007590	770
CG1142_OG0012974	288
CG11425_OG0009823	947
CG11426_OG0009824	598
CG1143_OG0011104	3695
CG11436_OG0003200	178
CG11437_OG0009825	23
CG11438_OG0009826	258
CG11447_OG0004515	628
CG11449_OG0000981_OG1	3
CG11453_OG0001027_OG0	88
CG11454_OG0001792	401
CG11456_OG0003951	397
CG11459_OG0000135_OG1	115
CG1146_OG0011093	62117
CG11470_OG0000857	5
CG11474_OG0005934	1330
CG11475_OG0005935	19
CG11498_OG0001515	6
CG11504_OG0002630	551
CG11523_OG0009832	282
CG11529_OG0010828	373
CG11537_OG0010640	2843
CG11550_OG0002660	486
CG11560_OG0010817	323
CG11562_OG0008742	366
CG11563_OG0002662	287
CG11566_OG0007496	1
CG11570_OG0004027	0
CG11581_OG0008240	0
CG11583_OG0010538	291
CG11584_OG0008239	1
CG11585_OG0012335	3
CG11586_OG0010534	551
CG11590_OG0001741	364
CG11593_OG0010497	713
CG11594_OG0010492	1020
CG11596_OG0007629	1379
CG11601_OG0008739	553
CG11608_OG0000142_OG0	0
CG1161_OG0004180	2435
CG11617_OG0008731	1526
CG11619_OG0003864_OG0	386
CG11626_OG0011450	5
CG11629_OG0003739	0
CG11630_OG0009580	1
CG11634_OG0009583	0
CG11635_OG0007156	25
CG11638_OG0007387	104
CG11655_OG0001745_OG0	867
CG11656_OG0005013	8
CG11658_OG0010025	2044
CG11663_OG0012087	0
CG11664_OG0011395	0
CG11666_OG0012316	0
CG11668_OG0002452	55
CG11670_OG0005008	2
CG11672_OG0004805	15
CG11674_OG0008231	2
CG11679_OG0008511	388
CG11686_OG0002448_OG0	2515
CG11693_OG0004810	29
CG11694_OG0000225_OG0	0
CG11694_OG0000225_OG1	1
CG11695_OG0007879	911
CG11696_OG0007880	621
CG11698_OG0002319_OG0	1
CG11699_OG0007882	3373
CG11703_OG0002165_OG0	0
CG11710_OG0001691_OG0	740
CG1172_OG0004189	483
CG11722_OG0001391	509
CG11723_OG0003571	597
CG11726_OG0010048	0
CG11737_OG0001419_OG0	1421
CG11741_OG0001420_OG0	27
CG11752_OG0007995	5333
CG11755_OG0000851	137
CG11756_OG0007997	2
CG11760_OG0004826	717
CG11768_OG0004832	244
CG11771_OG0005200	4101
CG11777_OG0006309	209
CG11779_OG0004481	1953
CG11786_OG0012799	1
CG11788_OG0007083	106
CG11790_OG0005187	1595
CG11791_OG0012008	7564
CG11807_OG0003009_OG0	1696
CG11808_OG0006841	139
CG11811_OG0004058	455
CG11816_OG0008636	0
CG11835_OG0000264_OG0	6267
CG11835_OG0000264_OG1	12471
CG11837_OG0005082	145
CG11841_OG0005083	4443
CG11842_OG0000856_OG1	393
CG11843_OG0011490	626
CG11852_OG0002502_OG0	36
CG11854_OG0005171	26
CG11857_OG0005167	1236
CG11858_OG0005166	178
CG11878_OG0000055_OG0	0
CG11878_OG0000055_OG1	55
CG11878_OG0000055_OG2	1
CG11882_OG0005094	275
CG11883_OG0006313	2079
CG11885_OG0003355	223
CG11892_OG0005161	34
CG11893_OG0000039_OG2	659
CG11899_OG0005100	1495
CG11902_OG0005155	512
CG11906_OG0001618	422
CG11911_OG0008747	0
CG11912_OG0008746	8
CG11920_OG0005183	311
CG11927_OG0003556	544
CG11929_OG0011773	1
CG11961_OG0001155_OG0	1015
CG11964_OG0004848	411
CG11970_OG0004849	1220
CG11975_OG0004850	1006
CG11977_OG0012457_OG0	2
CG11980_OG0002337	698
CG11983_OG0004852	63
CG11986_OG0004855	125
CG11997_OG0004862	0
CG11999_OG0004179	669
CG12003_OG0004112	0
CG12004_OG0011286	2722
CG12009_OG0010662	9
CG12010_OG0010671	278
CG12011_OG0011025	1
CG12012_OG0010672	689
CG12016_OG0010666	589
CG12017_OG0010661	6
CG12020_OG0011042	0
CG12024_OG0011050	1502
CG12025_OG0011053	1988
CG12035_OG0011029	0
CG12038_OG0011331	96
CG12054_OG0000497	1370
CG12056_OG0003138	522
CG12057_OG0003139	5
CG12061_OG0000938_OG0	0
CG12065_OG0007412	3229
CG12069_OG0001519	1
CG12071_OG0011553	62
CG12071_OG0013484	122
CG12075_OG0007754	1451
CG1208_OG0004248	2704
CG12081_OG0007411	522
CG12084_OG0011296	3753
CG12091_OG0011293	15835
CG12093_OG0011111	1197
CG12096_OG0008559	723
CG12099_OG0011289	11314
CG12104_OG0011284	314
CG12105_OG0004111	2898
CG12106_OG0007586	91
CG12107_OG0006719	489
CG12111_OG0007413	47
CG12112_OG0012598_OG0	82
CG12115_OG0007587	0
CG12116_OG0008625	2029
CG12118_OG0007585	4465
CG12121_OG0007579	2002
CG12123_OG0003325	206
CG12128_OG0002879	459
CG12129_OG0002878	280
CG1213_OG0002105	502
CG12134_OG0006319	180
CG12147_OG0004192	0
CG12155_OG0003210	1117
CG12159_OG0002860	319
CG12164_OG0006760	2
CG12170_OG0002098	1763
CG12171_OG0004222	427
CG12173_OG0004172	222
CG12177_OG0008262	3601
CG1218_OG0002103	292
CG12182_OG0011099	188
CG12194_OG0008975	287
CG12204_OG0001687	200
CG12206_OG0008131	28
CG12209_OG0002818	1
CG12213_OG0002418	756
CG12219_OG0007713	845
CG12224_OG0000651_OG1	181
CG12231_OG0003119	0
CG12236_OG0008414	519
CG12237_OG0007424	1026
CG12239_OG0001754	312
CG12241_OG0001396	465
CG12253_OG0011818	65
CG12256_OG0004947	6
CG12259_OG0005539	413
CG12268_OG0005336	1237
CG1227_OG0004337	249
CG12278_OG0004413	3
CG12279_OG0004445	273
CG12288_OG0009457	29
CG12289_OG0010046	0
CG12290_OG0002618	3591
CG12299_OG0009634	586
CG12301_OG0001981	234
CG12307_OG0009694	0
CG1231_OG0011372	8
CG12316_OG0009955	771
CG12320_OG0005053	118
CG12321_OG0001064_OG0	784
CG12325_OG0002854	270
CG1233_OG0011370	1601
CG1234_OG0004335	573
CG12341_OG0002848	372
CG12343_OG0002853	1292
CG12344_OG0002855	885
CG12355_OG0012373	155
CG1236_OG0002100	711
CG12362_OG0000821_OG0	0
CG12374_OG0007223	0
CG12375_OG0009777	1484
CG12379_OG0008514	97
CG12384_OG0006229	1817
CG1239_OG0004237	141
CG12395_OG0001736	0
CG12398_OG0008359	1
CG12402_OG0002224_OG0	3
CG12420_OG0002594_OG0	13
CG12426_OG0005340	0
CG12438_OG0003802	0
CG12439_OG0009296	0
CG12446_OG0001786_OG0	0
CG12448_OG0009145	9
CG1246_OG0011105	40
CG12464_OG0011955	0
CG12470_OG0007846	8
CG12479_OG0008243	0
CG12480_OG0008242	0
CG12481_OG0008237	0
CG12490_OG0000233_OG1	0
CG12496_OG0007599	0
CG12498_OG0008105	0
CG12499_OG0002285_OG0	580
CG12502_OG0011339	20
CG12507_OG0008176	0
CG12511_OG0009568	0
CG12516_OG0005410	0
CG12517_OG0009649	0
CG12520_OG0010149	108
CG12521_OG0012944	0
CG12531_OG0008272	120
CG12535_OG0008128	5
CG12539_OG0008363	0
CG12540_OG0008220	0
CG12541_OG0007825	196
CG12560_OG0012234	421
CG12567_OG0012740	1274
CG12576_OG0001784_OG0	3801
CG12581_OG0001679_OG0	5970
CG12589_OG0011424	0
CG12590_OG0011977	0
CG12594_OG0005596	58
CG12607_OG0011139	1
CG12609_OG0008677	0
CG12617_OG0003653	0
CG12620_OG0009462	0
CG12637_OG0008050	0
CG12643_OG0007518	89
CG1265_OG0010531	3295
CG12655_OG0000445_OG2	4
CG12659_OG0007410	35
CG12661_OG0007749	0
CG12662_OG0007747	2
CG12672_OG0007868	75
CG12674_OG0003570	0
CG12679_OG0001731_OG0	0
CG12680_OG0001718	1
CG12682_OG0012323	2
CG12691_OG0007931	0
CG12692_OG0000634_OG0	0
CG12693_OG0012106	0
CG12698_OG0008169	1
CG12699_OG0000230_OG1	0
CG12702_OG0001192	32
CG12708_OG0000271_OG0	24
CG12708_OG0000271_OG0.2	714
CG1271_OG0010635	637
CG12713_OG0003881_OG0	47
CG12716_OG0008438	2
CG12723_OG0008557	6
CG12728_OG0000928_OG0	215
CG12729_OG0011725	10
CG1273_OG0010536	30
CG12730_OG0007375	684
CG12744_OG0000893	29
CG12746_OG0004208	3292
CG1275_OG0011072	1669
CG12768_OG0001283_OG0	269
CG12769_OG0007187	183
CG12773_OG0003140	1103
CG12782_OG0012281	3
CG12783_OG0000743_OG0	11
CG12784_OG0005236	0
CG12795_OG0008825	453
CG12811_OG0002240	678
CG12817_OG0002595_OG0	37
CG12818_OG0004897	257
CG12822_OG0001599	1665
CG12825_OG0001130_OG1	436
CG12826_OG0002951	8
CG12828_OG0011622	0
CG12831_OG0011623_OG0	0
CG12836_OG0002963_OG0	51
CG12848_OG0006045	390
CG12849_OG0011577	0
CG12851_OG0005862	107
CG12857_OG0006163	4
CG12860_OG0006154	0
CG12861_OG0006153	0
CG12862_OG0011585_OG0	0
CG12863_OG0011584	168
CG12866_OG0002772	0
CG12868_OG0001564	1739
CG12869_OG0006145	39
CG12869_OG0006146	10
CG12877_OG0001472_OG0	1552
CG1288_OG0001350	0
CG12880_OG0005345	24
CG12883_OG0001474	129
CG12885_OG0001477	403
CG12895_OG0006308	1933
CG12909_OG0002821	152
CG12910_OG0006305	51
CG12911_OG0006304	35
CG12914_OG0002819	0
CG12917_OG0002815	6
CG12920_OG0006291	0
CG12926_OG0006349	488
CG12929_OG0006357	124
CG12934_OG0006315	6
CG12935_OG0002846	132
CG12942_OG0001596_OG0	229
CG12945_OG0004570	1869
CG12947_OG0004568	65
CG12948_OG0004558	252
CG12963_OG0001641_OG0	0
CG12964_OG0002996_OG0	8
CG12970_OG0006808	7
CG12971_OG0010294	15
CG12974_OG0010307	47
CG12983_OG0010332	2
CG12984_OG0003949	1
CG12985_OG0000915	29
CG12986_OG0011685	0
CG1299_OG0000523_OG0	8509
CG12990_OG0007696	3
CG12991_OG0007703	1816
CG12992_OG0011688	24
CG12994_OG0007707	8
CG12995_OG0008599	6
CG12998_OG0011739	3
CG13000_OG0011738	0
CG13001_OG0008580	160
CG13002_OG0008577	765
CG13003_OG0008572	4547
CG13004_OG0008570	288
CG13005_OG0008567	120
CG13008_OG0008305	3
CG13010_OG0003260	36
CG13012_OG0008317	1181
CG13014_OG0008547	263
CG13016_OG0006536	387
CG13018_OG0006537	278
CG13021_OG0003241	2
CG13022_OG0010698	96
CG13023_OG0010699	21
CG13024_OG0010708	154
CG13026_OG0010716	1536
CG13028_OG0004010	1
CG13031_OG0012200	293
CG13032_OG0004014_OG0	0
CG13033_OG0010736	0
CG13038_OG0010761	0
CG13039_OG0010762	0
CG1304_OG0000265_OG0	0
CG1304_OG0000265_OG1	0
CG13040_OG0010763	0
CG13041_OG0000280_OG0	2
CG13041_OG0000280_OG0.2	0
CG13042_OG0010767	81
CG13043_OG0000281_OG0	2
CG13043_OG0000281_OG1	16
CG13044_OG0010768	1
CG13045_OG0000814	0
CG13046_OG0010771	0
CG13047_OG0010772	5
CG13048_OG0010773	2
CG13049_OG0010774	16
CG13051_OG0011898	24
CG13053_OG0010778	0
CG13054_OG0010779	0
CG13055_OG0010780	14
CG13056_OG0010757	11
CG13058_OG0004021	0
CG13059_OG0010764	0
CG13062_OG0010766	9
CG13064_OG0010775	0
CG13065_OG0010776	90
CG13066_OG0012201	1
CG13068_OG0002030_OG1	10
CG13069_OG0004022	22
CG1307_OG0004308	1472
CG13070_OG0012202	0
CG13071_OG0011899	0
CG13073_OG0012731_OG0	34
CG13074_OG0010797	29
CG13075_OG0000216_OG0	12
CG13075_OG0000216_OG1	12
CG13077_OG0009097	406
CG13078_OG0003575_OG0	0
CG13081_OG0003574	1
CG13082_OG0009094	78
CG13083_OG0009084	0
CG13084_OG0009083	0
CG13085_OG0001922	40
CG13086_OG0003709	78
CG13088_OG0001266	69
CG1309_OG0010533	2452
CG13096_OG0003720	320
CG13097_OG0001923	411
CG13101_OG0009304	606
CG13102_OG0009298	0
CG13108_OG0009295	13
CG13110_OG0011792	0
CG13113_OG0001247_OG0	1
CG13114_OG0009279	1
CG13116_OG0001878	1256
CG13123_OG0001877	95
CG13124_OG0003502	80780
CG13126_OG0003515	477
CG13127_OG0001844	0
CG13131_OG0000790_OG0	0
CG13133_OG0003525	1568
CG1314_OG0011674	9
CG13144_OG0009363	97
CG13148_OG0007214	8
CG13151_OG0006215	152
CG13154_OG0006206	5
CG13155_OG0006196	6
CG13157_OG0002779	11
CG1316_OG0000430_OG0	1673
CG13168_OG0006184	1
CG1317_OG0011084	6789
CG13170_OG0006182	0
CG13171_OG0006180	0
CG13177_OG0012831	958
CG13185_OG0002928	649
CG13186_OG0006594	0
CG13192_OG0006567	850
CG13193_OG0006565	0
CG13196_OG0006560	4
CG13197_OG0006563	1073
CG13202_OG0001123_OG0	6
CG13203_OG0006235	120
CG13204_OG0006233	4132
CG13215_OG0002793_OG0	11
CG13216_OG0001568_OG0	0
CG13218_OG0002791_OG0	0
CG13220_OG0001573_OG0	3261
CG13223_OG0001571_OG0	0
CG13226_OG0002794_OG0	20
CG13227_OG0006218_OG0	0
CG13228_OG0011587_OG0	0
CG13229_OG0002786_OG0	22
CG13229_OG0002787_OG0	1474
CG13231_OG0006217	6
CG13239_OG0009815	23
CG1324_OG0007509	0
CG13243_OG0009147	1
CG13247_OG0010378	147
CG13248_OG0010371	189
CG13250_OG0011870	15
CG13251_OG0010355	136
CG13252_OG0003952	1607
CG13258_OG0009399	75
CG13272_OG0008882	0
CG13280_OG0008881	0
CG13282_OG0008887	85
CG13285_OG0010583	92
CG13287_OG0010216	6
CG13288_OG0010220	5
CG13293_OG0003937	143
CG13295_OG0010231	1315
CG13297_OG0010242	2
CG13299_OG0011864	0
CG13300_OG0003943	19
CG13305_OG0011196	20
CG13306_OG0011204	605
CG13308_OG0004102	0
CG13309_OG0011211	0
CG13310_OG0011207	0
CG13312_OG0011210	0
CG13313_OG0004105_OG0	0
CG13314_OG0011224	4
CG13315_OG0011237	1211
CG13318_OG0004834	22
CG13319_OG0006667	235
CG13321_OG0006673	75
CG13326_OG0006545	0
CG13330_OG0007271	0
CG13331_OG0007273	133
CG13332_OG0007274	153
CG13334_OG0007281	1
CG13337_OG0011662	20
CG13339_OG0007296	563
CG13344_OG0007304	424
CG13358_OG0007351	12
CG13359_OG0012499	1
CG13360_OG0010145	259
CG13361_OG0003189	0
CG13362_OG0007862	1
CG13364_OG0001174_OG0	15
CG13365_OG0007831	1194
CG13367_OG0003188_OG0	1289
CG13369_OG0003181	1936
CG13375_OG0007847	7
CG13377_OG0007849	2230
CG13380_OG0010135	0
CG13384_OG0003473	1038
CG13385_OG0012520	0
CG13386_OG0003471	2
CG1339_OG0006721	3
CG13390_OG0003479	512
CG13392_OG0003476	291
CG13397_OG0003469	150
CG13398_OG0003468	346
CG13403_OG0008236	8
CG13404_OG0008224	71
CG13405_OG0011376	8
CG13407_OG0004768	0
CG13408_OG0004770	51
CG13409_OG0004775	285
CG13423_OG0007099	12
CG13426_OG0011654	4
CG13427_OG0003049	87
CG13428_OG0007100	162623
CG13430_OG0001658	340
CG13436_OG0006622	57
CG13437_OG0006285	108
CG13438_OG0006243	0
CG1344_OG0012226	174
CG13442_OG0006244	0
CG13443_OG0006248	0
CG13445_OG0003880	0
CG13449_OG0009980	35
CG13454_OG0003875_OG0	0
CG13455_OG0009966	1
CG13457_OG0001288	0
CG13458_OG0004037	4107
CG13460_OG0010841	6
CG13465_OG0000343_OG0	0
CG13471_OG0004048	0
CG13473_OG0010860	0
CG13474_OG0004049	0
CG13476_OG0012898	1
CG13481_OG0000339_OG0	16
CG13481_OG0000339_OG1	0
CG13484_OG0010886	209
CG13488_OG0001544_OG1	15
CG13492_OG0005946	18
CG13501_OG0005936	1
CG13502_OG0005931	125
CG13502_OG0012991	12
CG13506_OG0007028	9614
CG13510_OG0006998	120
CG13511_OG0006997	10
CG13516_OG0006995	242
CG13526_OG0006986	0
CG13527_OG0006984	1
CG13531_OG0006978	1105
CG13532_OG0006975	78
CG13538_OG0005981	0
CG13539_OG0012044	0
CG1354_OG0007555	1293
CG13541_OG0012280	0
CG13544_OG0005976	0
CG13545_OG0012580	5
CG13551_OG0000540_OG1	208
CG13551_OG0012048	963
CG13557_OG0012477	0
CG13558_OG0001556	0
CG13559_OG0012047	12
CG13561_OG0011643	1
CG13562_OG0011631	61
CG13575_OG0006892	16
CG13577_OG0001150_OG0	0
CG13578_OG0006898	227
CG13579_OG0006013	28
CG1358_OG0006724	114
CG13581_OG0002746	0
CG13585_OG0011574	2373
CG13587_OG0006025	1
CG13594_OG0006033	65
CG13599_OG0005537	6
CG1360_OG0006725	65
CG13601_OG0005534	749
CG13603_OG0005332	1941
CG13605_OG0005319	965
CG13606_OG0005306	138
CG13607_OG0005318	478
CG13609_OG0012982	10
CG13613_OG0005278	0
CG13614_OG0002525_OG0	0
CG13615_OG0002524	0
CG13616_OG0005272	29
CG13618_OG0005267	50
CG13622_OG0005268	6
CG13623_OG0005265	920
CG13625_OG0004618	666
CG13627_OG0004629	63
CG13630_OG0004630	1488
CG13631_OG0004635	1628
CG13634_OG0004637	8
CG13641_OG0004650	25
CG13643_OG0002274	41
CG13653_OG0002504	1
CG13654_OG0005174	109
CG13663_OG0011496	412
CG13667_OG0004090_OG0	347
CG13670_OG0011168	34
CG13671_OG0004086_OG0	513
CG13675_OG0000560_OG2	4
CG13676_OG0003984	74
CG13678_OG0000129_OG3	17
CG1368_OG0008241	4
CG13685_OG0010463	171
CG13689_OG0008772	94
CG13690_OG0008752	9
CG13692_OG0008754	42
CG13698_OG0010125	706
CG13699_OG0003907_OG0	1
CG13705_OG0010610	15
CG13707_OG0010613	410
CG13708_OG0010614	158
CG1371_OG0006292	1278
CG13711_OG0010618	0
CG13712_OG0010619	0
CG13713_OG0010620	1
CG13716_OG0010627	1
CG13720_OG0004084	0
CG13721_OG0012208	2
CG13722_OG0011130	206
CG13723_OG0010915	0
CG13724_OG0010917	0
CG13725_OG0010918	0
CG13727_OG0004055	0
CG13728_OG0010923	1
CG13731_OG0011910	37
CG13733_OG0010089	5
CG13738_OG0011907	44
CG13739_OG0002891	5
CG13743_OG0006405	133
CG13744_OG0006409	0
CG13747_OG0006408	0
CG13748_OG0006626	2
CG13751_OG0001660_OG0	967
CG13760_OG0007606	381
CG13766_OG0009602	285
CG13771_OG0009612	0
CG13775_OG0003750_OG0	154
CG13784_OG0000956_OG0	515
CG13786_OG0003631	1
CG13796_OG0001883_OG0	1145
CG13801_OG0000219_OG0	0
CG13801_OG0000219_OG1	0
CG13806_OG0011077	18
CG13807_OG0011075	541
CG13810_OG0011066	5
CG13813_OG0010189	0
CG13829_OG0011464	2
CG13833_OG0004687	14816
CG13837_OG0002276	0
CG13838_OG0011993	3
CG13841_OG0004694	840
CG13842_OG0004706	73
CG13847_OG0004737	3
CG13850_OG0004743	1568
CG13855_OG0004744	149
CG13856_OG0004745	355
CG13857_OG0004746	24
CG13862_OG0004760	1
CG13868_OG0007089	26517
CG13868_OG0013578	4677
CG13869_OG0007075	2
CG1387_OG0008528	1
CG13870_OG0007093	69
CG13871_OG0003047	1
CG13872_OG0007071	4
CG13875_OG0011381	142
CG13876_OG0001334_OG0	232
CG13877_OG0011937	106
CG13884_OG0000403_OG0	0
CG13887_OG0011343	5905
CG13891_OG0002060	4
CG13893_OG0011360	933
CG13894_OG0004129	110
CG13895_OG0004128	545
CG13901_OG0011344	279
CG13907_OG0011337	5932
CG13912_OG0011325	80
CG13917_OG0011285	9130
CG13919_OG0011274	207
CG13920_OG0011271	4451
CG13921_OG0011032	62
CG13924_OG0011054	90
CG13926_OG0011282	218
CG13928_OG0011279	455
CG13930_OG0011024	16
CG13931_OG0004073	14
CG13933_OG0011036	1651
CG13937_OG0011056	5339
CG13949_OG0003375	19
CG13950_OG0003376	47
CG13954_OG0006374	49
CG13955_OG0002890_OG0	63
CG13962_OG0012240	0
CG13970_OG0009133_OG0	0
CG13972_OG0005361	14
CG13983_OG0002696	0
CG13991_OG0000661_OG1	0
CG13992_OG0002070_OG0	2
CG13994_OG0011942	348
CG13995_OG0000538_OG0	98
CG13999_OG0000662_OG0	52
CG14005_OG0001926	407
CG14006_OG0001927	2
CG14007_OG0009567	71
CG14011_OG0003731	0
CG14013_OG0003734	0
CG14014_OG0009443	0
CG14015_OG0009446	129
CG14017_OG0003733	0
CG14020_OG0003686	53
CG14022_OG0008831	4236
CG14024_OG0003410_OG0	33
CG14034_OG0008836	10
CG14036_OG0008842	0
CG14042_OG0001816	128
CG14043_OG0003425	641
CG14044_OG0008964	42
CG14050_OG0000684	42
CG14052_OG0007777	30
CG14053_OG0012099	0
[truncated: 9,910 more rows]
