# Supplementary material for: Evolution of chemosensory tissues and cells across ecologically diverse Drosophilids
Source: Nat Commun. 2024 Feb 5;15:1047. doi: 10.1038/s41467-023-44558-4 (PMC10844241; doi:10.1038/s41467-023-44558-4)
Supplement: Supplementary file 18 — Supplementary Data 15 [file 41467_2023_44558_MOESM18_ESM.zip › all_count_tables_renamed/EREF1FP_counts_trim_genes_FBids_1_1_sorted.txt]

128up_OG0006588	869
14-3-3epsilon_OG0002478	7487
14-3-3epsilon_OG0001126_OG1	19884
140up_OG0004534	511
18w_OG0003044	1511
26-29-p_OG0010897	9187
2mit_OG0000576_OG0	26
5-HT1A_OG0006644	103
5-HT1B_OG0006647	123
5-HT2A_OG0000287_OG0	40
5-HT2B_OG0011472	75
5-HT7_OG0005777	89
5PtaseI_OG0005188	592
7B2_OG0004187	455
a_OG0006460	1902
a10_OG0010691	5
a5_OG0009037	38
a6_OG0007651	448
AANATL2_OG0003640	270
AANATL4_OG0000091_OG1	0
AANATL7_OG0007605	2
Aasdh_OG0001831	274
Aatf_OG0001947	588
aay_OG0011265	7730
ab_OG0009683	116
ab_OG0009684	29
ABCB7_OG0011281	2686
Pmp70_OG0003257	7881
Abd-B_OG0005000	0
Abi_OG0002227_OG0	719
Abl_OG0010722	2974
abo_OG0009656	576
Abp1_OG0010565	642
abs_OG0003097	456
ac_OG0007843	0
Ac13E_OG0008321	2597
Ac3_OG0009573	141
Ac78C_OG0010320	231
Acam_OG0000252_OG0	0
Acam_OG0000252_OG1	0
Acam_OG0005131	0
CG9149_OG0011313	667
Acbp1_OG0009246	589
Acbp2_OG0010415	2322
Acbp4_OG0000311_OG0	1
Acbp4_OG0000311_OG1	0
Acbp6_OG0010414	33
ACC_OG0007193	15229
AcCoAS_OG0000812	12392
Ace_OG0000652_OG0	711
Acer_OG0000953_OG0	19886
Acer_OG0003808	5119
Acf_OG0002671	1067
Achl_OG0002770	98
acj6_OG0008333	9
acj6_OG0008334	43
Ack_OG0010507	3726
Ack-like_OG0006546	808
Acn_OG0009540	2653
CG5009_OG0006075	4727
Acox57D-d_OG0006913	84
Acox57D-p_OG0001151	1128
Acp1_OG0009317	119
Acp32CD_OG0009664	0
Acp65Aa_OG0003939	19
Acph-1_OG0001513	316
CG12512_OG0008829	3038
CG18155_OG0007972	25
Acsl_OG0007133	12716
Act42A_OG0000022_OG0	1179
Act42A_OG0000022_OG1	2234
Act42A_OG0000022_OG3	180926
Act42A_OG0000022_OG4	10771
Act42A_OG0000022_OG5	1716
Actn_OG0003148_OG0	42143
Actn3_OG0011403_OG0	0
ACXB_OG0000046_OG0	0
ACXB_OG0000046_OG1	0
ACXB_OG0000046_OG2	0
ACXB_OG0000046_OG2.2	0
ACXD_OG0004078_OG0	59
Acyp_OG0009408	0
Acyp2_OG0011498	485
Ada_OG0002342	72
Ada1-2_OG0003777_OG0	182
Ada2a_OG0005051	76
Ada2b_OG0004799	372
Ada3_OG0007872	780
AdamTS-A_OG0005247	6448
AdamTS-A_OG0012010	226
AdamTS-B_OG0008089	788
Adar_OG0007649	968
Adat1_OG0003596	42
Adck1_OG0006032	510
Adck5_OG0010063	1386
ADD1_OG0006579	529
Adf1_OG0001636_OG0	354
Adgf-A_OG0001991_OG0	0
Adgf-A_OG0003900	3338
Adgf-A2_OG0010109	44
Adgf-B_OG0010108	245
Adgf-C_OG0001030_OG0	519
Adgf-D_OG0002208_OG0	1410
Adgf-E_OG0006152	3
Adh_OG0003395_OG0	20
Adi1_OG0010940	2038
AdipoR_OG0004727	10571
CG3809_OG0004951	0
AdenoK_OG0003918_OG0	2963
Ady43A_OG0002958	3446
AdoR_OG0005733	509
adp_OG0006108	895
AdSS_OG0000854_OG0	15363
Aduk_OG0004873	549
Ae2_OG0010984	4008
CG6512_OG0010913	5803
aft_OG0006080	289
Afti_OG0005567	550
Ag5r_OG0008212	388
Ag5r2_OG0008213	7
AGBE_OG0007237	8414
AgmNAT_OG0001753	186
ago_OG0010530	2652
AGO1_OG0007307	2964
AGO2_OG0000119_OG0	6115
Agpat1_OG0008448	192
Agpat2_OG0003465	726
Agpat3_OG0004018	2237
Agpat4_OG0004019_OG0	1712
ADPS_OG0002932	1847
agt_OG0001016_OG0	36
Spat_OG0007723	2014
Ahcy_OG0001195_OG0	2696
AhcyL1_OG0011110	2840
AIF_OG0001225	907
AIMP1_OG0007108	1069
AIMP2_OG0009977	1375
AIMP3_OG0005998	347
Adk1_OG0010829	5722
Adk3_OG0005467	605
Ak6_OG0007201	169
Akap200_OG0000367_OG0	1622
Akh_OG0010512	2
AkhR_OG0009627	862
akirin_OG0010441	1538
Akr1B_OG0001292	6315
Akt1_OG0005415	3369
al_OG0008749	76
Aladin_OG0007570	274
AlaRS_OG0003477	3224
AlaRS-m_OG0010596	1436
Alas_OG0006853	6026
alc_OG0006389	3873
Ald1_OG0005647	143096
Ald2_OG0005645	1
Aldh_OG0003615	18449
Aldh-III_OG0006742	8415
Aldh7A1_OG0003841_OG0	134
Alg-2_OG0001588_OG0	1216
Alg1_OG0002607_OG0	1568
Alg10_OG0000709_OG0	214
Alg11_OG0012170	1107
CG8412_OG0004562	2179
Alg14_OG0001194_OG0	132
Alg2_OG0010641	777
Alg3_OG0003012	59
Alg3_OG0006966	405
CG5287_OG0001281	398
CG5287_OG0003790	407
Alg9_OG0005173	348
Alh_OG0004317	1453
Alh_OG0004319	901
Alh_OG0011430	255
alien_OG0009301	1742
ALiX_OG0005343	8082
Alk_OG0006414	3186
CG12179_OG0001176_OG0	58
Alp1_OG0010289	21
Alp10_OG0010194	1745
Alp11_OG0008522	102
Alp12_OG0003717	1037
Alp13_OG0001034	45
Alp2_OG0000261_OG0	2
Alp2_OG0000261_OG1	1
Alp4_OG0005779	8532
Alp6_OG0006360	59
Alp7_OG0003030	0
Alp9_OG0003931	1050
alph_OG0000083_OG0	160
alph_OG0005113	3265
alpha-Catr_OG0006852	354
alpha-Est1_OG0004357	1897
alpha-Est10_OG0004350	3000
alpha-Est2_OG0000314	1802
alpha-Est3_OG0004356	1597
alpha-Est6_OG0004354	4
alpha-Est7_OG0001351	8447
alpha-Est8_OG0004352	1713
alpha-Est9_OG0004351	1706
alpha-Man-Ia_OG0003130	237
alpha-Man-Ia_OG0003131	1068
alpha-Man-Ia_OG0001168	899
alpha-Man-Ib_OG0005087	465
alpha-Man-Ic_OG0011549	4
alpha-Man-IIa_OG0004878	979
alpha-Man-IIb_OG0005229	760
alpha-PheRS_OG0008296	1062
alpha-Spec_OG0011040	49824
alpha4GT1_OG0000948	521
alphaCOP_OG0011275	6842
alphaSnap_OG0010384	2616
alphaTub67C_OG0010998	1
Alr_OG0008278	504
alrm_OG0002498	18
Als2_OG0009863	2740
alt_OG0004894	4135
aly_OG0004083	1
Ama_OG0002112	26
Amacr_OG0009433	930
amd_OG0001918	4472
Amnionless_OG0008741	6
amon_OG0011540	319
amos_OG0003702_OG0	0
AMPdeam_OG0008245	7343
Amph_OG0007204	13983
AMPKalpha_OG0001698	10033
Amt_OG0004607	148
Amun_OG0008385	3154
amx_OG0007575	338
Amy-p_OG0000157_OG0	0
Amy-p_OG0000157_OG0.2	22
Amyrel_OG0006416	4
ana_OG0006403	32
ana1_OG0002269	680
ana2_OG0007120	140
ana3_OG0006194	41
Ance-2_OG0003658	127
Ance-3_OG0001891_OG0	1013
Ance-3_OG0009407	590
Ance-4_OG0006406	1684
Ance-5_OG0005870	737
anchor_OG0010100	2074
Andorra_OG0011741	0
Ank2_OG0010460	1902
Ankle2_OG0000780	2002
l(2)35Be_OG0003404_OG0	159
anox_OG0007490	1305
Ant2_OG0008041	66
antdh_OG0008007	2449
Antp_OG0002113	247
antr_OG0007227	23
AnxB10_OG0008082	7733
AnxB11_OG0008196	2874
AnxB9_OG0004410	23942
aop_OG0003458	2119
aos_OG0010741	1337
Aos1_OG0002145_OG0	364
AOX1_OG0005242	12319
AOX2_OG0000143_OG0	6620
AOX2_OG0000143_OG1	9
AOX4_OG0001465	16
ap_OG0005832	815
AP-1-2beta_OG0008273	4621
AP-1gamma_OG0007680	4160
AP-1mu_OG0005553	1790
AP-1sigma_OG0005334	2056
AP-2alpha_OG0008751	2344
AP-2mu_OG0004736	1780
AP-2sigma_OG0004385	706
Apc_OG0005387	2393
APC10_OG0005888	219
Apc2_OG0005308	303
APC4_OG0003171_OG0	267
APC7_OG0001703	51
ApepP_OG0000963	1066
aph-1_OG0003552_OG0	439
aPKC_OG0006607	304
aPKC_OG0006608	1252
aPKC_OG0006609	135
Aplip1_OG0011323	185
apn_OG0002443_OG0	0
apolpp_OG0012638	71786
app_OG0010830	919
APP-BP1_OG0010070	255
Appl_OG0007834	1650
Aprt_OG0004075	457
Aps_OG0010085	2489
apt_OG0002733	788
CG18815_OG0010034	2835
AQP_OG0007242	2908
aqrs_OG0005393	0
aqz_OG0001049_OG1	9750
ara_OG0009939	13
aralar1_OG0001518	5897
Arc1_OG0002768_OG0	10198
Arc2_OG0006127	879
Arc42_OG0001370_OG0	1530
Archease_OG0002289_OG0	300
Arf51F_OG0006831	1651
Arf79F_OG0012164	6896
ArfGAP1_OG0010836	1642
ArfGAP3_OG0003816_OG0	2243
Arfip_OG0005451	445
Arfrp1_OG0007681	253
arg_OG0003183	236
arg_OG0007835	160
Argk_OG0011233	151031
Argk_OG0011925	6426
Argl_OG0009800	921
CG31469_OG0002209_OG0	423
ArgRS_OG0008151	1191
ArgRS-m_OG0004367	388
ari-1_OG0007878	2910
ari-2_OG0003028	1818
Arl1_OG0010003	797
Arl2_OG0004816	131
Arl5_OG0011164	453
Arl6_OG0007042	66
Arl6IP1_OG0004993	579
Arl8_OG0004797	1339
arm_OG0007636	10225
armi_OG0002027	186
Arp1_OG0004441	3123
Arp10_OG0007423	1414
Arp2_OG0001770	1621
Arp3_OG0010555	1408
Arp5_OG0001448_OG0	240
Arp53D_OG0011600	0
Arp6_OG0008512	234
Arp8_OG0007614	677
Arpc1_OG0009187	2715
Arpc2_OG0009417	1500
Arpc3A_OG0005226	846
Arpc3B_OG0008590	83
Arpc4_OG0008719	981
Arpc5_OG0008957	414
arr_OG0007264	1413
Arr1_OG0009490	602
Arr2_OG0004099	1701
Ars2_OG0005840	4533
Art1_OG0004911	708
Art2_OG0008773	0
Art3_OG0004604	363
Art4_OG0004574	224
Art6_OG0004528_OG0	0
Art7_OG0001547_OG0	601
Art8_OG0009662	185
Art9_OG0002219_OG0	0
Arts_OG0000486_OG0	2135
aru_OG0003377	5392
Arv1_OG0013036	75
arx_OG0009914	33
Asap_OG0007180	2338
Asator_OG0002682_OG1	1092
Asciz_OG0010646	79
ase_OG0007840	4
asf1_OG0009889	350
ash1_OG0000982_OG0	222
ash2_OG0004623	957
Ask1_OG0004518	3966
asl_OG0004217	89
AsnRS_OG0003707	3454
AsnRS-m_OG0006452	235
AsnS_OG0000992	54
asp_OG0004633	7
Asph_OG0006509	17221
ASPP_OG0006932	5497
CG9572_OG0008488	19210
AspRS_OG0006665	3337
AspRS-m_OG0008886	2056
asrij_OG0006972	1068
asRNA:CR31429_OG0002339_OG0	208
asRNA:CR42743_OG0003772_OG0	1
asRNA:CR43299_OG0012338_OG0	0
asRNA:CR43426_OG0012535_OG0	0
asRNA:CR43454_OG0002277_OG0	158
asRNA:CR43463_OG0001607_OG0	214
asRNA:CR43809_OG0003675_OG0	427
asRNA:CR44106_OG0002406_OG0	17
asRNA:CR44169_OG0002969_OG0	74
asRNA:CR44179_OG0001455_OG0	1777
asRNA:CR44372_OG0000331_OG0	3
asRNA:CR44372_OG0000331_OG1	2
asRNA:CR44894_OG0012090_OG0	0
asRNA:CR45044_OG0005605_OG0	21
asRNA:CR45195_OG0000203_OG0	407
asRNA:CR45195_OG0000203_OG1	1894
asRNA:CR45350_OG0001645_OG0	1547
asRNA:CR45943_OG0010336	271
asRNA:CR46029_OG0000226_OG0	1
asRNA:CR46029_OG0000226_OG1	0
asRNA:CR46139_OG0003106_OG0	40
asRNA:CR46246_OG0011916	2
asRNA:CR46354_OG0002193_OG0	336
asRNA:CR46473_OG0000925_OG0	5
Ass_OG0001346	368
ast_OG0003560	524
AstA_OG0004634	19
AstA-R1_OG0000689	9
AstA-R2_OG0005396	40
AstC_OG0009668	0
AstC-R1_OG0010134	28
AstC-R2_OG0001295_OG0	23
AstCC_OG0009669	0
asun_OG0002419_OG0	210
Asx_OG0006138	1661
Atac1_OG0003748_OG0	357
Atac2_OG0009508	288
Atac3_OG0000828	457
Tat_OG0001330	1610
Ate1_OG0003045	1855
Atet_OG0003384	2442
Atf-2_OG0006059	485
Atf3_OG0007763	3373
Atg1_OG0009929	200
Atg1_OG0009931	2253
Atg10_OG0001598	111
Atg101_OG0008681	1123
Atg12_OG0011904	254
Atg13_OG0004817	1238
Atg14_OG0005089	1078
Atg16_OG0005703	849
Atg17_OG0004232	5499
Atg18a_OG0011152	2678
Atg18b_OG0001271_OG0	1844
Atg2_OG0011112	6732
Atg3_OG0009922	1801
Atg4a_OG0009014	1589
Atg4b_OG0005256	774
Atg5_OG0007974	659
Atg6_OG0005323	636
Atg7_OG0006714	784
Atg8a_OG0008043	15852
Atg8b_OG0005571	29
Atg9_OG0006487	2754
atilla_OG0011822	17137
atk_OG0010362	9
atl_OG0001399	12016
atms_OG0004154	894
ato_OG0004804	0
Atox1_OG0012695	1197
ATP6AP2_OG0004869	14978
ATP7_OG0008369	4426
ATP8A_OG0007260	9033
ATP8A_OG0007261	50
Atpalpha_OG0002140	31430
ATPCL_OG0006680	13133
ATPsynB_OG0010987	19678
ATPsynbeta_OG0005823	87100
ATPsynbetaL_OG0001317	18
ATPsynC_OG0005792	43923
ATPsynCF6_OG0005500	9988
ATPsynCF6L_OG0010605	0
ATPsynD_OG0004477	15072
ATPsyndelta_OG0007526	12239
ATPsynE_OG0005568	9749
ATPsynG_OG0009657	8654
ATPsyngamma_OG0005690	24977
ATPsynGL_OG0009315	0
ATPsynO_OG0012619	14281
AttC_OG0000164_OG0	1036
AttC_OG0007258	2386
AttD_OG0004890	13
Atu_OG0002096	1124
Atx-1_OG0012102	16
Atx2_OG0011501	8287
Atxn7_OG0003444	732
aub_OG0000482_OG0	13
aurA_OG0004964	8
aurB_OG0009647	24
aust_OG0001881	5
aux_OG0003096_OG0	1863
ave_OG0006159	141
Aven_OG0003291	435
awd_OG0002664	11820
Awh_OG0010478	106
axed_OG0010262	428
Axn_OG0005720	1106
axo_OG0003993	686
axo_OG0010625	406
axo_OG0010626	821
axo_OG0010628	89
Axs_OG0008319	1364
Axud1_OG0003447	1014
az2_OG0006736	121
azot_OG0000210_OG0	0
azot_OG0000210_OG1	1
b_OG0009189	1403
B-H1_OG0000267_OG0	445
B-H1_OG0000267_OG1	249
B4_OG0009202	4313
B52_OG0001376_OG0	3787
b6_OG0007653	720
B9d1_OG0005246	422
B9d2_OG0005830	19
bab1_OG0011327	59
bab1_OG0011328	64
bab2_OG0011326	3674
babo_OG0006628	937
babos_OG0007027	3174
Bacc_OG0008947	15922
Bace_OG0000801_OG0	5
baf_OG0003792	1277
bai_OG0005189	2577
Balat_OG0007229	2
Baldspot_OG0010721	10179
ball_OG0001092_OG1	126
bam_OG0005170	0
bap_OG0001358_OG0	38
Bap111_OG0007677	1722
Bap170_OG0000903_OG0	1322
Bap55_OG0005900	579
Bap60_OG0008560	1547
IMPPP_OG0000305_OG1	9466
barc_OG0010291	653
bark_OG0008784	3818
barr_OG0000425_OG0	492
baz_OG0008596	3125
bb8_OG0005496	5
bbc_OG0007266	3080
CG18067_OG0007098	42446
bbg_OG0010871	1830
bbg_OG0010872	3192
BBIP1_OG0004876	246
BBS1_OG0010413	83
BBS4_OG0002785_OG0	166
BBS5_OG0002086	116
BBS8_OG0008755	123
BBS9_OG0006919	460
bbx_OG0008688	6990
bc10_OG0010387_OG0	604
BCAS2_OG0005540	335
bcd_OG0002111_OG0	0
bchs_OG0003722	521
BCL7-like_OG0007566	247
bcn92_OG0007793	344
Bdbt_OG0004400	223
bdg_OG0006805	2341
bdl_OG0003385	1171
Bdp1_OG0009215	776
be_OG0000785	1887
BEAF-32_OG0006164	914
beag_OG0004860	624
beat-Ia_OG0011784	15
beat-Ib_OG0009146	2
beat-Ic_OG0001866_OG0	3
beat-IIa_OG0005482	19
beat-IIb_OG0005481	41
beat-IIIa_OG0009463	22
beat-IIIb_OG0009460	30
beat-IIIc_OG0003687	208
beat-IV_OG0005508	67
beat-Va_OG0005024	2
beat-Vb_OG0005021	1
beat-Vc_OG0001062_OG0	0
beat-VII_OG0011542	11
beat-VII_OG0011544	13
beg_OG0004008	327
bel_OG0001048	8413
Bem46_OG0008920	375
ben_OG0000514_OG0	2642
Best1_OG0002590_OG0	4447
Best2_OG0010251	9042
Best3_OG0009963	1
Best4_OG0000558_OG0	0
Bet1_OG0003845_OG0	644
Bet3_OG0004072	574
beta-PheRS_OG0005298	1030
beta-Spec_OG0007697	52635
beta'COP_OG0009212	4474
beta3GalTII_OG0012738	314
beta4GalNAcTA_OG0006521	621
beta4GalNAcTB_OG0002610	368
beta4GalT7_OG0005195	304
betaCOP_OG0008653	6012
betaggt-I_OG0008962	766
betaGlu_OG0002667	496
CG32396_OG0011696	0
Bgb_OG0011276	277
bgcn_OG0001647	206
bgm_OG0009412	16184
BHD_OG0010421	318
bi_OG0003201	295
bi_OG0012904	19
BI-1_OG0004087	3917
bib_OG0001843_OG0	3
BicC_OG0009143	18
BicD_OG0009474	3315
CG11873_OG0005086	1505
bif_OG0003277	1203
bif_OG0012761	261
BigH1_OG0001085_OG0	44
bigmax_OG0005365	599
Bili_OG0002506_OG0	49
bin_OG0010286	8
Bin1_OG0005423	164
bin3_OG0007310	2867
bip1_OG0010560	204
Bka_OG0009250	275
blanks_OG0011885_OG0	4
Blimp-1_OG0010196	4783
Blm_OG0002608	71
Blos1_OG0006148	311
Blos2_OG0010078	229
Blos3_OG0009918	158
Blos4_OG0010933	157
blot_OG0010924	6680
blow_OG0006726	447
blp_OG0005216	653
blw_OG0006982	84872
bma_OG0010967	13
Bmcp_OG0010022	362
bmm_OG0010858	6229
bnb_OG0001206_OG1	13455
CG5059_OG0012191	6321
bnk_OG0005787	0
bnl_OG0004512	119
boca_OG0006727	957
bocks_OG0002575_OG0	1305
BOD1_OG0005544	1928
boi_OG0007601	293
boi_OG0007603	113
boil_OG0012322	1
bol_OG0011238	2278
boly_OG0007153	0
BomBc1_OG0001623	2245
BomBc2_OG0000769_OG0	14291
BomBc3_OG0004769	1553
BomT3_OG0011469	9564
bon_OG0004934	1899
bond_OG0004726	1545
bonsai_OG0007008	966
Boot_OG0006400	0
bor_OG0004967	835
bora_OG0003911	1
BORCS5_OG0008208	621
BORCS6_OG0011365	161
BORCS7_OG0007103	58
borr_OG0009292	47
boss_OG0005676	279
botv_OG0006642	838
bou_OG0007819	874
bowl_OG0008785	561
BoYb_OG0000400_OG0	2
br_OG0007659	23
br_OG0011928	9
Br140_OG0001629	1510
brat_OG0001919	266
Brca2_OG0000883	155
Brd_OG0010852	1
CG7154_OG0009310	968
Brd8_OG0002488	424
Bre1_OG0010209	1285
Brf_OG0005483	555
Brf_OG0005485	136
brk_OG0007975	588
brm_OG0009999	3657
Brms1_OG0008442	978
Bro_OG0011272	0
brp_OG0000499_OG1	186
l(3)72Ab_OG0009997	2574
bru1_OG0009737	98
bru1_OG0009738	656
bru2_OG0009740	1889
bru2_OG0011823	50
bru2_OG0012161	419
bru3_OG0010907	155
bru3_OG0011909	8
Bruce_OG0004896	9269
brun_OG0003663	2027
brv1_OG0000706_OG0	0
brv2_OG0010919	1
brv3_OG0011666	0
BRWD3_OG0005288	3553
brwl_OG0009277	1386
bs_OG0003002	565
bs_OG0006897	177
bsf_OG0001906_OG0	3684
Bsg_OG0009780	6397
Bsg25D_OG0003412_OG0	3099
bsh_OG0009110	5
bsk_OG0012344	1297
bt_OG0000537_OG1	70
BTBD9_OG0000546_OG0	1404
BtbVII_OG0011887	2937
btd_OG0007557	42
Btk29A_OG0001838	2207
Btk29A_OG0011763	108
btl_OG0002041	1579
btn_OG0004719	1
Btnd_OG0008611	6
btsz_OG0001035_OG1	1738
btsz_OG0004581	2
btv_OG0003692	86
btv_OG0009487	381
btz_OG0005342	2933
Bub1_OG0001806_OG0	841
Bub3_OG0005120	462
BubR1_OG0000657_OG0	85
Buffy_OG0006561	540
bug_OG0006803	513
Bug22_OG0009372	403
BuGZ_OG0008876	2003
CG8270_OG0010257	601
bun_OG0000556	3361
bun_OG0009749	3731
bur_OG0003683_OG0	2506
Burs_OG0001045_OG0	0
bves_OG0007497	301
bves_OG0007499	240
bw_OG0006000	6
bwa_OG0009122	276
bwa_OG0012525	195
Bx_OG0008666	1
Bx_OG0008667	560
Bx42_OG0007682	2214
by_OG0005550	12546
byn_OG0010803	0
bys_OG0007950	936
c-cup_OG0012143	0
c(3)G_OG0001464_OG0	0
c11.1_OG0007569	6039
c12.1_OG0007568	697
c12.2_OG0007567	5413
C15_OG0002126_OG0	13
C1GalTA_OG0009799	681
C3G_OG0007801	6474
C901_OG0008027	1
ca_OG0005700	4132
Ca-alpha1D_OG0009140	4675
Ca-alpha1T_OG0003323	564
Ca-beta_OG0009681	1146
Ca-Ma2d_OG0009139	2234
CaBP1_OG0008860	3303
cac_OG0000605_OG0	18
cact_OG0009392	17323
cactin_OG0003129	754
cad_OG0009437	0
Cad74A_OG0010922	347
Cad86C_OG0002368	735
Cad87A_OG0001088_OG0	536
Cad89D_OG0001058_OG0	21
Cad96Ca_OG0011497	2265
Cad96Cb_OG0005172	0
Cad99C_OG0005704	2987
CadN_OG0000277_OG1	15
Caf1-105_OG0002830	64
Caf1-180_OG0007408	109
Caf1-55_OG0001036	935
cag_OG0001595_OG0	314
CAH1_OG0009192	14549
CAH13_OG0002843	0
CAH14_OG0002807	2
CAH15_OG0006256	0
CAH16_OG0000498_OG1	17
CAH2_OG0001000_OG0	11800
CAH3_OG0003177	1281
CAH5_OG0005796	46706
CAH7_OG0000840	542
CAH8_OG0004748	0
CAH9_OG0005622	175
CAHbeta_OG0002334	290
cal1_OG0002556_OG0	329
CalpA_OG0003035	5182
CalpB_OG0010971	4410
CalpC_OG0008186	313
Calr_OG0005564	24855
Cals_OG0013279_OG0	2202
Calx_OG0002139_OG0	0
Calx_OG0004417	3711
Calx_OG0004418	2135
calypso_OG0006121	424
Cam_OG0012053	7862
CaMKI_OG0012767	3741
CaMKII_OG0013280	4672
Camp_OG0005907	461
Camta_OG0006364	695
Camta_OG0006365	167
can_OG0004061_OG0	1
CanA1_OG0005778	1702
CanB_OG0000231_OG0	103
CanB_OG0000231_OG1	2113
Cand1_OG0009382	2569
CAP_OG0000587_OG0	12398
CAP_OG0012405	3
Cap-D2_OG0005121	381
Cap-D3_OG0009448	297
Cap-G_OG0002924	777
Cap-H2_OG0004906	775
Capa_OG0005712	0
Caper_OG0009347	5626
Capr_OG0010138	3292
caps_OG0010156	5332
caps_OG0010157	3682
capt_OG0009025	8774
capu_OG0000612_OG0	384
car_OG0007437	515
CARPA_OG0007960	11
CARPB_OG0007554	82
CarT_OG0009432	117
cas_OG0004236	5
casp_OG0006502	1705
cass_OG0009476	2725
Cat_OG0003869	9459
cathD_OG0002862	12975
cato_OG0006491	0
Catsup_OG0009538	1992
caup_OG0009938	3
cav_OG0000654	102
caz_OG0003243_OG0	1664
cbc_OG0007265	428
Cbl_OG0002051_OG0	4923
CBP_OG0001721	97
CBP_OG0007971	96
Cbp20_OG0005066	254
Cbp53E_OG0006447	170
Cbp80_OG0007913	807
Cbp80_OG0007915	990
Cbs_OG0003124	707
cbs_OG0007263	508
cbt_OG0008760	2816
Cby_OG0004789	37
Cc2d2a_OG0002702	45
CCAP_OG0011467	2
CCAP-R_OG0000870	5
ccb_OG0012089	0
CCDC151_OG0011900	0
CCDC53_OG0009785	180
Ccdc58_OG0010399	177
Ccdc85_OG0008917	259
CCHa1_OG0004530	9
CCHa1-R_OG0006065	84
CCHa2_OG0002186_OG0	1703
CCHa2-R_OG0005836	5
Cchl_OG0004776	4479
CCKLR-17D1_OG0003334	10
CCKLR-17D1_OG0008675	61
CCKLR-17D1_OG0011744	3
CCKLR-17D3_OG0008678	104
Ccm3_OG0005250	2327
Ccn_OG0010106	141
Ccn_OG0010107	117
Ccn_OG0012179	46
Ccp84Ab_OG0000178_OG0	3
Ccp84Ac_OG0001349_OG0	1
Ccp84Ae_OG0002110_OG0	1
Ccp84Af_OG0000109_OG0	0
Ccp84Af_OG0000109_OG1	1
Ccp84Af_OG0000109_OG2	0
Ccp84Ag_OG0001348_OG0	1
Ccs_OG0006299	527
CCT1_OG0002281_OG0	1747
CCT2_OG0003145	2164
CCT3_OG0004995	2671
CCT4_OG0000979	2065
CCT5_OG0006600	2305
CCT6_OG0008508	2238
CCT7_OG0004839	859
CCT7_OG0004841	343
CCT8_OG0007117	3205
Ccz1_OG0010481	559
cd_OG0004708	7
CD98hc_OG0001357_OG0	8031
Cda4_OG0008701	97
Cda5_OG0008721	780
Cda9_OG0002707	0
CDase_OG0005749	1117
cdc14_OG0009306	2569
Cdc16_OG0005493	268
Cdc23_OG0009421	469
Cdc27_OG0010426	1338
Cdc2rk_OG0006290	114
Cdc37_OG0011041	1960
Cdc42_OG0008268	1665
Cdc45_OG0007388	263
Cdc5_OG0011371	1382
CDC50_OG0008483	2631
Cdc6_OG0002054	72
Cdc7_OG0007729	3471
Cdep_OG0002087	2036
Cdep_OG0004159	2076
CdGAPr_OG0009111	2388
cdi_OG0000729	2221
cDIP_OG0004394	2913
Cdk1_OG0000555_OG0	18
Cdk12_OG0009875	1056
Cdk2_OG0002391	103
CDK2AP1_OG0008015	953
Cdk4_OG0006632	667
Cdk5_OG0002993	659
Cdk5alpha_OG0009389	237
Cdk7_OG0001724	356
Cdk8_OG0010977	150
Cdk9_OG0007009	386
Cdlc2_OG0000234_OG1	1937
cdm_OG0002482	1344
Cds_OG0010549	1429
Ced-12_OG0009727	675
ced-6_OG0006366	12078
CenB1A_OG0004675	1780
CenG1A_OG0003595_OG0	5682
CenG1A_OG0009182	132
Cenp-C_OG0002322	567
Cep135_OG0009952	334
Cep135_OG0009954	242
cep290_OG0004127	76
Cep89_OG0006812	0
Cep97_OG0008778	329
cer_OG0012078	671
Cerk_OG0004182	3794
cert_OG0011161	1402
Cf2_OG0008971	2499
Cfp1_OG0007571	535
CG5789_OG0004615	1283
cg_OG0006533	3864
CG10000_OG0005395	0
CG10005_OG0004963	7
CG10011_OG0005399	631
CG10013_OG0002410_OG0	0
CG10019_OG0008786	71
CG10026_OG0009081	2016
CG10029_OG0004344	0
CG10031_OG0008792	3253
CG10035_OG0004420	225
CG10038_OG0001436_OG0	450
CG10041_OG0012259_OG0	0
CG10051_OG0007036	1
CG10053_OG0004336	429
CG10055_OG0004329	1004
CG10062_OG0007038	109
CG10063_OG0010284	3
CG10064_OG0010282	28
CG10068_OG0004321	562
CG10073_OG0000065_OG2	2
CG10075_OG0010279	1555
CG10077_OG0010277	16707
CG10082_OG0005964	5444
CG10086_OG0001355	0
CG10089_OG0010567	306
CG10098_OG0004320	501
CG10104_OG0006132	0
CG10116_OG0010569	46
CG10126_OG0005023	1958
CG10132_OG0009091	1797
CG10137_OG0009093	611
CG10139_OG0006151	392
CG10140_OG0010573	149
CG10147_OG0010256	179
CG10151_OG0006160	70
CG10154_OG0010575	4
CG10163_OG0010252	0
CG10164_OG0001489	0
CG10165_OG0011781	279
CG10171_OG0010163	630
CG10175_OG0005507	11790
CG10177_OG0001079_OG0	2
CG10184_OG0005509	993
CG10185_OG0005203	7
CG10189_OG0009087	187
CG10194_OG0009085	121
CG10195_OG0003572	293
CG10205_OG0006168	6252
CG10208_OG0005527	275
CG10209_OG0006169	519
CG10211_OG0009505	3504
CG10222_OG0010165	90
CG10226_OG0010249	1303
CG10237_OG0003462	26121
CG1024_OG0004294	225
CG10252_OG0011517	0
CG10254_OG0002565	2279
CG10257_OG0006606	147
CG10264_OG0005208	9
CG10265_OG0006935	21
CG10274_OG0003940	1092
CG10280_OG0004257	3
CG10283_OG0001907_OG0	726
CG10286_OG0004292	1355
CG10298_OG0004288	0
CG10300_OG0005516	0
CG10301_OG0005515	0
CG10307_OG0005957	1086
CG10311_OG0004972	1440
CG10317_OG0004974	0
CG10321_OG0005965	2368
CG10324_OG0004994	290
CG10332_OG0005992	1
CG10333_OG0009507	1518
CG10336_OG0009516	59
CG10337_OG0009096	154
CG10338_OG0009517	501
CG10339_OG0006873	529
CG10340_OG0001059_OG0	1966
CG10341_OG0009518	364
CG10343_OG0009520	277
CG10344_OG0007020	71
CG10345_OG0002430_OG0	6246
CG10347_OG0000607_OG0	184
CG10348_OG0003704	195
CG10352_OG0008207	41
CG10353_OG0008206	2997
CG10357_OG0010470	40
CG10359_OG0010469	3174
CG10361_OG0010014	491
CG10362_OG0008202	150
CG10365_OG0005518	2017
CG10366_OG0009102	1234
CG10375_OG0005526	776
CG10376_OG0009519	968
CG10383_OG0001909	5973
CG10384_OG0007018	6
CG10405_OG0004983	77
CG10407_OG0005207	59
CG10413_OG0003703_OG0	655
CG10417_OG0013094	1130
CG10418_OG0010832	149
CG10425_OG0002500	437
CG10428_OG0001263_OG0	264
CG10431_OG0001914	105
CG10433_OG0006904	5626
CG10435_OG0002296_OG0	838
CG10444_OG0007082	800
CG10445_OG0001356	133
CG10459_OG0001605_OG0	3
CG10462_OG0009105	850
CG10463_OG0009108	445
CG10466_OG0012145	134
CG10467_OG0010233	542
CG10469_OG0010232	53
CG10470_OG0009541	536
CG10472_OG0000811_OG0	135
CG10479_OG0010225	601
CG10481_OG0009114	0
CG10483_OG0010221	703
CG10486_OG0010219	0
CG10492_OG0009544	1234
CG10494_OG0006908	256
CG10495_OG0009546	137
CG10505_OG0006927	238
CG10508_OG0010314	420
CG10510_OG0003948	0
CG10513_OG0005163	64
CG10514_OG0005162	97
CG10516_OG0009998	457
CG10527_OG0002810_OG0	20544
CG10543_OG0006262	5231
CG10550_OG0000747	18631
CG10555_OG0008527	704
CG10561_OG0009552	1008
CG10565_OG0010321	3959
CG10576_OG0010200	5270
CG10581_OG0010326	15
CG10584_OG0010328	282
CG10587_OG0000094_OG0	0
CG10587_OG0000094_OG1	0
CG10587_OG0000094_OG2	0
CG10589_OG0003950	0
CG10591_OG0010195	0
CG10597_OG0003317	21
CG10598_OG0011740	2
CG10600_OG0009530	3955
CG10602_OG0009532	3478
CG10616_OG0010838	1245
CG10621_OG0001911	844
CG10623_OG0001912	2241
CG10628_OG0009107	399
CG10631_OG0001241	1767
CG10646_OG0009949	252
CG10654_OG0009947	58
CG10657_OG0009951	11985
CG10660_OG0010840	417
CG10663_OG0010839	559
CG10669_OG0005156	216
CG10674_OG0010603	861
CG10680_OG0003577	7162
CG10681_OG0009950	237
CG10700_OG0011812	0
CG10702_OG0009548	595
CG10710_OG0010908	774
CG10713_OG0010576	119
CG10725_OG0010574	2
CG10730_OG0000951	94
CG10731_OG0006517	118
CG10737_OG0006638	38799
CG10738_OG0010568	35
CG1074_OG0007339	387
CG10747_OG0009127	730
CG10748_OG0011855_OG0	0
CG10749_OG0003913_OG0	0
CG10750_OG0009561	0
CG10752_OG0010150_OG0	1
CG10761_OG0008304	0
CG1077_OG0004263	0
CG10793_OG0003237	3
CG10795_OG0006915	195
CG10799_OG0003081	1553
CG10801_OG0012112	9
CG10802_OG0008133	640
CG10803_OG0008134	474
CG10804_OG0008132	72
CG10809_OG0010976	356
CG10814_OG0007257	0
CG10822_OG0007072	0
CG10839_OG0009144	0
CG10841_OG0002198_OG0	8
CG10853_OG0003980_OG0	0
CG10859_OG0009209	0
CG10862_OG0002017_OG1	5061
CG10863_OG0010486	4956
CG10863_OG0012194_OG0	2
CG10864_OG0005043	142
CG10866_OG0010485	213
CG10874_OG0003457	1044
CG10877_OG0002385_OG0	96
CG10887_OG0002183_OG0	0
CG10898_OG0002547	254
CG1090_OG0003105_OG0	76
CG10903_OG0002293_OG0	434
CG10904_OG0011634	485
CG10907_OG0001984_OG0	213
CG10909_OG0005022	0
CG10910_OG0006092	5
CG10911_OG0006095	2
CG10912_OG0000471	0
CG10914_OG0006109	336
CG10919_OG0001352	8
CG1092_OG0001161_OG0	121
CG10920_OG0007959	3
CG10927_OG0006710	54
CG10931_OG0006071	2
CG10932_OG0007954	3586
CG10934_OG0002756_OG0	0
CG10939_OG0005908	9326
CG10947_OG0009415	1454
CG10948_OG0009927	894
CG10949_OG0009416	137
CG10950_OG0012279	1
CG10958_OG0001743	156
CG10959_OG0008299	104
CG10962_OG0007748	296
CG10970_OG0003173	18
CG10973_OG0012539	415
CG10979_OG0004244	1029
CG10984_OG0009934	364
CG10996_OG0008249	1
CG11000_OG0004245	8
CG11007_OG0003037	307
CG11018_OG0007064	0
CG11029_OG0001270	395
CG1103_OG0003103_OG0	267
CG11030_OG0003728	350
CG11034_OG0001268	1949
CG11035_OG0002292_OG0	555
CG11041_OG0001654	0
CG11044_OG0007073	1831
CG1105_OG0004314	5006
CG11050_OG0009604	3749
CG11060_OG0006765	0
CG11068_OG0011716	5
CG11069_OG0004655	487
CG11076_OG0001759	761
CG11077_OG0000549_OG0	271
CG11085_OG0008456	0
CG11089_OG0004653	1888
CG11095_OG0003249	673
CG11099_OG0007074	680
CG11103_OG0003250	193
CG11106_OG0012330	0
CG11109_OG0001964	294
CG11110_OG0006619	339
CG11123_OG0006752	476
CG11125_OG0006747	300
CG11127_OG0006744	515
CG1113_OG0004171	10
CG11131_OG0001957_OG0	0
CG11134_OG0003251	301
CG11141_OG0006745	567
CG11145_OG0006754	0
CG11147_OG0003729	8836
CG11149_OG0003730	0
CG11151_OG0008256	5816
CG11159_OG0006283	3
CG1116_OG0004164	839
CG11162_OG0008263	1
CG11168_OG0004657	1837
CG11170_OG0006462	127
CG11178_OG0003327	486
CG11180_OG0006625	949
CG11191_OG0007189	547
CG11192_OG0007095	0
CG11200_OG0007088	5811
CG11211_OG0012938	26098
CG11226_OG0012166_OG0	0
CG11227_OG0007505	0
CG1124_OG0002090	32027
CG11241_OG0003815_OG0	1031
CG11247_OG0009861	248
CG11248_OG0003830_OG0	188
CG11249_OG0009864	3
CG11251_OG0001998	0
CG11257_OG0007039	328
CG11263_OG0001789	31
CG11267_OG0011856	846
CG11269_OG0006458	1
CG11275_OG0002906	2377
CG11279_OG0003924_OG0	322
CG11286_OG0004361	0
CG1129_OG0002085	708
CG11291_OG0003029	2
CG11294_OG0007761	2
CG11298_OG0007031	0
CG11309_OG0010303	1625
CG11317_OG0012026	33
CG11318_OG0000756	4
CG11319_OG0009603	329
CG11327_OG0009628	1
CG11333_OG0002657_OG0	0
CG11334_OG0005804	2246
CG11342_OG0011920	60
CG11345_OG0011138	0
CG11349_OG0011131	0
CG11353_OG0011127	23
CG11356_OG0008477	2
CG11357_OG0011126	363
CG1136_OG0010499	2104
CG11367_OG0000806_OG0	112
CG11369_OG0011699	0
CG1137_OG0004303	0
CG11370_OG0003817_OG0	20
CG11377_OG0008723	867
CG11378_OG0007395	3105
CG11379_OG0007397	0
CG11380_OG0007400	3
CG11381_OG0007402	6
CG11382_OG0007404	9
CG11384_OG0007396	4
CG1139_OG0004077	102
CG11391_OG0001026_OG0	313
CG11396_OG0010345	500
CG11398_OG0007405	118
CG11403_OG0007406	140
CG11404_OG0012169	0
CG11406_OG0006889	82
CG11409_OG0007766	237
CG11413_OG0011575	88
CG11414_OG0006019	2919
CG11417_OG0007590	615
CG1142_OG0012974	407
CG11425_OG0009823	2596
CG11426_OG0009824	414
CG1143_OG0011104	1236
CG11436_OG0003200	182
CG11437_OG0009825	9
CG11438_OG0009826	838
CG11447_OG0004515	400
CG11449_OG0000981_OG1	5
CG11453_OG0001027_OG0	60
CG11454_OG0001792	278
CG11456_OG0003951	299
CG11459_OG0000135_OG1	600
CG1146_OG0011093	6072
CG11470_OG0000857	1
CG11474_OG0005934	992
CG11475_OG0005935	26
CG11498_OG0001515	418
CG11504_OG0002630	513
CG11523_OG0009832	262
CG11529_OG0010828	49
CG11537_OG0010640	1348
CG11550_OG0002660	6803
CG11560_OG0010817	301
CG11562_OG0008742	250
CG11563_OG0002662	328
CG11566_OG0007496	0
CG11570_OG0004027	0
CG11581_OG0008240	0
CG11583_OG0010538	771
CG11584_OG0008239	0
CG11585_OG0012335	48
CG11586_OG0010534	281
CG11590_OG0001741	448
CG11593_OG0010497	480
CG11594_OG0010492	2997
CG11596_OG0007629	456
CG11601_OG0008739	518
CG11608_OG0000142_OG0	1
CG1161_OG0004180	2322
CG11617_OG0008731	912
CG11619_OG0003864_OG0	8
CG11626_OG0011450	3
CG11629_OG0003739	0
CG11630_OG0009580	1
CG11634_OG0009583	0
CG11635_OG0007156	2
CG11638_OG0007387	109
CG11655_OG0001745_OG0	1400
CG11656_OG0005013	1
CG11658_OG0010025	2127
CG11663_OG0012087	0
CG11664_OG0011395	0
CG11666_OG0012316	0
CG11668_OG0002452	673
CG11670_OG0005008	106
CG11672_OG0004805	1
CG11674_OG0008231	0
CG11679_OG0008511	161
CG11686_OG0002448_OG0	1511
CG11693_OG0004810	0
CG11694_OG0000225_OG0	1
CG11694_OG0000225_OG1	1
CG11695_OG0007879	446
CG11696_OG0007880	471
CG11698_OG0002319_OG0	0
CG11699_OG0007882	1076
CG11703_OG0002165_OG0	0
CG11710_OG0001691_OG0	411
CG1172_OG0004189	569
CG11722_OG0001391	392
CG11723_OG0003571	268
CG11726_OG0010048	1
CG11737_OG0001419_OG0	1569
CG11741_OG0001420_OG0	20
CG11752_OG0007995	2139
CG11755_OG0000851	166
CG11756_OG0007997	1
CG11760_OG0004826	274
CG11768_OG0004832	98
CG11771_OG0005200	1821
CG11777_OG0006309	89
CG11779_OG0004481	1734
CG11786_OG0012799	0
CG11788_OG0007083	43
CG11790_OG0005187	1652
CG11791_OG0012008	1742
CG11807_OG0003009_OG0	816
CG11808_OG0006841	175
CG11811_OG0004058	214
CG11816_OG0008636	0
CG11835_OG0000264_OG0	11678
CG11835_OG0000264_OG1	3970
CG11837_OG0005082	287
CG11841_OG0005083	7523
CG11842_OG0000856_OG1	1394
CG11843_OG0011490	2294
CG11852_OG0002502_OG0	347
CG11854_OG0005171	1028
CG11857_OG0005167	1422
CG11858_OG0005166	393
CG11878_OG0000055_OG0	0
CG11878_OG0000055_OG1	6
CG11878_OG0000055_OG2	3386
CG11882_OG0005094	223
CG11883_OG0006313	1431
CG11885_OG0003355	237
CG11892_OG0005161	222
CG11893_OG0000039_OG2	752
CG11899_OG0005100	1233
CG11902_OG0005155	244
CG11906_OG0001618	501
CG11911_OG0008747	0
CG11912_OG0008746	0
CG11920_OG0005183	308
CG11927_OG0003556	661
CG11929_OG0011773	0
CG11961_OG0001155_OG0	2951
CG11964_OG0004848	298
CG11970_OG0004849	1231
CG11975_OG0004850	1038
CG11977_OG0012457_OG0	3
CG11980_OG0002337	306
CG11983_OG0004852	40
CG11986_OG0004855	85
CG11997_OG0004862	0
CG11999_OG0004179	1122
CG12003_OG0004112	0
CG12004_OG0011286	2735
CG12009_OG0010662	0
CG12010_OG0010671	88
CG12011_OG0011025	1
CG12012_OG0010672	1183
CG12016_OG0010666	989
CG12017_OG0010661	1
CG12020_OG0011042	0
CG12024_OG0011050	1099
CG12025_OG0011053	1119
CG12035_OG0011029	0
CG12038_OG0011331	64
CG12054_OG0000497	2124
CG12056_OG0003138	835
CG12057_OG0003139	0
CG12061_OG0000938_OG0	0
CG12065_OG0007412	4151
CG12069_OG0001519	0
CG12071_OG0011553	59
CG12071_OG0013484	58
CG12075_OG0007754	12684
CG1208_OG0004248	800
CG12081_OG0007411	1062
CG12084_OG0011296	2109
CG12091_OG0011293	7590
CG12093_OG0011111	2410
CG12096_OG0008559	581
CG12099_OG0011289	7836
CG12104_OG0011284	307
CG12105_OG0004111	714
CG12106_OG0007586	108
CG12107_OG0006719	350
CG12111_OG0007413	1
CG12112_OG0012598_OG0	116
CG12115_OG0007587	31
CG12116_OG0008625	2128
CG12118_OG0007585	3672
CG12121_OG0007579	3478
CG12123_OG0003325	175
CG12128_OG0002879	637
CG12129_OG0002878	465
CG1213_OG0002105	7385
CG12134_OG0006319	251
CG12147_OG0004192	0
CG12155_OG0003210	971
CG12159_OG0002860	331
CG12164_OG0006760	43
CG12170_OG0002098	1515
CG12171_OG0004222	801
CG12173_OG0004172	181
CG12177_OG0008262	670
CG1218_OG0002103	366
CG12182_OG0011099	177
CG12194_OG0008975	335
CG12204_OG0001687	231
CG12206_OG0008131	17
CG12209_OG0002818	19
CG12213_OG0002418	1164
CG12219_OG0007713	782
CG12224_OG0000651_OG1	183
CG12231_OG0003119	0
CG12236_OG0008414	512
CG12237_OG0007424	830
CG12239_OG0001754	51
CG12241_OG0001396	583
CG12253_OG0011818	51
CG12256_OG0004947	73
CG12259_OG0005539	731
CG12268_OG0005336	579
CG1227_OG0004337	240
CG12278_OG0004413	1
CG12279_OG0004445	231
CG12288_OG0009457	116
CG12289_OG0010046	0
CG12290_OG0002618	2430
CG12299_OG0009634	149
CG12301_OG0001981	421
CG12307_OG0009694	0
CG1231_OG0011372	5
CG12316_OG0009955	747
CG12320_OG0005053	85
CG12321_OG0001064_OG0	514
CG12325_OG0002854	642
CG1233_OG0011370	1857
CG1234_OG0004335	1017
CG12341_OG0002848	282
CG12343_OG0002853	502
CG12344_OG0002855	440
CG12355_OG0012373	95
CG1236_OG0002100	354
CG12362_OG0000821_OG0	0
CG12374_OG0007223	1
CG12375_OG0009777	1167
CG12379_OG0008514	52
CG12384_OG0006229	3398
CG1239_OG0004237	114
CG12395_OG0001736	0
CG12398_OG0008359	1
CG12402_OG0002224_OG0	43
CG12420_OG0002594_OG0	0
CG12426_OG0005340	0
CG12438_OG0003802	0
CG12439_OG0009296	0
CG12446_OG0001786_OG0	0
CG12448_OG0009145	0
CG1246_OG0011105	1
CG12464_OG0011955	0
CG12470_OG0007846	2
CG12479_OG0008243	0
CG12480_OG0008242	1
CG12481_OG0008237	0
CG12490_OG0000233_OG1	0
CG12496_OG0007599	0
CG12498_OG0008105	4
CG12499_OG0002285_OG0	944
CG12502_OG0011339	253
CG12507_OG0008176	7
CG12511_OG0009568	0
CG12516_OG0005410	0
CG12517_OG0009649	1
CG12520_OG0010149	32
CG12521_OG0012944	0
CG12531_OG0008272	31
CG12535_OG0008128	0
CG12539_OG0008363	1
CG12540_OG0008220	71
CG12541_OG0007825	148
CG12560_OG0012234	66
CG12567_OG0012740	1499
CG12576_OG0001784_OG0	8568
CG12581_OG0001679_OG0	5967
CG12589_OG0011424	0
CG12590_OG0011977	0
CG12594_OG0005596	67
CG12607_OG0011139	7
CG12609_OG0008677	174
CG12617_OG0003653	2
CG12620_OG0009462	2
CG12637_OG0008050	0
CG12643_OG0007518	163
CG1265_OG0010531	1294
CG12655_OG0000445_OG2	1168
CG12659_OG0007410	175
CG12661_OG0007749	0
CG12662_OG0007747	1
CG12672_OG0007868	40
CG12674_OG0003570	0
CG12679_OG0001731_OG0	3
CG12680_OG0001718	0
CG12682_OG0012323	0
CG12691_OG0007931	0
CG12692_OG0000634_OG0	12
CG12693_OG0012106	1
CG12698_OG0008169	166
CG12699_OG0000230_OG1	0
CG12702_OG0001192	149
CG12708_OG0000271_OG0	21
CG12708_OG0000271_OG0.2	4
CG1271_OG0010635	678
CG12713_OG0003881_OG0	59
CG12716_OG0008438	1
CG12723_OG0008557	82
CG12728_OG0000928_OG0	244
CG12729_OG0011725	9
CG1273_OG0010536	22
CG12730_OG0007375	414
CG12744_OG0000893	18
CG12746_OG0004208	3389
CG1275_OG0011072	1979
CG12768_OG0001283_OG0	234
CG12769_OG0007187	101
CG12773_OG0003140	1317
CG12782_OG0012281	0
CG12783_OG0000743_OG0	13
CG12784_OG0005236	0
CG12795_OG0008825	403
CG12811_OG0002240	2423
CG12817_OG0002595_OG0	11
CG12818_OG0004897	265
CG12822_OG0001599	1240
CG12825_OG0001130_OG1	19
CG12826_OG0002951	5
CG12828_OG0011622	16
CG12831_OG0011623_OG0	0
CG12836_OG0002963_OG0	5
CG12848_OG0006045	423
CG12849_OG0011577	0
CG12851_OG0005862	83
CG12857_OG0006163	1
CG12860_OG0006154	0
CG12861_OG0006153	0
CG12862_OG0011585_OG0	0
CG12863_OG0011584	128
CG12866_OG0002772	2
CG12868_OG0001564	500
CG12869_OG0006145	51
CG12869_OG0006146	4
CG12877_OG0001472_OG0	748
CG1288_OG0001350	0
CG12880_OG0005345	8
CG12883_OG0001474	170
CG12885_OG0001477	251
CG12895_OG0006308	820
CG12909_OG0002821	187
CG12910_OG0006305	26
CG12911_OG0006304	0
CG12914_OG0002819	0
CG12917_OG0002815	0
CG12920_OG0006291	0
CG12926_OG0006349	162
CG12929_OG0006357	102
CG12934_OG0006315	18
CG12935_OG0002846	140
CG12942_OG0001596_OG0	190
CG12945_OG0004570	945
CG12947_OG0004568	119
CG12948_OG0004558	458
CG12963_OG0001641_OG0	0
CG12964_OG0002996_OG0	926
CG12970_OG0006808	12
CG12971_OG0010294	0
CG12974_OG0010307	10
CG12983_OG0010332	1
CG12984_OG0003949	0
CG12985_OG0000915	6
CG12986_OG0011685	0
CG1299_OG0000523_OG0	9455
CG12990_OG0007696	42
CG12991_OG0007703	3044
CG12992_OG0011688	7
CG12994_OG0007707	4
CG12995_OG0008599	0
CG12998_OG0011739	25
CG13000_OG0011738	0
CG13001_OG0008580	171
CG13002_OG0008577	2
CG13003_OG0008572	3767
CG13004_OG0008570	176
CG13005_OG0008567	163
CG13008_OG0008305	2
CG13010_OG0003260	2
CG13012_OG0008317	354
CG13014_OG0008547	296
CG13016_OG0006536	238
CG13018_OG0006537	109
CG13021_OG0003241	22
CG13022_OG0010698	17
CG13023_OG0010699	0
CG13024_OG0010708	839
CG13026_OG0010716	1101
CG13028_OG0004010	1
CG13031_OG0012200	311
CG13032_OG0004014_OG0	11
CG13033_OG0010736	0
CG13038_OG0010761	1
CG13039_OG0010762	0
CG1304_OG0000265_OG0	0
CG1304_OG0000265_OG1	0
CG13040_OG0010763	0
CG13041_OG0000280_OG0	0
CG13041_OG0000280_OG0.2	0
CG13042_OG0010767	0
CG13043_OG0000281_OG0	0
CG13043_OG0000281_OG1	5
CG13044_OG0010768	4
CG13045_OG0000814	1
CG13046_OG0010771	5
CG13047_OG0010772	0
CG13048_OG0010773	0
CG13049_OG0010774	0
CG13051_OG0011898	0
CG13053_OG0010778	0
CG13054_OG0010779	1
CG13055_OG0010780	3
CG13056_OG0010757	0
CG13058_OG0004021	0
CG13059_OG0010764	0
CG13062_OG0010766	0
CG13064_OG0010775	0
CG13065_OG0010776	0
CG13066_OG0012201	0
CG13068_OG0002030_OG1	5
CG13069_OG0004022	0
CG1307_OG0004308	743
CG13070_OG0012202	0
CG13071_OG0011899	3
CG13073_OG0012731_OG0	0
CG13074_OG0010797	17
CG13075_OG0000216_OG0	2
CG13075_OG0000216_OG1	1
CG13077_OG0009097	153
CG13078_OG0003575_OG0	3
CG13081_OG0003574	0
CG13082_OG0009094	1
CG13083_OG0009084	0
CG13084_OG0009083	0
CG13085_OG0001922	90
CG13086_OG0003709	327
CG13088_OG0001266	109
CG1309_OG0010533	2117
CG13096_OG0003720	804
CG13097_OG0001923	646
CG13101_OG0009304	1114
CG13102_OG0009298	0
CG13108_OG0009295	10
CG13110_OG0011792	0
CG13113_OG0001247_OG0	0
CG13114_OG0009279	0
CG13116_OG0001878	1664
CG13123_OG0001877	66
CG13124_OG0003502	21569
CG13126_OG0003515	192
CG13127_OG0001844	0
CG13131_OG0000790_OG0	0
CG13133_OG0003525	7
CG1314_OG0011674	0
CG13144_OG0009363	63
CG13148_OG0007214	145
CG13151_OG0006215	213
CG13154_OG0006206	0
CG13155_OG0006196	2
CG13157_OG0002779	0
CG1316_OG0000430_OG0	1823
CG13168_OG0006184	0
CG1317_OG0011084	6748
CG13170_OG0006182	0
CG13171_OG0006180	0
CG13177_OG0012831	40
CG13185_OG0002928	1380
CG13186_OG0006594	4
CG13192_OG0006567	287
CG13193_OG0006565	1
CG13196_OG0006560	0
CG13197_OG0006563	783
CG13202_OG0001123_OG0	56
CG13203_OG0006235	4
CG13204_OG0006233	729
CG13215_OG0002793_OG0	60
CG13216_OG0001568_OG0	0
CG13218_OG0002791_OG0	1
CG13220_OG0001573_OG0	1484
CG13223_OG0001571_OG0	0
CG13226_OG0002794_OG0	28
CG13227_OG0006218_OG0	2006
CG13228_OG0011587_OG0	0
CG13229_OG0002786_OG0	16
CG13229_OG0002787_OG0	1583
CG13231_OG0006217	0
CG13239_OG0009815	0
CG1324_OG0007509	0
CG13243_OG0009147	0
CG13247_OG0010378	20
CG13248_OG0010371	104
CG13250_OG0011870	17
CG13251_OG0010355	102
CG13252_OG0003952	887
CG13258_OG0009399	3
CG13272_OG0008882	41
CG13280_OG0008881	1
CG13282_OG0008887	17
CG13285_OG0010583	51
CG13287_OG0010216	1
CG13288_OG0010220	12
CG13293_OG0003937	43
CG13295_OG0010231	750
CG13297_OG0010242	103
CG13299_OG0011864	0
CG13300_OG0003943	140
CG13305_OG0011196	0
CG13306_OG0011204	228
CG13308_OG0004102	0
CG13309_OG0011211	0
CG13310_OG0011207	109
CG13312_OG0011210	0
CG13313_OG0004105_OG0	40
CG13314_OG0011224	4
CG13315_OG0011237	2013
CG13318_OG0004834	4205
CG13319_OG0006667	297
CG13321_OG0006673	3
CG13326_OG0006545	0
CG13330_OG0007271	0
CG13331_OG0007273	59
CG13332_OG0007274	30
CG13334_OG0007281	25
CG13337_OG0011662	2
CG13339_OG0007296	208
CG13344_OG0007304	210
CG13358_OG0007351	3
CG13359_OG0012499	6
CG13360_OG0010145	3141
CG13361_OG0003189	9
CG13362_OG0007862	0
CG13364_OG0001174_OG0	5
CG13365_OG0007831	666
CG13367_OG0003188_OG0	330
CG13369_OG0003181	975
CG13375_OG0007847	14
CG13377_OG0007849	2218
CG13380_OG0010135	1
CG13384_OG0003473	1219
CG13385_OG0012520	0
CG13386_OG0003471	79
CG1339_OG0006721	1
CG13390_OG0003479	377
CG13392_OG0003476	153
CG13397_OG0003469	140
CG13398_OG0003468	289
CG13403_OG0008236	0
CG13404_OG0008224	17
CG13405_OG0011376	0
CG13407_OG0004768	5
CG13408_OG0004770	69
CG13409_OG0004775	54
CG13423_OG0007099	90
CG13426_OG0011654	0
CG13427_OG0003049	4
CG13428_OG0007100	542
CG13430_OG0001658	196
CG13436_OG0006622	27
CG13437_OG0006285	99
CG13438_OG0006243	0
CG1344_OG0012226	242
CG13442_OG0006244	0
CG13443_OG0006248	0
CG13445_OG0003880	1
CG13449_OG0009980	15
CG13454_OG0003875_OG0	0
CG13455_OG0009966	0
CG13457_OG0001288	7
CG13458_OG0004037	234
CG13460_OG0010841	879
CG13465_OG0000343_OG0	0
CG13471_OG0004048	0
CG13473_OG0010860	0
CG13474_OG0004049	0
CG13476_OG0012898	0
CG13481_OG0000339_OG0	3
CG13481_OG0000339_OG1	0
CG13484_OG0010886	244
CG13488_OG0001544_OG1	0
CG13492_OG0005946	12
CG13501_OG0005936	0
CG13502_OG0005931	35
CG13502_OG0012991	4
CG13506_OG0007028	5080
CG13510_OG0006998	312
CG13511_OG0006997	34
CG13516_OG0006995	379
CG13526_OG0006986	0
CG13527_OG0006984	0
CG13531_OG0006978	1122
CG13532_OG0006975	43
CG13538_OG0005981	0
CG13539_OG0012044	0
CG1354_OG0007555	3576
CG13541_OG0012280	0
CG13544_OG0005976	1
CG13545_OG0012580	36
CG13551_OG0000540_OG1	3491
CG13551_OG0012048	1384
CG13557_OG0012477	2
CG13558_OG0001556	0
CG13559_OG0012047	28
CG13561_OG0011643	5
CG13562_OG0011631	4
CG13575_OG0006892	8
CG13577_OG0001150_OG0	0
CG13578_OG0006898	303
CG13579_OG0006013	3
CG1358_OG0006724	343
CG13581_OG0002746	2
CG13585_OG0011574	2979
CG13587_OG0006025	2
CG13594_OG0006033	25
CG13599_OG0005537	18
CG1360_OG0006725	113
CG13601_OG0005534	575
CG13603_OG0005332	1673
CG13605_OG0005319	1024
CG13606_OG0005306	159
CG13607_OG0005318	3181
CG13609_OG0012982	4
CG13613_OG0005278	0
CG13614_OG0002525_OG0	0
CG13615_OG0002524	0
CG13616_OG0005272	1
CG13618_OG0005267	364
CG13622_OG0005268	12
CG13623_OG0005265	432
CG13625_OG0004618	409
CG13627_OG0004629	13
CG13630_OG0004630	1115
CG13631_OG0004635	1761
CG13634_OG0004637	24
CG13641_OG0004650	327
CG13643_OG0002274	5
CG13653_OG0002504	1
CG13654_OG0005174	687
CG13663_OG0011496	252
CG13667_OG0004090_OG0	265
CG13670_OG0011168	0
CG13671_OG0004086_OG0	0
CG13675_OG0000560_OG2	28
CG13676_OG0003984	361
CG13678_OG0000129_OG3	0
CG1368_OG0008241	38
CG13685_OG0010463	86
CG13689_OG0008772	39
CG13690_OG0008752	36
CG13692_OG0008754	0
CG13698_OG0010125	701
CG13699_OG0003907_OG0	2
CG13705_OG0010610	22
CG13707_OG0010613	172
CG13708_OG0010614	1
CG1371_OG0006292	2336
CG13711_OG0010618	0
CG13712_OG0010619	0
CG13713_OG0010620	0
CG13716_OG0010627	1
CG13720_OG0004084	0
CG13721_OG0012208	0
CG13722_OG0011130	1221
CG13723_OG0010915	0
CG13724_OG0010917	0
CG13725_OG0010918	0
CG13727_OG0004055	0
CG13728_OG0010923	0
CG13731_OG0011910	2
CG13733_OG0010089	56
CG13738_OG0011907	6
CG13739_OG0002891	22
CG13743_OG0006405	49
CG13744_OG0006409	0
CG13747_OG0006408	0
CG13748_OG0006626	10
CG13751_OG0001660_OG0	340
CG13760_OG0007606	571
CG13766_OG0009602	137
CG13771_OG0009612	3
CG13775_OG0003750_OG0	56
CG13784_OG0000956_OG0	511
CG13786_OG0003631	1
CG13796_OG0001883_OG0	1168
CG13801_OG0000219_OG0	0
CG13801_OG0000219_OG1	0
CG13806_OG0011077	0
CG13807_OG0011075	204
CG13810_OG0011066	0
CG13813_OG0010189	6
CG13829_OG0011464	5
CG13833_OG0004687	2930
CG13837_OG0002276	0
CG13838_OG0011993	1
CG13841_OG0004694	1029
CG13842_OG0004706	31
CG13847_OG0004737	53
CG13850_OG0004743	916
CG13855_OG0004744	7
CG13856_OG0004745	531
CG13857_OG0004746	0
CG13862_OG0004760	0
CG13868_OG0007089	14710
CG13868_OG0013578	2984
CG13869_OG0007075	1
CG1387_OG0008528	2
CG13870_OG0007093	104
CG13871_OG0003047	0
CG13872_OG0007071	0
CG13875_OG0011381	207
CG13876_OG0001334_OG0	183
CG13877_OG0011937	638
CG13884_OG0000403_OG0	0
CG13887_OG0011343	4270
CG13891_OG0002060	0
CG13893_OG0011360	1361
CG13894_OG0004129	51
CG13895_OG0004128	750
CG13901_OG0011344	228
CG13907_OG0011337	4495
CG13912_OG0011325	467
CG13917_OG0011285	5095
CG13919_OG0011274	118
CG13920_OG0011271	844
CG13921_OG0011032	47
CG13924_OG0011054	20
CG13926_OG0011282	305
CG13928_OG0011279	664
CG13930_OG0011024	1
CG13931_OG0004073	0
CG13933_OG0011036	1426
CG13937_OG0011056	3283
CG13949_OG0003375	12
CG13950_OG0003376	18
CG13954_OG0006374	189
CG13955_OG0002890_OG0	46
CG13962_OG0012240	0
CG13970_OG0009133_OG0	0
CG13972_OG0005361	1
CG13983_OG0002696	0
CG13991_OG0000661_OG1	0
CG13992_OG0002070_OG0	13
CG13994_OG0011942	479
CG13995_OG0000538_OG0	76
CG13999_OG0000662_OG0	29
CG14005_OG0001926	240
CG14006_OG0001927	0
CG14007_OG0009567	15
CG14011_OG0003731	0
CG14013_OG0003734	0
CG14014_OG0009443	0
CG14015_OG0009446	39
CG14017_OG0003733	0
CG14020_OG0003686	25
CG14022_OG0008831	2430
CG14024_OG0003410_OG0	21
CG14034_OG0008836	19
CG14036_OG0008842	2
CG14042_OG0001816	39
CG14043_OG0003425	675
CG14044_OG0008964	105
CG14050_OG0000684	15
CG14052_OG0007777	0
CG14053_OG0012099	6
[truncated: 9,910 more rows]
