# Supplementary material for: Evolution of chemosensory tissues and cells across ecologically diverse Drosophilids
Source: Nat Commun. 2024 Feb 5;15:1047. doi: 10.1038/s41467-023-44558-4 (PMC10844241; doi:10.1038/s41467-023-44558-4)
Supplement: Supplementary file 18 — Supplementary Data 15 [file 41467_2023_44558_MOESM18_ESM.zip › all_count_tables_renamed/EREB3MP_counts_trim_genes_FBids_1_1_sorted.txt]

128up_OG0006588	750
14-3-3epsilon_OG0002478	7501
14-3-3epsilon_OG0001126_OG1	22861
140up_OG0004534	505
18w_OG0003044	2452
26-29-p_OG0010897	7709
2mit_OG0000576_OG0	82
5-HT1A_OG0006644	24
5-HT1B_OG0006647	119
5-HT2A_OG0000287_OG0	112
5-HT2B_OG0011472	172
5-HT7_OG0005777	127
5PtaseI_OG0005188	910
7B2_OG0004187	1223
a_OG0006460	2051
a10_OG0010691	2621
a5_OG0009037	1374
a6_OG0007651	572
AANATL2_OG0003640	306
AANATL4_OG0000091_OG1	0
AANATL7_OG0007605	4
Aasdh_OG0001831	346
Aatf_OG0001947	476
aay_OG0011265	7227
ab_OG0009683	388
ab_OG0009684	45
ABCB7_OG0011281	2712
Pmp70_OG0003257	7277
Abd-B_OG0005000	1
Abi_OG0002227_OG0	947
Abl_OG0010722	3425
abo_OG0009656	571
Abp1_OG0010565	667
abs_OG0003097	514
ac_OG0007843	0
Ac13E_OG0008321	2743
Ac3_OG0009573	491
Ac78C_OG0010320	305
Acam_OG0000252_OG0	0
Acam_OG0000252_OG1	0
Acam_OG0005131	1
CG9149_OG0011313	932
Acbp1_OG0009246	693
Acbp2_OG0010415	1762
Acbp4_OG0000311_OG0	0
Acbp4_OG0000311_OG1	0
Acbp6_OG0010414	54
ACC_OG0007193	25407
AcCoAS_OG0000812	18841
Ace_OG0000652_OG0	1115
Acer_OG0000953_OG0	27894
Acer_OG0003808	1948
Acf_OG0002671	1175
Achl_OG0002770	238
acj6_OG0008333	38
acj6_OG0008334	130
Ack_OG0010507	3852
Ack-like_OG0006546	1075
Acn_OG0009540	4312
CG5009_OG0006075	5103
Acox57D-d_OG0006913	112
Acox57D-p_OG0001151	1442
Acp1_OG0009317	52
Acp32CD_OG0009664	0
Acp65Aa_OG0003939	11
Acph-1_OG0001513	318
CG12512_OG0008829	3828
CG18155_OG0007972	41
Acsl_OG0007133	12388
Act42A_OG0000022_OG0	1935
Act42A_OG0000022_OG1	2612
Act42A_OG0000022_OG3	279032
Act42A_OG0000022_OG4	16853
Act42A_OG0000022_OG5	1222
Actn_OG0003148_OG0	42556
Actn3_OG0011403_OG0	0
ACXB_OG0000046_OG0	0
ACXB_OG0000046_OG1	0
ACXB_OG0000046_OG2	1
ACXB_OG0000046_OG2.2	1
ACXD_OG0004078_OG0	93
Acyp_OG0009408	0
Acyp2_OG0011498	528
Ada_OG0002342	31
Ada1-2_OG0003777_OG0	234
Ada2a_OG0005051	127
Ada2b_OG0004799	377
Ada3_OG0007872	885
AdamTS-A_OG0005247	8706
AdamTS-A_OG0012010	194
AdamTS-B_OG0008089	1068
Adar_OG0007649	1391
Adat1_OG0003596	67
Adck1_OG0006032	555
Adck5_OG0010063	1571
ADD1_OG0006579	724
Adf1_OG0001636_OG0	355
Adgf-A_OG0001991_OG0	3
Adgf-A_OG0003900	4060
Adgf-A2_OG0010109	71
Adgf-B_OG0010108	281
Adgf-C_OG0001030_OG0	740
Adgf-D_OG0002208_OG0	1803
Adgf-E_OG0006152	0
Adh_OG0003395_OG0	82
Adi1_OG0010940	2500
AdipoR_OG0004727	8987
CG3809_OG0004951	9
AdenoK_OG0003918_OG0	3018
Ady43A_OG0002958	5286
AdoR_OG0005733	554
adp_OG0006108	1186
AdSS_OG0000854_OG0	15230
Aduk_OG0004873	838
Ae2_OG0010984	5192
CG6512_OG0010913	6046
aft_OG0006080	365
Afti_OG0005567	754
Ag5r_OG0008212	5
Ag5r2_OG0008213	0
AGBE_OG0007237	9576
AgmNAT_OG0001753	92
ago_OG0010530	2444
AGO1_OG0007307	4152
AGO2_OG0000119_OG0	7718
Agpat1_OG0008448	360
Agpat2_OG0003465	966
Agpat3_OG0004018	2329
Agpat4_OG0004019_OG0	1548
ADPS_OG0002932	3310
agt_OG0001016_OG0	30
Spat_OG0007723	849
Ahcy_OG0001195_OG0	2076
AhcyL1_OG0011110	2585
AIF_OG0001225	770
AIMP1_OG0007108	1117
AIMP2_OG0009977	1358
AIMP3_OG0005998	373
Adk1_OG0010829	8515
Adk3_OG0005467	823
Ak6_OG0007201	205
Akap200_OG0000367_OG0	464
Akh_OG0010512	7
AkhR_OG0009627	477
akirin_OG0010441	1666
Akr1B_OG0001292	6061
Akt1_OG0005415	3819
al_OG0008749	198
Aladin_OG0007570	265
AlaRS_OG0003477	2491
AlaRS-m_OG0010596	1372
Alas_OG0006853	5122
alc_OG0006389	6227
Ald1_OG0005647	147743
Ald2_OG0005645	0
Aldh_OG0003615	18312
Aldh-III_OG0006742	12177
Aldh7A1_OG0003841_OG0	416
Alg-2_OG0001588_OG0	1376
Alg1_OG0002607_OG0	1656
Alg10_OG0000709_OG0	154
Alg11_OG0012170	1393
CG8412_OG0004562	2172
Alg14_OG0001194_OG0	135
Alg2_OG0010641	955
Alg3_OG0003012	61
Alg3_OG0006966	514
CG5287_OG0001281	551
CG5287_OG0003790	431
Alg9_OG0005173	383
Alh_OG0004317	2402
Alh_OG0004319	1222
Alh_OG0011430	578
alien_OG0009301	2441
ALiX_OG0005343	9224
Alk_OG0006414	3515
CG12179_OG0001176_OG0	133
Alp1_OG0010289	0
Alp10_OG0010194	227
Alp11_OG0008522	52
Alp12_OG0003717	1171
Alp13_OG0001034	112
Alp2_OG0000261_OG0	0
Alp2_OG0000261_OG1	0
Alp4_OG0005779	9323
Alp6_OG0006360	112
Alp7_OG0003030	0
Alp9_OG0003931	18
alph_OG0000083_OG0	7
alph_OG0005113	4114
alpha-Catr_OG0006852	928
alpha-Est1_OG0004357	1250
alpha-Est10_OG0004350	5151
alpha-Est2_OG0000314	1064
alpha-Est3_OG0004356	1748
alpha-Est6_OG0004354	3
alpha-Est7_OG0001351	11721
alpha-Est8_OG0004352	2000
alpha-Est9_OG0004351	1667
alpha-Man-Ia_OG0003130	260
alpha-Man-Ia_OG0003131	1196
alpha-Man-Ia_OG0001168	1171
alpha-Man-Ib_OG0005087	642
alpha-Man-Ic_OG0011549	4
alpha-Man-IIa_OG0004878	1223
alpha-Man-IIb_OG0005229	1103
alpha-PheRS_OG0008296	1197
alpha-Spec_OG0011040	50817
alpha4GT1_OG0000948	655
alphaCOP_OG0011275	6749
alphaSnap_OG0010384	2946
alphaTub67C_OG0010998	0
Alr_OG0008278	657
alrm_OG0002498	71
Als2_OG0009863	2998
alt_OG0004894	3746
aly_OG0004083	0
Ama_OG0002112	0
Amacr_OG0009433	1171
amd_OG0001918	4142
Amnionless_OG0008741	42
amon_OG0011540	1092
amos_OG0003702_OG0	0
AMPdeam_OG0008245	8010
Amph_OG0007204	15783
AMPKalpha_OG0001698	9150
Amt_OG0004607	546
Amun_OG0008385	4469
amx_OG0007575	384
Amy-p_OG0000157_OG0	8
Amy-p_OG0000157_OG0.2	28
Amyrel_OG0006416	17
ana_OG0006403	64
ana1_OG0002269	931
ana2_OG0007120	175
ana3_OG0006194	64
Ance-2_OG0003658	209
Ance-3_OG0001891_OG0	1376
Ance-3_OG0009407	941
Ance-4_OG0006406	1438
Ance-5_OG0005870	960
anchor_OG0010100	2146
Andorra_OG0011741	0
Ank2_OG0010460	9563
Ankle2_OG0000780	2403
l(2)35Be_OG0003404_OG0	165
anox_OG0007490	1574
Ant2_OG0008041	72
antdh_OG0008007	5666
Antp_OG0002113	284
antr_OG0007227	18
AnxB10_OG0008082	9220
AnxB11_OG0008196	3532
AnxB9_OG0004410	30586
aop_OG0003458	2779
aos_OG0010741	1889
Aos1_OG0002145_OG0	339
AOX1_OG0005242	15356
AOX2_OG0000143_OG0	6944
AOX2_OG0000143_OG1	3
AOX4_OG0001465	136
ap_OG0005832	926
AP-1-2beta_OG0008273	4685
AP-1gamma_OG0007680	4994
AP-1mu_OG0005553	2002
AP-1sigma_OG0005334	2861
AP-2alpha_OG0008751	2351
AP-2mu_OG0004736	1894
AP-2sigma_OG0004385	827
Apc_OG0005387	2651
APC10_OG0005888	266
Apc2_OG0005308	242
APC4_OG0003171_OG0	415
APC7_OG0001703	30
ApepP_OG0000963	1101
aph-1_OG0003552_OG0	476
aPKC_OG0006607	371
aPKC_OG0006608	1529
aPKC_OG0006609	126
Aplip1_OG0011323	580
apn_OG0002443_OG0	0
apolpp_OG0012638	53971
app_OG0010830	1068
APP-BP1_OG0010070	336
Appl_OG0007834	4169
Aprt_OG0004075	457
Aps_OG0010085	2832
apt_OG0002733	1227
CG18815_OG0010034	3154
AQP_OG0007242	3528
aqrs_OG0005393	0
aqz_OG0001049_OG1	14210
ara_OG0009939	32
aralar1_OG0001518	5853
Arc1_OG0002768_OG0	8835
Arc2_OG0006127	691
Arc42_OG0001370_OG0	1804
Archease_OG0002289_OG0	272
Arf51F_OG0006831	1906
Arf79F_OG0012164	7194
ArfGAP1_OG0010836	1968
ArfGAP3_OG0003816_OG0	2295
Arfip_OG0005451	617
Arfrp1_OG0007681	337
arg_OG0003183	191
arg_OG0007835	161
Argk_OG0011233	126677
Argk_OG0011925	7982
Argl_OG0009800	1277
CG31469_OG0002209_OG0	348
ArgRS_OG0008151	1066
ArgRS-m_OG0004367	423
ari-1_OG0007878	3150
ari-2_OG0003028	1903
Arl1_OG0010003	947
Arl2_OG0004816	155
Arl5_OG0011164	498
Arl6_OG0007042	136
Arl6IP1_OG0004993	679
Arl8_OG0004797	1416
arm_OG0007636	10968
armi_OG0002027	218
Arp1_OG0004441	3374
Arp10_OG0007423	1417
Arp2_OG0001770	1633
Arp3_OG0010555	1444
Arp5_OG0001448_OG0	307
Arp53D_OG0011600	0
Arp6_OG0008512	461
Arp8_OG0007614	869
Arpc1_OG0009187	3175
Arpc2_OG0009417	1628
Arpc3A_OG0005226	860
Arpc3B_OG0008590	92
Arpc4_OG0008719	1306
Arpc5_OG0008957	570
arr_OG0007264	1726
Arr1_OG0009490	5701
Arr2_OG0004099	14649
Ars2_OG0005840	6395
Art1_OG0004911	610
Art2_OG0008773	2
Art3_OG0004604	357
Art4_OG0004574	217
Art6_OG0004528_OG0	0
Art7_OG0001547_OG0	558
Art8_OG0009662	131
Art9_OG0002219_OG0	0
Arts_OG0000486_OG0	1961
aru_OG0003377	7115
Arv1_OG0013036	98
arx_OG0009914	52
Asap_OG0007180	2979
Asator_OG0002682_OG1	1856
Asciz_OG0010646	97
ase_OG0007840	6
asf1_OG0009889	475
ash1_OG0000982_OG0	247
ash2_OG0004623	1284
Ask1_OG0004518	4117
asl_OG0004217	109
AsnRS_OG0003707	2910
AsnRS-m_OG0006452	325
AsnS_OG0000992	67
asp_OG0004633	3
Asph_OG0006509	19919
ASPP_OG0006932	7322
CG9572_OG0008488	20917
AspRS_OG0006665	2766
AspRS-m_OG0008886	2139
asrij_OG0006972	1254
asRNA:CR31429_OG0002339_OG0	239
asRNA:CR42743_OG0003772_OG0	0
asRNA:CR43299_OG0012338_OG0	0
asRNA:CR43426_OG0012535_OG0	0
asRNA:CR43454_OG0002277_OG0	193
asRNA:CR43463_OG0001607_OG0	290
asRNA:CR43809_OG0003675_OG0	451
asRNA:CR44106_OG0002406_OG0	22
asRNA:CR44169_OG0002969_OG0	175
asRNA:CR44179_OG0001455_OG0	2673
asRNA:CR44372_OG0000331_OG0	5
asRNA:CR44372_OG0000331_OG1	1
asRNA:CR44894_OG0012090_OG0	1
asRNA:CR45044_OG0005605_OG0	14
asRNA:CR45195_OG0000203_OG0	600
asRNA:CR45195_OG0000203_OG1	4031
asRNA:CR45350_OG0001645_OG0	1771
asRNA:CR45943_OG0010336	337
asRNA:CR46029_OG0000226_OG0	0
asRNA:CR46029_OG0000226_OG1	2
asRNA:CR46139_OG0003106_OG0	41
asRNA:CR46246_OG0011916	4
asRNA:CR46354_OG0002193_OG0	237
asRNA:CR46473_OG0000925_OG0	26
Ass_OG0001346	259
ast_OG0003560	527
AstA_OG0004634	22
AstA-R1_OG0000689	33
AstA-R2_OG0005396	53
AstC_OG0009668	2
AstC-R1_OG0010134	106
AstC-R2_OG0001295_OG0	65
AstCC_OG0009669	0
asun_OG0002419_OG0	285
Asx_OG0006138	2381
Atac1_OG0003748_OG0	476
Atac2_OG0009508	354
Atac3_OG0000828	463
Tat_OG0001330	2219
Ate1_OG0003045	2166
Atet_OG0003384	2286
Atf-2_OG0006059	580
Atf3_OG0007763	5044
Atg1_OG0009929	222
Atg1_OG0009931	2598
Atg10_OG0001598	151
Atg101_OG0008681	1387
Atg12_OG0011904	347
Atg13_OG0004817	1169
Atg14_OG0005089	1280
Atg16_OG0005703	1047
Atg17_OG0004232	4819
Atg18a_OG0011152	3078
Atg18b_OG0001271_OG0	1775
Atg2_OG0011112	5756
Atg3_OG0009922	1826
Atg4a_OG0009014	2069
Atg4b_OG0005256	1047
Atg5_OG0007974	1204
Atg6_OG0005323	782
Atg7_OG0006714	828
Atg8a_OG0008043	15374
Atg8b_OG0005571	17
Atg9_OG0006487	2803
atilla_OG0011822	24272
atk_OG0010362	149
atl_OG0001399	10822
atms_OG0004154	972
ato_OG0004804	0
Atox1_OG0012695	1252
ATP6AP2_OG0004869	14457
ATP7_OG0008369	3975
ATP8A_OG0007260	10534
ATP8A_OG0007261	82
Atpalpha_OG0002140	36781
ATPCL_OG0006680	11646
ATPsynB_OG0010987	17811
ATPsynbeta_OG0005823	82498
ATPsynbetaL_OG0001317	22
ATPsynC_OG0005792	36686
ATPsynCF6_OG0005500	10251
ATPsynCF6L_OG0010605	0
ATPsynD_OG0004477	16040
ATPsyndelta_OG0007526	12163
ATPsynE_OG0005568	9530
ATPsynG_OG0009657	8462
ATPsyngamma_OG0005690	24202
ATPsynGL_OG0009315	0
ATPsynO_OG0012619	13808
AttC_OG0000164_OG0	163
AttC_OG0007258	328
AttD_OG0004890	6
Atu_OG0002096	1367
Atx-1_OG0012102	63
Atx2_OG0011501	8792
Atxn7_OG0003444	808
aub_OG0000482_OG0	15
aurA_OG0004964	8
aurB_OG0009647	9
aust_OG0001881	1
aux_OG0003096_OG0	2284
ave_OG0006159	221
Aven_OG0003291	450
awd_OG0002664	10223
Awh_OG0010478	149
axed_OG0010262	680
Axn_OG0005720	1554
axo_OG0003993	684
axo_OG0010625	257
axo_OG0010626	1006
axo_OG0010628	105
Axs_OG0008319	1157
Axud1_OG0003447	1293
az2_OG0006736	177
azot_OG0000210_OG0	0
azot_OG0000210_OG1	4
b_OG0009189	2075
B-H1_OG0000267_OG0	960
B-H1_OG0000267_OG1	415
B4_OG0009202	5850
B52_OG0001376_OG0	5140
b6_OG0007653	567
B9d1_OG0005246	375
B9d2_OG0005830	25
bab1_OG0011327	108
bab1_OG0011328	55
bab2_OG0011326	4134
babo_OG0006628	1554
babos_OG0007027	4016
Bacc_OG0008947	22122
Bace_OG0000801_OG0	0
baf_OG0003792	1716
bai_OG0005189	2802
Balat_OG0007229	6
Baldspot_OG0010721	7191
ball_OG0001092_OG1	118
bam_OG0005170	0
bap_OG0001358_OG0	133
Bap111_OG0007677	2147
Bap170_OG0000903_OG0	1408
Bap55_OG0005900	592
Bap60_OG0008560	1639
IMPPP_OG0000305_OG1	17215
barc_OG0010291	895
bark_OG0008784	5047
barr_OG0000425_OG0	518
baz_OG0008596	4148
bb8_OG0005496	1
bbc_OG0007266	3469
CG18067_OG0007098	52362
bbg_OG0010871	2429
bbg_OG0010872	4221
BBIP1_OG0004876	303
BBS1_OG0010413	187
BBS4_OG0002785_OG0	649
BBS5_OG0002086	271
BBS8_OG0008755	269
BBS9_OG0006919	1337
bbx_OG0008688	7073
bc10_OG0010387_OG0	767
BCAS2_OG0005540	450
bcd_OG0002111_OG0	1
bchs_OG0003722	533
BCL7-like_OG0007566	273
bcn92_OG0007793	511
Bdbt_OG0004400	317
bdg_OG0006805	2952
bdl_OG0003385	2748
Bdp1_OG0009215	913
be_OG0000785	2577
BEAF-32_OG0006164	1144
beag_OG0004860	695
beat-Ia_OG0011784	75
beat-Ib_OG0009146	1
beat-Ic_OG0001866_OG0	8
beat-IIa_OG0005482	75
beat-IIb_OG0005481	120
beat-IIIa_OG0009463	60
beat-IIIb_OG0009460	57
beat-IIIc_OG0003687	363
beat-IV_OG0005508	188
beat-Va_OG0005024	1
beat-Vb_OG0005021	4
beat-Vc_OG0001062_OG0	12
beat-VII_OG0011542	47
beat-VII_OG0011544	32
beg_OG0004008	291
bel_OG0001048	8277
Bem46_OG0008920	348
ben_OG0000514_OG0	2882
Best1_OG0002590_OG0	4802
Best2_OG0010251	6240
Best3_OG0009963	3
Best4_OG0000558_OG0	5
Bet1_OG0003845_OG0	833
Bet3_OG0004072	767
beta-PheRS_OG0005298	1006
beta-Spec_OG0007697	53803
beta'COP_OG0009212	4783
beta3GalTII_OG0012738	418
beta4GalNAcTA_OG0006521	633
beta4GalNAcTB_OG0002610	349
beta4GalT7_OG0005195	321
betaCOP_OG0008653	6227
betaggt-I_OG0008962	744
betaGlu_OG0002667	479
CG32396_OG0011696	4
Bgb_OG0011276	408
bgcn_OG0001647	256
bgm_OG0009412	10704
BHD_OG0010421	459
bi_OG0003201	427
bi_OG0012904	33
BI-1_OG0004087	4328
bib_OG0001843_OG0	16
BicC_OG0009143	36
BicD_OG0009474	3300
CG11873_OG0005086	2676
bif_OG0003277	1662
bif_OG0012761	374
BigH1_OG0001085_OG0	33
bigmax_OG0005365	494
Bili_OG0002506_OG0	132
bin_OG0010286	40
Bin1_OG0005423	279
bin3_OG0007310	3554
bip1_OG0010560	298
Bka_OG0009250	267
blanks_OG0011885_OG0	17
Blimp-1_OG0010196	6609
Blm_OG0002608	90
Blos1_OG0006148	319
Blos2_OG0010078	251
Blos3_OG0009918	184
Blos4_OG0010933	163
blot_OG0010924	13639
blow_OG0006726	777
blp_OG0005216	631
blw_OG0006982	75847
bma_OG0010967	35
Bmcp_OG0010022	476
bmm_OG0010858	9031
bnb_OG0001206_OG1	6847
CG5059_OG0012191	5630
bnk_OG0005787	0
bnl_OG0004512	118
boca_OG0006727	982
bocks_OG0002575_OG0	1486
BOD1_OG0005544	2565
boi_OG0007601	438
boi_OG0007603	193
boil_OG0012322	8
bol_OG0011238	2836
boly_OG0007153	0
BomBc1_OG0001623	1840
BomBc2_OG0000769_OG0	8386
BomBc3_OG0004769	1154
BomT3_OG0011469	7801
bon_OG0004934	2378
bond_OG0004726	2247
bonsai_OG0007008	872
Boot_OG0006400	5
bor_OG0004967	684
bora_OG0003911	0
BORCS5_OG0008208	688
BORCS6_OG0011365	233
BORCS7_OG0007103	118
borr_OG0009292	31
boss_OG0005676	946
botv_OG0006642	900
bou_OG0007819	861
bowl_OG0008785	959
BoYb_OG0000400_OG0	0
br_OG0007659	41
br_OG0011928	0
Br140_OG0001629	1804
brat_OG0001919	385
Brca2_OG0000883	301
Brd_OG0010852	0
CG7154_OG0009310	1229
Brd8_OG0002488	593
Bre1_OG0010209	1750
Brf_OG0005483	686
Brf_OG0005485	167
brk_OG0007975	1100
brm_OG0009999	4068
Brms1_OG0008442	1226
Bro_OG0011272	0
brp_OG0000499_OG1	1185
l(3)72Ab_OG0009997	2731
bru1_OG0009737	90
bru1_OG0009738	614
bru2_OG0009740	3333
bru2_OG0011823	94
bru2_OG0012161	573
bru3_OG0010907	445
bru3_OG0011909	16
Bruce_OG0004896	14232
brun_OG0003663	2161
brv1_OG0000706_OG0	2
brv2_OG0010919	0
brv3_OG0011666	20
BRWD3_OG0005288	4692
brwl_OG0009277	1914
bs_OG0003002	654
bs_OG0006897	303
bsf_OG0001906_OG0	3997
Bsg_OG0009780	6225
Bsg25D_OG0003412_OG0	2925
bsh_OG0009110	0
bsk_OG0012344	1839
bt_OG0000537_OG1	1682
BTBD9_OG0000546_OG0	1384
BtbVII_OG0011887	3811
btd_OG0007557	134
Btk29A_OG0001838	1755
Btk29A_OG0011763	45
btl_OG0002041	1179
btn_OG0004719	12
Btnd_OG0008611	7
btsz_OG0001035_OG1	1676
btsz_OG0004581	10
btv_OG0003692	647
btv_OG0009487	1108
btz_OG0005342	3386
Bub1_OG0001806_OG0	1090
Bub3_OG0005120	585
BubR1_OG0000657_OG0	99
Buffy_OG0006561	1010
bug_OG0006803	725
Bug22_OG0009372	613
BuGZ_OG0008876	3107
CG8270_OG0010257	655
bun_OG0000556	5057
bun_OG0009749	4535
bur_OG0003683_OG0	2529
Burs_OG0001045_OG0	0
bves_OG0007497	488
bves_OG0007499	385
bw_OG0006000	50
bwa_OG0009122	327
bwa_OG0012525	269
Bx_OG0008666	3
Bx_OG0008667	563
Bx42_OG0007682	2343
by_OG0005550	14749
byn_OG0010803	0
bys_OG0007950	970
c-cup_OG0012143	0
c(3)G_OG0001464_OG0	6
c11.1_OG0007569	5921
c12.1_OG0007568	743
c12.2_OG0007567	5466
C15_OG0002126_OG0	43
C1GalTA_OG0009799	1151
C3G_OG0007801	9573
C901_OG0008027	8
ca_OG0005700	4550
Ca-alpha1D_OG0009140	8680
Ca-alpha1T_OG0003323	1612
Ca-beta_OG0009681	2710
Ca-Ma2d_OG0009139	2240
CaBP1_OG0008860	3281
cac_OG0000605_OG0	191
cact_OG0009392	22362
cactin_OG0003129	841
cad_OG0009437	0
Cad74A_OG0010922	290
Cad86C_OG0002368	1429
Cad87A_OG0001088_OG0	779
Cad89D_OG0001058_OG0	1
Cad96Ca_OG0011497	2867
Cad96Cb_OG0005172	3
Cad99C_OG0005704	3438
CadN_OG0000277_OG1	78
Caf1-105_OG0002830	73
Caf1-180_OG0007408	194
Caf1-55_OG0001036	1047
cag_OG0001595_OG0	435
CAH1_OG0009192	17167
CAH13_OG0002843	0
CAH14_OG0002807	1
CAH15_OG0006256	0
CAH16_OG0000498_OG1	9
CAH2_OG0001000_OG0	7529
CAH3_OG0003177	1889
CAH5_OG0005796	73073
CAH7_OG0000840	1145
CAH8_OG0004748	1
CAH9_OG0005622	206
CAHbeta_OG0002334	286
cal1_OG0002556_OG0	453
CalpA_OG0003035	6341
CalpB_OG0010971	3780
CalpC_OG0008186	534
Calr_OG0005564	32574
Cals_OG0013279_OG0	2613
Calx_OG0002139_OG0	1
Calx_OG0004417	6774
Calx_OG0004418	3013
calypso_OG0006121	540
Cam_OG0012053	10901
CaMKI_OG0012767	4226
CaMKII_OG0013280	5517
Camp_OG0005907	604
Camta_OG0006364	1601
Camta_OG0006365	326
can_OG0004061_OG0	5
CanA1_OG0005778	3498
CanB_OG0000231_OG0	257
CanB_OG0000231_OG1	2385
Cand1_OG0009382	2658
CAP_OG0000587_OG0	21335
CAP_OG0012405	7
Cap-D2_OG0005121	401
Cap-D3_OG0009448	389
Cap-G_OG0002924	948
Cap-H2_OG0004906	1129
Capa_OG0005712	16
Caper_OG0009347	7905
Capr_OG0010138	3694
caps_OG0010156	6070
caps_OG0010157	5468
capt_OG0009025	10660
capu_OG0000612_OG0	660
car_OG0007437	627
CARPA_OG0007960	31
CARPB_OG0007554	72
CarT_OG0009432	251
cas_OG0004236	0
casp_OG0006502	1845
cass_OG0009476	3614
Cat_OG0003869	8777
cathD_OG0002862	17155
cato_OG0006491	0
Catsup_OG0009538	1615
caup_OG0009938	16
cav_OG0000654	97
caz_OG0003243_OG0	1764
cbc_OG0007265	456
Cbl_OG0002051_OG0	5003
CBP_OG0001721	26
CBP_OG0007971	39
Cbp20_OG0005066	379
Cbp53E_OG0006447	429
Cbp80_OG0007913	984
Cbp80_OG0007915	781
Cbs_OG0003124	1418
cbs_OG0007263	832
cbt_OG0008760	4143
Cby_OG0004789	48
Cc2d2a_OG0002702	153
CCAP_OG0011467	10
CCAP-R_OG0000870	8
ccb_OG0012089	0
CCDC151_OG0011900	14
CCDC53_OG0009785	263
Ccdc58_OG0010399	158
Ccdc85_OG0008917	463
CCHa1_OG0004530	4
CCHa1-R_OG0006065	187
CCHa2_OG0002186_OG0	1535
CCHa2-R_OG0005836	9
Cchl_OG0004776	5041
CCKLR-17D1_OG0003334	11
CCKLR-17D1_OG0008675	127
CCKLR-17D1_OG0011744	5
CCKLR-17D3_OG0008678	355
Ccm3_OG0005250	3031
Ccn_OG0010106	397
Ccn_OG0010107	393
Ccn_OG0012179	131
Ccp84Ab_OG0000178_OG0	0
Ccp84Ac_OG0001349_OG0	5
Ccp84Ae_OG0002110_OG0	0
Ccp84Af_OG0000109_OG0	0
Ccp84Af_OG0000109_OG1	3
Ccp84Af_OG0000109_OG2	0
Ccp84Ag_OG0001348_OG0	0
Ccs_OG0006299	736
CCT1_OG0002281_OG0	2164
CCT2_OG0003145	2817
CCT3_OG0004995	3270
CCT4_OG0000979	2160
CCT5_OG0006600	2468
CCT6_OG0008508	3091
CCT7_OG0004839	950
CCT7_OG0004841	499
CCT8_OG0007117	3881
Ccz1_OG0010481	697
cd_OG0004708	16
CD98hc_OG0001357_OG0	8156
Cda4_OG0008701	85
Cda5_OG0008721	1143
Cda9_OG0002707	2
CDase_OG0005749	2334
cdc14_OG0009306	3857
Cdc16_OG0005493	267
Cdc23_OG0009421	575
Cdc27_OG0010426	1541
Cdc2rk_OG0006290	117
Cdc37_OG0011041	2392
Cdc42_OG0008268	1753
Cdc45_OG0007388	376
Cdc5_OG0011371	1893
CDC50_OG0008483	3102
Cdc6_OG0002054	36
Cdc7_OG0007729	1695
Cdep_OG0002087	2826
Cdep_OG0004159	2826
CdGAPr_OG0009111	2970
cdi_OG0000729	4343
cDIP_OG0004394	3844
Cdk1_OG0000555_OG0	13
Cdk12_OG0009875	1258
Cdk2_OG0002391	153
CDK2AP1_OG0008015	896
Cdk4_OG0006632	858
Cdk5_OG0002993	773
Cdk5alpha_OG0009389	812
Cdk7_OG0001724	335
Cdk8_OG0010977	222
Cdk9_OG0007009	481
Cdlc2_OG0000234_OG1	2247
cdm_OG0002482	1542
Cds_OG0010549	1920
Ced-12_OG0009727	862
ced-6_OG0006366	12651
CenB1A_OG0004675	2272
CenG1A_OG0003595_OG0	6218
CenG1A_OG0009182	159
Cenp-C_OG0002322	901
Cep135_OG0009952	632
Cep135_OG0009954	565
cep290_OG0004127	269
Cep89_OG0006812	5
Cep97_OG0008778	532
cer_OG0012078	720
Cerk_OG0004182	5105
cert_OG0011161	1665
Cf2_OG0008971	3293
Cfp1_OG0007571	583
CG5789_OG0004615	1448
cg_OG0006533	4897
CG10000_OG0005395	0
CG10005_OG0004963	0
CG10011_OG0005399	1144
CG10013_OG0002410_OG0	0
CG10019_OG0008786	112
CG10026_OG0009081	2186
CG10029_OG0004344	0
CG10031_OG0008792	2393
CG10035_OG0004420	710
CG10038_OG0001436_OG0	451
CG10041_OG0012259_OG0	3
CG10051_OG0007036	0
CG10053_OG0004336	488
CG10055_OG0004329	1160
CG10062_OG0007038	382
CG10063_OG0010284	4
CG10064_OG0010282	43
CG10068_OG0004321	719
CG10073_OG0000065_OG2	1
CG10075_OG0010279	1512
CG10077_OG0010277	25616
CG10082_OG0005964	7412
CG10086_OG0001355	0
CG10089_OG0010567	580
CG10098_OG0004320	918
CG10104_OG0006132	0
CG10116_OG0010569	89
CG10126_OG0005023	2545
CG10132_OG0009091	2401
CG10137_OG0009093	1121
CG10139_OG0006151	452
CG10140_OG0010573	27
CG10147_OG0010256	212
CG10151_OG0006160	130
CG10154_OG0010575	1
CG10163_OG0010252	0
CG10164_OG0001489	0
CG10165_OG0011781	222
CG10171_OG0010163	785
CG10175_OG0005507	4372
CG10177_OG0001079_OG0	0
CG10184_OG0005509	1298
CG10185_OG0005203	277
CG10189_OG0009087	288
CG10194_OG0009085	133
CG10195_OG0003572	402
CG10205_OG0006168	5957
CG10208_OG0005527	196
CG10209_OG0006169	766
CG10211_OG0009505	3944
CG10222_OG0010165	74
CG10226_OG0010249	2157
CG10237_OG0003462	27455
CG1024_OG0004294	254
CG10252_OG0011517	1
CG10254_OG0002565	2461
CG10257_OG0006606	453
CG10264_OG0005208	10
CG10265_OG0006935	45
CG10274_OG0003940	1404
CG10280_OG0004257	8
CG10283_OG0001907_OG0	1396
CG10286_OG0004292	1364
CG10298_OG0004288	0
CG10300_OG0005516	0
CG10301_OG0005515	0
CG10307_OG0005957	1177
CG10311_OG0004972	2349
CG10317_OG0004974	1
CG10321_OG0005965	3114
CG10324_OG0004994	413
CG10332_OG0005992	0
CG10333_OG0009507	1644
CG10336_OG0009516	71
CG10337_OG0009096	140
CG10338_OG0009517	492
CG10339_OG0006873	1403
CG10340_OG0001059_OG0	1769
CG10341_OG0009518	332
CG10343_OG0009520	279
CG10344_OG0007020	46
CG10345_OG0002430_OG0	8920
CG10347_OG0000607_OG0	166
CG10348_OG0003704	331
CG10352_OG0008207	98
CG10353_OG0008206	3045
CG10357_OG0010470	254
CG10359_OG0010469	3058
CG10361_OG0010014	373
CG10362_OG0008202	544
CG10365_OG0005518	2450
CG10366_OG0009102	1818
CG10375_OG0005526	1064
CG10376_OG0009519	1000
CG10383_OG0001909	7683
CG10384_OG0007018	19
CG10405_OG0004983	144
CG10407_OG0005207	97
CG10413_OG0003703_OG0	497
CG10417_OG0013094	1375
CG10418_OG0010832	140
CG10425_OG0002500	572
CG10428_OG0001263_OG0	287
CG10431_OG0001914	133
CG10433_OG0006904	5939
CG10435_OG0002296_OG0	1044
CG10444_OG0007082	731
CG10445_OG0001356	270
CG10459_OG0001605_OG0	8
CG10462_OG0009105	1049
CG10463_OG0009108	441
CG10466_OG0012145	168
CG10467_OG0010233	585
CG10469_OG0010232	83
CG10470_OG0009541	566
CG10472_OG0000811_OG0	285
CG10479_OG0010225	1495
CG10481_OG0009114	0
CG10483_OG0010221	776
CG10486_OG0010219	0
CG10492_OG0009544	1610
CG10494_OG0006908	295
CG10495_OG0009546	99
CG10505_OG0006927	346
CG10508_OG0010314	648
CG10510_OG0003948	0
CG10513_OG0005163	195
CG10514_OG0005162	113
CG10516_OG0009998	310
CG10527_OG0002810_OG0	21871
CG10543_OG0006262	6073
CG10550_OG0000747	23095
CG10555_OG0008527	1215
CG10561_OG0009552	1418
CG10565_OG0010321	4337
CG10576_OG0010200	4335
CG10581_OG0010326	9
CG10584_OG0010328	385
CG10587_OG0000094_OG0	0
CG10587_OG0000094_OG1	0
CG10587_OG0000094_OG2	0
CG10589_OG0003950	0
CG10591_OG0010195	1
CG10597_OG0003317	53
CG10598_OG0011740	0
CG10600_OG0009530	5840
CG10602_OG0009532	3928
CG10616_OG0010838	1203
CG10621_OG0001911	338
CG10623_OG0001912	2019
CG10628_OG0009107	427
CG10631_OG0001241	3083
CG10646_OG0009949	258
CG10654_OG0009947	187
CG10657_OG0009951	8948
CG10660_OG0010840	457
CG10663_OG0010839	816
CG10669_OG0005156	308
CG10674_OG0010603	990
CG10680_OG0003577	9448
CG10681_OG0009950	343
CG10700_OG0011812	0
CG10702_OG0009548	1701
CG10710_OG0010908	990
CG10713_OG0010576	178
CG10725_OG0010574	0
CG10730_OG0000951	105
CG10731_OG0006517	105
CG10737_OG0006638	45689
CG10738_OG0010568	89
CG1074_OG0007339	495
CG10747_OG0009127	1152
CG10748_OG0011855_OG0	0
CG10749_OG0003913_OG0	0
CG10750_OG0009561	1
CG10752_OG0010150_OG0	0
CG10761_OG0008304	0
CG1077_OG0004263	0
CG10793_OG0003237	5
CG10795_OG0006915	354
CG10799_OG0003081	640
CG10801_OG0012112	7
CG10802_OG0008133	961
CG10803_OG0008134	341
CG10804_OG0008132	280
CG10809_OG0010976	429
CG10814_OG0007257	0
CG10822_OG0007072	0
CG10839_OG0009144	0
CG10841_OG0002198_OG0	25
CG10853_OG0003980_OG0	0
CG10859_OG0009209	0
CG10862_OG0002017_OG1	5756
CG10863_OG0010486	7903
CG10863_OG0012194_OG0	4
CG10864_OG0005043	183
CG10866_OG0010485	378
CG10874_OG0003457	1342
CG10877_OG0002385_OG0	84
CG10887_OG0002183_OG0	0
CG10898_OG0002547	369
CG1090_OG0003105_OG0	258
CG10903_OG0002293_OG0	427
CG10904_OG0011634	709
CG10907_OG0001984_OG0	265
CG10909_OG0005022	0
CG10910_OG0006092	1
CG10911_OG0006095	0
CG10912_OG0000471	0
CG10914_OG0006109	351
CG10919_OG0001352	19
CG1092_OG0001161_OG0	50
CG10920_OG0007959	3
CG10927_OG0006710	77
CG10931_OG0006071	11
CG10932_OG0007954	3539
CG10934_OG0002756_OG0	3
CG10939_OG0005908	9504
CG10947_OG0009415	1588
CG10948_OG0009927	1293
CG10949_OG0009416	275
CG10950_OG0012279	1
CG10958_OG0001743	255
CG10959_OG0008299	179
CG10962_OG0007748	94
CG10970_OG0003173	36
CG10973_OG0012539	494
CG10979_OG0004244	1052
CG10984_OG0009934	519
CG10996_OG0008249	3
CG11000_OG0004245	21
CG11007_OG0003037	367
CG11018_OG0007064	0
CG11029_OG0001270	32
CG1103_OG0003103_OG0	270
CG11030_OG0003728	410
CG11034_OG0001268	1726
CG11035_OG0002292_OG0	683
CG11041_OG0001654	23
CG11044_OG0007073	2160
CG1105_OG0004314	5067
CG11050_OG0009604	4179
CG11060_OG0006765	11
CG11068_OG0011716	3
CG11069_OG0004655	536
CG11076_OG0001759	771
CG11077_OG0000549_OG0	313
CG11085_OG0008456	6
CG11089_OG0004653	2198
CG11095_OG0003249	716
CG11099_OG0007074	976
CG11103_OG0003250	251
CG11106_OG0012330	2
CG11109_OG0001964	296
CG11110_OG0006619	344
CG11123_OG0006752	427
CG11125_OG0006747	675
CG11127_OG0006744	620
CG1113_OG0004171	39
CG11131_OG0001957_OG0	0
CG11134_OG0003251	381
CG11141_OG0006745	749
CG11145_OG0006754	0
CG11147_OG0003729	8576
CG11149_OG0003730	3
CG11151_OG0008256	6484
CG11159_OG0006283	1
CG1116_OG0004164	1286
CG11162_OG0008263	0
CG11168_OG0004657	2478
CG11170_OG0006462	228
CG11178_OG0003327	650
CG11180_OG0006625	1083
CG11191_OG0007189	1629
CG11192_OG0007095	0
CG11200_OG0007088	6947
CG11211_OG0012938	59797
CG11226_OG0012166_OG0	0
CG11227_OG0007505	0
CG1124_OG0002090	30939
CG11241_OG0003815_OG0	629
CG11247_OG0009861	335
CG11248_OG0003830_OG0	263
CG11249_OG0009864	2
CG11251_OG0001998	0
CG11257_OG0007039	437
CG11263_OG0001789	35
CG11267_OG0011856	880
CG11269_OG0006458	4
CG11275_OG0002906	2837
CG11279_OG0003924_OG0	311
CG11286_OG0004361	0
CG1129_OG0002085	918
CG11291_OG0003029	12
CG11294_OG0007761	3
CG11298_OG0007031	0
CG11309_OG0010303	1819
CG11317_OG0012026	155
CG11318_OG0000756	5
CG11319_OG0009603	794
CG11327_OG0009628	3
CG11333_OG0002657_OG0	0
CG11334_OG0005804	2942
CG11342_OG0011920	54
CG11345_OG0011138	0
CG11349_OG0011131	0
CG11353_OG0011127	176
CG11356_OG0008477	63
CG11357_OG0011126	429
CG1136_OG0010499	1910
CG11367_OG0000806_OG0	180
CG11369_OG0011699	0
CG1137_OG0004303	1
CG11370_OG0003817_OG0	2
CG11377_OG0008723	927
CG11378_OG0007395	3128
CG11379_OG0007397	0
CG11380_OG0007400	3
CG11381_OG0007402	2
CG11382_OG0007404	0
CG11384_OG0007396	4
CG1139_OG0004077	91
CG11391_OG0001026_OG0	3579
CG11396_OG0010345	651
CG11398_OG0007405	162
CG11403_OG0007406	191
CG11404_OG0012169	1
CG11406_OG0006889	116
CG11409_OG0007766	262
CG11413_OG0011575	21
CG11414_OG0006019	2967
CG11417_OG0007590	723
CG1142_OG0012974	425
CG11425_OG0009823	1574
CG11426_OG0009824	705
CG1143_OG0011104	3479
CG11436_OG0003200	209
CG11437_OG0009825	2
CG11438_OG0009826	757
CG11447_OG0004515	370
CG11449_OG0000981_OG1	0
CG11453_OG0001027_OG0	123
CG11454_OG0001792	297
CG11456_OG0003951	478
CG11459_OG0000135_OG1	898
CG1146_OG0011093	9856
CG11470_OG0000857	5
CG11474_OG0005934	943
CG11475_OG0005935	36
CG11498_OG0001515	422
CG11504_OG0002630	718
CG11523_OG0009832	324
CG11529_OG0010828	142
CG11537_OG0010640	1668
CG11550_OG0002660	5126
CG11560_OG0010817	391
CG11562_OG0008742	323
CG11563_OG0002662	282
CG11566_OG0007496	0
CG11570_OG0004027	0
CG11581_OG0008240	0
CG11583_OG0010538	875
CG11584_OG0008239	0
CG11585_OG0012335	9
CG11586_OG0010534	328
CG11590_OG0001741	400
CG11593_OG0010497	692
CG11594_OG0010492	3212
CG11596_OG0007629	473
CG11601_OG0008739	608
CG11608_OG0000142_OG0	4
CG1161_OG0004180	3133
CG11617_OG0008731	774
CG11619_OG0003864_OG0	4
CG11626_OG0011450	5
CG11629_OG0003739	0
CG11630_OG0009580	4
CG11634_OG0009583	0
CG11635_OG0007156	29
CG11638_OG0007387	316
CG11655_OG0001745_OG0	1429
CG11656_OG0005013	3
CG11658_OG0010025	2805
CG11663_OG0012087	0
CG11664_OG0011395	0
CG11666_OG0012316	0
CG11668_OG0002452	633
CG11670_OG0005008	136
CG11672_OG0004805	2
CG11674_OG0008231	1
CG11679_OG0008511	226
CG11686_OG0002448_OG0	2209
CG11693_OG0004810	1
CG11694_OG0000225_OG0	0
CG11694_OG0000225_OG1	0
CG11695_OG0007879	587
CG11696_OG0007880	724
CG11698_OG0002319_OG0	0
CG11699_OG0007882	1177
CG11703_OG0002165_OG0	0
CG11710_OG0001691_OG0	526
CG1172_OG0004189	704
CG11722_OG0001391	408
CG11723_OG0003571	314
CG11726_OG0010048	0
CG11737_OG0001419_OG0	1640
CG11741_OG0001420_OG0	48
CG11752_OG0007995	1804
CG11755_OG0000851	205
CG11756_OG0007997	3
CG11760_OG0004826	349
CG11768_OG0004832	258
CG11771_OG0005200	1611
CG11777_OG0006309	104
CG11779_OG0004481	1533
CG11786_OG0012799	0
CG11788_OG0007083	64
CG11790_OG0005187	1876
CG11791_OG0012008	2364
CG11807_OG0003009_OG0	1148
CG11808_OG0006841	249
CG11811_OG0004058	225
CG11816_OG0008636	0
CG11835_OG0000264_OG0	11869
CG11835_OG0000264_OG1	5240
CG11837_OG0005082	309
CG11841_OG0005083	7559
CG11842_OG0000856_OG1	1391
CG11843_OG0011490	2313
CG11852_OG0002502_OG0	157
CG11854_OG0005171	2388
CG11857_OG0005167	1689
CG11858_OG0005166	403
CG11878_OG0000055_OG0	0
CG11878_OG0000055_OG1	7
CG11878_OG0000055_OG2	1758
CG11882_OG0005094	273
CG11883_OG0006313	1470
CG11885_OG0003355	220
CG11892_OG0005161	133
CG11893_OG0000039_OG2	844
CG11899_OG0005100	734
CG11902_OG0005155	346
CG11906_OG0001618	611
CG11911_OG0008747	0
CG11912_OG0008746	0
CG11920_OG0005183	321
CG11927_OG0003556	774
CG11929_OG0011773	0
CG11961_OG0001155_OG0	2561
CG11964_OG0004848	278
CG11970_OG0004849	1592
CG11975_OG0004850	1331
CG11977_OG0012457_OG0	1
CG11980_OG0002337	295
CG11983_OG0004852	31
CG11986_OG0004855	129
CG11997_OG0004862	0
CG11999_OG0004179	1404
CG12003_OG0004112	2
CG12004_OG0011286	3490
CG12009_OG0010662	0
CG12010_OG0010671	66
CG12011_OG0011025	8
CG12012_OG0010672	1289
CG12016_OG0010666	1306
CG12017_OG0010661	0
CG12020_OG0011042	0
CG12024_OG0011050	1174
CG12025_OG0011053	1152
CG12035_OG0011029	3
CG12038_OG0011331	171
CG12054_OG0000497	2594
CG12056_OG0003138	889
CG12057_OG0003139	0
CG12061_OG0000938_OG0	0
CG12065_OG0007412	5551
CG12069_OG0001519	0
CG12071_OG0011553	163
CG12071_OG0013484	247
CG12075_OG0007754	11783
CG1208_OG0004248	781
CG12081_OG0007411	1083
CG12084_OG0011296	2467
CG12091_OG0011293	8832
CG12093_OG0011111	2365
CG12096_OG0008559	643
CG12099_OG0011289	11296
CG12104_OG0011284	487
CG12105_OG0004111	1249
CG12106_OG0007586	74
CG12107_OG0006719	449
CG12111_OG0007413	0
CG12112_OG0012598_OG0	211
CG12115_OG0007587	9
CG12116_OG0008625	4101
CG12118_OG0007585	2342
CG12121_OG0007579	3382
CG12123_OG0003325	167
CG12128_OG0002879	654
CG12129_OG0002878	619
CG1213_OG0002105	6151
CG12134_OG0006319	249
CG12147_OG0004192	0
CG12155_OG0003210	977
CG12159_OG0002860	402
CG12164_OG0006760	14
CG12170_OG0002098	1763
CG12171_OG0004222	619
CG12173_OG0004172	179
CG12177_OG0008262	720
CG1218_OG0002103	423
CG12182_OG0011099	225
CG12194_OG0008975	695
CG12204_OG0001687	331
CG12206_OG0008131	12
CG12209_OG0002818	17
CG12213_OG0002418	1306
CG12219_OG0007713	1012
CG12224_OG0000651_OG1	263
CG12231_OG0003119	0
CG12236_OG0008414	627
CG12237_OG0007424	839
CG12239_OG0001754	154
CG12241_OG0001396	765
CG12253_OG0011818	52
CG12256_OG0004947	42
CG12259_OG0005539	960
CG12268_OG0005336	784
CG1227_OG0004337	348
CG12278_OG0004413	2
CG12279_OG0004445	277
CG12288_OG0009457	20
CG12289_OG0010046	0
CG12290_OG0002618	2617
CG12299_OG0009634	236
CG12301_OG0001981	444
CG12307_OG0009694	0
CG1231_OG0011372	3
CG12316_OG0009955	936
CG12320_OG0005053	160
CG12321_OG0001064_OG0	566
CG12325_OG0002854	535
CG1233_OG0011370	2285
CG1234_OG0004335	918
CG12341_OG0002848	297
CG12343_OG0002853	702
CG12344_OG0002855	1513
CG12355_OG0012373	197
CG1236_OG0002100	498
CG12362_OG0000821_OG0	0
CG12374_OG0007223	9
CG12375_OG0009777	1409
CG12379_OG0008514	136
CG12384_OG0006229	3769
CG1239_OG0004237	97
CG12395_OG0001736	0
CG12398_OG0008359	0
CG12402_OG0002224_OG0	57
CG12420_OG0002594_OG0	0
CG12426_OG0005340	1
CG12438_OG0003802	0
CG12439_OG0009296	0
CG12446_OG0001786_OG0	0
CG12448_OG0009145	0
CG1246_OG0011105	8
CG12464_OG0011955	0
CG12470_OG0007846	1
CG12479_OG0008243	0
CG12480_OG0008242	0
CG12481_OG0008237	0
CG12490_OG0000233_OG1	0
CG12496_OG0007599	0
CG12498_OG0008105	3
CG12499_OG0002285_OG0	891
CG12502_OG0011339	183
CG12507_OG0008176	22
CG12511_OG0009568	0
CG12516_OG0005410	0
CG12517_OG0009649	11
CG12520_OG0010149	49
CG12521_OG0012944	0
CG12531_OG0008272	110
CG12535_OG0008128	3
CG12539_OG0008363	0
CG12540_OG0008220	29
CG12541_OG0007825	281
CG12560_OG0012234	98
CG12567_OG0012740	1737
CG12576_OG0001784_OG0	7664
CG12581_OG0001679_OG0	8028
CG12589_OG0011424	0
CG12590_OG0011977	0
CG12594_OG0005596	188
CG12607_OG0011139	6
CG12609_OG0008677	184
CG12617_OG0003653	2
CG12620_OG0009462	1
CG12637_OG0008050	0
CG12643_OG0007518	310
CG1265_OG0010531	1740
CG12655_OG0000445_OG2	2871
CG12659_OG0007410	227
CG12661_OG0007749	1
CG12662_OG0007747	2
CG12672_OG0007868	121
CG12674_OG0003570	0
CG12679_OG0001731_OG0	2
CG12680_OG0001718	0
CG12682_OG0012323	0
CG12691_OG0007931	0
CG12692_OG0000634_OG0	152
CG12693_OG0012106	4
CG12698_OG0008169	198
CG12699_OG0000230_OG1	0
CG12702_OG0001192	284
CG12708_OG0000271_OG0	61
CG12708_OG0000271_OG0.2	22
CG1271_OG0010635	724
CG12713_OG0003881_OG0	58
CG12716_OG0008438	0
CG12723_OG0008557	247
CG12728_OG0000928_OG0	267
CG12729_OG0011725	3
CG1273_OG0010536	2
CG12730_OG0007375	460
CG12744_OG0000893	5
CG12746_OG0004208	3815
CG1275_OG0011072	2082
CG12768_OG0001283_OG0	351
CG12769_OG0007187	119
CG12773_OG0003140	1290
CG12782_OG0012281	0
CG12783_OG0000743_OG0	24
CG12784_OG0005236	0
CG12795_OG0008825	510
CG12811_OG0002240	1978
CG12817_OG0002595_OG0	20
CG12818_OG0004897	345
CG12822_OG0001599	1838
CG12825_OG0001130_OG1	57
CG12826_OG0002951	3
CG12828_OG0011622	5
CG12831_OG0011623_OG0	0
CG12836_OG0002963_OG0	43
CG12848_OG0006045	514
CG12849_OG0011577	1
CG12851_OG0005862	267
CG12857_OG0006163	0
CG12860_OG0006154	4
CG12861_OG0006153	1
CG12862_OG0011585_OG0	2
CG12863_OG0011584	205
CG12866_OG0002772	0
CG12868_OG0001564	567
CG12869_OG0006145	70
CG12869_OG0006146	35
CG12877_OG0001472_OG0	1041
CG1288_OG0001350	1
CG12880_OG0005345	10
CG12883_OG0001474	173
CG12885_OG0001477	869
CG12895_OG0006308	792
CG12909_OG0002821	137
CG12910_OG0006305	70
CG12911_OG0006304	1
CG12914_OG0002819	0
CG12917_OG0002815	1
CG12920_OG0006291	0
CG12926_OG0006349	278
CG12929_OG0006357	72
CG12934_OG0006315	28
CG12935_OG0002846	155
CG12942_OG0001596_OG0	276
CG12945_OG0004570	815
CG12947_OG0004568	181
CG12948_OG0004558	654
CG12963_OG0001641_OG0	0
CG12964_OG0002996_OG0	164
CG12970_OG0006808	10
CG12971_OG0010294	0
CG12974_OG0010307	23
CG12983_OG0010332	1
CG12984_OG0003949	9
CG12985_OG0000915	21
CG12986_OG0011685	0
CG1299_OG0000523_OG0	11475
CG12990_OG0007696	25
CG12991_OG0007703	4289
CG12992_OG0011688	48
CG12994_OG0007707	1
CG12995_OG0008599	2
CG12998_OG0011739	21
CG13000_OG0011738	0
CG13001_OG0008580	244
CG13002_OG0008577	8
CG13003_OG0008572	4277
CG13004_OG0008570	215
CG13005_OG0008567	112
CG13008_OG0008305	6
CG13010_OG0003260	6
CG13012_OG0008317	616
CG13014_OG0008547	358
CG13016_OG0006536	304
CG13018_OG0006537	79
CG13021_OG0003241	4
CG13022_OG0010698	73
CG13023_OG0010699	0
CG13024_OG0010708	1126
CG13026_OG0010716	514
CG13028_OG0004010	6
CG13031_OG0012200	462
CG13032_OG0004014_OG0	21
CG13033_OG0010736	0
CG13038_OG0010761	1
CG13039_OG0010762	0
CG1304_OG0000265_OG0	0
CG1304_OG0000265_OG1	0
CG13040_OG0010763	0
CG13041_OG0000280_OG0	0
CG13041_OG0000280_OG0.2	0
CG13042_OG0010767	0
CG13043_OG0000281_OG0	0
CG13043_OG0000281_OG1	2
CG13044_OG0010768	2
CG13045_OG0000814	0
CG13046_OG0010771	3
CG13047_OG0010772	0
CG13048_OG0010773	0
CG13049_OG0010774	0
CG13051_OG0011898	0
CG13053_OG0010778	0
CG13054_OG0010779	0
CG13055_OG0010780	1
CG13056_OG0010757	2
CG13058_OG0004021	0
CG13059_OG0010764	0
CG13062_OG0010766	1
CG13064_OG0010775	0
CG13065_OG0010776	0
CG13066_OG0012201	0
CG13068_OG0002030_OG1	0
CG13069_OG0004022	0
CG1307_OG0004308	754
CG13070_OG0012202	0
CG13071_OG0011899	1
CG13073_OG0012731_OG0	0
CG13074_OG0010797	96
CG13075_OG0000216_OG0	15
CG13075_OG0000216_OG1	3
CG13077_OG0009097	206
CG13078_OG0003575_OG0	0
CG13081_OG0003574	0
CG13082_OG0009094	3
CG13083_OG0009084	0
CG13084_OG0009083	3
CG13085_OG0001922	55
CG13086_OG0003709	115
CG13088_OG0001266	166
CG1309_OG0010533	2360
CG13096_OG0003720	656
CG13097_OG0001923	612
CG13101_OG0009304	1828
CG13102_OG0009298	0
CG13108_OG0009295	34
CG13110_OG0011792	0
CG13113_OG0001247_OG0	0
CG13114_OG0009279	0
CG13116_OG0001878	3489
CG13123_OG0001877	118
CG13124_OG0003502	28286
CG13126_OG0003515	190
CG13127_OG0001844	0
CG13131_OG0000790_OG0	0
CG13133_OG0003525	260
CG1314_OG0011674	2
CG13144_OG0009363	41
CG13148_OG0007214	281
CG13151_OG0006215	250
CG13154_OG0006206	0
CG13155_OG0006196	0
CG13157_OG0002779	0
CG1316_OG0000430_OG0	2686
CG13168_OG0006184	2
CG1317_OG0011084	7249
CG13170_OG0006182	0
CG13171_OG0006180	0
CG13177_OG0012831	66
CG13185_OG0002928	1516
CG13186_OG0006594	0
CG13192_OG0006567	296
CG13193_OG0006565	4
CG13196_OG0006560	5
CG13197_OG0006563	1063
CG13202_OG0001123_OG0	76
CG13203_OG0006235	46
CG13204_OG0006233	863
CG13215_OG0002793_OG0	63
CG13216_OG0001568_OG0	0
CG13218_OG0002791_OG0	5
CG13220_OG0001573_OG0	1402
CG13223_OG0001571_OG0	0
CG13226_OG0002794_OG0	52
CG13227_OG0006218_OG0	861
CG13228_OG0011587_OG0	0
CG13229_OG0002786_OG0	25
CG13229_OG0002787_OG0	2332
CG13231_OG0006217	1
CG13239_OG0009815	2
CG1324_OG0007509	0
CG13243_OG0009147	0
CG13247_OG0010378	6
CG13248_OG0010371	317
CG13250_OG0011870	68
CG13251_OG0010355	293
CG13252_OG0003952	1027
CG13258_OG0009399	5
CG13272_OG0008882	61
CG13280_OG0008881	0
CG13282_OG0008887	23
CG13285_OG0010583	103
CG13287_OG0010216	1
CG13288_OG0010220	11
CG13293_OG0003937	103
CG13295_OG0010231	822
CG13297_OG0010242	113
CG13299_OG0011864	0
CG13300_OG0003943	157
CG13305_OG0011196	0
CG13306_OG0011204	296
CG13308_OG0004102	0
CG13309_OG0011211	0
CG13310_OG0011207	291
CG13312_OG0011210	0
CG13313_OG0004105_OG0	21
CG13314_OG0011224	7
CG13315_OG0011237	1064
CG13318_OG0004834	7664
CG13319_OG0006667	312
CG13321_OG0006673	0
CG13326_OG0006545	0
CG13330_OG0007271	0
CG13331_OG0007273	245
CG13332_OG0007274	155
CG13334_OG0007281	43
CG13337_OG0011662	14
CG13339_OG0007296	285
CG13344_OG0007304	389
CG13358_OG0007351	24
CG13359_OG0012499	17
CG13360_OG0010145	1800
CG13361_OG0003189	13
CG13362_OG0007862	5
CG13364_OG0001174_OG0	3
CG13365_OG0007831	613
CG13367_OG0003188_OG0	487
CG13369_OG0003181	1292
CG13375_OG0007847	18
CG13377_OG0007849	2392
CG13380_OG0010135	0
CG13384_OG0003473	1331
CG13385_OG0012520	0
CG13386_OG0003471	122
CG1339_OG0006721	0
CG13390_OG0003479	415
CG13392_OG0003476	132
CG13397_OG0003469	153
CG13398_OG0003468	245
CG13403_OG0008236	2
CG13404_OG0008224	85
CG13405_OG0011376	0
CG13407_OG0004768	11
CG13408_OG0004770	175
CG13409_OG0004775	181
CG13423_OG0007099	116
CG13426_OG0011654	0
CG13427_OG0003049	4
CG13428_OG0007100	758
CG13430_OG0001658	272
CG13436_OG0006622	60
CG13437_OG0006285	303
CG13438_OG0006243	0
CG1344_OG0012226	278
CG13442_OG0006244	0
CG13443_OG0006248	0
CG13445_OG0003880	3
CG13449_OG0009980	43
CG13454_OG0003875_OG0	2
CG13455_OG0009966	4
CG13457_OG0001288	5
CG13458_OG0004037	444
CG13460_OG0010841	0
CG13465_OG0000343_OG0	0
CG13471_OG0004048	1
CG13473_OG0010860	4
CG13474_OG0004049	0
CG13476_OG0012898	2
CG13481_OG0000339_OG0	1
CG13481_OG0000339_OG1	0
CG13484_OG0010886	409
CG13488_OG0001544_OG1	1
CG13492_OG0005946	0
CG13501_OG0005936	1
CG13502_OG0005931	122
CG13502_OG0012991	10
CG13506_OG0007028	4823
CG13510_OG0006998	190
CG13511_OG0006997	23
CG13516_OG0006995	398
CG13526_OG0006986	0
CG13527_OG0006984	0
CG13531_OG0006978	1165
CG13532_OG0006975	139
CG13538_OG0005981	0
CG13539_OG0012044	0
CG1354_OG0007555	3342
CG13541_OG0012280	0
CG13544_OG0005976	0
CG13545_OG0012580	45
CG13551_OG0000540_OG1	3179
CG13551_OG0012048	1636
CG13557_OG0012477	1
CG13558_OG0001556	0
CG13559_OG0012047	23
CG13561_OG0011643	12
CG13562_OG0011631	0
CG13575_OG0006892	26
CG13577_OG0001150_OG0	0
CG13578_OG0006898	935
CG13579_OG0006013	7
CG1358_OG0006724	1716
CG13581_OG0002746	1
CG13585_OG0011574	3950
CG13587_OG0006025	4
CG13594_OG0006033	75
CG13599_OG0005537	21
CG1360_OG0006725	107
CG13601_OG0005534	589
CG13603_OG0005332	2099
CG13605_OG0005319	1181
CG13606_OG0005306	242
CG13607_OG0005318	1939
CG13609_OG0012982	6
CG13613_OG0005278	0
CG13614_OG0002525_OG0	0
CG13615_OG0002524	0
CG13616_OG0005272	0
CG13618_OG0005267	688
CG13622_OG0005268	16
CG13623_OG0005265	337
CG13625_OG0004618	505
CG13627_OG0004629	39
CG13630_OG0004630	1120
CG13631_OG0004635	2275
CG13634_OG0004637	45
CG13641_OG0004650	219
CG13643_OG0002274	17
CG13653_OG0002504	0
CG13654_OG0005174	625
CG13663_OG0011496	331
CG13667_OG0004090_OG0	276
CG13670_OG0011168	8
CG13671_OG0004086_OG0	0
CG13675_OG0000560_OG2	11
CG13676_OG0003984	153
CG13678_OG0000129_OG3	0
CG1368_OG0008241	9
CG13685_OG0010463	145
CG13689_OG0008772	73
CG13690_OG0008752	45
CG13692_OG0008754	1
CG13698_OG0010125	1158
CG13699_OG0003907_OG0	6
CG13705_OG0010610	33
CG13707_OG0010613	256
CG13708_OG0010614	30
CG1371_OG0006292	2171
CG13711_OG0010618	4
CG13712_OG0010619	0
CG13713_OG0010620	1
CG13716_OG0010627	8
CG13720_OG0004084	0
CG13721_OG0012208	0
CG13722_OG0011130	1042
CG13723_OG0010915	0
CG13724_OG0010917	1
CG13725_OG0010918	0
CG13727_OG0004055	2
CG13728_OG0010923	0
CG13731_OG0011910	2
CG13733_OG0010089	14
CG13738_OG0011907	0
CG13739_OG0002891	48
CG13743_OG0006405	167
CG13744_OG0006409	0
CG13747_OG0006408	0
CG13748_OG0006626	8
CG13751_OG0001660_OG0	382
CG13760_OG0007606	841
CG13766_OG0009602	193
CG13771_OG0009612	1
CG13775_OG0003750_OG0	89
CG13784_OG0000956_OG0	555
CG13786_OG0003631	0
CG13796_OG0001883_OG0	1292
CG13801_OG0000219_OG0	0
CG13801_OG0000219_OG1	0
CG13806_OG0011077	0
CG13807_OG0011075	215
CG13810_OG0011066	0
CG13813_OG0010189	1
CG13829_OG0011464	22
CG13833_OG0004687	6992
CG13837_OG0002276	8
CG13838_OG0011993	4
CG13841_OG0004694	1263
CG13842_OG0004706	44
CG13847_OG0004737	56
CG13850_OG0004743	795
CG13855_OG0004744	14
CG13856_OG0004745	539
CG13857_OG0004746	0
CG13862_OG0004760	0
CG13868_OG0007089	19982
CG13868_OG0013578	3320
CG13869_OG0007075	0
CG1387_OG0008528	2
CG13870_OG0007093	318
CG13871_OG0003047	8
CG13872_OG0007071	5
CG13875_OG0011381	392
CG13876_OG0001334_OG0	230
CG13877_OG0011937	475
CG13884_OG0000403_OG0	0
CG13887_OG0011343	4838
CG13891_OG0002060	0
CG13893_OG0011360	2423
CG13894_OG0004129	85
CG13895_OG0004128	1295
CG13901_OG0011344	161
CG13907_OG0011337	5021
CG13912_OG0011325	188
CG13917_OG0011285	6037
CG13919_OG0011274	112
CG13920_OG0011271	1345
CG13921_OG0011032	43
CG13924_OG0011054	45
CG13926_OG0011282	472
CG13928_OG0011279	1704
CG13930_OG0011024	14
CG13931_OG0004073	2
CG13933_OG0011036	1728
CG13937_OG0011056	4756
CG13949_OG0003375	52
CG13950_OG0003376	166
CG13954_OG0006374	298
CG13955_OG0002890_OG0	55
CG13962_OG0012240	1
CG13970_OG0009133_OG0	0
CG13972_OG0005361	9
CG13983_OG0002696	1
CG13991_OG0000661_OG1	0
CG13992_OG0002070_OG0	10
CG13994_OG0011942	617
CG13995_OG0000538_OG0	213
CG13999_OG0000662_OG0	60
CG14005_OG0001926	289
CG14006_OG0001927	0
CG14007_OG0009567	39
CG14011_OG0003731	0
CG14013_OG0003734	0
CG14014_OG0009443	0
CG14015_OG0009446	123
CG14017_OG0003733	0
CG14020_OG0003686	106
CG14022_OG0008831	3377
CG14024_OG0003410_OG0	74
CG14034_OG0008836	81
CG14036_OG0008842	0
CG14042_OG0001816	85
CG14043_OG0003425	793
CG14044_OG0008964	211
CG14050_OG0000684	6
CG14052_OG0007777	1
CG14053_OG0012099	1
[truncated: 9,910 more rows]
