# Supplementary material for: Evolution of chemosensory tissues and cells across ecologically diverse Drosophilids
Source: Nat Commun. 2024 Feb 5;15:1047. doi: 10.1038/s41467-023-44558-4 (PMC10844241; doi:10.1038/s41467-023-44558-4)
Supplement: Supplementary file 18 — Supplementary Data 15 [file 41467_2023_44558_MOESM18_ESM.zip › all_count_tables_renamed/SAND3LEG_counts_trim_genes_FBids_1_1_sorted.txt]

128up_OG0006588	418
14-3-3epsilon_OG0002478	2985
14-3-3epsilon_OG0001126_OG1	12944
140up_OG0004534	672
18w_OG0003044	1231
26-29-p_OG0010897	2489
2mit_OG0000576_OG0	28
5-HT1A_OG0006644	37
5-HT1B_OG0006647	95
5-HT2A_OG0000287_OG0	21
5-HT2B_OG0011472	93
5-HT7_OG0005777	76
5PtaseI_OG0005188	1027
7B2_OG0004187	641
a_OG0006460	1099
a10_OG0010691	17
a5_OG0009037	5
a6_OG0007651	457
AANATL2_OG0003640	70
AANATL4_OG0000091_OG1	2
AANATL7_OG0007605	3
Aasdh_OG0001831	745
Aatf_OG0001947	166
aay_OG0011265	2285
ab_OG0009683	507
ab_OG0009684	83
ABCB7_OG0011281	1709
Pmp70_OG0003257	2498
Abd-B_OG0005000	0
Abi_OG0002227_OG0	513
Abl_OG0010722	1815
abo_OG0009656	236
Abp1_OG0010565	420
abs_OG0003097	751
ac_OG0007843	0
Ac13E_OG0008321	900
Ac3_OG0009573	336
Ac78C_OG0010320	548
Acam_OG0000252_OG0	0
Acam_OG0000252_OG1	0
Acam_OG0005131	0
CG9149_OG0011313	2740
Acbp1_OG0009246	422
Acbp2_OG0010415	681
Acbp4_OG0000311_OG0	0
Acbp4_OG0000311_OG1	1
Acbp6_OG0010414	28
ACC_OG0007193	6795
AcCoAS_OG0000812	2461
Ace_OG0000652_OG0	195
Acer_OG0000953_OG0	3388
Acer_OG0003808	655
Acf_OG0002671	536
Achl_OG0002770	119
acj6_OG0008333	8
acj6_OG0008334	20
Ack_OG0010507	3226
Ack-like_OG0006546	396
Acn_OG0009540	3099
CG5009_OG0006075	1419
Acox57D-d_OG0006913	114
Acox57D-p_OG0001151	338
Acp1_OG0009317	9645
Acp32CD_OG0009664	0
Acp65Aa_OG0003939	0
Acph-1_OG0001513	183
CG12512_OG0008829	460
CG18155_OG0007972	52
Acsl_OG0007133	4891
Act42A_OG0000022_OG0	92800
Act42A_OG0000022_OG1	603561
Act42A_OG0000022_OG3	51830
Act42A_OG0000022_OG4	194324
Act42A_OG0000022_OG5	998
Actn_OG0003148_OG0	104071
Actn3_OG0011403_OG0	0
ACXB_OG0000046_OG0	0
ACXB_OG0000046_OG1	3
ACXB_OG0000046_OG2	0
ACXB_OG0000046_OG2.2	0
ACXD_OG0004078_OG0	26
Acyp_OG0009408	0
Acyp2_OG0011498	509
Ada_OG0002342	12
Ada1-2_OG0003777_OG0	222
Ada2a_OG0005051	141
Ada2b_OG0004799	161
Ada3_OG0007872	1057
AdamTS-A_OG0005247	1725
AdamTS-A_OG0012010	22
AdamTS-B_OG0008089	3448
Adar_OG0007649	1492
Adat1_OG0003596	26
Adck1_OG0006032	729
Adck5_OG0010063	506
ADD1_OG0006579	337
Adf1_OG0001636_OG0	196
Adgf-A_OG0001991_OG0	0
Adgf-A_OG0003900	1386
Adgf-A2_OG0010109	34
Adgf-B_OG0010108	0
Adgf-C_OG0001030_OG0	47
Adgf-D_OG0002208_OG0	379
Adgf-E_OG0006152	0
Adh_OG0003395_OG0	1
Adi1_OG0010940	633
AdipoR_OG0004727	4712
CG3809_OG0004951	0
AdenoK_OG0003918_OG0	797
Ady43A_OG0002958	1110
AdoR_OG0005733	358
adp_OG0006108	886
AdSS_OG0000854_OG0	8854
Aduk_OG0004873	742
Ae2_OG0010984	1674
CG6512_OG0010913	5553
aft_OG0006080	164
Afti_OG0005567	324
Ag5r_OG0008212	33
Ag5r2_OG0008213	0
AGBE_OG0007237	7394
AgmNAT_OG0001753	113
ago_OG0010530	1493
AGO1_OG0007307	3810
AGO2_OG0000119_OG0	7653
Agpat1_OG0008448	353
Agpat2_OG0003465	607
Agpat3_OG0004018	1867
Agpat4_OG0004019_OG0	392
ADPS_OG0002932	314
agt_OG0001016_OG0	2
Spat_OG0007723	381
Ahcy_OG0001195_OG0	905
AhcyL1_OG0011110	1379
AIF_OG0001225	634
AIMP1_OG0007108	858
AIMP2_OG0009977	1211
AIMP3_OG0005998	446
Adk1_OG0010829	15057
Adk3_OG0005467	334
Ak6_OG0007201	123
Akap200_OG0000367_OG0	242
Akh_OG0010512	97
AkhR_OG0009627	216
akirin_OG0010441	1918
Akr1B_OG0001292	4026
Akt1_OG0005415	1551
al_OG0008749	395
Aladin_OG0007570	244
AlaRS_OG0003477	1171
AlaRS-m_OG0010596	1385
Alas_OG0006853	15388
alc_OG0006389	3896
Ald1_OG0005647	149575
Ald2_OG0005645	0
Aldh_OG0003615	6395
Aldh-III_OG0006742	9572
Aldh7A1_OG0003841_OG0	175
Alg-2_OG0001588_OG0	601
Alg1_OG0002607_OG0	964
Alg10_OG0000709_OG0	107
Alg11_OG0012170	762
CG8412_OG0004562	1264
Alg14_OG0001194_OG0	61
Alg2_OG0010641	504
Alg3_OG0003012	29
Alg3_OG0006966	321
CG5287_OG0001281	363
CG5287_OG0003790	281
Alg9_OG0005173	322
Alh_OG0004317	1071
Alh_OG0004319	327
Alh_OG0011430	264
alien_OG0009301	1515
ALiX_OG0005343	2493
Alk_OG0006414	3870
CG12179_OG0001176_OG0	21
Alp1_OG0010289	1
Alp10_OG0010194	0
Alp11_OG0008522	54
Alp12_OG0003717	739
Alp13_OG0001034	173
Alp2_OG0000261_OG0	3
Alp2_OG0000261_OG1	4
Alp4_OG0005779	544
Alp6_OG0006360	7
Alp7_OG0003030	0
Alp9_OG0003931	1
alph_OG0000083_OG0	2676
alph_OG0005113	2350
alpha-Catr_OG0006852	435
alpha-Est1_OG0004357	3042
alpha-Est10_OG0004350	627
alpha-Est2_OG0000314	189
alpha-Est3_OG0004356	1456
alpha-Est6_OG0004354	0
alpha-Est7_OG0001351	1832
alpha-Est8_OG0004352	651
alpha-Est9_OG0004351	1272
alpha-Man-Ia_OG0003130	144
alpha-Man-Ia_OG0003131	701
alpha-Man-Ia_OG0001168	1382
alpha-Man-Ib_OG0005087	545
alpha-Man-Ic_OG0011549	1
alpha-Man-IIa_OG0004878	815
alpha-Man-IIb_OG0005229	540
alpha-PheRS_OG0008296	797
alpha-Spec_OG0011040	23689
alpha4GT1_OG0000948	489
alphaCOP_OG0011275	2190
alphaSnap_OG0010384	2561
alphaTub67C_OG0010998	48
Alr_OG0008278	684
alrm_OG0002498	223
Als2_OG0009863	1312
alt_OG0004894	2507
aly_OG0004083	1
Ama_OG0002112	20
Amacr_OG0009433	481
amd_OG0001918	204
Amnionless_OG0008741	44
amon_OG0011540	894
amos_OG0003702_OG0	0
AMPdeam_OG0008245	7510
Amph_OG0007204	6137
AMPKalpha_OG0001698	8348
Amt_OG0004607	29
Amun_OG0008385	1986
amx_OG0007575	218
Amy-p_OG0000157_OG0	133
Amy-p_OG0000157_OG0.2	3
Amyrel_OG0006416	5
ana_OG0006403	11
ana1_OG0002269	156
ana2_OG0007120	134
ana3_OG0006194	85
Ance-2_OG0003658	5
Ance-3_OG0001891_OG0	727
Ance-3_OG0009407	813
Ance-4_OG0006406	576
Ance-5_OG0005870	484
anchor_OG0010100	679
Andorra_OG0011741	0
Ank2_OG0010460	4425
Ankle2_OG0000780	1892
l(2)35Be_OG0003404_OG0	0
anox_OG0007490	1175
Ant2_OG0008041	29
antdh_OG0008007	197
Antp_OG0002113	587
antr_OG0007227	1
AnxB10_OG0008082	6237
AnxB11_OG0008196	1042
AnxB9_OG0004410	12976
aop_OG0003458	928
aos_OG0010741	1401
Aos1_OG0002145_OG0	290
AOX1_OG0005242	931
AOX2_OG0000143_OG0	1129
AOX2_OG0000143_OG1	15
AOX4_OG0001465	4
ap_OG0005832	1131
AP-1-2beta_OG0008273	2485
AP-1gamma_OG0007680	2930
AP-1mu_OG0005553	1161
AP-1sigma_OG0005334	1159
AP-2alpha_OG0008751	1389
AP-2mu_OG0004736	1341
AP-2sigma_OG0004385	708
Apc_OG0005387	2345
APC10_OG0005888	180
Apc2_OG0005308	183
APC4_OG0003171_OG0	166
APC7_OG0001703	1
ApepP_OG0000963	440
aph-1_OG0003552_OG0	297
aPKC_OG0006607	426
aPKC_OG0006608	91
aPKC_OG0006609	148
Aplip1_OG0011323	459
apn_OG0002443_OG0	1
apolpp_OG0012638	17610
app_OG0010830	572
APP-BP1_OG0010070	252
Appl_OG0007834	2519
Aprt_OG0004075	188
Aps_OG0010085	1862
apt_OG0002733	1091
CG18815_OG0010034	1928
AQP_OG0007242	16211
aqrs_OG0005393	0
aqz_OG0001049_OG1	15765
ara_OG0009939	406
aralar1_OG0001518	2037
Arc1_OG0002768_OG0	2718
Arc2_OG0006127	537
Arc42_OG0001370_OG0	581
Archease_OG0002289_OG0	208
Arf51F_OG0006831	1952
Arf79F_OG0012164	2908
ArfGAP1_OG0010836	681
ArfGAP3_OG0003816_OG0	0
Arfip_OG0005451	314
Arfrp1_OG0007681	145
arg_OG0003183	36
arg_OG0007835	17
Argk_OG0011233	418012
Argk_OG0011925	3153
Argl_OG0009800	161
CG31469_OG0002209_OG0	259
ArgRS_OG0008151	663
ArgRS-m_OG0004367	438
ari-1_OG0007878	3735
ari-2_OG0003028	1877
Arl1_OG0010003	493
Arl2_OG0004816	106
Arl5_OG0011164	277
Arl6_OG0007042	89
Arl6IP1_OG0004993	584
Arl8_OG0004797	714
arm_OG0007636	5340
armi_OG0002027	156
Arp1_OG0004441	2723
Arp10_OG0007423	1044
Arp2_OG0001770	947
Arp3_OG0010555	845
Arp5_OG0001448_OG0	82
Arp53D_OG0011600	0
Arp6_OG0008512	207
Arp8_OG0007614	255
Arpc1_OG0009187	2714
Arpc2_OG0009417	984
Arpc3A_OG0005226	438
Arpc3B_OG0008590	12
Arpc4_OG0008719	1111
Arpc5_OG0008957	351
arr_OG0007264	925
Arr1_OG0009490	1499
Arr2_OG0004099	2169
Ars2_OG0005840	2709
Art1_OG0004911	826
Art2_OG0008773	2
Art3_OG0004604	252
Art4_OG0004574	59
Art6_OG0004528_OG0	0
Art7_OG0001547_OG0	386
Art8_OG0009662	58
Art9_OG0002219_OG0	0
Arts_OG0000486_OG0	817
aru_OG0003377	2765
Arv1_OG0013036	131
arx_OG0009914	30
Asap_OG0007180	2855
Asator_OG0002682_OG1	2884
Asciz_OG0010646	53
ase_OG0007840	7
asf1_OG0009889	471
ash1_OG0000982_OG0	83
ash2_OG0004623	515
Ask1_OG0004518	5300
asl_OG0004217	130
AsnRS_OG0003707	831
AsnRS-m_OG0006452	208
AsnS_OG0000992	800
asp_OG0004633	6
Asph_OG0006509	33483
ASPP_OG0006932	2350
CG9572_OG0008488	51629
AspRS_OG0006665	1902
AspRS-m_OG0008886	1014
asrij_OG0006972	978
asRNA:CR31429_OG0002339_OG0	202
asRNA:CR42743_OG0003772_OG0	0
asRNA:CR43299_OG0012338_OG0	0
asRNA:CR43426_OG0012535_OG0	0
asRNA:CR43454_OG0002277_OG0	24
asRNA:CR43463_OG0001607_OG0	163
asRNA:CR43809_OG0003675_OG0	0
asRNA:CR44106_OG0002406_OG0	8
asRNA:CR44169_OG0002969_OG0	38
asRNA:CR44179_OG0001455_OG0	990
asRNA:CR44372_OG0000331_OG0	34
asRNA:CR44372_OG0000331_OG1	22
asRNA:CR44894_OG0012090_OG0	0
asRNA:CR45044_OG0005605_OG0	121
asRNA:CR45195_OG0000203_OG0	711
asRNA:CR45195_OG0000203_OG1	378
asRNA:CR45350_OG0001645_OG0	1232
asRNA:CR45943_OG0010336	393
asRNA:CR46029_OG0000226_OG0	1
asRNA:CR46029_OG0000226_OG1	16
asRNA:CR46139_OG0003106_OG0	14
asRNA:CR46246_OG0011916	3
asRNA:CR46354_OG0002193_OG0	255
asRNA:CR46473_OG0000925_OG0	7
Ass_OG0001346	92
ast_OG0003560	372
AstA_OG0004634	10
AstA-R1_OG0000689	64
AstA-R2_OG0005396	16
AstC_OG0009668	85
AstC-R1_OG0010134	7
AstC-R2_OG0001295_OG0	6
AstCC_OG0009669	1
asun_OG0002419_OG0	112
Asx_OG0006138	1330
Atac1_OG0003748_OG0	64
Atac2_OG0009508	250
Atac3_OG0000828	381
Tat_OG0001330	1769
Ate1_OG0003045	1793
Atet_OG0003384	1328
Atf-2_OG0006059	427
Atf3_OG0007763	1469
Atg1_OG0009929	137
Atg1_OG0009931	1004
Atg10_OG0001598	54
Atg101_OG0008681	991
Atg12_OG0011904	191
Atg13_OG0004817	906
Atg14_OG0005089	1042
Atg16_OG0005703	581
Atg17_OG0004232	2240
Atg18a_OG0011152	2057
Atg18b_OG0001271_OG0	105
Atg2_OG0011112	3086
Atg3_OG0009922	803
Atg4a_OG0009014	1326
Atg4b_OG0005256	639
Atg5_OG0007974	211
Atg6_OG0005323	998
Atg7_OG0006714	384
Atg8a_OG0008043	15077
Atg8b_OG0005571	0
Atg9_OG0006487	1948
atilla_OG0011822	4037
atk_OG0010362	0
atl_OG0001399	7782
atms_OG0004154	636
ato_OG0004804	0
Atox1_OG0012695	621
ATP6AP2_OG0004869	13344
ATP7_OG0008369	840
ATP8A_OG0007260	3696
ATP8A_OG0007261	26
Atpalpha_OG0002140	28387
ATPCL_OG0006680	2841
ATPsynB_OG0010987	66742
ATPsynbeta_OG0005823	230787
ATPsynbetaL_OG0001317	4
ATPsynC_OG0005792	168372
ATPsynCF6_OG0005500	29496
ATPsynCF6L_OG0010605	1
ATPsynD_OG0004477	51508
ATPsyndelta_OG0007526	35819
ATPsynE_OG0005568	27906
ATPsynG_OG0009657	31850
ATPsyngamma_OG0005690	68285
ATPsynGL_OG0009315	1
ATPsynO_OG0012619	40416
AttC_OG0000164_OG0	2898
AttC_OG0007258	2282
AttD_OG0004890	4
Atu_OG0002096	524
Atx-1_OG0012102	21
Atx2_OG0011501	8073
Atxn7_OG0003444	426
aub_OG0000482_OG0	5
aurA_OG0004964	9
aurB_OG0009647	2
aust_OG0001881	0
aux_OG0003096_OG0	889
ave_OG0006159	151
Aven_OG0003291	272
awd_OG0002664	6402
Awh_OG0010478	16
axed_OG0010262	246
Axn_OG0005720	940
axo_OG0003993	382
axo_OG0010625	157
axo_OG0010626	554
axo_OG0010628	58
Axs_OG0008319	2253
Axud1_OG0003447	713
az2_OG0006736	85
azot_OG0000210_OG0	0
azot_OG0000210_OG1	1
b_OG0009189	7592
B-H1_OG0000267_OG0	434
B-H1_OG0000267_OG1	238
B4_OG0009202	1728
B52_OG0001376_OG0	4194
b6_OG0007653	155
B9d1_OG0005246	54
B9d2_OG0005830	26
bab1_OG0011327	48
bab1_OG0011328	41
bab2_OG0011326	1102
babo_OG0006628	673
babos_OG0007027	2800
Bacc_OG0008947	13023
Bace_OG0000801_OG0	0
baf_OG0003792	430
bai_OG0005189	1737
Balat_OG0007229	5
Baldspot_OG0010721	592
ball_OG0001092_OG1	82
bam_OG0005170	0
bap_OG0001358_OG0	3
Bap111_OG0007677	1179
Bap170_OG0000903_OG0	755
Bap55_OG0005900	307
Bap60_OG0008560	1172
IMPPP_OG0000305_OG1	22568
barc_OG0010291	473
bark_OG0008784	1241
barr_OG0000425_OG0	261
baz_OG0008596	3352
bb8_OG0005496	2
bbc_OG0007266	5681
CG18067_OG0007098	29216
bbg_OG0010871	417
bbg_OG0010872	963
BBIP1_OG0004876	170
BBS1_OG0010413	59
BBS4_OG0002785_OG0	80
BBS5_OG0002086	332
BBS8_OG0008755	212
BBS9_OG0006919	607
bbx_OG0008688	4166
bc10_OG0010387_OG0	576
BCAS2_OG0005540	229
bcd_OG0002111_OG0	7
bchs_OG0003722	224
BCL7-like_OG0007566	116
bcn92_OG0007793	206
Bdbt_OG0004400	274
bdg_OG0006805	2459
bdl_OG0003385	4380
Bdp1_OG0009215	363
be_OG0000785	1816
BEAF-32_OG0006164	784
beag_OG0004860	774
beat-Ia_OG0011784	47
beat-Ib_OG0009146	11
beat-Ic_OG0001866_OG0	2
beat-IIa_OG0005482	21
beat-IIb_OG0005481	115
beat-IIIa_OG0009463	59
beat-IIIb_OG0009460	51
beat-IIIc_OG0003687	122
beat-IV_OG0005508	534
beat-Va_OG0005024	3
beat-Vb_OG0005021	36
beat-Vc_OG0001062_OG0	0
beat-VII_OG0011542	31
beat-VII_OG0011544	17
beg_OG0004008	389
bel_OG0001048	4783
Bem46_OG0008920	195
ben_OG0000514_OG0	1369
Best1_OG0002590_OG0	2660
Best2_OG0010251	1661
Best3_OG0009963	0
Best4_OG0000558_OG0	1
Bet1_OG0003845_OG0	507
Bet3_OG0004072	275
beta-PheRS_OG0005298	542
beta-Spec_OG0007697	24713
beta'COP_OG0009212	1617
beta3GalTII_OG0012738	101
beta4GalNAcTA_OG0006521	219
beta4GalNAcTB_OG0002610	318
beta4GalT7_OG0005195	223
betaCOP_OG0008653	3320
betaggt-I_OG0008962	959
betaGlu_OG0002667	104
CG32396_OG0011696	5
Bgb_OG0011276	335
bgcn_OG0001647	170
bgm_OG0009412	1372
BHD_OG0010421	347
bi_OG0003201	599
bi_OG0012904	79
BI-1_OG0004087	3168
bib_OG0001843_OG0	11
BicC_OG0009143	27
BicD_OG0009474	1816
CG11873_OG0005086	1015
bif_OG0003277	1058
bif_OG0012761	311
BigH1_OG0001085_OG0	6
bigmax_OG0005365	443
Bili_OG0002506_OG0	96
bin_OG0010286	0
Bin1_OG0005423	149
bin3_OG0007310	2508
bip1_OG0010560	138
Bka_OG0009250	213
blanks_OG0011885_OG0	5
Blimp-1_OG0010196	2935
Blm_OG0002608	128
Blos1_OG0006148	252
Blos2_OG0010078	112
Blos3_OG0009918	295
Blos4_OG0010933	126
blot_OG0010924	6785
blow_OG0006726	753
blp_OG0005216	1098
blw_OG0006982	304904
bma_OG0010967	34
Bmcp_OG0010022	311
bmm_OG0010858	3494
bnb_OG0001206_OG1	834
CG5059_OG0012191	1665
bnk_OG0005787	0
bnl_OG0004512	1087
boca_OG0006727	523
bocks_OG0002575_OG0	688
BOD1_OG0005544	1697
boi_OG0007601	473
boi_OG0007603	163
boil_OG0012322	6
bol_OG0011238	5577
boly_OG0007153	0
BomBc1_OG0001623	25
BomBc2_OG0000769_OG0	6555
BomBc3_OG0004769	3633
BomT3_OG0011469	4996
bon_OG0004934	1003
bond_OG0004726	141
bonsai_OG0007008	1045
Boot_OG0006400	7
bor_OG0004967	767
bora_OG0003911	3
BORCS5_OG0008208	757
BORCS6_OG0011365	192
BORCS7_OG0007103	71
borr_OG0009292	15
boss_OG0005676	335
botv_OG0006642	390
bou_OG0007819	259
bowl_OG0008785	188
BoYb_OG0000400_OG0	4
br_OG0007659	63
br_OG0011928	3
Br140_OG0001629	661
brat_OG0001919	309
Brca2_OG0000883	233
Brd_OG0010852	0
CG7154_OG0009310	1164
Brd8_OG0002488	213
Bre1_OG0010209	709
Brf_OG0005483	198
Brf_OG0005485	24
brk_OG0007975	726
brm_OG0009999	1316
Brms1_OG0008442	1082
Bro_OG0011272	2
brp_OG0000499_OG1	506
l(3)72Ab_OG0009997	1476
bru1_OG0009737	21
bru1_OG0009738	196
bru2_OG0009740	1050
bru2_OG0011823	21
bru2_OG0012161	98
bru3_OG0010907	185
bru3_OG0011909	5
Bruce_OG0004896	4986
brun_OG0003663	1895
brv1_OG0000706_OG0	0
brv2_OG0010919	0
brv3_OG0011666	5
BRWD3_OG0005288	2420
brwl_OG0009277	945
bs_OG0003002	591
bs_OG0006897	356
bsf_OG0001906_OG0	1840
Bsg_OG0009780	12449
Bsg25D_OG0003412_OG0	1860
bsh_OG0009110	2
bsk_OG0012344	1162
bt_OG0000537_OG1	971
BTBD9_OG0000546_OG0	996
BtbVII_OG0011887	2569
btd_OG0007557	126
Btk29A_OG0001838	779
Btk29A_OG0011763	53
btl_OG0002041	164
btn_OG0004719	4
Btnd_OG0008611	3
btsz_OG0001035_OG1	1169
btsz_OG0004581	1
btv_OG0003692	52
btv_OG0009487	259
btz_OG0005342	1670
Bub1_OG0001806_OG0	549
Bub3_OG0005120	256
BubR1_OG0000657_OG0	117
Buffy_OG0006561	620
bug_OG0006803	694
Bug22_OG0009372	444
BuGZ_OG0008876	1170
CG8270_OG0010257	255
bun_OG0000556	2521
bun_OG0009749	3241
bur_OG0003683_OG0	1454
Burs_OG0001045_OG0	0
bves_OG0007497	207
bves_OG0007499	173
bw_OG0006000	13
bwa_OG0009122	364
bwa_OG0012525	274
Bx_OG0008666	2
Bx_OG0008667	426
Bx42_OG0007682	1870
by_OG0005550	8948
byn_OG0010803	1
bys_OG0007950	380
c-cup_OG0012143	0
c(3)G_OG0001464_OG0	248
c11.1_OG0007569	2312
c12.1_OG0007568	959
c12.2_OG0007567	2173
C15_OG0002126_OG0	1
C1GalTA_OG0009799	463
C3G_OG0007801	6271
C901_OG0008027	27
ca_OG0005700	3831
Ca-alpha1D_OG0009140	17629
Ca-alpha1T_OG0003323	858
Ca-beta_OG0009681	1933
Ca-Ma2d_OG0009139	3652
CaBP1_OG0008860	1936
cac_OG0000605_OG0	171
cact_OG0009392	12661
cactin_OG0003129	669
cad_OG0009437	1
Cad74A_OG0010922	59
Cad86C_OG0002368	1478
Cad87A_OG0001088_OG0	372
Cad89D_OG0001058_OG0	0
Cad96Ca_OG0011497	1489
Cad96Cb_OG0005172	0
Cad99C_OG0005704	776
CadN_OG0000277_OG1	90
Caf1-105_OG0002830	100
Caf1-180_OG0007408	114
Caf1-55_OG0001036	717
cag_OG0001595_OG0	0
CAH1_OG0009192	1635
CAH13_OG0002843	0
CAH14_OG0002807	0
CAH15_OG0006256	0
CAH16_OG0000498_OG1	11
CAH2_OG0001000_OG0	1589
CAH3_OG0003177	581
CAH5_OG0005796	7
CAH7_OG0000840	7875
CAH8_OG0004748	14
CAH9_OG0005622	210
CAHbeta_OG0002334	118
cal1_OG0002556_OG0	456
CalpA_OG0003035	2710
CalpB_OG0010971	1868
CalpC_OG0008186	265
Calr_OG0005564	9217
Cals_OG0013279_OG0	1128
Calx_OG0002139_OG0	0
Calx_OG0004417	8174
Calx_OG0004418	4782
calypso_OG0006121	320
Cam_OG0012053	7860
CaMKI_OG0012767	3135
CaMKII_OG0013280	7628
Camp_OG0005907	365
Camta_OG0006364	707
Camta_OG0006365	112
can_OG0004061_OG0	1
CanA1_OG0005778	3604
CanB_OG0000231_OG0	208
CanB_OG0000231_OG1	3646
Cand1_OG0009382	1085
CAP_OG0000587_OG0	23348
CAP_OG0012405	11
Cap-D2_OG0005121	330
Cap-D3_OG0009448	214
Cap-G_OG0002924	357
Cap-H2_OG0004906	656
Capa_OG0005712	2
Caper_OG0009347	6318
Capr_OG0010138	1144
caps_OG0010156	1460
caps_OG0010157	1187
capt_OG0009025	10905
capu_OG0000612_OG0	167
car_OG0007437	258
CARPA_OG0007960	65
CARPB_OG0007554	26
CarT_OG0009432	14
cas_OG0004236	4
casp_OG0006502	909
cass_OG0009476	2776
Cat_OG0003869	3750
cathD_OG0002862	12255
cato_OG0006491	0
Catsup_OG0009538	922
caup_OG0009938	159
cav_OG0000654	133
caz_OG0003243_OG0	1506
cbc_OG0007265	284
Cbl_OG0002051_OG0	1958
CBP_OG0001721	15
CBP_OG0007971	8
Cbp20_OG0005066	253
Cbp53E_OG0006447	869
Cbp80_OG0007913	393
Cbp80_OG0007915	349
Cbs_OG0003124	346
cbs_OG0007263	419
cbt_OG0008760	2980
Cby_OG0004789	69
Cc2d2a_OG0002702	98
CCAP_OG0011467	2
CCAP-R_OG0000870	21
ccb_OG0012089	1
CCDC151_OG0011900	115
CCDC53_OG0009785	213
Ccdc58_OG0010399	252
Ccdc85_OG0008917	142
CCHa1_OG0004530	126
CCHa1-R_OG0006065	69
CCHa2_OG0002186_OG0	179
CCHa2-R_OG0005836	30
Cchl_OG0004776	7906
CCKLR-17D1_OG0003334	22
CCKLR-17D1_OG0008675	32
CCKLR-17D1_OG0011744	19
CCKLR-17D3_OG0008678	94
Ccm3_OG0005250	1059
Ccn_OG0010106	208
Ccn_OG0010107	327
Ccn_OG0012179	129
Ccp84Ab_OG0000178_OG0	2
Ccp84Ac_OG0001349_OG0	4
Ccp84Ae_OG0002110_OG0	0
Ccp84Af_OG0000109_OG0	0
Ccp84Af_OG0000109_OG1	0
Ccp84Af_OG0000109_OG2	2
Ccp84Ag_OG0001348_OG0	1
Ccs_OG0006299	623
CCT1_OG0002281_OG0	1729
CCT2_OG0003145	1677
CCT3_OG0004995	2082
CCT4_OG0000979	1574
CCT5_OG0006600	1365
CCT6_OG0008508	1618
CCT7_OG0004839	694
CCT7_OG0004841	356
CCT8_OG0007117	2539
Ccz1_OG0010481	250
cd_OG0004708	10
CD98hc_OG0001357_OG0	7161
Cda4_OG0008701	55
Cda5_OG0008721	1996
Cda9_OG0002707	2
CDase_OG0005749	1460
cdc14_OG0009306	2580
Cdc16_OG0005493	252
Cdc23_OG0009421	229
Cdc27_OG0010426	1033
Cdc2rk_OG0006290	188
Cdc37_OG0011041	1281
Cdc42_OG0008268	913
Cdc45_OG0007388	303
Cdc5_OG0011371	633
CDC50_OG0008483	2017
Cdc6_OG0002054	47
Cdc7_OG0007729	4963
Cdep_OG0002087	998
Cdep_OG0004159	1335
CdGAPr_OG0009111	2198
cdi_OG0000729	2719
cDIP_OG0004394	971
Cdk1_OG0000555_OG0	17
Cdk12_OG0009875	615
Cdk2_OG0002391	78
CDK2AP1_OG0008015	461
Cdk4_OG0006632	319
Cdk5_OG0002993	506
Cdk5alpha_OG0009389	549
Cdk7_OG0001724	234
Cdk8_OG0010977	93
Cdk9_OG0007009	346
Cdlc2_OG0000234_OG1	1592
cdm_OG0002482	1035
Cds_OG0010549	646
Ced-12_OG0009727	433
ced-6_OG0006366	4571
CenB1A_OG0004675	1192
CenG1A_OG0003595_OG0	5087
CenG1A_OG0009182	92
Cenp-C_OG0002322	422
Cep135_OG0009952	203
Cep135_OG0009954	192
cep290_OG0004127	414
Cep89_OG0006812	2
Cep97_OG0008778	323
cer_OG0012078	604
Cerk_OG0004182	1583
cert_OG0011161	1918
Cf2_OG0008971	2548
Cfp1_OG0007571	371
CG5789_OG0004615	542
cg_OG0006533	3468
CG10000_OG0005395	0
CG10005_OG0004963	55
CG10011_OG0005399	731
CG10013_OG0002410_OG0	0
CG10019_OG0008786	27
CG10026_OG0009081	98
CG10029_OG0004344	0
CG10031_OG0008792	209
CG10035_OG0004420	380
CG10038_OG0001436_OG0	386
CG10041_OG0012259_OG0	0
CG10051_OG0007036	0
CG10053_OG0004336	153
CG10055_OG0004329	699
CG10062_OG0007038	346
CG10063_OG0010284	18
CG10064_OG0010282	17
CG10068_OG0004321	519
CG10073_OG0000065_OG2	58
CG10075_OG0010279	1962
CG10077_OG0010277	14826
CG10082_OG0005964	6621
CG10086_OG0001355	0
CG10089_OG0010567	258
CG10098_OG0004320	660
CG10104_OG0006132	0
CG10116_OG0010569	3
CG10126_OG0005023	1252
CG10132_OG0009091	4699
CG10137_OG0009093	651
CG10139_OG0006151	391
CG10140_OG0010573	66
CG10147_OG0010256	105
CG10151_OG0006160	63
CG10154_OG0010575	6
CG10163_OG0010252	0
CG10164_OG0001489	0
CG10165_OG0011781	187
CG10171_OG0010163	302
CG10175_OG0005507	2083
CG10177_OG0001079_OG0	0
CG10184_OG0005509	466
CG10185_OG0005203	1432
CG10189_OG0009087	183
CG10194_OG0009085	204
CG10195_OG0003572	224
CG10205_OG0006168	3560
CG10208_OG0005527	132
CG10209_OG0006169	477
CG10211_OG0009505	1818
CG10222_OG0010165	85
CG10226_OG0010249	666
CG10237_OG0003462	21862
CG1024_OG0004294	213
CG10252_OG0011517	1
CG10254_OG0002565	2072
CG10257_OG0006606	285
CG10264_OG0005208	0
CG10265_OG0006935	75
CG10274_OG0003940	710
CG10280_OG0004257	0
CG10283_OG0001907_OG0	390
CG10286_OG0004292	259
CG10298_OG0004288	0
CG10300_OG0005516	1
CG10301_OG0005515	19
CG10307_OG0005957	5913
CG10311_OG0004972	2871
CG10317_OG0004974	1
CG10321_OG0005965	1783
CG10324_OG0004994	212
CG10332_OG0005992	0
CG10333_OG0009507	1106
CG10336_OG0009516	101
CG10337_OG0009096	323
CG10338_OG0009517	294
CG10339_OG0006873	2642
CG10340_OG0001059_OG0	3451
CG10341_OG0009518	79
CG10343_OG0009520	203
CG10344_OG0007020	51
CG10345_OG0002430_OG0	24728
CG10347_OG0000607_OG0	96
CG10348_OG0003704	553
CG10352_OG0008207	23
CG10353_OG0008206	1643
CG10357_OG0010470	9
CG10359_OG0010469	1230
CG10361_OG0010014	126
CG10362_OG0008202	240
CG10365_OG0005518	3893
CG10366_OG0009102	562
CG10375_OG0005526	560
CG10376_OG0009519	661
CG10383_OG0001909	2771
CG10384_OG0007018	14
CG10405_OG0004983	16
CG10407_OG0005207	78
CG10413_OG0003703_OG0	865
CG10417_OG0013094	1099
CG10418_OG0010832	158
CG10425_OG0002500	213
CG10428_OG0001263_OG0	218
CG10431_OG0001914	137
CG10433_OG0006904	1441
CG10435_OG0002296_OG0	680
CG10444_OG0007082	183
CG10445_OG0001356	38
CG10459_OG0001605_OG0	4
CG10462_OG0009105	659
CG10463_OG0009108	253
CG10466_OG0012145	104
CG10467_OG0010233	171
CG10469_OG0010232	57
CG10470_OG0009541	497
CG10472_OG0000811_OG0	201
CG10479_OG0010225	1064
CG10481_OG0009114	123
CG10483_OG0010221	955
CG10486_OG0010219	3
CG10492_OG0009544	670
CG10494_OG0006908	162
CG10495_OG0009546	76
CG10505_OG0006927	9
CG10508_OG0010314	668
CG10510_OG0003948	4
CG10513_OG0005163	322
CG10514_OG0005162	66
CG10516_OG0009998	179
CG10527_OG0002810_OG0	15095
CG10543_OG0006262	3929
CG10550_OG0000747	2138
CG10555_OG0008527	412
CG10561_OG0009552	3030
CG10565_OG0010321	2249
CG10576_OG0010200	1708
CG10581_OG0010326	41
CG10584_OG0010328	431
CG10587_OG0000094_OG0	0
CG10587_OG0000094_OG1	0
CG10587_OG0000094_OG2	0
CG10589_OG0003950	1
CG10591_OG0010195	0
CG10597_OG0003317	0
CG10598_OG0011740	0
CG10600_OG0009530	2725
CG10602_OG0009532	3922
CG10616_OG0010838	662
CG10621_OG0001911	125
CG10623_OG0001912	597
CG10628_OG0009107	480
CG10631_OG0001241	2478
CG10646_OG0009949	183
CG10654_OG0009947	106
CG10657_OG0009951	174
CG10660_OG0010840	254
CG10663_OG0010839	828
CG10669_OG0005156	126
CG10674_OG0010603	828
CG10680_OG0003577	3179
CG10681_OG0009950	200
CG10700_OG0011812	0
CG10702_OG0009548	793
CG10710_OG0010908	486
CG10713_OG0010576	87
CG10725_OG0010574	62
CG10730_OG0000951	80
CG10731_OG0006517	257
CG10737_OG0006638	62534
CG10738_OG0010568	87
CG1074_OG0007339	349
CG10747_OG0009127	527
CG10748_OG0011855_OG0	0
CG10749_OG0003913_OG0	0
CG10750_OG0009561	0
CG10752_OG0010150_OG0	0
CG10761_OG0008304	0
CG1077_OG0004263	0
CG10793_OG0003237	4
CG10795_OG0006915	227
CG10799_OG0003081	396
CG10801_OG0012112	6
CG10802_OG0008133	799
CG10803_OG0008134	439
CG10804_OG0008132	325
CG10809_OG0010976	292
CG10814_OG0007257	3
CG10822_OG0007072	0
CG10839_OG0009144	0
CG10841_OG0002198_OG0	4
CG10853_OG0003980_OG0	2
CG10859_OG0009209	0
CG10862_OG0002017_OG1	3947
CG10863_OG0010486	1884
CG10863_OG0012194_OG0	1
CG10864_OG0005043	562
CG10866_OG0010485	325
CG10874_OG0003457	820
CG10877_OG0002385_OG0	1
CG10887_OG0002183_OG0	0
CG10898_OG0002547	238
CG1090_OG0003105_OG0	476
CG10903_OG0002293_OG0	185
CG10904_OG0011634	175
CG10907_OG0001984_OG0	167
CG10909_OG0005022	0
CG10910_OG0006092	9
CG10911_OG0006095	18
CG10912_OG0000471	7
CG10914_OG0006109	125
CG10919_OG0001352	3
CG1092_OG0001161_OG0	67
CG10920_OG0007959	0
CG10927_OG0006710	50
CG10931_OG0006071	2
CG10932_OG0007954	1231
CG10934_OG0002756_OG0	0
CG10939_OG0005908	879
CG10947_OG0009415	6541
CG10948_OG0009927	1213
CG10949_OG0009416	136
CG10950_OG0012279	0
CG10958_OG0001743	155
CG10959_OG0008299	108
CG10962_OG0007748	43
CG10970_OG0003173	57
CG10973_OG0012539	238
CG10979_OG0004244	466
CG10984_OG0009934	416
CG10996_OG0008249	3
CG11000_OG0004245	6
CG11007_OG0003037	270
CG11018_OG0007064	0
CG11029_OG0001270	51
CG1103_OG0003103_OG0	202
CG11030_OG0003728	743
CG11034_OG0001268	130
CG11035_OG0002292_OG0	957
CG11041_OG0001654	99
CG11044_OG0007073	3989
CG1105_OG0004314	1659
CG11050_OG0009604	8850
CG11060_OG0006765	3
CG11068_OG0011716	20
CG11069_OG0004655	409
CG11076_OG0001759	721
CG11077_OG0000549_OG0	0
CG11085_OG0008456	0
CG11089_OG0004653	274
CG11095_OG0003249	642
CG11099_OG0007074	1301
CG11103_OG0003250	268
CG11106_OG0012330	0
CG11109_OG0001964	185
CG11110_OG0006619	429
CG11123_OG0006752	236
CG11125_OG0006747	417
CG11127_OG0006744	369
CG1113_OG0004171	81
CG11131_OG0001957_OG0	4
CG11134_OG0003251	123
CG11141_OG0006745	573
CG11145_OG0006754	0
CG11147_OG0003729	8542
CG11149_OG0003730	0
CG11151_OG0008256	1846
CG11159_OG0006283	2
CG1116_OG0004164	776
CG11162_OG0008263	0
CG11168_OG0004657	1208
CG11170_OG0006462	94
CG11178_OG0003327	313
CG11180_OG0006625	466
CG11191_OG0007189	1230
CG11192_OG0007095	1
CG11200_OG0007088	8383
CG11211_OG0012938	173
CG11226_OG0012166_OG0	2
CG11227_OG0007505	0
CG1124_OG0002090	1492
CG11241_OG0003815_OG0	1
CG11247_OG0009861	498
CG11248_OG0003830_OG0	127
CG11249_OG0009864	1
CG11251_OG0001998	0
CG11257_OG0007039	212
CG11263_OG0001789	6
CG11267_OG0011856	904
CG11269_OG0006458	1
CG11275_OG0002906	1562
CG11279_OG0003924_OG0	302
CG11286_OG0004361	0
CG1129_OG0002085	288
CG11291_OG0003029	9
CG11294_OG0007761	4
CG11298_OG0007031	0
CG11309_OG0010303	644
CG11317_OG0012026	507
CG11318_OG0000756	47
CG11319_OG0009603	327
CG11327_OG0009628	45
CG11333_OG0002657_OG0	0
CG11334_OG0005804	3192
CG11342_OG0011920	19
CG11345_OG0011138	6
CG11349_OG0011131	0
CG11353_OG0011127	38
CG11356_OG0008477	12
CG11357_OG0011126	248
CG1136_OG0010499	1275
CG11367_OG0000806_OG0	10
CG11369_OG0011699	0
CG1137_OG0004303	4
CG11370_OG0003817_OG0	0
CG11377_OG0008723	386
CG11378_OG0007395	115
CG11379_OG0007397	0
CG11380_OG0007400	55
CG11381_OG0007402	3
CG11382_OG0007404	5
CG11384_OG0007396	4
CG1139_OG0004077	1
CG11391_OG0001026_OG0	182
CG11396_OG0010345	463
CG11398_OG0007405	153
CG11403_OG0007406	330
CG11404_OG0012169	0
CG11406_OG0006889	0
CG11409_OG0007766	56
CG11413_OG0011575	284
CG11414_OG0006019	2536
CG11417_OG0007590	530
CG1142_OG0012974	327
CG11425_OG0009823	268
CG11426_OG0009824	2060
CG1143_OG0011104	3449
CG11436_OG0003200	69
CG11437_OG0009825	4
CG11438_OG0009826	39
CG11447_OG0004515	343
CG11449_OG0000981_OG1	28
CG11453_OG0001027_OG0	396
CG11454_OG0001792	164
CG11456_OG0003951	155
CG11459_OG0000135_OG1	527
CG1146_OG0011093	17871
CG11470_OG0000857	1
CG11474_OG0005934	1232
CG11475_OG0005935	50
CG11498_OG0001515	7
CG11504_OG0002630	411
CG11523_OG0009832	140
CG11529_OG0010828	925
CG11537_OG0010640	1645
CG11550_OG0002660	117
CG11560_OG0010817	326
CG11562_OG0008742	228
CG11563_OG0002662	205
CG11566_OG0007496	5
CG11570_OG0004027	11
CG11581_OG0008240	0
CG11583_OG0010538	184
CG11584_OG0008239	0
CG11585_OG0012335	0
CG11586_OG0010534	710
CG11590_OG0001741	671
CG11593_OG0010497	384
CG11594_OG0010492	310
CG11596_OG0007629	446
CG11601_OG0008739	273
CG11608_OG0000142_OG0	2
CG1161_OG0004180	2219
CG11617_OG0008731	1154
CG11619_OG0003864_OG0	3
CG11626_OG0011450	2
CG11629_OG0003739	0
CG11630_OG0009580	0
CG11634_OG0009583	0
CG11635_OG0007156	13
CG11638_OG0007387	255
CG11655_OG0001745_OG0	539
CG11656_OG0005013	16
CG11658_OG0010025	792
CG11663_OG0012087	1
CG11664_OG0011395	0
CG11666_OG0012316	0
CG11668_OG0002452	11
CG11670_OG0005008	16
CG11672_OG0004805	19
CG11674_OG0008231	1
CG11679_OG0008511	149
CG11686_OG0002448_OG0	1912
CG11693_OG0004810	7
CG11694_OG0000225_OG0	0
CG11694_OG0000225_OG1	6
CG11695_OG0007879	415
CG11696_OG0007880	414
CG11698_OG0002319_OG0	0
CG11699_OG0007882	1411
CG11703_OG0002165_OG0	0
CG11710_OG0001691_OG0	304
CG1172_OG0004189	328
CG11722_OG0001391	652
CG11723_OG0003571	337
CG11726_OG0010048	0
CG11737_OG0001419_OG0	1343
CG11741_OG0001420_OG0	4
CG11752_OG0007995	5849
CG11755_OG0000851	192
CG11756_OG0007997	1
CG11760_OG0004826	489
CG11768_OG0004832	317
CG11771_OG0005200	1798
CG11777_OG0006309	212
CG11779_OG0004481	1009
CG11786_OG0012799	12
CG11788_OG0007083	51
CG11790_OG0005187	1255
CG11791_OG0012008	3623
CG11807_OG0003009_OG0	431
CG11808_OG0006841	152
CG11811_OG0004058	213
CG11816_OG0008636	0
CG11835_OG0000264_OG0	4436
CG11835_OG0000264_OG1	15217
CG11837_OG0005082	102
CG11841_OG0005083	1971
CG11842_OG0000856_OG1	631
CG11843_OG0011490	77
CG11852_OG0002502_OG0	179
CG11854_OG0005171	19
CG11857_OG0005167	643
CG11858_OG0005166	225
CG11878_OG0000055_OG0	0
CG11878_OG0000055_OG1	9
CG11878_OG0000055_OG2	302
CG11882_OG0005094	114
CG11883_OG0006313	1369
CG11885_OG0003355	146
CG11892_OG0005161	105
CG11893_OG0000039_OG2	6
CG11899_OG0005100	1383
CG11902_OG0005155	238
CG11906_OG0001618	349
CG11911_OG0008747	0
CG11912_OG0008746	0
CG11920_OG0005183	130
CG11927_OG0003556	602
CG11929_OG0011773	0
CG11961_OG0001155_OG0	369
CG11964_OG0004848	192
CG11970_OG0004849	937
CG11975_OG0004850	937
CG11977_OG0012457_OG0	0
CG11980_OG0002337	82
CG11983_OG0004852	158
CG11986_OG0004855	30
CG11997_OG0004862	5
CG11999_OG0004179	585
CG12003_OG0004112	0
CG12004_OG0011286	2160
CG12009_OG0010662	2
CG12010_OG0010671	76
CG12011_OG0011025	0
CG12012_OG0010672	402
CG12016_OG0010666	730
CG12017_OG0010661	68
CG12020_OG0011042	0
CG12024_OG0011050	1027
CG12025_OG0011053	921
CG12035_OG0011029	1
CG12038_OG0011331	143
CG12054_OG0000497	2020
CG12056_OG0003138	335
CG12057_OG0003139	2
CG12061_OG0000938_OG0	1
CG12065_OG0007412	2735
CG12069_OG0001519	0
CG12071_OG0011553	99
CG12071_OG0013484	110
CG12075_OG0007754	1219
CG1208_OG0004248	1433
CG12081_OG0007411	939
CG12084_OG0011296	2514
CG12091_OG0011293	7063
CG12093_OG0011111	1556
CG12096_OG0008559	296
CG12099_OG0011289	11065
CG12104_OG0011284	142
CG12105_OG0004111	1728
CG12106_OG0007586	55
CG12107_OG0006719	143
CG12111_OG0007413	3
CG12112_OG0012598_OG0	43
CG12115_OG0007587	0
CG12116_OG0008625	968
CG12118_OG0007585	5775
CG12121_OG0007579	1605
CG12123_OG0003325	214
CG12128_OG0002879	395
CG12129_OG0002878	559
CG1213_OG0002105	371
CG12134_OG0006319	68
CG12147_OG0004192	0
CG12155_OG0003210	961
CG12159_OG0002860	249
CG12164_OG0006760	1
CG12170_OG0002098	1146
CG12171_OG0004222	416
CG12173_OG0004172	583
CG12177_OG0008262	3867
CG1218_OG0002103	121
CG12182_OG0011099	97
CG12194_OG0008975	541
CG12204_OG0001687	83
CG12206_OG0008131	19
CG12209_OG0002818	23
CG12213_OG0002418	1030
CG12219_OG0007713	532
CG12224_OG0000651_OG1	683
CG12231_OG0003119	0
CG12236_OG0008414	548
CG12237_OG0007424	883
CG12239_OG0001754	81
CG12241_OG0001396	318
CG12253_OG0011818	84
CG12256_OG0004947	45
CG12259_OG0005539	403
CG12268_OG0005336	325
CG1227_OG0004337	142
CG12278_OG0004413	1
CG12279_OG0004445	79
CG12288_OG0009457	8
CG12289_OG0010046	0
CG12290_OG0002618	2848
CG12299_OG0009634	529
CG12301_OG0001981	196
CG12307_OG0009694	0
CG1231_OG0011372	33
CG12316_OG0009955	788
CG12320_OG0005053	118
CG12321_OG0001064_OG0	311
CG12325_OG0002854	227
CG1233_OG0011370	1058
CG1234_OG0004335	347
CG12341_OG0002848	285
CG12343_OG0002853	588
CG12344_OG0002855	1343
CG12355_OG0012373	133
CG1236_OG0002100	359
CG12362_OG0000821_OG0	1
CG12374_OG0007223	25
CG12375_OG0009777	810
CG12379_OG0008514	30
CG12384_OG0006229	1339
CG1239_OG0004237	105
CG12395_OG0001736	1
CG12398_OG0008359	6
CG12402_OG0002224_OG0	21
CG12420_OG0002594_OG0	14
CG12426_OG0005340	0
CG12438_OG0003802	0
CG12439_OG0009296	0
CG12446_OG0001786_OG0	7
CG12448_OG0009145	0
CG1246_OG0011105	24
CG12464_OG0011955	0
CG12470_OG0007846	0
CG12479_OG0008243	0
CG12480_OG0008242	0
CG12481_OG0008237	0
CG12490_OG0000233_OG1	0
CG12496_OG0007599	6
CG12498_OG0008105	1
CG12499_OG0002285_OG0	252
CG12502_OG0011339	12
CG12507_OG0008176	2
CG12511_OG0009568	0
CG12516_OG0005410	0
CG12517_OG0009649	0
CG12520_OG0010149	1
CG12521_OG0012944	18
CG12531_OG0008272	109
CG12535_OG0008128	0
CG12539_OG0008363	1
CG12540_OG0008220	2
CG12541_OG0007825	102
CG12560_OG0012234	216
CG12567_OG0012740	1383
CG12576_OG0001784_OG0	3828
CG12581_OG0001679_OG0	2557
CG12589_OG0011424	1
CG12590_OG0011977	0
CG12594_OG0005596	78
CG12607_OG0011139	0
CG12609_OG0008677	0
CG12617_OG0003653	0
CG12620_OG0009462	0
CG12637_OG0008050	0
CG12643_OG0007518	37
CG1265_OG0010531	9271
CG12655_OG0000445_OG2	1143
CG12659_OG0007410	70
CG12661_OG0007749	3
CG12662_OG0007747	0
CG12672_OG0007868	97
CG12674_OG0003570	1
CG12679_OG0001731_OG0	0
CG12680_OG0001718	0
CG12682_OG0012323	0
CG12691_OG0007931	0
CG12692_OG0000634_OG0	15
CG12693_OG0012106	0
CG12698_OG0008169	7
CG12699_OG0000230_OG1	1
CG12702_OG0001192	13
CG12708_OG0000271_OG0	12
CG12708_OG0000271_OG0.2	34
CG1271_OG0010635	580
CG12713_OG0003881_OG0	29
CG12716_OG0008438	0
CG12723_OG0008557	92
CG12728_OG0000928_OG0	112
CG12729_OG0011725	6
CG1273_OG0010536	210
CG12730_OG0007375	509
CG12744_OG0000893	688
CG12746_OG0004208	2862
CG1275_OG0011072	925
CG12768_OG0001283_OG0	331
CG12769_OG0007187	144
CG12773_OG0003140	468
CG12782_OG0012281	3
CG12783_OG0000743_OG0	14
CG12784_OG0005236	0
CG12795_OG0008825	302
CG12811_OG0002240	463
CG12817_OG0002595_OG0	36
CG12818_OG0004897	161
CG12822_OG0001599	1577
CG12825_OG0001130_OG1	82
CG12826_OG0002951	32
CG12828_OG0011622	0
CG12831_OG0011623_OG0	0
CG12836_OG0002963_OG0	63
CG12848_OG0006045	475
CG12849_OG0011577	7
CG12851_OG0005862	108
CG12857_OG0006163	1
CG12860_OG0006154	10
CG12861_OG0006153	0
CG12862_OG0011585_OG0	0
CG12863_OG0011584	307
CG12866_OG0002772	5
CG12868_OG0001564	214
CG12869_OG0006145	105
CG12869_OG0006146	67
CG12877_OG0001472_OG0	17
CG1288_OG0001350	0
CG12880_OG0005345	10
CG12883_OG0001474	136
CG12885_OG0001477	559
CG12895_OG0006308	1851
CG12909_OG0002821	41
CG12910_OG0006305	184
CG12911_OG0006304	1
CG12914_OG0002819	1
CG12917_OG0002815	1
CG12920_OG0006291	0
CG12926_OG0006349	247
CG12929_OG0006357	68
CG12934_OG0006315	4
CG12935_OG0002846	146
CG12942_OG0001596_OG0	22
CG12945_OG0004570	491
CG12947_OG0004568	26
CG12948_OG0004558	126
CG12963_OG0001641_OG0	0
CG12964_OG0002996_OG0	2
CG12970_OG0006808	27
CG12971_OG0010294	0
CG12974_OG0010307	89
CG12983_OG0010332	0
CG12984_OG0003949	0
CG12985_OG0000915	9
CG12986_OG0011685	0
CG1299_OG0000523_OG0	3532
CG12990_OG0007696	2
CG12991_OG0007703	1582
CG12992_OG0011688	34
CG12994_OG0007707	3
CG12995_OG0008599	0
CG12998_OG0011739	0
CG13000_OG0011738	0
CG13001_OG0008580	139
CG13002_OG0008577	1078
CG13003_OG0008572	2138
CG13004_OG0008570	226
CG13005_OG0008567	51
CG13008_OG0008305	4
CG13010_OG0003260	2
CG13012_OG0008317	432
CG13014_OG0008547	145
CG13016_OG0006536	126
CG13018_OG0006537	330
CG13021_OG0003241	8
CG13022_OG0010698	69
CG13023_OG0010699	1
CG13024_OG0010708	113
CG13026_OG0010716	669
CG13028_OG0004010	1
CG13031_OG0012200	303
CG13032_OG0004014_OG0	1
CG13033_OG0010736	0
CG13038_OG0010761	0
CG13039_OG0010762	0
CG1304_OG0000265_OG0	0
CG1304_OG0000265_OG1	0
CG13040_OG0010763	0
CG13041_OG0000280_OG0	2
CG13041_OG0000280_OG0.2	1
CG13042_OG0010767	11
CG13043_OG0000281_OG0	0
CG13043_OG0000281_OG1	1
CG13044_OG0010768	6
CG13045_OG0000814	0
CG13046_OG0010771	0
CG13047_OG0010772	0
CG13048_OG0010773	0
CG13049_OG0010774	0
CG13051_OG0011898	0
CG13053_OG0010778	0
CG13054_OG0010779	0
CG13055_OG0010780	13
CG13056_OG0010757	2
CG13058_OG0004021	0
CG13059_OG0010764	0
CG13062_OG0010766	5
CG13064_OG0010775	1
CG13065_OG0010776	20
CG13066_OG0012201	1
CG13068_OG0002030_OG1	1
CG13069_OG0004022	0
CG1307_OG0004308	604
CG13070_OG0012202	4
CG13071_OG0011899	0
CG13073_OG0012731_OG0	5
CG13074_OG0010797	23
CG13075_OG0000216_OG0	4
CG13075_OG0000216_OG1	2
CG13077_OG0009097	69
CG13078_OG0003575_OG0	0
CG13081_OG0003574	1
CG13082_OG0009094	25
CG13083_OG0009084	0
CG13084_OG0009083	0
CG13085_OG0001922	43
CG13086_OG0003709	64
CG13088_OG0001266	59
CG1309_OG0010533	1325
CG13096_OG0003720	232
CG13097_OG0001923	206
CG13101_OG0009304	310
CG13102_OG0009298	0
CG13108_OG0009295	31
CG13110_OG0011792	0
CG13113_OG0001247_OG0	1
CG13114_OG0009279	0
CG13116_OG0001878	992
CG13123_OG0001877	48
CG13124_OG0003502	53611
CG13126_OG0003515	203
CG13127_OG0001844	0
CG13131_OG0000790_OG0	0
CG13133_OG0003525	2756
CG1314_OG0011674	0
CG13144_OG0009363	89
CG13148_OG0007214	3
CG13151_OG0006215	91
CG13154_OG0006206	1
CG13155_OG0006196	7
CG13157_OG0002779	0
CG1316_OG0000430_OG0	1624
CG13168_OG0006184	3
CG1317_OG0011084	6564
CG13170_OG0006182	0
CG13171_OG0006180	0
CG13177_OG0012831	708
CG13185_OG0002928	337
CG13186_OG0006594	0
CG13192_OG0006567	241
CG13193_OG0006565	0
CG13196_OG0006560	8
CG13197_OG0006563	392
CG13202_OG0001123_OG0	18
CG13203_OG0006235	232
CG13204_OG0006233	706
CG13215_OG0002793_OG0	0
CG13216_OG0001568_OG0	0
CG13218_OG0002791_OG0	0
CG13220_OG0001573_OG0	0
CG13223_OG0001571_OG0	0
CG13226_OG0002794_OG0	2
CG13227_OG0006218_OG0	0
CG13228_OG0011587_OG0	0
CG13229_OG0002786_OG0	0
CG13229_OG0002787_OG0	320
CG13231_OG0006217	0
CG13239_OG0009815	4
CG1324_OG0007509	0
CG13243_OG0009147	0
CG13247_OG0010378	80
CG13248_OG0010371	166
CG13250_OG0011870	5
CG13251_OG0010355	195
CG13252_OG0003952	996
CG13258_OG0009399	17
CG13272_OG0008882	0
CG13280_OG0008881	0
CG13282_OG0008887	14
CG13285_OG0010583	72
CG13287_OG0010216	0
CG13288_OG0010220	2
CG13293_OG0003937	95
CG13295_OG0010231	1080
CG13297_OG0010242	0
CG13299_OG0011864	0
CG13300_OG0003943	57
CG13305_OG0011196	41
CG13306_OG0011204	263
CG13308_OG0004102	0
CG13309_OG0011211	0
CG13310_OG0011207	1
CG13312_OG0011210	0
CG13313_OG0004105_OG0	0
CG13314_OG0011224	24
CG13315_OG0011237	368
CG13318_OG0004834	138
CG13319_OG0006667	94
CG13321_OG0006673	17
CG13326_OG0006545	4
CG13330_OG0007271	0
CG13331_OG0007273	162
CG13332_OG0007274	218
CG13334_OG0007281	3
CG13337_OG0011662	17
CG13339_OG0007296	330
CG13344_OG0007304	214
CG13358_OG0007351	702
CG13359_OG0012499	141
CG13360_OG0010145	730
CG13361_OG0003189	3
CG13362_OG0007862	0
CG13364_OG0001174_OG0	3
CG13365_OG0007831	1885
CG13367_OG0003188_OG0	346
CG13369_OG0003181	960
CG13375_OG0007847	6
CG13377_OG0007849	158
CG13380_OG0010135	6
CG13384_OG0003473	877
CG13385_OG0012520	0
CG13386_OG0003471	4
CG1339_OG0006721	5
CG13390_OG0003479	345
CG13392_OG0003476	140
CG13397_OG0003469	73
CG13398_OG0003468	285
CG13403_OG0008236	2
CG13404_OG0008224	94
CG13405_OG0011376	1
CG13407_OG0004768	0
CG13408_OG0004770	50
CG13409_OG0004775	263
CG13423_OG0007099	800
CG13426_OG0011654	0
CG13427_OG0003049	75
CG13428_OG0007100	83690
CG13430_OG0001658	338
CG13436_OG0006622	23
CG13437_OG0006285	176
CG13438_OG0006243	0
CG1344_OG0012226	286
CG13442_OG0006244	0
CG13443_OG0006248	0
CG13445_OG0003880	1
CG13449_OG0009980	75
CG13454_OG0003875_OG0	0
CG13455_OG0009966	0
CG13457_OG0001288	1
CG13458_OG0004037	950
CG13460_OG0010841	0
CG13465_OG0000343_OG0	0
CG13471_OG0004048	0
CG13473_OG0010860	1
CG13474_OG0004049	0
CG13476_OG0012898	1
CG13481_OG0000339_OG0	29
CG13481_OG0000339_OG1	1
CG13484_OG0010886	126
CG13488_OG0001544_OG1	0
CG13492_OG0005946	6
CG13501_OG0005936	2
CG13502_OG0005931	190
CG13502_OG0012991	27
CG13506_OG0007028	7635
CG13510_OG0006998	166
CG13511_OG0006997	12
CG13516_OG0006995	146
CG13526_OG0006986	0
CG13527_OG0006984	1
CG13531_OG0006978	564
CG13532_OG0006975	92
CG13538_OG0005981	0
CG13539_OG0012044	0
CG1354_OG0007555	1199
CG13541_OG0012280	0
CG13544_OG0005976	1
CG13545_OG0012580	3
CG13551_OG0000540_OG1	1673
CG13551_OG0012048	549
CG13557_OG0012477	0
CG13558_OG0001556	0
CG13559_OG0012047	23
CG13561_OG0011643	1
CG13562_OG0011631	31
CG13575_OG0006892	2
CG13577_OG0001150_OG0	1
CG13578_OG0006898	248
CG13579_OG0006013	10
CG1358_OG0006724	206
CG13581_OG0002746	1
CG13585_OG0011574	1813
CG13587_OG0006025	23
CG13594_OG0006033	14
CG13599_OG0005537	18
CG1360_OG0006725	38
CG13601_OG0005534	442
CG13603_OG0005332	1190
CG13605_OG0005319	629
CG13606_OG0005306	107
CG13607_OG0005318	391
CG13609_OG0012982	5
CG13613_OG0005278	0
CG13614_OG0002525_OG0	0
CG13615_OG0002524	0
CG13616_OG0005272	21
CG13618_OG0005267	23
CG13622_OG0005268	19
CG13623_OG0005265	955
CG13625_OG0004618	473
CG13627_OG0004629	26
CG13630_OG0004630	1089
CG13631_OG0004635	934
CG13634_OG0004637	1
CG13641_OG0004650	124
CG13643_OG0002274	0
CG13653_OG0002504	0
CG13654_OG0005174	122
CG13663_OG0011496	205
CG13667_OG0004090_OG0	155
CG13670_OG0011168	0
CG13671_OG0004086_OG0	182
CG13675_OG0000560_OG2	6
CG13676_OG0003984	149
CG13678_OG0000129_OG3	2
CG1368_OG0008241	4
CG13685_OG0010463	297
CG13689_OG0008772	67
CG13690_OG0008752	27
CG13692_OG0008754	13
CG13698_OG0010125	717
CG13699_OG0003907_OG0	0
CG13705_OG0010610	54
CG13707_OG0010613	97
CG13708_OG0010614	108
CG1371_OG0006292	740
CG13711_OG0010618	1
CG13712_OG0010619	0
CG13713_OG0010620	3
CG13716_OG0010627	4
CG13720_OG0004084	0
CG13721_OG0012208	1
CG13722_OG0011130	475
CG13723_OG0010915	0
CG13724_OG0010917	0
CG13725_OG0010918	0
CG13727_OG0004055	0
CG13728_OG0010923	0
CG13731_OG0011910	12
CG13733_OG0010089	2
CG13738_OG0011907	28
CG13739_OG0002891	37
CG13743_OG0006405	153
CG13744_OG0006409	0
CG13747_OG0006408	0
CG13748_OG0006626	3
CG13751_OG0001660_OG0	314
CG13760_OG0007606	397
CG13766_OG0009602	200
CG13771_OG0009612	3
CG13775_OG0003750_OG0	57
CG13784_OG0000956_OG0	484
CG13786_OG0003631	1
CG13796_OG0001883_OG0	2278
CG13801_OG0000219_OG0	0
CG13801_OG0000219_OG1	3
CG13806_OG0011077	0
CG13807_OG0011075	274
CG13810_OG0011066	8
CG13813_OG0010189	2407
CG13829_OG0011464	0
CG13833_OG0004687	1576
CG13837_OG0002276	0
CG13838_OG0011993	0
CG13841_OG0004694	461
CG13842_OG0004706	74
CG13847_OG0004737	12
CG13850_OG0004743	630
CG13855_OG0004744	118
CG13856_OG0004745	219
CG13857_OG0004746	6
CG13862_OG0004760	6
CG13868_OG0007089	61544
CG13868_OG0013578	10709
CG13869_OG0007075	22
CG1387_OG0008528	11
CG13870_OG0007093	6
CG13871_OG0003047	16
CG13872_OG0007071	0
CG13875_OG0011381	175
CG13876_OG0001334_OG0	59
CG13877_OG0011937	110
CG13884_OG0000403_OG0	0
CG13887_OG0011343	3547
CG13891_OG0002060	8
CG13893_OG0011360	709
CG13894_OG0004129	166
CG13895_OG0004128	317
CG13901_OG0011344	190
CG13907_OG0011337	5579
CG13912_OG0011325	95
CG13917_OG0011285	8461
CG13919_OG0011274	55
CG13920_OG0011271	8407
CG13921_OG0011032	69
CG13924_OG0011054	166
CG13926_OG0011282	177
CG13928_OG0011279	787
CG13930_OG0011024	26
CG13931_OG0004073	0
CG13933_OG0011036	1040
CG13937_OG0011056	1548
CG13949_OG0003375	51
CG13950_OG0003376	54
CG13954_OG0006374	338
CG13955_OG0002890_OG0	11
CG13962_OG0012240	3
CG13970_OG0009133_OG0	0
CG13972_OG0005361	0
CG13983_OG0002696	4
CG13991_OG0000661_OG1	1
CG13992_OG0002070_OG0	2
CG13994_OG0011942	361
CG13995_OG0000538_OG0	140
CG13999_OG0000662_OG0	97
CG14005_OG0001926	188
CG14006_OG0001927	0
CG14007_OG0009567	52
CG14011_OG0003731	29
CG14013_OG0003734	2
CG14014_OG0009443	1
CG14015_OG0009446	199
CG14017_OG0003733	0
CG14020_OG0003686	95
CG14022_OG0008831	6995
CG14024_OG0003410_OG0	20
CG14034_OG0008836	20
CG14036_OG0008842	0
CG14042_OG0001816	48
CG14043_OG0003425	471
CG14044_OG0008964	62
CG14050_OG0000684	18
CG14052_OG0007777	1
CG14053_OG0012099	0
[truncated: 9,910 more rows]
