# Supplementary material for: Evolution of chemosensory tissues and cells across ecologically diverse Drosophilids
Source: Nat Commun. 2024 Feb 5;15:1047. doi: 10.1038/s41467-023-44558-4 (PMC10844241; doi:10.1038/s41467-023-44558-4)
Supplement: Supplementary file 18 — Supplementary Data 15 [file 41467_2023_44558_MOESM18_ESM.zip › all_count_tables_renamed/SANC6LEG_counts_trim_genes_FBids_1_1_sorted.txt]

128up_OG0006588	655
14-3-3epsilon_OG0002478	4540
14-3-3epsilon_OG0001126_OG1	17023
140up_OG0004534	684
18w_OG0003044	3053
26-29-p_OG0010897	5389
2mit_OG0000576_OG0	57
5-HT1A_OG0006644	67
5-HT1B_OG0006647	104
5-HT2A_OG0000287_OG0	18
5-HT2B_OG0011472	91
5-HT7_OG0005777	102
5PtaseI_OG0005188	1270
7B2_OG0004187	1073
a_OG0006460	1099
a10_OG0010691	41
a5_OG0009037	6
a6_OG0007651	692
AANATL2_OG0003640	145
AANATL4_OG0000091_OG1	10
AANATL7_OG0007605	22
Aasdh_OG0001831	815
Aatf_OG0001947	310
aay_OG0011265	2850
ab_OG0009683	634
ab_OG0009684	100
ABCB7_OG0011281	2466
Pmp70_OG0003257	5059
Abd-B_OG0005000	1
Abi_OG0002227_OG0	788
Abl_OG0010722	3228
abo_OG0009656	407
Abp1_OG0010565	766
abs_OG0003097	1034
ac_OG0007843	0
Ac13E_OG0008321	2859
Ac3_OG0009573	548
Ac78C_OG0010320	392
Acam_OG0000252_OG0	35
Acam_OG0000252_OG1	13
Acam_OG0005131	30
CG9149_OG0011313	2418
Acbp1_OG0009246	552
Acbp2_OG0010415	943
Acbp4_OG0000311_OG0	0
Acbp4_OG0000311_OG1	5
Acbp6_OG0010414	44
ACC_OG0007193	14895
AcCoAS_OG0000812	4211
Ace_OG0000652_OG0	434
Acer_OG0000953_OG0	6128
Acer_OG0003808	1025
Acf_OG0002671	909
Achl_OG0002770	159
acj6_OG0008333	6
acj6_OG0008334	30
Ack_OG0010507	4498
Ack-like_OG0006546	658
Acn_OG0009540	3513
CG5009_OG0006075	3131
Acox57D-d_OG0006913	87
Acox57D-p_OG0001151	681
Acp1_OG0009317	5413
Acp32CD_OG0009664	1
Acp65Aa_OG0003939	0
Acph-1_OG0001513	303
CG12512_OG0008829	1166
CG18155_OG0007972	86
Acsl_OG0007133	8913
Act42A_OG0000022_OG0	81723
Act42A_OG0000022_OG1	497203
Act42A_OG0000022_OG3	25867
Act42A_OG0000022_OG4	144304
Act42A_OG0000022_OG5	1473
Actn_OG0003148_OG0	83919
Actn3_OG0011403_OG0	6
ACXB_OG0000046_OG0	3
ACXB_OG0000046_OG1	75
ACXB_OG0000046_OG2	1
ACXB_OG0000046_OG2.2	45
ACXD_OG0004078_OG0	109
Acyp_OG0009408	8
Acyp2_OG0011498	511
Ada_OG0002342	32
Ada1-2_OG0003777_OG0	277
Ada2a_OG0005051	172
Ada2b_OG0004799	209
Ada3_OG0007872	1081
AdamTS-A_OG0005247	2500
AdamTS-A_OG0012010	56
AdamTS-B_OG0008089	4825
Adar_OG0007649	1315
Adat1_OG0003596	40
Adck1_OG0006032	732
Adck5_OG0010063	910
ADD1_OG0006579	600
Adf1_OG0001636_OG0	231
Adgf-A_OG0001991_OG0	12
Adgf-A_OG0003900	458
Adgf-A2_OG0010109	53
Adgf-B_OG0010108	30
Adgf-C_OG0001030_OG0	29
Adgf-D_OG0002208_OG0	276
Adgf-E_OG0006152	9
Adh_OG0003395_OG0	0
Adi1_OG0010940	831
AdipoR_OG0004727	7048
CG3809_OG0004951	71
AdenoK_OG0003918_OG0	1089
Ady43A_OG0002958	1408
AdoR_OG0005733	290
adp_OG0006108	1138
AdSS_OG0000854_OG0	8167
Aduk_OG0004873	1004
Ae2_OG0010984	2132
CG6512_OG0010913	7326
aft_OG0006080	230
Afti_OG0005567	573
Ag5r_OG0008212	44
Ag5r2_OG0008213	0
AGBE_OG0007237	8375
AgmNAT_OG0001753	68
ago_OG0010530	2542
AGO1_OG0007307	6180
AGO2_OG0000119_OG0	10248
Agpat1_OG0008448	572
Agpat2_OG0003465	1232
Agpat3_OG0004018	2945
Agpat4_OG0004019_OG0	439
ADPS_OG0002932	573
agt_OG0001016_OG0	5
Spat_OG0007723	296
Ahcy_OG0001195_OG0	976
AhcyL1_OG0011110	1571
AIF_OG0001225	1009
AIMP1_OG0007108	993
AIMP2_OG0009977	1169
AIMP3_OG0005998	521
Adk1_OG0010829	15943
Adk3_OG0005467	579
Ak6_OG0007201	126
Akap200_OG0000367_OG0	272
Akh_OG0010512	23
AkhR_OG0009627	140
akirin_OG0010441	2563
Akr1B_OG0001292	6742
Akt1_OG0005415	2002
al_OG0008749	780
Aladin_OG0007570	373
AlaRS_OG0003477	1909
AlaRS-m_OG0010596	1482
Alas_OG0006853	14968
alc_OG0006389	5708
Ald1_OG0005647	149639
Ald2_OG0005645	46
Aldh_OG0003615	11506
Aldh-III_OG0006742	25642
Aldh7A1_OG0003841_OG0	345
Alg-2_OG0001588_OG0	1144
Alg1_OG0002607_OG0	1152
Alg10_OG0000709_OG0	217
Alg11_OG0012170	1208
CG8412_OG0004562	1616
Alg14_OG0001194_OG0	93
Alg2_OG0010641	802
Alg3_OG0003012	69
Alg3_OG0006966	459
CG5287_OG0001281	410
CG5287_OG0003790	359
Alg9_OG0005173	524
Alh_OG0004317	1577
Alh_OG0004319	500
Alh_OG0011430	401
alien_OG0009301	2193
ALiX_OG0005343	3269
Alk_OG0006414	4211
CG12179_OG0001176_OG0	64
Alp1_OG0010289	0
Alp10_OG0010194	0
Alp11_OG0008522	111
Alp12_OG0003717	911
Alp13_OG0001034	166
Alp2_OG0000261_OG0	9
Alp2_OG0000261_OG1	58
Alp4_OG0005779	2608
Alp6_OG0006360	23
Alp7_OG0003030	1
Alp9_OG0003931	0
alph_OG0000083_OG0	8
alph_OG0005113	3161
alpha-Catr_OG0006852	744
alpha-Est1_OG0004357	9486
alpha-Est10_OG0004350	2212
alpha-Est2_OG0000314	188
alpha-Est3_OG0004356	1591
alpha-Est6_OG0004354	21
alpha-Est7_OG0001351	3781
alpha-Est8_OG0004352	2174
alpha-Est9_OG0004351	1084
alpha-Man-Ia_OG0003130	226
alpha-Man-Ia_OG0003131	1172
alpha-Man-Ia_OG0001168	1431
alpha-Man-Ib_OG0005087	921
alpha-Man-Ic_OG0011549	1
alpha-Man-IIa_OG0004878	1455
alpha-Man-IIb_OG0005229	1476
alpha-PheRS_OG0008296	1323
alpha-Spec_OG0011040	35282
alpha4GT1_OG0000948	534
alphaCOP_OG0011275	3877
alphaSnap_OG0010384	4155
alphaTub67C_OG0010998	61
Alr_OG0008278	873
alrm_OG0002498	1321
Als2_OG0009863	2176
alt_OG0004894	3223
aly_OG0004083	2
Ama_OG0002112	6
Amacr_OG0009433	846
amd_OG0001918	224
Amnionless_OG0008741	56
amon_OG0011540	1609
amos_OG0003702_OG0	0
AMPdeam_OG0008245	8477
Amph_OG0007204	8455
AMPKalpha_OG0001698	9943
Amt_OG0004607	80
Amun_OG0008385	3108
amx_OG0007575	242
Amy-p_OG0000157_OG0	129
Amy-p_OG0000157_OG0.2	2
Amyrel_OG0006416	8
ana_OG0006403	135
ana1_OG0002269	272
ana2_OG0007120	177
ana3_OG0006194	199
Ance-2_OG0003658	8
Ance-3_OG0001891_OG0	1477
Ance-3_OG0009407	1297
Ance-4_OG0006406	319
Ance-5_OG0005870	867
anchor_OG0010100	1245
Andorra_OG0011741	1
Ank2_OG0010460	7067
Ankle2_OG0000780	1964
l(2)35Be_OG0003404_OG0	0
anox_OG0007490	1421
Ant2_OG0008041	92
antdh_OG0008007	4496
Antp_OG0002113	886
antr_OG0007227	7
AnxB10_OG0008082	10678
AnxB11_OG0008196	1403
AnxB9_OG0004410	18005
aop_OG0003458	1591
aos_OG0010741	2707
Aos1_OG0002145_OG0	517
AOX1_OG0005242	3280
AOX2_OG0000143_OG0	2979
AOX2_OG0000143_OG1	30
AOX4_OG0001465	5
ap_OG0005832	1087
AP-1-2beta_OG0008273	4270
AP-1gamma_OG0007680	4588
AP-1mu_OG0005553	1875
AP-1sigma_OG0005334	1994
AP-2alpha_OG0008751	2124
AP-2mu_OG0004736	1834
AP-2sigma_OG0004385	930
Apc_OG0005387	3485
APC10_OG0005888	313
Apc2_OG0005308	269
APC4_OG0003171_OG0	287
APC7_OG0001703	0
ApepP_OG0000963	772
aph-1_OG0003552_OG0	395
aPKC_OG0006607	644
aPKC_OG0006608	157
aPKC_OG0006609	156
Aplip1_OG0011323	989
apn_OG0002443_OG0	0
apolpp_OG0012638	6692
app_OG0010830	1000
APP-BP1_OG0010070	345
Appl_OG0007834	7705
Aprt_OG0004075	211
Aps_OG0010085	2715
apt_OG0002733	1119
CG18815_OG0010034	3087
AQP_OG0007242	14497
aqrs_OG0005393	1
aqz_OG0001049_OG1	15996
ara_OG0009939	1226
aralar1_OG0001518	2838
Arc1_OG0002768_OG0	3053
Arc2_OG0006127	805
Arc42_OG0001370_OG0	1194
Archease_OG0002289_OG0	249
Arf51F_OG0006831	2301
Arf79F_OG0012164	4781
ArfGAP1_OG0010836	1196
ArfGAP3_OG0003816_OG0	0
Arfip_OG0005451	380
Arfrp1_OG0007681	255
arg_OG0003183	44
arg_OG0007835	4
Argk_OG0011233	354956
Argk_OG0011925	3099
Argl_OG0009800	208
CG31469_OG0002209_OG0	453
ArgRS_OG0008151	1038
ArgRS-m_OG0004367	578
ari-1_OG0007878	4577
ari-2_OG0003028	2493
Arl1_OG0010003	791
Arl2_OG0004816	145
Arl5_OG0011164	338
Arl6_OG0007042	187
Arl6IP1_OG0004993	906
Arl8_OG0004797	1122
arm_OG0007636	9745
armi_OG0002027	314
Arp1_OG0004441	2957
Arp10_OG0007423	1362
Arp2_OG0001770	1360
Arp3_OG0010555	1220
Arp5_OG0001448_OG0	162
Arp53D_OG0011600	27
Arp6_OG0008512	437
Arp8_OG0007614	444
Arpc1_OG0009187	3338
Arpc2_OG0009417	1152
Arpc3A_OG0005226	498
Arpc3B_OG0008590	13
Arpc4_OG0008719	1163
Arpc5_OG0008957	380
arr_OG0007264	1351
Arr1_OG0009490	10
Arr2_OG0004099	12
Ars2_OG0005840	3242
Art1_OG0004911	902
Art2_OG0008773	7
Art3_OG0004604	369
Art4_OG0004574	258
Art6_OG0004528_OG0	2
Art7_OG0001547_OG0	536
Art8_OG0009662	66
Art9_OG0002219_OG0	0
Arts_OG0000486_OG0	1850
aru_OG0003377	4584
Arv1_OG0013036	219
arx_OG0009914	36
Asap_OG0007180	3551
Asator_OG0002682_OG1	2797
Asciz_OG0010646	81
ase_OG0007840	10
asf1_OG0009889	609
ash1_OG0000982_OG0	187
ash2_OG0004623	867
Ask1_OG0004518	5855
asl_OG0004217	175
AsnRS_OG0003707	1461
AsnRS-m_OG0006452	243
AsnS_OG0000992	794
asp_OG0004633	9
Asph_OG0006509	30172
ASPP_OG0006932	4750
CG9572_OG0008488	68188
AspRS_OG0006665	2574
AspRS-m_OG0008886	1631
asrij_OG0006972	1035
asRNA:CR31429_OG0002339_OG0	286
asRNA:CR42743_OG0003772_OG0	2
asRNA:CR43299_OG0012338_OG0	2
asRNA:CR43426_OG0012535_OG0	4
asRNA:CR43454_OG0002277_OG0	69
asRNA:CR43463_OG0001607_OG0	206
asRNA:CR43809_OG0003675_OG0	0
asRNA:CR44106_OG0002406_OG0	17
asRNA:CR44169_OG0002969_OG0	31
asRNA:CR44179_OG0001455_OG0	1755
asRNA:CR44372_OG0000331_OG0	3
asRNA:CR44372_OG0000331_OG1	21
asRNA:CR44894_OG0012090_OG0	0
asRNA:CR45044_OG0005605_OG0	219
asRNA:CR45195_OG0000203_OG0	1967
asRNA:CR45195_OG0000203_OG1	779
asRNA:CR45350_OG0001645_OG0	1826
asRNA:CR45943_OG0010336	1001
asRNA:CR46029_OG0000226_OG0	5
asRNA:CR46029_OG0000226_OG1	27
asRNA:CR46139_OG0003106_OG0	24
asRNA:CR46246_OG0011916	12
asRNA:CR46354_OG0002193_OG0	417
asRNA:CR46473_OG0000925_OG0	138
Ass_OG0001346	52
ast_OG0003560	470
AstA_OG0004634	1
AstA-R1_OG0000689	84
AstA-R2_OG0005396	12
AstC_OG0009668	0
AstC-R1_OG0010134	25
AstC-R2_OG0001295_OG0	12
AstCC_OG0009669	0
asun_OG0002419_OG0	201
Asx_OG0006138	1814
Atac1_OG0003748_OG0	117
Atac2_OG0009508	390
Atac3_OG0000828	461
Tat_OG0001330	2709
Ate1_OG0003045	2268
Atet_OG0003384	1875
Atf-2_OG0006059	522
Atf3_OG0007763	1774
Atg1_OG0009929	139
Atg1_OG0009931	1772
Atg10_OG0001598	99
Atg101_OG0008681	1218
Atg12_OG0011904	257
Atg13_OG0004817	1055
Atg14_OG0005089	1360
Atg16_OG0005703	836
Atg17_OG0004232	3108
Atg18a_OG0011152	2513
Atg18b_OG0001271_OG0	120
Atg2_OG0011112	4320
Atg3_OG0009922	1142
Atg4a_OG0009014	1659
Atg4b_OG0005256	968
Atg5_OG0007974	325
Atg6_OG0005323	1152
Atg7_OG0006714	561
Atg8a_OG0008043	13665
Atg8b_OG0005571	14
Atg9_OG0006487	2292
atilla_OG0011822	6224
atk_OG0010362	3
atl_OG0001399	10894
atms_OG0004154	843
ato_OG0004804	0
Atox1_OG0012695	854
ATP6AP2_OG0004869	13341
ATP7_OG0008369	1685
ATP8A_OG0007260	5746
ATP8A_OG0007261	50
Atpalpha_OG0002140	54477
ATPCL_OG0006680	6677
ATPsynB_OG0010987	54052
ATPsynbeta_OG0005823	205193
ATPsynbetaL_OG0001317	11
ATPsynC_OG0005792	128296
ATPsynCF6_OG0005500	22583
ATPsynCF6L_OG0010605	4
ATPsynD_OG0004477	45465
ATPsyndelta_OG0007526	32053
ATPsynE_OG0005568	20352
ATPsynG_OG0009657	23393
ATPsyngamma_OG0005690	60563
ATPsynGL_OG0009315	3
ATPsynO_OG0012619	35835
AttC_OG0000164_OG0	480
AttC_OG0007258	303
AttD_OG0004890	0
Atu_OG0002096	863
Atx-1_OG0012102	75
Atx2_OG0011501	13187
Atxn7_OG0003444	564
aub_OG0000482_OG0	3
aurA_OG0004964	18
aurB_OG0009647	3
aust_OG0001881	2
aux_OG0003096_OG0	1621
ave_OG0006159	216
Aven_OG0003291	419
awd_OG0002664	6516
Awh_OG0010478	33
axed_OG0010262	378
Axn_OG0005720	1344
axo_OG0003993	772
axo_OG0010625	382
axo_OG0010626	1076
axo_OG0010628	94
Axs_OG0008319	3232
Axud1_OG0003447	1182
az2_OG0006736	88
azot_OG0000210_OG0	0
azot_OG0000210_OG1	11
b_OG0009189	7970
B-H1_OG0000267_OG0	639
B-H1_OG0000267_OG1	417
B4_OG0009202	2683
B52_OG0001376_OG0	5485
b6_OG0007653	134
B9d1_OG0005246	102
B9d2_OG0005830	83
bab1_OG0011327	74
bab1_OG0011328	85
bab2_OG0011326	1556
babo_OG0006628	874
babos_OG0007027	2175
Bacc_OG0008947	21511
Bace_OG0000801_OG0	4
baf_OG0003792	436
bai_OG0005189	2391
Balat_OG0007229	4
Baldspot_OG0010721	1423
ball_OG0001092_OG1	143
bam_OG0005170	0
bap_OG0001358_OG0	13
Bap111_OG0007677	2035
Bap170_OG0000903_OG0	1271
Bap55_OG0005900	641
Bap60_OG0008560	1522
IMPPP_OG0000305_OG1	8837
barc_OG0010291	672
bark_OG0008784	1996
barr_OG0000425_OG0	444
baz_OG0008596	6088
bb8_OG0005496	112
bbc_OG0007266	6429
CG18067_OG0007098	24419
bbg_OG0010871	560
bbg_OG0010872	1317
BBIP1_OG0004876	239
BBS1_OG0010413	132
BBS4_OG0002785_OG0	89
BBS5_OG0002086	541
BBS8_OG0008755	424
BBS9_OG0006919	1280
bbx_OG0008688	4502
bc10_OG0010387_OG0	610
BCAS2_OG0005540	288
bcd_OG0002111_OG0	2
bchs_OG0003722	516
BCL7-like_OG0007566	165
bcn92_OG0007793	395
Bdbt_OG0004400	281
bdg_OG0006805	3398
bdl_OG0003385	5438
Bdp1_OG0009215	479
be_OG0000785	2643
BEAF-32_OG0006164	931
beag_OG0004860	1015
beat-Ia_OG0011784	76
beat-Ib_OG0009146	21
beat-Ic_OG0001866_OG0	7
beat-IIa_OG0005482	63
beat-IIb_OG0005481	110
beat-IIIa_OG0009463	105
beat-IIIb_OG0009460	80
beat-IIIc_OG0003687	156
beat-IV_OG0005508	1547
beat-Va_OG0005024	3
beat-Vb_OG0005021	41
beat-Vc_OG0001062_OG0	6
beat-VII_OG0011542	42
beat-VII_OG0011544	37
beg_OG0004008	363
bel_OG0001048	8519
Bem46_OG0008920	349
ben_OG0000514_OG0	1798
Best1_OG0002590_OG0	3479
Best2_OG0010251	4071
Best3_OG0009963	0
Best4_OG0000558_OG0	0
Bet1_OG0003845_OG0	690
Bet3_OG0004072	465
beta-PheRS_OG0005298	745
beta-Spec_OG0007697	38572
beta'COP_OG0009212	2841
beta3GalTII_OG0012738	118
beta4GalNAcTA_OG0006521	447
beta4GalNAcTB_OG0002610	423
beta4GalT7_OG0005195	288
betaCOP_OG0008653	5636
betaggt-I_OG0008962	1326
betaGlu_OG0002667	249
CG32396_OG0011696	49
Bgb_OG0011276	403
bgcn_OG0001647	255
bgm_OG0009412	1539
BHD_OG0010421	398
bi_OG0003201	732
bi_OG0012904	92
BI-1_OG0004087	4272
bib_OG0001843_OG0	27
BicC_OG0009143	129
BicD_OG0009474	2531
CG11873_OG0005086	1686
bif_OG0003277	1384
bif_OG0012761	346
BigH1_OG0001085_OG0	0
bigmax_OG0005365	579
Bili_OG0002506_OG0	164
bin_OG0010286	1
Bin1_OG0005423	267
bin3_OG0007310	3298
bip1_OG0010560	208
Bka_OG0009250	266
blanks_OG0011885_OG0	8
Blimp-1_OG0010196	4055
Blm_OG0002608	129
Blos1_OG0006148	335
Blos2_OG0010078	164
Blos3_OG0009918	291
Blos4_OG0010933	229
blot_OG0010924	20547
blow_OG0006726	861
blp_OG0005216	1081
blw_OG0006982	266278
bma_OG0010967	28
Bmcp_OG0010022	501
bmm_OG0010858	3061
bnb_OG0001206_OG1	1733
CG5059_OG0012191	2294
bnk_OG0005787	0
bnl_OG0004512	525
boca_OG0006727	853
bocks_OG0002575_OG0	880
BOD1_OG0005544	2359
boi_OG0007601	662
boi_OG0007603	347
boil_OG0012322	21
bol_OG0011238	7181
boly_OG0007153	113
BomBc1_OG0001623	20
BomBc2_OG0000769_OG0	2716
BomBc3_OG0004769	2049
BomT3_OG0011469	3579
bon_OG0004934	1714
bond_OG0004726	321
bonsai_OG0007008	872
Boot_OG0006400	3
bor_OG0004967	792
bora_OG0003911	13
BORCS5_OG0008208	977
BORCS6_OG0011365	300
BORCS7_OG0007103	116
borr_OG0009292	25
boss_OG0005676	480
botv_OG0006642	593
bou_OG0007819	427
bowl_OG0008785	362
BoYb_OG0000400_OG0	5
br_OG0007659	107
br_OG0011928	8
Br140_OG0001629	1019
brat_OG0001919	467
Brca2_OG0000883	297
Brd_OG0010852	0
CG7154_OG0009310	1431
Brd8_OG0002488	420
Bre1_OG0010209	1125
Brf_OG0005483	276
Brf_OG0005485	61
brk_OG0007975	953
brm_OG0009999	2602
Brms1_OG0008442	1275
Bro_OG0011272	0
brp_OG0000499_OG1	971
l(3)72Ab_OG0009997	2638
bru1_OG0009737	79
bru1_OG0009738	487
bru2_OG0009740	1667
bru2_OG0011823	40
bru2_OG0012161	179
bru3_OG0010907	184
bru3_OG0011909	12
Bruce_OG0004896	8545
brun_OG0003663	2594
brv1_OG0000706_OG0	3
brv2_OG0010919	0
brv3_OG0011666	20
BRWD3_OG0005288	3764
brwl_OG0009277	1133
bs_OG0003002	866
bs_OG0006897	367
bsf_OG0001906_OG0	2388
Bsg_OG0009780	14468
Bsg25D_OG0003412_OG0	2575
bsh_OG0009110	0
bsk_OG0012344	1843
bt_OG0000537_OG1	1045
BTBD9_OG0000546_OG0	1549
BtbVII_OG0011887	3728
btd_OG0007557	215
Btk29A_OG0001838	1077
Btk29A_OG0011763	49
btl_OG0002041	201
btn_OG0004719	25
Btnd_OG0008611	7
btsz_OG0001035_OG1	2028
btsz_OG0004581	3
btv_OG0003692	217
btv_OG0009487	605
btz_OG0005342	2394
Bub1_OG0001806_OG0	730
Bub3_OG0005120	421
BubR1_OG0000657_OG0	162
Buffy_OG0006561	881
bug_OG0006803	962
Bug22_OG0009372	602
BuGZ_OG0008876	1574
CG8270_OG0010257	482
bun_OG0000556	4004
bun_OG0009749	4699
bur_OG0003683_OG0	2102
Burs_OG0001045_OG0	3
bves_OG0007497	309
bves_OG0007499	389
bw_OG0006000	22
bwa_OG0009122	400
bwa_OG0012525	405
Bx_OG0008666	7
Bx_OG0008667	605
Bx42_OG0007682	2608
by_OG0005550	10633
byn_OG0010803	2
bys_OG0007950	636
c-cup_OG0012143	15
c(3)G_OG0001464_OG0	369
c11.1_OG0007569	3688
c12.1_OG0007568	1055
c12.2_OG0007567	2918
C15_OG0002126_OG0	11
C1GalTA_OG0009799	703
C3G_OG0007801	6964
C901_OG0008027	22
ca_OG0005700	5669
Ca-alpha1D_OG0009140	18411
Ca-alpha1T_OG0003323	764
Ca-beta_OG0009681	1849
Ca-Ma2d_OG0009139	3467
CaBP1_OG0008860	2870
cac_OG0000605_OG0	209
cact_OG0009392	12117
cactin_OG0003129	977
cad_OG0009437	16
Cad74A_OG0010922	77
Cad86C_OG0002368	2218
Cad87A_OG0001088_OG0	695
Cad89D_OG0001058_OG0	2
Cad96Ca_OG0011497	2510
Cad96Cb_OG0005172	0
Cad99C_OG0005704	1324
CadN_OG0000277_OG1	108
Caf1-105_OG0002830	159
Caf1-180_OG0007408	323
Caf1-55_OG0001036	1034
cag_OG0001595_OG0	0
CAH1_OG0009192	3777
CAH13_OG0002843	66
CAH14_OG0002807	1
CAH15_OG0006256	15
CAH16_OG0000498_OG1	15
CAH2_OG0001000_OG0	8050
CAH3_OG0003177	1043
CAH5_OG0005796	13
CAH7_OG0000840	4719
CAH8_OG0004748	7
CAH9_OG0005622	508
CAHbeta_OG0002334	134
cal1_OG0002556_OG0	648
CalpA_OG0003035	4119
CalpB_OG0010971	2383
CalpC_OG0008186	741
Calr_OG0005564	14808
Cals_OG0013279_OG0	2099
Calx_OG0002139_OG0	3
Calx_OG0004417	7207
Calx_OG0004418	5003
calypso_OG0006121	483
Cam_OG0012053	12597
CaMKI_OG0012767	4133
CaMKII_OG0013280	7744
Camp_OG0005907	446
Camta_OG0006364	1302
Camta_OG0006365	214
can_OG0004061_OG0	1
CanA1_OG0005778	4130
CanB_OG0000231_OG0	393
CanB_OG0000231_OG1	3665
Cand1_OG0009382	1872
CAP_OG0000587_OG0	26928
CAP_OG0012405	9
Cap-D2_OG0005121	461
Cap-D3_OG0009448	271
Cap-G_OG0002924	594
Cap-H2_OG0004906	898
Capa_OG0005712	0
Caper_OG0009347	8093
Capr_OG0010138	2205
caps_OG0010156	2788
caps_OG0010157	1926
capt_OG0009025	11463
capu_OG0000612_OG0	285
car_OG0007437	347
CARPA_OG0007960	74
CARPB_OG0007554	20
CarT_OG0009432	2
cas_OG0004236	17
casp_OG0006502	1318
cass_OG0009476	3159
Cat_OG0003869	11551
cathD_OG0002862	19057
cato_OG0006491	0
Catsup_OG0009538	1100
caup_OG0009938	477
cav_OG0000654	203
caz_OG0003243_OG0	1961
cbc_OG0007265	353
Cbl_OG0002051_OG0	3321
CBP_OG0001721	11
CBP_OG0007971	26
Cbp20_OG0005066	339
Cbp53E_OG0006447	1226
Cbp80_OG0007913	682
Cbp80_OG0007915	605
Cbs_OG0003124	991
cbs_OG0007263	596
cbt_OG0008760	4372
Cby_OG0004789	141
Cc2d2a_OG0002702	157
CCAP_OG0011467	0
CCAP-R_OG0000870	13
ccb_OG0012089	16
CCDC151_OG0011900	135
CCDC53_OG0009785	311
Ccdc58_OG0010399	259
Ccdc85_OG0008917	197
CCHa1_OG0004530	170
CCHa1-R_OG0006065	86
CCHa2_OG0002186_OG0	194
CCHa2-R_OG0005836	37
Cchl_OG0004776	6936
CCKLR-17D1_OG0003334	23
CCKLR-17D1_OG0008675	41
CCKLR-17D1_OG0011744	19
CCKLR-17D3_OG0008678	152
Ccm3_OG0005250	1650
Ccn_OG0010106	359
Ccn_OG0010107	389
Ccn_OG0012179	214
Ccp84Ab_OG0000178_OG0	1
Ccp84Ac_OG0001349_OG0	0
Ccp84Ae_OG0002110_OG0	0
Ccp84Af_OG0000109_OG0	0
Ccp84Af_OG0000109_OG1	0
Ccp84Af_OG0000109_OG2	0
Ccp84Ag_OG0001348_OG0	0
Ccs_OG0006299	971
CCT1_OG0002281_OG0	2530
CCT2_OG0003145	3278
CCT3_OG0004995	3247
CCT4_OG0000979	2601
CCT5_OG0006600	2089
CCT6_OG0008508	3112
CCT7_OG0004839	1101
CCT7_OG0004841	478
CCT8_OG0007117	4089
Ccz1_OG0010481	370
cd_OG0004708	8
CD98hc_OG0001357_OG0	7995
Cda4_OG0008701	29
Cda5_OG0008721	2742
Cda9_OG0002707	2
CDase_OG0005749	4160
cdc14_OG0009306	4079
Cdc16_OG0005493	379
Cdc23_OG0009421	306
Cdc27_OG0010426	1440
Cdc2rk_OG0006290	302
Cdc37_OG0011041	1690
Cdc42_OG0008268	1259
Cdc45_OG0007388	461
Cdc5_OG0011371	1328
CDC50_OG0008483	3262
Cdc6_OG0002054	60
Cdc7_OG0007729	2786
Cdep_OG0002087	1752
Cdep_OG0004159	2270
CdGAPr_OG0009111	2851
cdi_OG0000729	4130
cDIP_OG0004394	2062
Cdk1_OG0000555_OG0	34
Cdk12_OG0009875	746
Cdk2_OG0002391	96
CDK2AP1_OG0008015	595
Cdk4_OG0006632	445
Cdk5_OG0002993	624
Cdk5alpha_OG0009389	1077
Cdk7_OG0001724	354
Cdk8_OG0010977	145
Cdk9_OG0007009	377
Cdlc2_OG0000234_OG1	2452
cdm_OG0002482	1428
Cds_OG0010549	1143
Ced-12_OG0009727	589
ced-6_OG0006366	8696
CenB1A_OG0004675	1707
CenG1A_OG0003595_OG0	3569
CenG1A_OG0009182	92
Cenp-C_OG0002322	677
Cep135_OG0009952	344
Cep135_OG0009954	303
cep290_OG0004127	924
Cep89_OG0006812	9
Cep97_OG0008778	609
cer_OG0012078	709
Cerk_OG0004182	3417
cert_OG0011161	2860
Cf2_OG0008971	3074
Cfp1_OG0007571	444
CG5789_OG0004615	886
cg_OG0006533	4798
CG10000_OG0005395	0
CG10005_OG0004963	63
CG10011_OG0005399	1406
CG10013_OG0002410_OG0	1
CG10019_OG0008786	85
CG10026_OG0009081	297
CG10029_OG0004344	0
CG10031_OG0008792	535
CG10035_OG0004420	452
CG10038_OG0001436_OG0	633
CG10041_OG0012259_OG0	0
CG10051_OG0007036	1
CG10053_OG0004336	232
CG10055_OG0004329	1061
CG10062_OG0007038	661
CG10063_OG0010284	26
CG10064_OG0010282	76
CG10068_OG0004321	739
CG10073_OG0000065_OG2	65
CG10075_OG0010279	1913
CG10077_OG0010277	16989
CG10082_OG0005964	7197
CG10086_OG0001355	109
CG10089_OG0010567	610
CG10098_OG0004320	1213
CG10104_OG0006132	2
CG10116_OG0010569	50
CG10126_OG0005023	2396
CG10132_OG0009091	4751
CG10137_OG0009093	959
CG10139_OG0006151	508
CG10140_OG0010573	107
CG10147_OG0010256	164
CG10151_OG0006160	124
CG10154_OG0010575	48
CG10163_OG0010252	0
CG10164_OG0001489	50
CG10165_OG0011781	205
CG10171_OG0010163	500
CG10175_OG0005507	6436
CG10177_OG0001079_OG0	5
CG10184_OG0005509	397
CG10185_OG0005203	1401
CG10189_OG0009087	241
CG10194_OG0009085	218
CG10195_OG0003572	310
CG10205_OG0006168	2382
CG10208_OG0005527	262
CG10209_OG0006169	646
CG10211_OG0009505	1640
CG10222_OG0010165	123
CG10226_OG0010249	822
CG10237_OG0003462	68558
CG1024_OG0004294	318
CG10252_OG0011517	365
CG10254_OG0002565	3240
CG10257_OG0006606	474
CG10264_OG0005208	0
CG10265_OG0006935	91
CG10274_OG0003940	1127
CG10280_OG0004257	1
CG10283_OG0001907_OG0	642
CG10286_OG0004292	434
CG10298_OG0004288	9
CG10300_OG0005516	1
CG10301_OG0005515	6
CG10307_OG0005957	4462
CG10311_OG0004972	3297
CG10317_OG0004974	26
CG10321_OG0005965	2527
CG10324_OG0004994	303
CG10332_OG0005992	5
CG10333_OG0009507	1334
CG10336_OG0009516	130
CG10337_OG0009096	419
CG10338_OG0009517	470
CG10339_OG0006873	4276
CG10340_OG0001059_OG0	3182
CG10341_OG0009518	144
CG10343_OG0009520	273
CG10344_OG0007020	63
CG10345_OG0002430_OG0	53371
CG10347_OG0000607_OG0	164
CG10348_OG0003704	977
CG10352_OG0008207	25
CG10353_OG0008206	1617
CG10357_OG0010470	6
CG10359_OG0010469	1149
CG10361_OG0010014	77
CG10362_OG0008202	517
CG10365_OG0005518	2790
CG10366_OG0009102	776
CG10375_OG0005526	732
CG10376_OG0009519	984
CG10383_OG0001909	2955
CG10384_OG0007018	15
CG10405_OG0004983	26
CG10407_OG0005207	87
CG10413_OG0003703_OG0	1417
CG10417_OG0013094	1646
CG10418_OG0010832	247
CG10425_OG0002500	437
CG10428_OG0001263_OG0	279
CG10431_OG0001914	166
CG10433_OG0006904	1905
CG10435_OG0002296_OG0	986
CG10444_OG0007082	384
CG10445_OG0001356	70
CG10459_OG0001605_OG0	6
CG10462_OG0009105	845
CG10463_OG0009108	399
CG10466_OG0012145	172
CG10467_OG0010233	442
CG10469_OG0010232	94
CG10470_OG0009541	524
CG10472_OG0000811_OG0	190
CG10479_OG0010225	1733
CG10481_OG0009114	39
CG10483_OG0010221	1061
CG10486_OG0010219	0
CG10492_OG0009544	1141
CG10494_OG0006908	247
CG10495_OG0009546	170
CG10505_OG0006927	5
CG10508_OG0010314	1146
CG10510_OG0003948	46
CG10513_OG0005163	1728
CG10514_OG0005162	1064
CG10516_OG0009998	266
CG10527_OG0002810_OG0	17544
CG10543_OG0006262	5832
CG10550_OG0000747	4588
CG10555_OG0008527	991
CG10561_OG0009552	3760
CG10565_OG0010321	2851
CG10576_OG0010200	2295
CG10581_OG0010326	26
CG10584_OG0010328	493
CG10587_OG0000094_OG0	1
CG10587_OG0000094_OG1	2
CG10587_OG0000094_OG2	3
CG10589_OG0003950	32
CG10591_OG0010195	3
CG10597_OG0003317	0
CG10598_OG0011740	1
CG10600_OG0009530	3825
CG10602_OG0009532	4839
CG10616_OG0010838	1033
CG10621_OG0001911	150
CG10623_OG0001912	814
CG10628_OG0009107	613
CG10631_OG0001241	3488
CG10646_OG0009949	246
CG10654_OG0009947	156
CG10657_OG0009951	546
CG10660_OG0010840	442
CG10663_OG0010839	1166
CG10669_OG0005156	211
CG10674_OG0010603	808
CG10680_OG0003577	4425
CG10681_OG0009950	209
CG10700_OG0011812	6
CG10702_OG0009548	940
CG10710_OG0010908	410
CG10713_OG0010576	144
CG10725_OG0010574	25
CG10730_OG0000951	99
CG10731_OG0006517	272
CG10737_OG0006638	74585
CG10738_OG0010568	113
CG1074_OG0007339	569
CG10747_OG0009127	781
CG10748_OG0011855_OG0	10
CG10749_OG0003913_OG0	27
CG10750_OG0009561	20
CG10752_OG0010150_OG0	6
CG10761_OG0008304	10
CG1077_OG0004263	3
CG10793_OG0003237	10
CG10795_OG0006915	326
CG10799_OG0003081	57
CG10801_OG0012112	1
CG10802_OG0008133	1584
CG10803_OG0008134	529
CG10804_OG0008132	444
CG10809_OG0010976	433
CG10814_OG0007257	0
CG10822_OG0007072	2
CG10839_OG0009144	2
CG10841_OG0002198_OG0	140
CG10853_OG0003980_OG0	0
CG10859_OG0009209	43
CG10862_OG0002017_OG1	4841
CG10863_OG0010486	3174
CG10863_OG0012194_OG0	2
CG10864_OG0005043	839
CG10866_OG0010485	572
CG10874_OG0003457	1246
CG10877_OG0002385_OG0	34
CG10887_OG0002183_OG0	2
CG10898_OG0002547	339
CG1090_OG0003105_OG0	790
CG10903_OG0002293_OG0	206
CG10904_OG0011634	213
CG10907_OG0001984_OG0	225
CG10909_OG0005022	7
CG10910_OG0006092	22
CG10911_OG0006095	290
CG10912_OG0000471	33
CG10914_OG0006109	154
CG10919_OG0001352	26
CG1092_OG0001161_OG0	135
CG10920_OG0007959	23
CG10927_OG0006710	80
CG10931_OG0006071	9
CG10932_OG0007954	1532
CG10934_OG0002756_OG0	17
CG10939_OG0005908	1970
CG10947_OG0009415	7688
CG10948_OG0009927	1402
CG10949_OG0009416	240
CG10950_OG0012279	14
CG10958_OG0001743	278
CG10959_OG0008299	188
CG10962_OG0007748	28
CG10970_OG0003173	38
CG10973_OG0012539	351
CG10979_OG0004244	666
CG10984_OG0009934	536
CG10996_OG0008249	26
CG11000_OG0004245	7
CG11007_OG0003037	362
CG11018_OG0007064	31
CG11029_OG0001270	35
CG1103_OG0003103_OG0	256
CG11030_OG0003728	1177
CG11034_OG0001268	152
CG11035_OG0002292_OG0	985
CG11041_OG0001654	120
CG11044_OG0007073	4770
CG1105_OG0004314	2046
CG11050_OG0009604	7181
CG11060_OG0006765	23
CG11068_OG0011716	42
CG11069_OG0004655	664
CG11076_OG0001759	866
CG11077_OG0000549_OG0	0
CG11085_OG0008456	0
CG11089_OG0004653	460
CG11095_OG0003249	586
CG11099_OG0007074	1627
CG11103_OG0003250	317
CG11106_OG0012330	15
CG11109_OG0001964	344
CG11110_OG0006619	359
CG11123_OG0006752	334
CG11125_OG0006747	788
CG11127_OG0006744	492
CG1113_OG0004171	97
CG11131_OG0001957_OG0	24
CG11134_OG0003251	266
CG11141_OG0006745	779
CG11145_OG0006754	0
CG11147_OG0003729	22967
CG11149_OG0003730	4
CG11151_OG0008256	3288
CG11159_OG0006283	0
CG1116_OG0004164	1235
CG11162_OG0008263	5
CG11168_OG0004657	1360
CG11170_OG0006462	210
CG11178_OG0003327	675
CG11180_OG0006625	592
CG11191_OG0007189	2367
CG11192_OG0007095	1
CG11200_OG0007088	24455
CG11211_OG0012938	53
CG11226_OG0012166_OG0	14
CG11227_OG0007505	30
CG1124_OG0002090	3482
CG11241_OG0003815_OG0	3
CG11247_OG0009861	484
CG11248_OG0003830_OG0	187
CG11249_OG0009864	53
CG11251_OG0001998	34
CG11257_OG0007039	336
CG11263_OG0001789	23
CG11267_OG0011856	973
CG11269_OG0006458	3
CG11275_OG0002906	3092
CG11279_OG0003924_OG0	422
CG11286_OG0004361	6
CG1129_OG0002085	542
CG11291_OG0003029	23
CG11294_OG0007761	9
CG11298_OG0007031	13
CG11309_OG0010303	1373
CG11317_OG0012026	752
CG11318_OG0000756	16
CG11319_OG0009603	759
CG11327_OG0009628	144
CG11333_OG0002657_OG0	1
CG11334_OG0005804	3952
CG11342_OG0011920	34
CG11345_OG0011138	5
CG11349_OG0011131	0
CG11353_OG0011127	54
CG11356_OG0008477	21
CG11357_OG0011126	496
CG1136_OG0010499	1146
CG11367_OG0000806_OG0	23
CG11369_OG0011699	60
CG1137_OG0004303	35
CG11370_OG0003817_OG0	0
CG11377_OG0008723	761
CG11378_OG0007395	245
CG11379_OG0007397	19
CG11380_OG0007400	136
CG11381_OG0007402	0
CG11382_OG0007404	8
CG11384_OG0007396	0
CG1139_OG0004077	16
CG11391_OG0001026_OG0	130
CG11396_OG0010345	577
CG11398_OG0007405	172
CG11403_OG0007406	452
CG11404_OG0012169	3
CG11406_OG0006889	5
CG11409_OG0007766	241
CG11413_OG0011575	226
CG11414_OG0006019	3233
CG11417_OG0007590	769
CG1142_OG0012974	391
CG11425_OG0009823	229
CG11426_OG0009824	2851
CG1143_OG0011104	6585
CG11436_OG0003200	149
CG11437_OG0009825	3
CG11438_OG0009826	26
CG11447_OG0004515	452
CG11449_OG0000981_OG1	2
CG11453_OG0001027_OG0	317
CG11454_OG0001792	245
CG11456_OG0003951	297
CG11459_OG0000135_OG1	139
CG1146_OG0011093	19822
CG11470_OG0000857	3
CG11474_OG0005934	1425
CG11475_OG0005935	97
CG11498_OG0001515	6
CG11504_OG0002630	507
CG11523_OG0009832	183
CG11529_OG0010828	4216
CG11537_OG0010640	2615
CG11550_OG0002660	384
CG11560_OG0010817	357
CG11562_OG0008742	270
CG11563_OG0002662	311
CG11566_OG0007496	5
CG11570_OG0004027	1
CG11581_OG0008240	0
CG11583_OG0010538	311
CG11584_OG0008239	0
CG11585_OG0012335	0
CG11586_OG0010534	691
CG11590_OG0001741	791
CG11593_OG0010497	586
CG11594_OG0010492	750
CG11596_OG0007629	589
CG11601_OG0008739	448
CG11608_OG0000142_OG0	1
CG1161_OG0004180	3020
CG11617_OG0008731	961
CG11619_OG0003864_OG0	0
CG11626_OG0011450	1
CG11629_OG0003739	4
CG11630_OG0009580	2
CG11634_OG0009583	10
CG11635_OG0007156	85
CG11638_OG0007387	678
CG11655_OG0001745_OG0	1296
CG11656_OG0005013	48
CG11658_OG0010025	874
CG11663_OG0012087	20
CG11664_OG0011395	0
CG11666_OG0012316	3
CG11668_OG0002452	9
CG11670_OG0005008	7
CG11672_OG0004805	0
CG11674_OG0008231	29
CG11679_OG0008511	206
CG11686_OG0002448_OG0	2219
CG11693_OG0004810	19
CG11694_OG0000225_OG0	11
CG11694_OG0000225_OG1	5
CG11695_OG0007879	558
CG11696_OG0007880	559
CG11698_OG0002319_OG0	8
CG11699_OG0007882	1555
CG11703_OG0002165_OG0	18
CG11710_OG0001691_OG0	491
CG1172_OG0004189	576
CG11722_OG0001391	557
CG11723_OG0003571	405
CG11726_OG0010048	7
CG11737_OG0001419_OG0	2730
CG11741_OG0001420_OG0	0
CG11752_OG0007995	3996
CG11755_OG0000851	220
CG11756_OG0007997	9
CG11760_OG0004826	646
CG11768_OG0004832	678
CG11771_OG0005200	2184
CG11777_OG0006309	310
CG11779_OG0004481	1350
CG11786_OG0012799	6
CG11788_OG0007083	98
CG11790_OG0005187	1805
CG11791_OG0012008	4516
CG11807_OG0003009_OG0	536
CG11808_OG0006841	198
CG11811_OG0004058	356
CG11816_OG0008636	0
CG11835_OG0000264_OG0	7535
CG11835_OG0000264_OG1	14159
CG11837_OG0005082	168
CG11841_OG0005083	3122
CG11842_OG0000856_OG1	688
CG11843_OG0011490	77
CG11852_OG0002502_OG0	158
CG11854_OG0005171	33
CG11857_OG0005167	1214
CG11858_OG0005166	240
CG11878_OG0000055_OG0	122
CG11878_OG0000055_OG1	163
CG11878_OG0000055_OG2	2191
CG11882_OG0005094	176
CG11883_OG0006313	2136
CG11885_OG0003355	262
CG11892_OG0005161	1170
CG11893_OG0000039_OG2	28
CG11899_OG0005100	2561
CG11902_OG0005155	260
CG11906_OG0001618	506
CG11911_OG0008747	4
CG11912_OG0008746	0
CG11920_OG0005183	187
CG11927_OG0003556	868
CG11929_OG0011773	6
CG11961_OG0001155_OG0	942
CG11964_OG0004848	272
CG11970_OG0004849	1513
CG11975_OG0004850	1321
CG11977_OG0012457_OG0	0
CG11980_OG0002337	137
CG11983_OG0004852	129
CG11986_OG0004855	44
CG11997_OG0004862	6
CG11999_OG0004179	828
CG12003_OG0004112	3
CG12004_OG0011286	3427
CG12009_OG0010662	0
CG12010_OG0010671	99
CG12011_OG0011025	0
CG12012_OG0010672	491
CG12016_OG0010666	1179
CG12017_OG0010661	122
CG12020_OG0011042	25
CG12024_OG0011050	1159
CG12025_OG0011053	1582
CG12035_OG0011029	36
CG12038_OG0011331	210
CG12054_OG0000497	2492
CG12056_OG0003138	610
CG12057_OG0003139	0
CG12061_OG0000938_OG0	3
CG12065_OG0007412	5029
CG12069_OG0001519	53
CG12071_OG0011553	130
CG12071_OG0013484	158
CG12075_OG0007754	2269
CG1208_OG0004248	1544
CG12081_OG0007411	1149
CG12084_OG0011296	3237
CG12091_OG0011293	9451
CG12093_OG0011111	1550
CG12096_OG0008559	489
CG12099_OG0011289	13068
CG12104_OG0011284	185
CG12105_OG0004111	1854
CG12106_OG0007586	155
CG12107_OG0006719	282
CG12111_OG0007413	9
CG12112_OG0012598_OG0	59
CG12115_OG0007587	0
CG12116_OG0008625	260
CG12118_OG0007585	3166
CG12121_OG0007579	2655
CG12123_OG0003325	319
CG12128_OG0002879	573
CG12129_OG0002878	506
CG1213_OG0002105	743
CG12134_OG0006319	112
CG12147_OG0004192	9
CG12155_OG0003210	1333
CG12159_OG0002860	418
CG12164_OG0006760	0
CG12170_OG0002098	1405
CG12171_OG0004222	828
CG12173_OG0004172	602
CG12177_OG0008262	4301
CG1218_OG0002103	238
CG12182_OG0011099	159
CG12194_OG0008975	885
CG12204_OG0001687	131
CG12206_OG0008131	15
CG12209_OG0002818	51
CG12213_OG0002418	1776
CG12219_OG0007713	831
CG12224_OG0000651_OG1	1714
CG12231_OG0003119	7
CG12236_OG0008414	699
CG12237_OG0007424	1295
CG12239_OG0001754	275
CG12241_OG0001396	385
CG12253_OG0011818	150
CG12256_OG0004947	41
CG12259_OG0005539	576
CG12268_OG0005336	680
CG1227_OG0004337	217
CG12278_OG0004413	0
CG12279_OG0004445	179
CG12288_OG0009457	23
CG12289_OG0010046	21
CG12290_OG0002618	8586
CG12299_OG0009634	594
CG12301_OG0001981	267
CG12307_OG0009694	23
CG1231_OG0011372	59
CG12316_OG0009955	943
CG12320_OG0005053	151
CG12321_OG0001064_OG0	757
CG12325_OG0002854	305
CG1233_OG0011370	1373
CG1234_OG0004335	512
CG12341_OG0002848	347
CG12343_OG0002853	678
CG12344_OG0002855	1996
CG12355_OG0012373	142
CG1236_OG0002100	556
CG12362_OG0000821_OG0	59
CG12374_OG0007223	43
CG12375_OG0009777	1062
CG12379_OG0008514	65
CG12384_OG0006229	2243
CG1239_OG0004237	122
CG12395_OG0001736	3
CG12398_OG0008359	6
CG12402_OG0002224_OG0	24
CG12420_OG0002594_OG0	18
CG12426_OG0005340	3
CG12438_OG0003802	0
CG12439_OG0009296	1
CG12446_OG0001786_OG0	12
CG12448_OG0009145	19
CG1246_OG0011105	50
CG12464_OG0011955	9
CG12470_OG0007846	48
CG12479_OG0008243	1
CG12480_OG0008242	0
CG12481_OG0008237	0
CG12490_OG0000233_OG1	0
CG12496_OG0007599	4
CG12498_OG0008105	8
CG12499_OG0002285_OG0	405
CG12502_OG0011339	3
CG12507_OG0008176	0
CG12511_OG0009568	7
CG12516_OG0005410	15
CG12517_OG0009649	1
CG12520_OG0010149	3
CG12521_OG0012944	19
CG12531_OG0008272	203
CG12535_OG0008128	5
CG12539_OG0008363	0
CG12540_OG0008220	1
CG12541_OG0007825	269
CG12560_OG0012234	368
CG12567_OG0012740	1723
CG12576_OG0001784_OG0	4168
CG12581_OG0001679_OG0	4519
CG12589_OG0011424	1
CG12590_OG0011977	9
CG12594_OG0005596	137
CG12607_OG0011139	0
CG12609_OG0008677	8
CG12617_OG0003653	11
CG12620_OG0009462	9
CG12637_OG0008050	11
CG12643_OG0007518	66
CG1265_OG0010531	8785
CG12655_OG0000445_OG2	2077
CG12659_OG0007410	108
CG12661_OG0007749	1
CG12662_OG0007747	3
CG12672_OG0007868	108
CG12674_OG0003570	7
CG12679_OG0001731_OG0	27
CG12680_OG0001718	7
CG12682_OG0012323	7
CG12691_OG0007931	4
CG12692_OG0000634_OG0	55
CG12693_OG0012106	25
CG12698_OG0008169	15
CG12699_OG0000230_OG1	365
CG12702_OG0001192	21
CG12708_OG0000271_OG0	19
CG12708_OG0000271_OG0.2	51
CG1271_OG0010635	1338
CG12713_OG0003881_OG0	36
CG12716_OG0008438	0
CG12723_OG0008557	175
CG12728_OG0000928_OG0	179
CG12729_OG0011725	8
CG1273_OG0010536	253
CG12730_OG0007375	819
CG12744_OG0000893	793
CG12746_OG0004208	3785
CG1275_OG0011072	2277
CG12768_OG0001283_OG0	440
CG12769_OG0007187	219
CG12773_OG0003140	832
CG12782_OG0012281	7
CG12783_OG0000743_OG0	26
CG12784_OG0005236	2
CG12795_OG0008825	374
CG12811_OG0002240	667
CG12817_OG0002595_OG0	41
CG12818_OG0004897	183
CG12822_OG0001599	1998
CG12825_OG0001130_OG1	102
CG12826_OG0002951	97
CG12828_OG0011622	0
CG12831_OG0011623_OG0	8
CG12836_OG0002963_OG0	108
CG12848_OG0006045	402
CG12849_OG0011577	9
CG12851_OG0005862	220
CG12857_OG0006163	5
CG12860_OG0006154	362
CG12861_OG0006153	203
CG12862_OG0011585_OG0	13
CG12863_OG0011584	359
CG12866_OG0002772	18
CG12868_OG0001564	535
CG12869_OG0006145	129
CG12869_OG0006146	46
CG12877_OG0001472_OG0	34
CG1288_OG0001350	44
CG12880_OG0005345	31
CG12883_OG0001474	200
CG12885_OG0001477	733
CG12895_OG0006308	1745
CG12909_OG0002821	66
CG12910_OG0006305	244
CG12911_OG0006304	5
CG12914_OG0002819	11
CG12917_OG0002815	0
CG12920_OG0006291	2
CG12926_OG0006349	471
CG12929_OG0006357	84
CG12934_OG0006315	3
CG12935_OG0002846	262
CG12942_OG0001596_OG0	19
CG12945_OG0004570	602
CG12947_OG0004568	11
CG12948_OG0004558	150
CG12963_OG0001641_OG0	6
CG12964_OG0002996_OG0	11
CG12970_OG0006808	47
CG12971_OG0010294	2
CG12974_OG0010307	233
CG12983_OG0010332	110
CG12984_OG0003949	4
CG12985_OG0000915	12
CG12986_OG0011685	0
CG1299_OG0000523_OG0	7108
CG12990_OG0007696	3
CG12991_OG0007703	2810
CG12992_OG0011688	65
CG12994_OG0007707	2
CG12995_OG0008599	0
CG12998_OG0011739	0
CG13000_OG0011738	0
CG13001_OG0008580	194
CG13002_OG0008577	998
CG13003_OG0008572	2926
CG13004_OG0008570	337
CG13005_OG0008567	104
CG13008_OG0008305	84
CG13010_OG0003260	9
CG13012_OG0008317	483
CG13014_OG0008547	271
CG13016_OG0006536	267
CG13018_OG0006537	275
CG13021_OG0003241	13
CG13022_OG0010698	76
CG13023_OG0010699	0
CG13024_OG0010708	169
CG13026_OG0010716	1368
CG13028_OG0004010	0
CG13031_OG0012200	444
CG13032_OG0004014_OG0	50
CG13033_OG0010736	0
CG13038_OG0010761	0
CG13039_OG0010762	0
CG1304_OG0000265_OG0	0
CG1304_OG0000265_OG1	0
CG13040_OG0010763	0
CG13041_OG0000280_OG0	0
CG13041_OG0000280_OG0.2	3
CG13042_OG0010767	12
CG13043_OG0000281_OG0	0
CG13043_OG0000281_OG1	3
CG13044_OG0010768	2
CG13045_OG0000814	0
CG13046_OG0010771	0
CG13047_OG0010772	0
CG13048_OG0010773	0
CG13049_OG0010774	0
CG13051_OG0011898	0
CG13053_OG0010778	0
CG13054_OG0010779	13
CG13055_OG0010780	22
CG13056_OG0010757	0
CG13058_OG0004021	0
CG13059_OG0010764	0
CG13062_OG0010766	8
CG13064_OG0010775	1
CG13065_OG0010776	0
CG13066_OG0012201	1
CG13068_OG0002030_OG1	2
CG13069_OG0004022	0
CG1307_OG0004308	810
CG13070_OG0012202	1
CG13071_OG0011899	0
CG13073_OG0012731_OG0	5
CG13074_OG0010797	79
CG13075_OG0000216_OG0	3
CG13075_OG0000216_OG1	1
CG13077_OG0009097	81
CG13078_OG0003575_OG0	0
CG13081_OG0003574	0
CG13082_OG0009094	58
CG13083_OG0009084	6
CG13084_OG0009083	1
CG13085_OG0001922	68
CG13086_OG0003709	45
CG13088_OG0001266	97
CG1309_OG0010533	2256
CG13096_OG0003720	377
CG13097_OG0001923	368
CG13101_OG0009304	861
CG13102_OG0009298	1
CG13108_OG0009295	44
CG13110_OG0011792	8
CG13113_OG0001247_OG0	0
CG13114_OG0009279	0
CG13116_OG0001878	1506
CG13123_OG0001877	90
CG13124_OG0003502	52645
CG13126_OG0003515	304
CG13127_OG0001844	15
CG13131_OG0000790_OG0	5
CG13133_OG0003525	3334
CG1314_OG0011674	61
CG13144_OG0009363	78
CG13148_OG0007214	2
CG13151_OG0006215	158
CG13154_OG0006206	0
CG13155_OG0006196	6
CG13157_OG0002779	1
CG1316_OG0000430_OG0	1702
CG13168_OG0006184	41
CG1317_OG0011084	10617
CG13170_OG0006182	0
CG13171_OG0006180	0
CG13177_OG0012831	1060
CG13185_OG0002928	517
CG13186_OG0006594	10
CG13192_OG0006567	391
CG13193_OG0006565	1
CG13196_OG0006560	3
CG13197_OG0006563	420
CG13202_OG0001123_OG0	30
CG13203_OG0006235	412
CG13204_OG0006233	742
CG13215_OG0002793_OG0	0
CG13216_OG0001568_OG0	0
CG13218_OG0002791_OG0	0
CG13220_OG0001573_OG0	1
CG13223_OG0001571_OG0	0
CG13226_OG0002794_OG0	0
CG13227_OG0006218_OG0	0
CG13228_OG0011587_OG0	0
CG13229_OG0002786_OG0	3
CG13229_OG0002787_OG0	410
CG13231_OG0006217	1
CG13239_OG0009815	6
CG1324_OG0007509	154
CG13243_OG0009147	33
CG13247_OG0010378	71
CG13248_OG0010371	435
CG13250_OG0011870	25
CG13251_OG0010355	320
CG13252_OG0003952	1568
CG13258_OG0009399	7
CG13272_OG0008882	0
CG13280_OG0008881	24
CG13282_OG0008887	14
CG13285_OG0010583	166
CG13287_OG0010216	3
CG13288_OG0010220	0
CG13293_OG0003937	192
CG13295_OG0010231	1148
CG13297_OG0010242	0
CG13299_OG0011864	0
CG13300_OG0003943	98
CG13305_OG0011196	88
CG13306_OG0011204	369
CG13308_OG0004102	0
CG13309_OG0011211	321
CG13310_OG0011207	0
CG13312_OG0011210	0
CG13313_OG0004105_OG0	5
CG13314_OG0011224	28
CG13315_OG0011237	365
CG13318_OG0004834	208
CG13319_OG0006667	214
CG13321_OG0006673	54
CG13326_OG0006545	78
CG13330_OG0007271	123
CG13331_OG0007273	138
CG13332_OG0007274	174
CG13334_OG0007281	15
CG13337_OG0011662	149
CG13339_OG0007296	401
CG13344_OG0007304	324
CG13358_OG0007351	970
CG13359_OG0012499	56
CG13360_OG0010145	911
CG13361_OG0003189	6
CG13362_OG0007862	0
CG13364_OG0001174_OG0	2
CG13365_OG0007831	1420
CG13367_OG0003188_OG0	607
CG13369_OG0003181	1409
CG13375_OG0007847	20
CG13377_OG0007849	192
CG13380_OG0010135	2
CG13384_OG0003473	1070
CG13385_OG0012520	5
CG13386_OG0003471	0
CG1339_OG0006721	5
CG13390_OG0003479	386
CG13392_OG0003476	145
CG13397_OG0003469	96
CG13398_OG0003468	334
CG13403_OG0008236	0
CG13404_OG0008224	198
CG13405_OG0011376	11
CG13407_OG0004768	2
CG13408_OG0004770	37
CG13409_OG0004775	393
CG13423_OG0007099	870
CG13426_OG0011654	1
CG13427_OG0003049	361
CG13428_OG0007100	302871
CG13430_OG0001658	450
CG13436_OG0006622	69
CG13437_OG0006285	381
CG13438_OG0006243	0
CG1344_OG0012226	316
CG13442_OG0006244	72
CG13443_OG0006248	0
CG13445_OG0003880	0
CG13449_OG0009980	79
CG13454_OG0003875_OG0	0
CG13455_OG0009966	12
CG13457_OG0001288	39
CG13458_OG0004037	898
CG13460_OG0010841	0
CG13465_OG0000343_OG0	0
CG13471_OG0004048	16
CG13473_OG0010860	11
CG13474_OG0004049	1
CG13476_OG0012898	16
CG13481_OG0000339_OG0	41
CG13481_OG0000339_OG1	3
CG13484_OG0010886	147
CG13488_OG0001544_OG1	1
CG13492_OG0005946	99
CG13501_OG0005936	18
CG13502_OG0005931	311
CG13502_OG0012991	31
CG13506_OG0007028	7609
CG13510_OG0006998	317
CG13511_OG0006997	29
CG13516_OG0006995	361
CG13526_OG0006986	0
CG13527_OG0006984	17
CG13531_OG0006978	815
CG13532_OG0006975	146
CG13538_OG0005981	2
CG13539_OG0012044	15
CG1354_OG0007555	1981
CG13541_OG0012280	7
CG13544_OG0005976	23
CG13545_OG0012580	3
CG13551_OG0000540_OG1	4544
CG13551_OG0012048	899
CG13557_OG0012477	0
CG13558_OG0001556	0
CG13559_OG0012047	9
CG13561_OG0011643	10
CG13562_OG0011631	36
CG13575_OG0006892	2
CG13577_OG0001150_OG0	6
CG13578_OG0006898	419
CG13579_OG0006013	39
CG1358_OG0006724	372
CG13581_OG0002746	23
CG13585_OG0011574	3122
CG13587_OG0006025	28
CG13594_OG0006033	30
CG13599_OG0005537	12
CG1360_OG0006725	64
CG13601_OG0005534	464
CG13603_OG0005332	1506
CG13605_OG0005319	825
CG13606_OG0005306	79
CG13607_OG0005318	326
CG13609_OG0012982	14
CG13613_OG0005278	0
CG13614_OG0002525_OG0	0
CG13615_OG0002524	2
CG13616_OG0005272	94
CG13618_OG0005267	49
CG13622_OG0005268	33
CG13623_OG0005265	896
CG13625_OG0004618	590
CG13627_OG0004629	80
CG13630_OG0004630	1230
CG13631_OG0004635	1120
CG13634_OG0004637	1
CG13641_OG0004650	24
CG13643_OG0002274	1
CG13653_OG0002504	0
CG13654_OG0005174	181
CG13663_OG0011496	328
CG13667_OG0004090_OG0	235
CG13670_OG0011168	4
CG13671_OG0004086_OG0	216
CG13675_OG0000560_OG2	3
CG13676_OG0003984	94
CG13678_OG0000129_OG3	3
CG1368_OG0008241	3
CG13685_OG0010463	377
CG13689_OG0008772	88
CG13690_OG0008752	28
CG13692_OG0008754	34
CG13698_OG0010125	1201
CG13699_OG0003907_OG0	0
CG13705_OG0010610	70
CG13707_OG0010613	118
CG13708_OG0010614	158
CG1371_OG0006292	1355
CG13711_OG0010618	0
CG13712_OG0010619	0
CG13713_OG0010620	0
CG13716_OG0010627	8
CG13720_OG0004084	0
CG13721_OG0012208	0
CG13722_OG0011130	522
CG13723_OG0010915	5
CG13724_OG0010917	0
CG13725_OG0010918	15
CG13727_OG0004055	0
CG13728_OG0010923	0
CG13731_OG0011910	6
CG13733_OG0010089	28
CG13738_OG0011907	33
CG13739_OG0002891	69
CG13743_OG0006405	259
CG13744_OG0006409	0
CG13747_OG0006408	32
CG13748_OG0006626	5
CG13751_OG0001660_OG0	250
CG13760_OG0007606	666
CG13766_OG0009602	265
CG13771_OG0009612	21
CG13775_OG0003750_OG0	82
CG13784_OG0000956_OG0	744
CG13786_OG0003631	0
CG13796_OG0001883_OG0	3466
CG13801_OG0000219_OG0	38
CG13801_OG0000219_OG1	0
CG13806_OG0011077	1
CG13807_OG0011075	215
CG13810_OG0011066	0
CG13813_OG0010189	547
CG13829_OG0011464	1
CG13833_OG0004687	5893
CG13837_OG0002276	0
CG13838_OG0011993	8
CG13841_OG0004694	679
CG13842_OG0004706	66
CG13847_OG0004737	11
CG13850_OG0004743	689
CG13855_OG0004744	155
CG13856_OG0004745	329
CG13857_OG0004746	19
CG13862_OG0004760	3
CG13868_OG0007089	76590
CG13868_OG0013578	13174
CG13869_OG0007075	23
CG1387_OG0008528	77
CG13870_OG0007093	82
CG13871_OG0003047	58
CG13872_OG0007071	48
CG13875_OG0011381	251
CG13876_OG0001334_OG0	73
CG13877_OG0011937	100
CG13884_OG0000403_OG0	5
CG13887_OG0011343	4467
CG13891_OG0002060	24
CG13893_OG0011360	1056
CG13894_OG0004129	157
CG13895_OG0004128	472
CG13901_OG0011344	219
CG13907_OG0011337	8446
CG13912_OG0011325	64
CG13917_OG0011285	13336
CG13919_OG0011274	80
CG13920_OG0011271	9105
CG13921_OG0011032	97
CG13924_OG0011054	197
CG13926_OG0011282	275
CG13928_OG0011279	1726
CG13930_OG0011024	42
CG13931_OG0004073	0
CG13933_OG0011036	1768
CG13937_OG0011056	2512
CG13949_OG0003375	107
CG13950_OG0003376	62
CG13954_OG0006374	557
CG13955_OG0002890_OG0	18
CG13962_OG0012240	4
CG13970_OG0009133_OG0	1
CG13972_OG0005361	0
CG13983_OG0002696	5
CG13991_OG0000661_OG1	35
CG13992_OG0002070_OG0	1
CG13994_OG0011942	380
CG13995_OG0000538_OG0	277
CG13999_OG0000662_OG0	128
CG14005_OG0001926	236
CG14006_OG0001927	5
CG14007_OG0009567	197
CG14011_OG0003731	94
CG14013_OG0003734	29
CG14014_OG0009443	3
CG14015_OG0009446	345
CG14017_OG0003733	5
CG14020_OG0003686	218
CG14022_OG0008831	3509
CG14024_OG0003410_OG0	42
CG14034_OG0008836	20
CG14036_OG0008842	0
CG14042_OG0001816	93
CG14043_OG0003425	715
CG14044_OG0008964	121
CG14050_OG0000684	32
CG14052_OG0007777	1
CG14053_OG0012099	7
[truncated: 9,910 more rows]
