# Supplementary material for: Evolution of chemosensory tissues and cells across ecologically diverse Drosophilids
Source: Nat Commun. 2024 Feb 5;15:1047. doi: 10.1038/s41467-023-44558-4 (PMC10844241; doi:10.1038/s41467-023-44558-4)
Supplement: Supplementary file 18 — Supplementary Data 15 [file 41467_2023_44558_MOESM18_ESM.zip › all_count_tables_renamed/SANF8FO_counts_trim_genes_FBids_1_1_sorted.txt]

128up_OG0006588	4369
14-3-3epsilon_OG0002478	22436
14-3-3epsilon_OG0001126_OG1	22255
140up_OG0004534	734
18w_OG0003044	1375
26-29-p_OG0010897	34163
2mit_OG0000576_OG0	0
5-HT1A_OG0006644	6
5-HT1B_OG0006647	9
5-HT2A_OG0000287_OG0	20
5-HT2B_OG0011472	1
5-HT7_OG0005777	7
5PtaseI_OG0005188	1267
7B2_OG0004187	48
a_OG0006460	2335
a10_OG0010691	5
a5_OG0009037	0
a6_OG0007651	1061
AANATL2_OG0003640	149
AANATL4_OG0000091_OG1	25
AANATL7_OG0007605	0
Aasdh_OG0001831	848
Aatf_OG0001947	3035
aay_OG0011265	2619
ab_OG0009683	50
ab_OG0009684	25
ABCB7_OG0011281	3381
Pmp70_OG0003257	6020
Abd-B_OG0005000	849
Abi_OG0002227_OG0	1409
Abl_OG0010722	8359
abo_OG0009656	1528
Abp1_OG0010565	3804
abs_OG0003097	1580
ac_OG0007843	0
Ac13E_OG0008321	1772
Ac3_OG0009573	18
Ac78C_OG0010320	209
Acam_OG0000252_OG0	0
Acam_OG0000252_OG1	0
Acam_OG0005131	0
CG9149_OG0011313	2553
Acbp1_OG0009246	1071
Acbp2_OG0010415	3602
Acbp4_OG0000311_OG0	0
Acbp4_OG0000311_OG1	5
Acbp6_OG0010414	2
ACC_OG0007193	20294
AcCoAS_OG0000812	5975
Ace_OG0000652_OG0	25
Acer_OG0000953_OG0	889
Acer_OG0003808	5526
Acf_OG0002671	5529
Achl_OG0002770	96
acj6_OG0008333	2
acj6_OG0008334	0
Ack_OG0010507	3620
Ack-like_OG0006546	2453
Acn_OG0009540	6474
CG5009_OG0006075	1773
Acox57D-d_OG0006913	1072
Acox57D-p_OG0001151	6177
Acp1_OG0009317	266
Acp32CD_OG0009664	0
Acp65Aa_OG0003939	240
Acph-1_OG0001513	2751
CG12512_OG0008829	1082
CG18155_OG0007972	31
Acsl_OG0007133	10005
Act42A_OG0000022_OG0	59
Act42A_OG0000022_OG1	60
Act42A_OG0000022_OG3	72578
Act42A_OG0000022_OG4	25956
Act42A_OG0000022_OG5	9774
Actn_OG0003148_OG0	12292
Actn3_OG0011403_OG0	0
ACXB_OG0000046_OG0	4
ACXB_OG0000046_OG1	81
ACXB_OG0000046_OG2	3
ACXB_OG0000046_OG2.2	0
ACXD_OG0004078_OG0	816
Acyp_OG0009408	0
Acyp2_OG0011498	494
Ada_OG0002342	195
Ada1-2_OG0003777_OG0	355
Ada2a_OG0005051	356
Ada2b_OG0004799	1650
Ada3_OG0007872	1617
AdamTS-A_OG0005247	1620
AdamTS-A_OG0012010	53
AdamTS-B_OG0008089	140
Adar_OG0007649	1495
Adat1_OG0003596	127
Adck1_OG0006032	1379
Adck5_OG0010063	1144
ADD1_OG0006579	2029
Adf1_OG0001636_OG0	469
Adgf-A_OG0001991_OG0	0
Adgf-A_OG0003900	5890
Adgf-A2_OG0010109	122
Adgf-B_OG0010108	1
Adgf-C_OG0001030_OG0	142
Adgf-D_OG0002208_OG0	1088
Adgf-E_OG0006152	1
Adh_OG0003395_OG0	0
Adi1_OG0010940	1356
AdipoR_OG0004727	8303
CG3809_OG0004951	0
AdenoK_OG0003918_OG0	2685
Ady43A_OG0002958	598
AdoR_OG0005733	248
adp_OG0006108	1398
AdSS_OG0000854_OG0	10834
Aduk_OG0004873	1462
Ae2_OG0010984	2998
CG6512_OG0010913	4711
aft_OG0006080	764
Afti_OG0005567	1540
Ag5r_OG0008212	519
Ag5r2_OG0008213	2
AGBE_OG0007237	11283
AgmNAT_OG0001753	399
ago_OG0010530	12573
AGO1_OG0007307	4568
AGO2_OG0000119_OG0	9681
Agpat1_OG0008448	1830
Agpat2_OG0003465	1604
Agpat3_OG0004018	4848
Agpat4_OG0004019_OG0	5793
ADPS_OG0002932	865
agt_OG0001016_OG0	169
Spat_OG0007723	2438
Ahcy_OG0001195_OG0	16029
AhcyL1_OG0011110	3539
AIF_OG0001225	5018
AIMP1_OG0007108	2924
AIMP2_OG0009977	2812
AIMP3_OG0005998	1732
Adk1_OG0010829	1791
Adk3_OG0005467	1011
Ak6_OG0007201	1095
Akap200_OG0000367_OG0	7202
Akh_OG0010512	14
AkhR_OG0009627	788
akirin_OG0010441	7109
Akr1B_OG0001292	13442
Akt1_OG0005415	4284
al_OG0008749	127
Aladin_OG0007570	1804
AlaRS_OG0003477	12308
AlaRS-m_OG0010596	2092
Alas_OG0006853	7671
alc_OG0006389	4645
Ald1_OG0005647	30332
Ald2_OG0005645	0
Aldh_OG0003615	17027
Aldh-III_OG0006742	6429
Aldh7A1_OG0003841_OG0	356
Alg-2_OG0001588_OG0	2347
Alg1_OG0002607_OG0	3302
Alg10_OG0000709_OG0	1027
Alg11_OG0012170	1893
CG8412_OG0004562	1024
Alg14_OG0001194_OG0	265
Alg2_OG0010641	1389
Alg3_OG0003012	264
Alg3_OG0006966	1372
CG5287_OG0001281	429
CG5287_OG0003790	565
Alg9_OG0005173	2261
Alh_OG0004317	5356
Alh_OG0004319	1069
Alh_OG0011430	112
alien_OG0009301	3143
ALiX_OG0005343	4031
Alk_OG0006414	328
CG12179_OG0001176_OG0	1473
Alp1_OG0010289	1
Alp10_OG0010194	0
Alp11_OG0008522	24
Alp12_OG0003717	806
Alp13_OG0001034	33
Alp2_OG0000261_OG0	5
Alp2_OG0000261_OG1	11460
Alp4_OG0005779	20657
Alp6_OG0006360	4
Alp7_OG0003030	44
Alp9_OG0003931	1
alph_OG0000083_OG0	1304
alph_OG0005113	4112
alpha-Catr_OG0006852	16
alpha-Est1_OG0004357	2312
alpha-Est10_OG0004350	2710
alpha-Est2_OG0000314	666
alpha-Est3_OG0004356	879
alpha-Est6_OG0004354	0
alpha-Est7_OG0001351	704
alpha-Est8_OG0004352	939
alpha-Est9_OG0004351	437
alpha-Man-Ia_OG0003130	569
alpha-Man-Ia_OG0003131	188
alpha-Man-Ia_OG0001168	1460
alpha-Man-Ib_OG0005087	2032
alpha-Man-Ic_OG0011549	0
alpha-Man-IIa_OG0004878	3192
alpha-Man-IIb_OG0005229	1870
alpha-PheRS_OG0008296	4894
alpha-Spec_OG0011040	19622
alpha4GT1_OG0000948	1476
alphaCOP_OG0011275	6540
alphaSnap_OG0010384	3747
alphaTub67C_OG0010998	23183
Alr_OG0008278	1140
alrm_OG0002498	20
Als2_OG0009863	3890
alt_OG0004894	11674
aly_OG0004083	0
Ama_OG0002112	9
Amacr_OG0009433	831
amd_OG0001918	591
Amnionless_OG0008741	266
amon_OG0011540	10
amos_OG0003702_OG0	0
AMPdeam_OG0008245	6571
Amph_OG0007204	7136
AMPKalpha_OG0001698	5611
Amt_OG0004607	8
Amun_OG0008385	8705
amx_OG0007575	581
Amy-p_OG0000157_OG0	5
Amy-p_OG0000157_OG0.2	1
Amyrel_OG0006416	6
ana_OG0006403	3287
ana1_OG0002269	1474
ana2_OG0007120	1103
ana3_OG0006194	1845
Ance-2_OG0003658	2
Ance-3_OG0001891_OG0	175
Ance-3_OG0009407	114
Ance-4_OG0006406	2573
Ance-5_OG0005870	494
anchor_OG0010100	945
Andorra_OG0011741	2
Ank2_OG0010460	138
Ankle2_OG0000780	11825
l(2)35Be_OG0003404_OG0	0
anox_OG0007490	2464
Ant2_OG0008041	58
antdh_OG0008007	327
Antp_OG0002113	91
antr_OG0007227	6
AnxB10_OG0008082	3381
AnxB11_OG0008196	2061
AnxB9_OG0004410	16740
aop_OG0003458	2835
aos_OG0010741	385
Aos1_OG0002145_OG0	2865
AOX1_OG0005242	3087
AOX2_OG0000143_OG0	2711
AOX2_OG0000143_OG1	21
AOX4_OG0001465	22
ap_OG0005832	394
AP-1-2beta_OG0008273	6501
AP-1gamma_OG0007680	7600
AP-1mu_OG0005553	3309
AP-1sigma_OG0005334	2542
AP-2alpha_OG0008751	6832
AP-2mu_OG0004736	3539
AP-2sigma_OG0004385	1305
Apc_OG0005387	5540
APC10_OG0005888	614
Apc2_OG0005308	3029
APC4_OG0003171_OG0	1146
APC7_OG0001703	1960
ApepP_OG0000963	3013
aph-1_OG0003552_OG0	832
aPKC_OG0006607	1071
aPKC_OG0006608	4
aPKC_OG0006609	634
Aplip1_OG0011323	53
apn_OG0002443_OG0	0
apolpp_OG0012638	15678
app_OG0010830	991
APP-BP1_OG0010070	1651
Appl_OG0007834	2090
Aprt_OG0004075	1077
Aps_OG0010085	4480
apt_OG0002733	4737
CG18815_OG0010034	5204
AQP_OG0007242	421
aqrs_OG0005393	0
aqz_OG0001049_OG1	11169
ara_OG0009939	23
aralar1_OG0001518	7801
Arc1_OG0002768_OG0	3930
Arc2_OG0006127	670
Arc42_OG0001370_OG0	2666
Archease_OG0002289_OG0	511
Arf51F_OG0006831	3355
Arf79F_OG0012164	11549
ArfGAP1_OG0010836	4078
ArfGAP3_OG0003816_OG0	0
Arfip_OG0005451	610
Arfrp1_OG0007681	547
arg_OG0003183	661
arg_OG0007835	646
Argk_OG0011233	43578
Argk_OG0011925	3687
Argl_OG0009800	106
CG31469_OG0002209_OG0	106
ArgRS_OG0008151	3523
ArgRS-m_OG0004367	891
ari-1_OG0007878	2902
ari-2_OG0003028	2314
Arl1_OG0010003	1548
Arl2_OG0004816	285
Arl5_OG0011164	1144
Arl6_OG0007042	0
Arl6IP1_OG0004993	1996
Arl8_OG0004797	1950
arm_OG0007636	20178
armi_OG0002027	8838
Arp1_OG0004441	3826
Arp10_OG0007423	1251
Arp2_OG0001770	4807
Arp3_OG0010555	5047
Arp5_OG0001448_OG0	1031
Arp53D_OG0011600	2
Arp6_OG0008512	816
Arp8_OG0007614	2118
Arpc1_OG0009187	4545
Arpc2_OG0009417	12483
Arpc3A_OG0005226	1274
Arpc3B_OG0008590	54
Arpc4_OG0008719	2062
Arpc5_OG0008957	1371
arr_OG0007264	2067
Arr1_OG0009490	34
Arr2_OG0004099	45
Ars2_OG0005840	10250
Art1_OG0004911	7164
Art2_OG0008773	0
Art3_OG0004604	4561
Art4_OG0004574	3741
Art6_OG0004528_OG0	0
Art7_OG0001547_OG0	1877
Art8_OG0009662	1091
Art9_OG0002219_OG0	0
Arts_OG0000486_OG0	21243
aru_OG0003377	3248
Arv1_OG0013036	284
arx_OG0009914	655
Asap_OG0007180	4419
Asator_OG0002682_OG1	1523
Asciz_OG0010646	345
ase_OG0007840	14
asf1_OG0009889	2499
ash1_OG0000982_OG0	381
ash2_OG0004623	1566
Ask1_OG0004518	3821
asl_OG0004217	2028
AsnRS_OG0003707	6496
AsnRS-m_OG0006452	470
AsnS_OG0000992	2836
asp_OG0004633	7591
Asph_OG0006509	2242
ASPP_OG0006932	1065
CG9572_OG0008488	1377
AspRS_OG0006665	8290
AspRS-m_OG0008886	5840
asrij_OG0006972	1815
asRNA:CR31429_OG0002339_OG0	624
asRNA:CR42743_OG0003772_OG0	0
asRNA:CR43299_OG0012338_OG0	8
asRNA:CR43426_OG0012535_OG0	1
asRNA:CR43454_OG0002277_OG0	424
asRNA:CR43463_OG0001607_OG0	424
asRNA:CR43809_OG0003675_OG0	0
asRNA:CR44106_OG0002406_OG0	0
asRNA:CR44169_OG0002969_OG0	5
asRNA:CR44179_OG0001455_OG0	1834
asRNA:CR44372_OG0000331_OG0	8
asRNA:CR44372_OG0000331_OG1	14
asRNA:CR44894_OG0012090_OG0	0
asRNA:CR45044_OG0005605_OG0	902
asRNA:CR45195_OG0000203_OG0	2367
asRNA:CR45195_OG0000203_OG1	414
asRNA:CR45350_OG0001645_OG0	9664
asRNA:CR45943_OG0010336	241
asRNA:CR46029_OG0000226_OG0	1
asRNA:CR46029_OG0000226_OG1	12
asRNA:CR46139_OG0003106_OG0	62
asRNA:CR46246_OG0011916	0
asRNA:CR46354_OG0002193_OG0	31
asRNA:CR46473_OG0000925_OG0	7871
Ass_OG0001346	65
ast_OG0003560	2292
AstA_OG0004634	8
AstA-R1_OG0000689	12
AstA-R2_OG0005396	181
AstC_OG0009668	0
AstC-R1_OG0010134	1
AstC-R2_OG0001295_OG0	1
AstCC_OG0009669	0
asun_OG0002419_OG0	791
Asx_OG0006138	1954
Atac1_OG0003748_OG0	230
Atac2_OG0009508	1184
Atac3_OG0000828	1298
Tat_OG0001330	1228
Ate1_OG0003045	3212
Atet_OG0003384	628
Atf-2_OG0006059	1002
Atf3_OG0007763	631
Atg1_OG0009929	285
Atg1_OG0009931	2916
Atg10_OG0001598	134
Atg101_OG0008681	1115
Atg12_OG0011904	265
Atg13_OG0004817	3055
Atg14_OG0005089	1330
Atg16_OG0005703	1760
Atg17_OG0004232	3367
Atg18a_OG0011152	3040
Atg18b_OG0001271_OG0	59
Atg2_OG0011112	5613
Atg3_OG0009922	2200
Atg4a_OG0009014	2207
Atg4b_OG0005256	1596
Atg5_OG0007974	1149
Atg6_OG0005323	908
Atg7_OG0006714	910
Atg8a_OG0008043	7023
Atg8b_OG0005571	0
Atg9_OG0006487	1747
atilla_OG0011822	4990
atk_OG0010362	57
atl_OG0001399	7519
atms_OG0004154	2126
ato_OG0004804	0
Atox1_OG0012695	853
ATP6AP2_OG0004869	15226
ATP7_OG0008369	2988
ATP8A_OG0007260	3526
ATP8A_OG0007261	9
Atpalpha_OG0002140	24052
ATPCL_OG0006680	19462
ATPsynB_OG0010987	12707
ATPsynbeta_OG0005823	73561
ATPsynbetaL_OG0001317	8
ATPsynC_OG0005792	48172
ATPsynCF6_OG0005500	6999
ATPsynCF6L_OG0010605	0
ATPsynD_OG0004477	16329
ATPsyndelta_OG0007526	10554
ATPsynE_OG0005568	7673
ATPsynG_OG0009657	6989
ATPsyngamma_OG0005690	17372
ATPsynGL_OG0009315	0
ATPsynO_OG0012619	11322
AttC_OG0000164_OG0	4448
AttC_OG0007258	5494
AttD_OG0004890	1
Atu_OG0002096	3342
Atx-1_OG0012102	22
Atx2_OG0011501	9184
Atxn7_OG0003444	1799
aub_OG0000482_OG0	14997
aurA_OG0004964	1957
aurB_OG0009647	1244
aust_OG0001881	3
aux_OG0003096_OG0	4870
ave_OG0006159	467
Aven_OG0003291	498
awd_OG0002664	48403
Awh_OG0010478	63
axed_OG0010262	358
Axn_OG0005720	2873
axo_OG0003993	1978
axo_OG0010625	785
axo_OG0010626	2326
axo_OG0010628	645
Axs_OG0008319	1395
Axud1_OG0003447	3365
az2_OG0006736	898
azot_OG0000210_OG0	0
azot_OG0000210_OG1	0
b_OG0009189	95
B-H1_OG0000267_OG0	21
B-H1_OG0000267_OG1	11
B4_OG0009202	2816
B52_OG0001376_OG0	11929
b6_OG0007653	47
B9d1_OG0005246	15
B9d2_OG0005830	2
bab1_OG0011327	27
bab1_OG0011328	31
bab2_OG0011326	1138
babo_OG0006628	1824
babos_OG0007027	1710
Bacc_OG0008947	14395
Bace_OG0000801_OG0	0
baf_OG0003792	1823
bai_OG0005189	3395
Balat_OG0007229	6
Baldspot_OG0010721	6317
ball_OG0001092_OG1	3307
bam_OG0005170	264
bap_OG0001358_OG0	83
Bap111_OG0007677	9934
Bap170_OG0000903_OG0	8341
Bap55_OG0005900	2052
Bap60_OG0008560	5265
IMPPP_OG0000305_OG1	25092
barc_OG0010291	2438
bark_OG0008784	548
barr_OG0000425_OG0	4228
baz_OG0008596	3247
bb8_OG0005496	1
bbc_OG0007266	5157
CG18067_OG0007098	23906
bbg_OG0010871	288
bbg_OG0010872	2139
BBIP1_OG0004876	565
BBS1_OG0010413	8
BBS4_OG0002785_OG0	1
BBS5_OG0002086	15
BBS8_OG0008755	4
BBS9_OG0006919	5
bbx_OG0008688	4351
bc10_OG0010387_OG0	778
BCAS2_OG0005540	1044
bcd_OG0002111_OG0	3190
bchs_OG0003722	100
BCL7-like_OG0007566	1474
bcn92_OG0007793	1043
Bdbt_OG0004400	718
bdg_OG0006805	3519
bdl_OG0003385	329
Bdp1_OG0009215	2406
be_OG0000785	2282
BEAF-32_OG0006164	3302
beag_OG0004860	1558
beat-Ia_OG0011784	0
beat-Ib_OG0009146	6
beat-Ic_OG0001866_OG0	1
beat-IIa_OG0005482	11
beat-IIb_OG0005481	13
beat-IIIa_OG0009463	5
beat-IIIb_OG0009460	0
beat-IIIc_OG0003687	29
beat-IV_OG0005508	11
beat-Va_OG0005024	0
beat-Vb_OG0005021	3
beat-Vc_OG0001062_OG0	1
beat-VII_OG0011542	1
beat-VII_OG0011544	3
beg_OG0004008	912
bel_OG0001048	20662
Bem46_OG0008920	952
ben_OG0000514_OG0	4014
Best1_OG0002590_OG0	2553
Best2_OG0010251	4890
Best3_OG0009963	5
Best4_OG0000558_OG0	0
Bet1_OG0003845_OG0	833
Bet3_OG0004072	942
beta-PheRS_OG0005298	3557
beta-Spec_OG0007697	24223
beta'COP_OG0009212	6396
beta3GalTII_OG0012738	443
beta4GalNAcTA_OG0006521	949
beta4GalNAcTB_OG0002610	656
beta4GalT7_OG0005195	875
betaCOP_OG0008653	7540
betaggt-I_OG0008962	1331
betaGlu_OG0002667	1272
CG32396_OG0011696	0
Bgb_OG0011276	688
bgcn_OG0001647	2148
bgm_OG0009412	9641
BHD_OG0010421	376
bi_OG0003201	30
bi_OG0012904	0
BI-1_OG0004087	3130
bib_OG0001843_OG0	105
BicC_OG0009143	49630
BicD_OG0009474	6582
CG11873_OG0005086	1732
bif_OG0003277	14998
bif_OG0012761	2950
BigH1_OG0001085_OG0	10899
bigmax_OG0005365	1059
Bili_OG0002506_OG0	5
bin_OG0010286	70
Bin1_OG0005423	1167
bin3_OG0007310	11110
bip1_OG0010560	2746
Bka_OG0009250	1579
blanks_OG0011885_OG0	18
Blimp-1_OG0010196	1263
Blm_OG0002608	1276
Blos1_OG0006148	380
Blos2_OG0010078	263
Blos3_OG0009918	334
Blos4_OG0010933	411
blot_OG0010924	1480
blow_OG0006726	1157
blp_OG0005216	952
blw_OG0006982	69511
bma_OG0010967	1
Bmcp_OG0010022	1916
bmm_OG0010858	3772
bnb_OG0001206_OG1	3520
CG5059_OG0012191	3355
bnk_OG0005787	0
bnl_OG0004512	282
boca_OG0006727	1635
bocks_OG0002575_OG0	1615
BOD1_OG0005544	4124
boi_OG0007601	1562
boi_OG0007603	874
boil_OG0012322	0
bol_OG0011238	343
boly_OG0007153	0
BomBc1_OG0001623	8
BomBc2_OG0000769_OG0	2413
BomBc3_OG0004769	1583
BomT3_OG0011469	2026
bon_OG0004934	4004
bond_OG0004726	1006
bonsai_OG0007008	1795
Boot_OG0006400	4415
bor_OG0004967	3731
bora_OG0003911	2314
BORCS5_OG0008208	1168
BORCS6_OG0011365	328
BORCS7_OG0007103	94
borr_OG0009292	2613
boss_OG0005676	15
botv_OG0006642	1808
bou_OG0007819	771
bowl_OG0008785	370
BoYb_OG0000400_OG0	2194
br_OG0007659	726
br_OG0011928	101
Br140_OG0001629	7542
brat_OG0001919	10315
Brca2_OG0000883	1136
Brd_OG0010852	0
CG7154_OG0009310	5850
Brd8_OG0002488	1953
Bre1_OG0010209	5939
Brf_OG0005483	907
Brf_OG0005485	255
brk_OG0007975	211
brm_OG0009999	8223
Brms1_OG0008442	1763
Bro_OG0011272	0
brp_OG0000499_OG1	14
l(3)72Ab_OG0009997	4981
bru1_OG0009737	45
bru1_OG0009738	30836
bru2_OG0009740	1713
bru2_OG0011823	34
bru2_OG0012161	298
bru3_OG0010907	134
bru3_OG0011909	0
Bruce_OG0004896	6783
brun_OG0003663	3841
brv1_OG0000706_OG0	0
brv2_OG0010919	0
brv3_OG0011666	0
BRWD3_OG0005288	11722
brwl_OG0009277	1554
bs_OG0003002	862
bs_OG0006897	713
bsf_OG0001906_OG0	7481
Bsg_OG0009780	6795
Bsg25D_OG0003412_OG0	5150
bsh_OG0009110	1
bsk_OG0012344	1217
bt_OG0000537_OG1	29
BTBD9_OG0000546_OG0	2003
BtbVII_OG0011887	2976
btd_OG0007557	111
Btk29A_OG0001838	3589
Btk29A_OG0011763	402
btl_OG0002041	370
btn_OG0004719	1
Btnd_OG0008611	73
btsz_OG0001035_OG1	895
btsz_OG0004581	1
btv_OG0003692	1
btv_OG0009487	15
btz_OG0005342	7309
Bub1_OG0001806_OG0	3043
Bub3_OG0005120	2085
BubR1_OG0000657_OG0	3464
Buffy_OG0006561	937
bug_OG0006803	829
Bug22_OG0009372	955
BuGZ_OG0008876	3148
CG8270_OG0010257	926
bun_OG0000556	2796
bun_OG0009749	3689
bur_OG0003683_OG0	9388
Burs_OG0001045_OG0	0
bves_OG0007497	649
bves_OG0007499	480
bw_OG0006000	18
bwa_OG0009122	195
bwa_OG0012525	170
Bx_OG0008666	13
Bx_OG0008667	1193
Bx42_OG0007682	7805
by_OG0005550	4503
byn_OG0010803	1408
bys_OG0007950	2814
c-cup_OG0012143	0
c(3)G_OG0001464_OG0	2251
c11.1_OG0007569	6219
c12.1_OG0007568	1916
c12.2_OG0007567	2324
C15_OG0002126_OG0	4
C1GalTA_OG0009799	1424
C3G_OG0007801	3163
C901_OG0008027	1
ca_OG0005700	5893
Ca-alpha1D_OG0009140	912
Ca-alpha1T_OG0003323	369
Ca-beta_OG0009681	175
Ca-Ma2d_OG0009139	617
CaBP1_OG0008860	6055
cac_OG0000605_OG0	35
cact_OG0009392	15511
cactin_OG0003129	1826
cad_OG0009437	4618
Cad74A_OG0010922	759
Cad86C_OG0002368	720
Cad87A_OG0001088_OG0	628
Cad89D_OG0001058_OG0	2
Cad96Ca_OG0011497	645
Cad96Cb_OG0005172	4
Cad99C_OG0005704	3580
CadN_OG0000277_OG1	10
Caf1-105_OG0002830	4890
Caf1-180_OG0007408	9625
Caf1-55_OG0001036	6037
cag_OG0001595_OG0	0
CAH1_OG0009192	9033
CAH13_OG0002843	0
CAH14_OG0002807	0
CAH15_OG0006256	1
CAH16_OG0000498_OG1	2
CAH2_OG0001000_OG0	844
CAH3_OG0003177	3303
CAH5_OG0005796	394
CAH7_OG0000840	1095
CAH8_OG0004748	7
CAH9_OG0005622	1472
CAHbeta_OG0002334	739
cal1_OG0002556_OG0	6754
CalpA_OG0003035	1485
CalpB_OG0010971	3146
CalpC_OG0008186	1207
Calr_OG0005564	30631
Cals_OG0013279_OG0	1064
Calx_OG0002139_OG0	0
Calx_OG0004417	1600
Calx_OG0004418	1775
calypso_OG0006121	1181
Cam_OG0012053	14301
CaMKI_OG0012767	6450
CaMKII_OG0013280	6769
Camp_OG0005907	1398
Camta_OG0006364	1551
Camta_OG0006365	267
can_OG0004061_OG0	3
CanA1_OG0005778	668
CanB_OG0000231_OG0	28
CanB_OG0000231_OG1	5124
Cand1_OG0009382	4172
CAP_OG0000587_OG0	5197
CAP_OG0012405	33
Cap-D2_OG0005121	4031
Cap-D3_OG0009448	972
Cap-G_OG0002924	5218
Cap-H2_OG0004906	965
Capa_OG0005712	0
Caper_OG0009347	8008
Capr_OG0010138	12747
caps_OG0010156	1834
caps_OG0010157	1465
capt_OG0009025	8997
capu_OG0000612_OG0	609
car_OG0007437	1784
CARPA_OG0007960	2
CARPB_OG0007554	1
CarT_OG0009432	3
cas_OG0004236	62
casp_OG0006502	4676
cass_OG0009476	5364
Cat_OG0003869	14802
cathD_OG0002862	16017
cato_OG0006491	0
Catsup_OG0009538	3292
caup_OG0009938	6
cav_OG0000654	1381
caz_OG0003243_OG0	5636
cbc_OG0007265	861
Cbl_OG0002051_OG0	7215
CBP_OG0001721	869
CBP_OG0007971	1315
Cbp20_OG0005066	817
Cbp53E_OG0006447	95
Cbp80_OG0007913	1811
Cbp80_OG0007915	2383
Cbs_OG0003124	6397
cbs_OG0007263	1719
cbt_OG0008760	4393
Cby_OG0004789	0
Cc2d2a_OG0002702	6
CCAP_OG0011467	0
CCAP-R_OG0000870	9
ccb_OG0012089	0
CCDC151_OG0011900	0
CCDC53_OG0009785	308
Ccdc58_OG0010399	1066
Ccdc85_OG0008917	926
CCHa1_OG0004530	0
CCHa1-R_OG0006065	115
CCHa2_OG0002186_OG0	137
CCHa2-R_OG0005836	28
Cchl_OG0004776	4175
CCKLR-17D1_OG0003334	1
CCKLR-17D1_OG0008675	3
CCKLR-17D1_OG0011744	1
CCKLR-17D3_OG0008678	4
Ccm3_OG0005250	2273
Ccn_OG0010106	7
Ccn_OG0010107	14
Ccn_OG0012179	3
Ccp84Ab_OG0000178_OG0	0
Ccp84Ac_OG0001349_OG0	0
Ccp84Ae_OG0002110_OG0	0
Ccp84Af_OG0000109_OG0	0
Ccp84Af_OG0000109_OG1	0
Ccp84Af_OG0000109_OG2	0
Ccp84Ag_OG0001348_OG0	4
Ccs_OG0006299	905
CCT1_OG0002281_OG0	16439
CCT2_OG0003145	15593
CCT3_OG0004995	15371
CCT4_OG0000979	16976
CCT5_OG0006600	17447
CCT6_OG0008508	16341
CCT7_OG0004839	6539
CCT7_OG0004841	2984
CCT8_OG0007117	18052
Ccz1_OG0010481	438
cd_OG0004708	17
CD98hc_OG0001357_OG0	11363
Cda4_OG0008701	60
Cda5_OG0008721	280
Cda9_OG0002707	0
CDase_OG0005749	160
cdc14_OG0009306	4043
Cdc16_OG0005493	1691
Cdc23_OG0009421	1807
Cdc27_OG0010426	3916
Cdc2rk_OG0006290	584
Cdc37_OG0011041	4343
Cdc42_OG0008268	5493
Cdc45_OG0007388	3794
Cdc5_OG0011371	4854
CDC50_OG0008483	2869
Cdc6_OG0002054	3952
Cdc7_OG0007729	4839
Cdep_OG0002087	1404
Cdep_OG0004159	1793
CdGAPr_OG0009111	4629
cdi_OG0000729	4566
cDIP_OG0004394	917
Cdk1_OG0000555_OG0	3149
Cdk12_OG0009875	2969
Cdk2_OG0002391	2994
CDK2AP1_OG0008015	898
Cdk4_OG0006632	3072
Cdk5_OG0002993	1212
Cdk5alpha_OG0009389	16
Cdk7_OG0001724	1333
Cdk8_OG0010977	649
Cdk9_OG0007009	973
Cdlc2_OG0000234_OG1	3792
cdm_OG0002482	2792
Cds_OG0010549	1852
Ced-12_OG0009727	1695
ced-6_OG0006366	15638
CenB1A_OG0004675	4270
CenG1A_OG0003595_OG0	2526
CenG1A_OG0009182	268
Cenp-C_OG0002322	4789
Cep135_OG0009952	639
Cep135_OG0009954	415
cep290_OG0004127	4
Cep89_OG0006812	2
Cep97_OG0008778	877
cer_OG0012078	1104
Cerk_OG0004182	4438
cert_OG0011161	2339
Cf2_OG0008971	2824
Cfp1_OG0007571	1662
CG5789_OG0004615	6024
cg_OG0006533	9476
CG10000_OG0005395	7
CG10005_OG0004963	830
CG10011_OG0005399	654
CG10013_OG0002410_OG0	0
CG10019_OG0008786	61
CG10026_OG0009081	683
CG10029_OG0004344	0
CG10031_OG0008792	892
CG10035_OG0004420	4
CG10038_OG0001436_OG0	1324
CG10041_OG0012259_OG0	0
CG10051_OG0007036	5
CG10053_OG0004336	346
CG10055_OG0004329	2546
CG10062_OG0007038	1165
CG10063_OG0010284	20
CG10064_OG0010282	15
CG10068_OG0004321	871
CG10073_OG0000065_OG2	20
CG10075_OG0010279	891
CG10077_OG0010277	12249
CG10082_OG0005964	3780
CG10086_OG0001355	397
CG10089_OG0010567	1141
CG10098_OG0004320	1408
CG10104_OG0006132	2
CG10116_OG0010569	13
CG10126_OG0005023	1141
CG10132_OG0009091	829
CG10137_OG0009093	175
CG10139_OG0006151	1087
CG10140_OG0010573	1
CG10147_OG0010256	216
CG10151_OG0006160	42
CG10154_OG0010575	0
CG10163_OG0010252	331
CG10164_OG0001489	0
CG10165_OG0011781	270
CG10171_OG0010163	923
CG10175_OG0005507	434
CG10177_OG0001079_OG0	0
CG10184_OG0005509	2102
CG10185_OG0005203	0
CG10189_OG0009087	746
CG10194_OG0009085	425
CG10195_OG0003572	588
CG10205_OG0006168	246
CG10208_OG0005527	261
CG10209_OG0006169	1673
CG10211_OG0009505	524
CG10222_OG0010165	304
CG10226_OG0010249	623
CG10237_OG0003462	5339
CG1024_OG0004294	1482
CG10252_OG0011517	0
CG10254_OG0002565	26593
CG10257_OG0006606	4
CG10264_OG0005208	0
CG10265_OG0006935	574
CG10274_OG0003940	1995
CG10280_OG0004257	58
CG10283_OG0001907_OG0	1055
CG10286_OG0004292	4323
CG10298_OG0004288	0
CG10300_OG0005516	1
CG10301_OG0005515	3
CG10307_OG0005957	69
CG10311_OG0004972	862
CG10317_OG0004974	0
CG10321_OG0005965	4748
CG10324_OG0004994	990
CG10332_OG0005992	1
CG10333_OG0009507	2104
CG10336_OG0009516	1957
CG10337_OG0009096	619
CG10338_OG0009517	565
CG10339_OG0006873	143
CG10340_OG0001059_OG0	1809
CG10341_OG0009518	3451
CG10343_OG0009520	1105
CG10344_OG0007020	599
CG10345_OG0002430_OG0	177
CG10347_OG0000607_OG0	657
CG10348_OG0003704	27
CG10352_OG0008207	11
CG10353_OG0008206	2174
CG10357_OG0010470	0
CG10359_OG0010469	284
CG10361_OG0010014	145
CG10362_OG0008202	8
CG10365_OG0005518	2141
CG10366_OG0009102	2159
CG10375_OG0005526	1280
CG10376_OG0009519	1296
CG10383_OG0001909	2105
CG10384_OG0007018	1
CG10405_OG0004983	84
CG10407_OG0005207	2482
CG10413_OG0003703_OG0	2535
CG10417_OG0013094	3837
CG10418_OG0010832	620
CG10425_OG0002500	1577
CG10428_OG0001263_OG0	1613
CG10431_OG0001914	316
CG10433_OG0006904	10195
CG10435_OG0002296_OG0	2064
CG10444_OG0007082	1578
CG10445_OG0001356	1656
CG10459_OG0001605_OG0	15
CG10462_OG0009105	3718
CG10463_OG0009108	1908
CG10466_OG0012145	275
CG10467_OG0010233	1838
CG10469_OG0010232	2358
CG10470_OG0009541	2090
CG10472_OG0000811_OG0	76
CG10479_OG0010225	1256
CG10481_OG0009114	26
CG10483_OG0010221	215
CG10486_OG0010219	1
CG10492_OG0009544	5522
CG10494_OG0006908	680
CG10495_OG0009546	981
CG10505_OG0006927	69
CG10508_OG0010314	52
CG10510_OG0003948	2
CG10513_OG0005163	4361
CG10514_OG0005162	4851
CG10516_OG0009998	576
CG10527_OG0002810_OG0	9619
CG10543_OG0006262	5331
CG10550_OG0000747	525
CG10555_OG0008527	5155
CG10561_OG0009552	668
CG10565_OG0010321	11474
CG10576_OG0010200	28016
CG10581_OG0010326	5
CG10584_OG0010328	410
CG10587_OG0000094_OG0	0
CG10587_OG0000094_OG1	0
CG10587_OG0000094_OG2	0
CG10589_OG0003950	1
CG10591_OG0010195	1
CG10597_OG0003317	0
CG10598_OG0011740	0
CG10600_OG0009530	7284
CG10602_OG0009532	8723
CG10616_OG0010838	1371
CG10621_OG0001911	59
CG10623_OG0001912	1949
CG10628_OG0009107	934
CG10631_OG0001241	3192
CG10646_OG0009949	353
CG10654_OG0009947	189
CG10657_OG0009951	917
CG10660_OG0010840	331
CG10663_OG0010839	95
CG10669_OG0005156	724
CG10674_OG0010603	894
CG10680_OG0003577	4613
CG10681_OG0009950	240
CG10700_OG0011812	0
CG10702_OG0009548	5304
CG10710_OG0010908	178
CG10713_OG0010576	3
CG10725_OG0010574	2
CG10730_OG0000951	54
CG10731_OG0006517	214
CG10737_OG0006638	10449
CG10738_OG0010568	1861
CG1074_OG0007339	1845
CG10747_OG0009127	333
CG10748_OG0011855_OG0	0
CG10749_OG0003913_OG0	0
CG10750_OG0009561	0
CG10752_OG0010150_OG0	0
CG10761_OG0008304	0
CG1077_OG0004263	737
CG10793_OG0003237	0
CG10795_OG0006915	777
CG10799_OG0003081	4105
CG10801_OG0012112	16
CG10802_OG0008133	1557
CG10803_OG0008134	2594
CG10804_OG0008132	14
CG10809_OG0010976	1372
CG10814_OG0007257	3
CG10822_OG0007072	0
CG10839_OG0009144	0
CG10841_OG0002198_OG0	1
CG10853_OG0003980_OG0	0
CG10859_OG0009209	0
CG10862_OG0002017_OG1	12428
CG10863_OG0010486	4339
CG10863_OG0012194_OG0	5
CG10864_OG0005043	68
CG10866_OG0010485	533
CG10874_OG0003457	2136
CG10877_OG0002385_OG0	47
CG10887_OG0002183_OG0	0
CG10898_OG0002547	513
CG1090_OG0003105_OG0	116
CG10903_OG0002293_OG0	1352
CG10904_OG0011634	633
CG10907_OG0001984_OG0	855
CG10909_OG0005022	0
CG10910_OG0006092	35
CG10911_OG0006095	258
CG10912_OG0000471	9
CG10914_OG0006109	889
CG10919_OG0001352	0
CG1092_OG0001161_OG0	45
CG10920_OG0007959	0
CG10927_OG0006710	421
CG10931_OG0006071	9
CG10932_OG0007954	3885
CG10934_OG0002756_OG0	2
CG10939_OG0005908	4693
CG10947_OG0009415	89
CG10948_OG0009927	2393
CG10949_OG0009416	588
CG10950_OG0012279	0
CG10958_OG0001743	229
CG10959_OG0008299	462
CG10962_OG0007748	44
CG10970_OG0003173	60
CG10973_OG0012539	935
CG10979_OG0004244	3474
CG10984_OG0009934	835
CG10996_OG0008249	1
CG11000_OG0004245	0
CG11007_OG0003037	2016
CG11018_OG0007064	0
CG11029_OG0001270	191
CG1103_OG0003103_OG0	1479
CG11030_OG0003728	2658
CG11034_OG0001268	976
CG11035_OG0002292_OG0	421
CG11041_OG0001654	2
CG11044_OG0007073	192
CG1105_OG0004314	1892
CG11050_OG0009604	3175
CG11060_OG0006765	3
CG11068_OG0011716	2
CG11069_OG0004655	279
CG11076_OG0001759	4936
CG11077_OG0000549_OG0	0
CG11085_OG0008456	1
CG11089_OG0004653	3992
CG11095_OG0003249	664
CG11099_OG0007074	123
CG11103_OG0003250	508
CG11106_OG0012330	0
CG11109_OG0001964	744
CG11110_OG0006619	605
CG11123_OG0006752	2378
CG11125_OG0006747	431
CG11127_OG0006744	923
CG1113_OG0004171	282
CG11131_OG0001957_OG0	7
CG11134_OG0003251	1219
CG11141_OG0006745	1260
CG11145_OG0006754	0
CG11147_OG0003729	2884
CG11149_OG0003730	23
CG11151_OG0008256	3536
CG11159_OG0006283	4
CG1116_OG0004164	1212
CG11162_OG0008263	0
CG11168_OG0004657	1080
CG11170_OG0006462	498
CG11178_OG0003327	1809
CG11180_OG0006625	6746
CG11191_OG0007189	21
CG11192_OG0007095	0
CG11200_OG0007088	4645
CG11211_OG0012938	6
CG11226_OG0012166_OG0	3
CG11227_OG0007505	0
CG1124_OG0002090	4350
CG11241_OG0003815_OG0	39
CG11247_OG0009861	345
CG11248_OG0003830_OG0	326
CG11249_OG0009864	24
CG11251_OG0001998	0
CG11257_OG0007039	721
CG11263_OG0001789	195
CG11267_OG0011856	7985
CG11269_OG0006458	0
CG11275_OG0002906	1716
CG11279_OG0003924_OG0	1052
CG11286_OG0004361	0
CG1129_OG0002085	1063
CG11291_OG0003029	20
CG11294_OG0007761	2
CG11298_OG0007031	0
CG11309_OG0010303	2096
CG11317_OG0012026	0
CG11318_OG0000756	60
CG11319_OG0009603	152
CG11327_OG0009628	2
CG11333_OG0002657_OG0	1
CG11334_OG0005804	2803
CG11342_OG0011920	195
CG11345_OG0011138	7
CG11349_OG0011131	1
CG11353_OG0011127	352
CG11356_OG0008477	0
CG11357_OG0011126	1916
CG1136_OG0010499	1287
CG11367_OG0000806_OG0	24
CG11369_OG0011699	0
CG1137_OG0004303	0
CG11370_OG0003817_OG0	0
CG11377_OG0008723	2636
CG11378_OG0007395	1344
CG11379_OG0007397	0
CG11380_OG0007400	20
CG11381_OG0007402	199
CG11382_OG0007404	108
CG11384_OG0007396	1
CG1139_OG0004077	99
CG11391_OG0001026_OG0	1
CG11396_OG0010345	1231
CG11398_OG0007405	861
CG11403_OG0007406	1998
CG11404_OG0012169	0
CG11406_OG0006889	5
CG11409_OG0007766	172
CG11413_OG0011575	0
CG11414_OG0006019	6772
CG11417_OG0007590	5628
CG1142_OG0012974	1583
CG11425_OG0009823	211
CG11426_OG0009824	989
CG1143_OG0011104	4383
CG11436_OG0003200	724
CG11437_OG0009825	4
CG11438_OG0009826	228
CG11447_OG0004515	631
CG11449_OG0000981_OG1	53
CG11453_OG0001027_OG0	81
CG11454_OG0001792	755
CG11456_OG0003951	1051
CG11459_OG0000135_OG1	146
CG1146_OG0011093	1885
CG11470_OG0000857	1
CG11474_OG0005934	1344
CG11475_OG0005935	19
CG11498_OG0001515	20
CG11504_OG0002630	1923
CG11523_OG0009832	950
CG11529_OG0010828	22
CG11537_OG0010640	2259
CG11550_OG0002660	13
CG11560_OG0010817	1288
CG11562_OG0008742	753
CG11563_OG0002662	2403
CG11566_OG0007496	7
CG11570_OG0004027	0
CG11581_OG0008240	1
CG11583_OG0010538	4028
CG11584_OG0008239	3
CG11585_OG0012335	0
CG11586_OG0010534	890
CG11590_OG0001741	1172
CG11593_OG0010497	1797
CG11594_OG0010492	1920
CG11596_OG0007629	3448
CG11601_OG0008739	645
CG11608_OG0000142_OG0	3
CG1161_OG0004180	2329
CG11617_OG0008731	33
CG11619_OG0003864_OG0	1
CG11626_OG0011450	0
CG11629_OG0003739	0
CG11630_OG0009580	0
CG11634_OG0009583	0
CG11635_OG0007156	0
CG11638_OG0007387	50
CG11655_OG0001745_OG0	1773
CG11656_OG0005013	1
CG11658_OG0010025	261
CG11663_OG0012087	0
CG11664_OG0011395	0
CG11666_OG0012316	0
CG11668_OG0002452	4
CG11670_OG0005008	161
CG11672_OG0004805	1
CG11674_OG0008231	5907
CG11679_OG0008511	881
CG11686_OG0002448_OG0	866
CG11693_OG0004810	11
CG11694_OG0000225_OG0	0
CG11694_OG0000225_OG1	3
CG11695_OG0007879	869
CG11696_OG0007880	2405
CG11698_OG0002319_OG0	1
CG11699_OG0007882	1104
CG11703_OG0002165_OG0	0
CG11710_OG0001691_OG0	1142
CG1172_OG0004189	1605
CG11722_OG0001391	690
CG11723_OG0003571	961
CG11726_OG0010048	0
CG11737_OG0001419_OG0	1540
CG11741_OG0001420_OG0	10
CG11752_OG0007995	1318
CG11755_OG0000851	277
CG11756_OG0007997	6
CG11760_OG0004826	1324
CG11768_OG0004832	8
CG11771_OG0005200	4102
CG11777_OG0006309	714
CG11779_OG0004481	4407
CG11786_OG0012799	5
CG11788_OG0007083	834
CG11790_OG0005187	2171
CG11791_OG0012008	1201
CG11807_OG0003009_OG0	1003
CG11808_OG0006841	631
CG11811_OG0004058	1884
CG11816_OG0008636	0
CG11835_OG0000264_OG0	62011
CG11835_OG0000264_OG1	682
CG11837_OG0005082	1514
CG11841_OG0005083	1006
CG11842_OG0000856_OG1	870
CG11843_OG0011490	37
CG11852_OG0002502_OG0	402
CG11854_OG0005171	46
CG11857_OG0005167	2300
CG11858_OG0005166	910
CG11878_OG0000055_OG0	471
CG11878_OG0000055_OG1	1125
CG11878_OG0000055_OG2	11056
CG11882_OG0005094	501
CG11883_OG0006313	1794
CG11885_OG0003355	470
CG11892_OG0005161	4810
CG11893_OG0000039_OG2	28
CG11899_OG0005100	6065
CG11902_OG0005155	955
CG11906_OG0001618	1900
CG11911_OG0008747	27
CG11912_OG0008746	1
CG11920_OG0005183	1947
CG11927_OG0003556	1435
CG11929_OG0011773	3
CG11961_OG0001155_OG0	1097
CG11964_OG0004848	832
CG11970_OG0004849	3843
CG11975_OG0004850	1492
CG11977_OG0012457_OG0	3
CG11980_OG0002337	1972
CG11983_OG0004852	29
CG11986_OG0004855	565
CG11997_OG0004862	0
CG11999_OG0004179	1669
CG12003_OG0004112	5
CG12004_OG0011286	4175
CG12009_OG0010662	0
CG12010_OG0010671	458
CG12011_OG0011025	3
CG12012_OG0010672	767
CG12016_OG0010666	1996
CG12017_OG0010661	0
CG12020_OG0011042	0
CG12024_OG0011050	1571
CG12025_OG0011053	1328
CG12035_OG0011029	0
CG12038_OG0011331	13
CG12054_OG0000497	7299
CG12056_OG0003138	444
CG12057_OG0003139	1
CG12061_OG0000938_OG0	0
CG12065_OG0007412	3509
CG12069_OG0001519	0
CG12071_OG0011553	3
CG12071_OG0013484	3
CG12075_OG0007754	872
CG1208_OG0004248	395
CG12081_OG0007411	2149
CG12084_OG0011296	2918
CG12091_OG0011293	4966
CG12093_OG0011111	1988
CG12096_OG0008559	1679
CG12099_OG0011289	5367
CG12104_OG0011284	1004
CG12105_OG0004111	282
CG12106_OG0007586	303
CG12107_OG0006719	2025
CG12111_OG0007413	33
CG12112_OG0012598_OG0	229
CG12115_OG0007587	0
CG12116_OG0008625	2815
CG12118_OG0007585	899
CG12121_OG0007579	3872
CG12123_OG0003325	545
CG12128_OG0002879	4439
CG12129_OG0002878	1798
CG1213_OG0002105	2380
CG12134_OG0006319	1374
CG12147_OG0004192	0
CG12155_OG0003210	1625
CG12159_OG0002860	570
CG12164_OG0006760	147
CG12170_OG0002098	1108
CG12171_OG0004222	3346
CG12173_OG0004172	1383
CG12177_OG0008262	1215
CG1218_OG0002103	2277
CG12182_OG0011099	626
CG12194_OG0008975	765
CG12204_OG0001687	622
CG12206_OG0008131	30
CG12209_OG0002818	8
CG12213_OG0002418	2251
CG12219_OG0007713	1824
CG12224_OG0000651_OG1	735
CG12231_OG0003119	0
CG12236_OG0008414	2326
CG12237_OG0007424	2417
CG12239_OG0001754	6
CG12241_OG0001396	961
CG12253_OG0011818	344
CG12256_OG0004947	54
CG12259_OG0005539	1118
CG12268_OG0005336	1493
CG1227_OG0004337	931
CG12278_OG0004413	0
CG12279_OG0004445	692
CG12288_OG0009457	2993
CG12289_OG0010046	0
CG12290_OG0002618	1450
CG12299_OG0009634	2147
CG12301_OG0001981	3124
CG12307_OG0009694	0
CG1231_OG0011372	144
CG12316_OG0009955	3682
CG12320_OG0005053	396
CG12321_OG0001064_OG0	1948
CG12325_OG0002854	2794
CG1233_OG0011370	1708
CG1234_OG0004335	4487
CG12341_OG0002848	400
CG12343_OG0002853	843
CG12344_OG0002855	37
CG12355_OG0012373	112
CG1236_OG0002100	1572
CG12362_OG0000821_OG0	0
CG12374_OG0007223	1
CG12375_OG0009777	1612
CG12379_OG0008514	158
CG12384_OG0006229	3447
CG1239_OG0004237	1059
CG12395_OG0001736	0
CG12398_OG0008359	1683
CG12402_OG0002224_OG0	11
CG12420_OG0002594_OG0	0
CG12426_OG0005340	0
CG12438_OG0003802	0
CG12439_OG0009296	0
CG12446_OG0001786_OG0	0
CG12448_OG0009145	0
CG1246_OG0011105	137
CG12464_OG0011955	0
CG12470_OG0007846	1
CG12479_OG0008243	0
CG12480_OG0008242	0
CG12481_OG0008237	0
CG12490_OG0000233_OG1	0
CG12496_OG0007599	1
CG12498_OG0008105	16
CG12499_OG0002285_OG0	4337
CG12502_OG0011339	12
CG12507_OG0008176	0
CG12511_OG0009568	0
CG12516_OG0005410	0
CG12517_OG0009649	960
CG12520_OG0010149	4
CG12521_OG0012944	16
CG12531_OG0008272	6
CG12535_OG0008128	0
CG12539_OG0008363	2
CG12540_OG0008220	2
CG12541_OG0007825	154
CG12560_OG0012234	445
CG12567_OG0012740	2629
CG12576_OG0001784_OG0	4639
CG12581_OG0001679_OG0	1905
CG12589_OG0011424	0
CG12590_OG0011977	0
CG12594_OG0005596	6
CG12607_OG0011139	53
CG12609_OG0008677	0
CG12617_OG0003653	0
CG12620_OG0009462	0
CG12637_OG0008050	1
CG12643_OG0007518	84
CG1265_OG0010531	733
CG12655_OG0000445_OG2	944
CG12659_OG0007410	383
CG12661_OG0007749	6
CG12662_OG0007747	0
CG12672_OG0007868	0
CG12674_OG0003570	0
CG12679_OG0001731_OG0	0
CG12680_OG0001718	0
CG12682_OG0012323	0
CG12691_OG0007931	0
CG12692_OG0000634_OG0	6
CG12693_OG0012106	0
CG12698_OG0008169	6
CG12699_OG0000230_OG1	1
CG12702_OG0001192	2129
CG12708_OG0000271_OG0	80
CG12708_OG0000271_OG0.2	265
CG1271_OG0010635	269
CG12713_OG0003881_OG0	357
CG12716_OG0008438	2
CG12723_OG0008557	86
CG12728_OG0000928_OG0	1438
CG12729_OG0011725	14
CG1273_OG0010536	76
CG12730_OG0007375	347
CG12744_OG0000893	982
CG12746_OG0004208	2017
CG1275_OG0011072	3125
CG12768_OG0001283_OG0	119
CG12769_OG0007187	184
CG12773_OG0003140	3797
CG12782_OG0012281	1
CG12783_OG0000743_OG0	12
CG12784_OG0005236	0
CG12795_OG0008825	2670
CG12811_OG0002240	1651
CG12817_OG0002595_OG0	1
CG12818_OG0004897	703
CG12822_OG0001599	1848
CG12825_OG0001130_OG1	89
CG12826_OG0002951	196
CG12828_OG0011622	0
CG12831_OG0011623_OG0	0
CG12836_OG0002963_OG0	0
CG12848_OG0006045	841
CG12849_OG0011577	2
CG12851_OG0005862	18
CG12857_OG0006163	0
CG12860_OG0006154	0
CG12861_OG0006153	0
CG12862_OG0011585_OG0	0
CG12863_OG0011584	803
CG12866_OG0002772	0
CG12868_OG0001564	385
CG12869_OG0006145	16
CG12869_OG0006146	7
CG12877_OG0001472_OG0	121
CG1288_OG0001350	0
CG12880_OG0005345	35
CG12883_OG0001474	535
CG12885_OG0001477	2
CG12895_OG0006308	1004
CG12909_OG0002821	2116
CG12910_OG0006305	452
CG12911_OG0006304	0
CG12914_OG0002819	0
CG12917_OG0002815	1
CG12920_OG0006291	0
CG12926_OG0006349	51
CG12929_OG0006357	123
CG12934_OG0006315	7
CG12935_OG0002846	911
CG12942_OG0001596_OG0	173
CG12945_OG0004570	1605
CG12947_OG0004568	35
CG12948_OG0004558	849
CG12963_OG0001641_OG0	49
CG12964_OG0002996_OG0	2
CG12970_OG0006808	120
CG12971_OG0010294	0
CG12974_OG0010307	40
CG12983_OG0010332	1
CG12984_OG0003949	5
CG12985_OG0000915	5
CG12986_OG0011685	0
CG1299_OG0000523_OG0	2970
CG12990_OG0007696	823
CG12991_OG0007703	1541
CG12992_OG0011688	15
CG12994_OG0007707	0
CG12995_OG0008599	0
CG12998_OG0011739	4
CG13000_OG0011738	2
CG13001_OG0008580	854
CG13002_OG0008577	6
CG13003_OG0008572	157
CG13004_OG0008570	965
CG13005_OG0008567	697
CG13008_OG0008305	9
CG13010_OG0003260	0
CG13012_OG0008317	138
CG13014_OG0008547	456
CG13016_OG0006536	1118
CG13018_OG0006537	129
CG13021_OG0003241	0
CG13022_OG0010698	1
CG13023_OG0010699	0
CG13024_OG0010708	122
CG13026_OG0010716	0
CG13028_OG0004010	0
CG13031_OG0012200	404
CG13032_OG0004014_OG0	2
CG13033_OG0010736	0
CG13038_OG0010761	4
CG13039_OG0010762	0
CG1304_OG0000265_OG0	0
CG1304_OG0000265_OG1	4
CG13040_OG0010763	0
CG13041_OG0000280_OG0	0
CG13041_OG0000280_OG0.2	0
CG13042_OG0010767	0
CG13043_OG0000281_OG0	0
CG13043_OG0000281_OG1	1
CG13044_OG0010768	0
CG13045_OG0000814	0
CG13046_OG0010771	0
CG13047_OG0010772	0
CG13048_OG0010773	1
CG13049_OG0010774	0
CG13051_OG0011898	0
CG13053_OG0010778	0
CG13054_OG0010779	0
CG13055_OG0010780	0
CG13056_OG0010757	1
CG13058_OG0004021	1
CG13059_OG0010764	4
CG13062_OG0010766	0
CG13064_OG0010775	0
CG13065_OG0010776	0
CG13066_OG0012201	2
CG13068_OG0002030_OG1	1
CG13069_OG0004022	0
CG1307_OG0004308	2534
CG13070_OG0012202	1
CG13071_OG0011899	0
CG13073_OG0012731_OG0	9
CG13074_OG0010797	7
CG13075_OG0000216_OG0	66
CG13075_OG0000216_OG1	1053
CG13077_OG0009097	613
CG13078_OG0003575_OG0	0
CG13081_OG0003574	0
CG13082_OG0009094	87
CG13083_OG0009084	333
CG13084_OG0009083	217
CG13085_OG0001922	72
CG13086_OG0003709	363
CG13088_OG0001266	786
CG1309_OG0010533	3366
CG13096_OG0003720	7979
CG13097_OG0001923	4009
CG13101_OG0009304	211
CG13102_OG0009298	8
CG13108_OG0009295	5
CG13110_OG0011792	0
CG13113_OG0001247_OG0	202
CG13114_OG0009279	2175
CG13116_OG0001878	142
CG13123_OG0001877	116
CG13124_OG0003502	5521
CG13126_OG0003515	1069
CG13127_OG0001844	0
CG13131_OG0000790_OG0	0
CG13133_OG0003525	1
CG1314_OG0011674	0
CG13144_OG0009363	1
CG13148_OG0007214	345
CG13151_OG0006215	171
CG13154_OG0006206	1
CG13155_OG0006196	336
CG13157_OG0002779	0
CG1316_OG0000430_OG0	1973
CG13168_OG0006184	1
CG1317_OG0011084	5311
CG13170_OG0006182	0
CG13171_OG0006180	0
CG13177_OG0012831	403
CG13185_OG0002928	6844
CG13186_OG0006594	0
CG13192_OG0006567	1220
CG13193_OG0006565	0
CG13196_OG0006560	10
CG13197_OG0006563	884
CG13202_OG0001123_OG0	0
CG13203_OG0006235	1
CG13204_OG0006233	351
CG13215_OG0002793_OG0	0
CG13216_OG0001568_OG0	5
CG13218_OG0002791_OG0	0
CG13220_OG0001573_OG0	0
CG13223_OG0001571_OG0	0
CG13226_OG0002794_OG0	1
CG13227_OG0006218_OG0	0
CG13228_OG0011587_OG0	0
CG13229_OG0002786_OG0	3
CG13229_OG0002787_OG0	1593
CG13231_OG0006217	0
CG13239_OG0009815	2
CG1324_OG0007509	0
CG13243_OG0009147	0
CG13247_OG0010378	7
CG13248_OG0010371	17
CG13250_OG0011870	0
CG13251_OG0010355	1
CG13252_OG0003952	913
CG13258_OG0009399	15
CG13272_OG0008882	4
CG13280_OG0008881	1
CG13282_OG0008887	70
CG13285_OG0010583	132
CG13287_OG0010216	2
CG13288_OG0010220	0
CG13293_OG0003937	8
CG13295_OG0010231	1507
CG13297_OG0010242	2
CG13299_OG0011864	2820
CG13300_OG0003943	53
CG13305_OG0011196	0
CG13306_OG0011204	18
CG13308_OG0004102	1
CG13309_OG0011211	2371
CG13310_OG0011207	2
CG13312_OG0011210	1
CG13313_OG0004105_OG0	32
CG13314_OG0011224	11
CG13315_OG0011237	3025
CG13318_OG0004834	2045
CG13319_OG0006667	766
CG13321_OG0006673	959
CG13326_OG0006545	3
CG13330_OG0007271	0
CG13331_OG0007273	0
CG13332_OG0007274	7
CG13334_OG0007281	0
CG13337_OG0011662	18
CG13339_OG0007296	600
CG13344_OG0007304	1571
CG13358_OG0007351	209
CG13359_OG0012499	78
CG13360_OG0010145	3665
CG13361_OG0003189	6
CG13362_OG0007862	1
CG13364_OG0001174_OG0	0
CG13365_OG0007831	496
CG13367_OG0003188_OG0	1441
CG13369_OG0003181	1815
CG13375_OG0007847	614
CG13377_OG0007849	658
CG13380_OG0010135	1261
CG13384_OG0003473	2266
CG13385_OG0012520	0
CG13386_OG0003471	4
CG1339_OG0006721	4
CG13390_OG0003479	342
CG13392_OG0003476	605
CG13397_OG0003469	1992
CG13398_OG0003468	627
CG13403_OG0008236	89
CG13404_OG0008224	2
CG13405_OG0011376	1
CG13407_OG0004768	3
CG13408_OG0004770	23
CG13409_OG0004775	17
CG13423_OG0007099	81
CG13426_OG0011654	0
CG13427_OG0003049	0
CG13428_OG0007100	101
CG13430_OG0001658	269
CG13436_OG0006622	5
CG13437_OG0006285	4
CG13438_OG0006243	0
CG1344_OG0012226	740
CG13442_OG0006244	0
CG13443_OG0006248	0
CG13445_OG0003880	0
CG13449_OG0009980	7
CG13454_OG0003875_OG0	1
CG13455_OG0009966	2
CG13457_OG0001288	3
CG13458_OG0004037	8
CG13460_OG0010841	1
CG13465_OG0000343_OG0	0
CG13471_OG0004048	0
CG13473_OG0010860	0
CG13474_OG0004049	0
CG13476_OG0012898	0
CG13481_OG0000339_OG0	52
CG13481_OG0000339_OG1	0
CG13484_OG0010886	441
CG13488_OG0001544_OG1	2
CG13492_OG0005946	31
CG13501_OG0005936	1
CG13502_OG0005931	4
CG13502_OG0012991	1
CG13506_OG0007028	2489
CG13510_OG0006998	979
CG13511_OG0006997	13
CG13516_OG0006995	253
CG13526_OG0006986	0
CG13527_OG0006984	0
CG13531_OG0006978	1656
CG13532_OG0006975	5
CG13538_OG0005981	0
CG13539_OG0012044	0
CG1354_OG0007555	11150
CG13541_OG0012280	0
CG13544_OG0005976	0
CG13545_OG0012580	1
CG13551_OG0000540_OG1	11158
CG13551_OG0012048	3840
CG13557_OG0012477	0
CG13558_OG0001556	0
CG13559_OG0012047	24
CG13561_OG0011643	4
CG13562_OG0011631	79
CG13575_OG0006892	6
CG13577_OG0001150_OG0	1
CG13578_OG0006898	2
CG13579_OG0006013	2
CG1358_OG0006724	2848
CG13581_OG0002746	0
CG13585_OG0011574	1885
CG13587_OG0006025	10
CG13594_OG0006033	10
CG13599_OG0005537	522
CG1360_OG0006725	313
CG13601_OG0005534	1232
CG13603_OG0005332	1810
CG13605_OG0005319	2900
CG13606_OG0005306	52
CG13607_OG0005318	1870
CG13609_OG0012982	140
CG13613_OG0005278	0
CG13614_OG0002525_OG0	0
CG13615_OG0002524	0
CG13616_OG0005272	21
CG13618_OG0005267	16
CG13622_OG0005268	2
CG13623_OG0005265	214
CG13625_OG0004618	2184
CG13627_OG0004629	3
CG13630_OG0004630	2415
CG13631_OG0004635	538
CG13634_OG0004637	1
CG13641_OG0004650	37
CG13643_OG0002274	33
CG13653_OG0002504	0
CG13654_OG0005174	148
CG13663_OG0011496	561
CG13667_OG0004090_OG0	887
CG13670_OG0011168	9
CG13671_OG0004086_OG0	973
CG13675_OG0000560_OG2	14
CG13676_OG0003984	204
CG13678_OG0000129_OG3	1
CG1368_OG0008241	178
CG13685_OG0010463	48
CG13689_OG0008772	149
CG13690_OG0008752	1888
CG13692_OG0008754	0
CG13698_OG0010125	1259
CG13699_OG0003907_OG0	19
CG13705_OG0010610	2
CG13707_OG0010613	91
CG13708_OG0010614	1
CG1371_OG0006292	8213
CG13711_OG0010618	1
CG13712_OG0010619	0
CG13713_OG0010620	2
CG13716_OG0010627	0
CG13720_OG0004084	0
CG13721_OG0012208	0
CG13722_OG0011130	207
CG13723_OG0010915	0
CG13724_OG0010917	0
CG13725_OG0010918	0
CG13727_OG0004055	0
CG13728_OG0010923	3
CG13731_OG0011910	133
CG13733_OG0010089	0
CG13738_OG0011907	0
CG13739_OG0002891	17
CG13743_OG0006405	42
CG13744_OG0006409	1
CG13747_OG0006408	0
CG13748_OG0006626	67
CG13751_OG0001660_OG0	451
CG13760_OG0007606	827
CG13766_OG0009602	349
CG13771_OG0009612	99
CG13775_OG0003750_OG0	173
CG13784_OG0000956_OG0	772
CG13786_OG0003631	22
CG13796_OG0001883_OG0	245
CG13801_OG0000219_OG0	0
CG13801_OG0000219_OG1	0
CG13806_OG0011077	2
CG13807_OG0011075	286
CG13810_OG0011066	18
CG13813_OG0010189	76
CG13829_OG0011464	0
CG13833_OG0004687	99
CG13837_OG0002276	0
CG13838_OG0011993	0
CG13841_OG0004694	80
CG13842_OG0004706	0
CG13847_OG0004737	12
CG13850_OG0004743	2107
CG13855_OG0004744	3
CG13856_OG0004745	147
CG13857_OG0004746	0
CG13862_OG0004760	1
CG13868_OG0007089	9140
CG13868_OG0013578	1674
CG13869_OG0007075	4
CG1387_OG0008528	3
CG13870_OG0007093	0
CG13871_OG0003047	0
CG13872_OG0007071	0
CG13875_OG0011381	221
CG13876_OG0001334_OG0	252
CG13877_OG0011937	600
CG13884_OG0000403_OG0	0
CG13887_OG0011343	5049
CG13891_OG0002060	1
CG13893_OG0011360	1121
CG13894_OG0004129	39
CG13895_OG0004128	820
CG13901_OG0011344	816
CG13907_OG0011337	7788
CG13912_OG0011325	865
CG13917_OG0011285	7649
CG13919_OG0011274	104
CG13920_OG0011271	72
CG13921_OG0011032	343
CG13924_OG0011054	6
CG13926_OG0011282	661
CG13928_OG0011279	29
CG13930_OG0011024	4
CG13931_OG0004073	0
CG13933_OG0011036	1621
CG13937_OG0011056	347
CG13949_OG0003375	10
CG13950_OG0003376	39
CG13954_OG0006374	77
CG13955_OG0002890_OG0	29
CG13962_OG0012240	0
CG13970_OG0009133_OG0	1
CG13972_OG0005361	0
CG13983_OG0002696	2
CG13991_OG0000661_OG1	0
CG13992_OG0002070_OG0	1311
CG13994_OG0011942	625
CG13995_OG0000538_OG0	3
CG13999_OG0000662_OG0	1
CG14005_OG0001926	1138
CG14006_OG0001927	0
CG14007_OG0009567	0
CG14011_OG0003731	0
CG14013_OG0003734	0
CG14014_OG0009443	0
CG14015_OG0009446	7
CG14017_OG0003733	0
CG14020_OG0003686	7
CG14022_OG0008831	193
CG14024_OG0003410_OG0	2
CG14034_OG0008836	0
CG14036_OG0008842	822
CG14042_OG0001816	1
CG14043_OG0003425	1942
CG14044_OG0008964	4
CG14050_OG0000684	63
CG14052_OG0007777	2
CG14053_OG0012099	66
[truncated: 9,910 more rows]
