# Supplementary material for: Evolution of chemosensory tissues and cells across ecologically diverse Drosophilids
Source: Nat Commun. 2024 Feb 5;15:1047. doi: 10.1038/s41467-023-44558-4 (PMC10844241; doi:10.1038/s41467-023-44558-4)
Supplement: Supplementary file 18 — Supplementary Data 15 [file 41467_2023_44558_MOESM18_ESM.zip › all_count_tables_renamed/SIMF2ML_counts_trim_genes_FBids_1_1_sorted.txt]

128up_OG0006588	394
14-3-3epsilon_OG0002478	3096
14-3-3epsilon_OG0001126_OG1	6678
140up_OG0004534	298
18w_OG0003044	2110
26-29-p_OG0010897	1948
2mit_OG0000576_OG0	56
5-HT1A_OG0006644	74
5-HT1B_OG0006647	94
5-HT2A_OG0000287_OG0	1
5-HT2B_OG0011472	88
5-HT7_OG0005777	52
5PtaseI_OG0005188	621
7B2_OG0004187	974
a_OG0006460	909
a10_OG0010691	3
a5_OG0009037	37
a6_OG0007651	298
AANATL2_OG0003640	81
AANATL4_OG0000091_OG1	0
AANATL7_OG0007605	15
Aasdh_OG0001831	91
Aatf_OG0001947	204
aay_OG0011265	2677
ab_OG0009683	643
ab_OG0009684	50
ABCB7_OG0011281	1901
Pmp70_OG0003257	3579
Abd-B_OG0005000	0
Abi_OG0002227_OG0	353
Abl_OG0010722	2121
abo_OG0009656	127
Abp1_OG0010565	374
abs_OG0003097	265
ac_OG0007843	0
Ac13E_OG0008321	2156
Ac3_OG0009573	343
Ac78C_OG0010320	40
Acam_OG0000252_OG0	1
Acam_OG0000252_OG1	1
Acam_OG0005131	7
CG9149_OG0011313	819
Acbp1_OG0009246	250
Acbp2_OG0010415	622
Acbp4_OG0000311_OG0	0
Acbp4_OG0000311_OG1	0
Acbp6_OG0010414	24
ACC_OG0007193	5634
AcCoAS_OG0000812	2755
Ace_OG0000652_OG0	339
Acer_OG0000953_OG0	2089
Acer_OG0003808	554
Acf_OG0002671	742
Achl_OG0002770	119
acj6_OG0008333	3
acj6_OG0008334	9
Ack_OG0010507	2589
Ack-like_OG0006546	439
Acn_OG0009540	2854
CG5009_OG0006075	1669
Acox57D-d_OG0006913	304
Acox57D-p_OG0001151	891
Acp1_OG0009317	15847
Acp32CD_OG0009664	10
Acp65Aa_OG0003939	9
Acph-1_OG0001513	89
CG12512_OG0008829	349
CG18155_OG0007972	38
Acsl_OG0007133	6226
Act42A_OG0000022_OG0	20562
Act42A_OG0000022_OG1	874191
Act42A_OG0000022_OG3	57515
Act42A_OG0000022_OG4	131256
Act42A_OG0000022_OG5	637
Actn_OG0003148_OG0	123577
Actn3_OG0011403_OG0	5
ACXB_OG0000046_OG0	0
ACXB_OG0000046_OG1	1
ACXB_OG0000046_OG2	1
ACXB_OG0000046_OG2.2	3
ACXD_OG0004078_OG0	13
Acyp_OG0009408	0
Acyp2_OG0011498	197
Ada_OG0002342	2
Ada1-2_OG0003777_OG0	97
Ada2a_OG0005051	43
Ada2b_OG0004799	216
Ada3_OG0007872	723
AdamTS-A_OG0005247	3434
AdamTS-A_OG0012010	26
AdamTS-B_OG0008089	1509
Adar_OG0007649	1760
Adat1_OG0003596	24
Adck1_OG0006032	310
Adck5_OG0010063	620
ADD1_OG0006579	363
Adf1_OG0001636_OG0	0
Adgf-A_OG0001991_OG0	4
Adgf-A_OG0003900	133
Adgf-A2_OG0010109	13
Adgf-B_OG0010108	6
Adgf-C_OG0001030_OG0	243
Adgf-D_OG0002208_OG0	153
Adgf-E_OG0006152	2
Adh_OG0003395_OG0	12
Adi1_OG0010940	320
AdipoR_OG0004727	3336
CG3809_OG0004951	8
AdenoK_OG0003918_OG0	615
Ady43A_OG0002958	720
AdoR_OG0005733	152
adp_OG0006108	724
AdSS_OG0000854_OG0	5833
Aduk_OG0004873	390
Ae2_OG0010984	1640
CG6512_OG0010913	4688
aft_OG0006080	166
Afti_OG0005567	478
Ag5r_OG0008212	8
Ag5r2_OG0008213	0
AGBE_OG0007237	3854
AgmNAT_OG0001753	19
ago_OG0010530	1485
AGO1_OG0007307	2912
AGO2_OG0000119_OG0	1
Agpat1_OG0008448	249
Agpat2_OG0003465	413
Agpat3_OG0004018	1313
Agpat4_OG0004019_OG0	94
ADPS_OG0002932	179
agt_OG0001016_OG0	101
Spat_OG0007723	177
Ahcy_OG0001195_OG0	855
AhcyL1_OG0011110	1147
AIF_OG0001225	594
AIMP1_OG0007108	817
AIMP2_OG0009977	816
AIMP3_OG0005998	450
Adk1_OG0010829	13319
Adk3_OG0005467	381
Ak6_OG0007201	85
Akap200_OG0000367_OG0	132
Akh_OG0010512	26
AkhR_OG0009627	65
akirin_OG0010441	1397
Akr1B_OG0001292	2390
Akt1_OG0005415	1094
al_OG0008749	144
Aladin_OG0007570	153
AlaRS_OG0003477	971
AlaRS-m_OG0010596	752
Alas_OG0006853	9457
alc_OG0006389	3706
Ald1_OG0005647	124456
Ald2_OG0005645	13
Aldh_OG0003615	3606
Aldh-III_OG0006742	11089
Aldh7A1_OG0003841_OG0	184
Alg-2_OG0001588_OG0	625
Alg1_OG0002607_OG0	0
Alg10_OG0000709_OG0	123
Alg11_OG0012170	631
CG8412_OG0004562	1427
Alg14_OG0001194_OG0	24
Alg2_OG0010641	279
Alg3_OG0003012	12
Alg3_OG0006966	607
CG5287_OG0001281	243
CG5287_OG0003790	134
Alg9_OG0005173	149
Alh_OG0004317	1045
Alh_OG0004319	798
Alh_OG0011430	231
alien_OG0009301	735
ALiX_OG0005343	2350
Alk_OG0006414	3477
CG12179_OG0001176_OG0	89
Alp1_OG0010289	0
Alp10_OG0010194	0
Alp11_OG0008522	4
Alp12_OG0003717	307
Alp13_OG0001034	219
Alp2_OG0000261_OG0	16
Alp2_OG0000261_OG1	16
Alp4_OG0005779	558
Alp6_OG0006360	45
Alp7_OG0003030	1
Alp9_OG0003931	0
alph_OG0000083_OG0	0
alph_OG0005113	1773
alpha-Catr_OG0006852	584
alpha-Est1_OG0004357	5415
alpha-Est10_OG0004350	3133
alpha-Est2_OG0000314	53
alpha-Est3_OG0004356	1180
alpha-Est6_OG0004354	1
alpha-Est7_OG0001351	2451
alpha-Est8_OG0004352	2658
alpha-Est9_OG0004351	1342
alpha-Man-Ia_OG0003130	153
alpha-Man-Ia_OG0003131	632
alpha-Man-Ia_OG0001168	640
alpha-Man-Ib_OG0005087	657
alpha-Man-Ic_OG0011549	0
alpha-Man-IIa_OG0004878	799
alpha-Man-IIb_OG0005229	1251
alpha-PheRS_OG0008296	398
alpha-Spec_OG0011040	16813
alpha4GT1_OG0000948	422
alphaCOP_OG0011275	2186
alphaSnap_OG0010384	2077
alphaTub67C_OG0010998	16
Alr_OG0008278	403
alrm_OG0002498	287
Als2_OG0009863	1454
alt_OG0004894	2312
aly_OG0004083	0
Ama_OG0002112	5
Amacr_OG0009433	402
amd_OG0001918	31
Amnionless_OG0008741	22
amon_OG0011540	1304
amos_OG0003702_OG0	0
AMPdeam_OG0008245	4130
Amph_OG0007204	8432
AMPKalpha_OG0001698	4519
Amt_OG0004607	18
Amun_OG0008385	2631
amx_OG0007575	211
Amy-p_OG0000157_OG0	123
Amy-p_OG0000157_OG0.2	53
Amyrel_OG0006416	0
ana_OG0006403	40
ana1_OG0002269	325
ana2_OG0007120	39
ana3_OG0006194	64
Ance-2_OG0003658	11
Ance-3_OG0001891_OG0	344
Ance-3_OG0009407	311
Ance-4_OG0006406	106
Ance-5_OG0005870	584
anchor_OG0010100	803
Andorra_OG0011741	4
Ank2_OG0010460	4764
Ankle2_OG0000780	1245
l(2)35Be_OG0003404_OG0	88
anox_OG0007490	928
Ant2_OG0008041	36
antdh_OG0008007	632
Antp_OG0002113	515
antr_OG0007227	15
AnxB10_OG0008082	6142
AnxB11_OG0008196	1029
AnxB9_OG0004410	11019
aop_OG0003458	1102
aos_OG0010741	1602
Aos1_OG0002145_OG0	227
AOX1_OG0005242	3005
AOX2_OG0000143_OG0	3131
AOX2_OG0000143_OG1	11
AOX4_OG0001465	0
ap_OG0005832	476
AP-1-2beta_OG0008273	2434
AP-1gamma_OG0007680	1840
AP-1mu_OG0005553	939
AP-1sigma_OG0005334	1382
AP-2alpha_OG0008751	1519
AP-2mu_OG0004736	1202
AP-2sigma_OG0004385	520
Apc_OG0005387	1832
APC10_OG0005888	87
Apc2_OG0005308	120
APC4_OG0003171_OG0	165
APC7_OG0001703	5
ApepP_OG0000963	272
aph-1_OG0003552_OG0	185
aPKC_OG0006607	485
aPKC_OG0006608	160
aPKC_OG0006609	122
Aplip1_OG0011323	609
apn_OG0002443_OG0	0
apolpp_OG0012638	3528
app_OG0010830	783
APP-BP1_OG0010070	173
Appl_OG0007834	2953
Aprt_OG0004075	81
Aps_OG0010085	1830
apt_OG0002733	842
CG18815_OG0010034	1717
AQP_OG0007242	7100
aqrs_OG0005393	0
aqz_OG0001049_OG1	10012
ara_OG0009939	538
aralar1_OG0001518	1599
Arc1_OG0002768_OG0	9901
Arc2_OG0006127	212
Arc42_OG0001370_OG0	602
Archease_OG0002289_OG0	226
Arf51F_OG0006831	1084
Arf79F_OG0012164	3430
ArfGAP1_OG0010836	671
ArfGAP3_OG0003816_OG0	1014
Arfip_OG0005451	228
Arfrp1_OG0007681	112
arg_OG0003183	23
arg_OG0007835	4
Argk_OG0011233	232067
Argk_OG0011925	3446
Argl_OG0009800	71
CG31469_OG0002209_OG0	149
ArgRS_OG0008151	550
ArgRS-m_OG0004367	90
ari-1_OG0007878	2812
ari-2_OG0003028	1091
Arl1_OG0010003	468
Arl2_OG0004816	75
Arl5_OG0011164	304
Arl6_OG0007042	80
Arl6IP1_OG0004993	375
Arl8_OG0004797	906
arm_OG0007636	7473
armi_OG0002027	134
Arp1_OG0004441	1422
Arp10_OG0007423	1310
Arp2_OG0001770	561
Arp3_OG0010555	531
Arp5_OG0001448_OG0	254
Arp53D_OG0011600	1
Arp6_OG0008512	314
Arp8_OG0007614	283
Arpc1_OG0009187	1090
Arpc2_OG0009417	538
Arpc3A_OG0005226	202
Arpc3B_OG0008590	15
Arpc4_OG0008719	596
Arpc5_OG0008957	313
arr_OG0007264	936
Arr1_OG0009490	257
Arr2_OG0004099	647
Ars2_OG0005840	1912
Art1_OG0004911	333
Art2_OG0008773	5
Art3_OG0004604	139
Art4_OG0004574	103
Art6_OG0004528_OG0	1
Art7_OG0001547_OG0	313
Art8_OG0009662	49
Art9_OG0002219_OG0	0
Arts_OG0000486_OG0	834
aru_OG0003377	3057
Arv1_OG0013036	55
arx_OG0009914	8
Asap_OG0007180	1760
Asator_OG0002682_OG1	3993
Asciz_OG0010646	160
ase_OG0007840	0
asf1_OG0009889	282
ash1_OG0000982_OG0	0
ash2_OG0004623	452
Ask1_OG0004518	3948
asl_OG0004217	151
AsnRS_OG0003707	668
AsnRS-m_OG0006452	83
AsnS_OG0000992	668
asp_OG0004633	5
Asph_OG0006509	25390
ASPP_OG0006932	2559
CG9572_OG0008488	34260
AspRS_OG0006665	1249
AspRS-m_OG0008886	644
asrij_OG0006972	587
asRNA:CR31429_OG0002339_OG0	200
asRNA:CR42743_OG0003772_OG0	0
asRNA:CR43299_OG0012338_OG0	0
asRNA:CR43426_OG0012535_OG0	1
asRNA:CR43454_OG0002277_OG0	71
asRNA:CR43463_OG0001607_OG0	153
asRNA:CR43809_OG0003675_OG0	585
asRNA:CR44106_OG0002406_OG0	26
asRNA:CR44169_OG0002969_OG0	2
asRNA:CR44179_OG0001455_OG0	866
asRNA:CR44372_OG0000331_OG0	1
asRNA:CR44372_OG0000331_OG1	0
asRNA:CR44894_OG0012090_OG0	0
asRNA:CR45044_OG0005605_OG0	143
asRNA:CR45195_OG0000203_OG0	608
asRNA:CR45195_OG0000203_OG1	109
asRNA:CR45350_OG0001645_OG0	870
asRNA:CR45943_OG0010336	172
asRNA:CR46029_OG0000226_OG0	2
asRNA:CR46029_OG0000226_OG1	5
asRNA:CR46139_OG0003106_OG0	7
asRNA:CR46246_OG0011916	6
asRNA:CR46354_OG0002193_OG0	265
asRNA:CR46473_OG0000925_OG0	18
Ass_OG0001346	75
ast_OG0003560	237
AstA_OG0004634	69
AstA-R1_OG0000689	67
AstA-R2_OG0005396	62
AstC_OG0009668	48
AstC-R1_OG0010134	10
AstC-R2_OG0001295_OG0	19
AstCC_OG0009669	0
asun_OG0002419_OG0	103
Asx_OG0006138	2028
Atac1_OG0003748_OG0	0
Atac2_OG0009508	148
Atac3_OG0000828	174
Tat_OG0001330	1322
Ate1_OG0003045	676
Atet_OG0003384	805
Atf-2_OG0006059	323
Atf3_OG0007763	1893
Atg1_OG0009929	115
Atg1_OG0009931	1202
Atg10_OG0001598	14
Atg101_OG0008681	619
Atg12_OG0011904	99
Atg13_OG0004817	1288
Atg14_OG0005089	932
Atg16_OG0005703	463
Atg17_OG0004232	3057
Atg18a_OG0011152	1308
Atg18b_OG0001271_OG0	751
Atg2_OG0011112	2960
Atg3_OG0009922	686
Atg4a_OG0009014	1030
Atg4b_OG0005256	660
Atg5_OG0007974	251
Atg6_OG0005323	390
Atg7_OG0006714	174
Atg8a_OG0008043	9866
Atg8b_OG0005571	2
Atg9_OG0006487	1911
atilla_OG0011822	5719
atk_OG0010362	15
atl_OG0001399	7698
atms_OG0004154	480
ato_OG0004804	0
Atox1_OG0012695	642
ATP6AP2_OG0004869	7991
ATP7_OG0008369	1551
ATP8A_OG0007260	4023
ATP8A_OG0007261	48
Atpalpha_OG0002140	35151
ATPCL_OG0006680	3336
ATPsynB_OG0010987	33172
ATPsynbeta_OG0005823	119980
ATPsynbetaL_OG0001317	3
ATPsynC_OG0005792	98430
ATPsynCF6_OG0005500	19442
ATPsynCF6L_OG0010605	3
ATPsynD_OG0004477	29922
ATPsyndelta_OG0007526	19061
ATPsynE_OG0005568	17819
ATPsynG_OG0009657	13907
ATPsyngamma_OG0005690	34757
ATPsynGL_OG0009315	0
ATPsynO_OG0012619	26492
AttC_OG0000164_OG0	80
AttC_OG0007258	80
AttD_OG0004890	7
Atu_OG0002096	561
Atx-1_OG0012102	23
Atx2_OG0011501	5354
Atxn7_OG0003444	691
aub_OG0000482_OG0	17
aurA_OG0004964	8
aurB_OG0009647	4
aust_OG0001881	0
aux_OG0003096_OG0	1141
ave_OG0006159	115
Aven_OG0003291	318
awd_OG0002664	3912
Awh_OG0010478	19
axed_OG0010262	318
Axn_OG0005720	1051
axo_OG0003993	279
axo_OG0010625	108
axo_OG0010626	458
axo_OG0010628	50
Axs_OG0008319	1026
Axud1_OG0003447	793
az2_OG0006736	126
azot_OG0000210_OG0	2
azot_OG0000210_OG1	0
b_OG0009189	6605
B-H1_OG0000267_OG0	350
B-H1_OG0000267_OG1	182
B4_OG0009202	2190
B52_OG0001376_OG0	2897
b6_OG0007653	105
B9d1_OG0005246	38
B9d2_OG0005830	12
bab1_OG0011327	52
bab1_OG0011328	56
bab2_OG0011326	1063
babo_OG0006628	1065
babos_OG0007027	1258
Bacc_OG0008947	7547
Bace_OG0000801_OG0	1
baf_OG0003792	382
bai_OG0005189	1157
Balat_OG0007229	1
Baldspot_OG0010721	1456
ball_OG0001092_OG1	136
bam_OG0005170	7
bap_OG0001358_OG0	1
Bap111_OG0007677	1007
Bap170_OG0000903_OG0	106
Bap55_OG0005900	256
Bap60_OG0008560	852
IMPPP_OG0000305_OG1	3375
barc_OG0010291	603
bark_OG0008784	1789
barr_OG0000425_OG0	164
baz_OG0008596	3544
bb8_OG0005496	6
bbc_OG0007266	2438
CG18067_OG0007098	16195
bbg_OG0010871	845
bbg_OG0010872	1587
BBIP1_OG0004876	189
BBS1_OG0010413	76
BBS4_OG0002785_OG0	203
BBS5_OG0002086	252
BBS8_OG0008755	159
BBS9_OG0006919	405
bbx_OG0008688	6866
bc10_OG0010387_OG0	51
BCAS2_OG0005540	159
bcd_OG0002111_OG0	0
bchs_OG0003722	262
BCL7-like_OG0007566	98
bcn92_OG0007793	404
Bdbt_OG0004400	150
bdg_OG0006805	1245
bdl_OG0003385	3425
Bdp1_OG0009215	355
be_OG0000785	1763
BEAF-32_OG0006164	580
beag_OG0004860	365
beat-Ia_OG0011784	55
beat-Ib_OG0009146	34
beat-Ic_OG0001866_OG0	25
beat-IIa_OG0005482	84
beat-IIb_OG0005481	120
beat-IIIa_OG0009463	83
beat-IIIb_OG0009460	79
beat-IIIc_OG0003687	131
beat-IV_OG0005508	209
beat-Va_OG0005024	15
beat-Vb_OG0005021	36
beat-Vc_OG0001062_OG0	19
beat-VII_OG0011542	86
beat-VII_OG0011544	37
beg_OG0004008	279
bel_OG0001048	3874
Bem46_OG0008920	171
ben_OG0000514_OG0	1726
Best1_OG0002590_OG0	2299
Best2_OG0010251	2316
Best3_OG0009963	1
Best4_OG0000558_OG0	0
Bet1_OG0003845_OG0	423
Bet3_OG0004072	265
beta-PheRS_OG0005298	409
beta-Spec_OG0007697	23058
beta'COP_OG0009212	1382
beta3GalTII_OG0012738	141
beta4GalNAcTA_OG0006521	280
beta4GalNAcTB_OG0002610	181
beta4GalT7_OG0005195	194
betaCOP_OG0008653	2793
betaggt-I_OG0008962	546
betaGlu_OG0002667	103
CG32396_OG0011696	6
Bgb_OG0011276	355
bgcn_OG0001647	208
bgm_OG0009412	709
BHD_OG0010421	214
bi_OG0003201	291
bi_OG0012904	16
BI-1_OG0004087	2395
bib_OG0001843_OG0	8
BicC_OG0009143	12
BicD_OG0009474	2114
CG11873_OG0005086	1407
bif_OG0003277	927
bif_OG0012761	199
BigH1_OG0001085_OG0	1
bigmax_OG0005365	304
Bili_OG0002506_OG0	189
bin_OG0010286	0
Bin1_OG0005423	144
bin3_OG0007310	1926
bip1_OG0010560	118
Bka_OG0009250	40
blanks_OG0011885_OG0	3
Blimp-1_OG0010196	2740
Blm_OG0002608	105
Blos1_OG0006148	209
Blos2_OG0010078	114
Blos3_OG0009918	148
Blos4_OG0010933	55
blot_OG0010924	10977
blow_OG0006726	564
blp_OG0005216	1055
blw_OG0006982	137451
bma_OG0010967	74
Bmcp_OG0010022	369
bmm_OG0010858	2269
bnb_OG0001206_OG1	2417
CG5059_OG0012191	1101
bnk_OG0005787	0
bnl_OG0004512	301
boca_OG0006727	325
bocks_OG0002575_OG0	487
BOD1_OG0005544	2726
boi_OG0007601	286
boi_OG0007603	97
boil_OG0012322	8
bol_OG0011238	6368
boly_OG0007153	4
BomBc1_OG0001623	1872
BomBc2_OG0000769_OG0	931
BomBc3_OG0004769	1187
BomT3_OG0011469	2753
bon_OG0004934	1227
bond_OG0004726	193
bonsai_OG0007008	463
Boot_OG0006400	1
bor_OG0004967	549
bora_OG0003911	0
BORCS5_OG0008208	618
BORCS6_OG0011365	150
BORCS7_OG0007103	72
borr_OG0009292	5
boss_OG0005676	208
botv_OG0006642	385
bou_OG0007819	144
bowl_OG0008785	495
BoYb_OG0000400_OG0	8
br_OG0007659	118
br_OG0011928	5
Br140_OG0001629	924
brat_OG0001919	205
Brca2_OG0000883	294
Brd_OG0010852	0
CG7154_OG0009310	776
Brd8_OG0002488	279
Bre1_OG0010209	827
Brf_OG0005483	200
Brf_OG0005485	54
brk_OG0007975	875
brm_OG0009999	1852
Brms1_OG0008442	961
Bro_OG0011272	0
brp_OG0000499_OG1	1277
l(3)72Ab_OG0009997	1677
bru1_OG0009737	42
bru1_OG0009738	242
bru2_OG0009740	839
bru2_OG0011823	12
bru2_OG0012161	105
bru3_OG0010907	208
bru3_OG0011909	15
Bruce_OG0004896	6604
brun_OG0003663	1169
brv1_OG0000706_OG0	0
brv2_OG0010919	1
brv3_OG0011666	21
BRWD3_OG0005288	2456
brwl_OG0009277	645
bs_OG0003002	555
bs_OG0006897	246
bsf_OG0001906_OG0	0
Bsg_OG0009780	7684
Bsg25D_OG0003412_OG0	1999
bsh_OG0009110	3
bsk_OG0012344	962
bt_OG0000537_OG1	6391
BTBD9_OG0000546_OG0	15
BtbVII_OG0011887	2455
btd_OG0007557	370
Btk29A_OG0001838	618
Btk29A_OG0011763	19
btl_OG0002041	135
btn_OG0004719	16
Btnd_OG0008611	2
btsz_OG0001035_OG1	1860
btsz_OG0004581	10
btv_OG0003692	198
btv_OG0009487	381
btz_OG0005342	1848
Bub1_OG0001806_OG0	717
Bub3_OG0005120	291
BubR1_OG0000657_OG0	51
Buffy_OG0006561	86
bug_OG0006803	388
Bug22_OG0009372	411
BuGZ_OG0008876	1520
CG8270_OG0010257	198
bun_OG0000556	2694
bun_OG0009749	1630
bur_OG0003683_OG0	1264
Burs_OG0001045_OG0	7
bves_OG0007497	234
bves_OG0007499	176
bw_OG0006000	2
bwa_OG0009122	176
bwa_OG0012525	160
Bx_OG0008666	3
Bx_OG0008667	383
Bx42_OG0007682	1317
by_OG0005550	8790
byn_OG0010803	0
bys_OG0007950	237
c-cup_OG0012143	5
c(3)G_OG0001464_OG0	91
c11.1_OG0007569	1783
c12.1_OG0007568	354
c12.2_OG0007567	2473
C15_OG0002126_OG0	19
C1GalTA_OG0009799	467
C3G_OG0007801	4565
C901_OG0008027	6
ca_OG0005700	2702
Ca-alpha1D_OG0009140	10525
Ca-alpha1T_OG0003323	688
Ca-beta_OG0009681	2533
Ca-Ma2d_OG0009139	4082
CaBP1_OG0008860	1259
cac_OG0000605_OG0	368
cact_OG0009392	15486
cactin_OG0003129	616
cad_OG0009437	9
Cad74A_OG0010922	25
Cad86C_OG0002368	1835
Cad87A_OG0001088_OG0	448
Cad89D_OG0001058_OG0	0
Cad96Ca_OG0011497	1394
Cad96Cb_OG0005172	3
Cad99C_OG0005704	1736
CadN_OG0000277_OG1	109
Caf1-105_OG0002830	77
Caf1-180_OG0007408	370
Caf1-55_OG0001036	471
cag_OG0001595_OG0	186
CAH1_OG0009192	1592
CAH13_OG0002843	8
CAH14_OG0002807	1
CAH15_OG0006256	0
CAH16_OG0000498_OG1	2
CAH2_OG0001000_OG0	843
CAH3_OG0003177	410
CAH5_OG0005796	3
CAH7_OG0000840	4837
CAH8_OG0004748	21
CAH9_OG0005622	246
CAHbeta_OG0002334	69
cal1_OG0002556_OG0	0
CalpA_OG0003035	2163
CalpB_OG0010971	1630
CalpC_OG0008186	818
Calr_OG0005564	11025
Cals_OG0013279_OG0	1033
Calx_OG0002139_OG0	0
Calx_OG0004417	4974
Calx_OG0004418	4390
calypso_OG0006121	347
Cam_OG0012053	7798
CaMKI_OG0012767	2696
CaMKII_OG0013280	7287
Camp_OG0005907	424
Camta_OG0006364	1123
Camta_OG0006365	211
can_OG0004061_OG0	4
CanA1_OG0005778	1038
CanB_OG0000231_OG0	191
CanB_OG0000231_OG1	2394
Cand1_OG0009382	1272
CAP_OG0000587_OG0	16710
CAP_OG0012405	4
Cap-D2_OG0005121	90
Cap-D3_OG0009448	291
Cap-G_OG0002924	464
Cap-H2_OG0004906	668
Capa_OG0005712	33
Caper_OG0009347	4548
Capr_OG0010138	1714
caps_OG0010156	1207
caps_OG0010157	1426
capt_OG0009025	5753
capu_OG0000612_OG0	610
car_OG0007437	277
CARPA_OG0007960	23
CARPB_OG0007554	56
CarT_OG0009432	10
cas_OG0004236	0
casp_OG0006502	819
cass_OG0009476	2499
Cat_OG0003869	5552
cathD_OG0002862	6557
cato_OG0006491	0
Catsup_OG0009538	596
caup_OG0009938	202
cav_OG0000654	190
caz_OG0003243_OG0	1281
cbc_OG0007265	417
Cbl_OG0002051_OG0	0
CBP_OG0001721	36
CBP_OG0007971	20
Cbp20_OG0005066	193
Cbp53E_OG0006447	1454
Cbp80_OG0007913	231
Cbp80_OG0007915	268
Cbs_OG0003124	1326
cbs_OG0007263	363
cbt_OG0008760	2511
Cby_OG0004789	58
Cc2d2a_OG0002702	69
CCAP_OG0011467	2
CCAP-R_OG0000870	69
ccb_OG0012089	0
CCDC151_OG0011900	75
CCDC53_OG0009785	200
Ccdc58_OG0010399	87
Ccdc85_OG0008917	261
CCHa1_OG0004530	120
CCHa1-R_OG0006065	53
CCHa2_OG0002186_OG0	164
CCHa2-R_OG0005836	29
Cchl_OG0004776	8523
CCKLR-17D1_OG0003334	6
CCKLR-17D1_OG0008675	46
CCKLR-17D1_OG0011744	20
CCKLR-17D3_OG0008678	57
Ccm3_OG0005250	981
Ccn_OG0010106	351
Ccn_OG0010107	405
Ccn_OG0012179	137
Ccp84Ab_OG0000178_OG0	4
Ccp84Ac_OG0001349_OG0	0
Ccp84Ae_OG0002110_OG0	11
Ccp84Af_OG0000109_OG0	0
Ccp84Af_OG0000109_OG1	1
Ccp84Af_OG0000109_OG2	8
Ccp84Ag_OG0001348_OG0	1
Ccs_OG0006299	393
CCT1_OG0002281_OG0	846
CCT2_OG0003145	1229
CCT3_OG0004995	1381
CCT4_OG0000979	755
CCT5_OG0006600	2609
CCT6_OG0008508	1086
CCT7_OG0004839	392
CCT7_OG0004841	286
CCT8_OG0007117	1332
Ccz1_OG0010481	330
cd_OG0004708	0
CD98hc_OG0001357_OG0	4312
Cda4_OG0008701	231
Cda5_OG0008721	6261
Cda9_OG0002707	21
CDase_OG0005749	1859
cdc14_OG0009306	3103
Cdc16_OG0005493	132
Cdc23_OG0009421	232
Cdc27_OG0010426	1184
Cdc2rk_OG0006290	152
Cdc37_OG0011041	823
Cdc42_OG0008268	648
Cdc45_OG0007388	274
Cdc5_OG0011371	698
CDC50_OG0008483	1255
Cdc6_OG0002054	2
Cdc7_OG0007729	3436
Cdep_OG0002087	1437
Cdep_OG0004159	1014
CdGAPr_OG0009111	1748
cdi_OG0000729	2943
cDIP_OG0004394	248
Cdk1_OG0000555_OG0	0
Cdk12_OG0009875	594
Cdk2_OG0002391	54
CDK2AP1_OG0008015	494
Cdk4_OG0006632	325
Cdk5_OG0002993	386
Cdk5alpha_OG0009389	777
Cdk7_OG0001724	161
Cdk8_OG0010977	93
Cdk9_OG0007009	347
Cdlc2_OG0000234_OG1	1311
cdm_OG0002482	1622
Cds_OG0010549	775
Ced-12_OG0009727	537
ced-6_OG0006366	5105
CenB1A_OG0004675	888
CenG1A_OG0003595_OG0	5170
CenG1A_OG0009182	52
Cenp-C_OG0002322	233
Cep135_OG0009952	240
Cep135_OG0009954	111
cep290_OG0004127	263
Cep89_OG0006812	11
Cep97_OG0008778	389
cer_OG0012078	323
Cerk_OG0004182	2771
cert_OG0011161	1108
Cf2_OG0008971	2385
Cfp1_OG0007571	586
CG5789_OG0004615	356
cg_OG0006533	2894
CG10000_OG0005395	0
CG10005_OG0004963	20
CG10011_OG0005399	1049
CG10013_OG0002410_OG0	0
CG10019_OG0008786	46
CG10026_OG0009081	485
CG10029_OG0004344	0
CG10031_OG0008792	509
CG10035_OG0004420	143
CG10038_OG0001436_OG0	172
CG10041_OG0012259_OG0	0
CG10051_OG0007036	4
CG10053_OG0004336	125
CG10055_OG0004329	800
CG10062_OG0007038	275
CG10063_OG0010284	49
CG10064_OG0010282	11
CG10068_OG0004321	407
CG10073_OG0000065_OG2	1
CG10075_OG0010279	1173
CG10077_OG0010277	14280
CG10082_OG0005964	3890
CG10086_OG0001355	0
CG10089_OG0010567	449
CG10098_OG0004320	460
CG10104_OG0006132	1
CG10116_OG0010569	0
CG10126_OG0005023	1209
CG10132_OG0009091	1572
CG10137_OG0009093	363
CG10139_OG0006151	270
CG10140_OG0010573	51
CG10147_OG0010256	162
CG10151_OG0006160	75
CG10154_OG0010575	0
CG10163_OG0010252	0
CG10164_OG0001489	8
CG10165_OG0011781	79
CG10171_OG0010163	132
CG10175_OG0005507	3269
CG10177_OG0001079_OG0	3
CG10184_OG0005509	179
CG10185_OG0005203	438
CG10189_OG0009087	177
CG10194_OG0009085	194
CG10195_OG0003572	242
CG10205_OG0006168	1485
CG10208_OG0005527	476
CG10209_OG0006169	454
CG10211_OG0009505	1382
CG10222_OG0010165	245
CG10226_OG0010249	1102
CG10237_OG0003462	31795
CG1024_OG0004294	230
CG10252_OG0011517	30
CG10254_OG0002565	842
CG10257_OG0006606	120
CG10264_OG0005208	2
CG10265_OG0006935	103
CG10274_OG0003940	592
CG10280_OG0004257	0
CG10283_OG0001907_OG0	66
CG10286_OG0004292	371
CG10298_OG0004288	0
CG10300_OG0005516	7
CG10301_OG0005515	21
CG10307_OG0005957	7299
CG10311_OG0004972	1126
CG10317_OG0004974	11
CG10321_OG0005965	1633
CG10324_OG0004994	170
CG10332_OG0005992	0
CG10333_OG0009507	789
CG10336_OG0009516	70
CG10337_OG0009096	52
CG10338_OG0009517	218
CG10339_OG0006873	1387
CG10340_OG0001059_OG0	1803
CG10341_OG0009518	155
CG10343_OG0009520	219
CG10344_OG0007020	30
CG10345_OG0002430_OG0	11852
CG10347_OG0000607_OG0	153
CG10348_OG0003704	713
CG10352_OG0008207	57
CG10353_OG0008206	659
CG10357_OG0010470	13
CG10359_OG0010469	437
CG10361_OG0010014	46
CG10362_OG0008202	269
CG10365_OG0005518	1270
CG10366_OG0009102	745
CG10375_OG0005526	567
CG10376_OG0009519	498
CG10383_OG0001909	1573
CG10384_OG0007018	47
CG10405_OG0004983	2
CG10407_OG0005207	14
CG10413_OG0003703_OG0	177
CG10417_OG0013094	784
CG10418_OG0010832	64
CG10425_OG0002500	202
CG10428_OG0001263_OG0	335
CG10431_OG0001914	96
CG10433_OG0006904	2453
CG10435_OG0002296_OG0	507
CG10444_OG0007082	404
CG10445_OG0001356	32
CG10459_OG0001605_OG0	6
CG10462_OG0009105	472
CG10463_OG0009108	167
CG10466_OG0012145	79
CG10467_OG0010233	230
CG10469_OG0010232	128
CG10470_OG0009541	391
CG10472_OG0000811_OG0	121
CG10479_OG0010225	33
CG10481_OG0009114	31
CG10483_OG0010221	428
CG10486_OG0010219	0
CG10492_OG0009544	906
CG10494_OG0006908	147
CG10495_OG0009546	89
CG10505_OG0006927	0
CG10508_OG0010314	896
CG10510_OG0003948	7
CG10513_OG0005163	588
CG10514_OG0005162	305
CG10516_OG0009998	198
CG10527_OG0002810_OG0	501
CG10543_OG0006262	3918
CG10550_OG0000747	2936
CG10555_OG0008527	794
CG10561_OG0009552	2577
CG10565_OG0010321	2543
CG10576_OG0010200	1492
CG10581_OG0010326	0
CG10584_OG0010328	525
CG10587_OG0000094_OG0	0
CG10587_OG0000094_OG1	0
CG10587_OG0000094_OG2	0
CG10589_OG0003950	3
CG10591_OG0010195	0
CG10597_OG0003317	0
CG10598_OG0011740	0
CG10600_OG0009530	2466
CG10602_OG0009532	1871
CG10616_OG0010838	658
CG10621_OG0001911	62
CG10623_OG0001912	751
CG10628_OG0009107	70
CG10631_OG0001241	2813
CG10646_OG0009949	120
CG10654_OG0009947	126
CG10657_OG0009951	94
CG10660_OG0010840	317
CG10663_OG0010839	1146
CG10669_OG0005156	268
CG10674_OG0010603	514
CG10680_OG0003577	2974
CG10681_OG0009950	113
CG10700_OG0011812	0
CG10702_OG0009548	623
CG10710_OG0010908	606
CG10713_OG0010576	81
CG10725_OG0010574	1
CG10730_OG0000951	11
CG10731_OG0006517	221
CG10737_OG0006638	61894
CG10738_OG0010568	43
CG1074_OG0007339	149
CG10747_OG0009127	420
CG10748_OG0011855_OG0	1
CG10749_OG0003913_OG0	0
CG10750_OG0009561	4
CG10752_OG0010150_OG0	0
CG10761_OG0008304	4
CG1077_OG0004263	0
CG10793_OG0003237	25
CG10795_OG0006915	203
CG10799_OG0003081	41
CG10801_OG0012112	7
CG10802_OG0008133	947
CG10803_OG0008134	220
CG10804_OG0008132	360
CG10809_OG0010976	238
CG10814_OG0007257	0
CG10822_OG0007072	0
CG10839_OG0009144	0
CG10841_OG0002198_OG0	15
CG10853_OG0003980_OG0	2
CG10859_OG0009209	8
CG10862_OG0002017_OG1	3225
CG10863_OG0010486	2397
CG10863_OG0012194_OG0	7
CG10864_OG0005043	81
CG10866_OG0010485	256
CG10874_OG0003457	915
CG10877_OG0002385_OG0	2
CG10887_OG0002183_OG0	0
CG10898_OG0002547	277
CG1090_OG0003105_OG0	22
CG10903_OG0002293_OG0	146
CG10904_OG0011634	119
CG10907_OG0001984_OG0	211
CG10909_OG0005022	0
CG10910_OG0006092	1
CG10911_OG0006095	7
CG10912_OG0000471	8
CG10914_OG0006109	110
CG10919_OG0001352	5
CG1092_OG0001161_OG0	216
CG10920_OG0007959	3
CG10927_OG0006710	32
CG10931_OG0006071	1
CG10932_OG0007954	737
CG10934_OG0002756_OG0	0
CG10939_OG0005908	1389
CG10947_OG0009415	5645
CG10948_OG0009927	1138
CG10949_OG0009416	144
CG10950_OG0012279	8
CG10958_OG0001743	256
CG10959_OG0008299	53
CG10962_OG0007748	29
CG10970_OG0003173	4
CG10973_OG0012539	203
CG10979_OG0004244	600
CG10984_OG0009934	419
CG10996_OG0008249	2
CG11000_OG0004245	67
CG11007_OG0003037	202
CG11018_OG0007064	4
CG11029_OG0001270	56
CG1103_OG0003103_OG0	0
CG11030_OG0003728	402
CG11034_OG0001268	167
CG11035_OG0002292_OG0	790
CG11041_OG0001654	86
CG11044_OG0007073	2393
CG1105_OG0004314	999
CG11050_OG0009604	6910
CG11060_OG0006765	28
CG11068_OG0011716	5
CG11069_OG0004655	162
CG11076_OG0001759	477
CG11077_OG0000549_OG0	88
CG11085_OG0008456	0
CG11089_OG0004653	244
CG11095_OG0003249	367
CG11099_OG0007074	927
CG11103_OG0003250	153
CG11106_OG0012330	4
CG11109_OG0001964	113
CG11110_OG0006619	345
CG11123_OG0006752	201
CG11125_OG0006747	222
CG11127_OG0006744	287
CG1113_OG0004171	20
CG11131_OG0001957_OG0	2
CG11134_OG0003251	115
CG11141_OG0006745	616
CG11145_OG0006754	1
CG11147_OG0003729	17589
CG11149_OG0003730	2
CG11151_OG0008256	2846
CG11159_OG0006283	0
CG1116_OG0004164	564
CG11162_OG0008263	1
CG11168_OG0004657	1169
CG11170_OG0006462	53
CG11178_OG0003327	343
CG11180_OG0006625	326
CG11191_OG0007189	1227
CG11192_OG0007095	0
CG11200_OG0007088	487
CG11211_OG0012938	5
CG11226_OG0012166_OG0	3
CG11227_OG0007505	0
CG1124_OG0002090	346
CG11241_OG0003815_OG0	41
CG11247_OG0009861	301
CG11248_OG0003830_OG0	168
CG11249_OG0009864	0
CG11251_OG0001998	1
CG11257_OG0007039	222
CG11263_OG0001789	35
CG11267_OG0011856	462
CG11269_OG0006458	0
CG11275_OG0002906	649
CG11279_OG0003924_OG0	0
CG11286_OG0004361	0
CG1129_OG0002085	351
CG11291_OG0003029	3
CG11294_OG0007761	3
CG11298_OG0007031	1
CG11309_OG0010303	631
CG11317_OG0012026	286
CG11318_OG0000756	2
CG11319_OG0009603	593
CG11327_OG0009628	31
CG11333_OG0002657_OG0	2
CG11334_OG0005804	1484
CG11342_OG0011920	34
CG11345_OG0011138	0
CG11349_OG0011131	0
CG11353_OG0011127	24
CG11356_OG0008477	8
CG11357_OG0011126	433
CG1136_OG0010499	2045
CG11367_OG0000806_OG0	87
CG11369_OG0011699	6
CG1137_OG0004303	22
CG11370_OG0003817_OG0	15
CG11377_OG0008723	290
CG11378_OG0007395	342
CG11379_OG0007397	0
CG11380_OG0007400	59
CG11381_OG0007402	0
CG11382_OG0007404	52
CG11384_OG0007396	2
CG1139_OG0004077	0
CG11391_OG0001026_OG0	15
CG11396_OG0010345	271
CG11398_OG0007405	67
CG11403_OG0007406	54
CG11404_OG0012169	1
CG11406_OG0006889	0
CG11409_OG0007766	73
CG11413_OG0011575	704
CG11414_OG0006019	2477
CG11417_OG0007590	325
CG1142_OG0012974	156
CG11425_OG0009823	615
CG11426_OG0009824	269
CG1143_OG0011104	3442
CG11436_OG0003200	119
CG11437_OG0009825	16
CG11438_OG0009826	50
CG11447_OG0004515	214
CG11449_OG0000981_OG1	0
CG11453_OG0001027_OG0	915
CG11454_OG0001792	239
CG11456_OG0003951	149
CG11459_OG0000135_OG1	4
CG1146_OG0011093	7372
CG11470_OG0000857	0
CG11474_OG0005934	1085
CG11475_OG0005935	17
CG11498_OG0001515	40
CG11504_OG0002630	679
CG11523_OG0009832	268
CG11529_OG0010828	93
CG11537_OG0010640	1209
CG11550_OG0002660	226
CG11560_OG0010817	129
CG11562_OG0008742	147
CG11563_OG0002662	107
CG11566_OG0007496	18
CG11570_OG0004027	0
CG11581_OG0008240	0
CG11583_OG0010538	257
CG11584_OG0008239	0
CG11585_OG0012335	0
CG11586_OG0010534	317
CG11590_OG0001741	195
CG11593_OG0010497	486
CG11594_OG0010492	367
CG11596_OG0007629	648
CG11601_OG0008739	155
CG11608_OG0000142_OG0	1
CG1161_OG0004180	1954
CG11617_OG0008731	754
CG11619_OG0003864_OG0	13
CG11626_OG0011450	4
CG11629_OG0003739	2
CG11630_OG0009580	13
CG11634_OG0009583	0
CG11635_OG0007156	19
CG11638_OG0007387	500
CG11655_OG0001745_OG0	601
CG11656_OG0005013	13
CG11658_OG0010025	743
CG11663_OG0012087	2
CG11664_OG0011395	0
CG11666_OG0012316	0
CG11668_OG0002452	134
CG11670_OG0005008	2
CG11672_OG0004805	10
CG11674_OG0008231	47
CG11679_OG0008511	166
CG11686_OG0002448_OG0	610
CG11693_OG0004810	2
CG11694_OG0000225_OG0	1
CG11694_OG0000225_OG1	3
CG11695_OG0007879	313
CG11696_OG0007880	303
CG11698_OG0002319_OG0	2
CG11699_OG0007882	936
CG11703_OG0002165_OG0	3
CG11710_OG0001691_OG0	459
CG1172_OG0004189	390
CG11722_OG0001391	422
CG11723_OG0003571	311
CG11726_OG0010048	1
CG11737_OG0001419_OG0	1590
CG11741_OG0001420_OG0	1
CG11752_OG0007995	4505
CG11755_OG0000851	97
CG11756_OG0007997	12
CG11760_OG0004826	447
CG11768_OG0004832	303
CG11771_OG0005200	1423
CG11777_OG0006309	71
CG11779_OG0004481	942
CG11786_OG0012799	22
CG11788_OG0007083	124
CG11790_OG0005187	586
CG11791_OG0012008	3746
CG11807_OG0003009_OG0	549
CG11808_OG0006841	92
CG11811_OG0004058	272
CG11816_OG0008636	0
CG11835_OG0000264_OG0	3605
CG11835_OG0000264_OG1	11851
CG11837_OG0005082	106
CG11841_OG0005083	1537
CG11842_OG0000856_OG1	99
CG11843_OG0011490	79
CG11852_OG0002502_OG0	97
CG11854_OG0005171	22
CG11857_OG0005167	780
CG11858_OG0005166	234
CG11878_OG0000055_OG0	5
CG11878_OG0000055_OG1	61
CG11878_OG0000055_OG2	9
CG11882_OG0005094	84
CG11883_OG0006313	1789
CG11885_OG0003355	91
CG11892_OG0005161	163
CG11893_OG0000039_OG2	106
CG11899_OG0005100	382
CG11902_OG0005155	233
CG11906_OG0001618	301
CG11911_OG0008747	0
CG11912_OG0008746	0
CG11920_OG0005183	115
CG11927_OG0003556	642
CG11929_OG0011773	2
CG11961_OG0001155_OG0	490
CG11964_OG0004848	178
CG11970_OG0004849	856
CG11975_OG0004850	590
CG11977_OG0012457_OG0	0
CG11980_OG0002337	110
CG11983_OG0004852	15
CG11986_OG0004855	37
CG11997_OG0004862	0
CG11999_OG0004179	319
CG12003_OG0004112	1
CG12004_OG0011286	1672
CG12009_OG0010662	0
CG12010_OG0010671	78
CG12011_OG0011025	3
CG12012_OG0010672	133
CG12016_OG0010666	485
CG12017_OG0010661	10
CG12020_OG0011042	5
CG12024_OG0011050	819
CG12025_OG0011053	913
CG12035_OG0011029	3
CG12038_OG0011331	120
CG12054_OG0000497	1481
CG12056_OG0003138	249
CG12057_OG0003139	6
CG12061_OG0000938_OG0	1
CG12065_OG0007412	2710
CG12069_OG0001519	6
CG12071_OG0011553	116
CG12071_OG0013484	163
CG12075_OG0007754	2967
CG1208_OG0004248	1272
CG12081_OG0007411	395
CG12084_OG0011296	2914
CG12091_OG0011293	4358
CG12093_OG0011111	672
CG12096_OG0008559	386
CG12099_OG0011289	5565
CG12104_OG0011284	154
CG12105_OG0004111	1582
CG12106_OG0007586	76
CG12107_OG0006719	150
CG12111_OG0007413	3
CG12112_OG0012598_OG0	34
CG12115_OG0007587	0
CG12116_OG0008625	673
CG12118_OG0007585	1796
CG12121_OG0007579	1146
CG12123_OG0003325	114
CG12128_OG0002879	259
CG12129_OG0002878	225
CG1213_OG0002105	177
CG12134_OG0006319	68
CG12147_OG0004192	4
CG12155_OG0003210	575
CG12159_OG0002860	255
CG12164_OG0006760	9
CG12170_OG0002098	674
CG12171_OG0004222	335
CG12173_OG0004172	77
CG12177_OG0008262	1121
CG1218_OG0002103	123
CG12182_OG0011099	143
CG12194_OG0008975	268
CG12204_OG0001687	117
CG12206_OG0008131	49
CG12209_OG0002818	4
CG12213_OG0002418	704
CG12219_OG0007713	385
CG12224_OG0000651_OG1	33
CG12231_OG0003119	1
CG12236_OG0008414	376
CG12237_OG0007424	647
CG12239_OG0001754	2390
CG12241_OG0001396	370
CG12253_OG0011818	68
CG12256_OG0004947	135
CG12259_OG0005539	518
CG12268_OG0005336	584
CG1227_OG0004337	133
CG12278_OG0004413	1
CG12279_OG0004445	139
CG12288_OG0009457	42
CG12289_OG0010046	2
CG12290_OG0002618	1391
CG12299_OG0009634	426
CG12301_OG0001981	157
CG12307_OG0009694	7
CG1231_OG0011372	7
CG12316_OG0009955	669
CG12320_OG0005053	52
CG12321_OG0001064_OG0	429
CG12325_OG0002854	211
CG1233_OG0011370	1010
CG1234_OG0004335	226
CG12341_OG0002848	186
CG12343_OG0002853	519
CG12344_OG0002855	1385
CG12355_OG0012373	126
CG1236_OG0002100	158
CG12362_OG0000821_OG0	7
CG12374_OG0007223	105
CG12375_OG0009777	557
CG12379_OG0008514	53
CG12384_OG0006229	1027
CG1239_OG0004237	46
CG12395_OG0001736	5
CG12398_OG0008359	11
CG12402_OG0002224_OG0	19
CG12420_OG0002594_OG0	7
CG12426_OG0005340	1
CG12438_OG0003802	1
CG12439_OG0009296	0
CG12446_OG0001786_OG0	6
CG12448_OG0009145	0
CG1246_OG0011105	13
CG12464_OG0011955	0
CG12470_OG0007846	13
CG12479_OG0008243	0
CG12480_OG0008242	0
CG12481_OG0008237	1
CG12490_OG0000233_OG1	0
CG12496_OG0007599	0
CG12498_OG0008105	3
CG12499_OG0002285_OG0	293
CG12502_OG0011339	52
CG12507_OG0008176	0
CG12511_OG0009568	2
CG12516_OG0005410	2
CG12517_OG0009649	0
CG12520_OG0010149	18
CG12521_OG0012944	0
CG12531_OG0008272	211
CG12535_OG0008128	1
CG12539_OG0008363	1
CG12540_OG0008220	1
CG12541_OG0007825	316
CG12560_OG0012234	250
CG12567_OG0012740	1212
CG12576_OG0001784_OG0	2014
CG12581_OG0001679_OG0	3203
CG12589_OG0011424	1
CG12590_OG0011977	2
CG12594_OG0005596	94
CG12607_OG0011139	3
CG12609_OG0008677	0
CG12617_OG0003653	5
CG12620_OG0009462	3
CG12637_OG0008050	0
CG12643_OG0007518	59
CG1265_OG0010531	3852
CG12655_OG0000445_OG2	602
CG12659_OG0007410	30
CG12661_OG0007749	0
CG12662_OG0007747	1
CG12672_OG0007868	109
CG12674_OG0003570	0
CG12679_OG0001731_OG0	7
CG12680_OG0001718	1
CG12682_OG0012323	0
CG12691_OG0007931	3
CG12692_OG0000634_OG0	3
CG12693_OG0012106	1
CG12698_OG0008169	3
CG12699_OG0000230_OG1	39
CG12702_OG0001192	30
CG12708_OG0000271_OG0	5
CG12708_OG0000271_OG0.2	18
CG1271_OG0010635	358
CG12713_OG0003881_OG0	20
CG12716_OG0008438	0
CG12723_OG0008557	0
CG12728_OG0000928_OG0	25
CG12729_OG0011725	5
CG1273_OG0010536	18
CG12730_OG0007375	142
CG12744_OG0000893	48
CG12746_OG0004208	2496
CG1275_OG0011072	739
CG12768_OG0001283_OG0	197
CG12769_OG0007187	211
CG12773_OG0003140	444
CG12782_OG0012281	1
CG12783_OG0000743_OG0	0
CG12784_OG0005236	0
CG12795_OG0008825	256
CG12811_OG0002240	134
CG12817_OG0002595_OG0	26
CG12818_OG0004897	105
CG12822_OG0001599	1112
CG12825_OG0001130_OG1	97
CG12826_OG0002951	22
CG12828_OG0011622	0
CG12831_OG0011623_OG0	2
CG12836_OG0002963_OG0	56
CG12848_OG0006045	344
CG12849_OG0011577	1
CG12851_OG0005862	338
CG12857_OG0006163	8
CG12860_OG0006154	30
CG12861_OG0006153	17
CG12862_OG0011585_OG0	1
CG12863_OG0011584	87
CG12866_OG0002772	1
CG12868_OG0001564	308
CG12869_OG0006145	21
CG12869_OG0006146	7
CG12877_OG0001472_OG0	792
CG1288_OG0001350	15
CG12880_OG0005345	6
CG12883_OG0001474	60
CG12885_OG0001477	590
CG12895_OG0006308	887
CG12909_OG0002821	86
CG12910_OG0006305	34
CG12911_OG0006304	1
CG12914_OG0002819	0
CG12917_OG0002815	1
CG12920_OG0006291	4
CG12926_OG0006349	138
CG12929_OG0006357	58
CG12934_OG0006315	2
CG12935_OG0002846	62
CG12942_OG0001596_OG0	106
CG12945_OG0004570	573
CG12947_OG0004568	58
CG12948_OG0004558	141
CG12963_OG0001641_OG0	0
CG12964_OG0002996_OG0	0
CG12970_OG0006808	0
CG12971_OG0010294	10
CG12974_OG0010307	24
CG12983_OG0010332	6
CG12984_OG0003949	0
CG12985_OG0000915	5
CG12986_OG0011685	0
CG1299_OG0000523_OG0	3748
CG12990_OG0007696	20
CG12991_OG0007703	1794
CG12992_OG0011688	44
CG12994_OG0007707	9
CG12995_OG0008599	0
CG12998_OG0011739	6
CG13000_OG0011738	0
CG13001_OG0008580	215
CG13002_OG0008577	401
CG13003_OG0008572	6042
CG13004_OG0008570	224
CG13005_OG0008567	72
CG13008_OG0008305	3
CG13010_OG0003260	8
CG13012_OG0008317	689
CG13014_OG0008547	299
CG13016_OG0006536	111
CG13018_OG0006537	174
CG13021_OG0003241	1
CG13022_OG0010698	41
CG13023_OG0010699	10
CG13024_OG0010708	311
CG13026_OG0010716	477
CG13028_OG0004010	0
CG13031_OG0012200	213
CG13032_OG0004014_OG0	8
CG13033_OG0010736	1
CG13038_OG0010761	1
CG13039_OG0010762	0
CG1304_OG0000265_OG0	0
CG1304_OG0000265_OG1	1
CG13040_OG0010763	0
CG13041_OG0000280_OG0	21
CG13041_OG0000280_OG0.2	14
CG13042_OG0010767	14
CG13043_OG0000281_OG0	0
CG13043_OG0000281_OG1	0
CG13044_OG0010768	4
CG13045_OG0000814	0
CG13046_OG0010771	3
CG13047_OG0010772	2
CG13048_OG0010773	10
CG13049_OG0010774	67
CG13051_OG0011898	5
CG13053_OG0010778	0
CG13054_OG0010779	3
CG13055_OG0010780	46
CG13056_OG0010757	10
CG13058_OG0004021	0
CG13059_OG0010764	0
CG13062_OG0010766	46
CG13064_OG0010775	0
CG13065_OG0010776	13
CG13066_OG0012201	0
CG13068_OG0002030_OG1	3
CG13069_OG0004022	5
CG1307_OG0004308	463
CG13070_OG0012202	0
CG13071_OG0011899	0
CG13073_OG0012731_OG0	7
CG13074_OG0010797	21
CG13075_OG0000216_OG0	0
CG13075_OG0000216_OG1	3
CG13077_OG0009097	13
CG13078_OG0003575_OG0	0
CG13081_OG0003574	0
CG13082_OG0009094	37
CG13083_OG0009084	1
CG13084_OG0009083	0
CG13085_OG0001922	19
CG13086_OG0003709	35
CG13088_OG0001266	74
CG1309_OG0010533	1019
CG13096_OG0003720	246
CG13097_OG0001923	253
CG13101_OG0009304	428
CG13102_OG0009298	0
CG13108_OG0009295	27
CG13110_OG0011792	0
CG13113_OG0001247_OG0	0
CG13114_OG0009279	0
CG13116_OG0001878	782
CG13123_OG0001877	26
CG13124_OG0003502	18143
CG13126_OG0003515	90
CG13127_OG0001844	2
CG13131_OG0000790_OG0	26
CG13133_OG0003525	1809
CG1314_OG0011674	6
CG13144_OG0009363	216
CG13148_OG0007214	21
CG13151_OG0006215	112
CG13154_OG0006206	2
CG13155_OG0006196	0
CG13157_OG0002779	0
CG1316_OG0000430_OG0	910
CG13168_OG0006184	17
CG1317_OG0011084	3336
CG13170_OG0006182	0
CG13171_OG0006180	0
CG13177_OG0012831	2975
CG13185_OG0002928	476
CG13186_OG0006594	1
CG13192_OG0006567	187
CG13193_OG0006565	0
CG13196_OG0006560	2
CG13197_OG0006563	432
CG13202_OG0001123_OG0	23
CG13203_OG0006235	214
CG13204_OG0006233	409
CG13215_OG0002793_OG0	2
CG13216_OG0001568_OG0	0
CG13218_OG0002791_OG0	0
CG13220_OG0001573_OG0	1569
CG13223_OG0001571_OG0	1
CG13226_OG0002794_OG0	56
CG13227_OG0006218_OG0	0
CG13228_OG0011587_OG0	0
CG13229_OG0002786_OG0	29
CG13229_OG0002787_OG0	778
CG13231_OG0006217	0
CG13239_OG0009815	1
CG1324_OG0007509	22
CG13243_OG0009147	6
CG13247_OG0010378	43
CG13248_OG0010371	185
CG13250_OG0011870	28
CG13251_OG0010355	92
CG13252_OG0003952	514
CG13258_OG0009399	40
CG13272_OG0008882	2
CG13280_OG0008881	7
CG13282_OG0008887	2
CG13285_OG0010583	122
CG13287_OG0010216	7
CG13288_OG0010220	1
CG13293_OG0003937	128
CG13295_OG0010231	864
CG13297_OG0010242	0
CG13299_OG0011864	0
CG13300_OG0003943	45
CG13305_OG0011196	18
CG13306_OG0011204	308
CG13308_OG0004102	0
CG13309_OG0011211	8
CG13310_OG0011207	0
CG13312_OG0011210	0
CG13313_OG0004105_OG0	0
CG13314_OG0011224	7
CG13315_OG0011237	583
CG13318_OG0004834	61
CG13319_OG0006667	281
CG13321_OG0006673	6
CG13326_OG0006545	5
CG13330_OG0007271	1
CG13331_OG0007273	15
CG13332_OG0007274	93
CG13334_OG0007281	0
CG13337_OG0011662	26
CG13339_OG0007296	202
CG13344_OG0007304	223
CG13358_OG0007351	21
CG13359_OG0012499	10
CG13360_OG0010145	410
CG13361_OG0003189	7
CG13362_OG0007862	8
CG13364_OG0001174_OG0	1
CG13365_OG0007831	725
CG13367_OG0003188_OG0	308
CG13369_OG0003181	1006
CG13375_OG0007847	32
CG13377_OG0007849	157
CG13380_OG0010135	1
CG13384_OG0003473	602
CG13385_OG0012520	1
CG13386_OG0003471	0
CG1339_OG0006721	3
CG13390_OG0003479	248
CG13392_OG0003476	106
CG13397_OG0003469	74
CG13398_OG0003468	189
CG13403_OG0008236	6
CG13404_OG0008224	107
CG13405_OG0011376	1
CG13407_OG0004768	1
CG13408_OG0004770	27
CG13409_OG0004775	141
CG13423_OG0007099	7
CG13426_OG0011654	0
CG13427_OG0003049	126
CG13428_OG0007100	134422
CG13430_OG0001658	184
CG13436_OG0006622	34
CG13437_OG0006285	76
CG13438_OG0006243	0
CG1344_OG0012226	211
CG13442_OG0006244	5
CG13443_OG0006248	0
CG13445_OG0003880	0
CG13449_OG0009980	19
CG13454_OG0003875_OG0	0
CG13455_OG0009966	3
CG13457_OG0001288	4
CG13458_OG0004037	2099
CG13460_OG0010841	0
CG13465_OG0000343_OG0	0
CG13471_OG0004048	11
CG13473_OG0010860	3
CG13474_OG0004049	0
CG13476_OG0012898	3
CG13481_OG0000339_OG0	2
CG13481_OG0000339_OG1	0
CG13484_OG0010886	113
CG13488_OG0001544_OG1	1
CG13492_OG0005946	0
CG13501_OG0005936	18
CG13502_OG0005931	141
CG13502_OG0012991	24
CG13506_OG0007028	4887
CG13510_OG0006998	41
CG13511_OG0006997	13
CG13516_OG0006995	229
CG13526_OG0006986	1
CG13527_OG0006984	0
CG13531_OG0006978	533
CG13532_OG0006975	63
CG13538_OG0005981	0
CG13539_OG0012044	2
CG1354_OG0007555	1138
CG13541_OG0012280	0
CG13544_OG0005976	5
CG13545_OG0012580	0
CG13551_OG0000540_OG1	87
CG13551_OG0012048	695
CG13557_OG0012477	0
CG13558_OG0001556	1
CG13559_OG0012047	12
CG13561_OG0011643	10
CG13562_OG0011631	21
CG13575_OG0006892	7
CG13577_OG0001150_OG0	2
CG13578_OG0006898	251
CG13579_OG0006013	54
CG1358_OG0006724	421
CG13581_OG0002746	5
CG13585_OG0011574	1142
CG13587_OG0006025	3
CG13594_OG0006033	238
CG13599_OG0005537	1
CG1360_OG0006725	17
CG13601_OG0005534	357
CG13603_OG0005332	576
CG13605_OG0005319	382
CG13606_OG0005306	79
CG13607_OG0005318	242
CG13609_OG0012982	7
CG13613_OG0005278	0
CG13614_OG0002525_OG0	0
CG13615_OG0002524	0
CG13616_OG0005272	21
CG13618_OG0005267	24
CG13622_OG0005268	9
CG13623_OG0005265	396
CG13625_OG0004618	486
CG13627_OG0004629	81
CG13630_OG0004630	733
CG13631_OG0004635	526
CG13634_OG0004637	0
CG13641_OG0004650	37
CG13643_OG0002274	63
CG13653_OG0002504	0
CG13654_OG0005174	124
CG13663_OG0011496	145
CG13667_OG0004090_OG0	118
CG13670_OG0011168	0
CG13671_OG0004086_OG0	148
CG13675_OG0000560_OG2	6
CG13676_OG0003984	159
CG13678_OG0000129_OG3	9
CG1368_OG0008241	2
CG13685_OG0010463	56
CG13689_OG0008772	21
CG13690_OG0008752	1
CG13692_OG0008754	11
CG13698_OG0010125	525
CG13699_OG0003907_OG0	2
CG13705_OG0010610	18
CG13707_OG0010613	75
CG13708_OG0010614	83
CG1371_OG0006292	787
CG13711_OG0010618	0
CG13712_OG0010619	0
CG13713_OG0010620	0
CG13716_OG0010627	4
CG13720_OG0004084	1
CG13721_OG0012208	5
CG13722_OG0011130	386
CG13723_OG0010915	0
CG13724_OG0010917	0
CG13725_OG0010918	3
CG13727_OG0004055	0
CG13728_OG0010923	1
CG13731_OG0011910	2
CG13733_OG0010089	7
CG13738_OG0011907	10
CG13739_OG0002891	66
CG13743_OG0006405	276
CG13744_OG0006409	1
CG13747_OG0006408	2
CG13748_OG0006626	4
CG13751_OG0001660_OG0	286
CG13760_OG0007606	354
CG13766_OG0009602	151
CG13771_OG0009612	2
CG13775_OG0003750_OG0	0
CG13784_OG0000956_OG0	389
CG13786_OG0003631	2
CG13796_OG0001883_OG0	1064
CG13801_OG0000219_OG0	7
CG13801_OG0000219_OG1	0
CG13806_OG0011077	0
CG13807_OG0011075	119
CG13810_OG0011066	2
CG13813_OG0010189	47
CG13829_OG0011464	3
CG13833_OG0004687	11938
CG13837_OG0002276	0
CG13838_OG0011993	0
CG13841_OG0004694	325
CG13842_OG0004706	69
CG13847_OG0004737	5
CG13850_OG0004743	867
CG13855_OG0004744	86
CG13856_OG0004745	126
CG13857_OG0004746	14
CG13862_OG0004760	0
CG13868_OG0007089	15976
CG13868_OG0013578	2959
CG13869_OG0007075	2
CG1387_OG0008528	12
CG13870_OG0007093	241
CG13871_OG0003047	2
CG13872_OG0007071	3
CG13875_OG0011381	95
CG13876_OG0001334_OG0	112
CG13877_OG0011937	190
CG13884_OG0000403_OG0	3
CG13887_OG0011343	2408
CG13891_OG0002060	4
CG13893_OG0011360	1524
CG13894_OG0004129	77
CG13895_OG0004128	325
CG13901_OG0011344	152
CG13907_OG0011337	4924
CG13912_OG0011325	49
CG13917_OG0011285	7366
CG13919_OG0011274	57
CG13920_OG0011271	4040
CG13921_OG0011032	90
CG13924_OG0011054	71
CG13926_OG0011282	249
CG13928_OG0011279	1029
CG13930_OG0011024	25
CG13931_OG0004073	111
CG13933_OG0011036	1072
CG13937_OG0011056	3083
CG13949_OG0003375	37
CG13950_OG0003376	31
CG13954_OG0006374	157
CG13955_OG0002890_OG0	3
CG13962_OG0012240	0
CG13970_OG0009133_OG0	0
CG13972_OG0005361	12
CG13983_OG0002696	0
CG13991_OG0000661_OG1	4
CG13992_OG0002070_OG0	16
CG13994_OG0011942	232
CG13995_OG0000538_OG0	118
CG13999_OG0000662_OG0	65
CG14005_OG0001926	188
CG14006_OG0001927	0
CG14007_OG0009567	80
CG14011_OG0003731	5
CG14013_OG0003734	3
CG14014_OG0009443	0
CG14015_OG0009446	253
CG14017_OG0003733	0
CG14020_OG0003686	57
CG14022_OG0008831	960
CG14024_OG0003410_OG0	45
CG14034_OG0008836	7
CG14036_OG0008842	2
CG14042_OG0001816	120
CG14043_OG0003425	452
CG14044_OG0008964	80
CG14050_OG0000684	4
CG14052_OG0007777	5
CG14053_OG0012099	1
[truncated: 9,910 more rows]
