# Supplementary material for: Evolution of chemosensory tissues and cells across ecologically diverse Drosophilids
Source: Nat Commun. 2024 Feb 5;15:1047. doi: 10.1038/s41467-023-44558-4 (PMC10844241; doi:10.1038/s41467-023-44558-4)
Supplement: Supplementary file 18 — Supplementary Data 15 [file 41467_2023_44558_MOESM18_ESM.zip › all_count_tables_renamed/SUZF11LA_counts_trim_genes_FBids_1_1_sorted.txt]

128up_OG0006588	2138
14-3-3epsilon_OG0002478	22365
14-3-3epsilon_OG0001126_OG1	25095
140up_OG0004534	283
18w_OG0003044	4032
26-29-p_OG0010897	12431
2mit_OG0000576_OG0	172
5-HT1A_OG0006644	116
5-HT1B_OG0006647	48
5-HT2A_OG0000287_OG0	0
5-HT2B_OG0011472	19
5-HT7_OG0005777	74
5PtaseI_OG0005188	608
7B2_OG0004187	644
a_OG0006460	905
a10_OG0010691	6
a5_OG0009037	4
a6_OG0007651	627
AANATL2_OG0003640	326
AANATL4_OG0000091_OG1	0
AANATL7_OG0007605	25
Aasdh_OG0001831	228
Aatf_OG0001947	592
aay_OG0011265	510
ab_OG0009683	2162
ab_OG0009684	1263
ABCB7_OG0011281	1792
Pmp70_OG0003257	1769
Abd-B_OG0005000	26
Abi_OG0002227_OG0	961
Abl_OG0010722	4775
abo_OG0009656	613
Abp1_OG0010565	1583
abs_OG0003097	1364
ac_OG0007843	69
Ac13E_OG0008321	883
Ac3_OG0009573	197
Ac78C_OG0010320	309
Acam_OG0000252_OG0	0
Acam_OG0000252_OG1	0
Acam_OG0005131	0
CG9149_OG0011313	1449
Acbp1_OG0009246	918
Acbp2_OG0010415	1700
Acbp4_OG0000311_OG0	1593
Acbp4_OG0000311_OG1	0
Acbp6_OG0010414	790
ACC_OG0007193	7717
AcCoAS_OG0000812	3771
Ace_OG0000652_OG0	29
Acer_OG0000953_OG0	2901
Acer_OG0003808	1524
Acf_OG0002671	4010
Achl_OG0002770	83
acj6_OG0008333	11
acj6_OG0008334	46
Ack_OG0010507	1579
Ack-like_OG0006546	3250
Acn_OG0009540	6636
CG5009_OG0006075	1962
Acox57D-d_OG0006913	320
Acox57D-p_OG0001151	443
Acp1_OG0009317	970
Acp32CD_OG0009664	13
Acp65Aa_OG0003939	1
Acph-1_OG0001513	950
CG12512_OG0008829	1236
CG18155_OG0007972	76
Acsl_OG0007133	5444
Act42A_OG0000022_OG0	4
Act42A_OG0000022_OG1	45
Act42A_OG0000022_OG3	680869
Act42A_OG0000022_OG4	31080
Act42A_OG0000022_OG5	2953
Actn_OG0003148_OG0	70187
Actn3_OG0011403_OG0	0
ACXB_OG0000046_OG0	0
ACXB_OG0000046_OG1	0
ACXB_OG0000046_OG2	2
ACXB_OG0000046_OG2.2	0
ACXD_OG0004078_OG0	19
Acyp_OG0009408	0
Acyp2_OG0011498	138
Ada_OG0002342	72
Ada1-2_OG0003777_OG0	235
Ada2a_OG0005051	190
Ada2b_OG0004799	510
Ada3_OG0007872	810
AdamTS-A_OG0005247	1630
AdamTS-A_OG0012010	96
AdamTS-B_OG0008089	1394
Adar_OG0007649	1382
Adat1_OG0003596	92
Adck1_OG0006032	551
Adck5_OG0010063	329
ADD1_OG0006579	2283
Adf1_OG0001636_OG0	465
Adgf-A_OG0001991_OG0	2
Adgf-A_OG0003900	490
Adgf-A2_OG0010109	6
Adgf-B_OG0010108	1
Adgf-C_OG0001030_OG0	25
Adgf-D_OG0002208_OG0	126
Adgf-E_OG0006152	0
Adh_OG0003395_OG0	35
Adi1_OG0010940	582
AdipoR_OG0004727	3999
CG3809_OG0004951	0
AdenoK_OG0003918_OG0	1576
Ady43A_OG0002958	488
AdoR_OG0005733	78
adp_OG0006108	568
AdSS_OG0000854_OG0	8
Aduk_OG0004873	871
Ae2_OG0010984	1842
CG6512_OG0010913	3210
aft_OG0006080	1318
Afti_OG0005567	615
Ag5r_OG0008212	4004
Ag5r2_OG0008213	8
AGBE_OG0007237	3715
AgmNAT_OG0001753	162
ago_OG0010530	4024
AGO1_OG0007307	4502
AGO2_OG0000119_OG0	89
Agpat1_OG0008448	519
Agpat2_OG0003465	75
Agpat3_OG0004018	3314
Agpat4_OG0004019_OG0	94
ADPS_OG0002932	341
agt_OG0001016_OG0	181
Spat_OG0007723	883
Ahcy_OG0001195_OG0	7025
AhcyL1_OG0011110	2507
AIF_OG0001225	1301
AIMP1_OG0007108	1563
AIMP2_OG0009977	1478
AIMP3_OG0005998	935
Adk1_OG0010829	1533
Adk3_OG0005467	463
Ak6_OG0007201	256
Akap200_OG0000367_OG0	9187
Akh_OG0010512	241
AkhR_OG0009627	49
akirin_OG0010441	3803
Akr1B_OG0001292	6453
Akt1_OG0005415	4187
al_OG0008749	608
Aladin_OG0007570	1065
AlaRS_OG0003477	8158
AlaRS-m_OG0010596	1060
Alas_OG0006853	2516
alc_OG0006389	1623
Ald1_OG0005647	135483
Ald2_OG0005645	3
Aldh_OG0003615	11851
Aldh-III_OG0006742	6142
Aldh7A1_OG0003841_OG0	710
Alg-2_OG0001588_OG0	1826
Alg1_OG0002607_OG0	743
Alg10_OG0000709_OG0	789
Alg11_OG0012170	1397
CG8412_OG0004562	2430
Alg14_OG0001194_OG0	420
Alg2_OG0010641	1410
Alg3_OG0003012	105
Alg3_OG0006966	692
CG5287_OG0001281	363
CG5287_OG0003790	540
Alg9_OG0005173	1420
Alh_OG0004317	1178
Alh_OG0004319	850
Alh_OG0011430	201
alien_OG0009301	1741
ALiX_OG0005343	1060
Alk_OG0006414	1868
CG12179_OG0001176_OG0	567
Alp1_OG0010289	2327
Alp10_OG0010194	102
Alp11_OG0008522	1
Alp12_OG0003717	344
Alp13_OG0001034	17
Alp2_OG0000261_OG0	0
Alp2_OG0000261_OG1	1
Alp4_OG0005779	127
Alp6_OG0006360	3
Alp7_OG0003030	0
Alp9_OG0003931	94
alph_OG0000083_OG0	1
alph_OG0005113	3053
alpha-Catr_OG0006852	270
alpha-Est1_OG0004357	274
alpha-Est10_OG0004350	339
alpha-Est2_OG0000314	235
alpha-Est3_OG0004356	117
alpha-Est6_OG0004354	1
alpha-Est7_OG0001351	6751
alpha-Est8_OG0004352	224
alpha-Est9_OG0004351	780
alpha-Man-Ia_OG0003130	460
alpha-Man-Ia_OG0003131	20
alpha-Man-Ia_OG0001168	623
alpha-Man-Ib_OG0005087	1340
alpha-Man-Ic_OG0011549	175
alpha-Man-IIa_OG0004878	3327
alpha-Man-IIb_OG0005229	761
alpha-PheRS_OG0008296	2326
alpha-Spec_OG0011040	33185
alpha4GT1_OG0000948	418
alphaCOP_OG0011275	7030
alphaSnap_OG0010384	1966
alphaTub67C_OG0010998	1
Alr_OG0008278	550
alrm_OG0002498	688
Als2_OG0009863	1151
alt_OG0004894	7799
aly_OG0004083	0
Ama_OG0002112	1681
Amacr_OG0009433	354
amd_OG0001918	11
Amnionless_OG0008741	45
amon_OG0011540	605
amos_OG0003702_OG0	0
AMPdeam_OG0008245	3843
Amph_OG0007204	4869
AMPKalpha_OG0001698	3577
Amt_OG0004607	1
Amun_OG0008385	7506
amx_OG0007575	104
Amy-p_OG0000157_OG0	432
Amy-p_OG0000157_OG0.2	0
Amyrel_OG0006416	1
ana_OG0006403	700
ana1_OG0002269	1001
ana2_OG0007120	268
ana3_OG0006194	878
Ance-2_OG0003658	38
Ance-3_OG0001891_OG0	151
Ance-3_OG0009407	94
Ance-4_OG0006406	987
Ance-5_OG0005870	808
anchor_OG0010100	670
Andorra_OG0011741	0
Ank2_OG0010460	6537
Ankle2_OG0000780	4879
l(2)35Be_OG0003404_OG0	329
anox_OG0007490	1685
Ant2_OG0008041	56
antdh_OG0008007	821
Antp_OG0002113	1094
antr_OG0007227	25
AnxB10_OG0008082	1506
AnxB11_OG0008196	2023
AnxB9_OG0004410	16966
aop_OG0003458	2327
aos_OG0010741	474
Aos1_OG0002145_OG0	1380
AOX1_OG0005242	541
AOX2_OG0000143_OG0	3579
AOX2_OG0000143_OG1	727
AOX4_OG0001465	25
ap_OG0005832	2833
AP-1-2beta_OG0008273	4795
AP-1gamma_OG0007680	3947
AP-1mu_OG0005553	2134
AP-1sigma_OG0005334	1400
AP-2alpha_OG0008751	3503
AP-2mu_OG0004736	2101
AP-2sigma_OG0004385	982
Apc_OG0005387	2812
APC10_OG0005888	408
Apc2_OG0005308	1360
APC4_OG0003171_OG0	849
APC7_OG0001703	23
ApepP_OG0000963	2514
aph-1_OG0003552_OG0	650
aPKC_OG0006607	288
aPKC_OG0006608	1283
aPKC_OG0006609	149
Aplip1_OG0011323	825
apn_OG0002443_OG0	2
apolpp_OG0012638	36550
app_OG0010830	480
APP-BP1_OG0010070	848
Appl_OG0007834	4991
Aprt_OG0004075	540
Aps_OG0010085	2567
apt_OG0002733	1248
CG18815_OG0010034	1984
AQP_OG0007242	528
aqrs_OG0005393	0
aqz_OG0001049_OG1	6783
ara_OG0009939	1373
aralar1_OG0001518	3968
Arc1_OG0002768_OG0	2439
Arc2_OG0006127	94
Arc42_OG0001370_OG0	1443
Archease_OG0002289_OG0	101
Arf51F_OG0006831	1438
Arf79F_OG0012164	9560
ArfGAP1_OG0010836	1498
ArfGAP3_OG0003816_OG0	2168
Arfip_OG0005451	453
Arfrp1_OG0007681	257
arg_OG0003183	168
arg_OG0007835	180
Argk_OG0011233	283383
Argk_OG0011925	1665
Argl_OG0009800	1078
CG31469_OG0002209_OG0	15
ArgRS_OG0008151	2690
ArgRS-m_OG0004367	339
ari-1_OG0007878	2291
ari-2_OG0003028	823
Arl1_OG0010003	1289
Arl2_OG0004816	458
Arl5_OG0011164	550
Arl6_OG0007042	7
Arl6IP1_OG0004993	961
Arl8_OG0004797	1125
arm_OG0007636	18992
armi_OG0002027	1033
Arp1_OG0004441	4177
Arp10_OG0007423	1319
Arp2_OG0001770	1527
Arp3_OG0010555	2424
Arp5_OG0001448_OG0	291
Arp53D_OG0011600	6
Arp6_OG0008512	963
Arp8_OG0007614	602
Arpc1_OG0009187	3846
Arpc2_OG0009417	2434
Arpc3A_OG0005226	860
Arpc3B_OG0008590	39
Arpc4_OG0008719	1507
Arpc5_OG0008957	810
arr_OG0007264	4343
Arr1_OG0009490	1053
Arr2_OG0004099	94
Ars2_OG0005840	5545
Art1_OG0004911	3164
Art2_OG0008773	4
Art3_OG0004604	776
Art4_OG0004574	1658
Art6_OG0004528_OG0	0
Art7_OG0001547_OG0	585
Art8_OG0009662	441
Art9_OG0002219_OG0	0
Arts_OG0000486_OG0	7128
aru_OG0003377	3542
Arv1_OG0013036	77
arx_OG0009914	33
Asap_OG0007180	2260
Asator_OG0002682_OG1	2177
Asciz_OG0010646	239
ase_OG0007840	263
asf1_OG0009889	1650
ash1_OG0000982_OG0	238
ash2_OG0004623	1465
Ask1_OG0004518	2308
asl_OG0004217	902
AsnRS_OG0003707	4256
AsnRS-m_OG0006452	292
AsnS_OG0000992	373
asp_OG0004633	1685
Asph_OG0006509	9003
ASPP_OG0006932	2108
CG9572_OG0008488	8132
AspRS_OG0006665	5426
AspRS-m_OG0008886	8328
asrij_OG0006972	763
asRNA:CR31429_OG0002339_OG0	505
asRNA:CR42743_OG0003772_OG0	0
asRNA:CR43299_OG0012338_OG0	0
asRNA:CR43426_OG0012535_OG0	0
asRNA:CR43454_OG0002277_OG0	89
asRNA:CR43463_OG0001607_OG0	425
asRNA:CR43809_OG0003675_OG0	1184
asRNA:CR44106_OG0002406_OG0	12
asRNA:CR44169_OG0002969_OG0	0
asRNA:CR44179_OG0001455_OG0	1216
asRNA:CR44372_OG0000331_OG0	22
asRNA:CR44372_OG0000331_OG1	1
asRNA:CR44894_OG0012090_OG0	20
asRNA:CR45044_OG0005605_OG0	45
asRNA:CR45195_OG0000203_OG0	5701
asRNA:CR45195_OG0000203_OG1	850
asRNA:CR45350_OG0001645_OG0	3062
asRNA:CR45943_OG0010336	206
asRNA:CR46029_OG0000226_OG0	16
asRNA:CR46029_OG0000226_OG1	36
asRNA:CR46139_OG0003106_OG0	8
asRNA:CR46246_OG0011916	7
asRNA:CR46354_OG0002193_OG0	202
asRNA:CR46473_OG0000925_OG0	4454
Ass_OG0001346	4
ast_OG0003560	347
AstA_OG0004634	96
AstA-R1_OG0000689	25
AstA-R2_OG0005396	26
AstC_OG0009668	50
AstC-R1_OG0010134	24
AstC-R2_OG0001295_OG0	61
AstCC_OG0009669	59
asun_OG0002419_OG0	308
Asx_OG0006138	2575
Atac1_OG0003748_OG0	100
Atac2_OG0009508	428
Atac3_OG0000828	867
Tat_OG0001330	1166
Ate1_OG0003045	907
Atet_OG0003384	1049
Atf-2_OG0006059	140
Atf3_OG0007763	1681
Atg1_OG0009929	123
Atg1_OG0009931	1186
Atg10_OG0001598	96
Atg101_OG0008681	384
Atg12_OG0011904	121
Atg13_OG0004817	829
Atg14_OG0005089	851
Atg16_OG0005703	1178
Atg17_OG0004232	2494
Atg18a_OG0011152	2324
Atg18b_OG0001271_OG0	1314
Atg2_OG0011112	2997
Atg3_OG0009922	1991
Atg4a_OG0009014	1524
Atg4b_OG0005256	817
Atg5_OG0007974	560
Atg6_OG0005323	1009
Atg7_OG0006714	768
Atg8a_OG0008043	8829
Atg8b_OG0005571	0
Atg9_OG0006487	2104
atilla_OG0011822	4480
atk_OG0010362	18
atl_OG0001399	4753
atms_OG0004154	1478
ato_OG0004804	301
Atox1_OG0012695	735
ATP6AP2_OG0004869	5167
ATP7_OG0008369	1604
ATP8A_OG0007260	3182
ATP8A_OG0007261	12
Atpalpha_OG0002140	16761
ATPCL_OG0006680	8136
ATPsynB_OG0010987	14664
ATPsynbeta_OG0005823	92060
ATPsynbetaL_OG0001317	4
ATPsynC_OG0005792	48178
ATPsynCF6_OG0005500	7538
ATPsynCF6L_OG0010605	1
ATPsynD_OG0004477	12377
ATPsyndelta_OG0007526	9294
ATPsynE_OG0005568	7076
ATPsynG_OG0009657	7189
ATPsyngamma_OG0005690	19344
ATPsynGL_OG0009315	0
ATPsynO_OG0012619	14851
AttC_OG0000164_OG0	1892
AttC_OG0007258	1133
AttD_OG0004890	259
Atu_OG0002096	2140
Atx-1_OG0012102	53
Atx2_OG0011501	6966
Atxn7_OG0003444	1429
aub_OG0000482_OG0	6
aurA_OG0004964	665
aurB_OG0009647	1403
aust_OG0001881	4
aux_OG0003096_OG0	2431
ave_OG0006159	160
Aven_OG0003291	234
awd_OG0002664	21914
Awh_OG0010478	219
axed_OG0010262	451
Axn_OG0005720	2342
axo_OG0003993	568
axo_OG0010625	310
axo_OG0010626	670
axo_OG0010628	10
Axs_OG0008319	1781
Axud1_OG0003447	1408
az2_OG0006736	523
azot_OG0000210_OG0	0
azot_OG0000210_OG1	0
b_OG0009189	1266
B-H1_OG0000267_OG0	249
B-H1_OG0000267_OG1	332
B4_OG0009202	2774
B52_OG0001376_OG0	3458
b6_OG0007653	24
B9d1_OG0005246	10
B9d2_OG0005830	5
bab1_OG0011327	61
bab1_OG0011328	51
bab2_OG0011326	2079
babo_OG0006628	1792
babos_OG0007027	806
Bacc_OG0008947	21192
Bace_OG0000801_OG0	200
baf_OG0003792	1396
bai_OG0005189	2832
Balat_OG0007229	0
Baldspot_OG0010721	1249
ball_OG0001092_OG1	2301
bam_OG0005170	183
bap_OG0001358_OG0	8
Bap111_OG0007677	5197
Bap170_OG0000903_OG0	3767
Bap55_OG0005900	2707
Bap60_OG0008560	4676
IMPPP_OG0000305_OG1	19
barc_OG0010291	1193
bark_OG0008784	4735
barr_OG0000425_OG0	1700
baz_OG0008596	2317
bb8_OG0005496	0
bbc_OG0007266	2158
CG18067_OG0007098	5159
bbg_OG0010871	1707
bbg_OG0010872	4786
BBIP1_OG0004876	185
BBS1_OG0010413	11
BBS4_OG0002785_OG0	40
BBS5_OG0002086	7
BBS8_OG0008755	17
BBS9_OG0006919	32
bbx_OG0008688	3003
bc10_OG0010387_OG0	256
BCAS2_OG0005540	552
bcd_OG0002111_OG0	0
bchs_OG0003722	499
BCL7-like_OG0007566	1027
bcn92_OG0007793	382
Bdbt_OG0004400	482
bdg_OG0006805	2039
bdl_OG0003385	144
Bdp1_OG0009215	770
be_OG0000785	1902
BEAF-32_OG0006164	2018
beag_OG0004860	497
beat-Ia_OG0011784	96
beat-Ib_OG0009146	64
beat-Ic_OG0001866_OG0	0
beat-IIa_OG0005482	154
beat-IIb_OG0005481	153
beat-IIIa_OG0009463	46
beat-IIIb_OG0009460	30
beat-IIIc_OG0003687	236
beat-IV_OG0005508	153
beat-Va_OG0005024	53
beat-Vb_OG0005021	75
beat-Vc_OG0001062_OG0	16
beat-VII_OG0011542	47
beat-VII_OG0011544	24
beg_OG0004008	510
bel_OG0001048	11982
Bem46_OG0008920	358
ben_OG0000514_OG0	3416
Best1_OG0002590_OG0	414
Best2_OG0010251	1193
Best3_OG0009963	0
Best4_OG0000558_OG0	0
Bet1_OG0003845_OG0	264
Bet3_OG0004072	531
beta-PheRS_OG0005298	1903
beta-Spec_OG0007697	38994
beta'COP_OG0009212	6541
beta3GalTII_OG0012738	260
beta4GalNAcTA_OG0006521	284
beta4GalNAcTB_OG0002610	386
beta4GalT7_OG0005195	465
betaCOP_OG0008653	6886
betaggt-I_OG0008962	940
betaGlu_OG0002667	4778
CG32396_OG0011696	298
Bgb_OG0011276	1097
bgcn_OG0001647	494
bgm_OG0009412	1251
BHD_OG0010421	280
bi_OG0003201	1485
bi_OG0012904	214
BI-1_OG0004087	2110
bib_OG0001843_OG0	787
BicC_OG0009143	7
BicD_OG0009474	1913
CG11873_OG0005086	3368
bif_OG0003277	6246
bif_OG0012761	945
BigH1_OG0001085_OG0	1
bigmax_OG0005365	201
Bili_OG0002506_OG0	125
bin_OG0010286	2
Bin1_OG0005423	848
bin3_OG0007310	3824
bip1_OG0010560	593
Bka_OG0009250	551
blanks_OG0011885_OG0	0
Blimp-1_OG0010196	328
Blm_OG0002608	339
Blos1_OG0006148	229
Blos2_OG0010078	174
Blos3_OG0009918	315
Blos4_OG0010933	144
blot_OG0010924	32146
blow_OG0006726	1840
blp_OG0005216	383
blw_OG0006982	72231
bma_OG0010967	170
Bmcp_OG0010022	620
bmm_OG0010858	276
bnb_OG0001206_OG1	7719
CG5059_OG0012191	3164
bnk_OG0005787	0
bnl_OG0004512	48
boca_OG0006727	959
bocks_OG0002575_OG0	212
BOD1_OG0005544	1642
boi_OG0007601	1461
boi_OG0007603	689
boil_OG0012322	6
bol_OG0011238	967
boly_OG0007153	0
BomBc1_OG0001623	3441
BomBc2_OG0000769_OG0	580
BomBc3_OG0004769	115
BomT3_OG0011469	678
bon_OG0004934	2802
bond_OG0004726	759
bonsai_OG0007008	750
Boot_OG0006400	0
bor_OG0004967	1442
bora_OG0003911	253
BORCS5_OG0008208	485
BORCS6_OG0011365	276
BORCS7_OG0007103	67
borr_OG0009292	1700
boss_OG0005676	69
botv_OG0006642	788
bou_OG0007819	1078
bowl_OG0008785	2180
BoYb_OG0000400_OG0	18
br_OG0007659	5527
br_OG0011928	2969
Br140_OG0001629	1540
brat_OG0001919	3987
Brca2_OG0000883	340
Brd_OG0010852	312
CG7154_OG0009310	2524
Brd8_OG0002488	1225
Bre1_OG0010209	2954
Brf_OG0005483	578
Brf_OG0005485	218
brk_OG0007975	2043
brm_OG0009999	8825
Brms1_OG0008442	809
Bro_OG0011272	6
brp_OG0000499_OG1	1272
l(3)72Ab_OG0009997	7073
bru1_OG0009737	41
bru1_OG0009738	228
bru2_OG0009740	810
bru2_OG0011823	16
bru2_OG0012161	151
bru3_OG0010907	552
bru3_OG0011909	17
Bruce_OG0004896	11192
brun_OG0003663	1499
brv1_OG0000706_OG0	0
brv2_OG0010919	1
brv3_OG0011666	0
BRWD3_OG0005288	5478
brwl_OG0009277	689
bs_OG0003002	583
bs_OG0006897	265
bsf_OG0001906_OG0	3258
Bsg_OG0009780	4363
Bsg25D_OG0003412_OG0	1359
bsh_OG0009110	32
bsk_OG0012344	1588
bt_OG0000537_OG1	2574
BTBD9_OG0000546_OG0	823
BtbVII_OG0011887	1307
btd_OG0007557	458
Btk29A_OG0001838	2660
Btk29A_OG0011763	234
btl_OG0002041	423
btn_OG0004719	3
Btnd_OG0008611	8
btsz_OG0001035_OG1	284
btsz_OG0004581	23
btv_OG0003692	11
btv_OG0009487	20
btz_OG0005342	2712
Bub1_OG0001806_OG0	1399
Bub3_OG0005120	2895
BubR1_OG0000657_OG0	0
Buffy_OG0006561	90
bug_OG0006803	345
Bug22_OG0009372	468
BuGZ_OG0008876	2571
CG8270_OG0010257	683
bun_OG0000556	2655
bun_OG0009749	2879
bur_OG0003683_OG0	2885
Burs_OG0001045_OG0	0
bves_OG0007497	234
bves_OG0007499	190
bw_OG0006000	6
bwa_OG0009122	16
bwa_OG0012525	24
Bx_OG0008666	18
Bx_OG0008667	416
Bx42_OG0007682	2480
by_OG0005550	3517
byn_OG0010803	0
bys_OG0007950	1031
c-cup_OG0012143	0
c(3)G_OG0001464_OG0	133
c11.1_OG0007569	1975
c12.1_OG0007568	984
c12.2_OG0007567	1442
C15_OG0002126_OG0	159
C1GalTA_OG0009799	663
C3G_OG0007801	2783
C901_OG0008027	14
ca_OG0005700	2496
Ca-alpha1D_OG0009140	1750
Ca-alpha1T_OG0003323	330
Ca-beta_OG0009681	519
Ca-Ma2d_OG0009139	975
CaBP1_OG0008860	6514
cac_OG0000605_OG0	206
cact_OG0009392	7515
cactin_OG0003129	1521
cad_OG0009437	14
Cad74A_OG0010922	1454
Cad86C_OG0002368	4363
Cad87A_OG0001088_OG0	1731
Cad89D_OG0001058_OG0	1
Cad96Ca_OG0011497	1599
Cad96Cb_OG0005172	58
Cad99C_OG0005704	3907
CadN_OG0000277_OG1	209
Caf1-105_OG0002830	986
Caf1-180_OG0007408	3853
Caf1-55_OG0001036	6167
cag_OG0001595_OG0	151
CAH1_OG0009192	3401
CAH13_OG0002843	2
CAH14_OG0002807	0
CAH15_OG0006256	0
CAH16_OG0000498_OG1	2
CAH2_OG0001000_OG0	394
CAH3_OG0003177	1084
CAH5_OG0005796	0
CAH7_OG0000840	3284
CAH8_OG0004748	18
CAH9_OG0005622	108
CAHbeta_OG0002334	129
cal1_OG0002556_OG0	1410
CalpA_OG0003035	3100
CalpB_OG0010971	3210
CalpC_OG0008186	765
Calr_OG0005564	32262
Cals_OG0013279_OG0	1046
Calx_OG0002139_OG0	2
Calx_OG0004417	841
Calx_OG0004418	742
calypso_OG0006121	689
Cam_OG0012053	16036
CaMKI_OG0012767	3061
CaMKII_OG0013280	5403
Camp_OG0005907	370
Camta_OG0006364	1065
Camta_OG0006365	261
can_OG0004061_OG0	0
CanA1_OG0005778	1059
CanB_OG0000231_OG0	257
CanB_OG0000231_OG1	1994
Cand1_OG0009382	4821
CAP_OG0000587_OG0	6259
CAP_OG0012405	31
Cap-D2_OG0005121	2409
Cap-D3_OG0009448	287
Cap-G_OG0002924	2877
Cap-H2_OG0004906	1073
Capa_OG0005712	185
Caper_OG0009347	6278
Capr_OG0010138	7771
caps_OG0010156	2445
caps_OG0010157	1713
capt_OG0009025	14223
capu_OG0000612_OG0	575
car_OG0007437	758
CARPA_OG0007960	71
CARPB_OG0007554	90
CarT_OG0009432	22
cas_OG0004236	1003
casp_OG0006502	2372
cass_OG0009476	6035
Cat_OG0003869	23266
cathD_OG0002862	13661
cato_OG0006491	7
Catsup_OG0009538	3958
caup_OG0009938	352
cav_OG0000654	256
caz_OG0003243_OG0	3448
cbc_OG0007265	464
Cbl_OG0002051_OG0	2408
CBP_OG0001721	2112
CBP_OG0007971	2373
Cbp20_OG0005066	493
Cbp53E_OG0006447	499
Cbp80_OG0007913	1243
Cbp80_OG0007915	1810
Cbs_OG0003124	3391
cbs_OG0007263	796
cbt_OG0008760	2425
Cby_OG0004789	9
Cc2d2a_OG0002702	102
CCAP_OG0011467	42
CCAP-R_OG0000870	47
ccb_OG0012089	0
CCDC151_OG0011900	1
CCDC53_OG0009785	268
Ccdc58_OG0010399	451
Ccdc85_OG0008917	1243
CCHa1_OG0004530	7
CCHa1-R_OG0006065	26
CCHa2_OG0002186_OG0	23
CCHa2-R_OG0005836	73
Cchl_OG0004776	2583
CCKLR-17D1_OG0003334	4
CCKLR-17D1_OG0008675	9
CCKLR-17D1_OG0011744	3
CCKLR-17D3_OG0008678	58
Ccm3_OG0005250	719
Ccn_OG0010106	54
Ccn_OG0010107	42
Ccn_OG0012179	14
Ccp84Ab_OG0000178_OG0	4583
Ccp84Ac_OG0001349_OG0	307
Ccp84Ae_OG0002110_OG0	8
Ccp84Af_OG0000109_OG0	430
Ccp84Af_OG0000109_OG1	3
Ccp84Af_OG0000109_OG2	581
Ccp84Ag_OG0001348_OG0	678
Ccs_OG0006299	347
CCT1_OG0002281_OG0	4532
CCT2_OG0003145	9219
CCT3_OG0004995	9677
CCT4_OG0000979	10292
CCT5_OG0006600	14721
CCT6_OG0008508	8761
CCT7_OG0004839	3410
CCT7_OG0004841	1259
CCT8_OG0007117	9610
Ccz1_OG0010481	441
cd_OG0004708	17
CD98hc_OG0001357_OG0	3627
Cda4_OG0008701	6889
Cda5_OG0008721	1393
Cda9_OG0002707	0
CDase_OG0005749	610
cdc14_OG0009306	1202
Cdc16_OG0005493	632
Cdc23_OG0009421	641
Cdc27_OG0010426	1910
Cdc2rk_OG0006290	361
Cdc37_OG0011041	3057
Cdc42_OG0008268	3404
Cdc45_OG0007388	843
Cdc5_OG0011371	1799
CDC50_OG0008483	2385
Cdc6_OG0002054	561
Cdc7_OG0007729	1554
Cdep_OG0002087	2706
Cdep_OG0004159	1631
CdGAPr_OG0009111	4174
cdi_OG0000729	1994
cDIP_OG0004394	257
Cdk1_OG0000555_OG0	1786
Cdk12_OG0009875	1116
Cdk2_OG0002391	981
CDK2AP1_OG0008015	637
Cdk4_OG0006632	1142
Cdk5_OG0002993	714
Cdk5alpha_OG0009389	613
Cdk7_OG0001724	560
Cdk8_OG0010977	379
Cdk9_OG0007009	576
Cdlc2_OG0000234_OG1	0
cdm_OG0002482	2053
Cds_OG0010549	1603
Ced-12_OG0009727	920
ced-6_OG0006366	2807
CenB1A_OG0004675	2082
CenG1A_OG0003595_OG0	2300
CenG1A_OG0009182	64
Cenp-C_OG0002322	2571
Cep135_OG0009952	767
Cep135_OG0009954	424
cep290_OG0004127	44
Cep89_OG0006812	3
Cep97_OG0008778	574
cer_OG0012078	3037
Cerk_OG0004182	1127
cert_OG0011161	1814
Cf2_OG0008971	1692
Cfp1_OG0007571	462
CG5789_OG0004615	856
cg_OG0006533	4859
CG10000_OG0005395	0
CG10005_OG0004963	265
CG10011_OG0005399	1544
CG10013_OG0002410_OG0	0
CG10019_OG0008786	250
CG10026_OG0009081	1468
CG10029_OG0004344	0
CG10031_OG0008792	80
CG10035_OG0004420	1
CG10038_OG0001436_OG0	567
CG10041_OG0012259_OG0	0
CG10051_OG0007036	0
CG10053_OG0004336	224
CG10055_OG0004329	653
CG10062_OG0007038	21
CG10063_OG0010284	9
CG10064_OG0010282	70
CG10068_OG0004321	347
CG10073_OG0000065_OG2	1
CG10075_OG0010279	488
CG10077_OG0010277	14375
CG10082_OG0005964	2735
CG10086_OG0001355	10
CG10089_OG0010567	317
CG10098_OG0004320	1287
CG10104_OG0006132	0
CG10116_OG0010569	0
CG10126_OG0005023	870
CG10132_OG0009091	1566
CG10137_OG0009093	504
CG10139_OG0006151	1087
CG10140_OG0010573	1
CG10147_OG0010256	375
CG10151_OG0006160	514
CG10154_OG0010575	1
CG10163_OG0010252	2
CG10164_OG0001489	0
CG10165_OG0011781	189
CG10171_OG0010163	649
CG10175_OG0005507	74
CG10177_OG0001079_OG0	0
CG10184_OG0005509	1074
CG10185_OG0005203	2
CG10189_OG0009087	246
CG10194_OG0009085	242
CG10195_OG0003572	185
CG10205_OG0006168	2917
CG10208_OG0005527	120
CG10209_OG0006169	528
CG10211_OG0009505	9514
CG10222_OG0010165	285
CG10226_OG0010249	441
CG10237_OG0003462	4738
CG1024_OG0004294	668
CG10252_OG0011517	5
CG10254_OG0002565	1744
CG10257_OG0006606	9
CG10264_OG0005208	0
CG10265_OG0006935	111
CG10274_OG0003940	918
CG10280_OG0004257	32
CG10283_OG0001907_OG0	805
CG10286_OG0004292	1831
CG10298_OG0004288	0
CG10300_OG0005516	0
CG10301_OG0005515	0
CG10307_OG0005957	169
CG10311_OG0004972	615
CG10317_OG0004974	0
CG10321_OG0005965	2237
CG10324_OG0004994	452
CG10332_OG0005992	0
CG10333_OG0009507	1688
CG10336_OG0009516	452
CG10337_OG0009096	292
CG10338_OG0009517	464
CG10339_OG0006873	49
CG10340_OG0001059_OG0	1286
CG10341_OG0009518	866
CG10343_OG0009520	350
CG10344_OG0007020	90
CG10345_OG0002430_OG0	47
CG10347_OG0000607_OG0	103
CG10348_OG0003704	52
CG10352_OG0008207	4
CG10353_OG0008206	2885
CG10357_OG0010470	1
CG10359_OG0010469	5131
CG10361_OG0010014	2234
CG10362_OG0008202	315
CG10365_OG0005518	436
CG10366_OG0009102	979
CG10375_OG0005526	716
CG10376_OG0009519	404
CG10383_OG0001909	712
CG10384_OG0007018	111
CG10405_OG0004983	4
CG10407_OG0005207	7
CG10413_OG0003703_OG0	1641
CG10417_OG0013094	2535
CG10418_OG0010832	344
CG10425_OG0002500	702
CG10428_OG0001263_OG0	661
CG10431_OG0001914	151
CG10433_OG0006904	1124
CG10435_OG0002296_OG0	237
CG10444_OG0007082	982
CG10445_OG0001356	329
CG10459_OG0001605_OG0	0
CG10462_OG0009105	1580
CG10463_OG0009108	462
CG10466_OG0012145	145
CG10467_OG0010233	941
CG10469_OG0010232	280
CG10470_OG0009541	598
CG10472_OG0000811_OG0	145
CG10479_OG0010225	180
CG10481_OG0009114	0
CG10483_OG0010221	940
CG10486_OG0010219	0
CG10492_OG0009544	1222
CG10494_OG0006908	347
CG10495_OG0009546	260
CG10505_OG0006927	24
CG10508_OG0010314	591
CG10510_OG0003948	3
CG10513_OG0005163	0
CG10514_OG0005162	0
CG10516_OG0009998	440
CG10527_OG0002810_OG0	21531
CG10543_OG0006262	2731
CG10550_OG0000747	64
CG10555_OG0008527	3154
CG10561_OG0009552	325
CG10565_OG0010321	3681
CG10576_OG0010200	11223
CG10581_OG0010326	9
CG10584_OG0010328	238
CG10587_OG0000094_OG0	0
CG10587_OG0000094_OG1	0
CG10587_OG0000094_OG2	0
CG10589_OG0003950	0
CG10591_OG0010195	0
CG10597_OG0003317	884
CG10598_OG0011740	10
CG10600_OG0009530	2316
CG10602_OG0009532	5407
CG10616_OG0010838	1286
CG10621_OG0001911	2477
CG10623_OG0001912	687
CG10628_OG0009107	412
CG10631_OG0001241	3930
CG10646_OG0009949	271
CG10654_OG0009947	200
CG10657_OG0009951	446
CG10660_OG0010840	186
CG10663_OG0010839	44
CG10669_OG0005156	411
CG10674_OG0010603	552
CG10680_OG0003577	4
CG10681_OG0009950	153
CG10700_OG0011812	0
CG10702_OG0009548	613
CG10710_OG0010908	482
CG10713_OG0010576	155
CG10725_OG0010574	14
CG10730_OG0000951	0
CG10731_OG0006517	74
CG10737_OG0006638	11968
CG10738_OG0010568	72
CG1074_OG0007339	526
CG10747_OG0009127	163
CG10748_OG0011855_OG0	0
CG10749_OG0003913_OG0	0
CG10750_OG0009561	0
CG10752_OG0010150_OG0	0
CG10761_OG0008304	0
CG1077_OG0004263	1
CG10793_OG0003237	0
CG10795_OG0006915	289
CG10799_OG0003081	1099
CG10801_OG0012112	0
CG10802_OG0008133	771
CG10803_OG0008134	1819
CG10804_OG0008132	110
CG10809_OG0010976	764
CG10814_OG0007257	1751
CG10822_OG0007072	0
CG10839_OG0009144	0
CG10841_OG0002198_OG0	1
CG10853_OG0003980_OG0	0
CG10859_OG0009209	1
CG10862_OG0002017_OG1	9399
CG10863_OG0010486	2650
CG10863_OG0012194_OG0	13
CG10864_OG0005043	34
CG10866_OG0010485	116
CG10874_OG0003457	676
CG10877_OG0002385_OG0	80
CG10887_OG0002183_OG0	7
CG10898_OG0002547	666
CG1090_OG0003105_OG0	388
CG10903_OG0002293_OG0	176
CG10904_OG0011634	161
CG10907_OG0001984_OG0	494
CG10909_OG0005022	0
CG10910_OG0006092	2233
CG10911_OG0006095	0
CG10912_OG0000471	0
CG10914_OG0006109	278
CG10919_OG0001352	0
CG1092_OG0001161_OG0	0
CG10920_OG0007959	0
CG10927_OG0006710	145
CG10931_OG0006071	2
CG10932_OG0007954	5871
CG10934_OG0002756_OG0	2
CG10939_OG0005908	5330
CG10947_OG0009415	199
CG10948_OG0009927	1248
CG10949_OG0009416	287
CG10950_OG0012279	0
CG10958_OG0001743	188
CG10959_OG0008299	179
CG10962_OG0007748	2872
CG10970_OG0003173	11
CG10973_OG0012539	665
CG10979_OG0004244	882
CG10984_OG0009934	617
CG10996_OG0008249	0
CG11000_OG0004245	133
CG11007_OG0003037	460
CG11018_OG0007064	0
CG11029_OG0001270	503
CG1103_OG0003103_OG0	675
CG11030_OG0003728	919
CG11034_OG0001268	199
CG11035_OG0002292_OG0	106
CG11041_OG0001654	2
CG11044_OG0007073	358
CG1105_OG0004314	2594
CG11050_OG0009604	2045
CG11060_OG0006765	28
CG11068_OG0011716	0
CG11069_OG0004655	1457
CG11076_OG0001759	399
CG11077_OG0000549_OG0	219
CG11085_OG0008456	22
CG11089_OG0004653	3571
CG11095_OG0003249	112
CG11099_OG0007074	56
CG11103_OG0003250	224
CG11106_OG0012330	0
CG11109_OG0001964	107
CG11110_OG0006619	385
CG11123_OG0006752	692
CG11125_OG0006747	323
CG11127_OG0006744	666
CG1113_OG0004171	1
CG11131_OG0001957_OG0	5654
CG11134_OG0003251	465
CG11141_OG0006745	645
CG11145_OG0006754	0
CG11147_OG0003729	1159
CG11149_OG0003730	1
CG11151_OG0008256	2121
CG11159_OG0006283	1
CG1116_OG0004164	469
CG11162_OG0008263	2
CG11168_OG0004657	1290
CG11170_OG0006462	94
CG11178_OG0003327	893
CG11180_OG0006625	943
CG11191_OG0007189	83
CG11192_OG0007095	0
CG11200_OG0007088	841
CG11211_OG0012938	1
CG11226_OG0012166_OG0	0
CG11227_OG0007505	0
CG1124_OG0002090	450
CG11241_OG0003815_OG0	613
CG11247_OG0009861	225
CG11248_OG0003830_OG0	160
CG11249_OG0009864	7
CG11251_OG0001998	0
CG11257_OG0007039	195
CG11263_OG0001789	349
CG11267_OG0011856	2956
CG11269_OG0006458	3
CG11275_OG0002906	1703
CG11279_OG0003924_OG0	268
CG11286_OG0004361	0
CG1129_OG0002085	359
CG11291_OG0003029	0
CG11294_OG0007761	210
CG11298_OG0007031	0
CG11309_OG0010303	767
CG11317_OG0012026	123
CG11318_OG0000756	0
CG11319_OG0009603	159
CG11327_OG0009628	0
CG11333_OG0002657_OG0	0
CG11334_OG0005804	655
CG11342_OG0011920	63
CG11345_OG0011138	1489
CG11349_OG0011131	8423
CG11353_OG0011127	125
CG11356_OG0008477	1
CG11357_OG0011126	747
CG1136_OG0010499	885
CG11367_OG0000806_OG0	147
CG11369_OG0011699	0
CG1137_OG0004303	2
CG11370_OG0003817_OG0	8816
CG11377_OG0008723	772
CG11378_OG0007395	256
CG11379_OG0007397	0
CG11380_OG0007400	6
CG11381_OG0007402	8
CG11382_OG0007404	65
CG11384_OG0007396	1
CG1139_OG0004077	1228
CG11391_OG0001026_OG0	1
CG11396_OG0010345	799
CG11398_OG0007405	256
CG11403_OG0007406	1672
CG11404_OG0012169	0
CG11406_OG0006889	0
CG11409_OG0007766	371
CG11413_OG0011575	34
CG11414_OG0006019	2139
CG11417_OG0007590	851
CG1142_OG0012974	408
CG11425_OG0009823	262
CG11426_OG0009824	440
CG1143_OG0011104	1
CG11436_OG0003200	348
CG11437_OG0009825	5
CG11438_OG0009826	551
CG11447_OG0004515	162
CG11449_OG0000981_OG1	0
CG11453_OG0001027_OG0	8
CG11454_OG0001792	457
CG11456_OG0003951	373
CG11459_OG0000135_OG1	21
CG1146_OG0011093	921
CG11470_OG0000857	1
CG11474_OG0005934	667
CG11475_OG0005935	3
CG11498_OG0001515	149
CG11504_OG0002630	764
CG11523_OG0009832	227
CG11529_OG0010828	539
CG11537_OG0010640	1609
CG11550_OG0002660	684
CG11560_OG0010817	302
CG11562_OG0008742	202
CG11563_OG0002662	844
CG11566_OG0007496	16
CG11570_OG0004027	0
CG11581_OG0008240	2
CG11583_OG0010538	1049
CG11584_OG0008239	0
CG11585_OG0012335	3408
CG11586_OG0010534	354
CG11590_OG0001741	551
CG11593_OG0010497	718
CG11594_OG0010492	1128
CG11596_OG0007629	951
CG11601_OG0008739	388
CG11608_OG0000142_OG0	110
CG1161_OG0004180	1555
CG11617_OG0008731	162
CG11619_OG0003864_OG0	2
CG11626_OG0011450	0
CG11629_OG0003739	1
CG11630_OG0009580	0
CG11634_OG0009583	0
CG11635_OG0007156	75
CG11638_OG0007387	90
CG11655_OG0001745_OG0	258
CG11656_OG0005013	2
CG11658_OG0010025	344
CG11663_OG0012087	0
CG11664_OG0011395	0
CG11666_OG0012316	0
CG11668_OG0002452	364
CG11670_OG0005008	1114
CG11672_OG0004805	0
CG11674_OG0008231	67
CG11679_OG0008511	594
CG11686_OG0002448_OG0	58
CG11693_OG0004810	34
CG11694_OG0000225_OG0	0
CG11694_OG0000225_OG1	49
CG11695_OG0007879	525
CG11696_OG0007880	949
CG11698_OG0002319_OG0	1
CG11699_OG0007882	1195
CG11703_OG0002165_OG0	0
CG11710_OG0001691_OG0	606
CG1172_OG0004189	579
CG11722_OG0001391	274
CG11723_OG0003571	547
CG11726_OG0010048	0
CG11737_OG0001419_OG0	167
CG11741_OG0001420_OG0	3
CG11752_OG0007995	1850
CG11755_OG0000851	119
CG11756_OG0007997	1
CG11760_OG0004826	282
CG11768_OG0004832	66
CG11771_OG0005200	1998
CG11777_OG0006309	343
CG11779_OG0004481	1038
CG11786_OG0012799	0
CG11788_OG0007083	369
CG11790_OG0005187	2494
CG11791_OG0012008	995
CG11807_OG0003009_OG0	977
CG11808_OG0006841	394
CG11811_OG0004058	1138
CG11816_OG0008636	83
CG11835_OG0000264_OG0	25756
CG11835_OG0000264_OG1	1615
CG11837_OG0005082	480
CG11841_OG0005083	207
CG11842_OG0000856_OG1	204
CG11843_OG0011490	32
CG11852_OG0002502_OG0	379
CG11854_OG0005171	8251
CG11857_OG0005167	1454
CG11858_OG0005166	530
CG11878_OG0000055_OG0	0
CG11878_OG0000055_OG1	0
CG11878_OG0000055_OG2	0
CG11882_OG0005094	413
CG11883_OG0006313	771
CG11885_OG0003355	286
CG11892_OG0005161	0
CG11893_OG0000039_OG2	50
CG11899_OG0005100	738
CG11902_OG0005155	283
CG11906_OG0001618	429
CG11911_OG0008747	32
CG11912_OG0008746	0
CG11920_OG0005183	435
CG11927_OG0003556	1799
CG11929_OG0011773	2
CG11961_OG0001155_OG0	52
CG11964_OG0004848	648
CG11970_OG0004849	2313
CG11975_OG0004850	1163
CG11977_OG0012457_OG0	0
CG11980_OG0002337	833
CG11983_OG0004852	88
CG11986_OG0004855	165
CG11997_OG0004862	0
CG11999_OG0004179	1332
CG12003_OG0004112	0
CG12004_OG0011286	2982
CG12009_OG0010662	217
CG12010_OG0010671	357
CG12011_OG0011025	14
CG12012_OG0010672	401
CG12016_OG0010666	678
CG12017_OG0010661	58
CG12020_OG0011042	2
CG12024_OG0011050	637
CG12025_OG0011053	837
CG12035_OG0011029	0
CG12038_OG0011331	202
CG12054_OG0000497	3153
CG12056_OG0003138	1083
CG12057_OG0003139	0
CG12061_OG0000938_OG0	0
CG12065_OG0007412	3000
CG12069_OG0001519	0
CG12071_OG0011553	373
CG12071_OG0013484	348
CG12075_OG0007754	4393
CG1208_OG0004248	380
CG12081_OG0007411	1652
CG12084_OG0011296	1296
CG12091_OG0011293	1841
CG12093_OG0011111	835
CG12096_OG0008559	1039
CG12099_OG0011289	5886
CG12104_OG0011284	341
CG12105_OG0004111	452
CG12106_OG0007586	247
CG12107_OG0006719	416
CG12111_OG0007413	14
CG12112_OG0012598_OG0	294
CG12115_OG0007587	192
CG12116_OG0008625	658
CG12118_OG0007585	1098
CG12121_OG0007579	3078
CG12123_OG0003325	305
CG12128_OG0002879	594
CG12129_OG0002878	587
CG1213_OG0002105	200
CG12134_OG0006319	444
CG12147_OG0004192	0
CG12155_OG0003210	1128
CG12159_OG0002860	470
CG12164_OG0006760	52
CG12170_OG0002098	581
CG12171_OG0004222	749
CG12173_OG0004172	332
CG12177_OG0008262	509
CG1218_OG0002103	904
CG12182_OG0011099	554
CG12194_OG0008975	164
CG12204_OG0001687	144
CG12206_OG0008131	2145
CG12209_OG0002818	0
CG12213_OG0002418	1794
CG12219_OG0007713	643
CG12224_OG0000651_OG1	1460
CG12231_OG0003119	1
CG12236_OG0008414	780
CG12237_OG0007424	1536
CG12239_OG0001754	1215
CG12241_OG0001396	478
CG12253_OG0011818	235
CG12256_OG0004947	1
CG12259_OG0005539	708
CG12268_OG0005336	360
CG1227_OG0004337	369
CG12278_OG0004413	1
CG12279_OG0004445	888
CG12288_OG0009457	864
CG12289_OG0010046	0
CG12290_OG0002618	402
CG12299_OG0009634	801
CG12301_OG0001981	901
CG12307_OG0009694	0
CG1231_OG0011372	162
CG12316_OG0009955	1111
CG12320_OG0005053	124
CG12321_OG0001064_OG0	720
CG12325_OG0002854	888
CG1233_OG0011370	1062
CG1234_OG0004335	1364
CG12341_OG0002848	220
CG12343_OG0002853	493
CG12344_OG0002855	106
CG12355_OG0012373	41
CG1236_OG0002100	1171
CG12362_OG0000821_OG0	0
CG12374_OG0007223	4
CG12375_OG0009777	402
CG12379_OG0008514	75
CG12384_OG0006229	4491
CG1239_OG0004237	229
CG12395_OG0001736	0
CG12398_OG0008359	0
CG12402_OG0002224_OG0	58
CG12420_OG0002594_OG0	1
CG12426_OG0005340	1
CG12438_OG0003802	0
CG12439_OG0009296	0
CG12446_OG0001786_OG0	0
CG12448_OG0009145	0
CG1246_OG0011105	78
CG12464_OG0011955	0
CG12470_OG0007846	1
CG12479_OG0008243	0
CG12480_OG0008242	9
CG12481_OG0008237	117
CG12490_OG0000233_OG1	0
CG12496_OG0007599	64
CG12498_OG0008105	0
CG12499_OG0002285_OG0	784
CG12502_OG0011339	108
CG12507_OG0008176	16
CG12511_OG0009568	0
CG12516_OG0005410	0
CG12517_OG0009649	0
CG12520_OG0010149	10
CG12521_OG0012944	0
CG12531_OG0008272	234
CG12535_OG0008128	13
CG12539_OG0008363	371
CG12540_OG0008220	13
CG12541_OG0007825	103
CG12560_OG0012234	334
CG12567_OG0012740	1192
CG12576_OG0001784_OG0	1766
CG12581_OG0001679_OG0	376
CG12589_OG0011424	0
CG12590_OG0011977	0
CG12594_OG0005596	254
CG12607_OG0011139	3967
CG12609_OG0008677	0
CG12617_OG0003653	0
CG12620_OG0009462	0
CG12637_OG0008050	0
CG12643_OG0007518	544
CG1265_OG0010531	1882
CG12655_OG0000445_OG2	1465
CG12659_OG0007410	226
CG12661_OG0007749	0
CG12662_OG0007747	1
CG12672_OG0007868	7
CG12674_OG0003570	0
CG12679_OG0001731_OG0	0
CG12680_OG0001718	0
CG12682_OG0012323	0
CG12691_OG0007931	0
CG12692_OG0000634_OG0	0
CG12693_OG0012106	0
CG12698_OG0008169	2
CG12699_OG0000230_OG1	0
CG12702_OG0001192	1011
CG12708_OG0000271_OG0	251
CG12708_OG0000271_OG0.2	356
CG1271_OG0010635	306
CG12713_OG0003881_OG0	185
CG12716_OG0008438	0
CG12723_OG0008557	9
CG12728_OG0000928_OG0	363
CG12729_OG0011725	16
CG1273_OG0010536	506
CG12730_OG0007375	587
CG12744_OG0000893	67
CG12746_OG0004208	770
CG1275_OG0011072	1337
CG12768_OG0001283_OG0	111
CG12769_OG0007187	23
CG12773_OG0003140	1692
CG12782_OG0012281	0
CG12783_OG0000743_OG0	1
CG12784_OG0005236	0
CG12795_OG0008825	599
CG12811_OG0002240	1321
CG12817_OG0002595_OG0	8
CG12818_OG0004897	242
CG12822_OG0001599	1181
CG12825_OG0001130_OG1	3
CG12826_OG0002951	6
CG12828_OG0011622	0
CG12831_OG0011623_OG0	0
CG12836_OG0002963_OG0	2
CG12848_OG0006045	300
CG12849_OG0011577	3
CG12851_OG0005862	342
CG12857_OG0006163	1
CG12860_OG0006154	0
CG12861_OG0006153	0
CG12862_OG0011585_OG0	0
CG12863_OG0011584	205
CG12866_OG0002772	0
CG12868_OG0001564	149
CG12869_OG0006145	98
CG12869_OG0006146	17
CG12877_OG0001472_OG0	1498
CG1288_OG0001350	2
CG12880_OG0005345	762
CG12883_OG0001474	163
CG12885_OG0001477	37
CG12895_OG0006308	319
CG12909_OG0002821	481
CG12910_OG0006305	291
CG12911_OG0006304	428
CG12914_OG0002819	0
CG12917_OG0002815	0
CG12920_OG0006291	0
CG12926_OG0006349	123
CG12929_OG0006357	119
CG12934_OG0006315	4
CG12935_OG0002846	313
CG12942_OG0001596_OG0	755
CG12945_OG0004570	620
CG12947_OG0004568	88
CG12948_OG0004558	947
CG12963_OG0001641_OG0	0
CG12964_OG0002996_OG0	502
CG12970_OG0006808	9
CG12971_OG0010294	2
CG12974_OG0010307	30
CG12983_OG0010332	4
CG12984_OG0003949	0
CG12985_OG0000915	2
CG12986_OG0011685	1
CG1299_OG0000523_OG0	3114
CG12990_OG0007696	0
CG12991_OG0007703	1145
CG12992_OG0011688	20
CG12994_OG0007707	4
CG12995_OG0008599	0
CG12998_OG0011739	0
CG13000_OG0011738	0
CG13001_OG0008580	910
CG13002_OG0008577	1
CG13003_OG0008572	1670
CG13004_OG0008570	137
CG13005_OG0008567	198
CG13008_OG0008305	3
CG13010_OG0003260	10
CG13012_OG0008317	416
CG13014_OG0008547	631
CG13016_OG0006536	415
CG13018_OG0006537	88
CG13021_OG0003241	0
CG13022_OG0010698	13
CG13023_OG0010699	73
CG13024_OG0010708	458
CG13026_OG0010716	0
CG13028_OG0004010	6
CG13031_OG0012200	213
CG13032_OG0004014_OG0	0
CG13033_OG0010736	184
CG13038_OG0010761	46
CG13039_OG0010762	0
CG1304_OG0000265_OG0	0
CG1304_OG0000265_OG1	3
CG13040_OG0010763	9
CG13041_OG0000280_OG0	1353
CG13041_OG0000280_OG0.2	297
CG13042_OG0010767	90
CG13043_OG0000281_OG0	139
CG13043_OG0000281_OG1	4818
CG13044_OG0010768	6842
CG13045_OG0000814	15
CG13046_OG0010771	213
CG13047_OG0010772	16
CG13048_OG0010773	0
CG13049_OG0010774	0
CG13051_OG0011898	8
CG13053_OG0010778	3
CG13054_OG0010779	6
CG13055_OG0010780	16
CG13056_OG0010757	95
CG13058_OG0004021	25
CG13059_OG0010764	2882
CG13062_OG0010766	0
CG13064_OG0010775	17
CG13065_OG0010776	104
CG13066_OG0012201	0
CG13068_OG0002030_OG1	126
CG13069_OG0004022	0
CG1307_OG0004308	863
CG13070_OG0012202	0
CG13071_OG0011899	27
CG13073_OG0012731_OG0	21
CG13074_OG0010797	3
CG13075_OG0000216_OG0	0
CG13075_OG0000216_OG1	1
CG13077_OG0009097	27
CG13078_OG0003575_OG0	0
CG13081_OG0003574	6
CG13082_OG0009094	576
CG13083_OG0009084	0
CG13084_OG0009083	1
CG13085_OG0001922	61
CG13086_OG0003709	66
CG13088_OG0001266	343
CG1309_OG0010533	2065
CG13096_OG0003720	4236
CG13097_OG0001923	1043
CG13101_OG0009304	208
CG13102_OG0009298	45
CG13108_OG0009295	117
CG13110_OG0011792	0
CG13113_OG0001247_OG0	0
CG13114_OG0009279	0
CG13116_OG0001878	196
CG13123_OG0001877	128
CG13124_OG0003502	4327
CG13126_OG0003515	247
CG13127_OG0001844	0
CG13131_OG0000790_OG0	0
CG13133_OG0003525	20
CG1314_OG0011674	2
CG13144_OG0009363	4
CG13148_OG0007214	140
CG13151_OG0006215	645
CG13154_OG0006206	2
CG13155_OG0006196	73
CG13157_OG0002779	16
CG1316_OG0000430_OG0	0
CG13168_OG0006184	2
CG1317_OG0011084	3449
CG13170_OG0006182	246
CG13171_OG0006180	0
CG13177_OG0012831	7
CG13185_OG0002928	6201
CG13186_OG0006594	9
CG13192_OG0006567	393
CG13193_OG0006565	0
CG13196_OG0006560	11
CG13197_OG0006563	608
CG13202_OG0001123_OG0	0
CG13203_OG0006235	167
CG13204_OG0006233	896
CG13215_OG0002793_OG0	57
CG13216_OG0001568_OG0	0
CG13218_OG0002791_OG0	0
CG13220_OG0001573_OG0	1588
CG13223_OG0001571_OG0	2
CG13226_OG0002794_OG0	10
CG13227_OG0006218_OG0	296
CG13228_OG0011587_OG0	0
CG13229_OG0002786_OG0	96
CG13229_OG0002787_OG0	2714
CG13231_OG0006217	5
CG13239_OG0009815	4
CG1324_OG0007509	0
CG13243_OG0009147	1
CG13247_OG0010378	31
CG13248_OG0010371	231
CG13250_OG0011870	19
CG13251_OG0010355	8
CG13252_OG0003952	679
CG13258_OG0009399	17
CG13272_OG0008882	131
CG13280_OG0008881	4
CG13282_OG0008887	35
CG13285_OG0010583	176
CG13287_OG0010216	106
CG13288_OG0010220	8
CG13293_OG0003937	279
CG13295_OG0010231	876
CG13297_OG0010242	12
CG13299_OG0011864	1
CG13300_OG0003943	741
CG13305_OG0011196	10
CG13306_OG0011204	43
CG13308_OG0004102	0
CG13309_OG0011211	0
CG13310_OG0011207	8
CG13312_OG0011210	3
CG13313_OG0004105_OG0	2
CG13314_OG0011224	30
CG13315_OG0011237	38
CG13318_OG0004834	374
CG13319_OG0006667	398
CG13321_OG0006673	172
CG13326_OG0006545	0
CG13330_OG0007271	0
CG13331_OG0007273	1
CG13332_OG0007274	14
CG13334_OG0007281	0
CG13337_OG0011662	52
CG13339_OG0007296	238
CG13344_OG0007304	403
CG13358_OG0007351	12
CG13359_OG0012499	6
CG13360_OG0010145	2997
CG13361_OG0003189	1
CG13362_OG0007862	1
CG13364_OG0001174_OG0	2400
CG13365_OG0007831	395
CG13367_OG0003188_OG0	947
CG13369_OG0003181	1058
CG13375_OG0007847	62
CG13377_OG0007849	1792
CG13380_OG0010135	0
CG13384_OG0003473	967
CG13385_OG0012520	0
CG13386_OG0003471	20
CG1339_OG0006721	0
CG13390_OG0003479	204
CG13392_OG0003476	242
CG13397_OG0003469	279
CG13398_OG0003468	389
CG13403_OG0008236	18855
CG13404_OG0008224	67
CG13405_OG0011376	0
CG13407_OG0004768	1
CG13408_OG0004770	83
CG13409_OG0004775	365
CG13423_OG0007099	1
CG13426_OG0011654	0
CG13427_OG0003049	1
CG13428_OG0007100	5
CG13430_OG0001658	212
CG13436_OG0006622	2
CG13437_OG0006285	3
CG13438_OG0006243	2
CG1344_OG0012226	311
CG13442_OG0006244	0
CG13443_OG0006248	0
CG13445_OG0003880	2
CG13449_OG0009980	1
CG13454_OG0003875_OG0	2
CG13455_OG0009966	0
CG13457_OG0001288	0
CG13458_OG0004037	171
CG13460_OG0010841	56940
CG13465_OG0000343_OG0	1
CG13471_OG0004048	0
CG13473_OG0010860	3
CG13474_OG0004049	0
CG13476_OG0012898	0
CG13481_OG0000339_OG0	0
CG13481_OG0000339_OG1	0
CG13484_OG0010886	180
CG13488_OG0001544_OG1	4
CG13492_OG0005946	150
CG13501_OG0005936	1
CG13502_OG0005931	8
CG13502_OG0012991	0
CG13506_OG0007028	1827
CG13510_OG0006998	290
CG13511_OG0006997	0
CG13516_OG0006995	238
CG13526_OG0006986	0
CG13527_OG0006984	0
CG13531_OG0006978	1891
CG13532_OG0006975	208
CG13538_OG0005981	0
CG13539_OG0012044	0
CG1354_OG0007555	12736
CG13541_OG0012280	0
CG13544_OG0005976	1
CG13545_OG0012580	26222
CG13551_OG0000540_OG1	243
CG13551_OG0012048	3178
CG13557_OG0012477	0
CG13558_OG0001556	0
CG13559_OG0012047	14
CG13561_OG0011643	8
CG13562_OG0011631	89
CG13575_OG0006892	8
CG13577_OG0001150_OG0	0
CG13578_OG0006898	10
CG13579_OG0006013	40
CG1358_OG0006724	520
CG13581_OG0002746	0
CG13585_OG0011574	1036
CG13587_OG0006025	0
CG13594_OG0006033	116
CG13599_OG0005537	132
CG1360_OG0006725	212
CG13601_OG0005534	486
CG13603_OG0005332	734
CG13605_OG0005319	876
CG13606_OG0005306	18
CG13607_OG0005318	634
CG13609_OG0012982	120
CG13613_OG0005278	0
CG13614_OG0002525_OG0	0
CG13615_OG0002524	0
CG13616_OG0005272	0
CG13618_OG0005267	10
CG13622_OG0005268	1
CG13623_OG0005265	268
CG13625_OG0004618	756
CG13627_OG0004629	22
CG13630_OG0004630	1170
CG13631_OG0004635	306
CG13634_OG0004637	1
CG13641_OG0004650	321
CG13643_OG0002274	668
CG13653_OG0002504	8
CG13654_OG0005174	101
CG13663_OG0011496	222
CG13667_OG0004090_OG0	277
CG13670_OG0011168	0
CG13671_OG0004086_OG0	526
CG13675_OG0000560_OG2	10
CG13676_OG0003984	5394
CG13678_OG0000129_OG3	520
CG1368_OG0008241	5712
CG13685_OG0010463	19
CG13689_OG0008772	192
CG13690_OG0008752	933
CG13692_OG0008754	3
CG13698_OG0010125	663
CG13699_OG0003907_OG0	30
CG13705_OG0010610	13679
CG13707_OG0010613	148
CG13708_OG0010614	1
CG1371_OG0006292	4552
CG13711_OG0010618	1
CG13712_OG0010619	0
CG13713_OG0010620	1
CG13716_OG0010627	1
CG13720_OG0004084	0
CG13721_OG0012208	2
CG13722_OG0011130	9314
CG13723_OG0010915	0
CG13724_OG0010917	1
CG13725_OG0010918	2
CG13727_OG0004055	8
CG13728_OG0010923	3
CG13731_OG0011910	65807
CG13733_OG0010089	0
CG13738_OG0011907	12
CG13739_OG0002891	86
CG13743_OG0006405	149
CG13744_OG0006409	6
CG13747_OG0006408	0
CG13748_OG0006626	5
CG13751_OG0001660_OG0	421
CG13760_OG0007606	304
CG13766_OG0009602	109
CG13771_OG0009612	1
CG13775_OG0003750_OG0	226
CG13784_OG0000956_OG0	461
CG13786_OG0003631	6
CG13796_OG0001883_OG0	720
CG13801_OG0000219_OG0	0
CG13801_OG0000219_OG1	0
CG13806_OG0011077	21
CG13807_OG0011075	146
CG13810_OG0011066	0
CG13813_OG0010189	3
CG13829_OG0011464	0
CG13833_OG0004687	522
CG13837_OG0002276	10
CG13838_OG0011993	47
CG13841_OG0004694	0
CG13842_OG0004706	1
CG13847_OG0004737	98
CG13850_OG0004743	785
CG13855_OG0004744	0
CG13856_OG0004745	181
CG13857_OG0004746	114
CG13862_OG0004760	6
CG13868_OG0007089	1043
CG13868_OG0013578	212
CG13869_OG0007075	1
CG1387_OG0008528	0
CG13870_OG0007093	1
CG13871_OG0003047	6
CG13872_OG0007071	1
CG13875_OG0011381	193
CG13876_OG0001334_OG0	315
CG13877_OG0011937	101
CG13884_OG0000403_OG0	1
CG13887_OG0011343	4770
CG13891_OG0002060	0
CG13893_OG0011360	995
CG13894_OG0004129	587
CG13895_OG0004128	665
CG13901_OG0011344	429
CG13907_OG0011337	2176
CG13912_OG0011325	143
CG13917_OG0011285	4596
CG13919_OG0011274	122
CG13920_OG0011271	977
CG13921_OG0011032	1597
CG13924_OG0011054	10
CG13926_OG0011282	482
CG13928_OG0011279	1904
CG13930_OG0011024	20
CG13931_OG0004073	4
CG13933_OG0011036	1002
CG13937_OG0011056	563
CG13949_OG0003375	8
CG13950_OG0003376	51
CG13954_OG0006374	65
CG13955_OG0002890_OG0	2
CG13962_OG0012240	2932
CG13970_OG0009133_OG0	0
CG13972_OG0005361	0
CG13983_OG0002696	38
CG13991_OG0000661_OG1	0
CG13992_OG0002070_OG0	0
CG13994_OG0011942	819
CG13995_OG0000538_OG0	0
CG13999_OG0000662_OG0	16
CG14005_OG0001926	556
CG14006_OG0001927	0
CG14007_OG0009567	4
CG14011_OG0003731	0
CG14013_OG0003734	0
CG14014_OG0009443	0
CG14015_OG0009446	88
CG14017_OG0003733	0
CG14020_OG0003686	2
CG14022_OG0008831	289
CG14024_OG0003410_OG0	109
CG14034_OG0008836	13
CG14036_OG0008842	1
CG14042_OG0001816	76
CG14043_OG0003425	1036
CG14044_OG0008964	2
CG14050_OG0000684	38
CG14052_OG0007777	0
CG14053_OG0012099	1
[truncated: 9,910 more rows]
