# Supplementary material for: Evolution of chemosensory tissues and cells across ecologically diverse Drosophilids
Source: Nat Commun. 2024 Feb 5;15:1047. doi: 10.1038/s41467-023-44558-4 (PMC10844241; doi:10.1038/s41467-023-44558-4)
Supplement: Supplementary file 18 — Supplementary Data 15 [file 41467_2023_44558_MOESM18_ESM.zip › all_count_tables_renamed/SAND10ANT_counts_trim_genes_FBids_1_1_sorted.txt]

128up_OG0006588	1643
14-3-3epsilon_OG0002478	15864
14-3-3epsilon_OG0001126_OG1	32954
140up_OG0004534	1208
18w_OG0003044	2294
26-29-p_OG0010897	10932
2mit_OG0000576_OG0	110
5-HT1A_OG0006644	54
5-HT1B_OG0006647	165
5-HT2A_OG0000287_OG0	320
5-HT2B_OG0011472	1809
5-HT7_OG0005777	102
5PtaseI_OG0005188	2364
7B2_OG0004187	5411
a_OG0006460	923
a10_OG0010691	452478
a5_OG0009037	222890
a6_OG0007651	1342
AANATL2_OG0003640	1791
AANATL4_OG0000091_OG1	0
AANATL7_OG0007605	1
Aasdh_OG0001831	8932
Aatf_OG0001947	664
aay_OG0011265	22849
ab_OG0009683	1630
ab_OG0009684	339
ABCB7_OG0011281	5980
Pmp70_OG0003257	10089
Abd-B_OG0005000	0
Abi_OG0002227_OG0	1670
Abl_OG0010722	8471
abo_OG0009656	612
Abp1_OG0010565	2963
abs_OG0003097	2610
ac_OG0007843	0
Ac13E_OG0008321	2255
Ac3_OG0009573	3839
Ac78C_OG0010320	2918
Acam_OG0000252_OG0	1
Acam_OG0000252_OG1	0
Acam_OG0005131	0
CG9149_OG0011313	1069
Acbp1_OG0009246	1139
Acbp2_OG0010415	1547
Acbp4_OG0000311_OG0	3
Acbp4_OG0000311_OG1	30
Acbp6_OG0010414	916
ACC_OG0007193	17662
AcCoAS_OG0000812	54502
Ace_OG0000652_OG0	2125
Acer_OG0000953_OG0	9044
Acer_OG0003808	275
Acf_OG0002671	2561
Achl_OG0002770	1190
acj6_OG0008333	1113
acj6_OG0008334	3447
Ack_OG0010507	5434
Ack-like_OG0006546	2815
Acn_OG0009540	11449
CG5009_OG0006075	10462
Acox57D-d_OG0006913	41
Acox57D-p_OG0001151	2325
Acp1_OG0009317	1940
Acp32CD_OG0009664	0
Acp65Aa_OG0003939	2
Acph-1_OG0001513	666
CG12512_OG0008829	2642
CG18155_OG0007972	95
Acsl_OG0007133	34544
Act42A_OG0000022_OG0	284
Act42A_OG0000022_OG1	1745
Act42A_OG0000022_OG3	485
Act42A_OG0000022_OG4	1994
Act42A_OG0000022_OG5	2482
Actn_OG0003148_OG0	4908
Actn3_OG0011403_OG0	0
ACXB_OG0000046_OG0	1
ACXB_OG0000046_OG1	12
ACXB_OG0000046_OG2	1
ACXB_OG0000046_OG2.2	0
ACXD_OG0004078_OG0	1245
Acyp_OG0009408	0
Acyp2_OG0011498	1087
Ada_OG0002342	40
Ada1-2_OG0003777_OG0	669
Ada2a_OG0005051	516
Ada2b_OG0004799	489
Ada3_OG0007872	1905
AdamTS-A_OG0005247	176
AdamTS-A_OG0012010	12
AdamTS-B_OG0008089	4866
Adar_OG0007649	1586
Adat1_OG0003596	148
Adck1_OG0006032	1072
Adck5_OG0010063	1587
ADD1_OG0006579	1474
Adf1_OG0001636_OG0	472
Adgf-A_OG0001991_OG0	16
Adgf-A_OG0003900	23
Adgf-A2_OG0010109	3
Adgf-B_OG0010108	0
Adgf-C_OG0001030_OG0	2109
Adgf-D_OG0002208_OG0	70
Adgf-E_OG0006152	1
Adh_OG0003395_OG0	0
Adi1_OG0010940	1652
AdipoR_OG0004727	13313
CG3809_OG0004951	0
AdenoK_OG0003918_OG0	2733
Ady43A_OG0002958	4399
AdoR_OG0005733	73
adp_OG0006108	1649
AdSS_OG0000854_OG0	12655
Aduk_OG0004873	4809
Ae2_OG0010984	10049
CG6512_OG0010913	9939
aft_OG0006080	666
Afti_OG0005567	1582
Ag5r_OG0008212	7
Ag5r2_OG0008213	0
AGBE_OG0007237	7399
AgmNAT_OG0001753	135
ago_OG0010530	3392
AGO1_OG0007307	14195
AGO2_OG0000119_OG0	18801
Agpat1_OG0008448	6607
Agpat2_OG0003465	13920
Agpat3_OG0004018	6843
Agpat4_OG0004019_OG0	424
ADPS_OG0002932	5808
agt_OG0001016_OG0	11
Spat_OG0007723	56
Ahcy_OG0001195_OG0	2000
AhcyL1_OG0011110	10592
AIF_OG0001225	2559
AIMP1_OG0007108	1455
AIMP2_OG0009977	1350
AIMP3_OG0005998	1755
Adk1_OG0010829	15598
Adk3_OG0005467	1109
Ak6_OG0007201	441
Akap200_OG0000367_OG0	471
Akh_OG0010512	10
AkhR_OG0009627	18
akirin_OG0010441	4587
Akr1B_OG0001292	12506
Akt1_OG0005415	3966
al_OG0008749	136
Aladin_OG0007570	801
AlaRS_OG0003477	4733
AlaRS-m_OG0010596	2852
Alas_OG0006853	14870
alc_OG0006389	20483
Ald1_OG0005647	63156
Ald2_OG0005645	0
Aldh_OG0003615	63169
Aldh-III_OG0006742	35604
Aldh7A1_OG0003841_OG0	34
Alg-2_OG0001588_OG0	3497
Alg1_OG0002607_OG0	2274
Alg10_OG0000709_OG0	738
Alg11_OG0012170	3769
CG8412_OG0004562	2058
Alg14_OG0001194_OG0	242
Alg2_OG0010641	2761
Alg3_OG0003012	95
Alg3_OG0006966	907
CG5287_OG0001281	821
CG5287_OG0003790	918
Alg9_OG0005173	1274
Alh_OG0004317	4159
Alh_OG0004319	1167
Alh_OG0011430	1169
alien_OG0009301	4111
ALiX_OG0005343	7549
Alk_OG0006414	84
CG12179_OG0001176_OG0	136
Alp1_OG0010289	0
Alp10_OG0010194	0
Alp11_OG0008522	196
Alp12_OG0003717	661
Alp13_OG0001034	164
Alp2_OG0000261_OG0	19
Alp2_OG0000261_OG1	0
Alp4_OG0005779	8404
Alp6_OG0006360	112
Alp7_OG0003030	1
Alp9_OG0003931	0
alph_OG0000083_OG0	14
alph_OG0005113	11730
alpha-Catr_OG0006852	11302
alpha-Est1_OG0004357	29480
alpha-Est10_OG0004350	8916
alpha-Est2_OG0000314	622
alpha-Est3_OG0004356	1059
alpha-Est6_OG0004354	1
alpha-Est7_OG0001351	3767
alpha-Est8_OG0004352	10220
alpha-Est9_OG0004351	766
alpha-Man-Ia_OG0003130	663
alpha-Man-Ia_OG0003131	1179
alpha-Man-Ia_OG0001168	2540
alpha-Man-Ib_OG0005087	2840
alpha-Man-Ic_OG0011549	1
alpha-Man-IIa_OG0004878	4160
alpha-Man-IIb_OG0005229	19733
alpha-PheRS_OG0008296	2459
alpha-Spec_OG0011040	36847
alpha4GT1_OG0000948	2012
alphaCOP_OG0011275	11577
alphaSnap_OG0010384	12378
alphaTub67C_OG0010998	129
Alr_OG0008278	1785
alrm_OG0002498	331
Als2_OG0009863	6454
alt_OG0004894	6733
aly_OG0004083	2
Ama_OG0002112	0
Amacr_OG0009433	1961
amd_OG0001918	5562
Amnionless_OG0008741	249
amon_OG0011540	8931
amos_OG0003702_OG0	0
AMPdeam_OG0008245	11882
Amph_OG0007204	15085
AMPKalpha_OG0001698	12817
Amt_OG0004607	28034
Amun_OG0008385	10170
amx_OG0007575	981
Amy-p_OG0000157_OG0	21
Amy-p_OG0000157_OG0.2	0
Amyrel_OG0006416	14
ana_OG0006403	17
ana1_OG0002269	2673
ana2_OG0007120	376
ana3_OG0006194	333
Ance-2_OG0003658	2
Ance-3_OG0001891_OG0	5600
Ance-3_OG0009407	4096
Ance-4_OG0006406	18
Ance-5_OG0005870	130
anchor_OG0010100	11424
Andorra_OG0011741	0
Ank2_OG0010460	30947
Ankle2_OG0000780	2903
l(2)35Be_OG0003404_OG0	0
anox_OG0007490	3729
Ant2_OG0008041	92
antdh_OG0008007	195269
Antp_OG0002113	74
antr_OG0007227	36
AnxB10_OG0008082	16833
AnxB11_OG0008196	8292
AnxB9_OG0004410	27605
aop_OG0003458	1609
aos_OG0010741	1394
Aos1_OG0002145_OG0	1304
AOX1_OG0005242	7455
AOX2_OG0000143_OG0	32560
AOX2_OG0000143_OG1	87
AOX4_OG0001465	38717
ap_OG0005832	87
AP-1-2beta_OG0008273	17909
AP-1gamma_OG0007680	16201
AP-1mu_OG0005553	5813
AP-1sigma_OG0005334	9720
AP-2alpha_OG0008751	7604
AP-2mu_OG0004736	5386
AP-2sigma_OG0004385	1641
Apc_OG0005387	3679
APC10_OG0005888	658
Apc2_OG0005308	197
APC4_OG0003171_OG0	924
APC7_OG0001703	3
ApepP_OG0000963	2144
aph-1_OG0003552_OG0	999
aPKC_OG0006607	936
aPKC_OG0006608	229
aPKC_OG0006609	215
Aplip1_OG0011323	4293
apn_OG0002443_OG0	1
apolpp_OG0012638	258
app_OG0010830	2788
APP-BP1_OG0010070	880
Appl_OG0007834	68404
Aprt_OG0004075	648
Aps_OG0010085	4497
apt_OG0002733	713
CG18815_OG0010034	8518
AQP_OG0007242	85
aqrs_OG0005393	0
aqz_OG0001049_OG1	24866
ara_OG0009939	94
aralar1_OG0001518	9777
Arc1_OG0002768_OG0	13063
Arc2_OG0006127	1476
Arc42_OG0001370_OG0	2933
Archease_OG0002289_OG0	526
Arf51F_OG0006831	2902
Arf79F_OG0012164	13310
ArfGAP1_OG0010836	3033
ArfGAP3_OG0003816_OG0	0
Arfip_OG0005451	1329
Arfrp1_OG0007681	539
arg_OG0003183	38
arg_OG0007835	14
Argk_OG0011233	103094
Argk_OG0011925	842
Argl_OG0009800	45
CG31469_OG0002209_OG0	689
ArgRS_OG0008151	1826
ArgRS-m_OG0004367	1362
ari-1_OG0007878	4680
ari-2_OG0003028	3803
Arl1_OG0010003	2215
Arl2_OG0004816	419
Arl5_OG0011164	987
Arl6_OG0007042	2835
Arl6IP1_OG0004993	2312
Arl8_OG0004797	4694
arm_OG0007636	18915
armi_OG0002027	841
Arp1_OG0004441	6074
Arp10_OG0007423	1852
Arp2_OG0001770	3395
Arp3_OG0010555	2316
Arp5_OG0001448_OG0	624
Arp53D_OG0011600	3
Arp6_OG0008512	806
Arp8_OG0007614	957
Arpc1_OG0009187	6534
Arpc2_OG0009417	2203
Arpc3A_OG0005226	1030
Arpc3B_OG0008590	2
Arpc4_OG0008719	2125
Arpc5_OG0008957	800
arr_OG0007264	1516
Arr1_OG0009490	363
Arr2_OG0004099	540
Ars2_OG0005840	11421
Art1_OG0004911	1465
Art2_OG0008773	18
Art3_OG0004604	832
Art4_OG0004574	445
Art6_OG0004528_OG0	1
Art7_OG0001547_OG0	973
Art8_OG0009662	219
Art9_OG0002219_OG0	2
Arts_OG0000486_OG0	3099
aru_OG0003377	8424
Arv1_OG0013036	563
arx_OG0009914	68
Asap_OG0007180	9253
Asator_OG0002682_OG1	4446
Asciz_OG0010646	334
ase_OG0007840	30
asf1_OG0009889	1313
ash1_OG0000982_OG0	292
ash2_OG0004623	3065
Ask1_OG0004518	4927
asl_OG0004217	119
AsnRS_OG0003707	3023
AsnRS-m_OG0006452	588
AsnS_OG0000992	202
asp_OG0004633	12
Asph_OG0006509	5886
ASPP_OG0006932	15235
CG9572_OG0008488	1867
AspRS_OG0006665	4104
AspRS-m_OG0008886	5575
asrij_OG0006972	1882
asRNA:CR31429_OG0002339_OG0	607
asRNA:CR42743_OG0003772_OG0	0
asRNA:CR43299_OG0012338_OG0	0
asRNA:CR43426_OG0012535_OG0	0
asRNA:CR43454_OG0002277_OG0	9
asRNA:CR43463_OG0001607_OG0	941
asRNA:CR43809_OG0003675_OG0	0
asRNA:CR44106_OG0002406_OG0	49
asRNA:CR44169_OG0002969_OG0	3176
asRNA:CR44179_OG0001455_OG0	3641
asRNA:CR44372_OG0000331_OG0	0
asRNA:CR44372_OG0000331_OG1	2
asRNA:CR44894_OG0012090_OG0	0
asRNA:CR45044_OG0005605_OG0	332
asRNA:CR45195_OG0000203_OG0	173
asRNA:CR45195_OG0000203_OG1	32
asRNA:CR45350_OG0001645_OG0	5080
asRNA:CR45943_OG0010336	1767
asRNA:CR46029_OG0000226_OG0	18
asRNA:CR46029_OG0000226_OG1	4
asRNA:CR46139_OG0003106_OG0	128
asRNA:CR46246_OG0011916	3
asRNA:CR46354_OG0002193_OG0	1071
asRNA:CR46473_OG0000925_OG0	9
Ass_OG0001346	35
ast_OG0003560	1286
AstA_OG0004634	6
AstA-R1_OG0000689	273
AstA-R2_OG0005396	2
AstC_OG0009668	0
AstC-R1_OG0010134	24
AstC-R2_OG0001295_OG0	67
AstCC_OG0009669	0
asun_OG0002419_OG0	515
Asx_OG0006138	4999
Atac1_OG0003748_OG0	312
Atac2_OG0009508	685
Atac3_OG0000828	1551
Tat_OG0001330	7733
Ate1_OG0003045	4573
Atet_OG0003384	7978
Atf-2_OG0006059	820
Atf3_OG0007763	1461
Atg1_OG0009929	609
Atg1_OG0009931	7016
Atg10_OG0001598	152
Atg101_OG0008681	2154
Atg12_OG0011904	422
Atg13_OG0004817	1672
Atg14_OG0005089	2109
Atg16_OG0005703	1672
Atg17_OG0004232	6801
Atg18a_OG0011152	3619
Atg18b_OG0001271_OG0	367
Atg2_OG0011112	6250
Atg3_OG0009922	2928
Atg4a_OG0009014	3654
Atg4b_OG0005256	2074
Atg5_OG0007974	1271
Atg6_OG0005323	2334
Atg7_OG0006714	1130
Atg8a_OG0008043	20470
Atg8b_OG0005571	0
Atg9_OG0006487	2260
atilla_OG0011822	9337
atk_OG0010362	1
atl_OG0001399	13574
atms_OG0004154	1594
ato_OG0004804	0
Atox1_OG0012695	1397
ATP6AP2_OG0004869	41870
ATP7_OG0008369	1723
ATP8A_OG0007260	26763
ATP8A_OG0007261	1369
Atpalpha_OG0002140	89942
ATPCL_OG0006680	23565
ATPsynB_OG0010987	19427
ATPsynbeta_OG0005823	101990
ATPsynbetaL_OG0001317	18
ATPsynC_OG0005792	45241
ATPsynCF6_OG0005500	10772
ATPsynCF6L_OG0010605	0
ATPsynD_OG0004477	24601
ATPsyndelta_OG0007526	15198
ATPsynE_OG0005568	11276
ATPsynG_OG0009657	13895
ATPsyngamma_OG0005690	23989
ATPsynGL_OG0009315	0
ATPsynO_OG0012619	16991
AttC_OG0000164_OG0	66
AttC_OG0007258	23
AttD_OG0004890	1
Atu_OG0002096	1522
Atx-1_OG0012102	45
Atx2_OG0011501	20082
Atxn7_OG0003444	1893
aub_OG0000482_OG0	5
aurA_OG0004964	46
aurB_OG0009647	82
aust_OG0001881	6
aux_OG0003096_OG0	5204
ave_OG0006159	617
Aven_OG0003291	550
awd_OG0002664	11781
Awh_OG0010478	3
axed_OG0010262	588
Axn_OG0005720	2661
axo_OG0003993	3699
axo_OG0010625	1399
axo_OG0010626	4866
axo_OG0010628	599
Axs_OG0008319	1090
Axud1_OG0003447	2857
az2_OG0006736	376
azot_OG0000210_OG0	0
azot_OG0000210_OG1	18
b_OG0009189	56
B-H1_OG0000267_OG0	3127
B-H1_OG0000267_OG1	1680
B4_OG0009202	18857
B52_OG0001376_OG0	17952
b6_OG0007653	107
B9d1_OG0005246	622
B9d2_OG0005830	1199
bab1_OG0011327	236
bab1_OG0011328	260
bab2_OG0011326	10153
babo_OG0006628	3374
babos_OG0007027	195
Bacc_OG0008947	32722
Bace_OG0000801_OG0	3
baf_OG0003792	1428
bai_OG0005189	3805
Balat_OG0007229	10
Baldspot_OG0010721	13555
ball_OG0001092_OG1	464
bam_OG0005170	3
bap_OG0001358_OG0	0
Bap111_OG0007677	4699
Bap170_OG0000903_OG0	2475
Bap55_OG0005900	1573
Bap60_OG0008560	3611
IMPPP_OG0000305_OG1	12874
barc_OG0010291	1412
bark_OG0008784	3507
barr_OG0000425_OG0	1251
baz_OG0008596	10308
bb8_OG0005496	6
bbc_OG0007266	12000
CG18067_OG0007098	16330
bbg_OG0010871	75
bbg_OG0010872	388
BBIP1_OG0004876	2127
BBS1_OG0010413	2718
BBS4_OG0002785_OG0	1072
BBS5_OG0002086	3763
BBS8_OG0008755	3748
BBS9_OG0006919	20649
bbx_OG0008688	8347
bc10_OG0010387_OG0	883
BCAS2_OG0005540	1071
bcd_OG0002111_OG0	8
bchs_OG0003722	724
BCL7-like_OG0007566	493
bcn92_OG0007793	1247
Bdbt_OG0004400	836
bdg_OG0006805	5038
bdl_OG0003385	4038
Bdp1_OG0009215	1258
be_OG0000785	1313
BEAF-32_OG0006164	1968
beag_OG0004860	1913
beat-Ia_OG0011784	305
beat-Ib_OG0009146	31
beat-Ic_OG0001866_OG0	1
beat-IIa_OG0005482	271
beat-IIb_OG0005481	157
beat-IIIa_OG0009463	510
beat-IIIb_OG0009460	217
beat-IIIc_OG0003687	235
beat-IV_OG0005508	2028
beat-Va_OG0005024	17
beat-Vb_OG0005021	703
beat-Vc_OG0001062_OG0	54
beat-VII_OG0011542	339
beat-VII_OG0011544	800
beg_OG0004008	612
bel_OG0001048	24148
Bem46_OG0008920	1174
ben_OG0000514_OG0	7284
Best1_OG0002590_OG0	23292
Best2_OG0010251	5057
Best3_OG0009963	0
Best4_OG0000558_OG0	0
Bet1_OG0003845_OG0	1964
Bet3_OG0004072	1631
beta-PheRS_OG0005298	2082
beta-Spec_OG0007697	48674
beta'COP_OG0009212	7966
beta3GalTII_OG0012738	591
beta4GalNAcTA_OG0006521	1108
beta4GalNAcTB_OG0002610	601
beta4GalT7_OG0005195	353
betaCOP_OG0008653	12718
betaggt-I_OG0008962	2150
betaGlu_OG0002667	778
CG32396_OG0011696	8
Bgb_OG0011276	913
bgcn_OG0001647	670
bgm_OG0009412	68072
BHD_OG0010421	675
bi_OG0003201	5066
bi_OG0012904	522
BI-1_OG0004087	17562
bib_OG0001843_OG0	13
BicC_OG0009143	9
BicD_OG0009474	4744
CG11873_OG0005086	2967
bif_OG0003277	2130
bif_OG0012761	451
BigH1_OG0001085_OG0	3
bigmax_OG0005365	841
Bili_OG0002506_OG0	1176
bin_OG0010286	0
Bin1_OG0005423	988
bin3_OG0007310	5675
bip1_OG0010560	586
Bka_OG0009250	566
blanks_OG0011885_OG0	310
Blimp-1_OG0010196	9296
Blm_OG0002608	282
Blos1_OG0006148	611
Blos2_OG0010078	710
Blos3_OG0009918	456
Blos4_OG0010933	579
blot_OG0010924	275087
blow_OG0006726	1603
blp_OG0005216	1184
blw_OG0006982	84262
bma_OG0010967	18
Bmcp_OG0010022	1977
bmm_OG0010858	2158
bnb_OG0001206_OG1	547
CG5059_OG0012191	3802
bnk_OG0005787	0
bnl_OG0004512	259
boca_OG0006727	3276
bocks_OG0002575_OG0	1378
BOD1_OG0005544	4067
boi_OG0007601	190
boi_OG0007603	29
boil_OG0012322	14
bol_OG0011238	3118
boly_OG0007153	0
BomBc1_OG0001623	10
BomBc2_OG0000769_OG0	445
BomBc3_OG0004769	749
BomT3_OG0011469	1264
bon_OG0004934	3273
bond_OG0004726	2559
bonsai_OG0007008	1595
Boot_OG0006400	4
bor_OG0004967	1996
bora_OG0003911	80
BORCS5_OG0008208	1496
BORCS6_OG0011365	1101
BORCS7_OG0007103	384
borr_OG0009292	172
boss_OG0005676	13808
botv_OG0006642	1198
bou_OG0007819	1594
bowl_OG0008785	975
BoYb_OG0000400_OG0	2
br_OG0007659	14
br_OG0011928	3
Br140_OG0001629	1783
brat_OG0001919	974
Brca2_OG0000883	763
Brd_OG0010852	1
CG7154_OG0009310	2678
Brd8_OG0002488	1305
Bre1_OG0010209	3207
Brf_OG0005483	513
Brf_OG0005485	133
brk_OG0007975	2232
brm_OG0009999	5802
Brms1_OG0008442	1739
Bro_OG0011272	2
brp_OG0000499_OG1	7258
l(3)72Ab_OG0009997	5486
bru1_OG0009737	197
bru1_OG0009738	1110
bru2_OG0009740	14782
bru2_OG0011823	1247
bru2_OG0012161	691
bru3_OG0010907	1064
bru3_OG0011909	155
Bruce_OG0004896	18981
brun_OG0003663	3373
brv1_OG0000706_OG0	1
brv2_OG0010919	0
brv3_OG0011666	19
BRWD3_OG0005288	7311
brwl_OG0009277	1537
bs_OG0003002	481
bs_OG0006897	381
bsf_OG0001906_OG0	6812
Bsg_OG0009780	17878
Bsg25D_OG0003412_OG0	5100
bsh_OG0009110	0
bsk_OG0012344	7480
bt_OG0000537_OG1	3
BTBD9_OG0000546_OG0	1868
BtbVII_OG0011887	6576
btd_OG0007557	989
Btk29A_OG0001838	1703
Btk29A_OG0011763	21
btl_OG0002041	11
btn_OG0004719	15
Btnd_OG0008611	4
btsz_OG0001035_OG1	1535
btsz_OG0004581	123
btv_OG0003692	2075
btv_OG0009487	8235
btz_OG0005342	4499
Bub1_OG0001806_OG0	1575
Bub3_OG0005120	1279
BubR1_OG0000657_OG0	633
Buffy_OG0006561	871
bug_OG0006803	2570
Bug22_OG0009372	1213
BuGZ_OG0008876	3957
CG8270_OG0010257	1110
bun_OG0000556	4990
bun_OG0009749	14304
bur_OG0003683_OG0	4363
Burs_OG0001045_OG0	0
bves_OG0007497	1366
bves_OG0007499	1274
bw_OG0006000	2
bwa_OG0009122	398
bwa_OG0012525	431
Bx_OG0008666	21
Bx_OG0008667	610
Bx42_OG0007682	4590
by_OG0005550	7507
byn_OG0010803	1
bys_OG0007950	898
c-cup_OG0012143	1
c(3)G_OG0001464_OG0	905
c11.1_OG0007569	7470
c12.1_OG0007568	2442
c12.2_OG0007567	4953
C15_OG0002126_OG0	105
C1GalTA_OG0009799	1909
C3G_OG0007801	5019
C901_OG0008027	40
ca_OG0005700	9007
Ca-alpha1D_OG0009140	9634
Ca-alpha1T_OG0003323	9191
Ca-beta_OG0009681	2100
Ca-Ma2d_OG0009139	3076
CaBP1_OG0008860	4814
cac_OG0000605_OG0	2118
cact_OG0009392	15704
cactin_OG0003129	1795
cad_OG0009437	3
Cad74A_OG0010922	69
Cad86C_OG0002368	5325
Cad87A_OG0001088_OG0	2589
Cad89D_OG0001058_OG0	1
Cad96Ca_OG0011497	1359
Cad96Cb_OG0005172	0
Cad99C_OG0005704	720
CadN_OG0000277_OG1	81
Caf1-105_OG0002830	643
Caf1-180_OG0007408	447
Caf1-55_OG0001036	2200
cag_OG0001595_OG0	0
CAH1_OG0009192	19725
CAH13_OG0002843	0
CAH14_OG0002807	0
CAH15_OG0006256	0
CAH16_OG0000498_OG1	7
CAH2_OG0001000_OG0	9816
CAH3_OG0003177	4010
CAH5_OG0005796	2
CAH7_OG0000840	8667
CAH8_OG0004748	20
CAH9_OG0005622	41
CAHbeta_OG0002334	792
cal1_OG0002556_OG0	1487
CalpA_OG0003035	10734
CalpB_OG0010971	4944
CalpC_OG0008186	471
Calr_OG0005564	50153
Cals_OG0013279_OG0	5927
Calx_OG0002139_OG0	20
Calx_OG0004417	4643
Calx_OG0004418	2023
calypso_OG0006121	699
Cam_OG0012053	18765
CaMKI_OG0012767	15248
CaMKII_OG0013280	18564
Camp_OG0005907	1255
Camta_OG0006364	2243
Camta_OG0006365	359
can_OG0004061_OG0	61
CanA1_OG0005778	51
CanB_OG0000231_OG0	2556
CanB_OG0000231_OG1	2200
Cand1_OG0009382	5220
CAP_OG0000587_OG0	17983
CAP_OG0012405	58
Cap-D2_OG0005121	675
Cap-D3_OG0009448	592
Cap-G_OG0002924	1477
Cap-H2_OG0004906	1807
Capa_OG0005712	2
Caper_OG0009347	18969
Capr_OG0010138	4833
caps_OG0010156	3527
caps_OG0010157	2869
capt_OG0009025	7892
capu_OG0000612_OG0	891
car_OG0007437	1130
CARPA_OG0007960	20
CARPB_OG0007554	28
CarT_OG0009432	17
cas_OG0004236	2
casp_OG0006502	3641
cass_OG0009476	11659
Cat_OG0003869	40019
cathD_OG0002862	38821
cato_OG0006491	0
Catsup_OG0009538	2557
caup_OG0009938	38
cav_OG0000654	473
caz_OG0003243_OG0	4896
cbc_OG0007265	1207
Cbl_OG0002051_OG0	3270
CBP_OG0001721	181
CBP_OG0007971	244
Cbp20_OG0005066	1021
Cbp53E_OG0006447	3412
Cbp80_OG0007913	1217
Cbp80_OG0007915	1279
Cbs_OG0003124	6055
cbs_OG0007263	1702
cbt_OG0008760	12479
Cby_OG0004789	1557
Cc2d2a_OG0002702	1419
CCAP_OG0011467	3
CCAP-R_OG0000870	6
ccb_OG0012089	0
CCDC151_OG0011900	35
CCDC53_OG0009785	681
Ccdc58_OG0010399	738
Ccdc85_OG0008917	184
CCHa1_OG0004530	28
CCHa1-R_OG0006065	15
CCHa2_OG0002186_OG0	1985
CCHa2-R_OG0005836	272
Cchl_OG0004776	5625
CCKLR-17D1_OG0003334	43
CCKLR-17D1_OG0008675	1788
CCKLR-17D1_OG0011744	30
CCKLR-17D3_OG0008678	447
Ccm3_OG0005250	3192
Ccn_OG0010106	2038
Ccn_OG0010107	2318
Ccn_OG0012179	1020
Ccp84Ab_OG0000178_OG0	2
Ccp84Ac_OG0001349_OG0	1
Ccp84Ae_OG0002110_OG0	0
Ccp84Af_OG0000109_OG0	0
Ccp84Af_OG0000109_OG1	1
Ccp84Af_OG0000109_OG2	0
Ccp84Ag_OG0001348_OG0	1
Ccs_OG0006299	2116
CCT1_OG0002281_OG0	6609
CCT2_OG0003145	7035
CCT3_OG0004995	8509
CCT4_OG0000979	5777
CCT5_OG0006600	6922
CCT6_OG0008508	6756
CCT7_OG0004839	2232
CCT7_OG0004841	1046
CCT8_OG0007117	10141
Ccz1_OG0010481	1021
cd_OG0004708	23
CD98hc_OG0001357_OG0	12858
Cda4_OG0008701	35
Cda5_OG0008721	1025
Cda9_OG0002707	1
CDase_OG0005749	1382
cdc14_OG0009306	4846
Cdc16_OG0005493	916
Cdc23_OG0009421	814
Cdc27_OG0010426	3207
Cdc2rk_OG0006290	908
Cdc37_OG0011041	4329
Cdc42_OG0008268	3711
Cdc45_OG0007388	715
Cdc5_OG0011371	2864
CDC50_OG0008483	12337
Cdc6_OG0002054	165
Cdc7_OG0007729	4042
Cdep_OG0002087	4348
Cdep_OG0004159	5205
CdGAPr_OG0009111	3411
cdi_OG0000729	4655
cDIP_OG0004394	23376
Cdk1_OG0000555_OG0	382
Cdk12_OG0009875	2055
Cdk2_OG0002391	278
CDK2AP1_OG0008015	1738
Cdk4_OG0006632	652
Cdk5_OG0002993	1135
Cdk5alpha_OG0009389	8021
Cdk7_OG0001724	943
Cdk8_OG0010977	419
Cdk9_OG0007009	1166
Cdlc2_OG0000234_OG1	8378
cdm_OG0002482	3372
Cds_OG0010549	6485
Ced-12_OG0009727	1289
ced-6_OG0006366	13987
CenB1A_OG0004675	3899
CenG1A_OG0003595_OG0	6790
CenG1A_OG0009182	267
Cenp-C_OG0002322	1077
Cep135_OG0009952	2519
Cep135_OG0009954	1972
cep290_OG0004127	4190
Cep89_OG0006812	4
Cep97_OG0008778	3096
cer_OG0012078	1777
Cerk_OG0004182	13522
cert_OG0011161	5286
Cf2_OG0008971	2702
Cfp1_OG0007571	1275
CG5789_OG0004615	1135
cg_OG0006533	10095
CG10000_OG0005395	0
CG10005_OG0004963	11
CG10011_OG0005399	1874
CG10013_OG0002410_OG0	0
CG10019_OG0008786	591
CG10026_OG0009081	562
CG10029_OG0004344	0
CG10031_OG0008792	28
CG10035_OG0004420	9436
CG10038_OG0001436_OG0	997
CG10041_OG0012259_OG0	0
CG10051_OG0007036	0
CG10053_OG0004336	445
CG10055_OG0004329	2738
CG10062_OG0007038	408
CG10063_OG0010284	11
CG10064_OG0010282	24
CG10068_OG0004321	2288
CG10073_OG0000065_OG2	1
CG10075_OG0010279	1213
CG10077_OG0010277	63979
CG10082_OG0005964	32834
CG10086_OG0001355	0
CG10089_OG0010567	1582
CG10098_OG0004320	3382
CG10104_OG0006132	0
CG10116_OG0010569	35
CG10126_OG0005023	16534
CG10132_OG0009091	6858
CG10137_OG0009093	5510
CG10139_OG0006151	1048
CG10140_OG0010573	1
CG10147_OG0010256	359
CG10151_OG0006160	680
CG10154_OG0010575	1
CG10163_OG0010252	1
CG10164_OG0001489	1
CG10165_OG0011781	418
CG10171_OG0010163	813
CG10175_OG0005507	583
CG10177_OG0001079_OG0	1
CG10184_OG0005509	163
CG10185_OG0005203	1590
CG10189_OG0009087	550
CG10194_OG0009085	447
CG10195_OG0003572	970
CG10205_OG0006168	44
CG10208_OG0005527	450
CG10209_OG0006169	1337
CG10211_OG0009505	699
CG10222_OG0010165	367
CG10226_OG0010249	1207
CG10237_OG0003462	68405
CG1024_OG0004294	1117
CG10252_OG0011517	0
CG10254_OG0002565	6747
CG10257_OG0006606	4951
CG10264_OG0005208	31
CG10265_OG0006935	266
CG10274_OG0003940	2274
CG10280_OG0004257	0
CG10283_OG0001907_OG0	698
CG10286_OG0004292	738
CG10298_OG0004288	7
CG10300_OG0005516	0
CG10301_OG0005515	1
CG10307_OG0005957	86
CG10311_OG0004972	1562
CG10317_OG0004974	1
CG10321_OG0005965	5163
CG10324_OG0004994	830
CG10332_OG0005992	3
CG10333_OG0009507	3033
CG10336_OG0009516	124
CG10337_OG0009096	1274
CG10338_OG0009517	1105
CG10339_OG0006873	1478
CG10340_OG0001059_OG0	2802
CG10341_OG0009518	483
CG10343_OG0009520	686
CG10344_OG0007020	155
CG10345_OG0002430_OG0	33475
CG10347_OG0000607_OG0	443
CG10348_OG0003704	129
CG10352_OG0008207	7
CG10353_OG0008206	3009
CG10357_OG0010470	84904
CG10359_OG0010469	1237
CG10361_OG0010014	41
CG10362_OG0008202	3714
CG10365_OG0005518	2427
CG10366_OG0009102	1431
CG10375_OG0005526	1670
CG10376_OG0009519	1942
CG10383_OG0001909	3679
CG10384_OG0007018	5
CG10405_OG0004983	48
CG10407_OG0005207	48
CG10413_OG0003703_OG0	2883
CG10417_OG0013094	3730
CG10418_OG0010832	501
CG10425_OG0002500	2139
CG10428_OG0001263_OG0	507
CG10431_OG0001914	425
CG10433_OG0006904	424
CG10435_OG0002296_OG0	2216
CG10444_OG0007082	2629
CG10445_OG0001356	544
CG10459_OG0001605_OG0	0
CG10462_OG0009105	1052
CG10463_OG0009108	903
CG10466_OG0012145	457
CG10467_OG0010233	1016
CG10469_OG0010232	210
CG10470_OG0009541	1909
CG10472_OG0000811_OG0	214
CG10479_OG0010225	1255
CG10481_OG0009114	5
CG10483_OG0010221	1367
CG10486_OG0010219	17
CG10492_OG0009544	2514
CG10494_OG0006908	581
CG10495_OG0009546	547
CG10505_OG0006927	37
CG10508_OG0010314	12345
CG10510_OG0003948	4
CG10513_OG0005163	7957
CG10514_OG0005162	25
CG10516_OG0009998	447
CG10527_OG0002810_OG0	23230
CG10543_OG0006262	9863
CG10550_OG0000747	20385
CG10555_OG0008527	2368
CG10561_OG0009552	2598
CG10565_OG0010321	2470
CG10576_OG0010200	4155
CG10581_OG0010326	10
CG10584_OG0010328	411
CG10587_OG0000094_OG0	0
CG10587_OG0000094_OG1	0
CG10587_OG0000094_OG2	0
CG10589_OG0003950	0
CG10591_OG0010195	9
CG10597_OG0003317	0
CG10598_OG0011740	3
CG10600_OG0009530	7379
CG10602_OG0009532	7129
CG10616_OG0010838	2894
CG10621_OG0001911	121
CG10623_OG0001912	704
CG10628_OG0009107	1067
CG10631_OG0001241	5633
CG10646_OG0009949	817
CG10654_OG0009947	68
CG10657_OG0009951	911
CG10660_OG0010840	741
CG10663_OG0010839	745
CG10669_OG0005156	524
CG10674_OG0010603	1558
CG10680_OG0003577	3428
CG10681_OG0009950	426
CG10700_OG0011812	0
CG10702_OG0009548	1421
CG10710_OG0010908	249
CG10713_OG0010576	251
CG10725_OG0010574	0
CG10730_OG0000951	34
CG10731_OG0006517	476
CG10737_OG0006638	44128
CG10738_OG0010568	408
CG1074_OG0007339	1354
CG10747_OG0009127	1376
CG10748_OG0011855_OG0	0
CG10749_OG0003913_OG0	0
CG10750_OG0009561	7
CG10752_OG0010150_OG0	0
CG10761_OG0008304	6
CG1077_OG0004263	0
CG10793_OG0003237	3
CG10795_OG0006915	762
CG10799_OG0003081	32
CG10801_OG0012112	8
CG10802_OG0008133	2965
CG10803_OG0008134	1018
CG10804_OG0008132	3333
CG10809_OG0010976	1093
CG10814_OG0007257	0
CG10822_OG0007072	0
CG10839_OG0009144	0
CG10841_OG0002198_OG0	6
CG10853_OG0003980_OG0	1
CG10859_OG0009209	3
CG10862_OG0002017_OG1	11494
CG10863_OG0010486	4511
CG10863_OG0012194_OG0	1
CG10864_OG0005043	426
CG10866_OG0010485	1592
CG10874_OG0003457	8993
CG10877_OG0002385_OG0	45
CG10887_OG0002183_OG0	0
CG10898_OG0002547	924
CG1090_OG0003105_OG0	2287
CG10903_OG0002293_OG0	350
CG10904_OG0011634	537
CG10907_OG0001984_OG0	1085
CG10909_OG0005022	0
CG10910_OG0006092	4
CG10911_OG0006095	1
CG10912_OG0000471	0
CG10914_OG0006109	618
CG10919_OG0001352	1
CG1092_OG0001161_OG0	5
CG10920_OG0007959	1
CG10927_OG0006710	257
CG10931_OG0006071	5
CG10932_OG0007954	1982
CG10934_OG0002756_OG0	2
CG10939_OG0005908	18465
CG10947_OG0009415	400
CG10948_OG0009927	3964
CG10949_OG0009416	896
CG10950_OG0012279	2
CG10958_OG0001743	589
CG10959_OG0008299	337
CG10962_OG0007748	182
CG10970_OG0003173	39
CG10973_OG0012539	725
CG10979_OG0004244	2160
CG10984_OG0009934	1087
CG10996_OG0008249	116
CG11000_OG0004245	366
CG11007_OG0003037	758
CG11018_OG0007064	0
CG11029_OG0001270	46
CG1103_OG0003103_OG0	429
CG11030_OG0003728	1836
CG11034_OG0001268	632
CG11035_OG0002292_OG0	1079
CG11041_OG0001654	32
CG11044_OG0007073	28
CG1105_OG0004314	2003
CG11050_OG0009604	4040
CG11060_OG0006765	7
CG11068_OG0011716	24
CG11069_OG0004655	556
CG11076_OG0001759	1992
CG11077_OG0000549_OG0	0
CG11085_OG0008456	0
CG11089_OG0004653	483
CG11095_OG0003249	619
CG11099_OG0007074	2222
CG11103_OG0003250	1138
CG11106_OG0012330	0
CG11109_OG0001964	813
CG11110_OG0006619	437
CG11123_OG0006752	1032
CG11125_OG0006747	1786
CG11127_OG0006744	840
CG1113_OG0004171	310
CG11131_OG0001957_OG0	3
CG11134_OG0003251	832
CG11141_OG0006745	3765
CG11145_OG0006754	0
CG11147_OG0003729	35542
CG11149_OG0003730	0
CG11151_OG0008256	10822
CG11159_OG0006283	5
CG1116_OG0004164	2621
CG11162_OG0008263	7
CG11168_OG0004657	2255
CG11170_OG0006462	498
CG11178_OG0003327	1548
CG11180_OG0006625	1392
CG11191_OG0007189	16325
CG11192_OG0007095	0
CG11200_OG0007088	13789
CG11211_OG0012938	17
CG11226_OG0012166_OG0	8
CG11227_OG0007505	0
CG1124_OG0002090	2416
CG11241_OG0003815_OG0	1
CG11247_OG0009861	769
CG11248_OG0003830_OG0	359
CG11249_OG0009864	0
CG11251_OG0001998	7
CG11257_OG0007039	703
CG11263_OG0001789	14
CG11267_OG0011856	2891
CG11269_OG0006458	0
CG11275_OG0002906	4721
CG11279_OG0003924_OG0	748
CG11286_OG0004361	0
CG1129_OG0002085	3552
CG11291_OG0003029	1
CG11294_OG0007761	1
CG11298_OG0007031	1
CG11309_OG0010303	4124
CG11317_OG0012026	524
CG11318_OG0000756	2
CG11319_OG0009603	763
CG11327_OG0009628	1
CG11333_OG0002657_OG0	0
CG11334_OG0005804	1261
CG11342_OG0011920	45
CG11345_OG0011138	794
CG11349_OG0011131	0
CG11353_OG0011127	43
CG11356_OG0008477	242
CG11357_OG0011126	2853
CG1136_OG0010499	342
CG11367_OG0000806_OG0	65
CG11369_OG0011699	4
CG1137_OG0004303	29
CG11370_OG0003817_OG0	0
CG11377_OG0008723	2458
CG11378_OG0007395	149
CG11379_OG0007397	0
CG11380_OG0007400	100
CG11381_OG0007402	0
CG11382_OG0007404	23
CG11384_OG0007396	4
CG1139_OG0004077	3
CG11391_OG0001026_OG0	86624
CG11396_OG0010345	1639
CG11398_OG0007405	633
CG11403_OG0007406	1075
CG11404_OG0012169	0
CG11406_OG0006889	2
CG11409_OG0007766	117
CG11413_OG0011575	6
CG11414_OG0006019	5823
CG11417_OG0007590	1661
CG1142_OG0012974	695
CG11425_OG0009823	367
CG11426_OG0009824	5410
CG1143_OG0011104	838
CG11436_OG0003200	490
CG11437_OG0009825	1
CG11438_OG0009826	36
CG11447_OG0004515	918
CG11449_OG0000981_OG1	2
CG11453_OG0001027_OG0	11642
CG11454_OG0001792	758
CG11456_OG0003951	662
CG11459_OG0000135_OG1	4
CG1146_OG0011093	296
CG11470_OG0000857	16
CG11474_OG0005934	3364
CG11475_OG0005935	104
CG11498_OG0001515	4
CG11504_OG0002630	1270
CG11523_OG0009832	429
CG11529_OG0010828	6191
CG11537_OG0010640	5555
CG11550_OG0002660	61205
CG11560_OG0010817	836
CG11562_OG0008742	849
CG11563_OG0002662	844
CG11566_OG0007496	114
CG11570_OG0004027	0
CG11581_OG0008240	0
CG11583_OG0010538	1022
CG11584_OG0008239	1
CG11585_OG0012335	0
CG11586_OG0010534	810
CG11590_OG0001741	996
CG11593_OG0010497	2180
CG11594_OG0010492	241
CG11596_OG0007629	950
CG11601_OG0008739	1013
CG11608_OG0000142_OG0	14
CG1161_OG0004180	5826
CG11617_OG0008731	7
CG11619_OG0003864_OG0	4
CG11626_OG0011450	8
CG11629_OG0003739	0
CG11630_OG0009580	0
CG11634_OG0009583	0
CG11635_OG0007156	28
CG11638_OG0007387	466
CG11655_OG0001745_OG0	5046
CG11656_OG0005013	135
CG11658_OG0010025	2732
CG11663_OG0012087	1
CG11664_OG0011395	0
CG11666_OG0012316	0
CG11668_OG0002452	1
CG11670_OG0005008	1
CG11672_OG0004805	0
CG11674_OG0008231	20
CG11679_OG0008511	937
CG11686_OG0002448_OG0	146
CG11693_OG0004810	20
CG11694_OG0000225_OG0	1
CG11694_OG0000225_OG1	5
CG11695_OG0007879	1415
CG11696_OG0007880	1135
CG11698_OG0002319_OG0	0
CG11699_OG0007882	2167
CG11703_OG0002165_OG0	0
CG11710_OG0001691_OG0	2221
CG1172_OG0004189	2328
CG11722_OG0001391	834
CG11723_OG0003571	724
CG11726_OG0010048	1
CG11737_OG0001419_OG0	2977
CG11741_OG0001420_OG0	0
CG11752_OG0007995	2543
CG11755_OG0000851	364
CG11756_OG0007997	3
CG11760_OG0004826	594
CG11768_OG0004832	3990
CG11771_OG0005200	4484
CG11777_OG0006309	713
CG11779_OG0004481	2503
CG11786_OG0012799	4
CG11788_OG0007083	409
CG11790_OG0005187	5779
CG11791_OG0012008	7118
CG11807_OG0003009_OG0	1276
CG11808_OG0006841	971
CG11811_OG0004058	1504
CG11816_OG0008636	1
CG11835_OG0000264_OG0	30539
CG11835_OG0000264_OG1	129
CG11837_OG0005082	222
CG11841_OG0005083	339
CG11842_OG0000856_OG1	36
CG11843_OG0011490	8
CG11852_OG0002502_OG0	65
CG11854_OG0005171	1047
CG11857_OG0005167	3461
CG11858_OG0005166	639
CG11878_OG0000055_OG0	1
CG11878_OG0000055_OG1	64
CG11878_OG0000055_OG2	743
CG11882_OG0005094	378
CG11883_OG0006313	2458
CG11885_OG0003355	1148
CG11892_OG0005161	19
CG11893_OG0000039_OG2	169
CG11899_OG0005100	6549
CG11902_OG0005155	715
CG11906_OG0001618	852
CG11911_OG0008747	0
CG11912_OG0008746	0
CG11920_OG0005183	1099
CG11927_OG0003556	1673
CG11929_OG0011773	0
CG11961_OG0001155_OG0	2980
CG11964_OG0004848	584
CG11970_OG0004849	3061
CG11975_OG0004850	2537
CG11977_OG0012457_OG0	0
CG11980_OG0002337	472
CG11983_OG0004852	281
CG11986_OG0004855	302
CG11997_OG0004862	11
CG11999_OG0004179	3008
CG12003_OG0004112	75
CG12004_OG0011286	10459
CG12009_OG0010662	0
CG12010_OG0010671	180
CG12011_OG0011025	0
CG12012_OG0010672	1348
CG12016_OG0010666	6519
CG12017_OG0010661	170
CG12020_OG0011042	3
CG12024_OG0011050	1495
CG12025_OG0011053	3006
CG12035_OG0011029	1
CG12038_OG0011331	918
CG12054_OG0000497	5791
CG12056_OG0003138	1385
CG12057_OG0003139	5
CG12061_OG0000938_OG0	1
CG12065_OG0007412	6085
CG12069_OG0001519	0
CG12071_OG0011553	1067
CG12071_OG0013484	1099
CG12075_OG0007754	14170
CG1208_OG0004248	227
CG12081_OG0007411	3095
CG12084_OG0011296	4287
CG12091_OG0011293	5247
CG12093_OG0011111	3617
CG12096_OG0008559	2038
CG12099_OG0011289	11687
CG12104_OG0011284	672
CG12105_OG0004111	850
CG12106_OG0007586	275
CG12107_OG0006719	743
CG12111_OG0007413	2
CG12112_OG0012598_OG0	122
CG12115_OG0007587	0
CG12116_OG0008625	72
CG12118_OG0007585	1527
CG12121_OG0007579	7426
CG12123_OG0003325	597
CG12128_OG0002879	1432
CG12129_OG0002878	1331
CG1213_OG0002105	30
CG12134_OG0006319	475
CG12147_OG0004192	1
CG12155_OG0003210	2521
CG12159_OG0002860	1214
CG12164_OG0006760	9
CG12170_OG0002098	1967
CG12171_OG0004222	2840
CG12173_OG0004172	1251
CG12177_OG0008262	240
CG1218_OG0002103	1264
CG12182_OG0011099	288
CG12194_OG0008975	2844
CG12204_OG0001687	244
CG12206_OG0008131	30
CG12209_OG0002818	66
CG12213_OG0002418	4409
CG12219_OG0007713	1291
CG12224_OG0000651_OG1	250
CG12231_OG0003119	0
CG12236_OG0008414	1745
CG12237_OG0007424	2355
CG12239_OG0001754	5
CG12241_OG0001396	1290
CG12253_OG0011818	432
CG12256_OG0004947	50
CG12259_OG0005539	1196
CG12268_OG0005336	6237
CG1227_OG0004337	773
CG12278_OG0004413	1
CG12279_OG0004445	496
CG12288_OG0009457	41
CG12289_OG0010046	1
CG12290_OG0002618	23639
CG12299_OG0009634	1423
CG12301_OG0001981	679
CG12307_OG0009694	0
CG1231_OG0011372	188
CG12316_OG0009955	2012
CG12320_OG0005053	392
CG12321_OG0001064_OG0	2931
CG12325_OG0002854	732
CG1233_OG0011370	3107
CG1234_OG0004335	1023
CG12341_OG0002848	975
CG12343_OG0002853	1351
CG12344_OG0002855	10120
CG12355_OG0012373	210
CG1236_OG0002100	2043
CG12362_OG0000821_OG0	0
CG12374_OG0007223	10
CG12375_OG0009777	1639
CG12379_OG0008514	122
CG12384_OG0006229	3847
CG1239_OG0004237	220
CG12395_OG0001736	0
CG12398_OG0008359	17
CG12402_OG0002224_OG0	210
CG12420_OG0002594_OG0	62
CG12426_OG0005340	4
CG12438_OG0003802	0
CG12439_OG0009296	0
CG12446_OG0001786_OG0	5
CG12448_OG0009145	0
CG1246_OG0011105	8
CG12464_OG0011955	0
CG12470_OG0007846	0
CG12479_OG0008243	0
CG12480_OG0008242	0
CG12481_OG0008237	0
CG12490_OG0000233_OG1	0
CG12496_OG0007599	16
CG12498_OG0008105	1
CG12499_OG0002285_OG0	706
CG12502_OG0011339	8
CG12507_OG0008176	5
CG12511_OG0009568	0
CG12516_OG0005410	0
CG12517_OG0009649	50
CG12520_OG0010149	66
CG12521_OG0012944	3
CG12531_OG0008272	551
CG12535_OG0008128	2
CG12539_OG0008363	4
CG12540_OG0008220	7
CG12541_OG0007825	1045
CG12560_OG0012234	1523
CG12567_OG0012740	6086
CG12576_OG0001784_OG0	4472
CG12581_OG0001679_OG0	8116
CG12589_OG0011424	36
CG12590_OG0011977	0
CG12594_OG0005596	86
CG12607_OG0011139	0
CG12609_OG0008677	0
CG12617_OG0003653	0
CG12620_OG0009462	0
CG12637_OG0008050	2
CG12643_OG0007518	2193
CG1265_OG0010531	594
CG12655_OG0000445_OG2	4188
CG12659_OG0007410	698
CG12661_OG0007749	6
CG12662_OG0007747	1
CG12672_OG0007868	339
CG12674_OG0003570	1
CG12679_OG0001731_OG0	0
CG12680_OG0001718	0
CG12682_OG0012323	0
CG12691_OG0007931	0
CG12692_OG0000634_OG0	397
CG12693_OG0012106	3
CG12698_OG0008169	4
CG12699_OG0000230_OG1	0
CG12702_OG0001192	50
CG12708_OG0000271_OG0	25
CG12708_OG0000271_OG0.2	95
CG1271_OG0010635	1199
CG12713_OG0003881_OG0	169
CG12716_OG0008438	1
CG12723_OG0008557	725
CG12728_OG0000928_OG0	610
CG12729_OG0011725	5
CG1273_OG0010536	25
CG12730_OG0007375	2555
CG12744_OG0000893	38
CG12746_OG0004208	5571
CG1275_OG0011072	2455
CG12768_OG0001283_OG0	197
CG12769_OG0007187	403
CG12773_OG0003140	1876
CG12782_OG0012281	2
CG12783_OG0000743_OG0	41
CG12784_OG0005236	0
CG12795_OG0008825	1407
CG12811_OG0002240	1047
CG12817_OG0002595_OG0	210
CG12818_OG0004897	563
CG12822_OG0001599	3973
CG12825_OG0001130_OG1	11
CG12826_OG0002951	56
CG12828_OG0011622	0
CG12831_OG0011623_OG0	0
CG12836_OG0002963_OG0	40
CG12848_OG0006045	700
CG12849_OG0011577	7
CG12851_OG0005862	945
CG12857_OG0006163	2
CG12860_OG0006154	2
CG12861_OG0006153	0
CG12862_OG0011585_OG0	0
CG12863_OG0011584	669
CG12866_OG0002772	3
CG12868_OG0001564	1414
CG12869_OG0006145	820
CG12869_OG0006146	306
CG12877_OG0001472_OG0	60
CG1288_OG0001350	0
CG12880_OG0005345	7
CG12883_OG0001474	612
CG12885_OG0001477	9206
CG12895_OG0006308	1795
CG12909_OG0002821	165
CG12910_OG0006305	928
CG12911_OG0006304	14
CG12914_OG0002819	0
CG12917_OG0002815	4
CG12920_OG0006291	0
CG12926_OG0006349	58
CG12929_OG0006357	300
CG12934_OG0006315	24
CG12935_OG0002846	972
CG12942_OG0001596_OG0	82
CG12945_OG0004570	972
CG12947_OG0004568	49
CG12948_OG0004558	404
CG12963_OG0001641_OG0	1
CG12964_OG0002996_OG0	9
CG12970_OG0006808	140
CG12971_OG0010294	0
CG12974_OG0010307	102
CG12983_OG0010332	0
CG12984_OG0003949	18
CG12985_OG0000915	38
CG12986_OG0011685	9
CG1299_OG0000523_OG0	13589
CG12990_OG0007696	2
CG12991_OG0007703	6666
CG12992_OG0011688	59
CG12994_OG0007707	1
CG12995_OG0008599	0
CG12998_OG0011739	0
CG13000_OG0011738	0
CG13001_OG0008580	553
CG13002_OG0008577	743
CG13003_OG0008572	81
CG13004_OG0008570	187
CG13005_OG0008567	262
CG13008_OG0008305	49
CG13010_OG0003260	2
CG13012_OG0008317	3711
CG13014_OG0008547	836
CG13016_OG0006536	433
CG13018_OG0006537	187
CG13021_OG0003241	7
CG13022_OG0010698	28
CG13023_OG0010699	0
CG13024_OG0010708	368
CG13026_OG0010716	6
CG13028_OG0004010	1
CG13031_OG0012200	841
CG13032_OG0004014_OG0	6
CG13033_OG0010736	8
CG13038_OG0010761	0
CG13039_OG0010762	0
CG1304_OG0000265_OG0	0
CG1304_OG0000265_OG1	0
CG13040_OG0010763	2
CG13041_OG0000280_OG0	0
CG13041_OG0000280_OG0.2	0
CG13042_OG0010767	4
CG13043_OG0000281_OG0	0
CG13043_OG0000281_OG1	0
CG13044_OG0010768	0
CG13045_OG0000814	2
CG13046_OG0010771	0
CG13047_OG0010772	0
CG13048_OG0010773	1
CG13049_OG0010774	1
CG13051_OG0011898	1
CG13053_OG0010778	0
CG13054_OG0010779	0
CG13055_OG0010780	6
CG13056_OG0010757	0
CG13058_OG0004021	0
CG13059_OG0010764	0
CG13062_OG0010766	0
CG13064_OG0010775	0
CG13065_OG0010776	6
CG13066_OG0012201	1
CG13068_OG0002030_OG1	0
CG13069_OG0004022	0
CG1307_OG0004308	1800
CG13070_OG0012202	0
CG13071_OG0011899	0
CG13073_OG0012731_OG0	0
CG13074_OG0010797	786
CG13075_OG0000216_OG0	19
CG13075_OG0000216_OG1	2
CG13077_OG0009097	249
CG13078_OG0003575_OG0	0
CG13081_OG0003574	1
CG13082_OG0009094	6
CG13083_OG0009084	1
CG13084_OG0009083	8
CG13085_OG0001922	65
CG13086_OG0003709	1
CG13088_OG0001266	293
CG1309_OG0010533	7175
CG13096_OG0003720	917
CG13097_OG0001923	1040
CG13101_OG0009304	6736
CG13102_OG0009298	0
CG13108_OG0009295	836
CG13110_OG0011792	0
CG13113_OG0001247_OG0	0
CG13114_OG0009279	1
CG13116_OG0001878	822
CG13123_OG0001877	184
CG13124_OG0003502	6231
CG13126_OG0003515	961
CG13127_OG0001844	0
CG13131_OG0000790_OG0	0
CG13133_OG0003525	597
CG1314_OG0011674	0
CG13144_OG0009363	5
CG13148_OG0007214	9
CG13151_OG0006215	495
CG13154_OG0006206	4
CG13155_OG0006196	2
CG13157_OG0002779	0
CG1316_OG0000430_OG0	5272
CG13168_OG0006184	43
CG1317_OG0011084	15899
CG13170_OG0006182	1
CG13171_OG0006180	0
CG13177_OG0012831	256
CG13185_OG0002928	1100
CG13186_OG0006594	0
CG13192_OG0006567	804
CG13193_OG0006565	1
CG13196_OG0006560	6
CG13197_OG0006563	1086
CG13202_OG0001123_OG0	47
CG13203_OG0006235	829
CG13204_OG0006233	2045
CG13215_OG0002793_OG0	0
CG13216_OG0001568_OG0	2
CG13218_OG0002791_OG0	0
CG13220_OG0001573_OG0	0
CG13223_OG0001571_OG0	0
CG13226_OG0002794_OG0	1
CG13227_OG0006218_OG0	0
CG13228_OG0011587_OG0	0
CG13229_OG0002786_OG0	11
CG13229_OG0002787_OG0	893
CG13231_OG0006217	8
CG13239_OG0009815	6
CG1324_OG0007509	0
CG13243_OG0009147	0
CG13247_OG0010378	3
CG13248_OG0010371	1596
CG13250_OG0011870	2
CG13251_OG0010355	4426
CG13252_OG0003952	908
CG13258_OG0009399	34
CG13272_OG0008882	0
CG13280_OG0008881	0
CG13282_OG0008887	10
CG13285_OG0010583	1191
CG13287_OG0010216	0
CG13288_OG0010220	5
CG13293_OG0003937	1373
CG13295_OG0010231	1637
CG13297_OG0010242	2
CG13299_OG0011864	1
CG13300_OG0003943	567
CG13305_OG0011196	2
CG13306_OG0011204	4
CG13308_OG0004102	0
CG13309_OG0011211	0
CG13310_OG0011207	0
CG13312_OG0011210	0
CG13313_OG0004105_OG0	2
CG13314_OG0011224	47
CG13315_OG0011237	67
CG13318_OG0004834	14082
CG13319_OG0006667	588
CG13321_OG0006673	2
CG13326_OG0006545	7
CG13330_OG0007271	5
CG13331_OG0007273	250
CG13332_OG0007274	809
CG13334_OG0007281	12
CG13337_OG0011662	72
CG13339_OG0007296	1043
CG13344_OG0007304	1167
CG13358_OG0007351	2221
CG13359_OG0012499	43
CG13360_OG0010145	93
CG13361_OG0003189	7
CG13362_OG0007862	5
CG13364_OG0001174_OG0	5
CG13365_OG0007831	1795
CG13367_OG0003188_OG0	979
CG13369_OG0003181	2858
CG13375_OG0007847	9
CG13377_OG0007849	192
CG13380_OG0010135	0
CG13384_OG0003473	2152
CG13385_OG0012520	2
CG13386_OG0003471	3
CG1339_OG0006721	30
CG13390_OG0003479	527
CG13392_OG0003476	376
CG13397_OG0003469	176
CG13398_OG0003468	738
CG13403_OG0008236	50
CG13404_OG0008224	427
CG13405_OG0011376	2
CG13407_OG0004768	2
CG13408_OG0004770	403
CG13409_OG0004775	2328
CG13423_OG0007099	33
CG13426_OG0011654	0
CG13427_OG0003049	10
CG13428_OG0007100	14421
CG13430_OG0001658	1528
CG13436_OG0006622	24
CG13437_OG0006285	2969
CG13438_OG0006243	0
CG1344_OG0012226	1214
CG13442_OG0006244	1
CG13443_OG0006248	0
CG13445_OG0003880	3
CG13449_OG0009980	207
CG13454_OG0003875_OG0	1
CG13455_OG0009966	1
CG13457_OG0001288	2
CG13458_OG0004037	9
CG13460_OG0010841	17
CG13465_OG0000343_OG0	0
CG13471_OG0004048	0
CG13473_OG0010860	0
CG13474_OG0004049	0
CG13476_OG0012898	0
CG13481_OG0000339_OG0	74
CG13481_OG0000339_OG1	0
CG13484_OG0010886	324
CG13488_OG0001544_OG1	0
CG13492_OG0005946	8
CG13501_OG0005936	6
CG13502_OG0005931	362
CG13502_OG0012991	7
CG13506_OG0007028	3293
CG13510_OG0006998	1177
CG13511_OG0006997	23
CG13516_OG0006995	655
CG13526_OG0006986	0
CG13527_OG0006984	0
CG13531_OG0006978	2147
CG13532_OG0006975	1144
CG13538_OG0005981	0
CG13539_OG0012044	0
CG1354_OG0007555	6835
CG13541_OG0012280	0
CG13544_OG0005976	1
CG13545_OG0012580	2
CG13551_OG0000540_OG1	12079
CG13551_OG0012048	4276
CG13557_OG0012477	0
CG13558_OG0001556	0
CG13559_OG0012047	0
CG13561_OG0011643	26
CG13562_OG0011631	30
CG13575_OG0006892	15
CG13577_OG0001150_OG0	5
CG13578_OG0006898	7138
CG13579_OG0006013	7
CG1358_OG0006724	11007
CG13581_OG0002746	13
CG13585_OG0011574	9967
CG13587_OG0006025	188
CG13594_OG0006033	7
CG13599_OG0005537	51
CG1360_OG0006725	181
CG13601_OG0005534	1060
CG13603_OG0005332	4158
CG13605_OG0005319	2326
CG13606_OG0005306	235
CG13607_OG0005318	36
CG13609_OG0012982	38
CG13613_OG0005278	0
CG13614_OG0002525_OG0	0
CG13615_OG0002524	1
CG13616_OG0005272	10
CG13618_OG0005267	118
CG13622_OG0005268	687
CG13623_OG0005265	924
CG13625_OG0004618	1482
CG13627_OG0004629	157
CG13630_OG0004630	1892
CG13631_OG0004635	745
CG13634_OG0004637	6
CG13641_OG0004650	4
CG13643_OG0002274	10
CG13653_OG0002504	1
CG13654_OG0005174	1158
CG13663_OG0011496	587
CG13667_OG0004090_OG0	508
CG13670_OG0011168	2
CG13671_OG0004086_OG0	877
CG13675_OG0000560_OG2	1
CG13676_OG0003984	99
CG13678_OG0000129_OG3	0
CG1368_OG0008241	7
CG13685_OG0010463	1760
CG13689_OG0008772	148
CG13690_OG0008752	30
CG13692_OG0008754	14
CG13698_OG0010125	5487
CG13699_OG0003907_OG0	0
CG13705_OG0010610	50
CG13707_OG0010613	59
CG13708_OG0010614	49
CG1371_OG0006292	3967
CG13711_OG0010618	0
CG13712_OG0010619	0
CG13713_OG0010620	1
CG13716_OG0010627	46
CG13720_OG0004084	0
CG13721_OG0012208	5
CG13722_OG0011130	37
CG13723_OG0010915	0
CG13724_OG0010917	0
CG13725_OG0010918	0
CG13727_OG0004055	0
CG13728_OG0010923	2
CG13731_OG0011910	39
CG13733_OG0010089	0
CG13738_OG0011907	0
CG13739_OG0002891	87
CG13743_OG0006405	639
CG13744_OG0006409	0
CG13747_OG0006408	4
CG13748_OG0006626	5
CG13751_OG0001660_OG0	605
CG13760_OG0007606	1993
CG13766_OG0009602	686
CG13771_OG0009612	25
CG13775_OG0003750_OG0	93
CG13784_OG0000956_OG0	2744
CG13786_OG0003631	1
CG13796_OG0001883_OG0	2555
CG13801_OG0000219_OG0	1
CG13801_OG0000219_OG1	0
CG13806_OG0011077	0
CG13807_OG0011075	268
CG13810_OG0011066	0
CG13813_OG0010189	51
CG13829_OG0011464	0
CG13833_OG0004687	2981
CG13837_OG0002276	0
CG13838_OG0011993	0
CG13841_OG0004694	501
CG13842_OG0004706	26
CG13847_OG0004737	24
CG13850_OG0004743	1313
CG13855_OG0004744	63
CG13856_OG0004745	1027
CG13857_OG0004746	16
CG13862_OG0004760	0
CG13868_OG0007089	20654
CG13868_OG0013578	3841
CG13869_OG0007075	48
CG1387_OG0008528	151
CG13870_OG0007093	8
CG13871_OG0003047	462
CG13872_OG0007071	0
CG13875_OG0011381	369
CG13876_OG0001334_OG0	237
CG13877_OG0011937	23
CG13884_OG0000403_OG0	0
CG13887_OG0011343	9938
CG13891_OG0002060	1
CG13893_OG0011360	5735
CG13894_OG0004129	120
CG13895_OG0004128	818
CG13901_OG0011344	576
CG13907_OG0011337	11186
CG13912_OG0011325	23
CG13917_OG0011285	11717
CG13919_OG0011274	219
CG13920_OG0011271	528
CG13921_OG0011032	368
CG13924_OG0011054	552
CG13926_OG0011282	824
CG13928_OG0011279	13172
CG13930_OG0011024	32
CG13931_OG0004073	2
CG13933_OG0011036	3653
CG13937_OG0011056	11247
CG13949_OG0003375	676
CG13950_OG0003376	285
CG13954_OG0006374	1605
CG13955_OG0002890_OG0	24
CG13962_OG0012240	3
CG13970_OG0009133_OG0	0
CG13972_OG0005361	19
CG13983_OG0002696	6
CG13991_OG0000661_OG1	10
CG13992_OG0002070_OG0	7
CG13994_OG0011942	960
CG13995_OG0000538_OG0	2395
CG13999_OG0000662_OG0	632
CG14005_OG0001926	566
CG14006_OG0001927	0
CG14007_OG0009567	20
CG14011_OG0003731	2032
CG14013_OG0003734	15
CG14014_OG0009443	2
CG14015_OG0009446	589
CG14017_OG0003733	0
CG14020_OG0003686	1581
CG14022_OG0008831	33
CG14024_OG0003410_OG0	159
CG14034_OG0008836	0
CG14036_OG0008842	0
CG14042_OG0001816	512
CG14043_OG0003425	2054
CG14044_OG0008964	1281
CG14050_OG0000684	76
CG14052_OG0007777	3
CG14053_OG0012099	1
[truncated: 9,910 more rows]
