# Supplementary material for: Evolution of chemosensory tissues and cells across ecologically diverse Drosophilids
Source: Nat Commun. 2024 Feb 5;15:1047. doi: 10.1038/s41467-023-44558-4 (PMC10844241; doi:10.1038/s41467-023-44558-4)
Supplement: Supplementary file 18 — Supplementary Data 15 [file 41467_2023_44558_MOESM18_ESM.zip › all_count_tables_renamed/EREG8LE_counts_trim_genes_FBids_1_1_sorted.txt]

128up_OG0006588	391
14-3-3epsilon_OG0002478	4826
14-3-3epsilon_OG0001126_OG1	15875
140up_OG0004534	435
18w_OG0003044	2224
26-29-p_OG0010897	3862
2mit_OG0000576_OG0	55
5-HT1A_OG0006644	71
5-HT1B_OG0006647	206
5-HT2A_OG0000287_OG0	17
5-HT2B_OG0011472	77
5-HT7_OG0005777	86
5PtaseI_OG0005188	958
7B2_OG0004187	1201
a_OG0006460	2441
a10_OG0010691	22
a5_OG0009037	7
a6_OG0007651	452
AANATL2_OG0003640	47
AANATL4_OG0000091_OG1	0
AANATL7_OG0007605	12
Aasdh_OG0001831	296
Aatf_OG0001947	315
aay_OG0011265	2862
ab_OG0009683	485
ab_OG0009684	40
ABCB7_OG0011281	2549
Pmp70_OG0003257	5320
Abd-B_OG0005000	1
Abi_OG0002227_OG0	709
Abl_OG0010722	2558
abo_OG0009656	474
Abp1_OG0010565	471
abs_OG0003097	384
ac_OG0007843	0
Ac13E_OG0008321	2487
Ac3_OG0009573	604
Ac78C_OG0010320	197
Acam_OG0000252_OG0	0
Acam_OG0000252_OG1	0
Acam_OG0005131	0
CG9149_OG0011313	1064
Acbp1_OG0009246	392
Acbp2_OG0010415	608
Acbp4_OG0000311_OG0	0
Acbp4_OG0000311_OG1	0
Acbp6_OG0010414	35
ACC_OG0007193	6888
AcCoAS_OG0000812	3986
Ace_OG0000652_OG0	354
Acer_OG0000953_OG0	6177
Acer_OG0003808	419
Acf_OG0002671	1398
Achl_OG0002770	224
acj6_OG0008333	10
acj6_OG0008334	25
Ack_OG0010507	4076
Ack-like_OG0006546	916
Acn_OG0009540	3260
CG5009_OG0006075	3282
Acox57D-d_OG0006913	189
Acox57D-p_OG0001151	1127
Acp1_OG0009317	436
Acp32CD_OG0009664	0
Acp65Aa_OG0003939	1
Acph-1_OG0001513	176
CG12512_OG0008829	1748
CG18155_OG0007972	25
Acsl_OG0007133	7521
Act42A_OG0000022_OG0	10361
Act42A_OG0000022_OG1	399918
Act42A_OG0000022_OG3	31471
Act42A_OG0000022_OG4	91942
Act42A_OG0000022_OG5	999
Actn_OG0003148_OG0	85259
Actn3_OG0011403_OG0	0
ACXB_OG0000046_OG0	0
ACXB_OG0000046_OG1	4
ACXB_OG0000046_OG2	0
ACXB_OG0000046_OG2.2	0
ACXD_OG0004078_OG0	26
Acyp_OG0009408	0
Acyp2_OG0011498	651
Ada_OG0002342	35
Ada1-2_OG0003777_OG0	189
Ada2a_OG0005051	83
Ada2b_OG0004799	271
Ada3_OG0007872	765
AdamTS-A_OG0005247	4345
AdamTS-A_OG0012010	17
AdamTS-B_OG0008089	3923
Adar_OG0007649	3890
Adat1_OG0003596	29
Adck1_OG0006032	450
Adck5_OG0010063	1008
ADD1_OG0006579	492
Adf1_OG0001636_OG0	306
Adgf-A_OG0001991_OG0	0
Adgf-A_OG0003900	57
Adgf-A2_OG0010109	4
Adgf-B_OG0010108	5
Adgf-C_OG0001030_OG0	12
Adgf-D_OG0002208_OG0	183
Adgf-E_OG0006152	0
Adh_OG0003395_OG0	85
Adi1_OG0010940	1185
AdipoR_OG0004727	7033
CG3809_OG0004951	0
AdenoK_OG0003918_OG0	1318
Ady43A_OG0002958	2428
AdoR_OG0005733	138
adp_OG0006108	972
AdSS_OG0000854_OG0	13406
Aduk_OG0004873	645
Ae2_OG0010984	2830
CG6512_OG0010913	8102
aft_OG0006080	235
Afti_OG0005567	510
Ag5r_OG0008212	3
Ag5r2_OG0008213	1
AGBE_OG0007237	6430
AgmNAT_OG0001753	43
ago_OG0010530	2383
AGO1_OG0007307	4613
AGO2_OG0000119_OG0	7290
Agpat1_OG0008448	640
Agpat2_OG0003465	1180
Agpat3_OG0004018	1694
Agpat4_OG0004019_OG0	899
ADPS_OG0002932	433
agt_OG0001016_OG0	19
Spat_OG0007723	51
Ahcy_OG0001195_OG0	889
AhcyL1_OG0011110	1465
AIF_OG0001225	665
AIMP1_OG0007108	658
AIMP2_OG0009977	980
AIMP3_OG0005998	305
Adk1_OG0010829	7708
Adk3_OG0005467	680
Ak6_OG0007201	169
Akap200_OG0000367_OG0	182
Akh_OG0010512	6
AkhR_OG0009627	50
akirin_OG0010441	1138
Akr1B_OG0001292	2455
Akt1_OG0005415	2983
al_OG0008749	305
Aladin_OG0007570	250
AlaRS_OG0003477	1293
AlaRS-m_OG0010596	1435
Alas_OG0006853	4578
alc_OG0006389	4174
Ald1_OG0005647	181035
Ald2_OG0005645	19
Aldh_OG0003615	10900
Aldh-III_OG0006742	11274
Aldh7A1_OG0003841_OG0	29
Alg-2_OG0001588_OG0	912
Alg1_OG0002607_OG0	792
Alg10_OG0000709_OG0	116
Alg11_OG0012170	758
CG8412_OG0004562	1162
Alg14_OG0001194_OG0	117
Alg2_OG0010641	504
Alg3_OG0003012	25
Alg3_OG0006966	259
CG5287_OG0001281	318
CG5287_OG0003790	407
Alg9_OG0005173	208
Alh_OG0004317	1760
Alh_OG0004319	2830
Alh_OG0011430	301
alien_OG0009301	2084
ALiX_OG0005343	5419
Alk_OG0006414	6554
CG12179_OG0001176_OG0	78
Alp1_OG0010289	0
Alp10_OG0010194	9
Alp11_OG0008522	18
Alp12_OG0003717	1042
Alp13_OG0001034	594
Alp2_OG0000261_OG0	0
Alp2_OG0000261_OG1	1
Alp4_OG0005779	1085
Alp6_OG0006360	27
Alp7_OG0003030	0
Alp9_OG0003931	5
alph_OG0000083_OG0	0
alph_OG0005113	2850
alpha-Catr_OG0006852	835
alpha-Est1_OG0004357	564
alpha-Est10_OG0004350	5544
alpha-Est2_OG0000314	76
alpha-Est3_OG0004356	1730
alpha-Est6_OG0004354	1
alpha-Est7_OG0001351	1951
alpha-Est8_OG0004352	1635
alpha-Est9_OG0004351	1768
alpha-Man-Ia_OG0003130	194
alpha-Man-Ia_OG0003131	1304
alpha-Man-Ia_OG0001168	1085
alpha-Man-Ib_OG0005087	638
alpha-Man-Ic_OG0011549	3
alpha-Man-IIa_OG0004878	928
alpha-Man-IIb_OG0005229	1170
alpha-PheRS_OG0008296	541
alpha-Spec_OG0011040	42789
alpha4GT1_OG0000948	440
alphaCOP_OG0011275	4123
alphaSnap_OG0010384	2666
alphaTub67C_OG0010998	1
Alr_OG0008278	493
alrm_OG0002498	252
Als2_OG0009863	1950
alt_OG0004894	1945
aly_OG0004083	3
Ama_OG0002112	1
Amacr_OG0009433	796
amd_OG0001918	679
Amnionless_OG0008741	35
amon_OG0011540	1429
amos_OG0003702_OG0	0
AMPdeam_OG0008245	9388
Amph_OG0007204	9901
AMPKalpha_OG0001698	9668
Amt_OG0004607	211
Amun_OG0008385	2950
amx_OG0007575	236
Amy-p_OG0000157_OG0	0
Amy-p_OG0000157_OG0.2	2
Amyrel_OG0006416	1
ana_OG0006403	21
ana1_OG0002269	437
ana2_OG0007120	126
ana3_OG0006194	58
Ance-2_OG0003658	2
Ance-3_OG0001891_OG0	1169
Ance-3_OG0009407	1128
Ance-4_OG0006406	44
Ance-5_OG0005870	582
anchor_OG0010100	1532
Andorra_OG0011741	0
Ank2_OG0010460	9600
Ankle2_OG0000780	1739
l(2)35Be_OG0003404_OG0	137
anox_OG0007490	1180
Ant2_OG0008041	48
antdh_OG0008007	15
Antp_OG0002113	646
antr_OG0007227	14
AnxB10_OG0008082	6958
AnxB11_OG0008196	1689
AnxB9_OG0004410	17430
aop_OG0003458	1603
aos_OG0010741	1918
Aos1_OG0002145_OG0	189
AOX1_OG0005242	3565
AOX2_OG0000143_OG0	2812
AOX2_OG0000143_OG1	2
AOX4_OG0001465	3
ap_OG0005832	1056
AP-1-2beta_OG0008273	3312
AP-1gamma_OG0007680	3823
AP-1mu_OG0005553	1416
AP-1sigma_OG0005334	1868
AP-2alpha_OG0008751	2494
AP-2mu_OG0004736	1783
AP-2sigma_OG0004385	758
Apc_OG0005387	2445
APC10_OG0005888	163
Apc2_OG0005308	124
APC4_OG0003171_OG0	296
APC7_OG0001703	50
ApepP_OG0000963	613
aph-1_OG0003552_OG0	344
aPKC_OG0006607	353
aPKC_OG0006608	1972
aPKC_OG0006609	149
Aplip1_OG0011323	746
apn_OG0002443_OG0	0
apolpp_OG0012638	2260
app_OG0010830	1023
APP-BP1_OG0010070	198
Appl_OG0007834	4198
Aprt_OG0004075	185
Aps_OG0010085	2034
apt_OG0002733	939
CG18815_OG0010034	2298
AQP_OG0007242	7757
aqrs_OG0005393	2
aqz_OG0001049_OG1	10108
ara_OG0009939	1247
aralar1_OG0001518	1776
Arc1_OG0002768_OG0	8782
Arc2_OG0006127	1491
Arc42_OG0001370_OG0	800
Archease_OG0002289_OG0	250
Arf51F_OG0006831	1434
Arf79F_OG0012164	4082
ArfGAP1_OG0010836	798
ArfGAP3_OG0003816_OG0	1155
Arfip_OG0005451	490
Arfrp1_OG0007681	241
arg_OG0003183	66
arg_OG0007835	78
Argk_OG0011233	193049
Argk_OG0011925	6366
Argl_OG0009800	294
CG31469_OG0002209_OG0	165
ArgRS_OG0008151	729
ArgRS-m_OG0004367	351
ari-1_OG0007878	5494
ari-2_OG0003028	1582
Arl1_OG0010003	469
Arl2_OG0004816	100
Arl5_OG0011164	280
Arl6_OG0007042	152
Arl6IP1_OG0004993	733
Arl8_OG0004797	1157
arm_OG0007636	8280
armi_OG0002027	112
Arp1_OG0004441	2490
Arp10_OG0007423	979
Arp2_OG0001770	1064
Arp3_OG0010555	721
Arp5_OG0001448_OG0	203
Arp53D_OG0011600	1
Arp6_OG0008512	283
Arp8_OG0007614	502
Arpc1_OG0009187	2136
Arpc2_OG0009417	922
Arpc3A_OG0005226	707
Arpc3B_OG0008590	35
Arpc4_OG0008719	808
Arpc5_OG0008957	371
arr_OG0007264	1383
Arr1_OG0009490	13
Arr2_OG0004099	29
Ars2_OG0005840	4540
Art1_OG0004911	399
Art2_OG0008773	5
Art3_OG0004604	171
Art4_OG0004574	169
Art6_OG0004528_OG0	0
Art7_OG0001547_OG0	300
Art8_OG0009662	55
Art9_OG0002219_OG0	0
Arts_OG0000486_OG0	1361
aru_OG0003377	3432
Arv1_OG0013036	100
arx_OG0009914	43
Asap_OG0007180	2625
Asator_OG0002682_OG1	3121
Asciz_OG0010646	52
ase_OG0007840	2
asf1_OG0009889	308
ash1_OG0000982_OG0	225
ash2_OG0004623	644
Ask1_OG0004518	3866
asl_OG0004217	56
AsnRS_OG0003707	1744
AsnRS-m_OG0006452	279
AsnS_OG0000992	60
asp_OG0004633	1
Asph_OG0006509	32046
ASPP_OG0006932	5747
CG9572_OG0008488	33484
AspRS_OG0006665	2287
AspRS-m_OG0008886	1828
asrij_OG0006972	1067
asRNA:CR31429_OG0002339_OG0	203
asRNA:CR42743_OG0003772_OG0	0
asRNA:CR43299_OG0012338_OG0	0
asRNA:CR43426_OG0012535_OG0	0
asRNA:CR43454_OG0002277_OG0	273
asRNA:CR43463_OG0001607_OG0	214
asRNA:CR43809_OG0003675_OG0	421
asRNA:CR44106_OG0002406_OG0	11
asRNA:CR44169_OG0002969_OG0	2
asRNA:CR44179_OG0001455_OG0	1580
asRNA:CR44372_OG0000331_OG0	2
asRNA:CR44372_OG0000331_OG1	0
asRNA:CR44894_OG0012090_OG0	0
asRNA:CR45044_OG0005605_OG0	26
asRNA:CR45195_OG0000203_OG0	306
asRNA:CR45195_OG0000203_OG1	117
asRNA:CR45350_OG0001645_OG0	921
asRNA:CR45943_OG0010336	396
asRNA:CR46029_OG0000226_OG0	1
asRNA:CR46029_OG0000226_OG1	3
asRNA:CR46139_OG0003106_OG0	41
asRNA:CR46246_OG0011916	7
asRNA:CR46354_OG0002193_OG0	250
asRNA:CR46473_OG0000925_OG0	32
Ass_OG0001346	9
ast_OG0003560	365
AstA_OG0004634	11
AstA-R1_OG0000689	87
AstA-R2_OG0005396	13
AstC_OG0009668	0
AstC-R1_OG0010134	20
AstC-R2_OG0001295_OG0	43
AstCC_OG0009669	0
asun_OG0002419_OG0	193
Asx_OG0006138	2005
Atac1_OG0003748_OG0	228
Atac2_OG0009508	319
Atac3_OG0000828	315
Tat_OG0001330	1940
Ate1_OG0003045	1481
Atet_OG0003384	2755
Atf-2_OG0006059	383
Atf3_OG0007763	2623
Atg1_OG0009929	167
Atg1_OG0009931	1732
Atg10_OG0001598	117
Atg101_OG0008681	1173
Atg12_OG0011904	387
Atg13_OG0004817	808
Atg14_OG0005089	938
Atg16_OG0005703	544
Atg17_OG0004232	4035
Atg18a_OG0011152	2381
Atg18b_OG0001271_OG0	1443
Atg2_OG0011112	4502
Atg3_OG0009922	704
Atg4a_OG0009014	1033
Atg4b_OG0005256	1019
Atg5_OG0007974	751
Atg6_OG0005323	621
Atg7_OG0006714	521
Atg8a_OG0008043	12933
Atg8b_OG0005571	0
Atg9_OG0006487	2335
atilla_OG0011822	8591
atk_OG0010362	1
atl_OG0001399	10983
atms_OG0004154	741
ato_OG0004804	0
Atox1_OG0012695	735
ATP6AP2_OG0004869	11670
ATP7_OG0008369	1939
ATP8A_OG0007260	7617
ATP8A_OG0007261	82
Atpalpha_OG0002140	44495
ATPCL_OG0006680	4464
ATPsynB_OG0010987	23737
ATPsynbeta_OG0005823	127656
ATPsynbetaL_OG0001317	12
ATPsynC_OG0005792	55933
ATPsynCF6_OG0005500	12968
ATPsynCF6L_OG0010605	0
ATPsynD_OG0004477	19545
ATPsyndelta_OG0007526	12845
ATPsynE_OG0005568	12264
ATPsynG_OG0009657	12072
ATPsyngamma_OG0005690	28575
ATPsynGL_OG0009315	2
ATPsynO_OG0012619	20590
AttC_OG0000164_OG0	140
AttC_OG0007258	327
AttD_OG0004890	16
Atu_OG0002096	858
Atx-1_OG0012102	56
Atx2_OG0011501	9260
Atxn7_OG0003444	690
aub_OG0000482_OG0	25
aurA_OG0004964	16
aurB_OG0009647	19
aust_OG0001881	1
aux_OG0003096_OG0	1524
ave_OG0006159	153
Aven_OG0003291	381
awd_OG0002664	4532
Awh_OG0010478	10
axed_OG0010262	728
Axn_OG0005720	1213
axo_OG0003993	613
axo_OG0010625	309
axo_OG0010626	773
axo_OG0010628	97
Axs_OG0008319	1007
Axud1_OG0003447	1009
az2_OG0006736	129
azot_OG0000210_OG0	0
azot_OG0000210_OG1	8
b_OG0009189	14273
B-H1_OG0000267_OG0	756
B-H1_OG0000267_OG1	336
B4_OG0009202	4310
B52_OG0001376_OG0	3680
b6_OG0007653	303
B9d1_OG0005246	230
B9d2_OG0005830	56
bab1_OG0011327	88
bab1_OG0011328	60
bab2_OG0011326	2031
babo_OG0006628	1279
babos_OG0007027	1560
Bacc_OG0008947	13543
Bace_OG0000801_OG0	16
baf_OG0003792	1042
bai_OG0005189	1658
Balat_OG0007229	5
Baldspot_OG0010721	1486
ball_OG0001092_OG1	125
bam_OG0005170	0
bap_OG0001358_OG0	0
Bap111_OG0007677	1210
Bap170_OG0000903_OG0	1130
Bap55_OG0005900	415
Bap60_OG0008560	911
IMPPP_OG0000305_OG1	4198
barc_OG0010291	518
bark_OG0008784	2921
barr_OG0000425_OG0	335
baz_OG0008596	4873
bb8_OG0005496	12
bbc_OG0007266	2949
CG18067_OG0007098	32138
bbg_OG0010871	513
bbg_OG0010872	1212
BBIP1_OG0004876	335
BBS1_OG0010413	110
BBS4_OG0002785_OG0	434
BBS5_OG0002086	262
BBS8_OG0008755	282
BBS9_OG0006919	899
bbx_OG0008688	8272
bc10_OG0010387_OG0	1432
BCAS2_OG0005540	301
bcd_OG0002111_OG0	0
bchs_OG0003722	708
BCL7-like_OG0007566	146
bcn92_OG0007793	380
Bdbt_OG0004400	187
bdg_OG0006805	2214
bdl_OG0003385	2889
Bdp1_OG0009215	444
be_OG0000785	1598
BEAF-32_OG0006164	888
beag_OG0004860	511
beat-Ia_OG0011784	20
beat-Ib_OG0009146	8
beat-Ic_OG0001866_OG0	12
beat-IIa_OG0005482	42
beat-IIb_OG0005481	105
beat-IIIa_OG0009463	93
beat-IIIb_OG0009460	73
beat-IIIc_OG0003687	191
beat-IV_OG0005508	154
beat-Va_OG0005024	1
beat-Vb_OG0005021	3
beat-Vc_OG0001062_OG0	9
beat-VII_OG0011542	53
beat-VII_OG0011544	49
beg_OG0004008	264
bel_OG0001048	6456
Bem46_OG0008920	234
ben_OG0000514_OG0	1943
Best1_OG0002590_OG0	3860
Best2_OG0010251	3169
Best3_OG0009963	0
Best4_OG0000558_OG0	1
Bet1_OG0003845_OG0	489
Bet3_OG0004072	346
beta-PheRS_OG0005298	558
beta-Spec_OG0007697	49442
beta'COP_OG0009212	2146
beta3GalTII_OG0012738	269
beta4GalNAcTA_OG0006521	475
beta4GalNAcTB_OG0002610	276
beta4GalT7_OG0005195	220
betaCOP_OG0008653	3284
betaggt-I_OG0008962	579
betaGlu_OG0002667	166
CG32396_OG0011696	4
Bgb_OG0011276	359
bgcn_OG0001647	148
bgm_OG0009412	674
BHD_OG0010421	336
bi_OG0003201	628
bi_OG0012904	54
BI-1_OG0004087	3104
bib_OG0001843_OG0	1
BicC_OG0009143	100
BicD_OG0009474	2685
CG11873_OG0005086	1932
bif_OG0003277	951
bif_OG0012761	235
BigH1_OG0001085_OG0	9
bigmax_OG0005365	578
Bili_OG0002506_OG0	141
bin_OG0010286	1
Bin1_OG0005423	115
bin3_OG0007310	3171
bip1_OG0010560	131
Bka_OG0009250	199
blanks_OG0011885_OG0	8
Blimp-1_OG0010196	3034
Blm_OG0002608	87
Blos1_OG0006148	239
Blos2_OG0010078	166
Blos3_OG0009918	115
Blos4_OG0010933	114
blot_OG0010924	15223
blow_OG0006726	388
blp_OG0005216	797
blw_OG0006982	103858
bma_OG0010967	22
Bmcp_OG0010022	266
bmm_OG0010858	4945
bnb_OG0001206_OG1	1974
CG5059_OG0012191	2114
bnk_OG0005787	0
bnl_OG0004512	89
boca_OG0006727	677
bocks_OG0002575_OG0	1270
BOD1_OG0005544	1713
boi_OG0007601	427
boi_OG0007603	256
boil_OG0012322	3
bol_OG0011238	6402
boly_OG0007153	0
BomBc1_OG0001623	741
BomBc2_OG0000769_OG0	4112
BomBc3_OG0004769	892
BomT3_OG0011469	4700
bon_OG0004934	1852
bond_OG0004726	1214
bonsai_OG0007008	747
Boot_OG0006400	8
bor_OG0004967	476
bora_OG0003911	0
BORCS5_OG0008208	638
BORCS6_OG0011365	185
BORCS7_OG0007103	97
borr_OG0009292	3
boss_OG0005676	437
botv_OG0006642	780
bou_OG0007819	294
bowl_OG0008785	362
BoYb_OG0000400_OG0	0
br_OG0007659	99
br_OG0011928	5
Br140_OG0001629	1382
brat_OG0001919	284
Brca2_OG0000883	179
Brd_OG0010852	0
CG7154_OG0009310	921
Brd8_OG0002488	271
Bre1_OG0010209	1065
Brf_OG0005483	318
Brf_OG0005485	106
brk_OG0007975	1151
brm_OG0009999	3485
Brms1_OG0008442	1144
Bro_OG0011272	1
brp_OG0000499_OG1	1394
l(3)72Ab_OG0009997	2173
bru1_OG0009737	60
bru1_OG0009738	224
bru2_OG0009740	960
bru2_OG0011823	49
bru2_OG0012161	142
bru3_OG0010907	125
bru3_OG0011909	12
Bruce_OG0004896	11161
brun_OG0003663	1769
brv1_OG0000706_OG0	0
brv2_OG0010919	0
brv3_OG0011666	28
BRWD3_OG0005288	3275
brwl_OG0009277	1331
bs_OG0003002	673
bs_OG0006897	291
bsf_OG0001906_OG0	3586
Bsg_OG0009780	6287
Bsg25D_OG0003412_OG0	2521
bsh_OG0009110	1
bsk_OG0012344	1625
bt_OG0000537_OG1	857
BTBD9_OG0000546_OG0	2213
BtbVII_OG0011887	3920
btd_OG0007557	125
Btk29A_OG0001838	759
Btk29A_OG0011763	31
btl_OG0002041	345
btn_OG0004719	11
Btnd_OG0008611	14
btsz_OG0001035_OG1	2143
btsz_OG0004581	5
btv_OG0003692	868
btv_OG0009487	1547
btz_OG0005342	2307
Bub1_OG0001806_OG0	903
Bub3_OG0005120	376
BubR1_OG0000657_OG0	74
Buffy_OG0006561	459
bug_OG0006803	495
Bug22_OG0009372	591
BuGZ_OG0008876	2329
CG8270_OG0010257	448
bun_OG0000556	4394
bun_OG0009749	3993
bur_OG0003683_OG0	1893
Burs_OG0001045_OG0	0
bves_OG0007497	458
bves_OG0007499	364
bw_OG0006000	2
bwa_OG0009122	518
bwa_OG0012525	392
Bx_OG0008666	11
Bx_OG0008667	570
Bx42_OG0007682	1410
by_OG0005550	10587
byn_OG0010803	0
bys_OG0007950	554
c-cup_OG0012143	0
c(3)G_OG0001464_OG0	4
c11.1_OG0007569	6177
c12.1_OG0007568	485
c12.2_OG0007567	4064
C15_OG0002126_OG0	8
C1GalTA_OG0009799	703
C3G_OG0007801	10049
C901_OG0008027	6
ca_OG0005700	6589
Ca-alpha1D_OG0009140	16522
Ca-alpha1T_OG0003323	1088
Ca-beta_OG0009681	3458
Ca-Ma2d_OG0009139	4303
CaBP1_OG0008860	1753
cac_OG0000605_OG0	200
cact_OG0009392	10657
cactin_OG0003129	688
cad_OG0009437	1
Cad74A_OG0010922	183
Cad86C_OG0002368	2096
Cad87A_OG0001088_OG0	603
Cad89D_OG0001058_OG0	10
Cad96Ca_OG0011497	1423
Cad96Cb_OG0005172	16
Cad99C_OG0005704	1407
CadN_OG0000277_OG1	35
Caf1-105_OG0002830	78
Caf1-180_OG0007408	152
Caf1-55_OG0001036	782
cag_OG0001595_OG0	256
CAH1_OG0009192	1532
CAH13_OG0002843	0
CAH14_OG0002807	0
CAH15_OG0006256	1
CAH16_OG0000498_OG1	9
CAH2_OG0001000_OG0	3032
CAH3_OG0003177	874
CAH5_OG0005796	1
CAH7_OG0000840	2406
CAH8_OG0004748	0
CAH9_OG0005622	41
CAHbeta_OG0002334	78
cal1_OG0002556_OG0	413
CalpA_OG0003035	4605
CalpB_OG0010971	2600
CalpC_OG0008186	459
Calr_OG0005564	14865
Cals_OG0013279_OG0	2128
Calx_OG0002139_OG0	3
Calx_OG0004417	4594
Calx_OG0004418	3742
calypso_OG0006121	335
Cam_OG0012053	13070
CaMKI_OG0012767	2034
CaMKII_OG0013280	5942
Camp_OG0005907	486
Camta_OG0006364	1744
Camta_OG0006365	372
can_OG0004061_OG0	6
CanA1_OG0005778	2037
CanB_OG0000231_OG0	319
CanB_OG0000231_OG1	2594
Cand1_OG0009382	1914
CAP_OG0000587_OG0	23558
CAP_OG0012405	4
Cap-D2_OG0005121	258
Cap-D3_OG0009448	363
Cap-G_OG0002924	831
Cap-H2_OG0004906	745
Capa_OG0005712	0
Caper_OG0009347	6776
Capr_OG0010138	2423
caps_OG0010156	2191
caps_OG0010157	1775
capt_OG0009025	8332
capu_OG0000612_OG0	640
car_OG0007437	378
CARPA_OG0007960	25
CARPB_OG0007554	43
CarT_OG0009432	154
cas_OG0004236	0
casp_OG0006502	1189
cass_OG0009476	3255
Cat_OG0003869	6711
cathD_OG0002862	8299
cato_OG0006491	0
Catsup_OG0009538	1103
caup_OG0009938	451
cav_OG0000654	137
caz_OG0003243_OG0	1579
cbc_OG0007265	385
Cbl_OG0002051_OG0	6509
CBP_OG0001721	9
CBP_OG0007971	11
Cbp20_OG0005066	288
Cbp53E_OG0006447	1747
Cbp80_OG0007913	621
Cbp80_OG0007915	747
Cbs_OG0003124	381
cbs_OG0007263	469
cbt_OG0008760	2547
Cby_OG0004789	69
Cc2d2a_OG0002702	184
CCAP_OG0011467	30
CCAP-R_OG0000870	12
ccb_OG0012089	0
CCDC151_OG0011900	49
CCDC53_OG0009785	134
Ccdc58_OG0010399	138
Ccdc85_OG0008917	461
CCHa1_OG0004530	194
CCHa1-R_OG0006065	110
CCHa2_OG0002186_OG0	354
CCHa2-R_OG0005836	27
Cchl_OG0004776	6595
CCKLR-17D1_OG0003334	36
CCKLR-17D1_OG0008675	373
CCKLR-17D1_OG0011744	45
CCKLR-17D3_OG0008678	368
Ccm3_OG0005250	1783
Ccn_OG0010106	401
Ccn_OG0010107	382
Ccn_OG0012179	156
Ccp84Ab_OG0000178_OG0	0
Ccp84Ac_OG0001349_OG0	12
Ccp84Ae_OG0002110_OG0	3
Ccp84Af_OG0000109_OG0	0
Ccp84Af_OG0000109_OG1	6
Ccp84Af_OG0000109_OG2	1
Ccp84Ag_OG0001348_OG0	17
Ccs_OG0006299	488
CCT1_OG0002281_OG0	1241
CCT2_OG0003145	1733
CCT3_OG0004995	1974
CCT4_OG0000979	1379
CCT5_OG0006600	1470
CCT6_OG0008508	1835
CCT7_OG0004839	555
CCT7_OG0004841	239
CCT8_OG0007117	2309
Ccz1_OG0010481	360
cd_OG0004708	4
CD98hc_OG0001357_OG0	4902
Cda4_OG0008701	25
Cda5_OG0008721	1000
Cda9_OG0002707	0
CDase_OG0005749	10743
cdc14_OG0009306	3464
Cdc16_OG0005493	334
Cdc23_OG0009421	374
Cdc27_OG0010426	1385
Cdc2rk_OG0006290	59
Cdc37_OG0011041	1428
Cdc42_OG0008268	957
Cdc45_OG0007388	379
Cdc5_OG0011371	1254
CDC50_OG0008483	1966
Cdc6_OG0002054	36
Cdc7_OG0007729	4645
Cdep_OG0002087	1802
Cdep_OG0004159	1638
CdGAPr_OG0009111	2850
cdi_OG0000729	4804
cDIP_OG0004394	1467
Cdk1_OG0000555_OG0	14
Cdk12_OG0009875	732
Cdk2_OG0002391	110
CDK2AP1_OG0008015	636
Cdk4_OG0006632	321
Cdk5_OG0002993	758
Cdk5alpha_OG0009389	797
Cdk7_OG0001724	312
Cdk8_OG0010977	102
Cdk9_OG0007009	239
Cdlc2_OG0000234_OG1	1763
cdm_OG0002482	1432
Cds_OG0010549	1289
Ced-12_OG0009727	638
ced-6_OG0006366	7900
CenB1A_OG0004675	1432
CenG1A_OG0003595_OG0	8181
CenG1A_OG0009182	90
Cenp-C_OG0002322	914
Cep135_OG0009952	498
Cep135_OG0009954	334
cep290_OG0004127	342
Cep89_OG0006812	8
Cep97_OG0008778	584
cer_OG0012078	434
Cerk_OG0004182	2431
cert_OG0011161	2447
Cf2_OG0008971	3809
Cfp1_OG0007571	416
CG5789_OG0004615	751
cg_OG0006533	3954
CG10000_OG0005395	2
CG10005_OG0004963	2
CG10011_OG0005399	1136
CG10013_OG0002410_OG0	0
CG10019_OG0008786	73
CG10026_OG0009081	374
CG10029_OG0004344	0
CG10031_OG0008792	2572
CG10035_OG0004420	63
CG10038_OG0001436_OG0	261
CG10041_OG0012259_OG0	0
CG10051_OG0007036	0
CG10053_OG0004336	291
CG10055_OG0004329	849
CG10062_OG0007038	483
CG10063_OG0010284	4
CG10064_OG0010282	118
CG10068_OG0004321	677
CG10073_OG0000065_OG2	3
CG10075_OG0010279	2259
CG10077_OG0010277	25709
CG10082_OG0005964	4996
CG10086_OG0001355	0
CG10089_OG0010567	781
CG10098_OG0004320	1002
CG10104_OG0006132	0
CG10116_OG0010569	24
CG10126_OG0005023	1826
CG10132_OG0009091	3759
CG10137_OG0009093	1445
CG10139_OG0006151	395
CG10140_OG0010573	18
CG10147_OG0010256	139
CG10151_OG0006160	99
CG10154_OG0010575	12
CG10163_OG0010252	0
CG10164_OG0001489	0
CG10165_OG0011781	119
CG10171_OG0010163	709
CG10175_OG0005507	11992
CG10177_OG0001079_OG0	0
CG10184_OG0005509	740
CG10185_OG0005203	745
CG10189_OG0009087	257
CG10194_OG0009085	113
CG10195_OG0003572	293
CG10205_OG0006168	3677
CG10208_OG0005527	96
CG10209_OG0006169	425
CG10211_OG0009505	3661
CG10222_OG0010165	60
CG10226_OG0010249	2511
CG10237_OG0003462	54936
CG1024_OG0004294	252
CG10252_OG0011517	0
CG10254_OG0002565	2551
CG10257_OG0006606	277
CG10264_OG0005208	27
CG10265_OG0006935	21
CG10274_OG0003940	917
CG10280_OG0004257	3
CG10283_OG0001907_OG0	797
CG10286_OG0004292	687
CG10298_OG0004288	0
CG10300_OG0005516	0
CG10301_OG0005515	0
CG10307_OG0005957	2939
CG10311_OG0004972	2408
CG10317_OG0004974	1
CG10321_OG0005965	1892
CG10324_OG0004994	225
CG10332_OG0005992	2
CG10333_OG0009507	1750
CG10336_OG0009516	81
CG10337_OG0009096	95
CG10338_OG0009517	382
CG10339_OG0006873	2608
CG10340_OG0001059_OG0	1637
CG10341_OG0009518	124
CG10343_OG0009520	198
CG10344_OG0007020	17
CG10345_OG0002430_OG0	24241
CG10347_OG0000607_OG0	121
CG10348_OG0003704	554
CG10352_OG0008207	6
CG10353_OG0008206	1717
CG10357_OG0010470	13
CG10359_OG0010469	1905
CG10361_OG0010014	114
CG10362_OG0008202	578
CG10365_OG0005518	2574
CG10366_OG0009102	1263
CG10375_OG0005526	662
CG10376_OG0009519	766
CG10383_OG0001909	3581
CG10384_OG0007018	5
CG10405_OG0004983	68
CG10407_OG0005207	40
CG10413_OG0003703_OG0	385
CG10417_OG0013094	1099
CG10418_OG0010832	115
CG10425_OG0002500	278
CG10428_OG0001263_OG0	188
CG10431_OG0001914	115
CG10433_OG0006904	2988
CG10435_OG0002296_OG0	526
CG10444_OG0007082	468
CG10445_OG0001356	260
CG10459_OG0001605_OG0	0
CG10462_OG0009105	751
CG10463_OG0009108	258
CG10466_OG0012145	128
CG10467_OG0010233	235
CG10469_OG0010232	50
CG10470_OG0009541	376
CG10472_OG0000811_OG0	210
CG10479_OG0010225	1299
CG10481_OG0009114	0
CG10483_OG0010221	871
CG10486_OG0010219	0
CG10492_OG0009544	1142
CG10494_OG0006908	189
CG10495_OG0009546	50
CG10505_OG0006927	324
CG10508_OG0010314	434
CG10510_OG0003948	1
CG10513_OG0005163	314
CG10514_OG0005162	78
CG10516_OG0009998	144
CG10527_OG0002810_OG0	10997
CG10543_OG0006262	4982
CG10550_OG0000747	12355
CG10555_OG0008527	694
CG10561_OG0009552	2065
CG10565_OG0010321	3772
CG10576_OG0010200	2522
CG10581_OG0010326	30
CG10584_OG0010328	789
CG10587_OG0000094_OG0	0
CG10587_OG0000094_OG1	0
CG10587_OG0000094_OG2	0
CG10589_OG0003950	0
CG10591_OG0010195	0
CG10597_OG0003317	0
CG10598_OG0011740	0
CG10600_OG0009530	3807
CG10602_OG0009532	2430
CG10616_OG0010838	779
CG10621_OG0001911	19
CG10623_OG0001912	1382
CG10628_OG0009107	459
CG10631_OG0001241	2465
CG10646_OG0009949	228
CG10654_OG0009947	88
CG10657_OG0009951	277
CG10660_OG0010840	263
CG10663_OG0010839	1191
CG10669_OG0005156	181
CG10674_OG0010603	781
CG10680_OG0003577	7989
CG10681_OG0009950	357
CG10700_OG0011812	0
CG10702_OG0009548	1086
CG10710_OG0010908	540
CG10713_OG0010576	96
CG10725_OG0010574	0
CG10730_OG0000951	76
CG10731_OG0006517	148
CG10737_OG0006638	52450
CG10738_OG0010568	36
CG1074_OG0007339	275
CG10747_OG0009127	595
CG10748_OG0011855_OG0	0
CG10749_OG0003913_OG0	0
CG10750_OG0009561	0
CG10752_OG0010150_OG0	1
CG10761_OG0008304	0
CG1077_OG0004263	4
CG10793_OG0003237	2
CG10795_OG0006915	251
CG10799_OG0003081	37
CG10801_OG0012112	2
CG10802_OG0008133	780
CG10803_OG0008134	288
CG10804_OG0008132	447
CG10809_OG0010976	348
CG10814_OG0007257	0
CG10822_OG0007072	0
CG10839_OG0009144	0
CG10841_OG0002198_OG0	3
CG10853_OG0003980_OG0	1
CG10859_OG0009209	0
CG10862_OG0002017_OG1	4922
CG10863_OG0010486	4016
CG10863_OG0012194_OG0	3
CG10864_OG0005043	325
CG10866_OG0010485	329
CG10874_OG0003457	744
CG10877_OG0002385_OG0	61
CG10887_OG0002183_OG0	0
CG10898_OG0002547	210
CG1090_OG0003105_OG0	610
CG10903_OG0002293_OG0	342
CG10904_OG0011634	455
CG10907_OG0001984_OG0	226
CG10909_OG0005022	0
CG10910_OG0006092	0
CG10911_OG0006095	7
CG10912_OG0000471	1
CG10914_OG0006109	301
CG10919_OG0001352	8
CG1092_OG0001161_OG0	169
CG10920_OG0007959	9
CG10927_OG0006710	52
CG10931_OG0006071	2
CG10932_OG0007954	2133
CG10934_OG0002756_OG0	11
CG10939_OG0005908	2780
CG10947_OG0009415	6896
CG10948_OG0009927	884
CG10949_OG0009416	184
CG10950_OG0012279	0
CG10958_OG0001743	202
CG10959_OG0008299	186
CG10962_OG0007748	10
CG10970_OG0003173	2
CG10973_OG0012539	371
CG10979_OG0004244	896
CG10984_OG0009934	390
CG10996_OG0008249	0
CG11000_OG0004245	12
CG11007_OG0003037	267
CG11018_OG0007064	0
CG11029_OG0001270	495
CG1103_OG0003103_OG0	157
CG11030_OG0003728	308
CG11034_OG0001268	516
CG11035_OG0002292_OG0	804
CG11041_OG0001654	133
CG11044_OG0007073	3020
CG1105_OG0004314	2813
CG11050_OG0009604	4219
CG11060_OG0006765	4
CG11068_OG0011716	9
CG11069_OG0004655	220
CG11076_OG0001759	491
CG11077_OG0000549_OG0	149
CG11085_OG0008456	0
CG11089_OG0004653	139
CG11095_OG0003249	729
CG11099_OG0007074	1298
CG11103_OG0003250	183
CG11106_OG0012330	0
CG11109_OG0001964	189
CG11110_OG0006619	444
CG11123_OG0006752	336
CG11125_OG0006747	474
CG11127_OG0006744	456
CG1113_OG0004171	44
CG11131_OG0001957_OG0	6
CG11134_OG0003251	158
CG11141_OG0006745	537
CG11145_OG0006754	0
CG11147_OG0003729	8949
CG11149_OG0003730	0
CG11151_OG0008256	3419
CG11159_OG0006283	2
CG1116_OG0004164	964
CG11162_OG0008263	1
CG11168_OG0004657	1641
CG11170_OG0006462	104
CG11178_OG0003327	458
CG11180_OG0006625	493
CG11191_OG0007189	1840
CG11192_OG0007095	0
CG11200_OG0007088	10225
CG11211_OG0012938	1
CG11226_OG0012166_OG0	0
CG11227_OG0007505	0
CG1124_OG0002090	86
CG11241_OG0003815_OG0	113
CG11247_OG0009861	279
CG11248_OG0003830_OG0	159
CG11249_OG0009864	0
CG11251_OG0001998	0
CG11257_OG0007039	361
CG11263_OG0001789	44
CG11267_OG0011856	471
CG11269_OG0006458	1
CG11275_OG0002906	914
CG11279_OG0003924_OG0	210
CG11286_OG0004361	0
CG1129_OG0002085	548
CG11291_OG0003029	9
CG11294_OG0007761	2
CG11298_OG0007031	0
CG11309_OG0010303	1322
CG11317_OG0012026	285
CG11318_OG0000756	4
CG11319_OG0009603	1230
CG11327_OG0009628	15
CG11333_OG0002657_OG0	3
CG11334_OG0005804	3164
CG11342_OG0011920	38
CG11345_OG0011138	1
CG11349_OG0011131	1
CG11353_OG0011127	14
CG11356_OG0008477	50
CG11357_OG0011126	400
CG1136_OG0010499	1786
CG11367_OG0000806_OG0	94
CG11369_OG0011699	0
CG1137_OG0004303	2
CG11370_OG0003817_OG0	17
CG11377_OG0008723	609
CG11378_OG0007395	1239
CG11379_OG0007397	0
CG11380_OG0007400	34
CG11381_OG0007402	4
CG11382_OG0007404	5
CG11384_OG0007396	1
CG1139_OG0004077	9
CG11391_OG0001026_OG0	125
CG11396_OG0010345	296
CG11398_OG0007405	107
CG11403_OG0007406	192
CG11404_OG0012169	0
CG11406_OG0006889	5
CG11409_OG0007766	240
CG11413_OG0011575	8
CG11414_OG0006019	3284
CG11417_OG0007590	357
CG1142_OG0012974	275
CG11425_OG0009823	708
CG11426_OG0009824	558
CG1143_OG0011104	4893
CG11436_OG0003200	163
CG11437_OG0009825	5
CG11438_OG0009826	128
CG11447_OG0004515	316
CG11449_OG0000981_OG1	1
CG11453_OG0001027_OG0	163
CG11454_OG0001792	157
CG11456_OG0003951	454
CG11459_OG0000135_OG1	34
CG1146_OG0011093	26216
CG11470_OG0000857	0
CG11474_OG0005934	976
CG11475_OG0005935	33
CG11498_OG0001515	5
CG11504_OG0002630	435
CG11523_OG0009832	248
CG11529_OG0010828	645
CG11537_OG0010640	1776
CG11550_OG0002660	632
CG11560_OG0010817	396
CG11562_OG0008742	233
CG11563_OG0002662	131
CG11566_OG0007496	0
CG11570_OG0004027	1
CG11581_OG0008240	0
CG11583_OG0010538	537
CG11584_OG0008239	0
CG11585_OG0012335	0
CG11586_OG0010534	273
CG11590_OG0001741	259
CG11593_OG0010497	545
CG11594_OG0010492	307
CG11596_OG0007629	544
CG11601_OG0008739	434
CG11608_OG0000142_OG0	4
CG1161_OG0004180	2098
CG11617_OG0008731	969
CG11619_OG0003864_OG0	7
CG11626_OG0011450	9
CG11629_OG0003739	1
CG11630_OG0009580	6
CG11634_OG0009583	0
CG11635_OG0007156	17
CG11638_OG0007387	384
CG11655_OG0001745_OG0	583
CG11656_OG0005013	3
CG11658_OG0010025	2866
CG11663_OG0012087	0
CG11664_OG0011395	0
CG11666_OG0012316	0
CG11668_OG0002452	176
CG11670_OG0005008	29
CG11672_OG0004805	0
CG11674_OG0008231	0
CG11679_OG0008511	333
CG11686_OG0002448_OG0	1163
CG11693_OG0004810	0
CG11694_OG0000225_OG0	0
CG11694_OG0000225_OG1	0
CG11695_OG0007879	453
CG11696_OG0007880	440
CG11698_OG0002319_OG0	0
CG11699_OG0007882	1055
CG11703_OG0002165_OG0	0
CG11710_OG0001691_OG0	398
CG1172_OG0004189	553
CG11722_OG0001391	489
CG11723_OG0003571	329
CG11726_OG0010048	0
CG11737_OG0001419_OG0	1899
CG11741_OG0001420_OG0	1
CG11752_OG0007995	2056
CG11755_OG0000851	144
CG11756_OG0007997	2
CG11760_OG0004826	608
CG11768_OG0004832	538
CG11771_OG0005200	1552
CG11777_OG0006309	55
CG11779_OG0004481	1826
CG11786_OG0012799	4
CG11788_OG0007083	40
CG11790_OG0005187	1014
CG11791_OG0012008	3455
CG11807_OG0003009_OG0	703
CG11808_OG0006841	154
CG11811_OG0004058	234
CG11816_OG0008636	0
CG11835_OG0000264_OG0	4325
CG11835_OG0000264_OG1	3735
CG11837_OG0005082	120
CG11841_OG0005083	4843
CG11842_OG0000856_OG1	301
CG11843_OG0011490	1935
CG11852_OG0002502_OG0	26
CG11854_OG0005171	345
CG11857_OG0005167	987
CG11858_OG0005166	222
CG11878_OG0000055_OG0	0
CG11878_OG0000055_OG1	31
CG11878_OG0000055_OG2	1
CG11882_OG0005094	241
CG11883_OG0006313	2391
CG11885_OG0003355	181
CG11892_OG0005161	296
CG11893_OG0000039_OG2	438
CG11899_OG0005100	250
CG11902_OG0005155	244
CG11906_OG0001618	452
CG11911_OG0008747	0
CG11912_OG0008746	0
CG11920_OG0005183	269
CG11927_OG0003556	552
CG11929_OG0011773	0
CG11961_OG0001155_OG0	972
CG11964_OG0004848	260
CG11970_OG0004849	1398
CG11975_OG0004850	1001
CG11977_OG0012457_OG0	1
CG11980_OG0002337	220
CG11983_OG0004852	46
CG11986_OG0004855	195
CG11997_OG0004862	1
CG11999_OG0004179	620
CG12003_OG0004112	0
CG12004_OG0011286	2691
CG12009_OG0010662	0
CG12010_OG0010671	51
CG12011_OG0011025	5
CG12012_OG0010672	651
CG12016_OG0010666	724
CG12017_OG0010661	29
CG12020_OG0011042	0
CG12024_OG0011050	1148
CG12025_OG0011053	1049
CG12035_OG0011029	0
CG12038_OG0011331	209
CG12054_OG0000497	2351
CG12056_OG0003138	512
CG12057_OG0003139	0
CG12061_OG0000938_OG0	0
CG12065_OG0007412	3385
CG12069_OG0001519	0
CG12071_OG0011553	153
CG12071_OG0013484	147
CG12075_OG0007754	2320
CG1208_OG0004248	1426
CG12081_OG0007411	693
CG12084_OG0011296	2897
CG12091_OG0011293	12408
CG12093_OG0011111	1490
CG12096_OG0008559	357
CG12099_OG0011289	8604
CG12104_OG0011284	109
CG12105_OG0004111	1639
CG12106_OG0007586	75
CG12107_OG0006719	192
CG12111_OG0007413	1
CG12112_OG0012598_OG0	127
CG12115_OG0007587	14
CG12116_OG0008625	162
CG12118_OG0007585	3203
CG12121_OG0007579	2322
CG12123_OG0003325	146
CG12128_OG0002879	392
CG12129_OG0002878	329
CG1213_OG0002105	74
CG12134_OG0006319	120
CG12147_OG0004192	0
CG12155_OG0003210	941
CG12159_OG0002860	289
CG12164_OG0006760	0
CG12170_OG0002098	1751
CG12171_OG0004222	209
CG12173_OG0004172	64
CG12177_OG0008262	1221
CG1218_OG0002103	253
CG12182_OG0011099	190
CG12194_OG0008975	575
CG12204_OG0001687	206
CG12206_OG0008131	11
CG12209_OG0002818	14
CG12213_OG0002418	868
CG12219_OG0007713	578
CG12224_OG0000651_OG1	31
CG12231_OG0003119	0
CG12236_OG0008414	438
CG12237_OG0007424	514
CG12239_OG0001754	185
CG12241_OG0001396	528
CG12253_OG0011818	72
CG12256_OG0004947	301
CG12259_OG0005539	495
CG12268_OG0005336	655
CG1227_OG0004337	151
CG12278_OG0004413	0
CG12279_OG0004445	152
CG12288_OG0009457	20
CG12289_OG0010046	0
CG12290_OG0002618	2021
CG12299_OG0009634	186
CG12301_OG0001981	237
CG12307_OG0009694	0
CG1231_OG0011372	1
CG12316_OG0009955	660
CG12320_OG0005053	75
CG12321_OG0001064_OG0	315
CG12325_OG0002854	375
CG1233_OG0011370	1604
CG1234_OG0004335	655
CG12341_OG0002848	233
CG12343_OG0002853	424
CG12344_OG0002855	2867
CG12355_OG0012373	172
CG1236_OG0002100	280
CG12362_OG0000821_OG0	0
CG12374_OG0007223	16
CG12375_OG0009777	755
CG12379_OG0008514	89
CG12384_OG0006229	1198
CG1239_OG0004237	101
CG12395_OG0001736	0
CG12398_OG0008359	0
CG12402_OG0002224_OG0	23
CG12420_OG0002594_OG0	5
CG12426_OG0005340	0
CG12438_OG0003802	0
CG12439_OG0009296	0
CG12446_OG0001786_OG0	0
CG12448_OG0009145	0
CG1246_OG0011105	12
CG12464_OG0011955	0
CG12470_OG0007846	0
CG12479_OG0008243	0
CG12480_OG0008242	0
CG12481_OG0008237	0
CG12490_OG0000233_OG1	0
CG12496_OG0007599	1
CG12498_OG0008105	3
CG12499_OG0002285_OG0	574
CG12502_OG0011339	101
CG12507_OG0008176	21
CG12511_OG0009568	0
CG12516_OG0005410	0
CG12517_OG0009649	6
CG12520_OG0010149	64
CG12521_OG0012944	0
CG12531_OG0008272	180
CG12535_OG0008128	2
CG12539_OG0008363	1
CG12540_OG0008220	18
CG12541_OG0007825	307
CG12560_OG0012234	33
CG12567_OG0012740	1594
CG12576_OG0001784_OG0	6100
CG12581_OG0001679_OG0	3823
CG12589_OG0011424	0
CG12590_OG0011977	0
CG12594_OG0005596	82
CG12607_OG0011139	8
CG12609_OG0008677	120
CG12617_OG0003653	4
CG12620_OG0009462	5
CG12637_OG0008050	0
CG12643_OG0007518	48
CG1265_OG0010531	2470
CG12655_OG0000445_OG2	1346
CG12659_OG0007410	154
CG12661_OG0007749	0
CG12662_OG0007747	0
CG12672_OG0007868	60
CG12674_OG0003570	0
CG12679_OG0001731_OG0	9
CG12680_OG0001718	0
CG12682_OG0012323	0
CG12691_OG0007931	0
CG12692_OG0000634_OG0	69
CG12693_OG0012106	3
CG12698_OG0008169	199
CG12699_OG0000230_OG1	0
CG12702_OG0001192	177
CG12708_OG0000271_OG0	98
CG12708_OG0000271_OG0.2	3
CG1271_OG0010635	652
CG12713_OG0003881_OG0	44
CG12716_OG0008438	0
CG12723_OG0008557	93
CG12728_OG0000928_OG0	267
CG12729_OG0011725	14
CG1273_OG0010536	5
CG12730_OG0007375	450
CG12744_OG0000893	5
CG12746_OG0004208	2632
CG1275_OG0011072	807
CG12768_OG0001283_OG0	277
CG12769_OG0007187	232
CG12773_OG0003140	619
CG12782_OG0012281	0
CG12783_OG0000743_OG0	22
CG12784_OG0005236	0
CG12795_OG0008825	339
CG12811_OG0002240	395
CG12817_OG0002595_OG0	16
CG12818_OG0004897	164
CG12822_OG0001599	1524
CG12825_OG0001130_OG1	20
CG12826_OG0002951	5
CG12828_OG0011622	1
CG12831_OG0011623_OG0	0
CG12836_OG0002963_OG0	70
CG12848_OG0006045	308
CG12849_OG0011577	1
CG12851_OG0005862	349
CG12857_OG0006163	4
CG12860_OG0006154	0
CG12861_OG0006153	0
CG12862_OG0011585_OG0	1
CG12863_OG0011584	145
CG12866_OG0002772	2
CG12868_OG0001564	950
CG12869_OG0006145	58
CG12869_OG0006146	20
CG12877_OG0001472_OG0	793
CG1288_OG0001350	0
CG12880_OG0005345	20
CG12883_OG0001474	116
CG12885_OG0001477	865
CG12895_OG0006308	1010
CG12909_OG0002821	86
CG12910_OG0006305	138
CG12911_OG0006304	0
CG12914_OG0002819	1
CG12917_OG0002815	1
CG12920_OG0006291	0
CG12926_OG0006349	236
CG12929_OG0006357	74
CG12934_OG0006315	22
CG12935_OG0002846	152
CG12942_OG0001596_OG0	175
CG12945_OG0004570	877
CG12947_OG0004568	65
CG12948_OG0004558	255
CG12963_OG0001641_OG0	0
CG12964_OG0002996_OG0	7
CG12970_OG0006808	4
CG12971_OG0010294	0
CG12974_OG0010307	55
CG12983_OG0010332	0
CG12984_OG0003949	2
CG12985_OG0000915	3
CG12986_OG0011685	0
CG1299_OG0000523_OG0	7177
CG12990_OG0007696	11
CG12991_OG0007703	2887
CG12992_OG0011688	29
CG12994_OG0007707	2
CG12995_OG0008599	1
CG12998_OG0011739	9
CG13000_OG0011738	0
CG13001_OG0008580	210
CG13002_OG0008577	1612
CG13003_OG0008572	3702
CG13004_OG0008570	205
CG13005_OG0008567	82
CG13008_OG0008305	12
CG13010_OG0003260	2
CG13012_OG0008317	485
CG13014_OG0008547	232
CG13016_OG0006536	243
CG13018_OG0006537	186
CG13021_OG0003241	1
CG13022_OG0010698	151
CG13023_OG0010699	0
CG13024_OG0010708	400
CG13026_OG0010716	475
CG13028_OG0004010	0
CG13031_OG0012200	237
CG13032_OG0004014_OG0	11
CG13033_OG0010736	0
CG13038_OG0010761	1
CG13039_OG0010762	0
CG1304_OG0000265_OG0	0
CG1304_OG0000265_OG1	0
CG13040_OG0010763	1
CG13041_OG0000280_OG0	0
CG13041_OG0000280_OG0.2	0
CG13042_OG0010767	0
CG13043_OG0000281_OG0	0
CG13043_OG0000281_OG1	3
CG13044_OG0010768	1
CG13045_OG0000814	0
CG13046_OG0010771	1
CG13047_OG0010772	0
CG13048_OG0010773	0
CG13049_OG0010774	0
CG13051_OG0011898	0
CG13053_OG0010778	0
CG13054_OG0010779	0
CG13055_OG0010780	15
CG13056_OG0010757	1
CG13058_OG0004021	0
CG13059_OG0010764	0
CG13062_OG0010766	4
CG13064_OG0010775	0
CG13065_OG0010776	0
CG13066_OG0012201	0
CG13068_OG0002030_OG1	0
CG13069_OG0004022	0
CG1307_OG0004308	628
CG13070_OG0012202	0
CG13071_OG0011899	0
CG13073_OG0012731_OG0	2
CG13074_OG0010797	85
CG13075_OG0000216_OG0	10
CG13075_OG0000216_OG1	8
CG13077_OG0009097	31
CG13078_OG0003575_OG0	0
CG13081_OG0003574	0
CG13082_OG0009094	1
CG13083_OG0009084	0
CG13084_OG0009083	1
CG13085_OG0001922	41
CG13086_OG0003709	8
CG13088_OG0001266	90
CG1309_OG0010533	1451
CG13096_OG0003720	240
CG13097_OG0001923	336
CG13101_OG0009304	802
CG13102_OG0009298	0
CG13108_OG0009295	30
CG13110_OG0011792	0
CG13113_OG0001247_OG0	0
CG13114_OG0009279	0
CG13116_OG0001878	1642
CG13123_OG0001877	65
CG13124_OG0003502	32081
CG13126_OG0003515	231
CG13127_OG0001844	0
CG13131_OG0000790_OG0	0
CG13133_OG0003525	1652
CG1314_OG0011674	0
CG13144_OG0009363	12
CG13148_OG0007214	143
CG13151_OG0006215	138
CG13154_OG0006206	0
CG13155_OG0006196	0
CG13157_OG0002779	0
CG1316_OG0000430_OG0	1934
CG13168_OG0006184	0
CG1317_OG0011084	7666
CG13170_OG0006182	2
CG13171_OG0006180	0
CG13177_OG0012831	4235
CG13185_OG0002928	671
CG13186_OG0006594	0
CG13192_OG0006567	295
CG13193_OG0006565	0
CG13196_OG0006560	3
CG13197_OG0006563	607
CG13202_OG0001123_OG0	59
CG13203_OG0006235	270
CG13204_OG0006233	717
CG13215_OG0002793_OG0	56
CG13216_OG0001568_OG0	1
CG13218_OG0002791_OG0	0
CG13220_OG0001573_OG0	1501
CG13223_OG0001571_OG0	0
CG13226_OG0002794_OG0	7
CG13227_OG0006218_OG0	0
CG13228_OG0011587_OG0	1
CG13229_OG0002786_OG0	9
CG13229_OG0002787_OG0	1513
CG13231_OG0006217	0
CG13239_OG0009815	2
CG1324_OG0007509	0
CG13243_OG0009147	0
CG13247_OG0010378	6
CG13248_OG0010371	418
CG13250_OG0011870	44
CG13251_OG0010355	235
CG13252_OG0003952	856
CG13258_OG0009399	1
CG13272_OG0008882	10
CG13280_OG0008881	3
CG13282_OG0008887	59
CG13285_OG0010583	20
CG13287_OG0010216	1
CG13288_OG0010220	3
CG13293_OG0003937	129
CG13295_OG0010231	695
CG13297_OG0010242	0
CG13299_OG0011864	0
CG13300_OG0003943	50
CG13305_OG0011196	0
CG13306_OG0011204	928
CG13308_OG0004102	0
CG13309_OG0011211	2
CG13310_OG0011207	0
CG13312_OG0011210	0
CG13313_OG0004105_OG0	54
CG13314_OG0011224	25
CG13315_OG0011237	91
CG13318_OG0004834	236
CG13319_OG0006667	202
CG13321_OG0006673	0
CG13326_OG0006545	0
CG13330_OG0007271	0
CG13331_OG0007273	328
CG13332_OG0007274	307
CG13334_OG0007281	29
CG13337_OG0011662	2
CG13339_OG0007296	247
CG13344_OG0007304	283
CG13358_OG0007351	11
CG13359_OG0012499	3
CG13360_OG0010145	278
CG13361_OG0003189	3
CG13362_OG0007862	1
CG13364_OG0001174_OG0	2
CG13365_OG0007831	723
CG13367_OG0003188_OG0	376
CG13369_OG0003181	739
CG13375_OG0007847	19
CG13377_OG0007849	337
CG13380_OG0010135	0
CG13384_OG0003473	1137
CG13385_OG0012520	0
CG13386_OG0003471	1
CG1339_OG0006721	4
CG13390_OG0003479	304
CG13392_OG0003476	88
CG13397_OG0003469	10
CG13398_OG0003468	265
CG13403_OG0008236	4
CG13404_OG0008224	149
CG13405_OG0011376	0
CG13407_OG0004768	3
CG13408_OG0004770	189
CG13409_OG0004775	205
CG13423_OG0007099	67
CG13426_OG0011654	5
CG13427_OG0003049	72
CG13428_OG0007100	235824
CG13430_OG0001658	264
CG13436_OG0006622	56
CG13437_OG0006285	358
CG13438_OG0006243	0
CG1344_OG0012226	223
CG13442_OG0006244	28
CG13443_OG0006248	0
CG13445_OG0003880	1
CG13449_OG0009980	28
CG13454_OG0003875_OG0	0
CG13455_OG0009966	1
CG13457_OG0001288	1
CG13458_OG0004037	1804
CG13460_OG0010841	0
CG13465_OG0000343_OG0	0
CG13471_OG0004048	0
CG13473_OG0010860	0
CG13474_OG0004049	0
CG13476_OG0012898	5
CG13481_OG0000339_OG0	1
CG13481_OG0000339_OG1	0
CG13484_OG0010886	235
CG13488_OG0001544_OG1	0
CG13492_OG0005946	7
CG13501_OG0005936	0
CG13502_OG0005931	267
CG13502_OG0012991	52
CG13506_OG0007028	9288
CG13510_OG0006998	145
CG13511_OG0006997	120
CG13516_OG0006995	234
CG13526_OG0006986	0
CG13527_OG0006984	0
CG13531_OG0006978	854
CG13532_OG0006975	144
CG13538_OG0005981	0
CG13539_OG0012044	0
CG1354_OG0007555	1577
CG13541_OG0012280	0
CG13544_OG0005976	0
CG13545_OG0012580	1
CG13551_OG0000540_OG1	167
CG13551_OG0012048	512
CG13557_OG0012477	5
CG13558_OG0001556	0
CG13559_OG0012047	3
CG13561_OG0011643	6
CG13562_OG0011631	0
CG13575_OG0006892	16
CG13577_OG0001150_OG0	1
CG13578_OG0006898	387
CG13579_OG0006013	3
CG1358_OG0006724	415
CG13581_OG0002746	6
CG13585_OG0011574	2377
CG13587_OG0006025	2
CG13594_OG0006033	16
CG13599_OG0005537	16
CG1360_OG0006725	99
CG13601_OG0005534	438
CG13603_OG0005332	1709
CG13605_OG0005319	674
CG13606_OG0005306	43
CG13607_OG0005318	108
CG13609_OG0012982	8
CG13613_OG0005278	0
CG13614_OG0002525_OG0	0
CG13615_OG0002524	0
CG13616_OG0005272	40
CG13618_OG0005267	45
CG13622_OG0005268	14
CG13623_OG0005265	690
CG13625_OG0004618	392
CG13627_OG0004629	38
CG13630_OG0004630	858
CG13631_OG0004635	1430
CG13634_OG0004637	2
CG13641_OG0004650	6
CG13643_OG0002274	71
CG13653_OG0002504	0
CG13654_OG0005174	275
CG13663_OG0011496	196
CG13667_OG0004090_OG0	332
CG13670_OG0011168	27
CG13671_OG0004086_OG0	0
CG13675_OG0000560_OG2	2
CG13676_OG0003984	116
CG13678_OG0000129_OG3	0
CG1368_OG0008241	1
CG13685_OG0010463	90
CG13689_OG0008772	49
CG13690_OG0008752	53
CG13692_OG0008754	20
CG13698_OG0010125	1165
CG13699_OG0003907_OG0	1
CG13705_OG0010610	36
CG13707_OG0010613	434
CG13708_OG0010614	123
CG1371_OG0006292	1275
CG13711_OG0010618	4
CG13712_OG0010619	0
CG13713_OG0010620	0
CG13716_OG0010627	7
CG13720_OG0004084	0
CG13721_OG0012208	0
CG13722_OG0011130	313
CG13723_OG0010915	2
CG13724_OG0010917	0
CG13725_OG0010918	0
CG13727_OG0004055	0
CG13728_OG0010923	0
CG13731_OG0011910	3
CG13733_OG0010089	1
CG13738_OG0011907	6
CG13739_OG0002891	36
CG13743_OG0006405	169
CG13744_OG0006409	0
CG13747_OG0006408	2
CG13748_OG0006626	22
CG13751_OG0001660_OG0	292
CG13760_OG0007606	617
CG13766_OG0009602	197
CG13771_OG0009612	2
CG13775_OG0003750_OG0	66
CG13784_OG0000956_OG0	247
CG13786_OG0003631	0
CG13796_OG0001883_OG0	2752
CG13801_OG0000219_OG0	0
CG13801_OG0000219_OG1	7
CG13806_OG0011077	1
CG13807_OG0011075	182
CG13810_OG0011066	0
CG13813_OG0010189	3
CG13829_OG0011464	3
CG13833_OG0004687	4426
CG13837_OG0002276	0
CG13838_OG0011993	0
CG13841_OG0004694	786
CG13842_OG0004706	82
CG13847_OG0004737	3
CG13850_OG0004743	935
CG13855_OG0004744	44
CG13856_OG0004745	168
CG13857_OG0004746	5
CG13862_OG0004760	0
CG13868_OG0007089	43005
CG13868_OG0013578	8809
CG13869_OG0007075	2
CG1387_OG0008528	2
CG13870_OG0007093	397
CG13871_OG0003047	34
CG13872_OG0007071	0
CG13875_OG0011381	288
CG13876_OG0001334_OG0	147
CG13877_OG0011937	103
CG13884_OG0000403_OG0	0
CG13887_OG0011343	3092
CG13891_OG0002060	0
CG13893_OG0011360	1194
CG13894_OG0004129	104
CG13895_OG0004128	760
CG13901_OG0011344	160
CG13907_OG0011337	7174
CG13912_OG0011325	18
CG13917_OG0011285	6971
CG13919_OG0011274	99
CG13920_OG0011271	5746
CG13921_OG0011032	18
CG13924_OG0011054	70
CG13926_OG0011282	222
CG13928_OG0011279	1498
CG13930_OG0011024	10
CG13931_OG0004073	0
CG13933_OG0011036	1862
CG13937_OG0011056	4053
CG13949_OG0003375	75
CG13950_OG0003376	61
CG13954_OG0006374	300
CG13955_OG0002890_OG0	36
CG13962_OG0012240	0
CG13970_OG0009133_OG0	0
CG13972_OG0005361	8
CG13983_OG0002696	0
CG13991_OG0000661_OG1	0
CG13992_OG0002070_OG0	3
CG13994_OG0011942	392
CG13995_OG0000538_OG0	233
CG13999_OG0000662_OG0	205
CG14005_OG0001926	206
CG14006_OG0001927	0
CG14007_OG0009567	184
CG14011_OG0003731	2
CG14013_OG0003734	0
CG14014_OG0009443	0
CG14015_OG0009446	192
CG14017_OG0003733	0
CG14020_OG0003686	170
CG14022_OG0008831	3170
CG14024_OG0003410_OG0	69
CG14034_OG0008836	2
CG14036_OG0008842	4
CG14042_OG0001816	110
CG14043_OG0003425	499
CG14044_OG0008964	92
CG14050_OG0000684	3
CG14052_OG0007777	4
CG14053_OG0012099	14
[truncated: 9,910 more rows]
