# Supplementary material for: Evolution of chemosensory tissues and cells across ecologically diverse Drosophilids
Source: Nat Commun. 2024 Feb 5;15:1047. doi: 10.1038/s41467-023-44558-4 (PMC10844241; doi:10.1038/s41467-023-44558-4)
Supplement: Supplementary file 18 — Supplementary Data 15 [file 41467_2023_44558_MOESM18_ESM.zip › all_count_tables_renamed/MELA5LA_counts_trim_genes_FBids_1_1_sorted.txt]

128up_OG0006588	2168
14-3-3epsilon_OG0002478	20730
14-3-3epsilon_OG0001126_OG1	18120
140up_OG0004534	341
18w_OG0003044	2357
26-29-p_OG0010897	7404
2mit_OG0000576_OG0	37
5-HT1A_OG0006644	69
5-HT1B_OG0006647	40
5-HT2A_OG0000287_OG0	3
5-HT2B_OG0011472	3
5-HT7_OG0005777	22
5PtaseI_OG0005188	633
7B2_OG0004187	473
a_OG0006460	1187
a10_OG0010691	22
a5_OG0009037	6
a6_OG0007651	430
AANATL2_OG0003640	1421
AANATL4_OG0000091_OG1	0
AANATL7_OG0007605	28
Aasdh_OG0001831	607
Aatf_OG0001947	711
aay_OG0011265	688
ab_OG0009683	2341
ab_OG0009684	1467
ABCB7_OG0011281	2039
Pmp70_OG0003257	2149
Abd-B_OG0005000	21
Abi_OG0002227_OG0	582
Abl_OG0010722	3180
abo_OG0009656	366
Abp1_OG0010565	1413
abs_OG0003097	737
ac_OG0007843	177
Ac13E_OG0008321	405
Ac3_OG0009573	286
Ac78C_OG0010320	223
Acam_OG0000252_OG0	0
Acam_OG0000252_OG1	0
Acam_OG0005131	0
CG9149_OG0011313	1225
Acbp1_OG0009246	1491
Acbp2_OG0010415	917
Acbp4_OG0000311_OG0	490
Acbp4_OG0000311_OG1	0
Acbp6_OG0010414	48
ACC_OG0007193	3858
AcCoAS_OG0000812	1157
Ace_OG0000652_OG0	189
Acer_OG0000953_OG0	20180
Acer_OG0003808	2530
Acf_OG0002671	2401
Achl_OG0002770	1864
acj6_OG0008333	9
acj6_OG0008334	24
Ack_OG0010507	1343
Ack-like_OG0006546	2201
Acn_OG0009540	6339
CG5009_OG0006075	1476
Acox57D-d_OG0006913	197
Acox57D-p_OG0001151	440
Acp1_OG0009317	63
Acp32CD_OG0009664	17
Acp65Aa_OG0003939	18
Acph-1_OG0001513	659
CG12512_OG0008829	944
CG18155_OG0007972	82
Acsl_OG0007133	2330
Act42A_OG0000022_OG0	6
Act42A_OG0000022_OG1	70
Act42A_OG0000022_OG3	753528
Act42A_OG0000022_OG4	45197
Act42A_OG0000022_OG5	19421
Actn_OG0003148_OG0	58766
Actn3_OG0011403_OG0	0
ACXB_OG0000046_OG0	0
ACXB_OG0000046_OG1	0
ACXB_OG0000046_OG2	0
ACXB_OG0000046_OG2.2	0
ACXD_OG0004078_OG0	13
Acyp_OG0009408	0
Acyp2_OG0011498	345
Ada_OG0002342	113
Ada1-2_OG0003777_OG0	0
Ada2a_OG0005051	590
Ada2b_OG0004799	360
Ada3_OG0007872	763
AdamTS-A_OG0005247	1603
AdamTS-A_OG0012010	39
AdamTS-B_OG0008089	3249
Adar_OG0007649	977
Adat1_OG0003596	103
Adck1_OG0006032	504
Adck5_OG0010063	132
ADD1_OG0006579	1063
Adf1_OG0001636_OG0	289
Adgf-A_OG0001991_OG0	3
Adgf-A_OG0003900	112
Adgf-A2_OG0010109	14
Adgf-B_OG0010108	0
Adgf-C_OG0001030_OG0	193
Adgf-D_OG0002208_OG0	381
Adgf-E_OG0006152	1
Adh_OG0003395_OG0	20
Adi1_OG0010940	1171
AdipoR_OG0004727	2068
CG3809_OG0004951	0
AdenoK_OG0003918_OG0	1295
Ady43A_OG0002958	661
AdoR_OG0005733	59
adp_OG0006108	834
AdSS_OG0000854_OG0	3582
Aduk_OG0004873	393
Ae2_OG0010984	1141
CG6512_OG0010913	3459
aft_OG0006080	706
Afti_OG0005567	369
Ag5r_OG0008212	1360
Ag5r2_OG0008213	68
AGBE_OG0007237	5811
AgmNAT_OG0001753	47
ago_OG0010530	2775
AGO1_OG0007307	3508
AGO2_OG0000119_OG0	6761
Agpat1_OG0008448	160
Agpat2_OG0003465	173
Agpat3_OG0004018	2799
Agpat4_OG0004019_OG0	142
ADPS_OG0002932	217
agt_OG0001016_OG0	99
Spat_OG0007723	572
Ahcy_OG0001195_OG0	5116
AhcyL1_OG0011110	1317
AIF_OG0001225	1375
AIMP1_OG0007108	1485
AIMP2_OG0009977	2072
AIMP3_OG0005998	887
Adk1_OG0010829	1933
Adk3_OG0005467	788
Ak6_OG0007201	338
Akap200_OG0000367_OG0	4039
Akh_OG0010512	117
AkhR_OG0009627	205
akirin_OG0010441	5861
Akr1B_OG0001292	8331
Akt1_OG0005415	2091
al_OG0008749	1441
Aladin_OG0007570	773
AlaRS_OG0003477	7395
AlaRS-m_OG0010596	1104
Alas_OG0006853	3081
alc_OG0006389	1549
Ald1_OG0005647	89209
Ald2_OG0005645	2
Aldh_OG0003615	10911
Aldh-III_OG0006742	4864
Aldh7A1_OG0003841_OG0	454
Alg-2_OG0001588_OG0	1767
Alg1_OG0002607_OG0	1281
Alg10_OG0000709_OG0	614
Alg11_OG0012170	1292
CG8412_OG0004562	1747
Alg14_OG0001194_OG0	171
Alg2_OG0010641	698
Alg3_OG0003012	61
Alg3_OG0006966	542
CG5287_OG0001281	244
CG5287_OG0003790	164
Alg9_OG0005173	573
Alh_OG0004317	2792
Alh_OG0004319	614
Alh_OG0011430	430
alien_OG0009301	2166
ALiX_OG0005343	2684
Alk_OG0006414	742
CG12179_OG0001176_OG0	646
Alp1_OG0010289	993
Alp10_OG0010194	0
Alp11_OG0008522	3
Alp12_OG0003717	171
Alp13_OG0001034	0
Alp2_OG0000261_OG0	0
Alp2_OG0000261_OG1	1
Alp4_OG0005779	26
Alp6_OG0006360	3
Alp7_OG0003030	0
Alp9_OG0003931	0
alph_OG0000083_OG0	0
alph_OG0005113	2244
alpha-Catr_OG0006852	219
alpha-Est1_OG0004357	548
alpha-Est10_OG0004350	619
alpha-Est2_OG0000314	1105
alpha-Est3_OG0004356	1038
alpha-Est6_OG0004354	0
alpha-Est7_OG0001351	2048
alpha-Est8_OG0004352	47
alpha-Est9_OG0004351	464
alpha-Man-Ia_OG0003130	153
alpha-Man-Ia_OG0003131	166
alpha-Man-Ia_OG0001168	603
alpha-Man-Ib_OG0005087	802
alpha-Man-Ic_OG0011549	4
alpha-Man-IIa_OG0004878	1233
alpha-Man-IIb_OG0005229	418
alpha-PheRS_OG0008296	2228
alpha-Spec_OG0011040	17923
alpha4GT1_OG0000948	361
alphaCOP_OG0011275	7382
alphaSnap_OG0010384	1877
alphaTub67C_OG0010998	3
Alr_OG0008278	405
alrm_OG0002498	248
Als2_OG0009863	1355
alt_OG0004894	7364
aly_OG0004083	0
Ama_OG0002112	2066
Amacr_OG0009433	550
amd_OG0001918	300
Amnionless_OG0008741	16
amon_OG0011540	182
amos_OG0003702_OG0	0
AMPdeam_OG0008245	7663
Amph_OG0007204	3095
AMPKalpha_OG0001698	2969
Amt_OG0004607	2
Amun_OG0008385	7383
amx_OG0007575	205
Amy-p_OG0000157_OG0	15
Amy-p_OG0000157_OG0.2	0
Amyrel_OG0006416	1
ana_OG0006403	910
ana1_OG0002269	1056
ana2_OG0007120	317
ana3_OG0006194	724
Ance-2_OG0003658	26
Ance-3_OG0001891_OG0	165
Ance-3_OG0009407	233
Ance-4_OG0006406	1144
Ance-5_OG0005870	199
anchor_OG0010100	166
Andorra_OG0011741	0
Ank2_OG0010460	2580
Ankle2_OG0000780	3797
l(2)35Be_OG0003404_OG0	370
anox_OG0007490	2669
Ant2_OG0008041	133
antdh_OG0008007	315
Antp_OG0002113	1221
antr_OG0007227	0
AnxB10_OG0008082	892
AnxB11_OG0008196	2832
AnxB9_OG0004410	16479
aop_OG0003458	1644
aos_OG0010741	337
Aos1_OG0002145_OG0	2903
AOX1_OG0005242	1126
AOX2_OG0000143_OG0	3890
AOX2_OG0000143_OG1	4041
AOX4_OG0001465	26
ap_OG0005832	889
AP-1-2beta_OG0008273	4006
AP-1gamma_OG0007680	3160
AP-1mu_OG0005553	1914
AP-1sigma_OG0005334	1239
AP-2alpha_OG0008751	2933
AP-2mu_OG0004736	1762
AP-2sigma_OG0004385	1131
Apc_OG0005387	2305
APC10_OG0005888	373
Apc2_OG0005308	1322
APC4_OG0003171_OG0	719
APC7_OG0001703	29
ApepP_OG0000963	2646
aph-1_OG0003552_OG0	717
aPKC_OG0006607	387
aPKC_OG0006608	18
aPKC_OG0006609	102
Aplip1_OG0011323	316
apn_OG0002443_OG0	14
apolpp_OG0012638	37618
app_OG0010830	487
APP-BP1_OG0010070	920
Appl_OG0007834	984
Aprt_OG0004075	386
Aps_OG0010085	2226
apt_OG0002733	1047
CG18815_OG0010034	2404
AQP_OG0007242	721
aqrs_OG0005393	0
aqz_OG0001049_OG1	6490
ara_OG0009939	1953
aralar1_OG0001518	4301
Arc1_OG0002768_OG0	1
Arc2_OG0006127	237
Arc42_OG0001370_OG0	2430
Archease_OG0002289_OG0	353
Arf51F_OG0006831	1394
Arf79F_OG0012164	9833
ArfGAP1_OG0010836	1917
ArfGAP3_OG0003816_OG0	2689
Arfip_OG0005451	424
Arfrp1_OG0007681	293
arg_OG0003183	172
arg_OG0007835	75
Argk_OG0011233	276595
Argk_OG0011925	1204
Argl_OG0009800	693
CG31469_OG0002209_OG0	96
ArgRS_OG0008151	2408
ArgRS-m_OG0004367	330
ari-1_OG0007878	931
ari-2_OG0003028	1046
Arl1_OG0010003	1550
Arl2_OG0004816	395
Arl5_OG0011164	474
Arl6_OG0007042	7
Arl6IP1_OG0004993	1095
Arl8_OG0004797	573
arm_OG0007636	15862
armi_OG0002027	1607
Arp1_OG0004441	4165
Arp10_OG0007423	1098
Arp2_OG0001770	2460
Arp3_OG0010555	2114
Arp5_OG0001448_OG0	756
Arp53D_OG0011600	0
Arp6_OG0008512	1112
Arp8_OG0007614	600
Arpc1_OG0009187	3968
Arpc2_OG0009417	2181
Arpc3A_OG0005226	1201
Arpc3B_OG0008590	62
Arpc4_OG0008719	1894
Arpc5_OG0008957	1372
arr_OG0007264	2860
Arr1_OG0009490	1085
Arr2_OG0004099	87
Ars2_OG0005840	5985
Art1_OG0004911	3167
Art2_OG0008773	8
Art3_OG0004604	1019
Art4_OG0004574	1714
Art6_OG0004528_OG0	0
Art7_OG0001547_OG0	816
Art8_OG0009662	416
Art9_OG0002219_OG0	1
Arts_OG0000486_OG0	2322
aru_OG0003377	3004
Arv1_OG0013036	213
arx_OG0009914	108
Asap_OG0007180	1494
Asator_OG0002682_OG1	1303
Asciz_OG0010646	171
ase_OG0007840	144
asf1_OG0009889	1284
ash1_OG0000982_OG0	113
ash2_OG0004623	1357
Ask1_OG0004518	2802
asl_OG0004217	1253
AsnRS_OG0003707	5385
AsnRS-m_OG0006452	348
AsnS_OG0000992	2104
asp_OG0004633	1080
Asph_OG0006509	9151
ASPP_OG0006932	2394
CG9572_OG0008488	5805
AspRS_OG0006665	5041
AspRS-m_OG0008886	2571
asrij_OG0006972	1056
asRNA:CR31429_OG0002339_OG0	274
asRNA:CR42743_OG0003772_OG0	0
asRNA:CR43299_OG0012338_OG0	0
asRNA:CR43426_OG0012535_OG0	0
asRNA:CR43454_OG0002277_OG0	48
asRNA:CR43463_OG0001607_OG0	286
asRNA:CR43809_OG0003675_OG0	655
asRNA:CR44106_OG0002406_OG0	15
asRNA:CR44169_OG0002969_OG0	10
asRNA:CR44179_OG0001455_OG0	1758
asRNA:CR44372_OG0000331_OG0	6
asRNA:CR44372_OG0000331_OG1	0
asRNA:CR44894_OG0012090_OG0	0
asRNA:CR45044_OG0005605_OG0	24
asRNA:CR45195_OG0000203_OG0	4822
asRNA:CR45195_OG0000203_OG1	699
asRNA:CR45350_OG0001645_OG0	3525
asRNA:CR45943_OG0010336	138
asRNA:CR46029_OG0000226_OG0	19
asRNA:CR46029_OG0000226_OG1	26
asRNA:CR46139_OG0003106_OG0	53
asRNA:CR46246_OG0011916	0
asRNA:CR46354_OG0002193_OG0	441
asRNA:CR46473_OG0000925_OG0	2925
Ass_OG0001346	4
ast_OG0003560	623
AstA_OG0004634	116
AstA-R1_OG0000689	11
AstA-R2_OG0005396	593
AstC_OG0009668	36
AstC-R1_OG0010134	31
AstC-R2_OG0001295_OG0	34
AstCC_OG0009669	44
asun_OG0002419_OG0	407
Asx_OG0006138	1591
Atac1_OG0003748_OG0	220
Atac2_OG0009508	601
Atac3_OG0000828	679
Tat_OG0001330	1086
Ate1_OG0003045	1652
Atet_OG0003384	421
Atf-2_OG0006059	508
Atf3_OG0007763	780
Atg1_OG0009929	72
Atg1_OG0009931	973
Atg10_OG0001598	92
Atg101_OG0008681	262
Atg12_OG0011904	217
Atg13_OG0004817	627
Atg14_OG0005089	1114
Atg16_OG0005703	970
Atg17_OG0004232	1407
Atg18a_OG0011152	2138
Atg18b_OG0001271_OG0	679
Atg2_OG0011112	3128
Atg3_OG0009922	1586
Atg4a_OG0009014	1768
Atg4b_OG0005256	880
Atg5_OG0007974	510
Atg6_OG0005323	726
Atg7_OG0006714	1136
Atg8a_OG0008043	6597
Atg8b_OG0005571	0
Atg9_OG0006487	2664
atilla_OG0011822	1928
atk_OG0010362	20
atl_OG0001399	3302
atms_OG0004154	1707
ato_OG0004804	328
Atox1_OG0012695	953
ATP6AP2_OG0004869	4959
ATP7_OG0008369	758
ATP8A_OG0007260	1364
ATP8A_OG0007261	2
Atpalpha_OG0002140	8025
ATPCL_OG0006680	8916
ATPsynB_OG0010987	15660
ATPsynbeta_OG0005823	77223
ATPsynbetaL_OG0001317	1
ATPsynC_OG0005792	53654
ATPsynCF6_OG0005500	9459
ATPsynCF6L_OG0010605	0
ATPsynD_OG0004477	15458
ATPsyndelta_OG0007526	9354
ATPsynE_OG0005568	8514
ATPsynG_OG0009657	9970
ATPsyngamma_OG0005690	23672
ATPsynGL_OG0009315	0
ATPsynO_OG0012619	13987
AttC_OG0000164_OG0	309
AttC_OG0007258	18
AttD_OG0004890	8
Atu_OG0002096	2665
Atx-1_OG0012102	14
Atx2_OG0011501	3667
Atxn7_OG0003444	1344
aub_OG0000482_OG0	22
aurA_OG0004964	652
aurB_OG0009647	1311
aust_OG0001881	9
aux_OG0003096_OG0	2002
ave_OG0006159	231
Aven_OG0003291	261
awd_OG0002664	23283
Awh_OG0010478	184
axed_OG0010262	348
Axn_OG0005720	1964
axo_OG0003993	218
axo_OG0010625	72
axo_OG0010626	484
axo_OG0010628	20
Axs_OG0008319	1978
Axud1_OG0003447	904
az2_OG0006736	380
azot_OG0000210_OG0	0
azot_OG0000210_OG1	0
b_OG0009189	2049
B-H1_OG0000267_OG0	245
B-H1_OG0000267_OG1	173
B4_OG0009202	1306
B52_OG0001376_OG0	15536
b6_OG0007653	57
B9d1_OG0005246	5
B9d2_OG0005830	0
bab1_OG0011327	49
bab1_OG0011328	75
bab2_OG0011326	2085
babo_OG0006628	1577
babos_OG0007027	1356
Bacc_OG0008947	19385
Bace_OG0000801_OG0	16
baf_OG0003792	1892
bai_OG0005189	3642
Balat_OG0007229	1
Baldspot_OG0010721	1210
ball_OG0001092_OG1	2035
bam_OG0005170	8
bap_OG0001358_OG0	23
Bap111_OG0007677	5255
Bap170_OG0000903_OG0	3626
Bap55_OG0005900	2488
Bap60_OG0008560	4607
IMPPP_OG0000305_OG1	0
barc_OG0010291	664
bark_OG0008784	2675
barr_OG0000425_OG0	1684
baz_OG0008596	904
bb8_OG0005496	1
bbc_OG0007266	2059
CG18067_OG0007098	365
bbg_OG0010871	444
bbg_OG0010872	3939
BBIP1_OG0004876	78
BBS1_OG0010413	6
BBS4_OG0002785_OG0	33
BBS5_OG0002086	12
BBS8_OG0008755	102
BBS9_OG0006919	36
bbx_OG0008688	1863
bc10_OG0010387_OG0	250
BCAS2_OG0005540	1003
bcd_OG0002111_OG0	0
bchs_OG0003722	160
BCL7-like_OG0007566	573
bcn92_OG0007793	443
Bdbt_OG0004400	618
bdg_OG0006805	1454
bdl_OG0003385	383
Bdp1_OG0009215	1198
be_OG0000785	1525
BEAF-32_OG0006164	1905
beag_OG0004860	567
beat-Ia_OG0011784	65
beat-Ib_OG0009146	22
beat-Ic_OG0001866_OG0	22
beat-IIa_OG0005482	120
beat-IIb_OG0005481	106
beat-IIIa_OG0009463	25
beat-IIIb_OG0009460	11
beat-IIIc_OG0003687	216
beat-IV_OG0005508	76
beat-Va_OG0005024	19
beat-Vb_OG0005021	59
beat-Vc_OG0001062_OG0	39
beat-VII_OG0011542	19
beat-VII_OG0011544	20
beg_OG0004008	488
bel_OG0001048	8651
Bem46_OG0008920	401
ben_OG0000514_OG0	5426
Best1_OG0002590_OG0	920
Best2_OG0010251	1163
Best3_OG0009963	1
Best4_OG0000558_OG0	0
Bet1_OG0003845_OG0	752
Bet3_OG0004072	544
beta-PheRS_OG0005298	2329
beta-Spec_OG0007697	25257
beta'COP_OG0009212	6183
beta3GalTII_OG0012738	143
beta4GalNAcTA_OG0006521	293
beta4GalNAcTB_OG0002610	758
beta4GalT7_OG0005195	390
betaCOP_OG0008653	8663
betaggt-I_OG0008962	756
betaGlu_OG0002667	809
CG32396_OG0011696	1
Bgb_OG0011276	1214
bgcn_OG0001647	776
bgm_OG0009412	741
BHD_OG0010421	429
bi_OG0003201	1687
bi_OG0012904	169
BI-1_OG0004087	2278
bib_OG0001843_OG0	1188
BicC_OG0009143	6
BicD_OG0009474	1482
CG11873_OG0005086	1446
bif_OG0003277	4509
bif_OG0012761	1117
BigH1_OG0001085_OG0	0
bigmax_OG0005365	227
Bili_OG0002506_OG0	0
bin_OG0010286	8
Bin1_OG0005423	926
bin3_OG0007310	2536
bip1_OG0010560	955
Bka_OG0009250	319
blanks_OG0011885_OG0	3
Blimp-1_OG0010196	1371
Blm_OG0002608	267
Blos1_OG0006148	303
Blos2_OG0010078	268
Blos3_OG0009918	288
Blos4_OG0010933	141
blot_OG0010924	5306
blow_OG0006726	3041
blp_OG0005216	533
blw_OG0006982	91854
bma_OG0010967	71
Bmcp_OG0010022	438
bmm_OG0010858	559
bnb_OG0001206_OG1	8435
CG5059_OG0012191	2518
bnk_OG0005787	0
bnl_OG0004512	492
boca_OG0006727	1227
bocks_OG0002575_OG0	764
BOD1_OG0005544	2940
boi_OG0007601	1252
boi_OG0007603	391
boil_OG0012322	5
bol_OG0011238	1075
boly_OG0007153	0
BomBc1_OG0001623	1
BomBc2_OG0000769_OG0	2
BomBc3_OG0004769	113
BomT3_OG0011469	210
bon_OG0004934	1971
bond_OG0004726	949
bonsai_OG0007008	1140
Boot_OG0006400	10
bor_OG0004967	1480
bora_OG0003911	246
BORCS5_OG0008208	372
BORCS6_OG0011365	211
BORCS7_OG0007103	62
borr_OG0009292	1532
boss_OG0005676	86
botv_OG0006642	528
bou_OG0007819	1068
bowl_OG0008785	4090
BoYb_OG0000400_OG0	2
br_OG0007659	15402
br_OG0011928	4745
Br140_OG0001629	1498
brat_OG0001919	3323
Brca2_OG0000883	399
Brd_OG0010852	500
CG7154_OG0009310	2307
Brd8_OG0002488	1105
Bre1_OG0010209	2701
Brf_OG0005483	920
Brf_OG0005485	223
brk_OG0007975	1531
brm_OG0009999	5502
Brms1_OG0008442	1073
Bro_OG0011272	3
brp_OG0000499_OG1	439
l(3)72Ab_OG0009997	5163
bru1_OG0009737	48
bru1_OG0009738	217
bru2_OG0009740	437
bru2_OG0011823	46
bru2_OG0012161	59
bru3_OG0010907	391
bru3_OG0011909	19
Bruce_OG0004896	5424
brun_OG0003663	1231
brv1_OG0000706_OG0	0
brv2_OG0010919	0
brv3_OG0011666	1
BRWD3_OG0005288	4843
brwl_OG0009277	475
bs_OG0003002	414
bs_OG0006897	259
bsf_OG0001906_OG0	2969
Bsg_OG0009780	3270
Bsg25D_OG0003412_OG0	1299
bsh_OG0009110	33
bsk_OG0012344	1775
bt_OG0000537_OG1	155
BTBD9_OG0000546_OG0	347
BtbVII_OG0011887	1742
btd_OG0007557	592
Btk29A_OG0001838	1787
Btk29A_OG0011763	174
btl_OG0002041	375
btn_OG0004719	3
Btnd_OG0008611	106
btsz_OG0001035_OG1	829
btsz_OG0004581	2
btv_OG0003692	1
btv_OG0009487	18
btz_OG0005342	2576
Bub1_OG0001806_OG0	872
Bub3_OG0005120	2956
BubR1_OG0000657_OG0	1683
Buffy_OG0006561	146
bug_OG0006803	407
Bug22_OG0009372	567
BuGZ_OG0008876	2139
CG8270_OG0010257	498
bun_OG0000556	1494
bun_OG0009749	3362
bur_OG0003683_OG0	2434
Burs_OG0001045_OG0	22
bves_OG0007497	188
bves_OG0007499	92
bw_OG0006000	6
bwa_OG0009122	128
bwa_OG0012525	118
Bx_OG0008666	9
Bx_OG0008667	308
Bx42_OG0007682	2019
by_OG0005550	2653
byn_OG0010803	0
bys_OG0007950	1176
c-cup_OG0012143	0
c(3)G_OG0001464_OG0	167
c11.1_OG0007569	1164
c12.1_OG0007568	963
c12.2_OG0007567	1477
C15_OG0002126_OG0	311
C1GalTA_OG0009799	518
C3G_OG0007801	2368
C901_OG0008027	5
ca_OG0005700	2150
Ca-alpha1D_OG0009140	1202
Ca-alpha1T_OG0003323	277
Ca-beta_OG0009681	276
Ca-Ma2d_OG0009139	906
CaBP1_OG0008860	8244
cac_OG0000605_OG0	68
cact_OG0009392	6951
cactin_OG0003129	920
cad_OG0009437	1
Cad74A_OG0010922	891
Cad86C_OG0002368	1999
Cad87A_OG0001088_OG0	654
Cad89D_OG0001058_OG0	5
Cad96Ca_OG0011497	1203
Cad96Cb_OG0005172	5
Cad99C_OG0005704	4714
CadN_OG0000277_OG1	80
Caf1-105_OG0002830	763
Caf1-180_OG0007408	2980
Caf1-55_OG0001036	4592
cag_OG0001595_OG0	195
CAH1_OG0009192	3400
CAH13_OG0002843	0
CAH14_OG0002807	2
CAH15_OG0006256	0
CAH16_OG0000498_OG1	0
CAH2_OG0001000_OG0	1687
CAH3_OG0003177	977
CAH5_OG0005796	0
CAH7_OG0000840	3534
CAH8_OG0004748	15
CAH9_OG0005622	374
CAHbeta_OG0002334	96
cal1_OG0002556_OG0	1137
CalpA_OG0003035	2577
CalpB_OG0010971	1186
CalpC_OG0008186	1406
Calr_OG0005564	35166
Cals_OG0013279_OG0	1099
Calx_OG0002139_OG0	0
Calx_OG0004417	194
Calx_OG0004418	151
calypso_OG0006121	568
Cam_OG0012053	13170
CaMKI_OG0012767	4352
CaMKII_OG0013280	6263
Camp_OG0005907	556
Camta_OG0006364	460
Camta_OG0006365	51
can_OG0004061_OG0	2
CanA1_OG0005778	742
CanB_OG0000231_OG0	170
CanB_OG0000231_OG1	1356
Cand1_OG0009382	3714
CAP_OG0000587_OG0	3221
CAP_OG0012405	59
Cap-D2_OG0005121	2216
Cap-D3_OG0009448	436
Cap-G_OG0002924	3383
Cap-H2_OG0004906	800
Capa_OG0005712	164
Caper_OG0009347	7801
Capr_OG0010138	4989
caps_OG0010156	817
caps_OG0010157	735
capt_OG0009025	13973
capu_OG0000612_OG0	464
car_OG0007437	462
CARPA_OG0007960	57
CARPB_OG0007554	363
CarT_OG0009432	37
cas_OG0004236	439
casp_OG0006502	2424
cass_OG0009476	5672
Cat_OG0003869	11969
cathD_OG0002862	11691
cato_OG0006491	12
Catsup_OG0009538	2566
caup_OG0009938	394
cav_OG0000654	400
caz_OG0003243_OG0	5023
cbc_OG0007265	534
Cbl_OG0002051_OG0	2064
CBP_OG0001721	1819
CBP_OG0007971	1473
Cbp20_OG0005066	803
Cbp53E_OG0006447	196
Cbp80_OG0007913	1630
Cbp80_OG0007915	1352
Cbs_OG0003124	2592
cbs_OG0007263	791
cbt_OG0008760	3314
Cby_OG0004789	3
Cc2d2a_OG0002702	17
CCAP_OG0011467	31
CCAP-R_OG0000870	138
ccb_OG0012089	1
CCDC151_OG0011900	0
CCDC53_OG0009785	198
Ccdc58_OG0010399	765
Ccdc85_OG0008917	766
CCHa1_OG0004530	11
CCHa1-R_OG0006065	25
CCHa2_OG0002186_OG0	159
CCHa2-R_OG0005836	47
Cchl_OG0004776	1950
CCKLR-17D1_OG0003334	1
CCKLR-17D1_OG0008675	4
CCKLR-17D1_OG0011744	1
CCKLR-17D3_OG0008678	148
Ccm3_OG0005250	585
Ccn_OG0010106	29
Ccn_OG0010107	21
Ccn_OG0012179	16
Ccp84Ab_OG0000178_OG0	2039
Ccp84Ac_OG0001349_OG0	35
Ccp84Ae_OG0002110_OG0	3
Ccp84Af_OG0000109_OG0	28
Ccp84Af_OG0000109_OG1	14
Ccp84Af_OG0000109_OG2	1289
Ccp84Ag_OG0001348_OG0	501
Ccs_OG0006299	479
CCT1_OG0002281_OG0	7669
CCT2_OG0003145	6627
CCT3_OG0004995	8862
CCT4_OG0000979	7316
CCT5_OG0006600	9181
CCT6_OG0008508	7974
CCT7_OG0004839	3106
CCT7_OG0004841	1666
CCT8_OG0007117	8683
Ccz1_OG0010481	558
cd_OG0004708	4
CD98hc_OG0001357_OG0	8447
Cda4_OG0008701	4971
Cda5_OG0008721	866
Cda9_OG0002707	1
CDase_OG0005749	495
cdc14_OG0009306	1023
Cdc16_OG0005493	825
Cdc23_OG0009421	526
Cdc27_OG0010426	1867
Cdc2rk_OG0006290	462
Cdc37_OG0011041	3343
Cdc42_OG0008268	3687
Cdc45_OG0007388	1054
Cdc5_OG0011371	1696
CDC50_OG0008483	1024
Cdc6_OG0002054	482
Cdc7_OG0007729	1241
Cdep_OG0002087	1124
Cdep_OG0004159	1545
CdGAPr_OG0009111	2562
cdi_OG0000729	1529
cDIP_OG0004394	71
Cdk1_OG0000555_OG0	1673
Cdk12_OG0009875	1332
Cdk2_OG0002391	925
CDK2AP1_OG0008015	662
Cdk4_OG0006632	1448
Cdk5_OG0002993	586
Cdk5alpha_OG0009389	354
Cdk7_OG0001724	601
Cdk8_OG0010977	464
Cdk9_OG0007009	857
Cdlc2_OG0000234_OG1	2492
cdm_OG0002482	2467
Cds_OG0010549	957
Ced-12_OG0009727	834
ced-6_OG0006366	2540
CenB1A_OG0004675	1214
CenG1A_OG0003595_OG0	1661
CenG1A_OG0009182	28
Cenp-C_OG0002322	1642
Cep135_OG0009952	674
Cep135_OG0009954	641
cep290_OG0004127	45
Cep89_OG0006812	2
Cep97_OG0008778	506
cer_OG0012078	4383
Cerk_OG0004182	1327
cert_OG0011161	1141
Cf2_OG0008971	1291
Cfp1_OG0007571	595
CG5789_OG0004615	806
cg_OG0006533	4439
CG10000_OG0005395	0
CG10005_OG0004963	382
CG10011_OG0005399	883
CG10013_OG0002410_OG0	1
CG10019_OG0008786	275
CG10026_OG0009081	641
CG10029_OG0004344	27
CG10031_OG0008792	159
CG10035_OG0004420	0
CG10038_OG0001436_OG0	758
CG10041_OG0012259_OG0	13
CG10051_OG0007036	3
CG10053_OG0004336	174
CG10055_OG0004329	582
CG10062_OG0007038	94
CG10063_OG0010284	2
CG10064_OG0010282	6
CG10068_OG0004321	459
CG10073_OG0000065_OG2	20
CG10075_OG0010279	606
CG10077_OG0010277	17013
CG10082_OG0005964	4117
CG10086_OG0001355	4
CG10089_OG0010567	128
CG10098_OG0004320	1430
CG10104_OG0006132	0
CG10116_OG0010569	3
CG10126_OG0005023	1144
CG10132_OG0009091	1433
CG10137_OG0009093	197
CG10139_OG0006151	574
CG10140_OG0010573	0
CG10147_OG0010256	147
CG10151_OG0006160	249
CG10154_OG0010575	0
CG10163_OG0010252	0
CG10164_OG0001489	0
CG10165_OG0011781	144
CG10171_OG0010163	282
CG10175_OG0005507	82
CG10177_OG0001079_OG0	0
CG10184_OG0005509	1159
CG10185_OG0005203	1
CG10189_OG0009087	308
CG10194_OG0009085	531
CG10195_OG0003572	462
CG10205_OG0006168	1595
CG10208_OG0005527	158
CG10209_OG0006169	442
CG10211_OG0009505	6260
CG10222_OG0010165	212
CG10226_OG0010249	250
CG10237_OG0003462	1506
CG1024_OG0004294	474
CG10252_OG0011517	0
CG10254_OG0002565	1709
CG10257_OG0006606	11
CG10264_OG0005208	1
CG10265_OG0006935	237
CG10274_OG0003940	903
CG10280_OG0004257	31
CG10283_OG0001907_OG0	793
CG10286_OG0004292	1717
CG10298_OG0004288	1
CG10300_OG0005516	0
CG10301_OG0005515	3
CG10307_OG0005957	26
CG10311_OG0004972	837
CG10317_OG0004974	0
CG10321_OG0005965	1874
CG10324_OG0004994	376
CG10332_OG0005992	0
CG10333_OG0009507	1585
CG10336_OG0009516	439
CG10337_OG0009096	204
CG10338_OG0009517	372
CG10339_OG0006873	42
CG10340_OG0001059_OG0	1204
CG10341_OG0009518	1095
CG10343_OG0009520	718
CG10344_OG0007020	61
CG10345_OG0002430_OG0	139
CG10347_OG0000607_OG0	344
CG10348_OG0003704	131
CG10352_OG0008207	3
CG10353_OG0008206	2376
CG10357_OG0010470	5
CG10359_OG0010469	3925
CG10361_OG0010014	639
CG10362_OG0008202	113
CG10365_OG0005518	634
CG10366_OG0009102	662
CG10375_OG0005526	957
CG10376_OG0009519	404
CG10383_OG0001909	609
CG10384_OG0007018	51
CG10405_OG0004983	3
CG10407_OG0005207	304
CG10413_OG0003703_OG0	210
CG10417_OG0013094	2901
CG10418_OG0010832	404
CG10425_OG0002500	376
CG10428_OG0001263_OG0	740
CG10431_OG0001914	74
CG10433_OG0006904	868
CG10435_OG0002296_OG0	892
CG10444_OG0007082	825
CG10445_OG0001356	189
CG10459_OG0001605_OG0	14
CG10462_OG0009105	1199
CG10463_OG0009108	436
CG10466_OG0012145	179
CG10467_OG0010233	695
CG10469_OG0010232	103
CG10470_OG0009541	891
CG10472_OG0000811_OG0	63
CG10479_OG0010225	110
CG10481_OG0009114	0
CG10483_OG0010221	574
CG10486_OG0010219	6
CG10492_OG0009544	1095
CG10494_OG0006908	206
CG10495_OG0009546	233
CG10505_OG0006927	13
CG10508_OG0010314	432
CG10510_OG0003948	0
CG10513_OG0005163	1
CG10514_OG0005162	25
CG10516_OG0009998	527
CG10527_OG0002810_OG0	20461
CG10543_OG0006262	1740
CG10550_OG0000747	972
CG10555_OG0008527	2989
CG10561_OG0009552	373
CG10565_OG0010321	3717
CG10576_OG0010200	10044
CG10581_OG0010326	90
CG10584_OG0010328	203
CG10587_OG0000094_OG0	1
CG10587_OG0000094_OG1	0
CG10587_OG0000094_OG2	0
CG10589_OG0003950	1
CG10591_OG0010195	2
CG10597_OG0003317	1164
CG10598_OG0011740	9
CG10600_OG0009530	2781
CG10602_OG0009532	6386
CG10616_OG0010838	1476
CG10621_OG0001911	1307
CG10623_OG0001912	2067
CG10628_OG0009107	482
CG10631_OG0001241	3734
CG10646_OG0009949	358
CG10654_OG0009947	83
CG10657_OG0009951	460
CG10660_OG0010840	176
CG10663_OG0010839	99
CG10669_OG0005156	356
CG10674_OG0010603	494
CG10680_OG0003577	9
CG10681_OG0009950	257
CG10700_OG0011812	0
CG10702_OG0009548	174
CG10710_OG0010908	429
CG10713_OG0010576	161
CG10725_OG0010574	1
CG10730_OG0000951	110
CG10731_OG0006517	394
CG10737_OG0006638	6761
CG10738_OG0010568	51
CG1074_OG0007339	562
CG10747_OG0009127	363
CG10748_OG0011855_OG0	0
CG10749_OG0003913_OG0	0
CG10750_OG0009561	0
CG10752_OG0010150_OG0	0
CG10761_OG0008304	0
CG1077_OG0004263	1
CG10793_OG0003237	0
CG10795_OG0006915	276
CG10799_OG0003081	149
CG10801_OG0012112	2
CG10802_OG0008133	861
CG10803_OG0008134	848
CG10804_OG0008132	34
CG10809_OG0010976	572
CG10814_OG0007257	6
CG10822_OG0007072	0
CG10839_OG0009144	0
CG10841_OG0002198_OG0	1
CG10853_OG0003980_OG0	0
CG10859_OG0009209	9
CG10862_OG0002017_OG1	6735
CG10863_OG0010486	2080
CG10863_OG0012194_OG0	4
CG10864_OG0005043	25
CG10866_OG0010485	134
CG10874_OG0003457	855
CG10877_OG0002385_OG0	96
CG10887_OG0002183_OG0	0
CG10898_OG0002547	441
CG1090_OG0003105_OG0	41
CG10903_OG0002293_OG0	600
CG10904_OG0011634	253
CG10907_OG0001984_OG0	510
CG10909_OG0005022	0
CG10910_OG0006092	411
CG10911_OG0006095	0
CG10912_OG0000471	13
CG10914_OG0006109	375
CG10919_OG0001352	0
CG1092_OG0001161_OG0	183
CG10920_OG0007959	0
CG10927_OG0006710	110
CG10931_OG0006071	0
CG10932_OG0007954	4818
CG10934_OG0002756_OG0	0
CG10939_OG0005908	4322
CG10947_OG0009415	100
CG10948_OG0009927	1491
CG10949_OG0009416	510
CG10950_OG0012279	0
CG10958_OG0001743	226
CG10959_OG0008299	126
CG10962_OG0007748	309
CG10970_OG0003173	12
CG10973_OG0012539	441
CG10979_OG0004244	556
CG10984_OG0009934	823
CG10996_OG0008249	0
CG11000_OG0004245	33
CG11007_OG0003037	322
CG11018_OG0007064	0
CG11029_OG0001270	1791
CG1103_OG0003103_OG0	1078
CG11030_OG0003728	1122
CG11034_OG0001268	260
CG11035_OG0002292_OG0	236
CG11041_OG0001654	14
CG11044_OG0007073	210
CG1105_OG0004314	2366
CG11050_OG0009604	1819
CG11060_OG0006765	9
CG11068_OG0011716	0
CG11069_OG0004655	1169
CG11076_OG0001759	1998
CG11077_OG0000549_OG0	389
CG11085_OG0008456	15
CG11089_OG0004653	3038
CG11095_OG0003249	247
CG11099_OG0007074	32
CG11103_OG0003250	443
CG11106_OG0012330	0
CG11109_OG0001964	537
CG11110_OG0006619	203
CG11123_OG0006752	726
CG11125_OG0006747	168
CG11127_OG0006744	777
CG1113_OG0004171	262
CG11131_OG0001957_OG0	40825
CG11134_OG0003251	813
CG11141_OG0006745	674
CG11145_OG0006754	0
CG11147_OG0003729	469
CG11149_OG0003730	0
CG11151_OG0008256	2753
CG11159_OG0006283	0
CG1116_OG0004164	645
CG11162_OG0008263	2
CG11168_OG0004657	1250
CG11170_OG0006462	248
CG11178_OG0003327	736
CG11180_OG0006625	1800
CG11191_OG0007189	107
CG11192_OG0007095	2
CG11200_OG0007088	692
CG11211_OG0012938	0
CG11226_OG0012166_OG0	6
CG11227_OG0007505	1
CG1124_OG0002090	986
CG11241_OG0003815_OG0	728
CG11247_OG0009861	395
CG11248_OG0003830_OG0	212
CG11249_OG0009864	43
CG11251_OG0001998	0
CG11257_OG0007039	201
CG11263_OG0001789	19
CG11267_OG0011856	2177
CG11269_OG0006458	0
CG11275_OG0002906	2703
CG11279_OG0003924_OG0	237
CG11286_OG0004361	1
CG1129_OG0002085	1179
CG11291_OG0003029	1
CG11294_OG0007761	68
CG11298_OG0007031	0
CG11309_OG0010303	757
CG11317_OG0012026	145
CG11318_OG0000756	26
CG11319_OG0009603	157
CG11327_OG0009628	2
CG11333_OG0002657_OG0	0
CG11334_OG0005804	2160
CG11342_OG0011920	99
CG11345_OG0011138	1046
CG11349_OG0011131	11670
CG11353_OG0011127	77
CG11356_OG0008477	0
CG11357_OG0011126	1021
CG1136_OG0010499	380
CG11367_OG0000806_OG0	130
CG11369_OG0011699	5
CG1137_OG0004303	7
CG11370_OG0003817_OG0	15727
CG11377_OG0008723	771
CG11378_OG0007395	20
CG11379_OG0007397	0
CG11380_OG0007400	52
CG11381_OG0007402	6
CG11382_OG0007404	117
CG11384_OG0007396	0
CG1139_OG0004077	795
CG11391_OG0001026_OG0	4
CG11396_OG0010345	697
CG11398_OG0007405	165
CG11403_OG0007406	766
CG11404_OG0012169	0
CG11406_OG0006889	4
CG11409_OG0007766	240
CG11413_OG0011575	118
CG11414_OG0006019	2081
CG11417_OG0007590	1677
CG1142_OG0012974	1023
CG11425_OG0009823	93
CG11426_OG0009824	168
CG1143_OG0011104	18
CG11436_OG0003200	410
CG11437_OG0009825	15
CG11438_OG0009826	624
CG11447_OG0004515	266
CG11449_OG0000981_OG1	0
CG11453_OG0001027_OG0	4
CG11454_OG0001792	701
CG11456_OG0003951	342
CG11459_OG0000135_OG1	690
CG1146_OG0011093	948
CG11470_OG0000857	2
CG11474_OG0005934	1269
CG11475_OG0005935	23
CG11498_OG0001515	78
CG11504_OG0002630	785
CG11523_OG0009832	385
CG11529_OG0010828	4563
CG11537_OG0010640	1065
CG11550_OG0002660	1767
CG11560_OG0010817	325
CG11562_OG0008742	314
CG11563_OG0002662	665
CG11566_OG0007496	10
CG11570_OG0004027	0
CG11581_OG0008240	1
CG11583_OG0010538	1051
CG11584_OG0008239	4
CG11585_OG0012335	1160
CG11586_OG0010534	500
CG11590_OG0001741	883
CG11593_OG0010497	701
CG11594_OG0010492	1157
CG11596_OG0007629	865
CG11601_OG0008739	201
CG11608_OG0000142_OG0	0
CG1161_OG0004180	1941
CG11617_OG0008731	111
CG11619_OG0003864_OG0	35
CG11626_OG0011450	8
CG11629_OG0003739	2
CG11630_OG0009580	0
CG11634_OG0009583	1
CG11635_OG0007156	0
CG11638_OG0007387	115
CG11655_OG0001745_OG0	209
CG11656_OG0005013	0
CG11658_OG0010025	213
CG11663_OG0012087	0
CG11664_OG0011395	0
CG11666_OG0012316	0
CG11668_OG0002452	436
CG11670_OG0005008	507
CG11672_OG0004805	0
CG11674_OG0008231	0
CG11679_OG0008511	664
CG11686_OG0002448_OG0	512
CG11693_OG0004810	0
CG11694_OG0000225_OG0	0
CG11694_OG0000225_OG1	0
CG11695_OG0007879	454
CG11696_OG0007880	713
CG11698_OG0002319_OG0	0
CG11699_OG0007882	1520
CG11703_OG0002165_OG0	0
CG11710_OG0001691_OG0	717
CG1172_OG0004189	970
CG11722_OG0001391	249
CG11723_OG0003571	399
CG11726_OG0010048	1
CG11737_OG0001419_OG0	802
CG11741_OG0001420_OG0	1
CG11752_OG0007995	1794
CG11755_OG0000851	78
CG11756_OG0007997	3
CG11760_OG0004826	361
CG11768_OG0004832	63
CG11771_OG0005200	1616
CG11777_OG0006309	375
CG11779_OG0004481	584
CG11786_OG0012799	8
CG11788_OG0007083	303
CG11790_OG0005187	2228
CG11791_OG0012008	1168
CG11807_OG0003009_OG0	951
CG11808_OG0006841	367
CG11811_OG0004058	969
CG11816_OG0008636	0
CG11835_OG0000264_OG0	12540
CG11835_OG0000264_OG1	3696
CG11837_OG0005082	459
CG11841_OG0005083	27
CG11842_OG0000856_OG1	14
CG11843_OG0011490	37
CG11852_OG0002502_OG0	315
CG11854_OG0005171	3183
CG11857_OG0005167	1526
CG11858_OG0005166	885
CG11878_OG0000055_OG0	0
CG11878_OG0000055_OG1	0
CG11878_OG0000055_OG2	0
CG11882_OG0005094	826
CG11883_OG0006313	751
CG11885_OG0003355	462
CG11892_OG0005161	0
CG11893_OG0000039_OG2	178
CG11899_OG0005100	1496
CG11902_OG0005155	332
CG11906_OG0001618	377
CG11911_OG0008747	0
CG11912_OG0008746	0
CG11920_OG0005183	529
CG11927_OG0003556	749
CG11929_OG0011773	0
CG11961_OG0001155_OG0	1446
CG11964_OG0004848	420
CG11970_OG0004849	1643
CG11975_OG0004850	693
CG11977_OG0012457_OG0	0
CG11980_OG0002337	1695
CG11983_OG0004852	26
CG11986_OG0004855	347
CG11997_OG0004862	0
CG11999_OG0004179	1253
CG12003_OG0004112	15
CG12004_OG0011286	2262
CG12009_OG0010662	556
CG12010_OG0010671	370
CG12011_OG0011025	0
CG12012_OG0010672	329
CG12016_OG0010666	428
CG12017_OG0010661	103
CG12020_OG0011042	0
CG12024_OG0011050	710
CG12025_OG0011053	685
CG12035_OG0011029	0
CG12038_OG0011331	122
CG12054_OG0000497	1823
CG12056_OG0003138	481
CG12057_OG0003139	2
CG12061_OG0000938_OG0	0
CG12065_OG0007412	1967
CG12069_OG0001519	0
CG12071_OG0011553	177
CG12071_OG0013484	169
CG12075_OG0007754	2075
CG1208_OG0004248	179
CG12081_OG0007411	1073
CG12084_OG0011296	1208
CG12091_OG0011293	1870
CG12093_OG0011111	744
CG12096_OG0008559	983
CG12099_OG0011289	5403
CG12104_OG0011284	446
CG12105_OG0004111	631
CG12106_OG0007586	139
CG12107_OG0006719	755
CG12111_OG0007413	51
CG12112_OG0012598_OG0	122
CG12115_OG0007587	268
CG12116_OG0008625	1003
CG12118_OG0007585	615
CG12121_OG0007579	1996
CG12123_OG0003325	366
CG12128_OG0002879	563
CG12129_OG0002878	666
CG1213_OG0002105	181
CG12134_OG0006319	630
CG12147_OG0004192	0
CG12155_OG0003210	934
CG12159_OG0002860	537
CG12164_OG0006760	67
CG12170_OG0002098	620
CG12171_OG0004222	959
CG12173_OG0004172	479
CG12177_OG0008262	474
CG1218_OG0002103	730
CG12182_OG0011099	261
CG12194_OG0008975	67
CG12204_OG0001687	269
CG12206_OG0008131	1988
CG12209_OG0002818	0
CG12213_OG0002418	1039
CG12219_OG0007713	627
CG12224_OG0000651_OG1	296
CG12231_OG0003119	0
CG12236_OG0008414	541
CG12237_OG0007424	874
CG12239_OG0001754	244
CG12241_OG0001396	670
CG12253_OG0011818	200
CG12256_OG0004947	5
CG12259_OG0005539	614
CG12268_OG0005336	261
CG1227_OG0004337	363
CG12278_OG0004413	0
CG12279_OG0004445	683
CG12288_OG0009457	655
CG12289_OG0010046	0
CG12290_OG0002618	214
CG12299_OG0009634	1468
CG12301_OG0001981	970
CG12307_OG0009694	0
CG1231_OG0011372	13
CG12316_OG0009955	957
CG12320_OG0005053	158
CG12321_OG0001064_OG0	1599
CG12325_OG0002854	916
CG1233_OG0011370	877
CG1234_OG0004335	1298
CG12341_OG0002848	238
CG12343_OG0002853	784
CG12344_OG0002855	32
CG12355_OG0012373	34
CG1236_OG0002100	1893
CG12362_OG0000821_OG0	0
CG12374_OG0007223	3
CG12375_OG0009777	997
CG12379_OG0008514	93
CG12384_OG0006229	3615
CG1239_OG0004237	226
CG12395_OG0001736	0
CG12398_OG0008359	3
CG12402_OG0002224_OG0	45
CG12420_OG0002594_OG0	5
CG12426_OG0005340	0
CG12438_OG0003802	0
CG12439_OG0009296	0
CG12446_OG0001786_OG0	0
CG12448_OG0009145	0
CG1246_OG0011105	8
CG12464_OG0011955	0
CG12470_OG0007846	2
CG12479_OG0008243	0
CG12480_OG0008242	1
CG12481_OG0008237	73
CG12490_OG0000233_OG1	0
CG12496_OG0007599	11
CG12498_OG0008105	0
CG12499_OG0002285_OG0	1581
CG12502_OG0011339	33
CG12507_OG0008176	10
CG12511_OG0009568	0
CG12516_OG0005410	0
CG12517_OG0009649	5
CG12520_OG0010149	3
CG12521_OG0012944	0
CG12531_OG0008272	94
CG12535_OG0008128	4
CG12539_OG0008363	39
CG12540_OG0008220	19
CG12541_OG0007825	48
CG12560_OG0012234	127
CG12567_OG0012740	1316
CG12576_OG0001784_OG0	1327
CG12581_OG0001679_OG0	6366
CG12589_OG0011424	0
CG12590_OG0011977	0
CG12594_OG0005596	78
CG12607_OG0011139	3418
CG12609_OG0008677	0
CG12617_OG0003653	0
CG12620_OG0009462	0
CG12637_OG0008050	0
CG12643_OG0007518	854
CG1265_OG0010531	1567
CG12655_OG0000445_OG2	0
CG12659_OG0007410	81
CG12661_OG0007749	0
CG12662_OG0007747	1
CG12672_OG0007868	34
CG12674_OG0003570	0
CG12679_OG0001731_OG0	0
CG12680_OG0001718	0
CG12682_OG0012323	0
CG12691_OG0007931	0
CG12692_OG0000634_OG0	41
CG12693_OG0012106	0
CG12698_OG0008169	0
CG12699_OG0000230_OG1	1
CG12702_OG0001192	903
CG12708_OG0000271_OG0	66
CG12708_OG0000271_OG0.2	734
CG1271_OG0010635	372
CG12713_OG0003881_OG0	77
CG12716_OG0008438	0
CG12723_OG0008557	5
CG12728_OG0000928_OG0	232
CG12729_OG0011725	49
CG1273_OG0010536	677
CG12730_OG0007375	286
CG12744_OG0000893	114
CG12746_OG0004208	972
CG1275_OG0011072	1633
CG12768_OG0001283_OG0	243
CG12769_OG0007187	14
CG12773_OG0003140	1727
CG12782_OG0012281	0
CG12783_OG0000743_OG0	0
CG12784_OG0005236	1
CG12795_OG0008825	670
CG12811_OG0002240	948
CG12817_OG0002595_OG0	21
CG12818_OG0004897	264
CG12822_OG0001599	965
CG12825_OG0001130_OG1	123
CG12826_OG0002951	1
CG12828_OG0011622	2
CG12831_OG0011623_OG0	0
CG12836_OG0002963_OG0	2
CG12848_OG0006045	417
CG12849_OG0011577	0
CG12851_OG0005862	125
CG12857_OG0006163	0
CG12860_OG0006154	2
CG12861_OG0006153	0
CG12862_OG0011585_OG0	0
CG12863_OG0011584	262
CG12866_OG0002772	1
CG12868_OG0001564	180
CG12869_OG0006145	41
CG12869_OG0006146	23
CG12877_OG0001472_OG0	817
CG1288_OG0001350	0
CG12880_OG0005345	1027
CG12883_OG0001474	145
CG12885_OG0001477	20
CG12895_OG0006308	662
CG12909_OG0002821	611
CG12910_OG0006305	422
CG12911_OG0006304	827
CG12914_OG0002819	0
CG12917_OG0002815	3
CG12920_OG0006291	0
CG12926_OG0006349	148
CG12929_OG0006357	130
CG12934_OG0006315	2
CG12935_OG0002846	261
CG12942_OG0001596_OG0	739
CG12945_OG0004570	772
CG12947_OG0004568	376
CG12948_OG0004558	870
CG12963_OG0001641_OG0	0
CG12964_OG0002996_OG0	365
CG12970_OG0006808	2
CG12971_OG0010294	9
CG12974_OG0010307	12
CG12983_OG0010332	2
CG12984_OG0003949	2
CG12985_OG0000915	4
CG12986_OG0011685	3
CG1299_OG0000523_OG0	2899
CG12990_OG0007696	0
CG12991_OG0007703	1093
CG12992_OG0011688	18
CG12994_OG0007707	5
CG12995_OG0008599	0
CG12998_OG0011739	0
CG13000_OG0011738	3
CG13001_OG0008580	646
CG13002_OG0008577	0
CG13003_OG0008572	454
CG13004_OG0008570	161
CG13005_OG0008567	187
CG13008_OG0008305	2
CG13010_OG0003260	1
CG13012_OG0008317	329
CG13014_OG0008547	322
CG13016_OG0006536	435
CG13018_OG0006537	144
CG13021_OG0003241	1
CG13022_OG0010698	1
CG13023_OG0010699	433
CG13024_OG0010708	558
CG13026_OG0010716	0
CG13028_OG0004010	17
CG13031_OG0012200	268
CG13032_OG0004014_OG0	0
CG13033_OG0010736	23
CG13038_OG0010761	51
CG13039_OG0010762	2
CG1304_OG0000265_OG0	0
CG1304_OG0000265_OG1	0
CG13040_OG0010763	7
CG13041_OG0000280_OG0	656
CG13041_OG0000280_OG0.2	749
CG13042_OG0010767	29
CG13043_OG0000281_OG0	264
CG13043_OG0000281_OG1	2830
CG13044_OG0010768	9213
CG13045_OG0000814	38
CG13046_OG0010771	383
CG13047_OG0010772	41
CG13048_OG0010773	0
CG13049_OG0010774	4
CG13051_OG0011898	84
CG13053_OG0010778	10
CG13054_OG0010779	6
CG13055_OG0010780	16
CG13056_OG0010757	3
CG13058_OG0004021	7
CG13059_OG0010764	1646
CG13062_OG0010766	0
CG13064_OG0010775	23
CG13065_OG0010776	0
CG13066_OG0012201	2
CG13068_OG0002030_OG1	12
CG13069_OG0004022	8
CG1307_OG0004308	1088
CG13070_OG0012202	0
CG13071_OG0011899	0
CG13073_OG0012731_OG0	26
CG13074_OG0010797	0
CG13075_OG0000216_OG0	7
CG13075_OG0000216_OG1	12
CG13077_OG0009097	12
CG13078_OG0003575_OG0	1
CG13081_OG0003574	5
CG13082_OG0009094	870
CG13083_OG0009084	1
CG13084_OG0009083	0
CG13085_OG0001922	62
CG13086_OG0003709	59
CG13088_OG0001266	170
CG1309_OG0010533	1598
CG13096_OG0003720	4019
CG13097_OG0001923	1021
CG13101_OG0009304	168
CG13102_OG0009298	7
CG13108_OG0009295	80
CG13110_OG0011792	0
CG13113_OG0001247_OG0	0
CG13114_OG0009279	0
CG13116_OG0001878	51
CG13123_OG0001877	211
CG13124_OG0003502	4796
CG13126_OG0003515	291
CG13127_OG0001844	0
CG13131_OG0000790_OG0	0
CG13133_OG0003525	8
CG1314_OG0011674	2
CG13144_OG0009363	3
CG13148_OG0007214	51
CG13151_OG0006215	317
CG13154_OG0006206	1
CG13155_OG0006196	13
CG13157_OG0002779	29
CG1316_OG0000430_OG0	2776
CG13168_OG0006184	0
CG1317_OG0011084	1507
CG13170_OG0006182	124
CG13171_OG0006180	0
CG13177_OG0012831	5
CG13185_OG0002928	2647
CG13186_OG0006594	29
CG13192_OG0006567	654
CG13193_OG0006565	7
CG13196_OG0006560	0
CG13197_OG0006563	592
CG13202_OG0001123_OG0	1
CG13203_OG0006235	53
CG13204_OG0006233	2510
CG13215_OG0002793_OG0	16
CG13216_OG0001568_OG0	0
CG13218_OG0002791_OG0	0
CG13220_OG0001573_OG0	2154
CG13223_OG0001571_OG0	1
CG13226_OG0002794_OG0	1
CG13227_OG0006218_OG0	425
CG13228_OG0011587_OG0	0
CG13229_OG0002786_OG0	80
CG13229_OG0002787_OG0	2579
CG13231_OG0006217	18
CG13239_OG0009815	9
CG1324_OG0007509	0
CG13243_OG0009147	1
CG13247_OG0010378	24
CG13248_OG0010371	133
CG13250_OG0011870	6
CG13251_OG0010355	11
CG13252_OG0003952	939
CG13258_OG0009399	13
CG13272_OG0008882	276
CG13280_OG0008881	3
CG13282_OG0008887	48
CG13285_OG0010583	245
CG13287_OG0010216	39
CG13288_OG0010220	14
CG13293_OG0003937	169
CG13295_OG0010231	327
CG13297_OG0010242	6
CG13299_OG0011864	0
CG13300_OG0003943	526
CG13305_OG0011196	16
CG13306_OG0011204	29
CG13308_OG0004102	0
CG13309_OG0011211	0
CG13310_OG0011207	1
CG13312_OG0011210	1
CG13313_OG0004105_OG0	0
CG13314_OG0011224	438
CG13315_OG0011237	280
CG13318_OG0004834	379
CG13319_OG0006667	516
CG13321_OG0006673	48
CG13326_OG0006545	1
CG13330_OG0007271	2
CG13331_OG0007273	4
CG13332_OG0007274	4
CG13334_OG0007281	0
CG13337_OG0011662	41
CG13339_OG0007296	245
CG13344_OG0007304	324
CG13358_OG0007351	8
CG13359_OG0012499	2
CG13360_OG0010145	1674
CG13361_OG0003189	7
CG13362_OG0007862	7
CG13364_OG0001174_OG0	7
CG13365_OG0007831	511
CG13367_OG0003188_OG0	1132
CG13369_OG0003181	899
CG13375_OG0007847	10
CG13377_OG0007849	2297
CG13380_OG0010135	0
CG13384_OG0003473	736
CG13385_OG0012520	0
CG13386_OG0003471	19
CG1339_OG0006721	2
CG13390_OG0003479	380
CG13392_OG0003476	260
CG13397_OG0003469	330
CG13398_OG0003468	199
CG13403_OG0008236	20345
CG13404_OG0008224	24
CG13405_OG0011376	0
CG13407_OG0004768	1
CG13408_OG0004770	30
CG13409_OG0004775	85
CG13423_OG0007099	1
CG13426_OG0011654	0
CG13427_OG0003049	0
CG13428_OG0007100	27
CG13430_OG0001658	183
CG13436_OG0006622	79
CG13437_OG0006285	17
CG13438_OG0006243	1
CG1344_OG0012226	254
CG13442_OG0006244	0
CG13443_OG0006248	5
CG13445_OG0003880	42
CG13449_OG0009980	10
CG13454_OG0003875_OG0	0
CG13455_OG0009966	1
CG13457_OG0001288	4
CG13458_OG0004037	283
CG13460_OG0010841	27862
CG13465_OG0000343_OG0	1
CG13471_OG0004048	0
CG13473_OG0010860	0
CG13474_OG0004049	0
CG13476_OG0012898	4
CG13481_OG0000339_OG0	7
CG13481_OG0000339_OG1	0
CG13484_OG0010886	257
CG13488_OG0001544_OG1	12
CG13492_OG0005946	4
CG13501_OG0005936	1
CG13502_OG0005931	15
CG13502_OG0012991	4
CG13506_OG0007028	894
CG13510_OG0006998	117
CG13511_OG0006997	0
CG13516_OG0006995	137
CG13526_OG0006986	0
CG13527_OG0006984	1
CG13531_OG0006978	987
CG13532_OG0006975	168
CG13538_OG0005981	0
CG13539_OG0012044	0
CG1354_OG0007555	6030
CG13541_OG0012280	0
CG13544_OG0005976	2
CG13545_OG0012580	16149
CG13551_OG0000540_OG1	278
CG13551_OG0012048	6516
CG13557_OG0012477	0
CG13558_OG0001556	0
CG13559_OG0012047	8
CG13561_OG0011643	9
CG13562_OG0011631	125
CG13575_OG0006892	29
CG13577_OG0001150_OG0	5
CG13578_OG0006898	12
CG13579_OG0006013	57
CG1358_OG0006724	122
CG13581_OG0002746	0
CG13585_OG0011574	870
CG13587_OG0006025	0
CG13594_OG0006033	65
CG13599_OG0005537	215
CG1360_OG0006725	130
CG13601_OG0005534	537
CG13603_OG0005332	866
CG13605_OG0005319	946
CG13606_OG0005306	1201
CG13607_OG0005318	775
CG13609_OG0012982	22
CG13613_OG0005278	0
CG13614_OG0002525_OG0	0
CG13615_OG0002524	5
CG13616_OG0005272	3
CG13618_OG0005267	98
CG13622_OG0005268	4
CG13623_OG0005265	186
CG13625_OG0004618	829
CG13627_OG0004629	27
CG13630_OG0004630	1495
CG13631_OG0004635	251
CG13634_OG0004637	16
CG13641_OG0004650	297
CG13643_OG0002274	196
CG13653_OG0002504	7
CG13654_OG0005174	59
CG13663_OG0011496	244
CG13667_OG0004090_OG0	195
CG13670_OG0011168	4
CG13671_OG0004086_OG0	375
CG13675_OG0000560_OG2	34
CG13676_OG0003984	5092
CG13678_OG0000129_OG3	686
CG1368_OG0008241	4974
CG13685_OG0010463	29
CG13689_OG0008772	113
CG13690_OG0008752	612
CG13692_OG0008754	37
CG13698_OG0010125	726
CG13699_OG0003907_OG0	16
CG13705_OG0010610	15865
CG13707_OG0010613	49
CG13708_OG0010614	2
CG1371_OG0006292	2785
CG13711_OG0010618	0
CG13712_OG0010619	0
CG13713_OG0010620	0
CG13716_OG0010627	9
CG13720_OG0004084	1
CG13721_OG0012208	79
CG13722_OG0011130	10524
CG13723_OG0010915	0
CG13724_OG0010917	0
CG13725_OG0010918	0
CG13727_OG0004055	36
CG13728_OG0010923	4
CG13731_OG0011910	89001
CG13733_OG0010089	3
CG13738_OG0011907	0
CG13739_OG0002891	21
CG13743_OG0006405	156
CG13744_OG0006409	12
CG13747_OG0006408	1
CG13748_OG0006626	31
CG13751_OG0001660_OG0	817
CG13760_OG0007606	235
CG13766_OG0009602	105
CG13771_OG0009612	0
CG13775_OG0003750_OG0	144
CG13784_OG0000956_OG0	264
CG13786_OG0003631	1
CG13796_OG0001883_OG0	579
CG13801_OG0000219_OG0	0
CG13801_OG0000219_OG1	0
CG13806_OG0011077	4
CG13807_OG0011075	431
CG13810_OG0011066	1
CG13813_OG0010189	11
CG13829_OG0011464	0
CG13833_OG0004687	1345
CG13837_OG0002276	0
CG13838_OG0011993	0
CG13841_OG0004694	1
CG13842_OG0004706	0
CG13847_OG0004737	46
CG13850_OG0004743	844
CG13855_OG0004744	6
CG13856_OG0004745	132
CG13857_OG0004746	24
CG13862_OG0004760	45
CG13868_OG0007089	745
CG13868_OG0013578	109
CG13869_OG0007075	1
CG1387_OG0008528	0
CG13870_OG0007093	28
CG13871_OG0003047	1
CG13872_OG0007071	4
CG13875_OG0011381	124
CG13876_OG0001334_OG0	231
CG13877_OG0011937	56
CG13884_OG0000403_OG0	0
CG13887_OG0011343	7006
CG13891_OG0002060	20
CG13893_OG0011360	921
CG13894_OG0004129	415
CG13895_OG0004128	931
CG13901_OG0011344	446
CG13907_OG0011337	1412
CG13912_OG0011325	123
CG13917_OG0011285	4689
CG13919_OG0011274	232
CG13920_OG0011271	680
CG13921_OG0011032	1075
CG13924_OG0011054	14
CG13926_OG0011282	474
CG13928_OG0011279	964
CG13930_OG0011024	1
CG13931_OG0004073	4
CG13933_OG0011036	649
CG13937_OG0011056	469
CG13949_OG0003375	7
CG13950_OG0003376	65
CG13954_OG0006374	32
CG13955_OG0002890_OG0	4
CG13962_OG0012240	1103
CG13970_OG0009133_OG0	0
CG13972_OG0005361	0
CG13983_OG0002696	0
CG13991_OG0000661_OG1	1
CG13992_OG0002070_OG0	25
CG13994_OG0011942	476
CG13995_OG0000538_OG0	54
CG13999_OG0000662_OG0	14
CG14005_OG0001926	290
CG14006_OG0001927	0
CG14007_OG0009567	0
CG14011_OG0003731	0
CG14013_OG0003734	0
CG14014_OG0009443	0
CG14015_OG0009446	56
CG14017_OG0003733	0
CG14020_OG0003686	5
CG14022_OG0008831	204
CG14024_OG0003410_OG0	88
CG14034_OG0008836	1
CG14036_OG0008842	5
CG14042_OG0001816	173
CG14043_OG0003425	885
CG14044_OG0008964	3
CG14050_OG0000684	60
CG14052_OG0007777	15
CG14053_OG0012099	1
[truncated: 9,910 more rows]
