# Supplementary material for: Evolution of chemosensory tissues and cells across ecologically diverse Drosophilids
Source: Nat Commun. 2024 Feb 5;15:1047. doi: 10.1038/s41467-023-44558-4 (PMC10844241; doi:10.1038/s41467-023-44558-4)
Supplement: Supplementary file 18 — Supplementary Data 15 [file 41467_2023_44558_MOESM18_ESM.zip › all_count_tables_renamed/MELE6ANT_counts_trim_genes_FBids_1_1_sorted.txt]

128up_OG0006588	1198
14-3-3epsilon_OG0002478	6824
14-3-3epsilon_OG0001126_OG1	10694
140up_OG0004534	491
18w_OG0003044	1112
26-29-p_OG0010897	7007
2mit_OG0000576_OG0	50
5-HT1A_OG0006644	172
5-HT1B_OG0006647	68
5-HT2A_OG0000287_OG0	10
5-HT2B_OG0011472	968
5-HT7_OG0005777	32
5PtaseI_OG0005188	1898
7B2_OG0004187	10544
a_OG0006460	1171
a10_OG0010691	394533
a5_OG0009037	112289
a6_OG0007651	624
AANATL2_OG0003640	104
AANATL4_OG0000091_OG1	0
AANATL7_OG0007605	4
Aasdh_OG0001831	902
Aatf_OG0001947	512
aay_OG0011265	16353
ab_OG0009683	1345
ab_OG0009684	224
ABCB7_OG0011281	5837
Pmp70_OG0003257	5141
Abd-B_OG0005000	5
Abi_OG0002227_OG0	873
Abl_OG0010722	6030
abo_OG0009656	388
Abp1_OG0010565	1046
abs_OG0003097	716
ac_OG0007843	0
Ac13E_OG0008321	2635
Ac3_OG0009573	1619
Ac78C_OG0010320	524
Acam_OG0000252_OG0	0
Acam_OG0000252_OG1	0
Acam_OG0005131	0
CG9149_OG0011313	788
Acbp1_OG0009246	1066
Acbp2_OG0010415	1886
Acbp4_OG0000311_OG0	0
Acbp4_OG0000311_OG1	23
Acbp6_OG0010414	683
ACC_OG0007193	10294
AcCoAS_OG0000812	22341
Ace_OG0000652_OG0	603
Acer_OG0000953_OG0	1755
Acer_OG0003808	148
Acf_OG0002671	1782
Achl_OG0002770	1210
acj6_OG0008333	592
acj6_OG0008334	1680
Ack_OG0010507	3148
Ack-like_OG0006546	916
Acn_OG0009540	9743
CG5009_OG0006075	14080
Acox57D-d_OG0006913	487
Acox57D-p_OG0001151	3745
Acp1_OG0009317	267
Acp32CD_OG0009664	0
Acp65Aa_OG0003939	4
Acph-1_OG0001513	246
CG12512_OG0008829	1800
CG18155_OG0007972	51
Acsl_OG0007133	12670
Act42A_OG0000022_OG0	59
Act42A_OG0000022_OG1	53561
Act42A_OG0000022_OG3	21946
Act42A_OG0000022_OG4	19493
Act42A_OG0000022_OG5	457
Actn_OG0003148_OG0	13766
Actn3_OG0011403_OG0	0
ACXB_OG0000046_OG0	0
ACXB_OG0000046_OG1	5
ACXB_OG0000046_OG2	0
ACXB_OG0000046_OG2.2	0
ACXD_OG0004078_OG0	1426
Acyp_OG0009408	0
Acyp2_OG0011498	330
Ada_OG0002342	110
Ada1-2_OG0003777_OG0	0
Ada2a_OG0005051	682
Ada2b_OG0004799	327
Ada3_OG0007872	743
AdamTS-A_OG0005247	267
AdamTS-A_OG0012010	5
AdamTS-B_OG0008089	6301
Adar_OG0007649	1305
Adat1_OG0003596	111
Adck1_OG0006032	815
Adck5_OG0010063	481
ADD1_OG0006579	856
Adf1_OG0001636_OG0	196
Adgf-A_OG0001991_OG0	11
Adgf-A_OG0003900	24
Adgf-A2_OG0010109	5
Adgf-B_OG0010108	0
Adgf-C_OG0001030_OG0	222
Adgf-D_OG0002208_OG0	108
Adgf-E_OG0006152	0
Adh_OG0003395_OG0	58
Adi1_OG0010940	1483
AdipoR_OG0004727	3568
CG3809_OG0004951	1
AdenoK_OG0003918_OG0	1483
Ady43A_OG0002958	1675
AdoR_OG0005733	54
adp_OG0006108	1182
AdSS_OG0000854_OG0	10461
Aduk_OG0004873	1034
Ae2_OG0010984	11433
CG6512_OG0010913	5756
aft_OG0006080	427
Afti_OG0005567	625
Ag5r_OG0008212	109
Ag5r2_OG0008213	3
AGBE_OG0007237	4468
AgmNAT_OG0001753	19
ago_OG0010530	1418
AGO1_OG0007307	4691
AGO2_OG0000119_OG0	9051
Agpat1_OG0008448	696
Agpat2_OG0003465	5212
Agpat3_OG0004018	4276
Agpat4_OG0004019_OG0	1293
ADPS_OG0002932	7012
agt_OG0001016_OG0	220
Spat_OG0007723	17
Ahcy_OG0001195_OG0	1211
AhcyL1_OG0011110	1980
AIF_OG0001225	1605
AIMP1_OG0007108	955
AIMP2_OG0009977	1182
AIMP3_OG0005998	752
Adk1_OG0010829	20653
Adk3_OG0005467	626
Ak6_OG0007201	165
Akap200_OG0000367_OG0	208
Akh_OG0010512	14
AkhR_OG0009627	11
akirin_OG0010441	3885
Akr1B_OG0001292	2755
Akt1_OG0005415	1410
al_OG0008749	114
Aladin_OG0007570	217
AlaRS_OG0003477	3202
AlaRS-m_OG0010596	1255
Alas_OG0006853	8679
alc_OG0006389	8066
Ald1_OG0005647	33849
Ald2_OG0005645	10
Aldh_OG0003615	48351
Aldh-III_OG0006742	43492
Aldh7A1_OG0003841_OG0	15
Alg-2_OG0001588_OG0	2341
Alg1_OG0002607_OG0	1451
Alg10_OG0000709_OG0	460
Alg11_OG0012170	1650
CG8412_OG0004562	1533
Alg14_OG0001194_OG0	408
Alg2_OG0010641	754
Alg3_OG0003012	40
Alg3_OG0006966	637
CG5287_OG0001281	463
CG5287_OG0003790	277
Alg9_OG0005173	482
Alh_OG0004317	6028
Alh_OG0004319	610
Alh_OG0011430	1531
alien_OG0009301	2253
ALiX_OG0005343	3674
Alk_OG0006414	336
CG12179_OG0001176_OG0	264
Alp1_OG0010289	11
Alp10_OG0010194	1
Alp11_OG0008522	1
Alp12_OG0003717	203
Alp13_OG0001034	8
Alp2_OG0000261_OG0	19
Alp2_OG0000261_OG1	8
Alp4_OG0005779	3219
Alp6_OG0006360	53
Alp7_OG0003030	0
Alp9_OG0003931	2
alph_OG0000083_OG0	3
alph_OG0005113	4024
alpha-Catr_OG0006852	5479
alpha-Est1_OG0004357	18748
alpha-Est10_OG0004350	9936
alpha-Est2_OG0000314	235
alpha-Est3_OG0004356	1385
alpha-Est6_OG0004354	2
alpha-Est7_OG0001351	1450
alpha-Est8_OG0004352	5396
alpha-Est9_OG0004351	357
alpha-Man-Ia_OG0003130	256
alpha-Man-Ia_OG0003131	1281
alpha-Man-Ia_OG0001168	1450
alpha-Man-Ib_OG0005087	1192
alpha-Man-Ic_OG0011549	3
alpha-Man-IIa_OG0004878	1966
alpha-Man-IIb_OG0005229	4407
alpha-PheRS_OG0008296	1277
alpha-Spec_OG0011040	18154
alpha4GT1_OG0000948	744
alphaCOP_OG0011275	7037
alphaSnap_OG0010384	3876
alphaTub67C_OG0010998	13
Alr_OG0008278	882
alrm_OG0002498	0
Als2_OG0009863	3966
alt_OG0004894	3351
aly_OG0004083	1
Ama_OG0002112	0
Amacr_OG0009433	2085
amd_OG0001918	14258
Amnionless_OG0008741	277
amon_OG0011540	2595
amos_OG0003702_OG0	0
AMPdeam_OG0008245	14707
Amph_OG0007204	11123
AMPKalpha_OG0001698	5303
Amt_OG0004607	17907
Amun_OG0008385	5552
amx_OG0007575	583
Amy-p_OG0000157_OG0	21
Amy-p_OG0000157_OG0.2	0
Amyrel_OG0006416	9
ana_OG0006403	73
ana1_OG0002269	1956
ana2_OG0007120	89
ana3_OG0006194	208
Ance-2_OG0003658	6
Ance-3_OG0001891_OG0	3164
Ance-3_OG0009407	3136
Ance-4_OG0006406	5
Ance-5_OG0005870	91
anchor_OG0010100	2763
Andorra_OG0011741	0
Ank2_OG0010460	22414
Ankle2_OG0000780	4230
l(2)35Be_OG0003404_OG0	522
anox_OG0007490	3841
Ant2_OG0008041	178
antdh_OG0008007	198595
Antp_OG0002113	92
antr_OG0007227	7
AnxB10_OG0008082	9851
AnxB11_OG0008196	7152
AnxB9_OG0004410	26720
aop_OG0003458	680
aos_OG0010741	1171
Aos1_OG0002145_OG0	1164
AOX1_OG0005242	22788
AOX2_OG0000143_OG0	90961
AOX2_OG0000143_OG1	190
AOX4_OG0001465	44010
ap_OG0005832	104
AP-1-2beta_OG0008273	8283
AP-1gamma_OG0007680	6456
AP-1mu_OG0005553	3535
AP-1sigma_OG0005334	3536
AP-2alpha_OG0008751	2986
AP-2mu_OG0004736	3192
AP-2sigma_OG0004385	947
Apc_OG0005387	2413
APC10_OG0005888	405
Apc2_OG0005308	123
APC4_OG0003171_OG0	624
APC7_OG0001703	10
ApepP_OG0000963	816
aph-1_OG0003552_OG0	498
aPKC_OG0006607	437
aPKC_OG0006608	150
aPKC_OG0006609	72
Aplip1_OG0011323	1725
apn_OG0002443_OG0	0
apolpp_OG0012638	430
app_OG0010830	1316
APP-BP1_OG0010070	567
Appl_OG0007834	7322
Aprt_OG0004075	303
Aps_OG0010085	2260
apt_OG0002733	388
CG18815_OG0010034	5389
AQP_OG0007242	1029
aqrs_OG0005393	0
aqz_OG0001049_OG1	19223
ara_OG0009939	111
aralar1_OG0001518	10784
Arc1_OG0002768_OG0	2
Arc2_OG0006127	189
Arc42_OG0001370_OG0	2121
Archease_OG0002289_OG0	364
Arf51F_OG0006831	1641
Arf79F_OG0012164	6977
ArfGAP1_OG0010836	2429
ArfGAP3_OG0003816_OG0	1927
Arfip_OG0005451	704
Arfrp1_OG0007681	515
arg_OG0003183	46
arg_OG0007835	1
Argk_OG0011233	53459
Argk_OG0011925	903
Argl_OG0009800	162
CG31469_OG0002209_OG0	508
ArgRS_OG0008151	776
ArgRS-m_OG0004367	357
ari-1_OG0007878	1066
ari-2_OG0003028	1121
Arl1_OG0010003	1617
Arl2_OG0004816	321
Arl5_OG0011164	606
Arl6_OG0007042	1687
Arl6IP1_OG0004993	1756
Arl8_OG0004797	1150
arm_OG0007636	10122
armi_OG0002027	708
Arp1_OG0004441	4725
Arp10_OG0007423	1580
Arp2_OG0001770	1721
Arp3_OG0010555	996
Arp5_OG0001448_OG0	1142
Arp53D_OG0011600	1
Arp6_OG0008512	1358
Arp8_OG0007614	473
Arpc1_OG0009187	3151
Arpc2_OG0009417	963
Arpc3A_OG0005226	624
Arpc3B_OG0008590	33
Arpc4_OG0008719	1689
Arpc5_OG0008957	978
arr_OG0007264	903
Arr1_OG0009490	25
Arr2_OG0004099	17
Ars2_OG0005840	7354
Art1_OG0004911	755
Art2_OG0008773	17
Art3_OG0004604	415
Art4_OG0004574	388
Art6_OG0004528_OG0	0
Art7_OG0001547_OG0	856
Art8_OG0009662	104
Art9_OG0002219_OG0	0
Arts_OG0000486_OG0	1394
aru_OG0003377	5939
Arv1_OG0013036	465
arx_OG0009914	97
Asap_OG0007180	5126
Asator_OG0002682_OG1	4553
Asciz_OG0010646	293
ase_OG0007840	16
asf1_OG0009889	1388
ash1_OG0000982_OG0	145
ash2_OG0004623	1907
Ask1_OG0004518	3088
asl_OG0004217	136
AsnRS_OG0003707	2826
AsnRS-m_OG0006452	294
AsnS_OG0000992	282
asp_OG0004633	36
Asph_OG0006509	4989
ASPP_OG0006932	11158
CG9572_OG0008488	5200
AspRS_OG0006665	1565
AspRS-m_OG0008886	1770
asrij_OG0006972	1234
asRNA:CR31429_OG0002339_OG0	264
asRNA:CR42743_OG0003772_OG0	0
asRNA:CR43299_OG0012338_OG0	0
asRNA:CR43426_OG0012535_OG0	0
asRNA:CR43454_OG0002277_OG0	23
asRNA:CR43463_OG0001607_OG0	248
asRNA:CR43809_OG0003675_OG0	789
asRNA:CR44106_OG0002406_OG0	17
asRNA:CR44169_OG0002969_OG0	7381
asRNA:CR44179_OG0001455_OG0	2251
asRNA:CR44372_OG0000331_OG0	0
asRNA:CR44372_OG0000331_OG1	0
asRNA:CR44894_OG0012090_OG0	0
asRNA:CR45044_OG0005605_OG0	79
asRNA:CR45195_OG0000203_OG0	525
asRNA:CR45195_OG0000203_OG1	7
asRNA:CR45350_OG0001645_OG0	2197
asRNA:CR45943_OG0010336	561
asRNA:CR46029_OG0000226_OG0	1
asRNA:CR46029_OG0000226_OG1	1
asRNA:CR46139_OG0003106_OG0	81
asRNA:CR46246_OG0011916	0
asRNA:CR46354_OG0002193_OG0	315
asRNA:CR46473_OG0000925_OG0	18
Ass_OG0001346	4
ast_OG0003560	419
AstA_OG0004634	7
AstA-R1_OG0000689	48
AstA-R2_OG0005396	5
AstC_OG0009668	1
AstC-R1_OG0010134	8
AstC-R2_OG0001295_OG0	30
AstCC_OG0009669	0
asun_OG0002419_OG0	347
Asx_OG0006138	2479
Atac1_OG0003748_OG0	236
Atac2_OG0009508	314
Atac3_OG0000828	935
Tat_OG0001330	3304
Ate1_OG0003045	3364
Atet_OG0003384	9562
Atf-2_OG0006059	760
Atf3_OG0007763	2118
Atg1_OG0009929	237
Atg1_OG0009931	3392
Atg10_OG0001598	117
Atg101_OG0008681	1290
Atg12_OG0011904	403
Atg13_OG0004817	765
Atg14_OG0005089	1647
Atg16_OG0005703	1132
Atg17_OG0004232	3314
Atg18a_OG0011152	2487
Atg18b_OG0001271_OG0	2297
Atg2_OG0011112	5192
Atg3_OG0009922	1794
Atg4a_OG0009014	2143
Atg4b_OG0005256	1692
Atg5_OG0007974	867
Atg6_OG0005323	1246
Atg7_OG0006714	792
Atg8a_OG0008043	8707
Atg8b_OG0005571	0
Atg9_OG0006487	1823
atilla_OG0011822	10902
atk_OG0010362	4
atl_OG0001399	6851
atms_OG0004154	1701
ato_OG0004804	2
Atox1_OG0012695	1164
ATP6AP2_OG0004869	10878
ATP7_OG0008369	1766
ATP8A_OG0007260	11471
ATP8A_OG0007261	227
Atpalpha_OG0002140	24666
ATPCL_OG0006680	15416
ATPsynB_OG0010987	16466
ATPsynbeta_OG0005823	61159
ATPsynbetaL_OG0001317	1
ATPsynC_OG0005792	30548
ATPsynCF6_OG0005500	9222
ATPsynCF6L_OG0010605	4
ATPsynD_OG0004477	11664
ATPsyndelta_OG0007526	6959
ATPsynE_OG0005568	7668
ATPsynG_OG0009657	9630
ATPsyngamma_OG0005690	17822
ATPsynGL_OG0009315	1
ATPsynO_OG0012619	9375
AttC_OG0000164_OG0	819
AttC_OG0007258	38
AttD_OG0004890	16
Atu_OG0002096	1619
Atx-1_OG0012102	9
Atx2_OG0011501	5804
Atxn7_OG0003444	1018
aub_OG0000482_OG0	5
aurA_OG0004964	102
aurB_OG0009647	4
aust_OG0001881	0
aux_OG0003096_OG0	2436
ave_OG0006159	330
Aven_OG0003291	543
awd_OG0002664	5668
Awh_OG0010478	0
axed_OG0010262	131
Axn_OG0005720	2167
axo_OG0003993	1117
axo_OG0010625	431
axo_OG0010626	2628
axo_OG0010628	940
Axs_OG0008319	599
Axud1_OG0003447	1019
az2_OG0006736	288
azot_OG0000210_OG0	0
azot_OG0000210_OG1	4
b_OG0009189	2009
B-H1_OG0000267_OG0	1389
B-H1_OG0000267_OG1	635
B4_OG0009202	5587
B52_OG0001376_OG0	19163
b6_OG0007653	20
B9d1_OG0005246	393
B9d2_OG0005830	255
bab1_OG0011327	104
bab1_OG0011328	186
bab2_OG0011326	4473
babo_OG0006628	2226
babos_OG0007027	257
Bacc_OG0008947	28963
Bace_OG0000801_OG0	0
baf_OG0003792	1126
bai_OG0005189	2498
Balat_OG0007229	1
Baldspot_OG0010721	5663
ball_OG0001092_OG1	437
bam_OG0005170	0
bap_OG0001358_OG0	0
Bap111_OG0007677	2732
Bap170_OG0000903_OG0	2066
Bap55_OG0005900	1134
Bap60_OG0008560	2659
IMPPP_OG0000305_OG1	0
barc_OG0010291	837
bark_OG0008784	2357
barr_OG0000425_OG0	518
baz_OG0008596	3236
bb8_OG0005496	6
bbc_OG0007266	9281
CG18067_OG0007098	3006
bbg_OG0010871	33
bbg_OG0010872	378
BBIP1_OG0004876	350
BBS1_OG0010413	1228
BBS4_OG0002785_OG0	6332
BBS5_OG0002086	2687
BBS8_OG0008755	4725
BBS9_OG0006919	13600
bbx_OG0008688	4300
bc10_OG0010387_OG0	819
BCAS2_OG0005540	620
bcd_OG0002111_OG0	0
bchs_OG0003722	272
BCL7-like_OG0007566	246
bcn92_OG0007793	704
Bdbt_OG0004400	735
bdg_OG0006805	2545
bdl_OG0003385	2748
Bdp1_OG0009215	971
be_OG0000785	1927
BEAF-32_OG0006164	1619
beag_OG0004860	749
beat-Ia_OG0011784	267
beat-Ib_OG0009146	29
beat-Ic_OG0001866_OG0	4
beat-IIa_OG0005482	69
beat-IIb_OG0005481	155
beat-IIIa_OG0009463	128
beat-IIIb_OG0009460	153
beat-IIIc_OG0003687	447
beat-IV_OG0005508	632
beat-Va_OG0005024	0
beat-Vb_OG0005021	2
beat-Vc_OG0001062_OG0	78
beat-VII_OG0011542	156
beat-VII_OG0011544	185
beg_OG0004008	707
bel_OG0001048	8646
Bem46_OG0008920	450
ben_OG0000514_OG0	8818
Best1_OG0002590_OG0	13182
Best2_OG0010251	2948
Best3_OG0009963	0
Best4_OG0000558_OG0	0
Bet1_OG0003845_OG0	1668
Bet3_OG0004072	1696
beta-PheRS_OG0005298	1593
beta-Spec_OG0007697	34865
beta'COP_OG0009212	4579
beta3GalTII_OG0012738	195
beta4GalNAcTA_OG0006521	662
beta4GalNAcTB_OG0002610	451
beta4GalT7_OG0005195	366
betaCOP_OG0008653	7963
betaggt-I_OG0008962	1008
betaGlu_OG0002667	1135
CG32396_OG0011696	0
Bgb_OG0011276	1014
bgcn_OG0001647	633
bgm_OG0009412	33320
BHD_OG0010421	536
bi_OG0003201	3174
bi_OG0012904	238
BI-1_OG0004087	5816
bib_OG0001843_OG0	35
BicC_OG0009143	3
BicD_OG0009474	1429
CG11873_OG0005086	1539
bif_OG0003277	1938
bif_OG0012761	618
BigH1_OG0001085_OG0	11
bigmax_OG0005365	603
Bili_OG0002506_OG0	0
bin_OG0010286	0
Bin1_OG0005423	332
bin3_OG0007310	2986
bip1_OG0010560	140
Bka_OG0009250	223
blanks_OG0011885_OG0	0
Blimp-1_OG0010196	4160
Blm_OG0002608	206
Blos1_OG0006148	534
Blos2_OG0010078	614
Blos3_OG0009918	221
Blos4_OG0010933	425
blot_OG0010924	130795
blow_OG0006726	1880
blp_OG0005216	1049
blw_OG0006982	61460
bma_OG0010967	70
Bmcp_OG0010022	1039
bmm_OG0010858	2682
bnb_OG0001206_OG1	2992
CG5059_OG0012191	1622
bnk_OG0005787	0
bnl_OG0004512	847
boca_OG0006727	1590
bocks_OG0002575_OG0	608
BOD1_OG0005544	8218
boi_OG0007601	111
boi_OG0007603	14
boil_OG0012322	43
bol_OG0011238	2937
boly_OG0007153	0
BomBc1_OG0001623	2456
BomBc2_OG0000769_OG0	798
BomBc3_OG0004769	173
BomT3_OG0011469	982
bon_OG0004934	1586
bond_OG0004726	2746
bonsai_OG0007008	1124
Boot_OG0006400	0
bor_OG0004967	1187
bora_OG0003911	0
BORCS5_OG0008208	804
BORCS6_OG0011365	489
BORCS7_OG0007103	129
borr_OG0009292	5
boss_OG0005676	7405
botv_OG0006642	629
bou_OG0007819	1253
bowl_OG0008785	1168
BoYb_OG0000400_OG0	2
br_OG0007659	18
br_OG0011928	3
Br140_OG0001629	1381
brat_OG0001919	347
Brca2_OG0000883	533
Brd_OG0010852	0
CG7154_OG0009310	1684
Brd8_OG0002488	747
Bre1_OG0010209	2033
Brf_OG0005483	585
Brf_OG0005485	118
brk_OG0007975	516
brm_OG0009999	4109
Brms1_OG0008442	1583
Bro_OG0011272	0
brp_OG0000499_OG1	2463
l(3)72Ab_OG0009997	3346
bru1_OG0009737	534
bru1_OG0009738	1415
bru2_OG0009740	5014
bru2_OG0011823	482
bru2_OG0012161	219
bru3_OG0010907	1210
bru3_OG0011909	405
Bruce_OG0004896	12755
brun_OG0003663	1577
brv1_OG0000706_OG0	0
brv2_OG0010919	0
brv3_OG0011666	15
BRWD3_OG0005288	5510
brwl_OG0009277	874
bs_OG0003002	342
bs_OG0006897	277
bsf_OG0001906_OG0	5158
Bsg_OG0009780	9848
Bsg25D_OG0003412_OG0	2839
bsh_OG0009110	1
bsk_OG0012344	4060
bt_OG0000537_OG1	46
BTBD9_OG0000546_OG0	813
BtbVII_OG0011887	4019
btd_OG0007557	1173
Btk29A_OG0001838	558
Btk29A_OG0011763	2
btl_OG0002041	26
btn_OG0004719	2
Btnd_OG0008611	28
btsz_OG0001035_OG1	765
btsz_OG0004581	14
btv_OG0003692	728
btv_OG0009487	5449
btz_OG0005342	2850
Bub1_OG0001806_OG0	1021
Bub3_OG0005120	935
BubR1_OG0000657_OG0	57
Buffy_OG0006561	422
bug_OG0006803	1199
Bug22_OG0009372	1081
BuGZ_OG0008876	2292
CG8270_OG0010257	756
bun_OG0000556	2450
bun_OG0009749	7889
bur_OG0003683_OG0	2019
Burs_OG0001045_OG0	0
bves_OG0007497	1063
bves_OG0007499	544
bw_OG0006000	1
bwa_OG0009122	340
bwa_OG0012525	383
Bx_OG0008666	15
Bx_OG0008667	588
Bx42_OG0007682	2007
by_OG0005550	3611
byn_OG0010803	0
bys_OG0007950	623
c-cup_OG0012143	0
c(3)G_OG0001464_OG0	345
c11.1_OG0007569	2271
c12.1_OG0007568	1002
c12.2_OG0007567	3752
C15_OG0002126_OG0	96
C1GalTA_OG0009799	2576
C3G_OG0007801	3729
C901_OG0008027	8
ca_OG0005700	6437
Ca-alpha1D_OG0009140	7026
Ca-alpha1T_OG0003323	1629
Ca-beta_OG0009681	1078
Ca-Ma2d_OG0009139	2499
CaBP1_OG0008860	2070
cac_OG0000605_OG0	978
cact_OG0009392	9301
cactin_OG0003129	1241
cad_OG0009437	3
Cad74A_OG0010922	9
Cad86C_OG0002368	6828
Cad87A_OG0001088_OG0	790
Cad89D_OG0001058_OG0	1
Cad96Ca_OG0011497	1072
Cad96Cb_OG0005172	0
Cad99C_OG0005704	1098
CadN_OG0000277_OG1	68
Caf1-105_OG0002830	260
Caf1-180_OG0007408	482
Caf1-55_OG0001036	1150
cag_OG0001595_OG0	261
CAH1_OG0009192	34684
CAH13_OG0002843	0
CAH14_OG0002807	0
CAH15_OG0006256	0
CAH16_OG0000498_OG1	0
CAH2_OG0001000_OG0	7421
CAH3_OG0003177	1479
CAH5_OG0005796	0
CAH7_OG0000840	2025
CAH8_OG0004748	20
CAH9_OG0005622	815
CAHbeta_OG0002334	961
cal1_OG0002556_OG0	598
CalpA_OG0003035	5212
CalpB_OG0010971	1725
CalpC_OG0008186	642
Calr_OG0005564	31337
Cals_OG0013279_OG0	1501
Calx_OG0002139_OG0	1
Calx_OG0004417	2820
Calx_OG0004418	1192
calypso_OG0006121	686
Cam_OG0012053	23716
CaMKI_OG0012767	10552
CaMKII_OG0013280	6745
Camp_OG0005907	757
Camta_OG0006364	825
Camta_OG0006365	116
can_OG0004061_OG0	1
CanA1_OG0005778	251
CanB_OG0000231_OG0	756
CanB_OG0000231_OG1	1521
Cand1_OG0009382	3079
CAP_OG0000587_OG0	8992
CAP_OG0012405	43
Cap-D2_OG0005121	292
Cap-D3_OG0009448	709
Cap-G_OG0002924	1000
Cap-H2_OG0004906	995
Capa_OG0005712	4
Caper_OG0009347	18654
Capr_OG0010138	1688
caps_OG0010156	785
caps_OG0010157	648
capt_OG0009025	7407
capu_OG0000612_OG0	1893
car_OG0007437	598
CARPA_OG0007960	30
CARPB_OG0007554	55
CarT_OG0009432	104
cas_OG0004236	3
casp_OG0006502	3177
cass_OG0009476	8020
Cat_OG0003869	32121
cathD_OG0002862	17293
cato_OG0006491	0
Catsup_OG0009538	1514
caup_OG0009938	7
cav_OG0000654	146
caz_OG0003243_OG0	3376
cbc_OG0007265	875
Cbl_OG0002051_OG0	1794
CBP_OG0001721	14
CBP_OG0007971	12
Cbp20_OG0005066	947
Cbp53E_OG0006447	2129
Cbp80_OG0007913	1112
Cbp80_OG0007915	709
Cbs_OG0003124	1135
cbs_OG0007263	1928
cbt_OG0008760	3587
Cby_OG0004789	604
Cc2d2a_OG0002702	686
CCAP_OG0011467	130
CCAP-R_OG0000870	48
ccb_OG0012089	0
CCDC151_OG0011900	96
CCDC53_OG0009785	439
Ccdc58_OG0010399	489
Ccdc85_OG0008917	363
CCHa1_OG0004530	139
CCHa1-R_OG0006065	155
CCHa2_OG0002186_OG0	307
CCHa2-R_OG0005836	25
Cchl_OG0004776	4717
CCKLR-17D1_OG0003334	4
CCKLR-17D1_OG0008675	4474
CCKLR-17D1_OG0011744	9
CCKLR-17D3_OG0008678	359
Ccm3_OG0005250	1132
Ccn_OG0010106	678
Ccn_OG0010107	965
Ccn_OG0012179	290
Ccp84Ab_OG0000178_OG0	14
Ccp84Ac_OG0001349_OG0	0
Ccp84Ae_OG0002110_OG0	1
Ccp84Af_OG0000109_OG0	0
Ccp84Af_OG0000109_OG1	0
Ccp84Af_OG0000109_OG2	0
Ccp84Ag_OG0001348_OG0	3
Ccs_OG0006299	1108
CCT1_OG0002281_OG0	3272
CCT2_OG0003145	2119
CCT3_OG0004995	3141
CCT4_OG0000979	2160
CCT5_OG0006600	2749
CCT6_OG0008508	2875
CCT7_OG0004839	1122
CCT7_OG0004841	605
CCT8_OG0007117	4232
Ccz1_OG0010481	1074
cd_OG0004708	1
CD98hc_OG0001357_OG0	9181
Cda4_OG0008701	51
Cda5_OG0008721	3136
Cda9_OG0002707	3
CDase_OG0005749	846
cdc14_OG0009306	2345
Cdc16_OG0005493	643
Cdc23_OG0009421	507
Cdc27_OG0010426	2562
Cdc2rk_OG0006290	446
Cdc37_OG0011041	3304
Cdc42_OG0008268	2190
Cdc45_OG0007388	541
Cdc5_OG0011371	1347
CDC50_OG0008483	4907
Cdc6_OG0002054	9
Cdc7_OG0007729	3113
Cdep_OG0002087	1850
Cdep_OG0004159	2236
CdGAPr_OG0009111	1483
cdi_OG0000729	2769
cDIP_OG0004394	7587
Cdk1_OG0000555_OG0	31
Cdk12_OG0009875	1655
Cdk2_OG0002391	254
CDK2AP1_OG0008015	953
Cdk4_OG0006632	989
Cdk5_OG0002993	670
Cdk5alpha_OG0009389	4464
Cdk7_OG0001724	360
Cdk8_OG0010977	219
Cdk9_OG0007009	1057
Cdlc2_OG0000234_OG1	1676
cdm_OG0002482	2733
Cds_OG0010549	3063
Ced-12_OG0009727	959
ced-6_OG0006366	7237
CenB1A_OG0004675	1826
CenG1A_OG0003595_OG0	2130
CenG1A_OG0009182	92
Cenp-C_OG0002322	400
Cep135_OG0009952	1014
Cep135_OG0009954	1618
cep290_OG0004127	2143
Cep89_OG0006812	11
Cep97_OG0008778	1840
cer_OG0012078	541
Cerk_OG0004182	7750
cert_OG0011161	3315
Cf2_OG0008971	2094
Cfp1_OG0007571	867
CG5789_OG0004615	869
cg_OG0006533	4807
CG10000_OG0005395	0
CG10005_OG0004963	0
CG10011_OG0005399	875
CG10013_OG0002410_OG0	0
CG10019_OG0008786	146
CG10026_OG0009081	315
CG10029_OG0004344	0
CG10031_OG0008792	180
CG10035_OG0004420	3299
CG10038_OG0001436_OG0	638
CG10041_OG0012259_OG0	12
CG10051_OG0007036	0
CG10053_OG0004336	189
CG10055_OG0004329	948
CG10062_OG0007038	237
CG10063_OG0010284	2
CG10064_OG0010282	14
CG10068_OG0004321	805
CG10073_OG0000065_OG2	9
CG10075_OG0010279	1015
CG10077_OG0010277	55406
CG10082_OG0005964	9534
CG10086_OG0001355	0
CG10089_OG0010567	848
CG10098_OG0004320	1641
CG10104_OG0006132	0
CG10116_OG0010569	27
CG10126_OG0005023	13969
CG10132_OG0009091	2696
CG10137_OG0009093	2986
CG10139_OG0006151	471
CG10140_OG0010573	1
CG10147_OG0010256	172
CG10151_OG0006160	600
CG10154_OG0010575	0
CG10163_OG0010252	0
CG10164_OG0001489	0
CG10165_OG0011781	403
CG10171_OG0010163	236
CG10175_OG0005507	751
CG10177_OG0001079_OG0	2
CG10184_OG0005509	208
CG10185_OG0005203	2090
CG10189_OG0009087	341
CG10194_OG0009085	534
CG10195_OG0003572	1396
CG10205_OG0006168	380
CG10208_OG0005527	296
CG10209_OG0006169	751
CG10211_OG0009505	741
CG10222_OG0010165	184
CG10226_OG0010249	834
CG10237_OG0003462	60475
CG1024_OG0004294	377
CG10252_OG0011517	0
CG10254_OG0002565	2325
CG10257_OG0006606	2163
CG10264_OG0005208	0
CG10265_OG0006935	341
CG10274_OG0003940	866
CG10280_OG0004257	1
CG10283_OG0001907_OG0	916
CG10286_OG0004292	585
CG10298_OG0004288	31
CG10300_OG0005516	0
CG10301_OG0005515	2
CG10307_OG0005957	940
CG10311_OG0004972	1031
CG10317_OG0004974	19
CG10321_OG0005965	3158
CG10324_OG0004994	626
CG10332_OG0005992	0
CG10333_OG0009507	1632
CG10336_OG0009516	56
CG10337_OG0009096	321
CG10338_OG0009517	425
CG10339_OG0006873	1183
CG10340_OG0001059_OG0	1780
CG10341_OG0009518	801
CG10343_OG0009520	500
CG10344_OG0007020	161
CG10345_OG0002430_OG0	25150
CG10347_OG0000607_OG0	217
CG10348_OG0003704	408
CG10352_OG0008207	3
CG10353_OG0008206	1915
CG10357_OG0010470	17432
CG10359_OG0010469	445
CG10361_OG0010014	161
CG10362_OG0008202	2009
CG10365_OG0005518	1558
CG10366_OG0009102	846
CG10375_OG0005526	1254
CG10376_OG0009519	799
CG10383_OG0001909	2649
CG10384_OG0007018	4
CG10405_OG0004983	14
CG10407_OG0005207	150
CG10413_OG0003703_OG0	134
CG10417_OG0013094	2257
CG10418_OG0010832	194
CG10425_OG0002500	724
CG10428_OG0001263_OG0	638
CG10431_OG0001914	113
CG10433_OG0006904	643
CG10435_OG0002296_OG0	1461
CG10444_OG0007082	958
CG10445_OG0001356	83
CG10459_OG0001605_OG0	0
CG10462_OG0009105	1269
CG10463_OG0009108	387
CG10466_OG0012145	185
CG10467_OG0010233	1315
CG10469_OG0010232	256
CG10470_OG0009541	1070
CG10472_OG0000811_OG0	424
CG10479_OG0010225	586
CG10481_OG0009114	9
CG10483_OG0010221	1074
CG10486_OG0010219	0
CG10492_OG0009544	1265
CG10494_OG0006908	251
CG10495_OG0009546	314
CG10505_OG0006927	14
CG10508_OG0010314	11025
CG10510_OG0003948	24
CG10513_OG0005163	534
CG10514_OG0005162	132
CG10516_OG0009998	250
CG10527_OG0002810_OG0	17792
CG10543_OG0006262	4671
CG10550_OG0000747	37621
CG10555_OG0008527	1451
CG10561_OG0009552	1716
CG10565_OG0010321	3536
CG10576_OG0010200	2663
CG10581_OG0010326	220
CG10584_OG0010328	378
CG10587_OG0000094_OG0	0
CG10587_OG0000094_OG1	0
CG10587_OG0000094_OG2	0
CG10589_OG0003950	0
CG10591_OG0010195	0
CG10597_OG0003317	0
CG10598_OG0011740	0
CG10600_OG0009530	5769
CG10602_OG0009532	3609
CG10616_OG0010838	2097
CG10621_OG0001911	6
CG10623_OG0001912	510
CG10628_OG0009107	873
CG10631_OG0001241	4400
CG10646_OG0009949	510
CG10654_OG0009947	61
CG10657_OG0009951	1269
CG10660_OG0010840	567
CG10663_OG0010839	219
CG10669_OG0005156	651
CG10674_OG0010603	533
CG10680_OG0003577	1419
CG10681_OG0009950	358
CG10700_OG0011812	0
CG10702_OG0009548	556
CG10710_OG0010908	269
CG10713_OG0010576	335
CG10725_OG0010574	0
CG10730_OG0000951	23
CG10731_OG0006517	266
CG10737_OG0006638	31637
CG10738_OG0010568	811
CG1074_OG0007339	663
CG10747_OG0009127	1221
CG10748_OG0011855_OG0	0
CG10749_OG0003913_OG0	0
CG10750_OG0009561	1
CG10752_OG0010150_OG0	0
CG10761_OG0008304	2
CG1077_OG0004263	7
CG10793_OG0003237	1
CG10795_OG0006915	600
CG10799_OG0003081	2
CG10801_OG0012112	1
CG10802_OG0008133	2213
CG10803_OG0008134	829
CG10804_OG0008132	1984
CG10809_OG0010976	411
CG10814_OG0007257	0
CG10822_OG0007072	0
CG10839_OG0009144	0
CG10841_OG0002198_OG0	13
CG10853_OG0003980_OG0	0
CG10859_OG0009209	10
CG10862_OG0002017_OG1	3207
CG10863_OG0010486	3509
CG10863_OG0012194_OG0	29
CG10864_OG0005043	205
CG10866_OG0010485	702
CG10874_OG0003457	6207
CG10877_OG0002385_OG0	5
CG10887_OG0002183_OG0	0
CG10898_OG0002547	547
CG1090_OG0003105_OG0	946
CG10903_OG0002293_OG0	464
CG10904_OG0011634	297
CG10907_OG0001984_OG0	703
CG10909_OG0005022	0
CG10910_OG0006092	3
CG10911_OG0006095	0
CG10912_OG0000471	2
CG10914_OG0006109	569
CG10919_OG0001352	1
CG1092_OG0001161_OG0	31
CG10920_OG0007959	0
CG10927_OG0006710	97
CG10931_OG0006071	0
CG10932_OG0007954	1086
CG10934_OG0002756_OG0	0
CG10939_OG0005908	13084
CG10947_OG0009415	889
CG10948_OG0009927	2242
CG10949_OG0009416	850
CG10950_OG0012279	19
CG10958_OG0001743	441
CG10959_OG0008299	170
CG10962_OG0007748	95
CG10970_OG0003173	3
CG10973_OG0012539	537
CG10979_OG0004244	869
CG10984_OG0009934	973
CG10996_OG0008249	47
CG11000_OG0004245	338
CG11007_OG0003037	381
CG11018_OG0007064	0
CG11029_OG0001270	20
CG1103_OG0003103_OG0	244
CG11030_OG0003728	664
CG11034_OG0001268	234
CG11035_OG0002292_OG0	504
CG11041_OG0001654	135
CG11044_OG0007073	397
CG1105_OG0004314	2098
CG11050_OG0009604	3793
CG11060_OG0006765	7
CG11068_OG0011716	18
CG11069_OG0004655	336
CG11076_OG0001759	2471
CG11077_OG0000549_OG0	868
CG11085_OG0008456	0
CG11089_OG0004653	508
CG11095_OG0003249	432
CG11099_OG0007074	1352
CG11103_OG0003250	661
CG11106_OG0012330	0
CG11109_OG0001964	522
CG11110_OG0006619	324
CG11123_OG0006752	428
CG11125_OG0006747	608
CG11127_OG0006744	653
CG1113_OG0004171	191
CG11131_OG0001957_OG0	0
CG11134_OG0003251	299
CG11141_OG0006745	1946
CG11145_OG0006754	0
CG11147_OG0003729	15282
CG11149_OG0003730	1
CG11151_OG0008256	7429
CG11159_OG0006283	7
CG1116_OG0004164	1515
CG11162_OG0008263	0
CG11168_OG0004657	1212
CG11170_OG0006462	393
CG11178_OG0003327	730
CG11180_OG0006625	1352
CG11191_OG0007189	9561
CG11192_OG0007095	0
CG11200_OG0007088	2575
CG11211_OG0012938	14
CG11226_OG0012166_OG0	8
CG11227_OG0007505	0
CG1124_OG0002090	955
CG11241_OG0003815_OG0	386
CG11247_OG0009861	741
CG11248_OG0003830_OG0	428
CG11249_OG0009864	1
CG11251_OG0001998	0
CG11257_OG0007039	299
CG11263_OG0001789	1
CG11267_OG0011856	1302
CG11269_OG0006458	0
CG11275_OG0002906	2992
CG11279_OG0003924_OG0	372
CG11286_OG0004361	0
CG1129_OG0002085	1388
CG11291_OG0003029	1
CG11294_OG0007761	0
CG11298_OG0007031	0
CG11309_OG0010303	2331
CG11317_OG0012026	705
CG11318_OG0000756	5
CG11319_OG0009603	440
CG11327_OG0009628	0
CG11333_OG0002657_OG0	5
CG11334_OG0005804	1153
CG11342_OG0011920	40
CG11345_OG0011138	1
CG11349_OG0011131	2
CG11353_OG0011127	20
CG11356_OG0008477	240
CG11357_OG0011126	756
CG1136_OG0010499	800
CG11367_OG0000806_OG0	151
CG11369_OG0011699	3
CG1137_OG0004303	121
CG11370_OG0003817_OG0	0
CG11377_OG0008723	1400
CG11378_OG0007395	83
CG11379_OG0007397	0
CG11380_OG0007400	70
CG11381_OG0007402	3
CG11382_OG0007404	2
CG11384_OG0007396	0
CG1139_OG0004077	49
CG11391_OG0001026_OG0	70357
CG11396_OG0010345	1585
CG11398_OG0007405	257
CG11403_OG0007406	160
CG11404_OG0012169	6
CG11406_OG0006889	2
CG11409_OG0007766	143
CG11413_OG0011575	51
CG11414_OG0006019	2742
CG11417_OG0007590	867
CG1142_OG0012974	426
CG11425_OG0009823	1285
CG11426_OG0009824	735
CG1143_OG0011104	1362
CG11436_OG0003200	292
CG11437_OG0009825	2
CG11438_OG0009826	592
CG11447_OG0004515	684
CG11449_OG0000981_OG1	0
CG11453_OG0001027_OG0	920
CG11454_OG0001792	612
CG11456_OG0003951	676
CG11459_OG0000135_OG1	2
CG1146_OG0011093	4136
CG11470_OG0000857	1
CG11474_OG0005934	2071
CG11475_OG0005935	93
CG11498_OG0001515	17
CG11504_OG0002630	752
CG11523_OG0009832	360
CG11529_OG0010828	574
CG11537_OG0010640	2700
CG11550_OG0002660	42897
CG11560_OG0010817	550
CG11562_OG0008742	316
CG11563_OG0002662	506
CG11566_OG0007496	13
CG11570_OG0004027	0
CG11581_OG0008240	0
CG11583_OG0010538	694
CG11584_OG0008239	0
CG11585_OG0012335	0
CG11586_OG0010534	549
CG11590_OG0001741	364
CG11593_OG0010497	1351
CG11594_OG0010492	1083
CG11596_OG0007629	816
CG11601_OG0008739	634
CG11608_OG0000142_OG0	0
CG1161_OG0004180	3542
CG11617_OG0008731	127
CG11619_OG0003864_OG0	77
CG11626_OG0011450	19
CG11629_OG0003739	0
CG11630_OG0009580	2
CG11634_OG0009583	0
CG11635_OG0007156	111
CG11638_OG0007387	152
CG11655_OG0001745_OG0	1698
CG11656_OG0005013	9
CG11658_OG0010025	1392
CG11663_OG0012087	0
CG11664_OG0011395	0
CG11666_OG0012316	0
CG11668_OG0002452	17
CG11670_OG0005008	0
CG11672_OG0004805	0
CG11674_OG0008231	0
CG11679_OG0008511	657
CG11686_OG0002448_OG0	683
CG11693_OG0004810	6
CG11694_OG0000225_OG0	0
CG11694_OG0000225_OG1	0
CG11695_OG0007879	924
CG11696_OG0007880	760
CG11698_OG0002319_OG0	0
CG11699_OG0007882	1949
CG11703_OG0002165_OG0	0
CG11710_OG0001691_OG0	1204
CG1172_OG0004189	1052
CG11722_OG0001391	409
CG11723_OG0003571	495
CG11726_OG0010048	0
CG11737_OG0001419_OG0	2535
CG11741_OG0001420_OG0	2
CG11752_OG0007995	2630
CG11755_OG0000851	103
CG11756_OG0007997	0
CG11760_OG0004826	641
CG11768_OG0004832	6137
CG11771_OG0005200	2334
CG11777_OG0006309	372
CG11779_OG0004481	1406
CG11786_OG0012799	2
CG11788_OG0007083	188
CG11790_OG0005187	1449
CG11791_OG0012008	3871
CG11807_OG0003009_OG0	1531
CG11808_OG0006841	396
CG11811_OG0004058	1386
CG11816_OG0008636	1
CG11835_OG0000264_OG0	3627
CG11835_OG0000264_OG1	1089
CG11837_OG0005082	329
CG11841_OG0005083	505
CG11842_OG0000856_OG1	24
CG11843_OG0011490	82
CG11852_OG0002502_OG0	356
CG11854_OG0005171	801
CG11857_OG0005167	2052
CG11858_OG0005166	559
CG11878_OG0000055_OG0	0
CG11878_OG0000055_OG1	14
CG11878_OG0000055_OG2	1
CG11882_OG0005094	149
CG11883_OG0006313	1922
CG11885_OG0003355	315
CG11892_OG0005161	17
CG11893_OG0000039_OG2	1369
CG11899_OG0005100	3920
CG11902_OG0005155	3497
CG11906_OG0001618	518
CG11911_OG0008747	0
CG11912_OG0008746	0
CG11920_OG0005183	484
CG11927_OG0003556	1283
CG11929_OG0011773	0
CG11961_OG0001155_OG0	1534
CG11964_OG0004848	277
CG11970_OG0004849	1500
CG11975_OG0004850	982
CG11977_OG0012457_OG0	0
CG11980_OG0002337	1431
CG11983_OG0004852	78
CG11986_OG0004855	422
CG11997_OG0004862	0
CG11999_OG0004179	1620
CG12003_OG0004112	3
CG12004_OG0011286	5563
CG12009_OG0010662	0
CG12010_OG0010671	284
CG12011_OG0011025	0
CG12012_OG0010672	858
CG12016_OG0010666	1360
CG12017_OG0010661	4
CG12020_OG0011042	0
CG12024_OG0011050	797
CG12025_OG0011053	1037
CG12035_OG0011029	0
CG12038_OG0011331	562
CG12054_OG0000497	3104
CG12056_OG0003138	1520
CG12057_OG0003139	2
CG12061_OG0000938_OG0	1
CG12065_OG0007412	5019
CG12069_OG0001519	0
CG12071_OG0011553	716
CG12071_OG0013484	1082
CG12075_OG0007754	1525
CG1208_OG0004248	304
CG12081_OG0007411	831
CG12084_OG0011296	1893
CG12091_OG0011293	2765
CG12093_OG0011111	1966
CG12096_OG0008559	1587
CG12099_OG0011289	10223
CG12104_OG0011284	796
CG12105_OG0004111	308
CG12106_OG0007586	235
CG12107_OG0006719	841
CG12111_OG0007413	95
CG12112_OG0012598_OG0	98
CG12115_OG0007587	0
CG12116_OG0008625	94
CG12118_OG0007585	1362
CG12121_OG0007579	2982
CG12123_OG0003325	353
CG12128_OG0002879	471
CG12129_OG0002878	585
CG1213_OG0002105	109
CG12134_OG0006319	303
CG12147_OG0004192	0
CG12155_OG0003210	1119
CG12159_OG0002860	507
CG12164_OG0006760	9
CG12170_OG0002098	2095
CG12171_OG0004222	638
CG12173_OG0004172	229
CG12177_OG0008262	567
CG1218_OG0002103	1194
CG12182_OG0011099	227
CG12194_OG0008975	1411
CG12204_OG0001687	220
CG12206_OG0008131	23
CG12209_OG0002818	3
CG12213_OG0002418	1508
CG12219_OG0007713	898
CG12224_OG0000651_OG1	94
CG12231_OG0003119	0
CG12236_OG0008414	625
CG12237_OG0007424	1469
CG12239_OG0001754	0
CG12241_OG0001396	938
CG12253_OG0011818	189
CG12256_OG0004947	6
CG12259_OG0005539	616
CG12268_OG0005336	3996
CG1227_OG0004337	1881
CG12278_OG0004413	5
CG12279_OG0004445	516
CG12288_OG0009457	52
CG12289_OG0010046	0
CG12290_OG0002618	11123
CG12299_OG0009634	1330
CG12301_OG0001981	336
CG12307_OG0009694	0
CG1231_OG0011372	19
CG12316_OG0009955	1004
CG12320_OG0005053	143
CG12321_OG0001064_OG0	3254
CG12325_OG0002854	438
CG1233_OG0011370	1831
CG1234_OG0004335	632
CG12341_OG0002848	430
CG12343_OG0002853	1400
CG12344_OG0002855	6970
CG12355_OG0012373	200
CG1236_OG0002100	1073
CG12362_OG0000821_OG0	0
CG12374_OG0007223	2
CG12375_OG0009777	2254
CG12379_OG0008514	86
CG12384_OG0006229	3310
CG1239_OG0004237	251
CG12395_OG0001736	0
CG12398_OG0008359	7
CG12402_OG0002224_OG0	93
CG12420_OG0002594_OG0	64
CG12426_OG0005340	1
CG12438_OG0003802	0
CG12439_OG0009296	0
CG12446_OG0001786_OG0	1
CG12448_OG0009145	15
CG1246_OG0011105	61
CG12464_OG0011955	0
CG12470_OG0007846	44
CG12479_OG0008243	0
CG12480_OG0008242	0
CG12481_OG0008237	0
CG12490_OG0000233_OG1	9
CG12496_OG0007599	2
CG12498_OG0008105	0
CG12499_OG0002285_OG0	729
CG12502_OG0011339	0
CG12507_OG0008176	441
CG12511_OG0009568	0
CG12516_OG0005410	0
CG12517_OG0009649	2
CG12520_OG0010149	58
CG12521_OG0012944	0
CG12531_OG0008272	287
CG12535_OG0008128	1
CG12539_OG0008363	7
CG12540_OG0008220	0
CG12541_OG0007825	658
CG12560_OG0012234	755
CG12567_OG0012740	2028
CG12576_OG0001784_OG0	1382
CG12581_OG0001679_OG0	6482
CG12589_OG0011424	26
CG12590_OG0011977	0
CG12594_OG0005596	209
CG12607_OG0011139	0
CG12609_OG0008677	1
CG12617_OG0003653	0
CG12620_OG0009462	0
CG12637_OG0008050	0
CG12643_OG0007518	2284
CG1265_OG0010531	735
CG12655_OG0000445_OG2	10
CG12659_OG0007410	75
CG12661_OG0007749	0
CG12662_OG0007747	2
CG12672_OG0007868	307
CG12674_OG0003570	0
CG12679_OG0001731_OG0	0
CG12680_OG0001718	1
CG12682_OG0012323	0
CG12691_OG0007931	0
CG12692_OG0000634_OG0	0
CG12693_OG0012106	33
CG12698_OG0008169	6
CG12699_OG0000230_OG1	0
CG12702_OG0001192	22
CG12708_OG0000271_OG0	56
CG12708_OG0000271_OG0.2	1876
CG1271_OG0010635	1352
CG12713_OG0003881_OG0	53
CG12716_OG0008438	1
CG12723_OG0008557	9
CG12728_OG0000928_OG0	225
CG12729_OG0011725	10
CG1273_OG0010536	4
CG12730_OG0007375	827
CG12744_OG0000893	29
CG12746_OG0004208	6214
CG1275_OG0011072	1220
CG12768_OG0001283_OG0	87
CG12769_OG0007187	124
CG12773_OG0003140	1158
CG12782_OG0012281	0
CG12783_OG0000743_OG0	6
CG12784_OG0005236	0
CG12795_OG0008825	844
CG12811_OG0002240	918
CG12817_OG0002595_OG0	215
CG12818_OG0004897	290
CG12822_OG0001599	3290
CG12825_OG0001130_OG1	181
CG12826_OG0002951	10
CG12828_OG0011622	0
CG12831_OG0011623_OG0	0
CG12836_OG0002963_OG0	110
CG12848_OG0006045	627
CG12849_OG0011577	3
CG12851_OG0005862	532
CG12857_OG0006163	9
CG12860_OG0006154	0
CG12861_OG0006153	0
CG12862_OG0011585_OG0	0
CG12863_OG0011584	283
CG12866_OG0002772	0
CG12868_OG0001564	852
CG12869_OG0006145	21
CG12869_OG0006146	14
CG12877_OG0001472_OG0	1074
CG1288_OG0001350	0
CG12880_OG0005345	238
CG12883_OG0001474	199
CG12885_OG0001477	7901
CG12895_OG0006308	995
CG12909_OG0002821	209
CG12910_OG0006305	194
CG12911_OG0006304	43
CG12914_OG0002819	1
CG12917_OG0002815	10
CG12920_OG0006291	0
CG12926_OG0006349	157
CG12929_OG0006357	144
CG12934_OG0006315	2
CG12935_OG0002846	263
CG12942_OG0001596_OG0	495
CG12945_OG0004570	953
CG12947_OG0004568	78
CG12948_OG0004558	370
CG12963_OG0001641_OG0	0
CG12964_OG0002996_OG0	8
CG12970_OG0006808	61
CG12971_OG0010294	2
CG12974_OG0010307	18
CG12983_OG0010332	1
CG12984_OG0003949	0
CG12985_OG0000915	43
CG12986_OG0011685	39
CG1299_OG0000523_OG0	9635
CG12990_OG0007696	3
CG12991_OG0007703	2712
CG12992_OG0011688	94
CG12994_OG0007707	0
CG12995_OG0008599	1
CG12998_OG0011739	0
CG13000_OG0011738	1
CG13001_OG0008580	364
CG13002_OG0008577	118
CG13003_OG0008572	885
CG13004_OG0008570	451
CG13005_OG0008567	217
CG13008_OG0008305	10
CG13010_OG0003260	2
CG13012_OG0008317	1866
CG13014_OG0008547	431
CG13016_OG0006536	360
CG13018_OG0006537	166
CG13021_OG0003241	1
CG13022_OG0010698	129
CG13023_OG0010699	21
CG13024_OG0010708	42
CG13026_OG0010716	106
CG13028_OG0004010	0
CG13031_OG0012200	659
CG13032_OG0004014_OG0	7
CG13033_OG0010736	40
CG13038_OG0010761	0
CG13039_OG0010762	0
CG1304_OG0000265_OG0	0
CG1304_OG0000265_OG1	0
CG13040_OG0010763	0
CG13041_OG0000280_OG0	0
CG13041_OG0000280_OG0.2	2
CG13042_OG0010767	175
CG13043_OG0000281_OG0	0
CG13043_OG0000281_OG1	1
CG13044_OG0010768	2
CG13045_OG0000814	0
CG13046_OG0010771	0
CG13047_OG0010772	1
CG13048_OG0010773	0
CG13049_OG0010774	2
CG13051_OG0011898	3
CG13053_OG0010778	0
CG13054_OG0010779	0
CG13055_OG0010780	6
CG13056_OG0010757	0
CG13058_OG0004021	0
CG13059_OG0010764	1
CG13062_OG0010766	10
CG13064_OG0010775	0
CG13065_OG0010776	19
CG13066_OG0012201	1
CG13068_OG0002030_OG1	3
CG13069_OG0004022	2
CG1307_OG0004308	1192
CG13070_OG0012202	0
CG13071_OG0011899	0
CG13073_OG0012731_OG0	6
CG13074_OG0010797	412
CG13075_OG0000216_OG0	17
CG13075_OG0000216_OG1	17
CG13077_OG0009097	1762
CG13078_OG0003575_OG0	0
CG13081_OG0003574	0
CG13082_OG0009094	5
CG13083_OG0009084	0
CG13084_OG0009083	0
CG13085_OG0001922	26
CG13086_OG0003709	2
CG13088_OG0001266	106
CG1309_OG0010533	5072
CG13096_OG0003720	602
CG13097_OG0001923	509
CG13101_OG0009304	2815
CG13102_OG0009298	0
CG13108_OG0009295	170
CG13110_OG0011792	2
CG13113_OG0001247_OG0	1
CG13114_OG0009279	22
CG13116_OG0001878	682
CG13123_OG0001877	188
CG13124_OG0003502	9348
CG13126_OG0003515	749
CG13127_OG0001844	0
CG13131_OG0000790_OG0	0
CG13133_OG0003525	1749
CG1314_OG0011674	8
CG13144_OG0009363	7
CG13148_OG0007214	11
CG13151_OG0006215	257
CG13154_OG0006206	17
CG13155_OG0006196	0
CG13157_OG0002779	2
CG1316_OG0000430_OG0	3852
CG13168_OG0006184	18
CG1317_OG0011084	7336
CG13170_OG0006182	0
CG13171_OG0006180	0
CG13177_OG0012831	538
CG13185_OG0002928	866
CG13186_OG0006594	1
CG13192_OG0006567	477
CG13193_OG0006565	0
CG13196_OG0006560	1
CG13197_OG0006563	1184
CG13202_OG0001123_OG0	14
CG13203_OG0006235	638
CG13204_OG0006233	8700
CG13215_OG0002793_OG0	15
CG13216_OG0001568_OG0	0
CG13218_OG0002791_OG0	0
CG13220_OG0001573_OG0	1527
CG13223_OG0001571_OG0	3
CG13226_OG0002794_OG0	43
CG13227_OG0006218_OG0	0
CG13228_OG0011587_OG0	0
CG13229_OG0002786_OG0	24
CG13229_OG0002787_OG0	2686
CG13231_OG0006217	24
CG13239_OG0009815	52
CG1324_OG0007509	0
CG13243_OG0009147	0
CG13247_OG0010378	33
CG13248_OG0010371	1045
CG13250_OG0011870	52
CG13251_OG0010355	2379
CG13252_OG0003952	868
CG13258_OG0009399	25
CG13272_OG0008882	0
CG13280_OG0008881	0
CG13282_OG0008887	9
CG13285_OG0010583	1663
CG13287_OG0010216	0
CG13288_OG0010220	26
CG13293_OG0003937	669
CG13295_OG0010231	733
CG13297_OG0010242	3
CG13299_OG0011864	2
CG13300_OG0003943	10
CG13305_OG0011196	2
CG13306_OG0011204	72
CG13308_OG0004102	0
CG13309_OG0011211	1
CG13310_OG0011207	0
CG13312_OG0011210	0
CG13313_OG0004105_OG0	1
CG13314_OG0011224	36
CG13315_OG0011237	29
CG13318_OG0004834	3405
CG13319_OG0006667	500
CG13321_OG0006673	0
CG13326_OG0006545	0
CG13330_OG0007271	9
CG13331_OG0007273	524
CG13332_OG0007274	1097
CG13334_OG0007281	2
CG13337_OG0011662	225
CG13339_OG0007296	913
CG13344_OG0007304	647
CG13358_OG0007351	5
CG13359_OG0012499	6
CG13360_OG0010145	149
CG13361_OG0003189	2
CG13362_OG0007862	3
CG13364_OG0001174_OG0	9
CG13365_OG0007831	1067
CG13367_OG0003188_OG0	1303
CG13369_OG0003181	1802
CG13375_OG0007847	28
CG13377_OG0007849	231
CG13380_OG0010135	1
CG13384_OG0003473	2487
CG13385_OG0012520	0
CG13386_OG0003471	0
CG1339_OG0006721	31
CG13390_OG0003479	544
CG13392_OG0003476	498
CG13397_OG0003469	359
CG13398_OG0003468	363
CG13403_OG0008236	1
CG13404_OG0008224	103
CG13405_OG0011376	5
CG13407_OG0004768	8
CG13408_OG0004770	286
CG13409_OG0004775	884
CG13423_OG0007099	1
CG13426_OG0011654	3
CG13427_OG0003049	28
CG13428_OG0007100	57786
CG13430_OG0001658	625
CG13436_OG0006622	181
CG13437_OG0006285	1200
CG13438_OG0006243	0
CG1344_OG0012226	171
CG13442_OG0006244	4
CG13443_OG0006248	0
CG13445_OG0003880	0
CG13449_OG0009980	57
CG13454_OG0003875_OG0	0
CG13455_OG0009966	32
CG13457_OG0001288	1
CG13458_OG0004037	232
CG13460_OG0010841	1
CG13465_OG0000343_OG0	0
CG13471_OG0004048	0
CG13473_OG0010860	1
CG13474_OG0004049	0
CG13476_OG0012898	1
CG13481_OG0000339_OG0	12
CG13481_OG0000339_OG1	0
CG13484_OG0010886	458
CG13488_OG0001544_OG1	2
CG13492_OG0005946	5
CG13501_OG0005936	11
CG13502_OG0005931	486
CG13502_OG0012991	4
CG13506_OG0007028	1495
CG13510_OG0006998	26
CG13511_OG0006997	1
CG13516_OG0006995	393
CG13526_OG0006986	2
CG13527_OG0006984	7
CG13531_OG0006978	1262
CG13532_OG0006975	572
CG13538_OG0005981	0
CG13539_OG0012044	0
CG1354_OG0007555	1945
CG13541_OG0012280	0
CG13544_OG0005976	0
CG13545_OG0012580	4
CG13551_OG0000540_OG1	131
CG13551_OG0012048	2903
CG13557_OG0012477	0
CG13558_OG0001556	0
CG13559_OG0012047	1
CG13561_OG0011643	11
CG13562_OG0011631	44
CG13575_OG0006892	6
CG13577_OG0001150_OG0	0
CG13578_OG0006898	5394
CG13579_OG0006013	5
CG1358_OG0006724	4091
CG13581_OG0002746	0
CG13585_OG0011574	5401
CG13587_OG0006025	50
CG13594_OG0006033	702
CG13599_OG0005537	15
CG1360_OG0006725	114
CG13601_OG0005534	801
CG13603_OG0005332	1688
CG13605_OG0005319	1335
CG13606_OG0005306	122
CG13607_OG0005318	7
CG13609_OG0012982	11
CG13613_OG0005278	0
CG13614_OG0002525_OG0	0
CG13615_OG0002524	0
CG13616_OG0005272	55
CG13618_OG0005267	68
CG13622_OG0005268	109
CG13623_OG0005265	588
CG13625_OG0004618	1146
CG13627_OG0004629	26
CG13630_OG0004630	961
CG13631_OG0004635	760
CG13634_OG0004637	55
CG13641_OG0004650	0
CG13643_OG0002274	16
CG13653_OG0002504	0
CG13654_OG0005174	445
CG13663_OG0011496	365
CG13667_OG0004090_OG0	200
CG13670_OG0011168	4
CG13671_OG0004086_OG0	1086
CG13675_OG0000560_OG2	7
CG13676_OG0003984	43
CG13678_OG0000129_OG3	3
CG1368_OG0008241	2
CG13685_OG0010463	1198
CG13689_OG0008772	118
CG13690_OG0008752	8
CG13692_OG0008754	184
CG13698_OG0010125	3516
CG13699_OG0003907_OG0	8
CG13705_OG0010610	24
CG13707_OG0010613	334
CG13708_OG0010614	522
CG1371_OG0006292	2370
CG13711_OG0010618	0
CG13712_OG0010619	0
CG13713_OG0010620	0
CG13716_OG0010627	105
CG13720_OG0004084	0
CG13721_OG0012208	70
CG13722_OG0011130	35
CG13723_OG0010915	0
CG13724_OG0010917	1
CG13725_OG0010918	0
CG13727_OG0004055	5
CG13728_OG0010923	0
CG13731_OG0011910	8
CG13733_OG0010089	2
CG13738_OG0011907	1
CG13739_OG0002891	28
CG13743_OG0006405	621
CG13744_OG0006409	0
CG13747_OG0006408	0
CG13748_OG0006626	5
CG13751_OG0001660_OG0	591
CG13760_OG0007606	655
CG13766_OG0009602	268
CG13771_OG0009612	0
CG13775_OG0003750_OG0	168
CG13784_OG0000956_OG0	695
CG13786_OG0003631	0
CG13796_OG0001883_OG0	893
CG13801_OG0000219_OG0	0
CG13801_OG0000219_OG1	0
CG13806_OG0011077	3
CG13807_OG0011075	433
CG13810_OG0011066	8
CG13813_OG0010189	7
CG13829_OG0011464	2
CG13833_OG0004687	22495
CG13837_OG0002276	1
CG13838_OG0011993	3
CG13841_OG0004694	592
CG13842_OG0004706	126
CG13847_OG0004737	5
CG13850_OG0004743	1227
CG13855_OG0004744	261
CG13856_OG0004745	4310
CG13857_OG0004746	98
CG13862_OG0004760	0
CG13868_OG0007089	11363
CG13868_OG0013578	1455
CG13869_OG0007075	14
CG1387_OG0008528	5
CG13870_OG0007093	32
CG13871_OG0003047	18
CG13872_OG0007071	2
CG13875_OG0011381	119
CG13876_OG0001334_OG0	330
CG13877_OG0011937	26
CG13884_OG0000403_OG0	0
CG13887_OG0011343	9872
CG13891_OG0002060	49
CG13893_OG0011360	5386
CG13894_OG0004129	292
CG13895_OG0004128	887
CG13901_OG0011344	393
CG13907_OG0011337	8078
CG13912_OG0011325	10
CG13917_OG0011285	9800
CG13919_OG0011274	344
CG13920_OG0011271	685
CG13921_OG0011032	224
CG13924_OG0011054	141
CG13926_OG0011282	358
CG13928_OG0011279	3820
CG13930_OG0011024	31
CG13931_OG0004073	15
CG13933_OG0011036	1570
CG13937_OG0011056	9335
CG13949_OG0003375	332
CG13950_OG0003376	597
CG13954_OG0006374	939
CG13955_OG0002890_OG0	12
CG13962_OG0012240	0
CG13970_OG0009133_OG0	0
CG13972_OG0005361	45
CG13983_OG0002696	0
CG13991_OG0000661_OG1	0
CG13992_OG0002070_OG0	4
CG13994_OG0011942	510
CG13995_OG0000538_OG0	988
CG13999_OG0000662_OG0	290
CG14005_OG0001926	525
CG14006_OG0001927	0
CG14007_OG0009567	66
CG14011_OG0003731	0
CG14013_OG0003734	2
CG14014_OG0009443	2
CG14015_OG0009446	331
CG14017_OG0003733	0
CG14020_OG0003686	698
CG14022_OG0008831	410
CG14024_OG0003410_OG0	319
CG14034_OG0008836	5
CG14036_OG0008842	1
CG14042_OG0001816	1456
CG14043_OG0003425	1067
CG14044_OG0008964	559
CG14050_OG0000684	302
CG14052_OG0007777	38
CG14053_OG0012099	4
[truncated: 9,910 more rows]
