# Supplementary material for: Evolution of chemosensory tissues and cells across ecologically diverse Drosophilids
Source: Nat Commun. 2024 Feb 5;15:1047. doi: 10.1038/s41467-023-44558-4 (PMC10844241; doi:10.1038/s41467-023-44558-4)
Supplement: Supplementary file 18 — Supplementary Data 15 [file 41467_2023_44558_MOESM18_ESM.zip › all_count_tables_renamed/EREC1FL_counts_trim_genes_FBids_1_1_sorted.txt]

128up_OG0006588	657
14-3-3epsilon_OG0002478	5160
14-3-3epsilon_OG0001126_OG1	18219
140up_OG0004534	438
18w_OG0003044	2847
26-29-p_OG0010897	5858
2mit_OG0000576_OG0	51
5-HT1A_OG0006644	62
5-HT1B_OG0006647	151
5-HT2A_OG0000287_OG0	16
5-HT2B_OG0011472	74
5-HT7_OG0005777	92
5PtaseI_OG0005188	945
7B2_OG0004187	1166
a_OG0006460	2166
a10_OG0010691	2
a5_OG0009037	13
a6_OG0007651	430
AANATL2_OG0003640	94
AANATL4_OG0000091_OG1	0
AANATL7_OG0007605	5
Aasdh_OG0001831	322
Aatf_OG0001947	405
aay_OG0011265	4472
ab_OG0009683	506
ab_OG0009684	45
ABCB7_OG0011281	2702
Pmp70_OG0003257	7792
Abd-B_OG0005000	1
Abi_OG0002227_OG0	775
Abl_OG0010722	2194
abo_OG0009656	468
Abp1_OG0010565	510
abs_OG0003097	351
ac_OG0007843	0
Ac13E_OG0008321	1922
Ac3_OG0009573	674
Ac78C_OG0010320	218
Acam_OG0000252_OG0	0
Acam_OG0000252_OG1	0
Acam_OG0005131	0
CG9149_OG0011313	1239
Acbp1_OG0009246	454
Acbp2_OG0010415	986
Acbp4_OG0000311_OG0	0
Acbp4_OG0000311_OG1	1
Acbp6_OG0010414	40
ACC_OG0007193	7435
AcCoAS_OG0000812	4557
Ace_OG0000652_OG0	447
Acer_OG0000953_OG0	8617
Acer_OG0003808	1112
Acf_OG0002671	1286
Achl_OG0002770	192
acj6_OG0008333	2
acj6_OG0008334	25
Ack_OG0010507	3715
Ack-like_OG0006546	873
Acn_OG0009540	3245
CG5009_OG0006075	5011
Acox57D-d_OG0006913	163
Acox57D-p_OG0001151	1515
Acp1_OG0009317	1188
Acp32CD_OG0009664	0
Acp65Aa_OG0003939	1
Acph-1_OG0001513	187
CG12512_OG0008829	1518
CG18155_OG0007972	11
Acsl_OG0007133	10562
Act42A_OG0000022_OG0	12313
Act42A_OG0000022_OG1	436233
Act42A_OG0000022_OG3	52936
Act42A_OG0000022_OG4	88712
Act42A_OG0000022_OG5	1739
Actn_OG0003148_OG0	88505
Actn3_OG0011403_OG0	0
ACXB_OG0000046_OG0	0
ACXB_OG0000046_OG1	5
ACXB_OG0000046_OG2	0
ACXB_OG0000046_OG2.2	0
ACXD_OG0004078_OG0	11
Acyp_OG0009408	0
Acyp2_OG0011498	637
Ada_OG0002342	33
Ada1-2_OG0003777_OG0	209
Ada2a_OG0005051	96
Ada2b_OG0004799	263
Ada3_OG0007872	794
AdamTS-A_OG0005247	4613
AdamTS-A_OG0012010	43
AdamTS-B_OG0008089	3407
Adar_OG0007649	3736
Adat1_OG0003596	45
Adck1_OG0006032	501
Adck5_OG0010063	1182
ADD1_OG0006579	466
Adf1_OG0001636_OG0	318
Adgf-A_OG0001991_OG0	0
Adgf-A_OG0003900	101
Adgf-A2_OG0010109	1
Adgf-B_OG0010108	3
Adgf-C_OG0001030_OG0	39
Adgf-D_OG0002208_OG0	362
Adgf-E_OG0006152	0
Adh_OG0003395_OG0	74
Adi1_OG0010940	1355
AdipoR_OG0004727	8305
CG3809_OG0004951	0
AdenoK_OG0003918_OG0	1718
Ady43A_OG0002958	2434
AdoR_OG0005733	244
adp_OG0006108	1019
AdSS_OG0000854_OG0	14250
Aduk_OG0004873	569
Ae2_OG0010984	2813
CG6512_OG0010913	6686
aft_OG0006080	254
Afti_OG0005567	509
Ag5r_OG0008212	10
Ag5r2_OG0008213	2
AGBE_OG0007237	6246
AgmNAT_OG0001753	134
ago_OG0010530	2504
AGO1_OG0007307	4211
AGO2_OG0000119_OG0	5919
Agpat1_OG0008448	613
Agpat2_OG0003465	1269
Agpat3_OG0004018	2236
Agpat4_OG0004019_OG0	1354
ADPS_OG0002932	318
agt_OG0001016_OG0	14
Spat_OG0007723	294
Ahcy_OG0001195_OG0	1372
AhcyL1_OG0011110	1526
AIF_OG0001225	826
AIMP1_OG0007108	761
AIMP2_OG0009977	1201
AIMP3_OG0005998	371
Adk1_OG0010829	7131
Adk3_OG0005467	806
Ak6_OG0007201	203
Akap200_OG0000367_OG0	396
Akh_OG0010512	5
AkhR_OG0009627	153
akirin_OG0010441	1129
Akr1B_OG0001292	2631
Akt1_OG0005415	2657
al_OG0008749	424
Aladin_OG0007570	259
AlaRS_OG0003477	1775
AlaRS-m_OG0010596	1316
Alas_OG0006853	4899
alc_OG0006389	4236
Ald1_OG0005647	138259
Ald2_OG0005645	5
Aldh_OG0003615	12421
Aldh-III_OG0006742	13562
Aldh7A1_OG0003841_OG0	49
Alg-2_OG0001588_OG0	1095
Alg1_OG0002607_OG0	1006
Alg10_OG0000709_OG0	132
Alg11_OG0012170	892
CG8412_OG0004562	1485
Alg14_OG0001194_OG0	127
Alg2_OG0010641	611
Alg3_OG0003012	30
Alg3_OG0006966	351
CG5287_OG0001281	328
CG5287_OG0003790	396
Alg9_OG0005173	279
Alh_OG0004317	1568
Alh_OG0004319	1188
Alh_OG0011430	341
alien_OG0009301	2351
ALiX_OG0005343	5815
Alk_OG0006414	4294
CG12179_OG0001176_OG0	67
Alp1_OG0010289	22
Alp10_OG0010194	20
Alp11_OG0008522	26
Alp12_OG0003717	1057
Alp13_OG0001034	497
Alp2_OG0000261_OG0	22
Alp2_OG0000261_OG1	1
Alp4_OG0005779	2152
Alp6_OG0006360	50
Alp7_OG0003030	52
Alp9_OG0003931	3
alph_OG0000083_OG0	9
alph_OG0005113	2947
alpha-Catr_OG0006852	824
alpha-Est1_OG0004357	3236
alpha-Est10_OG0004350	4888
alpha-Est2_OG0000314	554
alpha-Est3_OG0004356	1868
alpha-Est6_OG0004354	0
alpha-Est7_OG0001351	1990
alpha-Est8_OG0004352	1348
alpha-Est9_OG0004351	1769
alpha-Man-Ia_OG0003130	217
alpha-Man-Ia_OG0003131	2000
alpha-Man-Ia_OG0001168	1263
alpha-Man-Ib_OG0005087	679
alpha-Man-Ic_OG0011549	4
alpha-Man-IIa_OG0004878	879
alpha-Man-IIb_OG0005229	1169
alpha-PheRS_OG0008296	742
alpha-Spec_OG0011040	42693
alpha4GT1_OG0000948	492
alphaCOP_OG0011275	4531
alphaSnap_OG0010384	3006
alphaTub67C_OG0010998	38
Alr_OG0008278	458
alrm_OG0002498	332
Als2_OG0009863	2171
alt_OG0004894	2630
aly_OG0004083	2
Ama_OG0002112	3
Amacr_OG0009433	865
amd_OG0001918	1455
Amnionless_OG0008741	39
amon_OG0011540	1524
amos_OG0003702_OG0	0
AMPdeam_OG0008245	8010
Amph_OG0007204	11145
AMPKalpha_OG0001698	14002
Amt_OG0004607	376
Amun_OG0008385	3143
amx_OG0007575	353
Amy-p_OG0000157_OG0	2
Amy-p_OG0000157_OG0.2	2
Amyrel_OG0006416	1
ana_OG0006403	64
ana1_OG0002269	498
ana2_OG0007120	165
ana3_OG0006194	66
Ance-2_OG0003658	10
Ance-3_OG0001891_OG0	1530
Ance-3_OG0009407	1384
Ance-4_OG0006406	233
Ance-5_OG0005870	1299
anchor_OG0010100	1336
Andorra_OG0011741	0
Ank2_OG0010460	8551
Ankle2_OG0000780	1948
l(2)35Be_OG0003404_OG0	110
anox_OG0007490	1335
Ant2_OG0008041	65
antdh_OG0008007	0
Antp_OG0002113	679
antr_OG0007227	20
AnxB10_OG0008082	10069
AnxB11_OG0008196	2133
AnxB9_OG0004410	20732
aop_OG0003458	1757
aos_OG0010741	2789
Aos1_OG0002145_OG0	266
AOX1_OG0005242	3206
AOX2_OG0000143_OG0	3151
AOX2_OG0000143_OG1	6
AOX4_OG0001465	3
ap_OG0005832	1101
AP-1-2beta_OG0008273	3966
AP-1gamma_OG0007680	3742
AP-1mu_OG0005553	1561
AP-1sigma_OG0005334	1999
AP-2alpha_OG0008751	2551
AP-2mu_OG0004736	1827
AP-2sigma_OG0004385	775
Apc_OG0005387	2332
APC10_OG0005888	179
Apc2_OG0005308	163
APC4_OG0003171_OG0	249
APC7_OG0001703	123
ApepP_OG0000963	871
aph-1_OG0003552_OG0	418
aPKC_OG0006607	371
aPKC_OG0006608	1826
aPKC_OG0006609	131
Aplip1_OG0011323	696
apn_OG0002443_OG0	1
apolpp_OG0012638	12668
app_OG0010830	1195
APP-BP1_OG0010070	222
Appl_OG0007834	3774
Aprt_OG0004075	247
Aps_OG0010085	2142
apt_OG0002733	1148
CG18815_OG0010034	2510
AQP_OG0007242	8790
aqrs_OG0005393	0
aqz_OG0001049_OG1	6816
ara_OG0009939	786
aralar1_OG0001518	2537
Arc1_OG0002768_OG0	4083
Arc2_OG0006127	596
Arc42_OG0001370_OG0	1042
Archease_OG0002289_OG0	293
Arf51F_OG0006831	1907
Arf79F_OG0012164	4689
ArfGAP1_OG0010836	1021
ArfGAP3_OG0003816_OG0	1370
Arfip_OG0005451	508
Arfrp1_OG0007681	287
arg_OG0003183	58
arg_OG0007835	54
Argk_OG0011233	214493
Argk_OG0011925	5823
Argl_OG0009800	333
CG31469_OG0002209_OG0	203
ArgRS_OG0008151	957
ArgRS-m_OG0004367	315
ari-1_OG0007878	5318
ari-2_OG0003028	1672
Arl1_OG0010003	586
Arl2_OG0004816	117
Arl5_OG0011164	318
Arl6_OG0007042	131
Arl6IP1_OG0004993	748
Arl8_OG0004797	1222
arm_OG0007636	9067
armi_OG0002027	129
Arp1_OG0004441	2836
Arp10_OG0007423	1125
Arp2_OG0001770	1410
Arp3_OG0010555	940
Arp5_OG0001448_OG0	207
Arp53D_OG0011600	4
Arp6_OG0008512	207
Arp8_OG0007614	618
Arpc1_OG0009187	2615
Arpc2_OG0009417	1109
Arpc3A_OG0005226	706
Arpc3B_OG0008590	42
Arpc4_OG0008719	960
Arpc5_OG0008957	385
arr_OG0007264	1507
Arr1_OG0009490	60
Arr2_OG0004099	150
Ars2_OG0005840	4651
Art1_OG0004911	522
Art2_OG0008773	7
Art3_OG0004604	286
Art4_OG0004574	194
Art6_OG0004528_OG0	0
Art7_OG0001547_OG0	337
Art8_OG0009662	100
Art9_OG0002219_OG0	0
Arts_OG0000486_OG0	1642
aru_OG0003377	4868
Arv1_OG0013036	78
arx_OG0009914	28
Asap_OG0007180	2980
Asator_OG0002682_OG1	3501
Asciz_OG0010646	75
ase_OG0007840	1
asf1_OG0009889	348
ash1_OG0000982_OG0	202
ash2_OG0004623	754
Ask1_OG0004518	3912
asl_OG0004217	86
AsnRS_OG0003707	2367
AsnRS-m_OG0006452	244
AsnS_OG0000992	236
asp_OG0004633	11
Asph_OG0006509	30699
ASPP_OG0006932	6017
CG9572_OG0008488	58242
AspRS_OG0006665	2568
AspRS-m_OG0008886	1848
asrij_OG0006972	1142
asRNA:CR31429_OG0002339_OG0	157
asRNA:CR42743_OG0003772_OG0	0
asRNA:CR43299_OG0012338_OG0	0
asRNA:CR43426_OG0012535_OG0	0
asRNA:CR43454_OG0002277_OG0	213
asRNA:CR43463_OG0001607_OG0	271
asRNA:CR43809_OG0003675_OG0	479
asRNA:CR44106_OG0002406_OG0	4
asRNA:CR44169_OG0002969_OG0	4
asRNA:CR44179_OG0001455_OG0	1946
asRNA:CR44372_OG0000331_OG0	3
asRNA:CR44372_OG0000331_OG1	0
asRNA:CR44894_OG0012090_OG0	0
asRNA:CR45044_OG0005605_OG0	18
asRNA:CR45195_OG0000203_OG0	562
asRNA:CR45195_OG0000203_OG1	171
asRNA:CR45350_OG0001645_OG0	1153
asRNA:CR45943_OG0010336	458
asRNA:CR46029_OG0000226_OG0	0
asRNA:CR46029_OG0000226_OG1	8
asRNA:CR46139_OG0003106_OG0	25
asRNA:CR46246_OG0011916	5
asRNA:CR46354_OG0002193_OG0	297
asRNA:CR46473_OG0000925_OG0	46
Ass_OG0001346	72
ast_OG0003560	457
AstA_OG0004634	24
AstA-R1_OG0000689	103
AstA-R2_OG0005396	19
AstC_OG0009668	11
AstC-R1_OG0010134	10
AstC-R2_OG0001295_OG0	13
AstCC_OG0009669	0
asun_OG0002419_OG0	254
Asx_OG0006138	1976
Atac1_OG0003748_OG0	262
Atac2_OG0009508	340
Atac3_OG0000828	399
Tat_OG0001330	2010
Ate1_OG0003045	1523
Atet_OG0003384	2758
Atf-2_OG0006059	460
Atf3_OG0007763	2761
Atg1_OG0009929	194
Atg1_OG0009931	2406
Atg10_OG0001598	113
Atg101_OG0008681	1311
Atg12_OG0011904	349
Atg13_OG0004817	1060
Atg14_OG0005089	1104
Atg16_OG0005703	672
Atg17_OG0004232	3984
Atg18a_OG0011152	2331
Atg18b_OG0001271_OG0	1522
Atg2_OG0011112	4514
Atg3_OG0009922	893
Atg4a_OG0009014	1184
Atg4b_OG0005256	1043
Atg5_OG0007974	727
Atg6_OG0005323	660
Atg7_OG0006714	672
Atg8a_OG0008043	15388
Atg8b_OG0005571	0
Atg9_OG0006487	2464
atilla_OG0011822	10775
atk_OG0010362	2
atl_OG0001399	11319
atms_OG0004154	798
ato_OG0004804	0
Atox1_OG0012695	791
ATP6AP2_OG0004869	13854
ATP7_OG0008369	2032
ATP8A_OG0007260	8590
ATP8A_OG0007261	32
Atpalpha_OG0002140	45747
ATPCL_OG0006680	6093
ATPsynB_OG0010987	24203
ATPsynbeta_OG0005823	115239
ATPsynbetaL_OG0001317	15
ATPsynC_OG0005792	53681
ATPsynCF6_OG0005500	12888
ATPsynCF6L_OG0010605	1
ATPsynD_OG0004477	19016
ATPsyndelta_OG0007526	16591
ATPsynE_OG0005568	12584
ATPsynG_OG0009657	11788
ATPsyngamma_OG0005690	30481
ATPsynGL_OG0009315	1
ATPsynO_OG0012619	21277
AttC_OG0000164_OG0	137
AttC_OG0007258	186
AttD_OG0004890	2
Atu_OG0002096	898
Atx-1_OG0012102	23
Atx2_OG0011501	4773
Atxn7_OG0003444	704
aub_OG0000482_OG0	25
aurA_OG0004964	14
aurB_OG0009647	13
aust_OG0001881	0
aux_OG0003096_OG0	1726
ave_OG0006159	138
Aven_OG0003291	549
awd_OG0002664	6278
Awh_OG0010478	34
axed_OG0010262	630
Axn_OG0005720	1306
axo_OG0003993	512
axo_OG0010625	247
axo_OG0010626	811
axo_OG0010628	85
Axs_OG0008319	1060
Axud1_OG0003447	853
az2_OG0006736	140
azot_OG0000210_OG0	0
azot_OG0000210_OG1	1
b_OG0009189	6499
B-H1_OG0000267_OG0	767
B-H1_OG0000267_OG1	377
B4_OG0009202	4501
B52_OG0001376_OG0	4231
b6_OG0007653	550
B9d1_OG0005246	315
B9d2_OG0005830	44
bab1_OG0011327	59
bab1_OG0011328	67
bab2_OG0011326	2154
babo_OG0006628	1354
babos_OG0007027	2271
Bacc_OG0008947	12908
Bace_OG0000801_OG0	3
baf_OG0003792	953
bai_OG0005189	1850
Balat_OG0007229	2
Baldspot_OG0010721	2117
ball_OG0001092_OG1	124
bam_OG0005170	2
bap_OG0001358_OG0	0
Bap111_OG0007677	1224
Bap170_OG0000903_OG0	1186
Bap55_OG0005900	489
Bap60_OG0008560	1273
IMPPP_OG0000305_OG1	13738
barc_OG0010291	605
bark_OG0008784	3122
barr_OG0000425_OG0	374
baz_OG0008596	4458
bb8_OG0005496	2
bbc_OG0007266	3430
CG18067_OG0007098	46756
bbg_OG0010871	564
bbg_OG0010872	1405
BBIP1_OG0004876	278
BBS1_OG0010413	132
BBS4_OG0002785_OG0	466
BBS5_OG0002086	223
BBS8_OG0008755	282
BBS9_OG0006919	696
bbx_OG0008688	8305
bc10_OG0010387_OG0	1312
BCAS2_OG0005540	319
bcd_OG0002111_OG0	13
bchs_OG0003722	567
BCL7-like_OG0007566	214
bcn92_OG0007793	284
Bdbt_OG0004400	220
bdg_OG0006805	2598
bdl_OG0003385	3357
Bdp1_OG0009215	621
be_OG0000785	1697
BEAF-32_OG0006164	991
beag_OG0004860	608
beat-Ia_OG0011784	23
beat-Ib_OG0009146	17
beat-Ic_OG0001866_OG0	15
beat-IIa_OG0005482	65
beat-IIb_OG0005481	109
beat-IIIa_OG0009463	100
beat-IIIb_OG0009460	88
beat-IIIc_OG0003687	229
beat-IV_OG0005508	205
beat-Va_OG0005024	3
beat-Vb_OG0005021	9
beat-Vc_OG0001062_OG0	6
beat-VII_OG0011542	64
beat-VII_OG0011544	39
beg_OG0004008	252
bel_OG0001048	5900
Bem46_OG0008920	280
ben_OG0000514_OG0	2081
Best1_OG0002590_OG0	4807
Best2_OG0010251	4510
Best3_OG0009963	0
Best4_OG0000558_OG0	0
Bet1_OG0003845_OG0	488
Bet3_OG0004072	364
beta-PheRS_OG0005298	680
beta-Spec_OG0007697	48701
beta'COP_OG0009212	2572
beta3GalTII_OG0012738	301
beta4GalNAcTA_OG0006521	473
beta4GalNAcTB_OG0002610	362
beta4GalT7_OG0005195	275
betaCOP_OG0008653	3739
betaggt-I_OG0008962	738
betaGlu_OG0002667	247
CG32396_OG0011696	3
Bgb_OG0011276	385
bgcn_OG0001647	155
bgm_OG0009412	2354
BHD_OG0010421	365
bi_OG0003201	778
bi_OG0012904	42
BI-1_OG0004087	3529
bib_OG0001843_OG0	3
BicC_OG0009143	144
BicD_OG0009474	2757
CG11873_OG0005086	1470
bif_OG0003277	1207
bif_OG0012761	261
BigH1_OG0001085_OG0	57
bigmax_OG0005365	513
Bili_OG0002506_OG0	137
bin_OG0010286	1
Bin1_OG0005423	143
bin3_OG0007310	3097
bip1_OG0010560	196
Bka_OG0009250	206
blanks_OG0011885_OG0	11
Blimp-1_OG0010196	3540
Blm_OG0002608	115
Blos1_OG0006148	296
Blos2_OG0010078	148
Blos3_OG0009918	114
Blos4_OG0010933	114
blot_OG0010924	8906
blow_OG0006726	448
blp_OG0005216	781
blw_OG0006982	113949
bma_OG0010967	30
Bmcp_OG0010022	335
bmm_OG0010858	4694
bnb_OG0001206_OG1	5742
CG5059_OG0012191	2517
bnk_OG0005787	0
bnl_OG0004512	80
boca_OG0006727	664
bocks_OG0002575_OG0	1298
BOD1_OG0005544	1785
boi_OG0007601	335
boi_OG0007603	195
boil_OG0012322	7
bol_OG0011238	4776
boly_OG0007153	0
BomBc1_OG0001623	3201
BomBc2_OG0000769_OG0	7573
BomBc3_OG0004769	1719
BomT3_OG0011469	5692
bon_OG0004934	1861
bond_OG0004726	1021
bonsai_OG0007008	715
Boot_OG0006400	11
bor_OG0004967	585
bora_OG0003911	5
BORCS5_OG0008208	669
BORCS6_OG0011365	214
BORCS7_OG0007103	86
borr_OG0009292	15
boss_OG0005676	367
botv_OG0006642	887
bou_OG0007819	451
bowl_OG0008785	461
BoYb_OG0000400_OG0	7
br_OG0007659	39
br_OG0011928	7
Br140_OG0001629	1457
brat_OG0001919	318
Brca2_OG0000883	228
Brd_OG0010852	0
CG7154_OG0009310	973
Brd8_OG0002488	364
Bre1_OG0010209	1202
Brf_OG0005483	398
Brf_OG0005485	121
brk_OG0007975	782
brm_OG0009999	2841
Brms1_OG0008442	1015
Bro_OG0011272	0
brp_OG0000499_OG1	1184
l(3)72Ab_OG0009997	2184
bru1_OG0009737	44
bru1_OG0009738	405
bru2_OG0009740	1046
bru2_OG0011823	20
bru2_OG0012161	175
bru3_OG0010907	195
bru3_OG0011909	12
Bruce_OG0004896	10337
brun_OG0003663	2074
brv1_OG0000706_OG0	0
brv2_OG0010919	0
brv3_OG0011666	1
BRWD3_OG0005288	3292
brwl_OG0009277	1335
bs_OG0003002	820
bs_OG0006897	258
bsf_OG0001906_OG0	3597
Bsg_OG0009780	6717
Bsg25D_OG0003412_OG0	2283
bsh_OG0009110	1
bsk_OG0012344	1658
bt_OG0000537_OG1	5633
BTBD9_OG0000546_OG0	2586
BtbVII_OG0011887	3816
btd_OG0007557	110
Btk29A_OG0001838	1085
Btk29A_OG0011763	34
btl_OG0002041	558
btn_OG0004719	7
Btnd_OG0008611	8
btsz_OG0001035_OG1	1983
btsz_OG0004581	3
btv_OG0003692	605
btv_OG0009487	1174
btz_OG0005342	2126
Bub1_OG0001806_OG0	875
Bub3_OG0005120	395
BubR1_OG0000657_OG0	65
Buffy_OG0006561	190
bug_OG0006803	547
Bug22_OG0009372	637
BuGZ_OG0008876	2127
CG8270_OG0010257	494
bun_OG0000556	3951
bun_OG0009749	3261
bur_OG0003683_OG0	2056
Burs_OG0001045_OG0	0
bves_OG0007497	357
bves_OG0007499	299
bw_OG0006000	10
bwa_OG0009122	464
bwa_OG0012525	464
Bx_OG0008666	5
Bx_OG0008667	560
Bx42_OG0007682	1882
by_OG0005550	10784
byn_OG0010803	2
bys_OG0007950	715
c-cup_OG0012143	0
c(3)G_OG0001464_OG0	5
c11.1_OG0007569	5399
c12.1_OG0007568	552
c12.2_OG0007567	5115
C15_OG0002126_OG0	25
C1GalTA_OG0009799	749
C3G_OG0007801	9059
C901_OG0008027	6
ca_OG0005700	5791
Ca-alpha1D_OG0009140	14528
Ca-alpha1T_OG0003323	848
Ca-beta_OG0009681	3879
Ca-Ma2d_OG0009139	4020
CaBP1_OG0008860	1843
cac_OG0000605_OG0	323
cact_OG0009392	14629
cactin_OG0003129	676
cad_OG0009437	23
Cad74A_OG0010922	105
Cad86C_OG0002368	2224
Cad87A_OG0001088_OG0	642
Cad89D_OG0001058_OG0	13
Cad96Ca_OG0011497	1811
Cad96Cb_OG0005172	11
Cad99C_OG0005704	2027
CadN_OG0000277_OG1	63
Caf1-105_OG0002830	78
Caf1-180_OG0007408	95
Caf1-55_OG0001036	859
cag_OG0001595_OG0	350
CAH1_OG0009192	2182
CAH13_OG0002843	0
CAH14_OG0002807	0
CAH15_OG0006256	0
CAH16_OG0000498_OG1	3
CAH2_OG0001000_OG0	2405
CAH3_OG0003177	931
CAH5_OG0005796	2155
CAH7_OG0000840	2545
CAH8_OG0004748	0
CAH9_OG0005622	244
CAHbeta_OG0002334	77
cal1_OG0002556_OG0	404
CalpA_OG0003035	5344
CalpB_OG0010971	3007
CalpC_OG0008186	358
Calr_OG0005564	14465
Cals_OG0013279_OG0	2697
Calx_OG0002139_OG0	5
Calx_OG0004417	5399
Calx_OG0004418	3804
calypso_OG0006121	417
Cam_OG0012053	10382
CaMKI_OG0012767	2287
CaMKII_OG0013280	7253
Camp_OG0005907	521
Camta_OG0006364	1350
Camta_OG0006365	213
can_OG0004061_OG0	3
CanA1_OG0005778	1979
CanB_OG0000231_OG0	312
CanB_OG0000231_OG1	2705
Cand1_OG0009382	2147
CAP_OG0000587_OG0	22049
CAP_OG0012405	14
Cap-D2_OG0005121	300
Cap-D3_OG0009448	372
Cap-G_OG0002924	856
Cap-H2_OG0004906	786
Capa_OG0005712	0
Caper_OG0009347	7252
Capr_OG0010138	2280
caps_OG0010156	3012
caps_OG0010157	2056
capt_OG0009025	9078
capu_OG0000612_OG0	646
car_OG0007437	455
CARPA_OG0007960	37
CARPB_OG0007554	44
CarT_OG0009432	89
cas_OG0004236	0
casp_OG0006502	1415
cass_OG0009476	3226
Cat_OG0003869	6835
cathD_OG0002862	10854
cato_OG0006491	0
Catsup_OG0009538	1174
caup_OG0009938	250
cav_OG0000654	101
caz_OG0003243_OG0	1626
cbc_OG0007265	388
Cbl_OG0002051_OG0	5222
CBP_OG0001721	46
CBP_OG0007971	47
Cbp20_OG0005066	267
Cbp53E_OG0006447	1708
Cbp80_OG0007913	800
Cbp80_OG0007915	833
Cbs_OG0003124	363
cbs_OG0007263	519
cbt_OG0008760	3917
Cby_OG0004789	64
Cc2d2a_OG0002702	187
CCAP_OG0011467	7
CCAP-R_OG0000870	15
ccb_OG0012089	0
CCDC151_OG0011900	87
CCDC53_OG0009785	113
Ccdc58_OG0010399	159
Ccdc85_OG0008917	549
CCHa1_OG0004530	208
CCHa1-R_OG0006065	99
CCHa2_OG0002186_OG0	687
CCHa2-R_OG0005836	43
Cchl_OG0004776	7314
CCKLR-17D1_OG0003334	36
CCKLR-17D1_OG0008675	177
CCKLR-17D1_OG0011744	23
CCKLR-17D3_OG0008678	286
Ccm3_OG0005250	2194
Ccn_OG0010106	358
Ccn_OG0010107	340
Ccn_OG0012179	174
Ccp84Ab_OG0000178_OG0	0
Ccp84Ac_OG0001349_OG0	8
Ccp84Ae_OG0002110_OG0	1
Ccp84Af_OG0000109_OG0	0
Ccp84Af_OG0000109_OG1	0
Ccp84Af_OG0000109_OG2	0
Ccp84Ag_OG0001348_OG0	1
Ccs_OG0006299	482
CCT1_OG0002281_OG0	1648
CCT2_OG0003145	1654
CCT3_OG0004995	2518
CCT4_OG0000979	1790
CCT5_OG0006600	1679
CCT6_OG0008508	1994
CCT7_OG0004839	740
CCT7_OG0004841	328
CCT8_OG0007117	2885
Ccz1_OG0010481	460
cd_OG0004708	5
CD98hc_OG0001357_OG0	5731
Cda4_OG0008701	45
Cda5_OG0008721	2163
Cda9_OG0002707	2
CDase_OG0005749	6208
cdc14_OG0009306	3859
Cdc16_OG0005493	348
Cdc23_OG0009421	393
Cdc27_OG0010426	1353
Cdc2rk_OG0006290	104
Cdc37_OG0011041	1602
Cdc42_OG0008268	1133
Cdc45_OG0007388	379
Cdc5_OG0011371	1405
CDC50_OG0008483	2116
Cdc6_OG0002054	43
Cdc7_OG0007729	2867
Cdep_OG0002087	1961
Cdep_OG0004159	1866
CdGAPr_OG0009111	2795
cdi_OG0000729	3839
cDIP_OG0004394	965
Cdk1_OG0000555_OG0	10
Cdk12_OG0009875	889
Cdk2_OG0002391	140
CDK2AP1_OG0008015	730
Cdk4_OG0006632	500
Cdk5_OG0002993	755
Cdk5alpha_OG0009389	840
Cdk7_OG0001724	375
Cdk8_OG0010977	117
Cdk9_OG0007009	310
Cdlc2_OG0000234_OG1	1754
cdm_OG0002482	1634
Cds_OG0010549	1650
Ced-12_OG0009727	707
ced-6_OG0006366	8892
CenB1A_OG0004675	1750
CenG1A_OG0003595_OG0	6198
CenG1A_OG0009182	70
Cenp-C_OG0002322	970
Cep135_OG0009952	415
Cep135_OG0009954	275
cep290_OG0004127	302
Cep89_OG0006812	6
Cep97_OG0008778	640
cer_OG0012078	495
Cerk_OG0004182	3042
cert_OG0011161	1768
Cf2_OG0008971	3042
Cfp1_OG0007571	568
CG5789_OG0004615	905
cg_OG0006533	4328
CG10000_OG0005395	2
CG10005_OG0004963	5
CG10011_OG0005399	1181
CG10013_OG0002410_OG0	0
CG10019_OG0008786	68
CG10026_OG0009081	569
CG10029_OG0004344	0
CG10031_OG0008792	3586
CG10035_OG0004420	60
CG10038_OG0001436_OG0	389
CG10041_OG0012259_OG0	0
CG10051_OG0007036	2
CG10053_OG0004336	360
CG10055_OG0004329	882
CG10062_OG0007038	738
CG10063_OG0010284	2
CG10064_OG0010282	100
CG10068_OG0004321	677
CG10073_OG0000065_OG2	6
CG10075_OG0010279	1983
CG10077_OG0010277	22771
CG10082_OG0005964	5548
CG10086_OG0001355	0
CG10089_OG0010567	636
CG10098_OG0004320	840
CG10104_OG0006132	0
CG10116_OG0010569	29
CG10126_OG0005023	1722
CG10132_OG0009091	3316
CG10137_OG0009093	1110
CG10139_OG0006151	423
CG10140_OG0010573	34
CG10147_OG0010256	148
CG10151_OG0006160	96
CG10154_OG0010575	7
CG10163_OG0010252	4
CG10164_OG0001489	0
CG10165_OG0011781	118
CG10171_OG0010163	774
CG10175_OG0005507	6746
CG10177_OG0001079_OG0	1
CG10184_OG0005509	1301
CG10185_OG0005203	811
CG10189_OG0009087	185
CG10194_OG0009085	140
CG10195_OG0003572	381
CG10205_OG0006168	3522
CG10208_OG0005527	170
CG10209_OG0006169	488
CG10211_OG0009505	3393
CG10222_OG0010165	77
CG10226_OG0010249	3496
CG10237_OG0003462	66973
CG1024_OG0004294	240
CG10252_OG0011517	0
CG10254_OG0002565	2648
CG10257_OG0006606	299
CG10264_OG0005208	14
CG10265_OG0006935	32
CG10274_OG0003940	1133
CG10280_OG0004257	6
CG10283_OG0001907_OG0	1090
CG10286_OG0004292	1092
CG10298_OG0004288	0
CG10300_OG0005516	0
CG10301_OG0005515	0
CG10307_OG0005957	3962
CG10311_OG0004972	2775
CG10317_OG0004974	0
CG10321_OG0005965	2187
CG10324_OG0004994	304
CG10332_OG0005992	1
CG10333_OG0009507	1801
CG10336_OG0009516	108
CG10337_OG0009096	134
CG10338_OG0009517	490
CG10339_OG0006873	2962
CG10340_OG0001059_OG0	1935
CG10341_OG0009518	246
CG10343_OG0009520	234
CG10344_OG0007020	29
CG10345_OG0002430_OG0	31806
CG10347_OG0000607_OG0	142
CG10348_OG0003704	822
CG10352_OG0008207	8
CG10353_OG0008206	2262
CG10357_OG0010470	6
CG10359_OG0010469	2437
CG10361_OG0010014	216
CG10362_OG0008202	447
CG10365_OG0005518	3279
CG10366_OG0009102	1269
CG10375_OG0005526	748
CG10376_OG0009519	956
CG10383_OG0001909	5393
CG10384_OG0007018	18
CG10405_OG0004983	63
CG10407_OG0005207	43
CG10413_OG0003703_OG0	434
CG10417_OG0013094	1150
CG10418_OG0010832	119
CG10425_OG0002500	520
CG10428_OG0001263_OG0	246
CG10431_OG0001914	122
CG10433_OG0006904	3593
CG10435_OG0002296_OG0	541
CG10444_OG0007082	614
CG10445_OG0001356	208
CG10459_OG0001605_OG0	1
CG10462_OG0009105	826
CG10463_OG0009108	341
CG10466_OG0012145	117
CG10467_OG0010233	275
CG10469_OG0010232	60
CG10470_OG0009541	462
CG10472_OG0000811_OG0	178
CG10479_OG0010225	1099
CG10481_OG0009114	0
CG10483_OG0010221	865
CG10486_OG0010219	0
CG10492_OG0009544	1149
CG10494_OG0006908	216
CG10495_OG0009546	91
CG10505_OG0006927	356
CG10508_OG0010314	726
CG10510_OG0003948	2
CG10513_OG0005163	831
CG10514_OG0005162	205
CG10516_OG0009998	213
CG10527_OG0002810_OG0	15353
CG10543_OG0006262	4769
CG10550_OG0000747	14860
CG10555_OG0008527	517
CG10561_OG0009552	2132
CG10565_OG0010321	4512
CG10576_OG0010200	3395
CG10581_OG0010326	22
CG10584_OG0010328	761
CG10587_OG0000094_OG0	0
CG10587_OG0000094_OG1	0
CG10587_OG0000094_OG2	1
CG10589_OG0003950	0
CG10591_OG0010195	3
CG10597_OG0003317	1
CG10598_OG0011740	0
CG10600_OG0009530	3295
CG10602_OG0009532	3242
CG10616_OG0010838	892
CG10621_OG0001911	106
CG10623_OG0001912	1225
CG10628_OG0009107	395
CG10631_OG0001241	2234
CG10646_OG0009949	233
CG10654_OG0009947	123
CG10657_OG0009951	836
CG10660_OG0010840	320
CG10663_OG0010839	1492
CG10669_OG0005156	188
CG10674_OG0010603	821
CG10680_OG0003577	9027
CG10681_OG0009950	359
CG10700_OG0011812	0
CG10702_OG0009548	1144
CG10710_OG0010908	578
CG10713_OG0010576	103
CG10725_OG0010574	0
CG10730_OG0000951	105
CG10731_OG0006517	165
CG10737_OG0006638	53138
CG10738_OG0010568	56
CG1074_OG0007339	335
CG10747_OG0009127	693
CG10748_OG0011855_OG0	0
CG10749_OG0003913_OG0	0
CG10750_OG0009561	1
CG10752_OG0010150_OG0	0
CG10761_OG0008304	0
CG1077_OG0004263	1
CG10793_OG0003237	3
CG10795_OG0006915	272
CG10799_OG0003081	157
CG10801_OG0012112	5
CG10802_OG0008133	669
CG10803_OG0008134	418
CG10804_OG0008132	422
CG10809_OG0010976	327
CG10814_OG0007257	0
CG10822_OG0007072	0
CG10839_OG0009144	0
CG10841_OG0002198_OG0	3
CG10853_OG0003980_OG0	0
CG10859_OG0009209	0
CG10862_OG0002017_OG1	4954
CG10863_OG0010486	4881
CG10863_OG0012194_OG0	0
CG10864_OG0005043	358
CG10866_OG0010485	349
CG10874_OG0003457	817
CG10877_OG0002385_OG0	94
CG10887_OG0002183_OG0	1
CG10898_OG0002547	284
CG1090_OG0003105_OG0	672
CG10903_OG0002293_OG0	387
CG10904_OG0011634	522
CG10907_OG0001984_OG0	261
CG10909_OG0005022	0
CG10910_OG0006092	8
CG10911_OG0006095	10
CG10912_OG0000471	20
CG10914_OG0006109	345
CG10919_OG0001352	17
CG1092_OG0001161_OG0	312
CG10920_OG0007959	4
CG10927_OG0006710	69
CG10931_OG0006071	1
CG10932_OG0007954	3459
CG10934_OG0002756_OG0	13
CG10939_OG0005908	3857
CG10947_OG0009415	4660
CG10948_OG0009927	1036
CG10949_OG0009416	177
CG10950_OG0012279	0
CG10958_OG0001743	192
CG10959_OG0008299	127
CG10962_OG0007748	30
CG10970_OG0003173	6
CG10973_OG0012539	392
CG10979_OG0004244	953
CG10984_OG0009934	372
CG10996_OG0008249	0
CG11000_OG0004245	14
CG11007_OG0003037	336
CG11018_OG0007064	0
CG11029_OG0001270	1156
CG1103_OG0003103_OG0	222
CG11030_OG0003728	310
CG11034_OG0001268	884
CG11035_OG0002292_OG0	720
CG11041_OG0001654	128
CG11044_OG0007073	3117
CG1105_OG0004314	3717
CG11050_OG0009604	4841
CG11060_OG0006765	4
CG11068_OG0011716	16
CG11069_OG0004655	303
CG11076_OG0001759	569
CG11077_OG0000549_OG0	159
CG11085_OG0008456	0
CG11089_OG0004653	233
CG11095_OG0003249	638
CG11099_OG0007074	1160
CG11103_OG0003250	160
CG11106_OG0012330	0
CG11109_OG0001964	779
CG11110_OG0006619	491
CG11123_OG0006752	440
CG11125_OG0006747	542
CG11127_OG0006744	479
CG1113_OG0004171	51
CG11131_OG0001957_OG0	0
CG11134_OG0003251	151
CG11141_OG0006745	594
CG11145_OG0006754	0
CG11147_OG0003729	24300
CG11149_OG0003730	0
CG11151_OG0008256	4560
CG11159_OG0006283	0
CG1116_OG0004164	957
CG11162_OG0008263	0
CG11168_OG0004657	1952
CG11170_OG0006462	117
CG11178_OG0003327	436
CG11180_OG0006625	699
CG11191_OG0007189	1586
CG11192_OG0007095	0
CG11200_OG0007088	12273
CG11211_OG0012938	927
CG11226_OG0012166_OG0	0
CG11227_OG0007505	0
CG1124_OG0002090	2798
CG11241_OG0003815_OG0	325
CG11247_OG0009861	298
CG11248_OG0003830_OG0	207
CG11249_OG0009864	1
CG11251_OG0001998	0
CG11257_OG0007039	378
CG11263_OG0001789	31
CG11267_OG0011856	631
CG11269_OG0006458	0
CG11275_OG0002906	1184
CG11279_OG0003924_OG0	230
CG11286_OG0004361	0
CG1129_OG0002085	610
CG11291_OG0003029	9
CG11294_OG0007761	3
CG11298_OG0007031	1
CG11309_OG0010303	1525
CG11317_OG0012026	297
CG11318_OG0000756	8
CG11319_OG0009603	870
CG11327_OG0009628	10
CG11333_OG0002657_OG0	1
CG11334_OG0005804	2945
CG11342_OG0011920	53
CG11345_OG0011138	0
CG11349_OG0011131	0
CG11353_OG0011127	30
CG11356_OG0008477	15
CG11357_OG0011126	446
CG1136_OG0010499	3147
CG11367_OG0000806_OG0	112
CG11369_OG0011699	0
CG1137_OG0004303	1
CG11370_OG0003817_OG0	75
CG11377_OG0008723	597
CG11378_OG0007395	1938
CG11379_OG0007397	0
CG11380_OG0007400	27
CG11381_OG0007402	8
CG11382_OG0007404	377
CG11384_OG0007396	0
CG1139_OG0004077	15
CG11391_OG0001026_OG0	120
CG11396_OG0010345	362
CG11398_OG0007405	140
CG11403_OG0007406	153
CG11404_OG0012169	0
CG11406_OG0006889	2
CG11409_OG0007766	182
CG11413_OG0011575	93
CG11414_OG0006019	3803
CG11417_OG0007590	470
CG1142_OG0012974	371
CG11425_OG0009823	1168
CG11426_OG0009824	683
CG1143_OG0011104	5004
CG11436_OG0003200	160
CG11437_OG0009825	65
CG11438_OG0009826	560
CG11447_OG0004515	281
CG11449_OG0000981_OG1	0
CG11453_OG0001027_OG0	226
CG11454_OG0001792	200
CG11456_OG0003951	468
CG11459_OG0000135_OG1	102
CG1146_OG0011093	20785
CG11470_OG0000857	0
CG11474_OG0005934	1003
CG11475_OG0005935	32
CG11498_OG0001515	32
CG11504_OG0002630	580
CG11523_OG0009832	281
CG11529_OG0010828	280
CG11537_OG0010640	1645
CG11550_OG0002660	908
CG11560_OG0010817	358
CG11562_OG0008742	233
CG11563_OG0002662	196
CG11566_OG0007496	2
CG11570_OG0004027	0
CG11581_OG0008240	0
CG11583_OG0010538	601
CG11584_OG0008239	0
CG11585_OG0012335	0
CG11586_OG0010534	325
CG11590_OG0001741	325
CG11593_OG0010497	526
CG11594_OG0010492	717
CG11596_OG0007629	432
CG11601_OG0008739	485
CG11608_OG0000142_OG0	9
CG1161_OG0004180	2176
CG11617_OG0008731	1023
CG11619_OG0003864_OG0	8
CG11626_OG0011450	10
CG11629_OG0003739	0
CG11630_OG0009580	3
CG11634_OG0009583	0
CG11635_OG0007156	11
CG11638_OG0007387	313
CG11655_OG0001745_OG0	865
CG11656_OG0005013	2
CG11658_OG0010025	2590
CG11663_OG0012087	0
CG11664_OG0011395	0
CG11666_OG0012316	0
CG11668_OG0002452	389
CG11670_OG0005008	64
CG11672_OG0004805	0
CG11674_OG0008231	15
CG11679_OG0008511	236
CG11686_OG0002448_OG0	1380
CG11693_OG0004810	1
CG11694_OG0000225_OG0	0
CG11694_OG0000225_OG1	0
CG11695_OG0007879	528
CG11696_OG0007880	486
CG11698_OG0002319_OG0	0
CG11699_OG0007882	1210
CG11703_OG0002165_OG0	0
CG11710_OG0001691_OG0	407
CG1172_OG0004189	597
CG11722_OG0001391	498
CG11723_OG0003571	364
CG11726_OG0010048	0
CG11737_OG0001419_OG0	3077
CG11741_OG0001420_OG0	3
CG11752_OG0007995	2314
CG11755_OG0000851	160
CG11756_OG0007997	1
CG11760_OG0004826	429
CG11768_OG0004832	440
CG11771_OG0005200	1611
CG11777_OG0006309	67
CG11779_OG0004481	1783
CG11786_OG0012799	1
CG11788_OG0007083	63
CG11790_OG0005187	1402
CG11791_OG0012008	2759
CG11807_OG0003009_OG0	870
CG11808_OG0006841	195
CG11811_OG0004058	232
CG11816_OG0008636	0
CG11835_OG0000264_OG0	5970
CG11835_OG0000264_OG1	4905
CG11837_OG0005082	222
CG11841_OG0005083	6022
CG11842_OG0000856_OG1	438
CG11843_OG0011490	1713
CG11852_OG0002502_OG0	56
CG11854_OG0005171	319
CG11857_OG0005167	1123
CG11858_OG0005166	273
CG11878_OG0000055_OG0	0
CG11878_OG0000055_OG1	59
CG11878_OG0000055_OG2	261
CG11882_OG0005094	308
CG11883_OG0006313	3596
CG11885_OG0003355	199
CG11892_OG0005161	494
CG11893_OG0000039_OG2	501
CG11899_OG0005100	518
CG11902_OG0005155	237
CG11906_OG0001618	518
CG11911_OG0008747	6
CG11912_OG0008746	2
CG11920_OG0005183	276
CG11927_OG0003556	556
CG11929_OG0011773	0
CG11961_OG0001155_OG0	1417
CG11964_OG0004848	317
CG11970_OG0004849	1459
CG11975_OG0004850	1022
CG11977_OG0012457_OG0	2
CG11980_OG0002337	297
CG11983_OG0004852	58
CG11986_OG0004855	109
CG11997_OG0004862	0
CG11999_OG0004179	608
CG12003_OG0004112	0
CG12004_OG0011286	2940
CG12009_OG0010662	0
CG12010_OG0010671	72
CG12011_OG0011025	1
CG12012_OG0010672	761
CG12016_OG0010666	785
CG12017_OG0010661	23
CG12020_OG0011042	0
CG12024_OG0011050	1172
CG12025_OG0011053	1194
CG12035_OG0011029	0
CG12038_OG0011331	181
CG12054_OG0000497	2324
CG12056_OG0003138	695
CG12057_OG0003139	4
CG12061_OG0000938_OG0	0
CG12065_OG0007412	3570
CG12069_OG0001519	0
CG12071_OG0011553	151
CG12071_OG0013484	148
CG12075_OG0007754	3122
CG1208_OG0004248	1510
CG12081_OG0007411	965
CG12084_OG0011296	2912
CG12091_OG0011293	10619
CG12093_OG0011111	2040
CG12096_OG0008559	500
CG12099_OG0011289	9311
CG12104_OG0011284	114
CG12105_OG0004111	1943
CG12106_OG0007586	98
CG12107_OG0006719	254
CG12111_OG0007413	0
CG12112_OG0012598_OG0	119
CG12115_OG0007587	4
CG12116_OG0008625	433
CG12118_OG0007585	4194
CG12121_OG0007579	2904
CG12123_OG0003325	122
CG12128_OG0002879	504
CG12129_OG0002878	506
CG1213_OG0002105	931
CG12134_OG0006319	168
CG12147_OG0004192	0
CG12155_OG0003210	995
CG12159_OG0002860	339
CG12164_OG0006760	0
CG12170_OG0002098	1493
CG12171_OG0004222	283
CG12173_OG0004172	97
CG12177_OG0008262	1189
CG1218_OG0002103	271
CG12182_OG0011099	244
CG12194_OG0008975	574
CG12204_OG0001687	163
CG12206_OG0008131	38
CG12209_OG0002818	20
CG12213_OG0002418	1024
CG12219_OG0007713	745
CG12224_OG0000651_OG1	37
CG12231_OG0003119	0
CG12236_OG0008414	559
CG12237_OG0007424	574
CG12239_OG0001754	110
CG12241_OG0001396	562
CG12253_OG0011818	72
CG12256_OG0004947	24
CG12259_OG0005539	528
CG12268_OG0005336	478
CG1227_OG0004337	189
CG12278_OG0004413	1
CG12279_OG0004445	209
CG12288_OG0009457	60
CG12289_OG0010046	0
CG12290_OG0002618	1919
CG12299_OG0009634	244
CG12301_OG0001981	314
CG12307_OG0009694	0
CG1231_OG0011372	8
CG12316_OG0009955	701
CG12320_OG0005053	102
CG12321_OG0001064_OG0	488
CG12325_OG0002854	481
CG1233_OG0011370	1682
CG1234_OG0004335	827
CG12341_OG0002848	289
CG12343_OG0002853	527
CG12344_OG0002855	2549
CG12355_OG0012373	176
CG1236_OG0002100	361
CG12362_OG0000821_OG0	0
CG12374_OG0007223	88
CG12375_OG0009777	999
CG12379_OG0008514	50
CG12384_OG0006229	1387
CG1239_OG0004237	108
CG12395_OG0001736	0
CG12398_OG0008359	25
CG12402_OG0002224_OG0	43
CG12420_OG0002594_OG0	1
CG12426_OG0005340	0
CG12438_OG0003802	0
CG12439_OG0009296	0
CG12446_OG0001786_OG0	0
CG12448_OG0009145	0
CG1246_OG0011105	19
CG12464_OG0011955	0
CG12470_OG0007846	0
CG12479_OG0008243	0
CG12480_OG0008242	0
CG12481_OG0008237	0
CG12490_OG0000233_OG1	1
CG12496_OG0007599	2
CG12498_OG0008105	0
CG12499_OG0002285_OG0	718
CG12502_OG0011339	134
CG12507_OG0008176	12
CG12511_OG0009568	0
CG12516_OG0005410	0
CG12517_OG0009649	5
CG12520_OG0010149	31
CG12521_OG0012944	0
CG12531_OG0008272	181
CG12535_OG0008128	0
CG12539_OG0008363	0
CG12540_OG0008220	20
CG12541_OG0007825	360
CG12560_OG0012234	49
CG12567_OG0012740	1841
CG12576_OG0001784_OG0	6363
CG12581_OG0001679_OG0	5383
CG12589_OG0011424	0
CG12590_OG0011977	0
CG12594_OG0005596	91
CG12607_OG0011139	2
CG12609_OG0008677	110
CG12617_OG0003653	4
CG12620_OG0009462	0
CG12637_OG0008050	0
CG12643_OG0007518	67
CG1265_OG0010531	2211
CG12655_OG0000445_OG2	971
CG12659_OG0007410	158
CG12661_OG0007749	0
CG12662_OG0007747	1
CG12672_OG0007868	64
CG12674_OG0003570	0
CG12679_OG0001731_OG0	4
CG12680_OG0001718	2
CG12682_OG0012323	0
CG12691_OG0007931	0
CG12692_OG0000634_OG0	11
CG12693_OG0012106	4
CG12698_OG0008169	156
CG12699_OG0000230_OG1	0
CG12702_OG0001192	277
CG12708_OG0000271_OG0	68
CG12708_OG0000271_OG0.2	2
CG1271_OG0010635	730
CG12713_OG0003881_OG0	46
CG12716_OG0008438	1
CG12723_OG0008557	76
CG12728_OG0000928_OG0	337
CG12729_OG0011725	2
CG1273_OG0010536	9
CG12730_OG0007375	550
CG12744_OG0000893	4
CG12746_OG0004208	2778
CG1275_OG0011072	1359
CG12768_OG0001283_OG0	272
CG12769_OG0007187	231
CG12773_OG0003140	839
CG12782_OG0012281	0
CG12783_OG0000743_OG0	14
CG12784_OG0005236	0
CG12795_OG0008825	375
CG12811_OG0002240	866
CG12817_OG0002595_OG0	9
CG12818_OG0004897	154
CG12822_OG0001599	1634
CG12825_OG0001130_OG1	21
CG12826_OG0002951	2
CG12828_OG0011622	0
CG12831_OG0011623_OG0	0
CG12836_OG0002963_OG0	105
CG12848_OG0006045	344
CG12849_OG0011577	4
CG12851_OG0005862	334
CG12857_OG0006163	6
CG12860_OG0006154	0
CG12861_OG0006153	0
CG12862_OG0011585_OG0	0
CG12863_OG0011584	168
CG12866_OG0002772	1
CG12868_OG0001564	548
CG12869_OG0006145	61
CG12869_OG0006146	16
CG12877_OG0001472_OG0	739
CG1288_OG0001350	0
CG12880_OG0005345	24
CG12883_OG0001474	122
CG12885_OG0001477	902
CG12895_OG0006308	1038
CG12909_OG0002821	149
CG12910_OG0006305	173
CG12911_OG0006304	1
CG12914_OG0002819	0
CG12917_OG0002815	0
CG12920_OG0006291	2
CG12926_OG0006349	269
CG12929_OG0006357	67
CG12934_OG0006315	17
CG12935_OG0002846	136
CG12942_OG0001596_OG0	216
CG12945_OG0004570	1009
CG12947_OG0004568	58
CG12948_OG0004558	395
CG12963_OG0001641_OG0	0
CG12964_OG0002996_OG0	49
CG12970_OG0006808	9
CG12971_OG0010294	0
CG12974_OG0010307	49
CG12983_OG0010332	0
CG12984_OG0003949	1
CG12985_OG0000915	7
CG12986_OG0011685	0
CG1299_OG0000523_OG0	10256
CG12990_OG0007696	87
CG12991_OG0007703	2755
CG12992_OG0011688	11
CG12994_OG0007707	5
CG12995_OG0008599	0
CG12998_OG0011739	16
CG13000_OG0011738	0
CG13001_OG0008580	149
CG13002_OG0008577	2485
CG13003_OG0008572	6707
CG13004_OG0008570	188
CG13005_OG0008567	103
CG13008_OG0008305	8
CG13010_OG0003260	0
CG13012_OG0008317	461
CG13014_OG0008547	262
CG13016_OG0006536	306
CG13018_OG0006537	166
CG13021_OG0003241	2
CG13022_OG0010698	93
CG13023_OG0010699	0
CG13024_OG0010708	557
CG13026_OG0010716	1613
CG13028_OG0004010	0
CG13031_OG0012200	254
CG13032_OG0004014_OG0	11
CG13033_OG0010736	0
CG13038_OG0010761	3
CG13039_OG0010762	0
CG1304_OG0000265_OG0	1
CG1304_OG0000265_OG1	0
CG13040_OG0010763	0
CG13041_OG0000280_OG0	0
CG13041_OG0000280_OG0.2	3
CG13042_OG0010767	1
CG13043_OG0000281_OG0	0
CG13043_OG0000281_OG1	1
CG13044_OG0010768	0
CG13045_OG0000814	0
CG13046_OG0010771	0
CG13047_OG0010772	0
CG13048_OG0010773	0
CG13049_OG0010774	0
CG13051_OG0011898	0
CG13053_OG0010778	0
CG13054_OG0010779	0
CG13055_OG0010780	11
CG13056_OG0010757	3
CG13058_OG0004021	0
CG13059_OG0010764	0
CG13062_OG0010766	2
CG13064_OG0010775	0
CG13065_OG0010776	0
CG13066_OG0012201	0
CG13068_OG0002030_OG1	1
CG13069_OG0004022	0
CG1307_OG0004308	620
CG13070_OG0012202	0
CG13071_OG0011899	0
CG13073_OG0012731_OG0	1
CG13074_OG0010797	123
CG13075_OG0000216_OG0	12
CG13075_OG0000216_OG1	2
CG13077_OG0009097	62
CG13078_OG0003575_OG0	1
CG13081_OG0003574	0
CG13082_OG0009094	0
CG13083_OG0009084	0
CG13084_OG0009083	3
CG13085_OG0001922	64
CG13086_OG0003709	53
CG13088_OG0001266	123
CG1309_OG0010533	1983
CG13096_OG0003720	423
CG13097_OG0001923	445
CG13101_OG0009304	1006
CG13102_OG0009298	1
CG13108_OG0009295	31
CG13110_OG0011792	0
CG13113_OG0001247_OG0	0
CG13114_OG0009279	0
CG13116_OG0001878	1630
CG13123_OG0001877	64
CG13124_OG0003502	37753
CG13126_OG0003515	214
CG13127_OG0001844	0
CG13131_OG0000790_OG0	0
CG13133_OG0003525	2042
CG1314_OG0011674	1
CG13144_OG0009363	27
CG13148_OG0007214	97
CG13151_OG0006215	162
CG13154_OG0006206	0
CG13155_OG0006196	4
CG13157_OG0002779	0
CG1316_OG0000430_OG0	2161
CG13168_OG0006184	3
CG1317_OG0011084	8066
CG13170_OG0006182	0
CG13171_OG0006180	1
CG13177_OG0012831	3722
CG13185_OG0002928	1116
CG13186_OG0006594	3
CG13192_OG0006567	277
CG13193_OG0006565	2
CG13196_OG0006560	0
CG13197_OG0006563	634
CG13202_OG0001123_OG0	79
CG13203_OG0006235	411
CG13204_OG0006233	826
CG13215_OG0002793_OG0	51
CG13216_OG0001568_OG0	0
CG13218_OG0002791_OG0	0
CG13220_OG0001573_OG0	1711
CG13223_OG0001571_OG0	0
CG13226_OG0002794_OG0	10
CG13227_OG0006218_OG0	2
CG13228_OG0011587_OG0	0
CG13229_OG0002786_OG0	23
CG13229_OG0002787_OG0	1630
CG13231_OG0006217	0
CG13239_OG0009815	3
CG1324_OG0007509	0
CG13243_OG0009147	0
CG13247_OG0010378	8
CG13248_OG0010371	412
CG13250_OG0011870	15
CG13251_OG0010355	197
CG13252_OG0003952	861
CG13258_OG0009399	0
CG13272_OG0008882	7
CG13280_OG0008881	0
CG13282_OG0008887	64
CG13285_OG0010583	32
CG13287_OG0010216	4
CG13288_OG0010220	4
CG13293_OG0003937	91
CG13295_OG0010231	684
CG13297_OG0010242	7
CG13299_OG0011864	0
CG13300_OG0003943	68
CG13305_OG0011196	1
CG13306_OG0011204	1015
CG13308_OG0004102	0
CG13309_OG0011211	1
CG13310_OG0011207	5
CG13312_OG0011210	1
CG13313_OG0004105_OG0	55
CG13314_OG0011224	21
CG13315_OG0011237	183
CG13318_OG0004834	340
CG13319_OG0006667	192
CG13321_OG0006673	6
CG13326_OG0006545	0
CG13330_OG0007271	2
CG13331_OG0007273	383
CG13332_OG0007274	328
CG13334_OG0007281	17
CG13337_OG0011662	4
CG13339_OG0007296	233
CG13344_OG0007304	262
CG13358_OG0007351	4
CG13359_OG0012499	18
CG13360_OG0010145	1047
CG13361_OG0003189	4
CG13362_OG0007862	5
CG13364_OG0001174_OG0	7
CG13365_OG0007831	1047
CG13367_OG0003188_OG0	343
CG13369_OG0003181	756
CG13375_OG0007847	28
CG13377_OG0007849	829
CG13380_OG0010135	2
CG13384_OG0003473	1332
CG13385_OG0012520	1
CG13386_OG0003471	1
CG1339_OG0006721	2
CG13390_OG0003479	308
CG13392_OG0003476	107
CG13397_OG0003469	62
CG13398_OG0003468	255
CG13403_OG0008236	0
CG13404_OG0008224	149
CG13405_OG0011376	0
CG13407_OG0004768	2
CG13408_OG0004770	204
CG13409_OG0004775	207
CG13423_OG0007099	125
CG13426_OG0011654	5
CG13427_OG0003049	262
CG13428_OG0007100	68644
CG13430_OG0001658	271
CG13436_OG0006622	60
CG13437_OG0006285	251
CG13438_OG0006243	0
CG1344_OG0012226	252
CG13442_OG0006244	9
CG13443_OG0006248	0
CG13445_OG0003880	0
CG13449_OG0009980	47
CG13454_OG0003875_OG0	0
CG13455_OG0009966	0
CG13457_OG0001288	2
CG13458_OG0004037	1619
CG13460_OG0010841	5
CG13465_OG0000343_OG0	0
CG13471_OG0004048	0
CG13473_OG0010860	0
CG13474_OG0004049	0
CG13476_OG0012898	2
CG13481_OG0000339_OG0	5
CG13481_OG0000339_OG1	0
CG13484_OG0010886	243
CG13488_OG0001544_OG1	1
CG13492_OG0005946	11
CG13501_OG0005936	1
CG13502_OG0005931	290
CG13502_OG0012991	34
CG13506_OG0007028	8892
CG13510_OG0006998	106
CG13511_OG0006997	72
CG13516_OG0006995	275
CG13526_OG0006986	0
CG13527_OG0006984	0
CG13531_OG0006978	939
CG13532_OG0006975	130
CG13538_OG0005981	0
CG13539_OG0012044	0
CG1354_OG0007555	2075
CG13541_OG0012280	0
CG13544_OG0005976	0
CG13545_OG0012580	6
CG13551_OG0000540_OG1	429
CG13551_OG0012048	514
CG13557_OG0012477	4
CG13558_OG0001556	0
CG13559_OG0012047	6
CG13561_OG0011643	5
CG13562_OG0011631	1
CG13575_OG0006892	11
CG13577_OG0001150_OG0	0
CG13578_OG0006898	254
CG13579_OG0006013	11
CG1358_OG0006724	250
CG13581_OG0002746	1
CG13585_OG0011574	2429
CG13587_OG0006025	2
CG13594_OG0006033	34
CG13599_OG0005537	16
CG1360_OG0006725	98
CG13601_OG0005534	476
CG13603_OG0005332	1864
CG13605_OG0005319	803
CG13606_OG0005306	82
CG13607_OG0005318	465
CG13609_OG0012982	8
CG13613_OG0005278	1
CG13614_OG0002525_OG0	0
CG13615_OG0002524	0
CG13616_OG0005272	17
CG13618_OG0005267	45
CG13622_OG0005268	19
CG13623_OG0005265	628
CG13625_OG0004618	379
CG13627_OG0004629	12
CG13630_OG0004630	1002
CG13631_OG0004635	1641
CG13634_OG0004637	5
CG13641_OG0004650	69
CG13643_OG0002274	92
CG13653_OG0002504	1
CG13654_OG0005174	282
CG13663_OG0011496	231
CG13667_OG0004090_OG0	286
CG13670_OG0011168	13
CG13671_OG0004086_OG0	0
CG13675_OG0000560_OG2	1
CG13676_OG0003984	77
CG13678_OG0000129_OG3	0
CG1368_OG0008241	3
CG13685_OG0010463	103
CG13689_OG0008772	66
CG13690_OG0008752	61
CG13692_OG0008754	30
CG13698_OG0010125	1291
CG13699_OG0003907_OG0	0
CG13705_OG0010610	21
CG13707_OG0010613	254
CG13708_OG0010614	138
CG1371_OG0006292	1889
CG13711_OG0010618	0
CG13712_OG0010619	0
CG13713_OG0010620	1
CG13716_OG0010627	7
CG13720_OG0004084	0
CG13721_OG0012208	0
CG13722_OG0011130	299
CG13723_OG0010915	2
CG13724_OG0010917	0
CG13725_OG0010918	0
CG13727_OG0004055	0
CG13728_OG0010923	0
CG13731_OG0011910	4
CG13733_OG0010089	10
CG13738_OG0011907	5
CG13739_OG0002891	47
CG13743_OG0006405	228
CG13744_OG0006409	0
CG13747_OG0006408	0
CG13748_OG0006626	107
CG13751_OG0001660_OG0	268
CG13760_OG0007606	796
CG13766_OG0009602	222
CG13771_OG0009612	5
CG13775_OG0003750_OG0	64
CG13784_OG0000956_OG0	310
CG13786_OG0003631	0
CG13796_OG0001883_OG0	2651
CG13801_OG0000219_OG0	0
CG13801_OG0000219_OG1	3
CG13806_OG0011077	3
CG13807_OG0011075	184
CG13810_OG0011066	2
CG13813_OG0010189	15
CG13829_OG0011464	6
CG13833_OG0004687	6658
CG13837_OG0002276	3
CG13838_OG0011993	0
CG13841_OG0004694	836
CG13842_OG0004706	96
CG13847_OG0004737	4
CG13850_OG0004743	972
CG13855_OG0004744	51
CG13856_OG0004745	417
CG13857_OG0004746	1
CG13862_OG0004760	0
CG13868_OG0007089	35652
CG13868_OG0013578	7429
CG13869_OG0007075	3
CG1387_OG0008528	7
CG13870_OG0007093	314
CG13871_OG0003047	17
CG13872_OG0007071	1
CG13875_OG0011381	330
CG13876_OG0001334_OG0	142
CG13877_OG0011937	170
CG13884_OG0000403_OG0	0
CG13887_OG0011343	3443
CG13891_OG0002060	1
CG13893_OG0011360	1588
CG13894_OG0004129	113
CG13895_OG0004128	811
CG13901_OG0011344	165
CG13907_OG0011337	6444
CG13912_OG0011325	71
CG13917_OG0011285	6781
CG13919_OG0011274	89
CG13920_OG0011271	5441
CG13921_OG0011032	18
CG13924_OG0011054	105
CG13926_OG0011282	245
CG13928_OG0011279	1435
CG13930_OG0011024	13
CG13931_OG0004073	2
CG13933_OG0011036	1753
CG13937_OG0011056	4194
CG13949_OG0003375	65
CG13950_OG0003376	68
CG13954_OG0006374	248
CG13955_OG0002890_OG0	47
CG13962_OG0012240	3
CG13970_OG0009133_OG0	0
CG13972_OG0005361	6
CG13983_OG0002696	0
CG13991_OG0000661_OG1	0
CG13992_OG0002070_OG0	13
CG13994_OG0011942	454
CG13995_OG0000538_OG0	198
CG13999_OG0000662_OG0	178
CG14005_OG0001926	217
CG14006_OG0001927	0
CG14007_OG0009567	93
CG14011_OG0003731	0
CG14013_OG0003734	0
CG14014_OG0009443	0
CG14015_OG0009446	192
CG14017_OG0003733	0
CG14020_OG0003686	144
CG14022_OG0008831	3197
CG14024_OG0003410_OG0	82
CG14034_OG0008836	9
CG14036_OG0008842	1
CG14042_OG0001816	120
CG14043_OG0003425	555
CG14044_OG0008964	92
CG14050_OG0000684	7
CG14052_OG0007777	0
CG14053_OG0012099	0
[truncated: 9,910 more rows]
