# Supplementary material for: Evolution of chemosensory tissues and cells across ecologically diverse Drosophilids
Source: Nat Commun. 2024 Feb 5;15:1047. doi: 10.1038/s41467-023-44558-4 (PMC10844241; doi:10.1038/s41467-023-44558-4)
Supplement: Supplementary file 19 — Supplementary Data 16 [file 41467_2023_44558_MOESM19_ESM.txt]

DmelID.OG	FBgn	DmelID	Orthogroup	Dere_ortho_name	Dmel_ortho_name	Dsan_ortho_name	Dsec_ortho_name	Dsim_ortho_name	Dsuz_ortho_name
128up_OG0006588	FBgn0010339	128up	OG0006588	file_1_file_1_jg2169	file_1_file_1_jg10052	file_1_file_1_jg14862	file_1_file_1_jg13226	file_1_file_1_jg10535	file_1_file_1_jg16265
14-3-3epsilon_OG0002478	FBgn0020238	14-3-3epsilon	OG0002478	file_1_file_1_jg3811	file_1_file_1_jg2041	file_1_file_1_jg5688	file_1_file_1_jg9580	file_1_file_1_jg4129	file_1_file_1_jg6448
14-3-3zeta_OG0016120	FBgn0004907	14-3-3Î¶	OG0016120	NA	NA	NA	file_1_file_1_jg318	NA	NA
14-3-3zeta_OG0018289	FBgn0004907	14-3-3Î¶	OG0018289	NA	NA	NA	NA	file_1_file_1_jg4	NA
14-3-3epsilon_OG0001126_OG0	FBgn0020238	14-3-3Îµ	OG0001126_OG0	NA	NA	NA	NA	file_1_file_1_jg79	NA
14-3-3epsilon_OG0001126_OG0.2	FBgn0020238	14-3-3Îµ	OG0001126_OG0.2	NA	NA	NA	NA	file_1_file_1_jg80	NA
14-3-3epsilon_OG0001126_OG0.3	FBgn0020238	14-3-3Îµ	OG0001126_OG0.3	NA	NA	NA	NA	file_1_file_1_jg78	NA
14-3-3epsilon_OG0001126_OG1	FBgn0020238	14-3-3Îµ	OG0001126_OG1	file_1_file_1_jg9586	file_1_file_1_jg9794	file_1_file_1_jg12182	file_1_file_1_jg12974	file_1_file_1_jg10274	file_1_file_1_jg15799
14-3-3zeta_OG0018289	FBgn0004907	14-3-3ζ	OG0018289	NA	NA	NA	NA	file_1_file_1_jg3	NA
140up_OG0004534	FBgn0010340	140up	OG0004534	file_1_file_1_jg4025	file_1_file_1_jg1543	file_1_file_1_jg7418	file_1_file_1_jg10095	file_1_file_1_jg4630	file_1_file_1_jg10427
18w_OG0003044	FBgn0287775	18w	OG0003044	file_1_file_1_jg1058	file_1_file_1_jg11170	file_1_file_1_jg13935	file_1_file_1_jg14372	file_1_file_1_jg11681	file_1_file_1_jg4195
26-29-p_OG0010897	FBgn0250848	26-29-p	OG0010897	file_1_file_1_jg13827	file_1_file_1_jg13731	file_1_file_1_jg4170	file_1_file_1_jg7428	file_1_file_1_jg14270	file_1_file_1_jg11159
28SrRNA-Psi:CR40596_OG0018076	FBgn0085753	28SrRNA-Î¨:CR40596	OG0018076	NA	NA	file_1_file_1_jg10870	NA	NA	NA
2mit_OG0000576_OG0	FBgn0260793	2mit	OG0000576_OG0	file_1_file_1_jg4430	file_1_file_1_jg1430	file_1_file_1_jg7011	file_1_file_1_jg10209	file_1_file_1_jg4743	file_1_file_1_jg14078
2mit_OG0000576_OG1	FBgn0260793	2mit	OG0000576_OG1	NA	NA	NA	NA	NA	file_1_file_1_jg14079
2mit_OG0000576_OG2	FBgn0260793	2mit	OG0000576_OG2	NA	NA	file_1_file_1_jg7012	NA	NA	NA
2mit_OG0000576_OG3	FBgn0260793	2mit	OG0000576_OG3	file_1_file_1_jg4429	NA	NA	NA	NA	NA
2mit_OG0000576_OG4	FBgn0260793	2mit	OG0000576_OG4	NA	NA	NA	file_1_file_1_jg10208	NA	NA
2mit_OG0015106_OG0	FBgn0260793	2mit	OG0015106_OG0	NA	NA	file_1_file_1_jg10577	NA	NA	file_1_file_1_jg7178
4E-T_OG0012225_OG0	FBgn0052016	4E-T	OG0012225_OG0	file_1_file_1_jg11459	file_1_file_1_jg6567	file_1_file_1_jg12534	file_1_file_1_jg298	NA	file_1_file_1_jg6392
5-HT1A_OG0000678_OG0	FBgn0004168	5-HT1A	OG0000678_OG0	file_1_file_1_jg967	NA	file_1_file_1_jg14032	file_1_file_1_jg14272	file_1_file_1_jg11585	file_1_file_1_jg4662
5-HT1A_OG0006644	FBgn0004168	5-HT1A	OG0006644	file_1_file_1_jg968	file_1_file_1_jg11078	file_1_file_1_jg14030	file_1_file_1_jg14273	file_1_file_1_jg11586	file_1_file_1_jg4663
5-HT1A_OG0012066_OG0	FBgn0004168	5-HT1A	OG0012066_OG0	file_1_file_1_jg966	NA	file_1_file_1_jg14031	file_1_file_1_jg14271	file_1_file_1_jg11584	file_1_file_1_jg4661
5-HT1B_OG0006647	FBgn0263116	5-HT1B	OG0006647	file_1_file_1_jg961	file_1_file_1_jg11072	file_1_file_1_jg14037	file_1_file_1_jg14266	file_1_file_1_jg11578	file_1_file_1_jg4656
5-HT1B_OG0015042_OG0	FBgn0263116	5-HT1B	OG0015042_OG0	NA	file_1_file_1_jg11073	NA	file_1_file_1_jg14267	file_1_file_1_jg11579	NA
5-HT1B_OG0015674	FBgn0263116	5-HT1B	OG0015674	NA	NA	file_1_file_1_jg14036	NA	NA	file_1_file_1_jg4657
5-HT2A_OG0000287_OG0	FBgn0087012	5-HT2A	OG0000287_OG0	file_1_file_1_jg2998	file_1_file_1_jg317	file_1_file_1_jg5496	file_1_file_1_jg8737	file_1_file_1_jg3298	file_1_file_1_jg3547
5-HT2A_OG0000287_OG0.10	FBgn0087012	5-HT2A	OG0000287_OG0.10	NA	NA	NA	NA	NA	file_1_file_1_jg4135
5-HT2A_OG0000287_OG0.2	FBgn0087012	5-HT2A	OG0000287_OG0.2	NA	NA	file_1_file_1_jg5497	NA	NA	file_1_file_1_jg4152
5-HT2A_OG0000287_OG0.3	FBgn0087012	5-HT2A	OG0000287_OG0.3	NA	NA	NA	NA	NA	file_1_file_1_jg3448
5-HT2A_OG0000287_OG0.4	FBgn0087012	5-HT2A	OG0000287_OG0.4	NA	NA	NA	NA	NA	file_1_file_1_jg4153
5-HT2A_OG0000287_OG0.5	FBgn0087012	5-HT2A	OG0000287_OG0.5	NA	NA	NA	NA	NA	file_1_file_1_jg4126
5-HT2A_OG0000287_OG0.6	FBgn0087012	5-HT2A	OG0000287_OG0.6	NA	NA	NA	NA	NA	file_1_file_1_jg17073
5-HT2A_OG0000287_OG0.7	FBgn0087012	5-HT2A	OG0000287_OG0.7	NA	NA	NA	NA	NA	file_1_file_1_jg14737
5-HT2A_OG0000287_OG0.8	FBgn0087012	5-HT2A	OG0000287_OG0.8	NA	NA	NA	NA	NA	file_1_file_1_jg4127
5-HT2A_OG0000287_OG0.9	FBgn0087012	5-HT2A	OG0000287_OG0.9	NA	NA	NA	NA	NA	file_1_file_1_jg17072
5-HT2B_OG0011472	FBgn0261929	5-HT2B	OG0011472	file_1_file_1_jg5056	file_1_file_1_jg802	file_1_file_1_jg6356	file_1_file_1_jg10850	file_1_file_1_jg5378	file_1_file_1_jg5351
5-HT2B_OG0013735	FBgn0261929	5-HT2B	OG0013735	NA	NA	NA	NA	NA	file_1_file_1_jg5352
5-HT2B_OG0016588	FBgn0261929	5-HT2B	OG0016588	NA	NA	NA	file_1_file_1_jg10851	NA	NA
5-HT7_OG0005777	FBgn0004573	5-HT7	OG0005777	file_1_file_1_jg5269	file_1_file_1_jg3696	file_1_file_1_jg8961	file_1_file_1_jg12193	file_1_file_1_jg6707	file_1_file_1_jg5782
5-HT7_OG0014855_OG0	FBgn0004573	5-HT7	OG0014855_OG0	file_1_file_1_jg5266	NA	file_1_file_1_jg8966	file_1_file_1_jg12197	file_1_file_1_jg6711	NA
5-HT7_OG0017488	FBgn0004573	5-HT7	OG0017488	NA	file_1_file_1_jg3697	NA	NA	file_1_file_1_jg6708	NA
5-HT7_OG0018814	FBgn0004573	5-HT7	OG0018814	NA	NA	NA	NA	NA	file_1_file_1_jg5781
5PtaseI_OG0005188	FBgn0259178	5PtaseI	OG0005188	file_1_file_1_jg6034	file_1_file_1_jg2942	file_1_file_1_jg8633	file_1_file_1_jg11428	file_1_file_1_jg5944	file_1_file_1_jg1616
7B2_OG0004187	FBgn0041707	7B2	OG0004187	file_1_file_1_jg3077	file_1_file_1_jg393	file_1_file_1_jg5574	file_1_file_1_jg8820	file_1_file_1_jg3382	file_1_file_1_jg4043
a_OG0006460	FBgn0000008	a	OG0006460	file_1_file_1_jg1349	file_1_file_1_jg11466	file_1_file_1_jg13649	file_1_file_1_jg14674	file_1_file_1_jg11979	file_1_file_1_jg15222
a10_OG0010691	FBgn0011293	a10	OG0010691	file_1_file_1_jg14112	file_1_file_1_jg14115	file_1_file_1_jg4522	file_1_file_1_jg7809	file_1_file_1_jg14650	file_1_file_1_jg12137
a5_OG0009037	FBgn0011294	a5	OG0009037	file_1_file_1_jg8795	file_1_file_1_jg3979	file_1_file_1_jg9588	file_1_file_1_jg495	file_1_file_1_jg596	file_1_file_1_jg8662
a6_OG0007651	FBgn0023130	a6	OG0007651	file_1_file_1_jg11711	file_1_file_1_jg6780	file_1_file_1_jg248	file_1_file_1_jg3275	file_1_file_1_jg7089	file_1_file_1_jg703
a6_OG0018315	FBgn0023130	a6	OG0018315	NA	NA	NA	NA	NA	file_1_file_1_jg704
AANATL2_OG0003640	FBgn0031791	AANATL2	OG0003640	file_1_file_1_jg10484	file_1_file_1_jg4592	file_1_file_1_jg10353	file_1_file_1_jg1114	file_1_file_1_jg1221	file_1_file_1_jg7389
AANATL4_OG0000091_OG0	FBgn0034429	AANATL4	OG0000091_OG0	NA	file_1_file_1_jg11095	file_1_file_1_jg14011	file_1_file_1_jg14293	file_1_file_1_jg11604	file_1_file_1_jg15236
AANATL4_OG0000091_OG1	FBgn0034429	AANATL4	OG0000091_OG1	file_1_file_1_jg394	file_1_file_1_jg6174	file_1_file_1_jg13266	file_1_file_1_jg2690	file_1_file_1_jg2772	file_1_file_1_jg8394
AANATL4_OG0000091_OG1.2	FBgn0034429	AANATL4	OG0000091_OG1.2	file_1_file_1_jg393	NA	NA	NA	NA	file_1_file_1_jg8393
AANATL6_OG0001135_OG0	FBgn0034428	AANATL6	OG0001135_OG0	NA	file_1_file_1_jg11092	file_1_file_1_jg14012	file_1_file_1_jg14289	file_1_file_1_jg11601	file_1_file_1_jg15237
AANATL6_OG0001135_OG0.2	FBgn0034428	AANATL6	OG0001135_OG0.2	NA	file_1_file_1_jg11094	NA	file_1_file_1_jg14288	file_1_file_1_jg11603	NA
AANATL6_OG0001135_OG0.3	FBgn0034428	AANATL6	OG0001135_OG0.3	NA	NA	NA	file_1_file_1_jg14292	NA	NA
AANATL6_OG0001135_OG0.4	FBgn0034428	AANATL6	OG0001135_OG0.4	NA	NA	NA	file_1_file_1_jg14291	NA	NA
AANATL7_OG0007605	FBgn0040376	AANATL7	OG0007605	file_1_file_1_jg11846	file_1_file_1_jg6903	file_1_file_1_jg704	file_1_file_1_jg3410	file_1_file_1_jg7218	file_1_file_1_jg783
Aasdh_OG0001831	FBgn0027780	Aasdh	OG0001831	file_1_file_1_jg9688	file_1_file_1_jg4912	file_1_file_1_jg10611	file_1_file_1_jg1430	file_1_file_1_jg1537	file_1_file_1_jg9151
Aatf_OG0001947	FBgn0031851	Aatf	OG0001947	file_1_file_1_jg10557	file_1_file_1_jg4662	file_1_file_1_jg10271	file_1_file_1_jg1181	file_1_file_1_jg1290	file_1_file_1_jg7816
aay_OG0011265	FBgn0023129	aay	OG0011265	file_1_file_1_jg13299	file_1_file_1_jg13217	file_1_file_1_jg2799	file_1_file_1_jg6911	file_1_file_1_jg13750	file_1_file_1_jg11373
ab_OG0009683	FBgn0264442	ab	OG0009683	file_1_file_1_jg10331	file_1_file_1_jg5320	file_1_file_1_jg10500	file_1_file_1_jg1843	file_1_file_1_jg1944	file_1_file_1_jg7267
ab_OG0009684	FBgn0264442	ab	OG0009684	file_1_file_1_jg10330	file_1_file_1_jg5321	file_1_file_1_jg10501	file_1_file_1_jg1844	file_1_file_1_jg1945	file_1_file_1_jg7266
ABCA_OG0013494	FBgn0031170	Abca3	OG0013494	NA	NA	NA	file_1_file_1_jg7307	NA	NA
ABCB7_OG0011281	FBgn0035244	ABCB7	OG0011281	file_1_file_1_jg12324	file_1_file_1_jg12250	file_1_file_1_jg2643	file_1_file_1_jg5928	file_1_file_1_jg12771	file_1_file_1_jg14227
ABCD_OG0013720_OG0	FBgn0039890	Abcd1	OG0013720_OG0	file_1_file_1_jg11507	file_1_file_1_jg6523	file_1_file_1_jg12489	NA	file_1_file_1_jg324	file_1_file_1_jg6344
Pmp70_OG0003257	FBgn0031069	Abcd3	OG0003257	file_1_file_1_jg7652	file_1_file_1_jg8800	file_1_file_1_jg1022	file_1_file_1_jg5383	file_1_file_1_jg9133	file_1_file_1_jg1132
Pmp70_OG0014867_OG0	FBgn0031069	Abcd3	OG0014867_OG0	file_1_file_1_jg11508	file_1_file_1_jg6522	file_1_file_1_jg12488	NA	file_1_file_1_jg323	NA
abd-A_OG0014795_OG0	FBgn0000014	abd-A	OG0014795_OG0	file_1_file_1_jg13663	file_1_file_1_jg13582	NA	file_1_file_1_jg7278	file_1_file_1_jg14119	NA
Abd-B_OG0005000	FBgn0000015	Abd-B	OG0005000	file_1_file_1_jg3971	file_1_file_1_jg1879	file_1_file_1_jg6798	file_1_file_1_jg9751	file_1_file_1_jg4293	file_1_file_1_jg2176
Abd-B_OG0015879	FBgn0000015	Abd-B	OG0015879	NA	file_1_file_1_jg1880	file_1_file_1_jg6799	NA	NA	NA
Abi_OG0002227_OG0	FBgn0020510	Abi	OG0002227_OG0	file_1_file_1_jg4023	file_1_file_1_jg1541	file_1_file_1_jg7420	file_1_file_1_jg10097	file_1_file_1_jg4632	file_1_file_1_jg10424
Abi_OG0002227_OG1	FBgn0020510	Abi	OG0002227_OG1	NA	NA	NA	NA	NA	file_1_file_1_jg10425
Abl_OG0010722	FBgn0000017	Abl	OG0010722	file_1_file_1_jg14164	file_1_file_1_jg14063	file_1_file_1_jg4596	file_1_file_1_jg7757	file_1_file_1_jg14598	file_1_file_1_jg12194
abo_OG0009656	FBgn0000018	abo	OG0009656	file_1_file_1_jg10374	file_1_file_1_jg5278	file_1_file_1_jg10458	file_1_file_1_jg1801	file_1_file_1_jg1902	file_1_file_1_jg7312
Abp1_OG0010565	FBgn0036372	Abp1	OG0010565	file_1_file_1_jg13794	file_1_file_1_jg13700	file_1_file_1_jg4140	file_1_file_1_jg7395	file_1_file_1_jg14239	file_1_file_1_jg11593
abs_OG0003097	FBgn0015331	abs	OG0003097	file_1_file_1_jg2950	file_1_file_1_jg263	file_1_file_1_jg5445	file_1_file_1_jg8683	file_1_file_1_jg3243	file_1_file_1_jg17002
ac_OG0007843	FBgn0000022	ac	OG0007843	file_1_file_1_jg11543	file_1_file_1_jg6615	file_1_file_1_jg63	file_1_file_1_jg3095	file_1_file_1_jg6928	file_1_file_1_jg918
Ac13E_OG0008321	FBgn0022710	Ac13E	OG0008321	file_1_file_1_jg7899	file_1_file_1_jg8244	file_1_file_1_jg9277	file_1_file_1_jg4778	file_1_file_1_jg8563	file_1_file_1_jg13761
Ac13E_OG0014185	FBgn0022710	Ac13E	OG0014185	NA	NA	file_1_file_1_jg9276	NA	NA	NA
Ac13E_OG0016670	FBgn0022710	Ac13E	OG0016670	file_1_file_1_jg8930	NA	NA	NA	NA	NA
Ac3_OG0009573	FBgn0023416	Ac3	OG0009573	file_1_file_1_jg195	file_1_file_1_jg6445	file_1_file_1_jg2394	file_1_file_1_jg2948	file_1_file_1_jg3038	file_1_file_1_jg7944
Ac76E_OG0010166_OG0	FBgn0004852	Ac76E	OG0010166_OG0	file_1_file_1_jg14525	NA	file_1_file_1_jg5044	file_1_file_1_jg8140	file_1_file_1_jg14984	file_1_file_1_jg12454
Ac76E_OG0010166_OG0.2	FBgn0004852	Ac76E	OG0010166_OG0.2	NA	NA	NA	NA	file_1_file_1_jg14985	NA
Ac78C_OG0010320	FBgn0024150	Ac78C	OG0010320	file_1_file_1_jg14680	file_1_file_1_jg14611	file_1_file_1_jg4884	file_1_file_1_jg8307	file_1_file_1_jg15151	file_1_file_1_jg10825
Acam_OG0000252_OG0	FBgn0011273	Acam	OG0000252_OG0	file_1_file_1_jg5901	file_1_file_1_jg3074	file_1_file_1_jg8500	file_1_file_1_jg11562	file_1_file_1_jg6078	file_1_file_1_jg10008
Acam_OG0000252_OG1	FBgn0011273	Acam	OG0000252_OG1	file_1_file_1_jg5900	file_1_file_1_jg3075	file_1_file_1_jg8499	file_1_file_1_jg11563	file_1_file_1_jg6079	file_1_file_1_jg10009
Acam_OG0005131	FBgn0011273	Acam	OG0005131	file_1_file_1_jg5899	file_1_file_1_jg3076	file_1_file_1_jg8498	file_1_file_1_jg11564	file_1_file_1_jg6080	file_1_file_1_jg10010
Acam_OG0012629	FBgn0011273	Acam	OG0012629	NA	NA	NA	NA	NA	file_1_file_1_jg10007
Acam_OG0013582	FBgn0011273	Acam	OG0013582	NA	NA	NA	NA	NA	file_1_file_1_jg277
CG9149_OG0011313	FBgn0035203	Acat2	OG0011313	file_1_file_1_jg12271	file_1_file_1_jg12195	file_1_file_1_jg2592	file_1_file_1_jg5878	file_1_file_1_jg12718	file_1_file_1_jg14284
CG9149_OG0018129	FBgn0035203	Acat2	OG0018129	NA	NA	file_1_file_1_jg9085	NA	NA	NA
CG9149_OG0018129	FBgn0035203	Acat2	OG0018129	NA	NA	file_1_file_1_jg9079	NA	NA	NA
Acbp1_OG0009246	FBgn0031992	Acbp1	OG0009246	file_1_file_1_jg10744	file_1_file_1_jg4841	file_1_file_1_jg10680	file_1_file_1_jg1361	file_1_file_1_jg1467	file_1_file_1_jg7611
Acbp2_OG0010415	FBgn0010387	Acbp2	OG0010415	file_1_file_1_jg12643	file_1_file_1_jg12910	file_1_file_1_jg3460	file_1_file_1_jg6597	file_1_file_1_jg13443	file_1_file_1_jg12027
Acbp4_OG0000311_OG0	FBgn0035742	Acbp4	OG0000311_OG0	file_1_file_1_jg12646	file_1_file_1_jg12907	file_1_file_1_jg3457	file_1_file_1_jg6594	file_1_file_1_jg13440	file_1_file_1_jg12024
Acbp4_OG0000311_OG1	FBgn0035742	Acbp4	OG0000311_OG1	file_1_file_1_jg12644	file_1_file_1_jg12909	file_1_file_1_jg3459	file_1_file_1_jg6596	file_1_file_1_jg13442	file_1_file_1_jg12026
Acbp6_OG0010414	FBgn0035743	Acbp6	OG0010414	file_1_file_1_jg12645	file_1_file_1_jg12908	file_1_file_1_jg3458	file_1_file_1_jg6595	file_1_file_1_jg13441	file_1_file_1_jg12025
ACC_OG0007193	FBgn0033246	ACC	OG0007193	file_1_file_1_jg11031	file_1_file_1_jg9466	file_1_file_1_jg11835	file_1_file_1_jg12641	file_1_file_1_jg9939	file_1_file_1_jg4860
AcCoAS_OG0000812	FBgn0012034	AcCoAS	OG0000812	file_1_file_1_jg14697	file_1_file_1_jg14630	file_1_file_1_jg4861	file_1_file_1_jg8327	file_1_file_1_jg15172	file_1_file_1_jg10844
Ace_OG0000652_OG0	FBgn0000024	Ace	OG0000652_OG0	file_1_file_1_jg4419	file_1_file_1_jg1438	file_1_file_1_jg7020	file_1_file_1_jg10200	file_1_file_1_jg4735	file_1_file_1_jg16968
Ace_OG0000652_OG0.2	FBgn0000024	Ace	OG0000652_OG0.2	NA	NA	NA	NA	NA	file_1_file_1_jg2209
Ace_OG0000652_OG1	FBgn0000024	Ace	OG0000652_OG1	NA	NA	file_1_file_1_jg7021	NA	NA	NA
Acer_OG0000953_OG0	FBgn0016122	Acer	OG0000953_OG0	file_1_file_1_jg10035	file_1_file_1_jg5614	file_1_file_1_jg10767	file_1_file_1_jg2138	file_1_file_1_jg2229	file_1_file_1_jg7498
Acer_OG0000953_OG1	FBgn0016122	Acer	OG0000953_OG1	NA	NA	NA	NA	NA	file_1_file_1_jg7497
Acer_OG0003808	FBgn0016122	Acer	OG0003808	file_1_file_1_jg9703	file_1_file_1_jg4929	file_1_file_1_jg10986	file_1_file_1_jg1448	file_1_file_1_jg1554	file_1_file_1_jg6957
Acf_OG0002671	FBgn0027620	Acf	OG0002671	file_1_file_1_jg5170	file_1_file_1_jg3787	file_1_file_1_jg9056	file_1_file_1_jg12289	file_1_file_1_jg6802	file_1_file_1_jg5661
Achl_OG0002770	FBgn0033936	Achl	OG0002770	file_1_file_1_jg1812	file_1_file_1_jg10421	file_1_file_1_jg14689	file_1_file_1_jg13593	file_1_file_1_jg10907	file_1_file_1_jg16127
acj6_OG0008333	FBgn0000028	acj6	OG0008333	file_1_file_1_jg7919	file_1_file_1_jg8225	file_1_file_1_jg9296	file_1_file_1_jg4754	file_1_file_1_jg8543	file_1_file_1_jg13780
acj6_OG0008334	FBgn0000028	acj6	OG0008334	file_1_file_1_jg7921	file_1_file_1_jg8222	file_1_file_1_jg9298	file_1_file_1_jg4750	file_1_file_1_jg8539	file_1_file_1_jg13782
acj6_OG0015901	FBgn0000028	acj6	OG0015901	NA	file_1_file_1_jg8224	NA	file_1_file_1_jg4752	file_1_file_1_jg8541	NA
Ack_OG0010507	FBgn0028484	Ack	OG0010507	file_1_file_1_jg12976	file_1_file_1_jg12565	file_1_file_1_jg3114	file_1_file_1_jg6250	file_1_file_1_jg13089	file_1_file_1_jg11850
Ack-like_OG0006546	FBgn0263998	Ack-like	OG0006546	file_1_file_1_jg1998	file_1_file_1_jg10228	file_1_file_1_jg13452	file_1_file_1_jg13405	file_1_file_1_jg10710	file_1_file_1_jg16195
Ack-like_OG0012827	FBgn0263998	Ack-like	OG0012827	NA	NA	NA	file_1_file_1_jg13403	NA	NA
Acn_OG0009540	FBgn0263198	Acn	OG0009540	file_1_file_1_jg511	file_1_file_1_jg6057	file_1_file_1_jg13146	file_1_file_1_jg2569	file_1_file_1_jg2653	file_1_file_1_jg8083
CG5009_OG0006075	FBgn0027572	ACOX1	OG0006075	file_1_file_1_jg781	file_1_file_1_jg10901	file_1_file_1_jg14218	file_1_file_1_jg14094	file_1_file_1_jg11397	file_1_file_1_jg15398
CG9527_OG0005843_OG0	FBgn0031813	Acox3	OG0005843_OG0	file_1_file_1_jg10509	file_1_file_1_jg4616	file_1_file_1_jg10329	file_1_file_1_jg1135	file_1_file_1_jg1244	NA
Acox57D-d_OG0006913	FBgn0034629	Acox57D-d	OG0006913	file_1_file_1_jg1253	file_1_file_1_jg11359	file_1_file_1_jg13749	file_1_file_1_jg14567	file_1_file_1_jg11875	file_1_file_1_jg16479
Acox57D-p_OG0001151	FBgn0034628	Acox57D-p	OG0001151	file_1_file_1_jg1252	file_1_file_1_jg11358	file_1_file_1_jg13750	file_1_file_1_jg14566	file_1_file_1_jg11874	file_1_file_1_jg16480
Acp1_OG0009317	FBgn0014454	Acp1	OG0009317	file_1_file_1_jg10682	file_1_file_1_jg4782	file_1_file_1_jg10132	file_1_file_1_jg1302	file_1_file_1_jg1408	file_1_file_1_jg7728
Acp26Aa_OG0012363_OG0	FBgn0002855	Acp26Aa	OG0012363_OG0	file_1_file_1_jg9369	NA	NA	file_1_file_1_jg1050	file_1_file_1_jg1155	file_1_file_1_jg8017
Acp26Ab_OG0013030_OG0	FBgn0002856	Acp26Ab	OG0013030_OG0	file_1_file_1_jg9368	file_1_file_1_jg4530	NA	NA	file_1_file_1_jg1154	NA
Acp32CD_OG0009664	FBgn0023415	Acp32CD	OG0009664	file_1_file_1_jg10361	file_1_file_1_jg5291	file_1_file_1_jg10471	file_1_file_1_jg1814	file_1_file_1_jg1915	file_1_file_1_jg7300
Acp36DE_OG0015034_OG0	FBgn0011559	Acp36DE	OG0015034_OG0	NA	file_1_file_1_jg5967	NA	file_1_file_1_jg2484	file_1_file_1_jg2571	NA
Acp53C14a_OG0013106_OG0	FBgn0034152	Acp53C14a	OG0013106_OG0	file_1_file_1_jg1506	file_1_file_1_jg10733	file_1_file_1_jg14366	file_1_file_1_jg13913	file_1_file_1_jg11222	NA
Acp53C14b_OG0012650_OG0	FBgn0034153	Acp53C14b	OG0012650_OG0	file_1_file_1_jg1505	file_1_file_1_jg10734	file_1_file_1_jg14365	file_1_file_1_jg13914	file_1_file_1_jg11223	NA
Acp53C14c_OG0013472_OG0	FBgn0053530	Acp53C14c	OG0013472_OG0	file_1_file_1_jg1504	NA	file_1_file_1_jg14364	file_1_file_1_jg13916	file_1_file_1_jg11224	NA
Acp53Ea_OG0014026	FBgn0015584	Acp53Ea	OG0014026	NA	NA	NA	file_1_file_1_jg13915	NA	NA
Acp65Aa_OG0003939	FBgn0020765	Acp65Aa	OG0003939	file_1_file_1_jg13224	file_1_file_1_jg12817	file_1_file_1_jg3366	file_1_file_1_jg6505	file_1_file_1_jg13351	file_1_file_1_jg10952
Acp76A_OG0013640_OG0	FBgn0015586	Acp76A	OG0013640_OG0	NA	file_1_file_1_jg14326	file_1_file_1_jg5156	file_1_file_1_jg8019	file_1_file_1_jg14861	NA
Acph-1_OG0001513	FBgn0000032	Acph-1	OG0001513	file_1_file_1_jg5414	file_1_file_1_jg3561	file_1_file_1_jg7990	file_1_file_1_jg12057	file_1_file_1_jg6569	file_1_file_1_jg5941
CG12512_OG0008829	FBgn0031703	Acsf2	OG0008829	file_1_file_1_jg9312	file_1_file_1_jg4478	file_1_file_1_jg11389	file_1_file_1_jg999	file_1_file_1_jg1099	file_1_file_1_jg9295
CG18155_OG0007972	FBgn0029945	Acsf3	OG0007972	file_1_file_1_jg8380	file_1_file_1_jg7373	file_1_file_1_jg1568	file_1_file_1_jg3877	file_1_file_1_jg7691	file_1_file_1_jg13426
Acsl_OG0007133	FBgn0263120	Acsl	OG0007133	file_1_file_1_jg10927	file_1_file_1_jg9576	file_1_file_1_jg11956	file_1_file_1_jg12753	file_1_file_1_jg10049	file_1_file_1_jg4745
Act42A_OG0000022_OG0	FBgn0000043	Act42A	OG0000022_OG0	file_1_file_1_jg4193	file_1_file_1_jg1714	file_1_file_1_jg7243	file_1_file_1_jg9918	file_1_file_1_jg4460	file_1_file_1_jg1722
Act42A_OG0000022_OG1	FBgn0000043	Act42A	OG0000022_OG1	file_1_file_1_jg14809	file_1_file_1_jg14744	file_1_file_1_jg5287	file_1_file_1_jg8445	file_1_file_1_jg15286	file_1_file_1_jg13231
Act42A_OG0000022_OG10	FBgn0000043	Act42A	OG0000022_OG10	NA	NA	NA	NA	NA	file_1_file_1_jg13682
Act42A_OG0000022_OG11	FBgn0000043	Act42A	OG0000022_OG11	NA	NA	NA	NA	NA	file_1_file_1_jg3586
Act42A_OG0000022_OG2	FBgn0000043	Act42A	OG0000022_OG2	NA	file_1_file_1_jg7204	NA	file_1_file_1_jg3715	NA	NA
Act42A_OG0000022_OG3	FBgn0000043	Act42A	OG0000022_OG3	file_1_file_1_jg1166	file_1_file_1_jg11276	file_1_file_1_jg13831	file_1_file_1_jg14478	file_1_file_1_jg11789	file_1_file_1_jg15868
Act42A_OG0000022_OG4	FBgn0000043	Act42A	OG0000022_OG4	file_1_file_1_jg4385	file_1_file_1_jg1474	file_1_file_1_jg7055	file_1_file_1_jg10166	file_1_file_1_jg4700	file_1_file_1_jg10346
Act42A_OG0000022_OG4.2	FBgn0000043	Act42A	OG0000022_OG4.2	NA	NA	NA	NA	NA	file_1_file_1_jg2343
Act42A_OG0000022_OG5	FBgn0000043	Act42A	OG0000022_OG5	file_1_file_1_jg11296	file_1_file_1_jg9185	file_1_file_1_jg12363	file_1_file_1_jg12378	file_1_file_1_jg9669	file_1_file_1_jg5099
Act42A_OG0000022_OG6	FBgn0000043	Act42A	OG0000022_OG6	file_1_file_1_jg9858	NA	NA	NA	NA	NA
Act42A_OG0000022_OG7	FBgn0000043	Act42A	OG0000022_OG7	file_1_file_1_jg6814	NA	NA	NA	NA	NA
Act42A_OG0000022_OG8	FBgn0000043	Act42A	OG0000022_OG8	NA	NA	NA	NA	file_1_file_1_jg7530	NA
Act42A_OG0000022_OG9	FBgn0000043	Act42A	OG0000022_OG9	NA	NA	file_1_file_1_jg1619	NA	NA	NA
Actn_OG0003148_OG0	FBgn0000667	Actn	OG0003148_OG0	file_1_file_1_jg11766	file_1_file_1_jg6823	file_1_file_1_jg789	file_1_file_1_jg3328	file_1_file_1_jg7139	file_1_file_1_jg747
Actn_OG0003148_OG1	FBgn0000667	Actn	OG0003148_OG1	NA	NA	file_1_file_1_jg9147	NA	NA	NA
Actn3_OG0011403_OG0	FBgn0015008	Actn3	OG0011403_OG0	file_1_file_1_jg3969	file_1_file_1_jg1882	file_1_file_1_jg6795	file_1_file_1_jg9749	file_1_file_1_jg4291	file_1_file_1_jg2179
Actn3_OG0011403_OG1	FBgn0015008	Actn3	OG0011403_OG1	NA	NA	NA	NA	NA	file_1_file_1_jg2180
ACXB_OG0000046_OG0	FBgn0040509	ACXB	OG0000046_OG0	file_1_file_1_jg10171	file_1_file_1_jg5481	file_1_file_1_jg10905	file_1_file_1_jg2004	file_1_file_1_jg2098	file_1_file_1_jg7082
ACXB_OG0000046_OG0.2	FBgn0040509	ACXB	OG0000046_OG0.2	NA	NA	NA	NA	NA	file_1_file_1_jg7079
ACXB_OG0000046_OG1	FBgn0040509	ACXB	OG0000046_OG1	file_1_file_1_jg10174	file_1_file_1_jg5478	file_1_file_1_jg10908	file_1_file_1_jg2001	file_1_file_1_jg2095	file_1_file_1_jg7081
ACXB_OG0000046_OG1.2	FBgn0040509	ACXB	OG0000046_OG1.2	NA	NA	NA	NA	NA	file_1_file_1_jg7088
ACXB_OG0000046_OG2	FBgn0040509	ACXB	OG0000046_OG2	file_1_file_1_jg10172	file_1_file_1_jg5480	file_1_file_1_jg10907	file_1_file_1_jg2003	file_1_file_1_jg2096	file_1_file_1_jg7087
ACXB_OG0000046_OG2.2	FBgn0040509	ACXB	OG0000046_OG2.2	file_1_file_1_jg10173	file_1_file_1_jg5479	file_1_file_1_jg10906	file_1_file_1_jg2002	file_1_file_1_jg2097	file_1_file_1_jg7080
ACXD_OG0004078_OG0	FBgn0040507	ACXD	OG0004078_OG0	file_1_file_1_jg12407	file_1_file_1_jg12338	file_1_file_1_jg2735	file_1_file_1_jg6018	file_1_file_1_jg12859	file_1_file_1_jg10661
ACXD_OG0004078_OG1	FBgn0040507	ACXD	OG0004078_OG1	file_1_file_1_jg12596	NA	NA	NA	NA	NA
Acyp_OG0009408	FBgn0025115	Acyp	OG0009408	file_1_file_1_jg10033	file_1_file_1_jg5616	file_1_file_1_jg11414	file_1_file_1_jg2140	file_1_file_1_jg2231	file_1_file_1_jg7495
Acyp2_OG0011498	FBgn0038363	Acyp2	OG0011498	file_1_file_1_jg4232	file_1_file_1_jg1746	file_1_file_1_jg7210	file_1_file_1_jg9883	file_1_file_1_jg4427	file_1_file_1_jg1685
Ada_OG0002342	FBgn0037661	Ada	OG0002342	file_1_file_1_jg4977	file_1_file_1_jg883	file_1_file_1_jg6438	file_1_file_1_jg10770	file_1_file_1_jg5295	file_1_file_1_jg5240
Ada1-2_OG0003777_OG0	FBgn0051866	Ada1-2	OG0003777_OG0	file_1_file_1_jg10270	file_1_file_1_jg5384	file_1_file_1_jg10572	file_1_file_1_jg1908	file_1_file_1_jg2004	file_1_file_1_jg7184
Ada1-2_OG0003777_OG0.2	FBgn0051866	Ada1-2	OG0003777_OG0.2	NA	file_1_file_1_jg5381	NA	NA	NA	NA
Ada2a_OG0005051	FBgn0263738	Ada2a	OG0005051	file_1_file_1_jg3807	file_1_file_1_jg2044	file_1_file_1_jg5692	file_1_file_1_jg9576	file_1_file_1_jg4125	file_1_file_1_jg6444
Ada2b_OG0004799	FBgn0037555	Ada2b	OG0004799	file_1_file_1_jg5109	file_1_file_1_jg746	file_1_file_1_jg6303	file_1_file_1_jg10907	file_1_file_1_jg5432	file_1_file_1_jg5424
Ada2b_OG0012625	FBgn0037555	Ada2b	OG0012625	NA	NA	NA	NA	NA	file_1_file_1_jg5425
Ada3_OG0007872	FBgn0030891	Ada3	OG0007872	file_1_file_1_jg7417	file_1_file_1_jg8567	file_1_file_1_jg1853	file_1_file_1_jg5143	file_1_file_1_jg8896	file_1_file_1_jg972
AdamTS-A_OG0005247	FBgn0286071	AdamTS-A	OG0005247	file_1_file_1_jg4194	file_1_file_1_jg1715	file_1_file_1_jg7241	file_1_file_1_jg9916	file_1_file_1_jg4459	file_1_file_1_jg1719
AdamTS-A_OG0012010	FBgn0286071	AdamTS-A	OG0012010	file_1_file_1_jg4196	file_1_file_1_jg1716	file_1_file_1_jg7242	file_1_file_1_jg9917	file_1_file_1_jg4458	file_1_file_1_jg1721
AdamTS-A_OG0015858	FBgn0286071	AdamTS-A	OG0015858	NA	file_1_file_1_jg13671	NA	file_1_file_1_jg7367	file_1_file_1_jg14210	NA
AdamTS-A_OG0016801	FBgn0286071	AdamTS-A	OG0016801	file_1_file_1_jg4195	NA	NA	NA	NA	file_1_file_1_jg1720
AdamTS-B_OG0008089	FBgn0029791	AdamTS-B	OG0008089	file_1_file_1_jg6780	file_1_file_1_jg7172	file_1_file_1_jg433	file_1_file_1_jg3685	file_1_file_1_jg7498	file_1_file_1_jg3240
Adar_OG0007649	FBgn0026086	Adar-PQ	OG0007649	file_1_file_1_jg11726	file_1_file_1_jg6784	file_1_file_1_jg256	file_1_file_1_jg3286	file_1_file_1_jg7098	file_1_file_1_jg710
Adat1_OG0003596	FBgn0028658	Adat1	OG0003596	file_1_file_1_jg10057	file_1_file_1_jg5593	file_1_file_1_jg10790	file_1_file_1_jg2114	file_1_file_1_jg2207	file_1_file_1_jg7520
Adck1_OG0006032	FBgn0035039	Adck1	OG0006032	file_1_file_1_jg2812	file_1_file_1_jg11919	file_1_file_1_jg15334	file_1_file_1_jg15141	file_1_file_1_jg12449	file_1_file_1_jg15481
Adck5_OG0010063	FBgn0036142	Adck5	OG0010063	file_1_file_1_jg13489	file_1_file_1_jg13405	file_1_file_1_jg3828	file_1_file_1_jg7101	file_1_file_1_jg13947	file_1_file_1_jg12688
ADD1_OG0006579	FBgn0026573	ADD1	OG0006579	file_1_file_1_jg2181	file_1_file_1_jg10039	file_1_file_1_jg14850	file_1_file_1_jg13213	file_1_file_1_jg10522	file_1_file_1_jg16250
Adf1_OG0001636_OG0	FBgn0284249	Adf1	OG0001636_OG0	file_1_file_1_jg11254	file_1_file_1_jg9227	file_1_file_1_jg11591	file_1_file_1_jg12420	file_1_file_1_jg9711	file_1_file_1_jg4340
Adf1_OG0001636_OG0.2	FBgn0284249	Adf1	OG0001636_OG0.2	NA	NA	NA	NA	file_1_file_1_jg6873	NA
Adf1_OG0001636_OG1	FBgn0284249	Adf1	OG0001636_OG1	NA	NA	file_1_file_1_jg11593	NA	NA	NA
Adgf-A_OG0001991_OG0	FBgn0036752	Adgf-A	OG0001991_OG0	file_1_file_1_jg14032	file_1_file_1_jg14196	file_1_file_1_jg4418	file_1_file_1_jg7892	file_1_file_1_jg14730	file_1_file_1_jg12598
Adgf-A_OG0001991_OG0.2	FBgn0036752	Adgf-A	OG0001991_OG0.2	NA	NA	file_1_file_1_jg4417	NA	NA	NA
Adgf-A_OG0003900	FBgn0036752	Adgf-A	OG0003900	file_1_file_1_jg14035	file_1_file_1_jg14193	file_1_file_1_jg4421	file_1_file_1_jg7889	file_1_file_1_jg14727	file_1_file_1_jg12601
Adgf-A2_OG0010109	FBgn0043025	Adgf-A2	OG0010109	file_1_file_1_jg14034	file_1_file_1_jg14194	file_1_file_1_jg4420	file_1_file_1_jg7890	file_1_file_1_jg14728	file_1_file_1_jg12600
Adgf-B_OG0010108	FBgn0036751	Adgf-B	OG0010108	file_1_file_1_jg14036	file_1_file_1_jg14192	file_1_file_1_jg4422	file_1_file_1_jg7888	file_1_file_1_jg14726	file_1_file_1_jg12602
Adgf-C_OG0001030_OG0	FBgn0038173	Adgf-C	OG0001030_OG0	file_1_file_1_jg4355	file_1_file_1_jg1502	file_1_file_1_jg7081	file_1_file_1_jg10136	file_1_file_1_jg4671	file_1_file_1_jg10378
Adgf-C_OG0001030_OG0.2	FBgn0038173	Adgf-C	OG0001030_OG0.2	NA	NA	NA	NA	NA	file_1_file_1_jg2315
Adgf-D_OG0002208_OG0	FBgn0038172	Adgf-D	OG0002208_OG0	file_1_file_1_jg4356	file_1_file_1_jg1501	file_1_file_1_jg7080	file_1_file_1_jg10137	file_1_file_1_jg4672	file_1_file_1_jg2316
Adgf-D_OG0002208_OG0.2	FBgn0038172	Adgf-D	OG0002208_OG0.2	NA	NA	NA	NA	NA	file_1_file_1_jg10377
Adgf-E_OG0006152	FBgn0033952	Adgf-E	OG0006152	file_1_file_1_jg1784	file_1_file_1_jg10448	file_1_file_1_jg14661	file_1_file_1_jg13622	file_1_file_1_jg10936	file_1_file_1_jg16099
Adh_OG0003395_OG0	FBgn0000055	Adh	OG0003395_OG0	file_1_file_1_jg9409	file_1_file_1_jg5676	file_1_file_1_jg11499	file_1_file_1_jg2196	file_1_file_1_jg2291	file_1_file_1_jg9385
Adh_OG0003395_OG0.2	FBgn0000055	Adh	OG0003395_OG0.2	NA	NA	file_1_file_1_jg11540	NA	NA	NA
Adi1_OG0010940	FBgn0052068	Adi1	OG0010940	file_1_file_1_jg13430	file_1_file_1_jg13347	file_1_file_1_jg3764	file_1_file_1_jg7042	file_1_file_1_jg13883	file_1_file_1_jg11239
AdipoR_OG0004727	FBgn0038984	AdipoR	OG0004727	file_1_file_1_jg6414	file_1_file_1_jg2568	file_1_file_1_jg7793	file_1_file_1_jg11041	file_1_file_1_jg5560	file_1_file_1_jg5545
CG3809_OG0004951	FBgn0037995	Adk1	OG0004951	file_1_file_1_jg4575	file_1_file_1_jg1284	file_1_file_1_jg6866	file_1_file_1_jg10356	file_1_file_1_jg4885	file_1_file_1_jg2030
AdenoK_OG0003918_OG0	FBgn0036337	Adk2	OG0003918_OG0	file_1_file_1_jg13742	file_1_file_1_jg13651	file_1_file_1_jg4089	file_1_file_1_jg7348	file_1_file_1_jg14190	file_1_file_1_jg12491
AdenoK_OG0003918_OG1	FBgn0036337	Adk2	OG0003918_OG1	NA	NA	NA	NA	file_1_file_1_jg15590	NA
Ady43A_OG0002958	FBgn0026602	Adk3	OG0002958	file_1_file_1_jg11156	file_1_file_1_jg9326	file_1_file_1_jg11699	file_1_file_1_jg12512	file_1_file_1_jg9806	file_1_file_1_jg4433
AdoR_OG0005733	FBgn0039747	AdoR	OG0005733	file_1_file_1_jg5376	file_1_file_1_jg3597	file_1_file_1_jg8856	file_1_file_1_jg12094	file_1_file_1_jg6608	file_1_file_1_jg5896
AdoR_OG0014746	FBgn0039747	AdoR	OG0014746	file_1_file_1_jg3240	NA	NA	NA	NA	NA
adp_OG0006108	FBgn0000057	adp	OG0006108	file_1_file_1_jg831	file_1_file_1_jg10948	file_1_file_1_jg14170	file_1_file_1_jg14143	file_1_file_1_jg11448	file_1_file_1_jg15348
AdSS_OG0000854_OG0	FBgn0027493	AdSS	OG0000854_OG0	file_1_file_1_jg3514	file_1_file_1_jg2332	file_1_file_1_jg6003	file_1_file_1_jg9274	file_1_file_1_jg3838	file_1_file_1_jg14087
AdSS_OG0000854_OG0.2	FBgn0027493	AdSS	OG0000854_OG0.2	NA	NA	NA	NA	NA	file_1_file_1_jg14696
AdSS_OG0000854_OG0.3	FBgn0027493	AdSS	OG0000854_OG0.3	NA	NA	NA	NA	NA	file_1_file_1_jg1982
Aduk_OG0004873	FBgn0037679	Aduk	OG0004873	file_1_file_1_jg4953	file_1_file_1_jg904	file_1_file_1_jg6461	file_1_file_1_jg10750	file_1_file_1_jg5275	file_1_file_1_jg5218
Ae2_OG0010984	FBgn0036043	Ae2	OG0010984	file_1_file_1_jg13359	file_1_file_1_jg13278	file_1_file_1_jg3689	file_1_file_1_jg6974	file_1_file_1_jg13815	file_1_file_1_jg11316
Aef1_OG0001300_OG0	FBgn0005694	Aef1	OG0001300_OG0	NA	NA	file_1_file_1_jg4831	file_1_file_1_jg8354	file_1_file_1_jg15199	NA
Aef1_OG0001300_OG1	FBgn0005694	Aef1	OG0001300_OG1	file_1_file_1_jg14724	file_1_file_1_jg14656	file_1_file_1_jg4832	NA	NA	file_1_file_1_jg10870
CG6512_OG0010913	FBgn0036702	Afg3l2	OG0010913	file_1_file_1_jg14097	file_1_file_1_jg14129	file_1_file_1_jg4507	file_1_file_1_jg7825	file_1_file_1_jg14664	file_1_file_1_jg11193
aft_OG0006080	FBgn0026309	aft	OG0006080	file_1_file_1_jg788	file_1_file_1_jg10908	file_1_file_1_jg14211	file_1_file_1_jg14101	file_1_file_1_jg11404	file_1_file_1_jg15391
Afti_OG0005567	FBgn0038223	Afti	OG0005567	file_1_file_1_jg4053	file_1_file_1_jg1572	file_1_file_1_jg7385	file_1_file_1_jg10065	file_1_file_1_jg4599	file_1_file_1_jg9789
Ag5r_OG0008212	FBgn0015010	Ag5r	OG0008212	file_1_file_1_jg7987	file_1_file_1_jg8154	file_1_file_1_jg9227	file_1_file_1_jg4683	file_1_file_1_jg8475	file_1_file_1_jg1246
Ag5r_OG0013562	FBgn0015010	Ag5r	OG0013562	NA	NA	NA	NA	NA	file_1_file_1_jg9924
Ag5r2_OG0008213	FBgn0020508	Ag5r2	OG0008213	file_1_file_1_jg7988	file_1_file_1_jg8153	file_1_file_1_jg9228	file_1_file_1_jg4682	file_1_file_1_jg8474	file_1_file_1_jg1245
AGBE_OG0007237	FBgn0053138	AGBE	OG0007237	file_1_file_1_jg1991	file_1_file_1_jg10235	file_1_file_1_jg13445	file_1_file_1_jg13411	file_1_file_1_jg10717	file_1_file_1_jg4948
AgmNAT_OG0001753	FBgn0029813	AgmNAT	OG0001753	file_1_file_1_jg6802	file_1_file_1_jg7193	file_1_file_1_jg412	file_1_file_1_jg3706	file_1_file_1_jg7519	file_1_file_1_jg13673
ago_OG0010530	FBgn0041171	ago	OG0010530	file_1_file_1_jg13006	file_1_file_1_jg12595	file_1_file_1_jg3144	file_1_file_1_jg6280	file_1_file_1_jg13119	file_1_file_1_jg11881
AGO1_OG0007307	FBgn0262739	AGO1	OG0007307	file_1_file_1_jg1884	file_1_file_1_jg10349	file_1_file_1_jg13331	file_1_file_1_jg13518	file_1_file_1_jg10829	file_1_file_1_jg5056
AGO1_OG0013997	FBgn0262739	AGO1	OG0013997	NA	NA	NA	NA	NA	file_1_file_1_jg5058
AGO2_OG0000119_OG0	FBgn0087035	AGO2	OG0000119_OG0	file_1_file_1_jg14226	file_1_file_1_jg13878	file_1_file_1_jg4676	file_1_file_1_jg7574	file_1_file_1_jg14413	file_1_file_1_jg12851
AGO2_OG0000119_OG0.2	FBgn0087035	AGO2	OG0000119_OG0.2	NA	NA	NA	NA	file_1_file_1_jg306	file_1_file_1_jg12858
AGO2_OG0015051_OG0	FBgn0087035	AGO2	OG0015051_OG0	NA	file_1_file_1_jg13877	file_1_file_1_jg4677	NA	file_1_file_1_jg14412	NA
AGO2_OG0015051_OG0.2	FBgn0087035	AGO2	OG0015051_OG0.2	NA	NA	NA	NA	file_1_file_1_jg305	NA
AGO2_OG0017756	FBgn0087035	AGO2	OG0017756	NA	NA	NA	NA	NA	file_1_file_1_jg12860
AGO3_OG0013123	FBgn0250816	AGO3	OG0013123	NA	NA	NA	NA	NA	file_1_file_1_jg17392
Agpat1_OG0008448	FBgn0030421	Agpat1	OG0008448	file_1_file_1_jg8175	file_1_file_1_jg7957	file_1_file_1_jg853	file_1_file_1_jg4473	file_1_file_1_jg8282	file_1_file_1_jg3481
Agpat2_OG0003465	FBgn0026718	Agpat2	OG0003465	file_1_file_1_jg9689	file_1_file_1_jg4913	file_1_file_1_jg10610	file_1_file_1_jg1431	file_1_file_1_jg1538	file_1_file_1_jg9152
Agpat3_OG0004018	FBgn0036623	Agpat3	OG0004018	file_1_file_1_jg14372	file_1_file_1_jg14025	file_1_file_1_jg5198	file_1_file_1_jg7722	file_1_file_1_jg14562	file_1_file_1_jg12231
Agpat4_OG0004019_OG0	FBgn0036622	Agpat4	OG0004019_OG0	file_1_file_1_jg14371	file_1_file_1_jg14024	file_1_file_1_jg5199	file_1_file_1_jg7721	file_1_file_1_jg14561	file_1_file_1_jg12232
Agpat4_OG0004019_OG0.2	FBgn0036622	Agpat4	OG0004019_OG0.2	NA	NA	NA	NA	NA	file_1_file_1_jg8415
Agpat4_OG0018872	FBgn0036622	Agpat4	OG0018872	NA	NA	NA	NA	NA	file_1_file_1_jg2781
ADPS_OG0002932	FBgn0033983	Agps	OG0002932	file_1_file_1_jg1739	file_1_file_1_jg10492	file_1_file_1_jg14618	file_1_file_1_jg13671	file_1_file_1_jg10983	file_1_file_1_jg16305
agt_OG0001016_OG0	FBgn0024912	agt	OG0001016_OG0	file_1_file_1_jg3250	file_1_file_1_jg579	file_1_file_1_jg6283	file_1_file_1_jg9003	file_1_file_1_jg3567	file_1_file_1_jg3858
agt_OG0001016_OG0.2	FBgn0024912	agt	OG0001016_OG0.2	NA	file_2_9439_g	NA	NA	file_2_9880_g	NA
Spat_OG0007723	FBgn0014031	Agxt	OG0007723	file_1_file_1_jg8292	file_1_file_1_jg7283	file_1_file_1_jg354	file_1_file_1_jg3790	file_1_file_1_jg7607	file_1_file_1_jg566
Ahcy_OG0001195_OG0	FBgn0014455	Ahcy	OG0001195_OG0	file_1_file_1_jg7914	file_1_file_1_jg8231	file_1_file_1_jg9290	file_1_file_1_jg4758	file_1_file_1_jg8547	file_1_file_1_jg13776
Ahcy_OG0001195_OG0.2	FBgn0014455	Ahcy	OG0001195_OG0.2	NA	file_1_file_1_jg214	NA	NA	NA	NA
AhcyL1_OG0011110	FBgn0035371	AhcyL1	OG0011110	file_1_file_1_jg12468	file_1_file_1_jg12396	file_1_file_1_jg3632	file_1_file_1_jg6078	file_1_file_1_jg12916	file_1_file_1_jg10718
AhcyL1_OG0016330	FBgn0035371	AhcyL1	OG0016330	NA	NA	NA	NA	NA	file_1_file_1_jg16942
AhcyL2_OG0011485_OG0	FBgn0015011	AhcyL2	OG0011485_OG0	file_1_file_1_jg3968	file_1_file_1_jg1883	file_1_file_1_jg6794	file_1_file_1_jg9748	file_1_file_1_jg4290	NA
AhcyL2_OG0018879	FBgn0015011	AhcyL2	OG0018879	NA	NA	NA	NA	NA	file_1_file_1_jg16941
AIF_OG0001225	FBgn0031392	AIF	OG0001225	file_1_file_1_jg8876	file_1_file_1_jg4058	file_1_file_1_jg9679	file_1_file_1_jg581	file_1_file_1_jg677	file_1_file_1_jg9163
AIMP1_OG0007108	FBgn0033351	AIMP1	OG0007108	file_1_file_1_jg10889	file_1_file_1_jg9614	file_1_file_1_jg11998	file_1_file_1_jg12793	file_1_file_1_jg10093	file_1_file_1_jg4698
AIMP2_OG0009977	FBgn0036515	AIMP2	OG0009977	file_1_file_1_jg14234	file_1_file_1_jg13885	file_1_file_1_jg4687	file_1_file_1_jg7581	file_1_file_1_jg14420	file_1_file_1_jg12850
AIMP3_OG0005998	FBgn0050185	AIMP3	OG0005998	file_1_file_1_jg2581	file_1_file_1_jg11695	file_1_file_1_jg15096	file_1_file_1_jg14907	file_1_file_1_jg12214	file_1_file_1_jg15582
Adk1_OG0010829	FBgn0022709	Ak1	OG0010829	file_1_file_1_jg13644	file_1_file_1_jg13562	file_1_file_1_jg3992	file_1_file_1_jg7256	file_1_file_1_jg14101	file_1_file_1_jg11024
Adk3_OG0005467	FBgn0042094	Ak3	OG0005467	file_1_file_1_jg4725	file_1_file_1_jg1123	file_1_file_1_jg6692	file_1_file_1_jg10517	file_1_file_1_jg5048	file_1_file_1_jg10218
Ak6_OG0007201	FBgn0033754	Ak6	OG0007201	file_1_file_1_jg2067	file_1_file_1_jg10157	file_1_file_1_jg13528	file_1_file_1_jg13333	file_1_file_1_jg10640	file_1_file_1_jg4885
Akap200_OG0000367_OG0	FBgn0027932	Akap200	OG0000367_OG0	file_1_file_1_jg10806	file_1_file_1_jg4906	file_1_file_1_jg10617	file_1_file_1_jg15730	file_1_file_1_jg1531	file_1_file_1_jg9145
Akap200_OG0000367_OG0.2	FBgn0027932	Akap200	OG0000367_OG0.2	NA	NA	NA	file_1_file_1_jg1424	file_1_file_1_jg7	NA
Akap200_OG0000367_OG1	FBgn0027932	Akap200	OG0000367_OG1	NA	file_1_file_1_jg194	NA	NA	NA	NA
Akap200_OG0000367_OG1.10	FBgn0027932	Akap200	OG0000367_OG1.10	NA	file_1_file_1_jg197	NA	NA	NA	NA
Akap200_OG0000367_OG1.11	FBgn0027932	Akap200	OG0000367_OG1.11	NA	file_1_file_1_jg196	NA	NA	NA	NA
Akap200_OG0000367_OG1.2	FBgn0027932	Akap200	OG0000367_OG1.2	NA	file_1_file_1_jg204	NA	NA	NA	NA
Akap200_OG0000367_OG1.3	FBgn0027932	Akap200	OG0000367_OG1.3	NA	file_1_file_1_jg12019	NA	NA	NA	NA
Akap200_OG0000367_OG1.4	FBgn0027932	Akap200	OG0000367_OG1.4	NA	file_1_file_1_jg200	NA	NA	NA	NA
Akap200_OG0000367_OG1.5	FBgn0027932	Akap200	OG0000367_OG1.5	NA	file_1_file_1_jg202	NA	NA	NA	NA
Akap200_OG0000367_OG1.6	FBgn0027932	Akap200	OG0000367_OG1.6	NA	file_1_file_1_jg201	NA	NA	NA	NA
Akap200_OG0000367_OG1.7	FBgn0027932	Akap200	OG0000367_OG1.7	NA	file_1_file_1_jg199	NA	NA	NA	NA
Akap200_OG0000367_OG1.8	FBgn0027932	Akap200	OG0000367_OG1.8	NA	file_1_file_1_jg198	NA	NA	NA	NA
Akap200_OG0000367_OG1.9	FBgn0027932	Akap200	OG0000367_OG1.9	NA	file_1_file_1_jg195	NA	NA	NA	NA
Akh_OG0010512	FBgn0004552	Akh	OG0010512	file_1_file_1_jg12982	file_1_file_1_jg12571	file_1_file_1_jg3120	file_1_file_1_jg6256	file_1_file_1_jg13095	file_1_file_1_jg11856
AkhR_OG0009627	FBgn0025595	AkhR	OG0009627	file_1_file_1_jg10556	file_1_file_1_jg4661	file_1_file_1_jg10272	file_1_file_1_jg1180	file_1_file_1_jg1289	file_1_file_1_jg7815
akirin_OG0010441	FBgn0082598	akirin	OG0010441	file_1_file_1_jg12611	file_1_file_1_jg12944	file_1_file_1_jg3493	file_1_file_1_jg6630	file_1_file_1_jg13476	file_1_file_1_jg12062
Akr1B_OG0001292	FBgn0086254	Akr1B	OG0001292	file_1_file_1_jg13536	file_1_file_1_jg13458	file_1_file_1_jg3879	file_1_file_1_jg7150	file_1_file_1_jg13997	file_1_file_1_jg12744
Akt1_OG0005415	FBgn0010379	Akt	OG0005415	file_1_file_1_jg4276	file_1_file_1_jg1796	file_1_file_1_jg7162	file_1_file_1_jg9836	file_1_file_1_jg4380	file_1_file_1_jg6509
al_OG0008749	FBgn0000061	al	OG0008749	file_1_file_1_jg8669	file_1_file_1_jg3862	file_1_file_1_jg9466	file_1_file_1_jg382	file_1_file_1_jg476	file_1_file_1_jg9547
al_OG0014011_OG0	FBgn0000061	al	OG0014011_OG0	NA	file_1_file_1_jg3861	file_1_file_1_jg9465	file_1_file_1_jg381	file_1_file_1_jg475	NA
al_OG0015698	FBgn0000061	al	OG0015698	NA	NA	NA	NA	NA	file_1_file_1_jg9548
Aladin_OG0007570	FBgn0030122	Aladin	OG0007570	file_1_file_1_jg7131	file_1_file_1_jg7601	file_1_file_1_jg2012	file_1_file_1_jg4110	file_1_file_1_jg7922	file_1_file_1_jg456
AlaRS_OG0003477	FBgn0027094	AlaRS	OG0003477	file_1_file_1_jg10790	file_1_file_1_jg4888	file_1_file_1_jg10633	file_1_file_1_jg1407	file_1_file_1_jg1513	file_1_file_1_jg9128
AlaRS-m_OG0010596	FBgn0028962	AlaRS-m	OG0010596	file_1_file_1_jg13108	file_1_file_1_jg12693	file_1_file_1_jg3243	file_1_file_1_jg6383	file_1_file_1_jg13219	file_1_file_1_jg11640
Alas_OG0006853	FBgn0020764	Alas	OG0006853	file_1_file_1_jg2672	file_1_file_1_jg11787	file_1_file_1_jg15193	file_1_file_1_jg15003	file_1_file_1_jg12311	file_1_file_1_jg16379
alc_OG0006389	FBgn0260972	alc	OG0006389	file_1_file_1_jg10852	file_1_file_1_jg9653	file_1_file_1_jg12034	file_1_file_1_jg12832	file_1_file_1_jg10132	file_1_file_1_jg15124
Ald1_OG0005647	FBgn0000064	Ald1	OG0005647	file_1_file_1_jg5838	file_1_file_1_jg3135	file_1_file_1_jg8439	file_1_file_1_jg11622	file_1_file_1_jg6138	file_1_file_1_jg6065
Ald2_OG0005645	FBgn0039425	Ald2	OG0005645	file_1_file_1_jg5831	file_1_file_1_jg3142	file_1_file_1_jg8433	file_1_file_1_jg11628	file_1_file_1_jg6144	file_1_file_1_jg6074
Aldh_OG0003615	FBgn0012036	Aldh	OG0003615	file_1_file_1_jg9780	file_1_file_1_jg5004	file_1_file_1_jg11071	file_1_file_1_jg1521	file_1_file_1_jg1626	file_1_file_1_jg7677
Aldh-III_OG0006742	FBgn0010548	Aldh-III-PP	OG0006742	file_1_file_1_jg11123	file_1_file_1_jg9366	file_1_file_1_jg11732	file_1_file_1_jg12546	file_1_file_1_jg9843	file_1_file_1_jg4463
Aldh7A1_OG0003841_OG0	FBgn0036857	Aldh7A1	OG0003841_OG0	file_1_file_1_jg14431	file_1_file_1_jg14347	file_1_file_1_jg5136	file_1_file_1_jg8041	file_1_file_1_jg14881	file_1_file_1_jg17157
Aldh7A1_OG0003841_OG0.2	FBgn0036857	Aldh7A1	OG0003841_OG0.2	NA	NA	NA	NA	NA	file_1_file_1_jg13041
Alg-2_OG0001588_OG0	FBgn0086378	Alg-2	OG0001588_OG0	file_1_file_1_jg2373	file_1_file_1_jg9848	file_1_file_1_jg12894	file_1_file_1_jg13028	file_1_file_1_jg10333	file_1_file_1_jg15743
Alg-2_OG0001588_OG1	FBgn0086378	Alg-2	OG0001588_OG1	NA	NA	NA	file_1_file_1_jg8658	NA	NA
Alg1_OG0002607_OG0	FBgn0038552	Alg1	OG0002607_OG0	file_1_file_1_jg3850	file_1_file_1_jg2003	file_1_file_1_jg5651	file_1_file_1_jg9623	file_1_file_1_jg6894	file_1_file_1_jg6252
Alg1_OG0002607_OG0.2	FBgn0038552	Alg1	OG0002607_OG0.2	NA	NA	NA	NA	file_1_file_1_jg4168	NA
Alg10_OG0000709_OG0	FBgn0052076	Alg10	OG0000709_OG0	file_1_file_1_jg13487	file_1_file_1_jg13403	file_1_file_1_jg3826	file_1_file_1_jg7099	file_1_file_1_jg13945	file_1_file_1_jg12685
Alg10_OG0000709_OG0.2	FBgn0052076	Alg10	OG0000709_OG0.2	NA	NA	NA	NA	NA	file_1_file_1_jg3562
Alg10_OG0000709_OG1	FBgn0052076	Alg10	OG0000709_OG1	NA	NA	NA	NA	NA	file_1_file_1_jg3564
Alg10_OG0018493	FBgn0052076	Alg10	OG0018493	NA	NA	NA	NA	NA	file_1_file_1_jg3563
Alg11_OG0012170	FBgn0037108	Alg11	OG0012170	file_1_file_1_jg14760	file_1_file_1_jg14695	file_1_file_1_jg4791	file_1_file_1_jg8395	file_1_file_1_jg15238	file_1_file_1_jg13172
CG8412_OG0004562	FBgn0037743	Alg12	OG0004562	file_1_file_1_jg4872	file_1_file_1_jg985	file_1_file_1_jg6539	file_1_file_1_jg10663	file_1_file_1_jg5197	file_1_file_1_jg10489
CG14512_OG0012628_OG0	FBgn0039639	Alg13	OG0012628_OG0	file_1_file_1_jg5534	file_1_file_1_jg3437	file_1_file_1_jg8118	file_1_file_1_jg11932	file_1_file_1_jg6441	NA
Alg14_OG0001194_OG0	FBgn0030645	Alg14	OG0001194_OG0	file_1_file_1_jg7905	file_1_file_1_jg8239	file_1_file_1_jg9282	file_1_file_1_jg4769	file_1_file_1_jg8555	file_1_file_1_jg13767
Alg14_OG0001194_OG0.2	FBgn0030645	Alg14	OG0001194_OG0.2	NA	NA	NA	file_1_file_1_jg4773	file_1_file_1_jg8557	NA
Alg14_OG0001194_OG0.3	FBgn0030645	Alg14	OG0001194_OG0.3	NA	NA	NA	file_1_file_1_jg4766	NA	NA
Alg2_OG0010641	FBgn0035401	Alg2	OG0010641	file_1_file_1_jg12503	file_1_file_1_jg12431	file_1_file_1_jg3593	file_1_file_1_jg6114	file_1_file_1_jg12950	file_1_file_1_jg11703
Alg3_OG0003012	FBgn0011297	Alg3	OG0003012	file_1_file_1_jg2614	file_1_file_1_jg11728	file_1_file_1_jg15131	file_1_file_1_jg14940	file_1_file_1_jg12249	file_1_file_1_jg16578
Alg3_OG0006966	FBgn0011297	Alg3	OG0006966	file_1_file_1_jg2612	file_1_file_1_jg11726	file_1_file_1_jg15129	file_1_file_1_jg14938	file_1_file_1_jg12247	file_1_file_1_jg16580
CG5287_OG0001281	FBgn0032477	Alg7	OG0001281	file_1_file_1_jg10145	file_1_file_1_jg5505	file_1_file_1_jg10880	file_1_file_1_jg2028	file_1_file_1_jg2121	file_1_file_1_jg7051
CG5287_OG0003790	FBgn0032477	Alg7	OG0003790	file_1_file_1_jg10147	file_1_file_1_jg5503	file_1_file_1_jg10883	file_1_file_1_jg2026	file_1_file_1_jg2119	file_1_file_1_jg7053
Alg9_OG0005173	FBgn0039293	Alg9	OG0005173	file_1_file_1_jg5994	file_1_file_1_jg2981	file_1_file_1_jg8596	file_1_file_1_jg11468	file_1_file_1_jg5982	file_1_file_1_jg1568
Alh_OG0004317	FBgn0261238	Alh	OG0004317	file_1_file_1_jg3288	file_1_file_1_jg619	file_1_file_1_jg6243	file_1_file_1_jg9040	file_1_file_1_jg3608	file_1_file_1_jg3815
Alh_OG0004319	FBgn0261238	Alh	OG0004319	file_1_file_1_jg3290	file_1_file_1_jg620	file_1_file_1_jg6241	file_1_file_1_jg9042	file_1_file_1_jg3610	file_1_file_1_jg3813
Alh_OG0011430	FBgn0261238	Alh	OG0011430	file_1_file_1_jg3287	file_1_file_1_jg618	file_1_file_1_jg6245	file_1_file_1_jg9039	file_1_file_1_jg3607	file_1_file_1_jg3816
alien_OG0009301	FBgn0013746	alien	OG0009301	file_1_file_1_jg9752	file_1_file_1_jg4977	file_1_file_1_jg11042	file_1_file_1_jg1494	file_1_file_1_jg1599	file_1_file_1_jg7704
ALiX_OG0005343	FBgn0086346	ALiX	OG0005343	file_1_file_1_jg5662	file_1_file_1_jg3305	file_1_file_1_jg8260	file_1_file_1_jg11802	file_1_file_1_jg6312	file_1_file_1_jg1913
Alk_OG0006414	FBgn0040505	Alk	OG0006414	file_1_file_1_jg1519	file_1_file_1_jg10721	file_1_file_1_jg14379	file_1_file_1_jg13901	file_1_file_1_jg11210	file_1_file_1_jg15157
AlkB_OG0014057_OG0	FBgn0065035	AlkB	OG0014057_OG0	NA	file_1_file_1_jg8309	NA	file_1_file_1_jg4841	file_1_file_1_jg8629	NA
CG12179_OG0001176_OG0	FBgn0025388	Alms1a	OG0001176_OG0	file_1_file_1_jg6679	file_1_file_1_jg7079	file_1_file_1_jg533	file_1_file_1_jg3584	file_1_file_1_jg7402	file_1_file_1_jg1066
CG12179_OG0001176_OG0.2	FBgn0025388	Alms1a	OG0001176_OG0.2	NA	file_1_file_1_jg7078	NA	file_1_file_1_jg3585	file_1_file_1_jg7401	NA
Alp1_OG0010289	FBgn0283479	Alp1	OG0010289	file_1_file_1_jg14726	file_1_file_1_jg14658	file_1_file_1_jg4829	file_1_file_1_jg8356	file_1_file_1_jg15201	file_1_file_1_jg10872
Alp10_OG0010194	FBgn0035619	Alp10	OG0010194	file_1_file_1_jg13137	file_1_file_1_jg12724	file_1_file_1_jg3271	file_1_file_1_jg6412	file_1_file_1_jg13250	file_1_file_1_jg12405
Alp11_OG0008522	FBgn0030661	Alp11	OG0008522	file_1_file_1_jg7891	file_1_file_1_jg8256	file_1_file_1_jg1302	file_1_file_1_jg4789	file_1_file_1_jg8574	file_1_file_1_jg1390
Alp12_OG0003717	FBgn0032779	Alp12	OG0003717	file_1_file_1_jg464	file_1_file_1_jg6101	file_1_file_1_jg13192	file_1_file_1_jg2614	file_1_file_1_jg2698	file_1_file_1_jg8034
Alp12_OG0018329	FBgn0032779	Alp12	OG0018329	NA	NA	NA	NA	NA	file_1_file_1_jg312
Alp13_OG0001034	FBgn0037786	Alp13	OG0001034	file_1_file_1_jg4823	file_1_file_1_jg1032	file_1_file_1_jg6592	file_1_file_1_jg10612	file_1_file_1_jg5145	file_1_file_1_jg14657
Alp2_OG0000261_OG0	FBgn0283480	Alp2	OG0000261_OG0	file_1_file_1_jg1360	file_1_file_1_jg11476	file_1_file_1_jg13639	file_1_file_1_jg14684	file_1_file_1_jg11989	file_1_file_1_jg16698
Alp2_OG0000261_OG1	FBgn0283480	Alp2	OG0000261_OG1	file_1_file_1_jg1359	file_1_file_1_jg11475	file_1_file_1_jg13640	file_1_file_1_jg14683	file_1_file_1_jg11988	file_1_file_1_jg16699
Alp4_OG0005779	FBgn0016123	Alp4	OG0005779	file_1_file_1_jg5262	file_1_file_1_jg3701	file_1_file_1_jg8968	file_1_file_1_jg12202	file_1_file_1_jg6716	file_1_file_1_jg5777
Alp4_OG0015209	FBgn0016123	Alp4	OG0015209	NA	NA	NA	NA	NA	file_1_file_1_jg16781
Alp6_OG0006360	FBgn0033423	Alp6	OG0006360	file_1_file_1_jg9675	file_1_file_1_jg9706	file_1_file_1_jg12084	file_1_file_1_jg12885	file_1_file_1_jg10186	file_1_file_1_jg15071
Alp7_OG0003030	FBgn0034710	Alp7	OG0003030	file_1_file_1_jg1358	file_1_file_1_jg11474	file_1_file_1_jg13641	file_1_file_1_jg14682	file_1_file_1_jg11987	file_1_file_1_jg16700
Alp9_OG0003931	FBgn0035620	Alp9	OG0003931	file_1_file_1_jg13138	file_1_file_1_jg12725	file_1_file_1_jg3272	file_1_file_1_jg6413	file_1_file_1_jg13251	file_1_file_1_jg12404
alph_OG0000083_OG0	FBgn0086361	alph	OG0000083_OG0	file_1_file_1_jg5497	file_1_file_1_jg3472	file_1_file_1_jg8079	file_1_file_1_jg11970	file_1_file_1_jg6479	file_1_file_1_jg10045
alph_OG0000083_OG0.2	FBgn0086361	alph	OG0000083_OG0.2	NA	NA	NA	NA	NA	file_1_file_1_jg10044
alph_OG0000083_OG1	FBgn0086361	alph	OG0000083_OG1	NA	NA	file_1_file_1_jg1972	NA	file_1_file_1_jg9015	NA
alph_OG0000083_OG2	FBgn0086361	alph	OG0000083_OG2	NA	file_1_file_1_jg3485	NA	file_1_file_1_jg11981	file_1_file_1_jg6491	NA
alph_OG0005113	FBgn0086361	alph	OG0005113	file_1_file_1_jg5488	file_1_file_1_jg3483	file_1_file_1_jg8070	file_1_file_1_jg11979	file_1_file_1_jg6489	file_1_file_1_jg10035
alph_OG0016114	FBgn0086361	alph	OG0016114	NA	NA	NA	file_1_file_1_jg11094	file_1_file_1_jg5613	NA
alpha-Catr_OG0006852	FBgn0029105	alpha-Catr	OG0006852	file_1_file_1_jg2669	file_1_file_1_jg11784	file_1_file_1_jg15190	file_1_file_1_jg15000	file_1_file_1_jg12308	file_1_file_1_jg16378
alpha-Est1_OG0004357	FBgn0015568	alpha-Est1	OG0004357	file_1_file_1_jg3352	file_1_file_1_jg680	file_1_file_1_jg6180	file_1_file_1_jg9103	file_1_file_1_jg3672	file_1_file_1_jg3748
alpha-Est10_OG0004350	FBgn0015569	alpha-Est10	OG0004350	file_1_file_1_jg3335	file_1_file_1_jg665	file_1_file_1_jg6195	file_1_file_1_jg9088	file_1_file_1_jg3657	file_1_file_1_jg3763
alpha-Est2_OG0000314	FBgn0015570	alpha-Est2	OG0000314	file_1_file_1_jg3351	file_1_file_1_jg679	file_1_file_1_jg6181	file_1_file_1_jg9102	file_1_file_1_jg3671	file_1_file_1_jg3749
alpha-Est3_OG0004356	FBgn0015571	alpha-Est3	OG0004356	file_1_file_1_jg3350	file_1_file_1_jg678	file_1_file_1_jg6182	file_1_file_1_jg9101	file_1_file_1_jg3670	file_1_file_1_jg3751
alpha-Est6_OG0004354	FBgn0015574	alpha-Est6	OG0004354	file_1_file_1_jg3341	file_1_file_1_jg671	file_1_file_1_jg6187	file_1_file_1_jg9094	file_1_file_1_jg3663	file_1_file_1_jg3758
alpha-Est7_OG0001351	FBgn0015575	alpha-Est7	OG0001351	file_1_file_1_jg3340	file_1_file_1_jg670	file_1_file_1_jg6188	file_1_file_1_jg9093	file_1_file_1_jg3662	file_1_file_1_jg3759
alpha-Est8_OG0004352	FBgn0015576	alpha-Est8	OG0004352	file_1_file_1_jg3338	file_1_file_1_jg668	file_1_file_1_jg6191	file_1_file_1_jg9091	file_1_file_1_jg3660	file_1_file_1_jg3761
alpha-Est9_OG0004351	FBgn0015577	alpha-Est9	OG0004351	file_1_file_1_jg3336	file_1_file_1_jg666	file_1_file_1_jg6193	file_1_file_1_jg9089	file_1_file_1_jg3658	file_1_file_1_jg3762
alpha-Man-Ia_OG0003130	FBgn0259170	alpha-Man-Ia	OG0003130	file_1_file_1_jg7049	file_1_file_1_jg7678	file_1_file_1_jg2099	file_1_file_1_jg4197	file_1_file_1_jg8005	file_1_file_1_jg369
alpha-Man-Ia_OG0003131	FBgn0259170	alpha-Man-Ia	OG0003131	file_1_file_1_jg7050	file_1_file_1_jg7677	file_1_file_1_jg2098	file_1_file_1_jg4196	file_1_file_1_jg8003	file_1_file_1_jg370
alpha-Man-Ia_OG0001168	FBgn0259170	alpha-Man-Ia-PP	OG0001168	file_1_file_1_jg7051	file_1_file_1_jg7676	file_1_file_1_jg2097	file_1_file_1_jg4195	file_1_file_1_jg8002	file_1_file_1_jg371
alpha-Man-Ib_OG0005087	FBgn0039634	alpha-Man-Ib	OG0005087	file_1_file_1_jg5542	file_1_file_1_jg3429	file_1_file_1_jg8126	file_1_file_1_jg11924	file_1_file_1_jg6433	file_1_file_1_jg10097
alpha-Man-Ic_OG0011549	FBgn0051202	alpha-Man-Ic	OG0011549	file_1_file_1_jg5422	file_1_file_1_jg3553	file_1_file_1_jg7999	file_1_file_1_jg12049	file_1_file_1_jg6561	file_1_file_1_jg5957
alpha-Man-IIa_OG0004878	FBgn0011740	alpha-Man-IIa	OG0004878	file_1_file_1_jg4935	file_1_file_1_jg920	file_1_file_1_jg6477	file_1_file_1_jg10725	file_1_file_1_jg5259	file_1_file_1_jg5196
alpha-Man-IIb_OG0005229	FBgn0026616	alpha-Man-IIb	OG0005229	file_1_file_1_jg4234	file_1_file_1_jg1749	file_1_file_1_jg7207	file_1_file_1_jg9880	file_1_file_1_jg4424	file_1_file_1_jg1682
alpha-PheRS_OG0008296	FBgn0030007	alpha-PheRS	OG0008296	file_1_file_1_jg7728	file_1_file_1_jg7461	file_1_file_1_jg1478	file_1_file_1_jg3958	file_1_file_1_jg7775	file_1_file_1_jg3134
alpha-Spec_OG0011040	FBgn0250789	alpha-Spec	OG0011040	file_1_file_1_jg12359	file_1_file_1_jg12288	file_1_file_1_jg2683	file_1_file_1_jg5966	file_1_file_1_jg12807	file_1_file_1_jg14191
alpha4GT1_OG0000948	FBgn0031491	alpha4GT1	OG0000948	file_1_file_1_jg9023	file_1_file_1_jg4199	file_1_file_1_jg9832	file_1_file_1_jg728	file_1_file_1_jg824	file_1_file_1_jg8868
alphaCOP_OG0011275	FBgn0025725	alphaCOP	OG0011275	file_1_file_1_jg12330	file_1_file_1_jg12256	file_1_file_1_jg2649	file_1_file_1_jg5934	file_1_file_1_jg12777	file_1_file_1_jg14221
alphaSnap_OG0010384	FBgn0250791	alphaSnap	OG0010384	file_1_file_1_jg14577	file_1_file_1_jg14498	file_1_file_1_jg4992	file_1_file_1_jg8192	file_1_file_1_jg15039	file_1_file_1_jg11980
alphaTub67C_OG0010998	FBgn0087040	alphaTub67C	OG0010998	file_1_file_1_jg13343	file_1_file_1_jg13262	file_1_file_1_jg2751	file_1_file_1_jg6956	file_1_file_1_jg13799	file_1_file_1_jg11333
Alr_OG0008278	FBgn0031068	Alr	OG0008278	file_1_file_1_jg7651	file_1_file_1_jg8799	file_1_file_1_jg1021	file_1_file_1_jg5382	file_1_file_1_jg9132	file_1_file_1_jg1134
alrm_OG0002498	FBgn0039332	alrm	OG0002498	file_1_file_1_jg5946	file_1_file_1_jg3030	file_1_file_1_jg8548	file_1_file_1_jg11516	file_1_file_1_jg6033	file_1_file_1_jg10271
Als2_OG0009863	FBgn0037116	Als2	OG0009863	file_1_file_1_jg14769	file_1_file_1_jg14705	file_1_file_1_jg4780	file_1_file_1_jg8405	file_1_file_1_jg15248	file_1_file_1_jg13186
alt_OG0004894	FBgn0038535	alt	OG0004894	file_1_file_1_jg3873	file_1_file_1_jg1982	file_1_file_1_jg5628	file_1_file_1_jg9644	file_1_file_1_jg4188	file_1_file_1_jg5168
aly_OG0004083	FBgn0004372	aly	OG0004083	file_1_file_1_jg12487	file_1_file_1_jg12416	file_1_file_1_jg3609	file_1_file_1_jg6098	file_1_file_1_jg12934	file_1_file_1_jg10741
Ama_OG0002112	FBgn0000071	Ama	OG0002112	file_1_file_1_jg3266	file_1_file_1_jg597	file_1_file_1_jg6267	file_1_file_1_jg9019	file_1_file_1_jg3584	file_1_file_1_jg3840
Amacr_OG0009433	FBgn0032881	Amacr	OG0009433	file_1_file_1_jg328	file_1_file_1_jg6248	file_1_file_1_jg14757	file_1_file_1_jg2758	file_1_file_1_jg2840	file_1_file_1_jg8568
amd_OG0001918	FBgn0000075	amd	OG0001918	file_1_file_1_jg497	file_1_file_1_jg6071	file_1_file_1_jg13160	file_1_file_1_jg2584	file_1_file_1_jg2669	file_1_file_1_jg8068
Amnionless_OG0008741	FBgn0025686	Amnionless	OG0008741	file_1_file_1_jg8655	file_1_file_1_jg3848	file_1_file_1_jg9452	file_1_file_1_jg368	file_1_file_1_jg462	file_1_file_1_jg9561
amon_OG0011540	FBgn0023179	amon	OG0011540	file_1_file_1_jg5801	file_1_file_1_jg3170	file_1_file_1_jg8402	file_1_file_1_jg11659	file_1_file_1_jg6174	file_1_file_1_jg6110
amos_OG0003702_OG0	FBgn0003270	amos	OG0003702_OG0	file_1_file_1_jg582	file_1_file_1_jg5981	file_1_file_1_jg13070	file_1_file_1_jg2497	file_1_file_1_jg2586	file_1_file_1_jg8156
amos_OG0003702_OG1	FBgn0003270	amos	OG0003702_OG1	NA	NA	NA	NA	file_1_file_1_jg168	NA
AMPdeam_OG0008245	FBgn0052626	AMPdeam	OG0008245	file_1_file_1_jg8045	file_1_file_1_jg8083	file_1_file_1_jg1317	file_1_file_1_jg4617	file_1_file_1_jg8412	file_1_file_1_jg1185
AMPdeam_OG0013975	FBgn0052626	AMPdeam	OG0013975	file_1_file_1_jg8046	NA	NA	NA	NA	NA
Amph_OG0007204	FBgn0027356	Amph	OG0007204	file_1_file_1_jg2063	file_1_file_1_jg10161	file_1_file_1_jg13524	file_1_file_1_jg13337	file_1_file_1_jg10644	file_1_file_1_jg4890
AMPKalpha_OG0001698	FBgn0023169	AMPKalpha	OG0001698	file_1_file_1_jg11661	file_1_file_1_jg6734	file_1_file_1_jg193	file_1_file_1_jg3226	file_1_file_1_jg7044	file_1_file_1_jg659
Amt_OG0004607	FBgn0038309	Amt	OG0004607	file_1_file_1_jg4146	file_1_file_1_jg1669	file_1_file_1_jg7290	file_1_file_1_jg9964	file_1_file_1_jg4504	file_1_file_1_jg6743
Amun_OG0008385	FBgn0030328	Amun	OG0008385	file_1_file_1_jg6874	file_1_file_1_jg7852	file_1_file_1_jg1680	file_1_file_1_jg4368	file_1_file_1_jg8179	file_1_file_1_jg13878
Amun_OG0018267	FBgn0030328	Amun	OG0018267	NA	NA	NA	file_1_file_1_jg4369	file_1_file_1_jg8180	NA
amx_OG0007575	FBgn0000077	amx	OG0007575	file_1_file_1_jg7138	file_1_file_1_jg7592	file_1_file_1_jg2006	file_1_file_1_jg4099	file_1_file_1_jg7912	file_1_file_1_jg463
Amy-p_OG0000157_OG0	FBgn0000079	Amy-p	OG0000157_OG0	file_1_file_1_jg1441	file_1_file_1_jg10796	file_1_file_1_jg14936	file_1_file_1_jg13980	file_1_file_1_jg11285	file_1_file_1_jg14863
Amy-p_OG0000157_OG0.2	FBgn0000079	Amy-p	OG0000157_OG0.2	file_1_file_1_jg1439	file_1_file_1_jg10794	file_1_file_1_jg14938	file_1_file_1_jg13979	file_1_file_1_jg11287	file_1_file_1_jg14862
Amy-p_OG0000157_OG0.3	FBgn0000079	Amy-p	OG0000157_OG0.3	NA	NA	NA	file_1_file_1_jg13977	NA	NA
Amyrel_OG0006416	FBgn0020506	Amyrel	OG0006416	file_1_file_1_jg1517	file_1_file_1_jg10724	file_1_file_1_jg14377	file_1_file_1_jg13903	file_1_file_1_jg11213	file_1_file_1_jg15159
ana_OG0006403	FBgn0011746	ana	OG0006403	file_1_file_1_jg10869	file_1_file_1_jg9635	file_1_file_1_jg12017	file_1_file_1_jg12814	file_1_file_1_jg10115	file_1_file_1_jg15142
ana1_OG0002269	FBgn0262167	ana1	OG0002269	file_1_file_1_jg6115	file_1_file_1_jg2859	file_1_file_1_jg8711	file_1_file_1_jg11341	file_1_file_1_jg5862	file_1_file_1_jg6767
ana2_OG0007120	FBgn0027513	ana2	OG0007120	file_1_file_1_jg10901	file_1_file_1_jg9602	file_1_file_1_jg11986	file_1_file_1_jg12781	file_1_file_1_jg10080	file_1_file_1_jg4712
ana3_OG0006194	FBgn0266111	ana3	OG0006194	file_1_file_1_jg2113	file_1_file_1_jg10109	file_1_file_1_jg13577	file_1_file_1_jg13284	file_1_file_1_jg10590	file_1_file_1_jg16033
Ance-2_OG0003658	FBgn0032535	Ance-2	OG0003658	file_1_file_1_jg10034	file_1_file_1_jg5615	file_1_file_1_jg10766	file_1_file_1_jg2139	file_1_file_1_jg2230	file_1_file_1_jg7496
Ance-3_OG0001891_OG0	FBgn0032536	Ance-3	OG0001891_OG0	file_1_file_1_jg10032	file_1_file_1_jg5617	file_1_file_1_jg11415	file_1_file_1_jg2141	file_1_file_1_jg2232	file_1_file_1_jg7493
Ance-3_OG0001891_OG1	FBgn0032536	Ance-3	OG0001891_OG1	NA	NA	file_1_file_1_jg11413	NA	NA	NA
Ance-3_OG0009407	FBgn0032536	Ance-3	OG0009407	file_1_file_1_jg10028	file_1_file_1_jg5621	file_1_file_1_jg11421	file_1_file_1_jg2145	file_1_file_1_jg2237	file_1_file_1_jg7489
Ance-4_OG0006406	FBgn0033366	Ance-4	OG0006406	file_1_file_1_jg10873	file_1_file_1_jg9631	file_1_file_1_jg12013	file_1_file_1_jg12810	file_1_file_1_jg10111	file_1_file_1_jg15147
Ance-5_OG0005870	FBgn0035076	Ance-5	OG0005870	file_1_file_1_jg2861	file_1_file_1_jg11971	file_1_file_1_jg15386	file_1_file_1_jg15190	file_1_file_1_jg12496	file_1_file_1_jg14789
anchor_OG0010100	FBgn0036741	anchor	OG0010100	file_1_file_1_jg14050	file_1_file_1_jg14177	file_1_file_1_jg4443	file_1_file_1_jg7874	file_1_file_1_jg14712	file_1_file_1_jg12617
Andorra_OG0011741	FBgn0030898	Andorra	OG0011741	file_1_file_1_jg7429	file_1_file_1_jg8581	file_1_file_1_jg1865	file_1_file_1_jg5154	file_1_file_1_jg8909	file_1_file_1_jg3084
Ank_OG0013285_OG0	FBgn0011747	Ank	OG0013285_OG0	file_1_file_1_jg11513	file_1_file_1_jg6519	file_1_file_1_jg12481	NA	file_1_file_1_jg316	file_1_file_1_jg6338
Ank_OG0014991_OG0	FBgn0011747	Ank	OG0014991_OG0	NA	NA	file_1_file_1_jg12482	NA	file_1_file_1_jg317	file_1_file_1_jg6339
Ank2_OG0010460	FBgn0261788	Ank2-PU	OG0010460	file_1_file_1_jg12570	file_1_file_1_jg12984	file_1_file_1_jg3531	file_1_file_1_jg6669	file_1_file_1_jg13515	file_1_file_1_jg12102
Ankle2_OG0000780	FBgn0028343	Ankle2	OG0000780	file_1_file_1_jg7362	file_1_file_1_jg8511	file_1_file_1_jg1800	file_1_file_1_jg5089	file_1_file_1_jg8842	file_1_file_1_jg610
Ankle2_OG0016685	FBgn0028343	Ankle2	OG0016685	file_1_file_1_jg10322	NA	file_1_file_1_jg10508	NA	NA	NA
l(2)35Be_OG0003404_OG0	FBgn0261881	Ankrd49	OG0003404_OG0	file_1_file_1_jg9430	file_1_file_1_jg5701	file_1_file_1_jg11568	file_1_file_1_jg2217	file_1_file_1_jg2314	file_1_file_1_jg9357
l(2)35Be_OG0003404_OG0.2	FBgn0261881	Ankrd49	OG0003404_OG0.2	NA	NA	file_1_file_1_jg11527	NA	NA	NA
anne_OG0013284_OG0	FBgn0052000	anne	OG0013284_OG0	file_1_file_1_jg11512	file_1_file_1_jg6520	file_1_file_1_jg12483	NA	file_1_file_1_jg318	file_1_file_1_jg6340
anne_OG0013284_OG0.2	FBgn0052000	anne	OG0013284_OG0.2	NA	NA	NA	NA	file_1_file_1_jg320	NA
anne_OG0013284_OG1	FBgn0052000	anne	OG0013284_OG1	NA	NA	NA	NA	file_1_file_1_jg319	NA
anox_OG0007490	FBgn0064116	anox	OG0007490	file_1_file_1_jg8529	file_1_file_1_jg8967	file_1_file_1_jg2256	file_1_file_1_jg5557	file_1_file_1_jg9280	file_1_file_1_jg303
Ant2_OG0008041	FBgn0025111	Ant2	OG0008041	file_1_file_1_jg7001	file_1_file_1_jg7727	file_1_file_1_jg2148	file_1_file_1_jg4244	file_1_file_1_jg8051	file_1_file_1_jg13553
antdh_OG0008007	FBgn0026268	antdh	OG0008007	file_1_file_1_jg6946	file_1_file_1_jg7783	file_1_file_1_jg1093	file_1_file_1_jg4300	file_1_file_1_jg8108	file_1_file_1_jg13492
Antp_OG0002113	FBgn0260642	Antp	OG0002113	file_1_file_1_jg3270	file_1_file_1_jg602	file_1_file_1_jg6260	file_1_file_1_jg9024	file_1_file_1_jg3591	file_1_file_1_jg3832
antr_OG0007227	FBgn0050488	antr	OG0007227	file_1_file_1_jg2030	file_1_file_1_jg10194	file_1_file_1_jg13489	file_1_file_1_jg13370	file_1_file_1_jg10677	file_1_file_1_jg4924
AnxB10_OG0008082	FBgn0000084	AnxB10	OG0008082	file_1_file_1_jg7684	file_1_file_1_jg8851	file_1_file_1_jg2161	file_1_file_1_jg5415	file_1_file_1_jg9168	file_1_file_1_jg3230
AnxB11_OG0008196	FBgn0030749	AnxB11	OG0008196	file_1_file_1_jg7768	file_1_file_1_jg8380	file_1_file_1_jg1180	file_1_file_1_jg4923	file_1_file_1_jg8702	file_1_file_1_jg1270
AnxB9_OG0004410	FBgn0000083	AnxB9	OG0004410	file_1_file_1_jg3483	file_1_file_1_jg2365	file_1_file_1_jg6036	file_1_file_1_jg9241	file_1_file_1_jg3806	file_1_file_1_jg2669
aop_OG0003458	FBgn0000097	aop	OG0003458	file_1_file_1_jg8878	file_1_file_1_jg4061	file_1_file_1_jg9681	file_1_file_1_jg583	file_1_file_1_jg679	file_1_file_1_jg9165
aos_OG0010741	FBgn0004569	aos	OG0010741	file_1_file_1_jg14188	file_1_file_1_jg14036	file_1_file_1_jg4625	file_1_file_1_jg7733	file_1_file_1_jg14573	file_1_file_1_jg12217
Aos1_OG0002145_OG0	FBgn0029512	Aos1	OG0002145_OG0	file_1_file_1_jg4520	file_1_file_1_jg1339	file_1_file_1_jg6923	file_1_file_1_jg10295	file_1_file_1_jg4828	file_1_file_1_jg6922
Aos1_OG0002145_OG1	FBgn0029512	Aos1	OG0002145_OG1	NA	NA	NA	NA	NA	file_1_file_1_jg2597
AOX1_OG0005242	FBgn0267408	AOX1	OG0005242	file_1_file_1_jg4207	file_1_file_1_jg1726	file_1_file_1_jg7231	file_1_file_1_jg9906	file_1_file_1_jg4449	file_1_file_1_jg1707
AOX2_OG0000143_OG0	FBgn0038348	AOX2	OG0000143_OG0	file_1_file_1_jg4209	file_1_file_1_jg1728	file_1_file_1_jg7229	file_1_file_1_jg9904	file_1_file_1_jg4447	file_1_file_1_jg1704
AOX2_OG0000143_OG1	FBgn0038348	AOX2	OG0000143_OG1	file_1_file_1_jg4208	file_1_file_1_jg1727	file_1_file_1_jg7230	file_1_file_1_jg9905	file_1_file_1_jg4448	file_1_file_1_jg1705
AOX2_OG0000143_OG2	FBgn0038348	AOX2	OG0000143_OG2	NA	NA	NA	NA	NA	file_1_file_1_jg1706
AOX4_OG0001465	FBgn0038350	AOX4	OG0001465	file_1_file_1_jg4210	file_1_file_1_jg1729	file_1_file_1_jg7228	file_1_file_1_jg9903	file_1_file_1_jg4446	file_1_file_1_jg1703
ap_OG0005832	FBgn0267978	ap	OG0005832	file_1_file_1_jg11312	file_1_file_1_jg9166	file_1_file_1_jg12385	file_1_file_1_jg12361	file_1_file_1_jg9649	file_1_file_1_jg2237
AP-1-2beta_OG0008273	FBgn0010380	AP-1-2beta	OG0008273	file_1_file_1_jg7644	file_1_file_1_jg8792	file_1_file_1_jg1014	file_1_file_1_jg5375	file_1_file_1_jg9125	file_1_file_1_jg1140
AP-1gamma_OG0007680	FBgn0030089	AP-1gamma	OG0007680	file_1_file_1_jg7166	file_1_file_1_jg7563	file_1_file_1_jg1376	file_1_file_1_jg4052	file_1_file_1_jg7883	file_1_file_1_jg646
AP-1mu_OG0005553	FBgn0024833	AP-1mu	OG0005553	file_1_file_1_jg4915	file_1_file_1_jg940	file_1_file_1_jg6497	file_1_file_1_jg10705	file_1_file_1_jg5239	file_1_file_1_jg9814
AP-1sigma_OG0005334	FBgn0039132	AP-1sigma	OG0005334	file_1_file_1_jg6219	file_1_file_1_jg2758	file_1_file_1_jg8815	file_1_file_1_jg11235	file_1_file_1_jg5759	file_1_file_1_jg1891
AP-2alpha_OG0008751	FBgn0264855	AP-2alpha	OG0008751	file_1_file_1_jg8672	file_1_file_1_jg3865	file_1_file_1_jg9470	file_1_file_1_jg385	file_1_file_1_jg479	file_1_file_1_jg9542
AP-2alpha_OG0018572	FBgn0264855	AP-2Î±	OG0018572	NA	NA	NA	NA	NA	file_1_file_1_jg9541
AP-2mu_OG0004736	FBgn0263351	AP-2mu	OG0004736	file_1_file_1_jg6427	file_1_file_1_jg2552	file_1_file_1_jg7778	file_1_file_1_jg11026	file_1_file_1_jg5545	file_1_file_1_jg5529
AP-2sigma_OG0004385	FBgn0043012	AP-2sigma	OG0004385	file_1_file_1_jg3446	file_1_file_1_jg2402	file_1_file_1_jg6078	file_1_file_1_jg9203	file_1_file_1_jg3769	file_1_file_1_jg2709
Apc_OG0005387	FBgn0015589	Apc	OG0005387	file_1_file_1_jg5579	file_1_file_1_jg3389	file_1_file_1_jg8165	file_1_file_1_jg11884	file_1_file_1_jg6395	file_1_file_1_jg6584
APC10_OG0005888	FBgn0034231	APC10	OG0005888	file_1_file_1_jg727	file_1_file_1_jg10845	file_1_file_1_jg14274	file_1_file_1_jg14039	file_1_file_1_jg11341	file_1_file_1_jg14813
Apc2_OG0005308	FBgn0026598	Apc2	OG0005308	file_1_file_1_jg6181	file_1_file_1_jg2796	file_1_file_1_jg8774	file_1_file_1_jg11275	file_1_file_1_jg5796	file_1_file_1_jg1839
APC4_OG0003171_OG0	FBgn0052707	APC4	OG0003171_OG0	file_1_file_1_jg7172	file_1_file_1_jg7555	file_1_file_1_jg1382	file_1_file_1_jg4063	file_1_file_1_jg7876	file_1_file_1_jg532
APC4_OG0003171_OG1	FBgn0052707	APC4	OG0003171_OG1	NA	NA	NA	NA	file_1_file_1_jg8404	NA
APC7_OG0001703	FBgn0029879	APC7	OG0001703	file_1_file_1_jg8298	file_1_file_1_jg7289	file_1_file_1_jg361	file_1_file_1_jg3795	file_1_file_1_jg7612	file_1_file_1_jg560
ApepP_OG0000963	FBgn0026150	ApepP	OG0000963	file_1_file_1_jg677	file_1_file_1_jg5880	file_1_file_1_jg12982	file_1_file_1_jg2396	file_1_file_1_jg2490	file_1_file_1_jg8260
aph-1_OG0003552_OG0	FBgn0031458	aph-1	OG0003552_OG0	file_1_file_1_jg8973	file_1_file_1_jg4154	file_1_file_1_jg9783	file_1_file_1_jg680	file_1_file_1_jg777	file_1_file_1_jg8823
aph-1_OG0003552_OG1	FBgn0031458	aph-1	OG0003552_OG1	NA	NA	file_1_file_1_jg12638	NA	NA	NA
aPKC_OG0006607	FBgn0261854	aPKC	OG0006607	file_1_file_1_jg1735	file_1_file_1_jg10496	file_1_file_1_jg14615	file_1_file_1_jg13675	file_1_file_1_jg10986	file_1_file_1_jg16308
aPKC_OG0006608	FBgn0261854	aPKC	OG0006608	file_1_file_1_jg1734	file_1_file_1_jg10497	file_1_file_1_jg14614	file_1_file_1_jg13676	file_1_file_1_jg10987	file_1_file_1_jg16309
aPKC_OG0006609	FBgn0261854	aPKC	OG0006609	file_1_file_1_jg1733	file_1_file_1_jg10498	file_1_file_1_jg14613	file_1_file_1_jg13677	file_1_file_1_jg10988	file_1_file_1_jg16310
aPKC_OG0014474_OG0	FBgn0261854	aPKC	OG0014474_OG0	NA	file_1_file_1_jg6048	file_1_file_1_jg13136	file_1_file_1_jg2560	file_1_file_1_jg2644	file_1_file_1_jg8090
Aplip1_OG0011323	FBgn0040281	Aplip1	OG0011323	file_1_file_1_jg12247	file_1_file_1_jg12170	file_1_file_1_jg2564	file_1_file_1_jg5854	file_1_file_1_jg12693	file_1_file_1_jg14310
apn_OG0002443_OG0	FBgn0038132	apn	OG0002443_OG0	file_1_file_1_jg4412	file_1_file_1_jg1445	file_1_file_1_jg7028	file_1_file_1_jg10192	file_1_file_1_jg4728	file_1_file_1_jg16961
apn_OG0002443_OG0.2	FBgn0038132	apn	OG0002443_OG0.2	NA	NA	NA	NA	NA	file_1_file_1_jg2202
apolpp_OG0012638	FBgn0087002	apolpp	OG0012638	file_1_file_1_jg11452	file_1_file_1_jg6575	file_1_file_1_jg12541	file_1_file_1_jg305	file_1_file_1_jg378	file_1_file_1_jg6399
Apoltp_OG0001879	FBgn0032136	Apoltp	OG0001879	file_1_file_1_jg9810	file_1_file_1_jg5030	file_1_file_1_jg11103	file_1_file_1_jg1548	file_1_file_1_jg1653	file_1_file_1_jg7650
Apoltp_OG0016678	FBgn0032136	Apoltp	OG0016678	file_1_file_1_jg9809	NA	file_1_file_1_jg11102	NA	NA	NA
app_OG0010830	FBgn0260941	app	OG0010830	file_1_file_1_jg13647	file_1_file_1_jg13565	file_1_file_1_jg3995	file_1_file_1_jg7258	file_1_file_1_jg14102	file_1_file_1_jg11028
app_OG0012204_OG0	FBgn0260941	app	OG0012204_OG0	file_1_file_1_jg13646	file_1_file_1_jg13564	file_1_file_1_jg3996	NA	NA	file_1_file_1_jg11027
app_OG0014218_OG0	FBgn0260941	app	OG0014218_OG0	NA	file_1_file_1_jg13566	NA	file_1_file_1_jg7259	file_1_file_1_jg14103	file_1_file_1_jg11029
app_OG0014257_OG0	FBgn0260941	app	OG0014257_OG0	file_1_file_1_jg13168	file_1_file_1_jg12756	NA	NA	file_1_file_1_jg13282	NA
app_OG0015379	FBgn0260941	app	OG0015379	file_1_file_1_jg7672	NA	NA	NA	NA	NA
APP-BP1_OG0010070	FBgn0261112	APP-BP1	OG0010070	file_1_file_1_jg13473	file_1_file_1_jg13387	file_1_file_1_jg3810	file_1_file_1_jg7084	file_1_file_1_jg13929	file_1_file_1_jg12667
Appl_OG0007834	FBgn0000108	Appl	OG0007834	file_1_file_1_jg11563	file_1_file_1_jg6637	file_1_file_1_jg84	file_1_file_1_jg3122	file_1_file_1_jg6947	file_1_file_1_jg896
Aprt_OG0004075	FBgn0000109	Aprt	OG0004075	file_1_file_1_jg12378	file_1_file_1_jg12307	file_1_file_1_jg2704	file_1_file_1_jg5986	file_1_file_1_jg12827	file_1_file_1_jg14171
Aps_OG0010085	FBgn0036111	Aps	OG0010085	file_1_file_1_jg13447	file_1_file_1_jg13363	file_1_file_1_jg3784	file_1_file_1_jg7058	file_1_file_1_jg13902	file_1_file_1_jg12640
apt_OG0002733	FBgn0015903	apt	OG0002733	file_1_file_1_jg2590	file_1_file_1_jg11705	file_1_file_1_jg15106	file_1_file_1_jg14917	file_1_file_1_jg12224	file_1_file_1_jg15592
CG18815_OG0010034	FBgn0042138	Apt1	OG0010034	file_1_file_1_jg13539	file_1_file_1_jg13461	file_1_file_1_jg3882	file_1_file_1_jg7153	file_1_file_1_jg14000	file_1_file_1_jg12747
AQP_OG0007242	FBgn0033807	AQP	OG0007242	file_1_file_1_jg1983	file_1_file_1_jg10245	file_1_file_1_jg13434	file_1_file_1_jg13418	file_1_file_1_jg10724	file_1_file_1_jg4959
aqrs_OG0005393	FBgn0039598	aqrs	OG0005393	file_1_file_1_jg5588	file_1_file_1_jg3381	file_1_file_1_jg8175	file_1_file_1_jg11875	file_1_file_1_jg6387	file_1_file_1_jg6571
aqz_OG0001049_OG0	FBgn0286516	aqz	OG0001049_OG0	NA	file_1_file_1_jg6893	NA	NA	NA	NA
aqz_OG0001049_OG0.2	FBgn0286516	aqz	OG0001049_OG0.2	NA	file_1_file_1_jg7337	NA	NA	NA	NA
aqz_OG0001049_OG1	FBgn0286516	aqz	OG0001049_OG1	file_1_file_1_jg5011	file_1_file_1_jg848	file_1_file_1_jg6401	file_1_file_1_jg10805	file_1_file_1_jg5330	file_1_file_1_jg5298
ara_OG0009939	FBgn0015904	ara	OG0009939	file_1_file_1_jg13689	file_1_file_1_jg13606	file_1_file_1_jg4037	file_1_file_1_jg7303	file_1_file_1_jg14143	file_1_file_1_jg12924
ara_OG0014209	FBgn0015904	ara	OG0014209	NA	NA	NA	NA	NA	file_1_file_1_jg12923
aralar1_OG0001518	FBgn0028646	aralar1	OG0001518	file_1_file_1_jg5341	file_1_file_1_jg3629	file_1_file_1_jg8891	file_1_file_1_jg12130	file_1_file_1_jg6642	file_1_file_1_jg5856
Arc1_OG0002768_OG0	FBgn0033926	Arc1	OG0002768_OG0	file_1_file_1_jg1831	file_1_file_1_jg10403	file_1_file_1_jg14708	file_1_file_1_jg13573	file_1_file_1_jg10888	file_1_file_1_jg16142
Arc1_OG0002768_OG0.2	FBgn0033926	Arc1	OG0002768_OG0.2	NA	file_1_file_1_jg10402	NA	NA	NA	NA
Arc1_OG0018170	FBgn0033926	Arc1	OG0018170	NA	NA	NA	file_1_file_2_4109_g	file_1_file_2_4320_g	NA
Arc2_OG0006127	FBgn0033928	Arc2	OG0006127	file_1_file_1_jg1830	file_1_file_1_jg10404	file_1_file_1_jg14707	file_1_file_1_jg13574	file_1_file_1_jg10889	file_1_file_1_jg16141
Arc42_OG0001370_OG0	FBgn0038742	Arc42	OG0001370_OG0	file_1_file_1_jg3613	file_1_file_1_jg2235	file_1_file_1_jg5897	file_1_file_1_jg9375	file_1_file_1_jg3941	file_1_file_1_jg2403
Arc42_OG0001370_OG0.2	FBgn0038742	Arc42	OG0001370_OG0.2	NA	NA	NA	file_1_file_1_jg9378	NA	NA
Arc42_OG0001370_OG0.3	FBgn0038742	Arc42	OG0001370_OG0.3	NA	NA	NA	file_1_file_1_jg9381	NA	NA
Archease_OG0002289_OG0	FBgn0038893	Archease	OG0002289_OG0	file_1_file_1_jg3404	file_1_file_1_jg2449	file_1_file_1_jg6125	file_1_file_1_jg9159	file_1_file_1_jg3727	file_1_file_1_jg2761
Archease_OG0002289_OG0.2	FBgn0038893	Archease	OG0002289_OG0.2	NA	NA	NA	NA	NA	file_1_file_1_jg3684
Arf102F_OG0013992_OG0	FBgn0013749	Arf102F	OG0013992_OG0	file_1_file_1_jg11448	NA	file_1_file_1_jg12544	NA	file_1_file_1_jg381	file_1_file_1_jg6410
Arf51F_OG0006831	FBgn0013750	Arf51F	OG0006831	file_1_file_1_jg1700	file_1_file_1_jg10530	file_1_file_1_jg14578	file_1_file_1_jg13710	file_1_file_1_jg11020	file_1_file_1_jg4239
Arf51F_OG0016814	FBgn0013750	Arf51F	OG0016814	file_1_file_1_jg5114	NA	NA	NA	NA	NA
Arf79F_OG0012164	FBgn0010348	Arf79F	OG0012164	file_1_file_1_jg14889	file_1_file_1_jg14824	file_1_file_1_jg5362	file_1_file_1_jg8529	file_1_file_1_jg15365	file_1_file_1_jg13329
ArfGAP1_OG0010836	FBgn0020655	ArfGAP1	OG0010836	file_1_file_1_jg13662	file_1_file_1_jg13581	file_1_file_1_jg4014	file_1_file_1_jg7277	file_1_file_1_jg14118	file_1_file_1_jg11043
ArfGAP3_OG0003816_OG0	FBgn0037182	ArfGAP3	OG0003816_OG0	file_1_file_1_jg14862	file_1_file_1_jg14803	file_1_file_1_jg9159	file_1_file_1_jg8504	file_1_file_1_jg15343	file_1_file_1_jg13304
ArfGAP3_OG0003816_OG0.2	FBgn0037182	ArfGAP3	OG0003816_OG0.2	NA	NA	file_1_file_1_jg5339	NA	NA	NA
Arfip_OG0005451	FBgn0037884	Arfip	OG0005451	file_1_file_1_jg4694	file_1_file_1_jg1158	file_1_file_1_jg6725	file_1_file_1_jg10483	file_1_file_1_jg5015	file_1_file_1_jg10181
Arfrp1_OG0007681	FBgn0030088	Arfrp1	OG0007681	file_1_file_1_jg7167	file_1_file_1_jg7562	file_1_file_1_jg1377	file_1_file_1_jg4053	file_1_file_1_jg7882	file_1_file_1_jg645
arg_OG0003183	FBgn0023535	arg	OG0003183	file_1_file_1_jg11561	file_1_file_1_jg6635	file_1_file_1_jg81	file_1_file_1_jg3120	file_1_file_1_jg6945	file_1_file_1_jg899
arg_OG0007835	FBgn0023535	arg	OG0007835	file_1_file_1_jg11559	file_1_file_1_jg6633	file_1_file_1_jg79	file_1_file_1_jg3118	file_1_file_1_jg6943	file_1_file_1_jg901
Argk_OG0011233	FBgn0000116	Argk	OG0011233	file_1_file_1_jg12707	file_1_file_1_jg13175	file_1_file_1_jg2845	file_1_file_1_jg6862	file_1_file_1_jg13705	file_1_file_1_jg11421
Argk_OG0011925	FBgn0000116	Argk	OG0011925	file_1_file_1_jg12706	file_1_file_1_jg13174	file_1_file_1_jg2844	file_1_file_1_jg6863	file_1_file_1_jg13706	file_1_file_1_jg11420
Argl_OG0009800	FBgn0032076	Argl	OG0009800	file_1_file_1_jg9738	file_1_file_1_jg4964	file_1_file_1_jg11023	file_1_file_1_jg1481	file_1_file_1_jg1586	file_1_file_1_jg6996
Argl_OG0018163	FBgn0032076	Argl	OG0018163	NA	NA	NA	file_1_file_1_jg12325	file_1_file_1_jg9584	NA
CG31469_OG0002209_OG0	FBgn0051469	Argp	OG0002209_OG0	file_1_file_1_jg4354	file_1_file_1_jg1503	file_1_file_1_jg7082	file_1_file_1_jg10135	file_1_file_1_jg4670	file_1_file_1_jg2314
CG31469_OG0002209_OG0.2	FBgn0051469	Argp	OG0002209_OG0.2	NA	NA	NA	NA	NA	file_1_file_1_jg10379
ArgRS_OG0008151	FBgn0027093	ArgRS	OG0008151	file_1_file_1_jg7845	file_1_file_1_jg8304	file_1_file_1_jg1256	file_1_file_1_jg4836	file_1_file_1_jg8624	file_1_file_1_jg1345
ArgRS_OG0015111_OG0	FBgn0027093	ArgRS	OG0015111_OG0	NA	NA	NA	NA	file_1_file_1_jg8648	file_1_file_1_jg1379
ArgRS_OG0018273	FBgn0027093	ArgRS	OG0018273	NA	NA	NA	file_1_file_1_jg4860	file_1_file_1_jg8649	NA
ArgRS-m_OG0004367	FBgn0037526	ArgRS-m	OG0004367	file_1_file_1_jg3375	file_1_file_1_jg702	file_1_file_1_jg6157	file_1_file_1_jg9127	file_1_file_1_jg3695	file_1_file_1_jg3722
ari-1_OG0007878	FBgn0017418	ari-1	OG0007878	file_1_file_1_jg7427	file_1_file_1_jg8578	file_1_file_1_jg1862	file_1_file_1_jg5152	file_1_file_1_jg8906	file_1_file_1_jg982
ari-2_OG0003028	FBgn0025186	ari-2	OG0003028	file_1_file_1_jg1362	file_1_file_1_jg11478	file_1_file_1_jg13637	file_1_file_1_jg14686	file_1_file_1_jg11990	file_1_file_1_jg16696
Arl1_OG0010003	FBgn0000115	Arl1	OG0010003	file_1_file_1_jg14279	file_1_file_1_jg13928	file_1_file_1_jg4735	file_1_file_1_jg7623	file_1_file_1_jg14467	file_1_file_1_jg12802
Arl2_OG0004816	FBgn0004908	Arl2	OG0004816	file_1_file_1_jg5081	file_1_file_1_jg776	file_1_file_1_jg6332	file_1_file_1_jg10878	file_1_file_1_jg5402	file_1_file_1_jg5385
Arl4_OG0013995_OG0	FBgn0039889	Arl4	OG0013995_OG0	file_1_file_1_jg11509	file_1_file_1_jg6521	file_1_file_1_jg12485	NA	file_1_file_1_jg322	file_1_file_1_jg6343
Arl5_OG0011164	FBgn0035866	Arl5	OG0011164	file_1_file_1_jg12825	file_1_file_1_jg13057	file_1_file_1_jg2965	file_1_file_1_jg6744	file_1_file_1_jg13589	file_1_file_1_jg11544
Arl6_OG0007042	FBgn0034446	Arl6	OG0007042	file_1_file_1_jg1004	file_1_file_1_jg11119	file_1_file_1_jg13988	file_1_file_1_jg14317	file_1_file_1_jg11629	file_1_file_1_jg16726
Arl6IP1_OG0004993	FBgn0038453	Arl6IP1	OG0004993	file_1_file_1_jg3983	file_1_file_1_jg1867	file_1_file_1_jg6813	file_1_file_1_jg9763	file_1_file_1_jg4305	file_1_file_1_jg2159
Arl8_OG0004797	FBgn0037551	Arl8	OG0004797	file_1_file_1_jg5120	file_1_file_1_jg740	file_1_file_1_jg6295	file_1_file_1_jg10915	file_1_file_1_jg5439	file_1_file_1_jg14488
arm_OG0007636	FBgn0000117	arm	OG0007636	file_1_file_1_jg11749	file_1_file_1_jg6806	file_1_file_1_jg807	file_1_file_1_jg3311	file_1_file_1_jg7120	file_1_file_1_jg730
armi_OG0002027	FBgn0041164	armi	OG0002027	file_1_file_1_jg12904	file_1_file_1_jg12495	file_1_file_1_jg3041	file_1_file_1_jg6177	file_1_file_1_jg13017	file_1_file_1_jg11773
armi_OG0012389_OG0	FBgn0041164	armi	OG0012389_OG0	file_1_file_1_jg12903	NA	file_1_file_1_jg3040	NA	NA	file_1_file_1_jg11772
Arp1_OG0004441	FBgn0011745	Arp1	OG0004441	file_1_file_1_jg4479	file_1_file_1_jg1382	file_1_file_1_jg6959	file_1_file_1_jg10257	file_1_file_1_jg4793	file_1_file_1_jg2558
Arp10_OG0007423	FBgn0031050	Arp10	OG0007423	file_1_file_1_jg7626	file_1_file_1_jg8774	file_1_file_1_jg996	file_1_file_1_jg5357	file_1_file_1_jg9107	file_1_file_1_jg199
Arp2_OG0001770	FBgn0011742	Arp2	OG0001770	file_1_file_1_jg7759	file_1_file_1_jg8391	file_1_file_1_jg1170	file_1_file_1_jg4935	file_1_file_1_jg8714	file_1_file_1_jg13713
Arp3_OG0010555	FBgn0262716	Arp3	OG0010555	file_1_file_1_jg12531	file_1_file_1_jg13019	file_1_file_1_jg3567	file_1_file_1_jg6708	file_1_file_1_jg13551	file_1_file_1_jg11580
Arp5_OG0001448_OG0	FBgn0038576	Arp5	OG0001448_OG0	file_1_file_1_jg3827	file_1_file_1_jg2026	file_1_file_1_jg5673	file_1_file_1_jg9597	file_1_file_1_jg4145	file_1_file_1_jg54
Arp5_OG0001448_OG0.2	FBgn0038576	Arp5	OG0001448_OG0.2	NA	NA	NA	NA	NA	file_1_file_1_jg6469
Arp53D_OG0011600	FBgn0011743	Arp53D	OG0011600	file_1_file_1_jg1499	file_1_file_1_jg10738	file_1_file_1_jg14360	file_1_file_1_jg13921	file_1_file_1_jg11229	file_1_file_1_jg15176
Arp6_OG0008512	FBgn0011741	Arp6	OG0008512	file_1_file_1_jg7869	file_1_file_1_jg8277	file_1_file_1_jg1280	file_1_file_1_jg4811	file_1_file_1_jg8599	file_1_file_1_jg1367
Arp8_OG0007614	FBgn0030877	Arp8	OG0007614	file_1_file_1_jg7399	file_1_file_1_jg8547	file_1_file_1_jg1834	file_1_file_1_jg5125	file_1_file_1_jg8877	file_1_file_1_jg768
Arpc1_OG0009187	FBgn0001961	Arpc1	OG0009187	file_1_file_1_jg10050	file_1_file_1_jg5599	file_1_file_1_jg10782	file_1_file_1_jg2121	file_1_file_1_jg2214	file_1_file_1_jg7513
Arpc2_OG0009417	FBgn0032859	Arpc2	OG0009417	file_1_file_1_jg361	file_1_file_1_jg6211	file_1_file_1_jg13296	file_1_file_1_jg2724	file_1_file_1_jg2806	file_1_file_1_jg8538
Arpc3A_OG0005226	FBgn0038369	Arpc3A	OG0005226	file_1_file_1_jg4241	file_1_file_1_jg1756	file_1_file_1_jg7201	file_1_file_1_jg9874	file_1_file_1_jg4418	file_1_file_1_jg1676
Arpc3B_OG0008590	FBgn0065032	Arpc3B	OG0008590	file_1_file_1_jg7320	file_1_file_1_jg8470	file_1_file_1_jg1755	file_1_file_1_jg5018	file_1_file_1_jg8795	file_1_file_1_jg13970
Arpc4_OG0008719	FBgn0284255	Arpc4	OG0008719	file_1_file_1_jg10469	file_1_file_1_jg4580	file_1_file_1_jg10365	file_1_file_1_jg1102	file_1_file_1_jg1207	file_1_file_1_jg3432
Arpc5_OG0008957	FBgn0031437	Arpc5	OG0008957	file_1_file_1_jg8944	file_1_file_1_jg4128	file_1_file_1_jg9751	file_1_file_1_jg651	file_1_file_1_jg749	file_1_file_1_jg8793
arr_OG0007264	FBgn0000119	arr	OG0007264	file_1_file_1_jg1946	file_1_file_1_jg10287	file_1_file_1_jg13396	file_1_file_1_jg13456	file_1_file_1_jg10763	file_1_file_1_jg4999
Arr1_OG0009490	FBgn0000120	Arr1	OG0009490	file_1_file_1_jg617	file_1_file_1_jg5943	file_1_file_1_jg12917	file_1_file_1_jg2460	file_1_file_1_jg2550	file_1_file_1_jg8191
Arr2_OG0004099	FBgn0000121	Arr2	OG0004099	file_1_file_1_jg12763	file_1_file_1_jg13118	file_1_file_1_jg2905	file_1_file_1_jg6805	file_1_file_1_jg13649	file_1_file_1_jg11479
Ars2_OG0005840	FBgn0033062	Ars2	OG0005840	file_1_file_1_jg11284	file_1_file_1_jg9196	file_1_file_1_jg12351	file_1_file_1_jg12389	file_1_file_1_jg9680	file_1_file_1_jg5081
Art1_OG0004911	FBgn0037834	Art1	OG0004911	file_1_file_1_jg4750	file_1_file_1_jg1100	file_1_file_1_jg6667	file_1_file_1_jg10541	file_1_file_1_jg5074	file_1_file_1_jg10618
Art2_OG0008773	FBgn0031592	Art2	OG0008773	file_1_file_1_jg9164	file_1_file_1_jg4332	file_1_file_1_jg10016	file_1_file_1_jg859	file_1_file_1_jg955	file_1_file_1_jg9455
Art3_OG0004604	FBgn0038306	Art3	OG0004604	file_1_file_1_jg4141	file_1_file_1_jg1664	file_1_file_1_jg7295	file_1_file_1_jg9969	file_1_file_1_jg4509	file_1_file_1_jg6733
Art4_OG0004574	FBgn0037770	Art4	OG0004574	file_1_file_1_jg4844	file_1_file_1_jg1012	file_1_file_1_jg6568	file_1_file_1_jg10633	file_1_file_1_jg5168	file_1_file_1_jg14679
Art6_OG0004528_OG0	FBgn0038189	Art6	OG0004528_OG0	file_1_file_1_jg4333	file_1_file_1_jg1523	file_1_file_1_jg7105	file_1_file_1_jg10115	file_1_file_1_jg4650	file_1_file_1_jg2291
Art6_OG0004528_OG0.2	FBgn0038189	Art6	OG0004528_OG0.2	NA	NA	NA	NA	NA	file_1_file_1_jg10402
Art7_OG0001547_OG0	FBgn0034817	Art7	OG0001547_OG0	file_1_file_1_jg2500	file_1_file_1_jg11613	file_1_file_1_jg15012	file_1_file_1_jg14819	file_1_file_1_jg12125	file_1_file_1_jg15011
Art7_OG0001547_OG0.2	FBgn0034817	Art7	OG0001547_OG0.2	NA	NA	NA	NA	NA	file_1_file_1_jg4263
Art8_OG0009662	FBgn0032329	Art8	OG0009662	file_1_file_1_jg10364	file_1_file_1_jg5288	file_1_file_1_jg10468	file_1_file_1_jg1811	file_1_file_1_jg1912	file_1_file_1_jg7303
Art9_OG0002219_OG0	FBgn0038188	Art9	OG0002219_OG0	file_1_file_1_jg4334	file_1_file_1_jg1522	file_1_file_1_jg7104	file_1_file_1_jg10116	file_1_file_1_jg4651	file_1_file_1_jg10401
Art9_OG0002219_OG0.2	FBgn0038188	Art9	OG0002219_OG0.2	NA	NA	NA	NA	NA	file_1_file_1_jg2292
Arts_OG0000486_OG0	FBgn0042177	Arts	OG0000486_OG0	file_1_file_1_jg14170	file_1_file_1_jg14057	file_1_file_1_jg4602	file_1_file_1_jg7751	file_1_file_1_jg14592	file_1_file_1_jg12200
Arts_OG0000486_OG0.2	FBgn0042177	Arts	OG0000486_OG0.2	NA	file_1_file_1_jg14054	NA	NA	NA	NA
Arts_OG0017382	FBgn0042177	Arts	OG0017382	NA	file_1_file_1_jg3894	NA	file_1_file_1_jg414	NA	NA
aru_OG0003377	FBgn0029095	aru	OG0003377	file_1_file_1_jg8739	file_1_file_1_jg3927	file_1_file_1_jg9533	file_1_file_1_jg445	file_1_file_1_jg540	file_1_file_1_jg9471
Arv1_OG0013036	FBgn0052442	Arv1	OG0013036	file_1_file_1_jg14740	file_1_file_1_jg14674	file_1_file_1_jg4814	file_1_file_1_jg8372	file_1_file_1_jg15215	file_1_file_1_jg13152
arx_OG0009914	FBgn0036826	arx	OG0009914	file_1_file_1_jg14393	file_1_file_1_jg14306	file_1_file_1_jg5176	file_1_file_1_jg8000	file_1_file_1_jg14842	file_1_file_1_jg12995
Asap_OG0007180	FBgn0050372	Asap	OG0007180	file_1_file_1_jg11008	file_1_file_1_jg9491	file_1_file_1_jg11866	file_1_file_1_jg12665	file_1_file_1_jg9965	file_1_file_1_jg4830
Asap_OG0015297	FBgn0050372	Asap	OG0015297	NA	NA	NA	file_1_file_1_jg15216	NA	NA
Asator_OG0002682_OG0	FBgn0039908	Asator	OG0002682_OG0	NA	NA	NA	NA	file_1_file_1_jg340	file_1_file_1_jg6366
Asator_OG0002682_OG1	FBgn0039908	Asator	OG0002682_OG1	file_1_file_1_jg11486	file_1_file_1_jg6539	file_1_file_1_jg12507	file_1_file_1_jg270	file_1_file_1_jg341	file_1_file_1_jg6367
Asciz_OG0010646	FBgn0035407	Asciz	OG0010646	file_1_file_1_jg12511	file_1_file_1_jg12437	file_1_file_1_jg3586	file_1_file_1_jg6120	file_1_file_1_jg12957	file_1_file_1_jg11709
ase_OG0007840	FBgn0000137	ase	OG0007840	file_1_file_1_jg11547	file_1_file_1_jg6619	file_1_file_1_jg68	file_1_file_1_jg3099	file_1_file_1_jg6932	file_1_file_1_jg911
asf1_OG0009889	FBgn0029094	asf1	OG0009889	file_1_file_1_jg14482	file_1_file_1_jg14399	file_1_file_1_jg5086	file_1_file_1_jg8097	file_1_file_1_jg14942	file_1_file_1_jg13120
ash1_OG0000982_OG0	FBgn0005386	ash1	OG0000982_OG0	file_1_file_1_jg14474	file_1_file_1_jg14391	file_1_file_1_jg5094	file_1_file_1_jg8089	file_1_file_1_jg14932	file_1_file_1_jg13111
ash1_OG0000982_OG0.2	FBgn0005386	ash1	OG0000982_OG0.2	NA	NA	NA	NA	NA	file_1_file_1_jg13109
ash1_OG0000982_OG0.3	FBgn0005386	ash1	OG0000982_OG0.3	NA	NA	NA	NA	NA	file_1_file_1_jg13110
ash1_OG0000982_OG1	FBgn0005386	ash1	OG0000982_OG1	NA	NA	NA	NA	file_1_file_1_jg14934	NA
ash1_OG0014656	FBgn0005386	ash1	OG0014656	NA	NA	NA	NA	NA	file_1_file_1_jg8258
ash1_OG0017623	FBgn0005386	ash1	OG0017623	NA	NA	NA	NA	NA	file_1_file_1_jg13108
ash2_OG0004623	FBgn0000139	ash2	OG0004623	file_1_file_1_jg6105	file_1_file_1_jg2869	file_1_file_1_jg8701	file_1_file_1_jg11352	file_1_file_1_jg5872	file_1_file_1_jg6786
Ask1_OG0004518	FBgn0014006	Ask1	OG0004518	file_1_file_1_jg3612	file_1_file_1_jg2236	file_1_file_1_jg5898	file_1_file_1_jg9374	file_1_file_1_jg3940	file_1_file_1_jg2402
Ask1_OG0018226	FBgn0014006	Ask1	OG0018226	NA	NA	NA	file_1_file_1_jg9380	NA	NA
Ask1_OG0018226	FBgn0014006	Ask1	OG0018226	NA	NA	NA	file_1_file_1_jg9377	NA	NA
asl_OG0004217	FBgn0261004	asl	OG0004217	file_1_file_1_jg3117	file_1_file_1_jg434	file_1_file_1_jg7549	file_1_file_1_jg8860	file_1_file_1_jg3424	file_1_file_1_jg4005
AsnRS_OG0003707	FBgn0086443	AsnRS	OG0003707	file_1_file_1_jg491	file_1_file_1_jg6077	file_1_file_1_jg13166	file_1_file_1_jg2590	file_1_file_1_jg2675	file_1_file_1_jg8062
AsnRS-m_OG0006452	FBgn0034177	AsnRS-m	OG0006452	file_1_file_1_jg1462	file_1_file_1_jg10773	file_1_file_1_jg14958	file_1_file_1_jg13956	file_1_file_1_jg11264	file_1_file_1_jg15213
AsnS_OG0000992	FBgn0270926	AsnS	OG0000992	file_1_file_1_jg14681	file_1_file_1_jg14612	file_1_file_1_jg4883	file_1_file_1_jg8308	file_1_file_1_jg15152	file_1_file_1_jg10826
asp_OG0004633	FBgn0000140	asp	OG0004633	file_1_file_1_jg6094	file_1_file_1_jg2881	file_1_file_1_jg8690	file_1_file_1_jg11363	file_1_file_1_jg5884	file_1_file_1_jg6803
Asph_OG0006509	FBgn0034075	Asph	OG0006509	file_1_file_1_jg1609	file_1_file_1_jg10628	file_1_file_1_jg14471	file_1_file_1_jg13808	file_1_file_1_jg11119	file_1_file_1_jg15316
ASPP_OG0006932	FBgn0034606	ASPP	OG0006932	file_1_file_1_jg1223	file_1_file_1_jg11332	file_1_file_1_jg13774	file_1_file_1_jg14537	file_1_file_1_jg11845	file_1_file_1_jg16508
ASPP_OG0017630	FBgn0034606	ASPP	OG0017630	NA	NA	NA	NA	NA	file_1_file_1_jg6984
ASPP_OG0018179	FBgn0034606	ASPP	OG0018179	NA	NA	NA	file_1_file_1_jg14538	file_1_file_1_jg11846	NA
CG9572_OG0008488	FBgn0031089	aspr	OG0008488	file_1_file_1_jg7678	file_1_file_1_jg8845	file_1_file_1_jg1046	file_1_file_1_jg5409	file_1_file_1_jg9162	file_1_file_1_jg3393
AspRS_OG0006665	FBgn0002069	AspRS	OG0006665	file_1_file_1_jg2022	file_1_file_1_jg10204	file_1_file_1_jg13482	file_1_file_1_jg13377	file_1_file_1_jg10684	file_1_file_1_jg4608
AspRS-m_OG0008886	FBgn0051739	AspRS-m	OG0008886	file_1_file_1_jg2432	file_1_file_1_jg5862	file_1_file_1_jg12998	file_1_file_1_jg2381	file_1_file_1_jg2476	file_1_file_1_jg8934
asrij_OG0006972	FBgn0034793	asrij	OG0006972	file_1_file_1_jg2476	file_1_file_1_jg11584	file_1_file_1_jg14985	file_1_file_1_jg14790	file_1_file_1_jg12096	file_1_file_1_jg16586
lncRNA:CR44811_OG0013358_OG0	FBgn0266046	asRNA:bsAS	OG0013358_OG0	NA	NA	file_1_file_1_jg15272	file_1_file_1_jg15081	file_1_file_1_jg12387	file_1_file_1_jg16451
lncRNA:CR44811_OG0015526	FBgn0266046	asRNA:bsAS	OG0015526	file_1_file_1_jg2752	file_1_file_1_jg11864	NA	NA	NA	NA
asRNA:CR31429_OG0002339_OG0	FBgn0063298	asRNA:CR31429	OG0002339_OG0	file_1_file_1_jg4984	file_1_file_1_jg876	file_1_file_1_jg6431	file_1_file_1_jg10777	file_1_file_1_jg5302	file_1_file_1_jg5255
asRNA:CR31429_OG0002339_OG1	FBgn0063298	asRNA:CR31429	OG0002339_OG1	NA	NA	NA	NA	NA	file_1_file_1_jg5254
asRNA:CR42254_OG0000288_OG0	FBgn0259112	asRNA:CR42254	OG0000288_OG0	file_1_file_1_jg3285	NA	NA	file_1_file_1_jg9037	file_1_file_1_jg3605	file_1_file_1_jg3818
asRNA:CR42254_OG0000288_OG1	FBgn0259112	asRNA:CR42254	OG0000288_OG1	file_1_file_1_jg1764	file_1_file_1_jg10466	file_1_file_1_jg14643	file_1_file_1_jg13640	file_1_file_1_jg10956	file_1_file_1_jg16079
asRNA:CR42254_OG0000288_OG1.2	FBgn0259112	asRNA:CR42254	OG0000288_OG1.2	file_1_file_1_jg1763	NA	NA	NA	NA	NA
asRNA:CR42743_OG0003772_OG0	FBgn0261707	asRNA:CR42743	OG0003772_OG0	file_1_file_1_jg10309	file_1_file_1_jg5345	file_1_file_1_jg10534	file_1_file_1_jg1868	file_1_file_1_jg15545	file_1_file_1_jg7226
asRNA:CR42743_OG0003772_OG0.2	FBgn0261707	asRNA:CR42743	OG0003772_OG0.2	NA	NA	NA	NA	file_1_file_1_jg1970	NA
asRNA:CR43299_OG0012338_OG0	FBgn0262991	asRNA:CR43299	OG0012338_OG0	file_1_file_1_jg7887	file_1_file_1_jg8261	file_1_file_1_jg1297	file_1_file_1_jg4794	file_1_file_1_jg8579	file_1_file_1_jg1384
asRNA:CR43299_OG0012338_OG0.2	FBgn0262991	asRNA:CR43299	OG0012338_OG0.2	NA	NA	file_2_1356_g	NA	NA	NA
asRNA:CR43426_OG0012535_OG0	FBgn0263345	asRNA:CR43426	OG0012535_OG0	file_1_file_1_jg14883	file_1_file_1_jg14819	file_1_file_1_jg5356	file_1_file_1_jg8522	file_1_file_1_jg15359	file_1_file_1_jg13323
asRNA:CR43426_OG0012535_OG0.2	FBgn0263345	asRNA:CR43426	OG0012535_OG0.2	file_2_5818_g	NA	NA	NA	NA	NA
asRNA:CR43426_OG0012535_OG1	FBgn0263345	asRNA:CR43426	OG0012535_OG1	NA	NA	file_1_file_1_jg5355	NA	NA	NA
asRNA:CR43454_OG0002277_OG0	FBgn0263408	asRNA:CR43454	OG0002277_OG0	file_1_file_1_jg6355	file_1_file_1_jg2628	file_1_file_1_jg7853	file_1_file_1_jg11103	file_1_file_1_jg5623	file_1_file_1_jg5630
asRNA:CR43454_OG0002277_OG0.2	FBgn0263408	asRNA:CR43454	OG0002277_OG0.2	NA	NA	NA	NA	NA	file_1_file_1_jg14458
asRNA:CR43463_OG0001607_OG0	FBgn0266428	asRNA:CR43463	OG0001607_OG0	file_1_file_1_jg1511	file_1_file_1_jg10729	file_1_file_1_jg14371	file_1_file_1_jg13908	file_1_file_1_jg11218	file_1_file_1_jg15166
asRNA:CR43463_OG0001607_OG1	FBgn0266428	asRNA:CR43463	OG0001607_OG1	NA	NA	file_1_file_1_jg11481	NA	NA	NA
asRNA:CR43464_OG0015250_OG0	FBgn0263441	asRNA:CR43464	OG0015250_OG0	NA	NA	NA	NA	NA	file_1_file_1_jg3627
asRNA:CR43464_OG0015250_OG0.2	FBgn0263441	asRNA:CR43464	OG0015250_OG0.2	NA	NA	NA	NA	NA	file_1_file_1_jg14030
asRNA:CR43637_OG0013892	FBgn0263628	asRNA:CR43637	OG0013892	file_1_file_1_jg11806	NA	NA	NA	NA	NA
asRNA:CR43809_OG0003675_OG0	FBgn0264353	asRNA:CR43809	OG0003675_OG0	file_1_file_1_jg283	file_1_file_1_jg6291	file_1_file_1_jg15578	file_1_file_1_jg2803	file_1_file_1_jg2890	file_1_file_1_jg8305
asRNA:CR43809_OG0003675_OG0.2	FBgn0264353	asRNA:CR43809	OG0003675_OG0.2	NA	NA	file_1_file_1_jg12744	NA	NA	NA
asRNA:CR43842_OG0012859_OG0	FBgn0264394	asRNA:CR43842	OG0012859_OG0	NA	NA	file_1_file_1_jg1898	NA	NA	file_1_file_1_jg3042
asRNA:CR43891_OG0013212	FBgn0264483	asRNA:CR43891	OG0013212	NA	NA	file_1_file_1_jg5259	NA	NA	NA
asRNA:CR43948_OG0015768	FBgn0264599	asRNA:CR43948	OG0015768	NA	file_1_file_1_jg9771	file_1_file_1_jg12153	NA	NA	NA
asRNA:CR44106_OG0002406_OG0	FBgn0264915	asRNA:CR44106	OG0002406_OG0	file_1_file_1_jg3502	file_1_file_1_jg2346	file_1_file_1_jg6016	file_1_file_1_jg9259	file_1_file_1_jg3824	file_1_file_1_jg1995
asRNA:CR44106_OG0002406_OG0.2	FBgn0264915	asRNA:CR44106	OG0002406_OG0.2	NA	NA	NA	NA	NA	file_1_file_1_jg14710
asRNA:CR44169_OG0002969_OG0	FBgn0265058	asRNA:CR44169	OG0002969_OG0	file_1_file_1_jg11215	file_1_file_1_jg9264	file_1_file_1_jg11633	file_1_file_1_jg12455	file_1_file_1_jg9748	file_1_file_1_jg4374
asRNA:CR44169_OG0002969_OG0.2	FBgn0265058	asRNA:CR44169	OG0002969_OG0.2	NA	NA	NA	file_1_file_1_jg12456	NA	NA
asRNA:CR44179_OG0001455_OG0	FBgn0265068	asRNA:CR44179	OG0001455_OG0	file_1_file_1_jg5935	file_1_file_1_jg3041	file_1_file_1_jg8536	file_1_file_1_jg11527	file_1_file_1_jg6044	file_1_file_1_jg10253
asRNA:CR44179_OG0001455_OG1	FBgn0265068	asRNA:CR44179	OG0001455_OG1	NA	NA	NA	NA	NA	file_1_file_1_jg10254
asRNA:CR44367_OG0013446_OG0	FBgn0265498	asRNA:CR44367	OG0013446_OG0	file_1_file_1_jg8918	NA	file_1_file_1_jg9722	file_1_file_1_jg625	file_1_file_1_jg722	NA
asRNA:CR44372_OG0000331_OG0	FBgn0265510	asRNA:CR44372	OG0000331_OG0	file_1_file_1_jg1658	file_1_file_1_jg10577	file_1_file_1_jg14525	file_1_file_1_jg13755	file_1_file_1_jg11068	file_1_file_1_jg4296
asRNA:CR44372_OG0000331_OG1	FBgn0265510	asRNA:CR44372	OG0000331_OG1	file_1_file_1_jg1657	file_1_file_1_jg10578	file_1_file_1_jg14524	file_1_file_1_jg13756	file_1_file_1_jg11069	file_1_file_1_jg4297
asRNA:CR44429_OG0016432	FBgn0265611	asRNA:CR44429	OG0016432	NA	file_1_file_1_jg8213	NA	NA	NA	NA
asRNA:CR44429_OG0016775	FBgn0265611	asRNA:CR44429	OG0016775	file_1_file_1_jg7931	NA	NA	NA	NA	NA
asRNA:CR44793_OG0012686	FBgn0266028	asRNA:CR44793	OG0012686	NA	NA	NA	NA	NA	file_1_file_1_jg8270
asRNA:CR44849_OG0003661_OG0	FBgn0266143	asRNA:CR44849	OG0003661_OG0	file_2_1435_g	file_1_file_1_jg5635	file_1_file_1_jg11436	file_1_file_1_jg2158	file_1_file_1_jg2249	file_1_file_1_jg8531
asRNA:CR44849_OG0003661_OG0.2	FBgn0266143	asRNA:CR44849	OG0003661_OG0.2	file_1_file_1_jg10016	NA	NA	NA	NA	NA
asRNA:CR44894_OG0012090_OG0	FBgn0266199	asRNA:CR44894	OG0012090_OG0	file_1_file_1_jg7064	file_1_file_1_jg7663	file_1_file_1_jg2084	file_1_file_1_jg4183	file_1_file_1_jg7989	file_1_file_1_jg385
asRNA:CR44894_OG0012090_OG1	FBgn0266199	asRNA:CR44894	OG0012090_OG1	NA	NA	NA	NA	NA	file_1_file_1_jg386
asRNA:CR45044_OG0005605_OG0	FBgn0266404	asRNA:CR45044	OG0005605_OG0	file_1_file_1_jg5555	file_1_file_1_jg3416	file_1_file_1_jg8141	file_1_file_1_jg11910	file_1_file_1_jg6419	file_1_file_1_jg6196
asRNA:CR45044_OG0005605_OG1	FBgn0266404	asRNA:CR45044	OG0005605_OG1	NA	NA	NA	NA	NA	file_1_file_1_jg6195
asRNA:CR45192_OG0017669	FBgn0266702	asRNA:CR45192	OG0017669	NA	NA	NA	NA	NA	file_1_file_1_jg2574
asRNA:CR45195_OG0000203_OG0	FBgn0266705	asRNA:CR45195	OG0000203_OG0	file_1_file_1_jg4729	file_1_file_1_jg1118	file_1_file_1_jg6686	file_1_file_1_jg10522	file_1_file_1_jg5052	file_1_file_1_jg10223
asRNA:CR45195_OG0000203_OG1	FBgn0266705	asRNA:CR45195	OG0000203_OG1	file_1_file_1_jg3273	file_1_file_1_jg605	file_1_file_1_jg6259	file_1_file_1_jg9025	file_1_file_1_jg3592	file_1_file_1_jg3830
asRNA:CR45272_OG0013693_OG0	FBgn0266810	asRNA:CR45272	OG0013693_OG0	file_1_file_1_jg1440	file_1_file_1_jg10795	file_1_file_1_jg14937	file_1_file_1_jg13978	file_1_file_1_jg11286	NA
asRNA:CR45350_OG0001645_OG0	FBgn0266889	asRNA:CR45350	OG0001645_OG0	file_1_file_1_jg2688	file_1_file_1_jg11803	file_1_file_1_jg15209	file_1_file_1_jg8557	file_1_file_1_jg12327	file_1_file_1_jg16396
asRNA:CR45350_OG0001645_OG0.2	FBgn0266889	asRNA:CR45350	OG0001645_OG0.2	NA	NA	NA	file_1_file_1_jg15019	NA	NA
asRNA:CR45479_OG0016424	FBgn0267035	asRNA:CR45479	OG0016424	file_1_file_1_jg11795	NA	NA	NA	NA	NA
asRNA:CR45713_OG0015598	FBgn0267277	asRNA:CR45713	OG0015598	NA	NA	NA	NA	file_1_file_1_jg2912	NA
asRNA:CR45713_OG0018695	FBgn0267277	asRNA:CR45713	OG0018695	NA	NA	NA	NA	NA	file_1_file_1_jg4264
asRNA:CR45804_OG0016085	FBgn0267454	asRNA:CR45804	OG0016085	NA	NA	file_1_file_2_9246_g	NA	NA	NA
asRNA:CR45815_OG0015047_OG0	FBgn0267465	asRNA:CR45815	OG0015047_OG0	NA	file_1_file_1_jg12260	file_1_file_1_jg2653	file_1_file_1_jg5938	file_1_file_1_jg12781	NA
asRNA:CR45926_OG0018185	FBgn0267588	asRNA:CR45926	OG0018185	NA	NA	NA	file_1_file_1_jg14986	file_1_file_1_jg12294	NA
asRNA:CR45943_OG0010336	FBgn0267605	asRNA:CR45943	OG0010336	file_1_file_1_jg14649	file_1_file_1_jg14581	file_1_file_1_jg4913	file_1_file_1_jg8275	file_1_file_1_jg15119	file_1_file_1_jg10793
asRNA:CR45960_OG0011831_OG0	FBgn0267622	asRNA:CR45960	OG0011831_OG0	file_1_file_1_jg14823	file_1_file_1_jg14760	NA	file_1_file_1_jg8461	file_1_file_1_jg15302	file_1_file_1_jg13250
asRNA:CR45970_OG0013483_OG0	FBgn0267632	asRNA:CR45970	OG0013483_OG0	file_1_file_1_jg4222	NA	NA	NA	NA	file_1_file_1_jg1694
asRNA:CR46029_OG0000226_OG0	FBgn0267693	asRNA:CR46029	OG0000226_OG0	file_1_file_1_jg4327	file_1_file_1_jg1846	file_1_file_1_jg7111	file_1_file_1_jg9785	file_1_file_1_jg4328	file_1_file_1_jg2128
asRNA:CR46029_OG0000226_OG1	FBgn0267693	asRNA:CR46029	OG0000226_OG1	file_1_file_1_jg4326	file_1_file_1_jg1845	file_1_file_1_jg7112	file_1_file_1_jg9786	file_1_file_1_jg4329	file_1_file_1_jg2125
asRNA:CR46029_OG0000226_OG1.2	FBgn0267693	asRNA:CR46029	OG0000226_OG1.2	NA	NA	NA	NA	NA	file_1_file_1_jg2124
asRNA:CR46074_OG0014049_OG0	FBgn0267743	asRNA:CR46074	OG0014049_OG0	NA	NA	file_1_file_1_jg10134	NA	NA	file_1_file_1_jg7736
asRNA:CR46134_OG0015039_OG0	FBgn0267809	asRNA:CR46134	OG0015039_OG0	NA	file_1_file_1_jg10060	NA	NA	NA	file_1_file_1_jg16273
asRNA:CR46138_OG0015416	FBgn0267813	asRNA:CR46138	OG0015416	NA	NA	file_1_file_1_jg4941	file_1_file_1_jg8247	NA	NA
asRNA:CR46139_OG0003106_OG0	FBgn0267814	asRNA:CR46139	OG0003106_OG0	file_1_file_1_jg2979	file_1_file_1_jg294	file_1_file_1_jg5473	file_1_file_1_jg8715	file_1_file_1_jg3275	file_1_file_1_jg17037
asRNA:CR46139_OG0003106_OG0.2	FBgn0267814	asRNA:CR46139	OG0003106_OG0.2	NA	NA	NA	NA	NA	file_1_file_1_jg17294
asRNA:CR46246_OG0011916	FBgn0267966	asRNA:CR46246	OG0011916	file_1_file_1_jg13327	file_1_file_1_jg13245	file_1_file_1_jg2768	file_1_file_1_jg6938	file_1_file_1_jg13782	file_1_file_1_jg11348
asRNA:CR46246_OG0017682	FBgn0267966	asRNA:CR46246	OG0017682	NA	NA	NA	NA	NA	file_1_file_1_jg11349
asRNA:CR46354_OG0002193_OG0	FBgn0286034	asRNA:CR46354	OG0002193_OG0	file_1_file_1_jg4381	file_1_file_1_jg1476	file_1_file_1_jg7057	file_1_file_1_jg10163	file_1_file_1_jg4697	file_1_file_1_jg2340
asRNA:CR46354_OG0002193_OG0.2	FBgn0286034	asRNA:CR46354	OG0002193_OG0.2	NA	NA	NA	NA	NA	file_1_file_1_jg10348
asRNA:CR46473_OG0000925_OG0	FBgn0287604	asRNA:CR46473	OG0000925_OG0	file_1_file_1_jg8015	file_1_file_1_jg8126	file_1_file_1_jg9251	file_1_file_1_jg4649	file_1_file_1_jg8446	file_1_file_1_jg1217
asRNA:CR46473_OG0000925_OG0.2	FBgn0287604	asRNA:CR46473	OG0000925_OG0.2	NA	NA	NA	NA	NA	file_1_file_1_jg1215
asRNA:CR46473_OG0000925_OG0.3	FBgn0287604	asRNA:CR46473	OG0000925_OG0.3	NA	NA	NA	NA	NA	file_1_file_1_jg1216
Ass_OG0001346	FBgn0026565	Ass	OG0001346	file_1_file_1_jg3246	file_1_file_1_jg575	file_1_file_1_jg6287	file_1_file_1_jg8999	file_1_file_1_jg3563	file_1_file_1_jg3862
ast_OG0003560	FBgn0015905	ast	OG0003560	file_1_file_1_jg8760	file_1_file_1_jg3942	file_1_file_1_jg9549	file_1_file_1_jg461	file_1_file_1_jg557	file_1_file_1_jg8695
AstA_OG0004634	FBgn0015591	AstA	OG0004634	file_1_file_1_jg6093	file_1_file_1_jg2882	file_1_file_1_jg8689	file_1_file_1_jg11364	file_1_file_1_jg5885	file_1_file_1_jg6805
AstA_OG0014506_OG0	FBgn0015591	AstA	OG0014506_OG0	NA	NA	NA	file_1_file_1_jg10572	file_1_file_1_jg5108	NA
AstA_OG0014506_OG1	FBgn0015591	AstA	OG0014506_OG1	NA	NA	NA	NA	file_1_file_1_jg6886	NA
AstA-R1_OG0000689	FBgn0266429	AstA-R1	OG0000689	file_1_file_1_jg6598	file_1_file_1_jg6999	file_1_file_1_jg611	file_1_file_1_jg3502	file_1_file_1_jg7311	file_1_file_1_jg3342
AstA-R2_OG0005396	FBgn0039595	AstA-R2	OG0005396	file_1_file_1_jg5591	file_1_file_1_jg3378	file_1_file_1_jg8178	file_1_file_1_jg11871	file_1_file_1_jg6384	file_1_file_1_jg6568
AstA-R2_OG0016952	FBgn0039595	AstA-R2	OG0016952	NA	NA	NA	file_1_file_1_jg11872	NA	NA
AstC_OG0009668	FBgn0032336	AstC	OG0009668	file_1_file_1_jg10354	file_1_file_1_jg5299	file_1_file_1_jg10477	file_1_file_1_jg1822	file_1_file_1_jg1921	file_1_file_1_jg7293
AstC-R1_OG0010134	FBgn0036790	AstC-R1	OG0010134	file_1_file_1_jg13970	file_1_file_1_jg14260	file_1_file_1_jg4326	file_1_file_1_jg7956	file_1_file_1_jg14795	file_1_file_1_jg12536
AstC-R2_OG0001295_OG0	FBgn0036789	AstC-R2	OG0001295_OG0	file_1_file_1_jg13973	file_1_file_1_jg14258	file_1_file_1_jg4328	file_1_file_1_jg7954	file_1_file_1_jg14793	file_1_file_1_jg12538
AstC-R2_OG0001295_OG0.2	FBgn0036789	AstC-R2	OG0001295_OG0.2	NA	NA	file_1_file_1_jg4334	NA	NA	NA
AstC-R2_OG0001295_OG1	FBgn0036789	AstC-R2	OG0001295_OG1	NA	NA	file_1_file_1_jg4335	NA	NA	NA
AstCC_OG0009669	FBgn0032337	AstCC	OG0009669	file_1_file_1_jg10353	file_1_file_1_jg5300	file_1_file_1_jg10478	file_1_file_1_jg1823	file_1_file_1_jg1922	file_1_file_1_jg7292
asun_OG0002419_OG0	FBgn0020407	asun	OG0002419_OG0	file_1_file_1_jg4294	file_1_file_1_jg1813	file_1_file_1_jg7141	file_1_file_1_jg9820	file_1_file_1_jg4364	file_1_file_1_jg2085
asun_OG0002419_OG0.2	FBgn0020407	asun	OG0002419_OG0.2	NA	NA	NA	NA	NA	file_1_file_1_jg9686
Asx_OG0006138	FBgn0261823	Asx	OG0006138	file_1_file_1_jg1805	file_1_file_1_jg10427	file_1_file_1_jg14682	file_1_file_1_jg13599	file_1_file_1_jg10913	file_1_file_1_jg16121
Atac1_OG0003748_OG0	FBgn0031876	Atac1	OG0003748_OG0	file_1_file_1_jg10598	file_1_file_1_jg4701	file_1_file_1_jg10229	file_1_file_1_jg1223	file_1_file_1_jg1333	file_1_file_1_jg7855
Atac1_OG0003748_OG0.2	FBgn0031876	Atac1	OG0003748_OG0.2	NA	NA	NA	NA	file_1_file_1_jg211	NA
Atac2_OG0009508	FBgn0032691	Atac2	OG0009508	file_1_file_1_jg578	file_1_file_1_jg5985	file_1_file_1_jg13074	file_1_file_1_jg2501	file_1_file_1_jg2590	file_1_file_1_jg8152
Atac3_OG0000828	FBgn0052343	Atac3	OG0000828	file_1_file_1_jg12157	file_1_file_1_jg12085	file_1_file_1_jg2480	file_1_file_1_jg5764	file_1_file_1_jg12606	file_1_file_1_jg14448
Tat_OG0001330	FBgn0035989	Atat	OG0001330	file_1_file_1_jg13298	file_1_file_1_jg13216	file_1_file_1_jg2800	file_1_file_1_jg6909	file_1_file_1_jg13749	file_1_file_1_jg11374
ATbp_OG0008714	FBgn0039946	ATbp	OG0008714	file_1_file_1_jg8611	file_1_file_1_jg9063	file_1_file_1_jg9397	file_1_file_1_jg5621	file_1_file_1_jg9370	file_1_file_1_jg16853
Ate1_OG0003045	FBgn0025720	Ate1	OG0003045	file_1_file_1_jg1071	file_1_file_1_jg11181	file_1_file_1_jg13924	file_1_file_1_jg14383	file_1_file_1_jg11695	file_1_file_1_jg4207
Atet_OG0003384	FBgn0020762	Atet	OG0003384	file_1_file_1_jg9169	file_1_file_1_jg4336	file_1_file_1_jg10020	file_1_file_1_jg862	file_1_file_1_jg958	file_1_file_1_jg9459
Atet_OG0012518_OG0	FBgn0020762	Atet	OG0012518_OG0	file_1_file_1_jg9168	file_1_file_1_jg4335	file_1_file_1_jg10019	file_1_file_1_jg863	NA	file_1_file_1_jg9458
Atf-2_OG0006059	FBgn0265193	Atf-2	OG0006059	file_1_file_1_jg2856	file_1_file_1_jg11966	file_1_file_1_jg15380	file_1_file_1_jg15185	file_1_file_1_jg12491	file_1_file_1_jg15434
Atf3_OG0007763	FBgn0028550	Atf3	OG0007763	file_1_file_1_jg11643	file_1_file_1_jg6717	file_1_file_1_jg177	file_1_file_1_jg3213	file_1_file_1_jg7031	file_1_file_1_jg496
Atf3_OG0018325	FBgn0028550	Atf3	OG0018325	NA	NA	NA	NA	NA	file_1_file_1_jg495
Atf6_OG0016695	FBgn0033010	Atf6	OG0016695	file_1_file_1_jg11346	NA	NA	NA	file_1_file_1_jg9622	NA
Atg1_OG0009929	FBgn0260945	Atg1	OG0009929	file_1_file_1_jg13712	file_1_file_1_jg13625	file_1_file_1_jg4058	file_1_file_1_jg7321	file_1_file_1_jg14164	file_1_file_1_jg12952
Atg1_OG0009931	FBgn0260945	Atg1	OG0009931	file_1_file_1_jg13710	file_1_file_1_jg13623	file_1_file_1_jg4056	file_1_file_1_jg7319	file_1_file_1_jg14162	file_1_file_1_jg12950
Atg10_OG0001598	FBgn0040780	Atg10	OG0001598	file_1_file_1_jg11057	file_1_file_1_jg9437	file_1_file_1_jg11805	file_1_file_1_jg12614	file_1_file_1_jg9910	file_1_file_1_jg15683
Atg101_OG0008681	FBgn0030960	Atg101	OG0008681	file_1_file_1_jg7522	file_1_file_1_jg8668	file_1_file_1_jg1948	file_1_file_1_jg5241	file_1_file_1_jg8990	file_1_file_1_jg2963
Atg12_OG0011904	FBgn0036255	Atg12	OG0011904	file_1_file_1_jg13630	file_1_file_1_jg13549	file_1_file_1_jg3979	file_1_file_1_jg7243	file_1_file_1_jg14088	file_1_file_1_jg11010
Atg13_OG0004817	FBgn0261108	Atg13	OG0004817	file_1_file_1_jg5077	file_1_file_1_jg780	file_1_file_1_jg6336	file_1_file_1_jg10874	file_1_file_1_jg5398	file_1_file_1_jg5376
Atg14_OG0005089	FBgn0039636	Atg14	OG0005089	file_1_file_1_jg5540	file_1_file_1_jg3431	file_1_file_1_jg8124	file_1_file_1_jg11926	file_1_file_1_jg6435	file_1_file_1_jg10095
Atg16_OG0005703	FBgn0039705	Atg16	OG0005703	file_1_file_1_jg5444	file_1_file_1_jg3530	file_1_file_1_jg8022	file_1_file_1_jg12027	file_1_file_1_jg6537	file_1_file_1_jg5982
Atg16_OG0018250	FBgn0039705	Atg16	OG0018250	NA	NA	NA	file_1_file_1_jg15350	NA	NA
Atg17_OG0004232	FBgn0037363	Atg17	OG0004232	file_1_file_1_jg3135	file_1_file_1_jg454	file_1_file_1_jg7567	file_1_file_1_jg8880	file_1_file_1_jg3444	file_1_file_1_jg3985
Atg18a_OG0011152	FBgn0035850	Atg18a	OG0011152	file_1_file_1_jg12513	file_1_file_1_jg13037	file_1_file_1_jg3584	file_1_file_1_jg6725	file_1_file_1_jg13569	file_1_file_1_jg11563
Atg18b_OG0001271_OG0	FBgn0032935	Atg18b	OG0001271_OG0	file_1_file_1_jg264	file_1_file_1_jg6311	file_1_file_1_jg15598	file_1_file_1_jg2823	file_1_file_1_jg2910	file_1_file_1_jg7982
Atg18b_OG0001271_OG0.2	FBgn0032935	Atg18b	OG0001271_OG0.2	NA	NA	file_1_file_1_jg12716	NA	NA	NA
Atg2_OG0011112	FBgn0044452	Atg2	OG0011112	file_1_file_1_jg12470	file_1_file_1_jg12398	file_1_file_1_jg3630	file_1_file_1_jg6080	file_1_file_1_jg12918	file_1_file_1_jg10720
Atg3_OG0009922	FBgn0036813	Atg3	OG0009922	file_1_file_1_jg13941	file_1_file_1_jg14287	file_1_file_1_jg4293	file_1_file_1_jg7981	file_1_file_1_jg14822	file_1_file_1_jg12969
Atg4a_OG0009014	FBgn0031298	Atg4a	OG0009014	file_1_file_1_jg8761	file_1_file_1_jg3943	file_1_file_1_jg9550	file_1_file_1_jg462	file_1_file_1_jg558	file_1_file_1_jg8694
Atg4b_OG0005256	FBgn0038325	Atg4b	OG0005256	file_1_file_1_jg4180	file_1_file_1_jg1701	file_1_file_1_jg7256	file_1_file_1_jg9931	file_1_file_1_jg4473	file_1_file_1_jg1744
Atg5_OG0007974	FBgn0029943	Atg5	OG0007974	file_1_file_1_jg8377	file_1_file_1_jg7371	file_1_file_1_jg1572	file_1_file_1_jg3875	file_1_file_1_jg7689	file_1_file_1_jg13430
Atg6_OG0005323	FBgn0264325	Atg6	OG0005323	file_1_file_1_jg6205	file_1_file_1_jg2773	file_1_file_1_jg8797	file_1_file_1_jg11250	file_1_file_1_jg5773	file_1_file_1_jg1874
Atg7_OG0006714	FBgn0034366	Atg7	OG0006714	file_1_file_1_jg904	file_1_file_1_jg11017	file_1_file_1_jg14092	file_1_file_1_jg14211	file_1_file_1_jg11524	file_1_file_1_jg4505
Atg8a_OG0008043	FBgn0052672	Atg8a	OG0008043	file_1_file_1_jg7004	file_1_file_1_jg7724	file_1_file_1_jg2145	file_1_file_1_jg4241	file_1_file_1_jg8048	file_1_file_1_jg13349
Atg8b_OG0005571	FBgn0038539	Atg8b	OG0005571	file_1_file_1_jg3866	file_1_file_1_jg1989	file_1_file_1_jg5636	file_1_file_1_jg9637	file_1_file_1_jg4181	file_1_file_1_jg6274
Atg9_OG0006487	FBgn0034110	Atg9	OG0006487	file_1_file_1_jg1562	file_1_file_1_jg10675	file_1_file_1_jg14426	file_1_file_1_jg13853	file_1_file_1_jg11163	file_1_file_1_jg15278
atilla_OG0011822	FBgn0032422	atilla	OG0011822	file_1_file_1_jg10231	file_1_file_1_jg5422	file_1_file_1_jg10966	file_1_file_1_jg1946	file_1_file_1_jg2042	file_1_file_1_jg7141
atk_OG0010362	FBgn0036995	atk	OG0010362	file_1_file_1_jg14607	file_1_file_1_jg14533	file_1_file_1_jg4961	file_1_file_1_jg8225	file_1_file_1_jg15074	file_1_file_1_jg10748
atl_OG0001399	FBgn0039213	atl	OG0001399	file_1_file_1_jg6107	file_1_file_1_jg2867	file_1_file_1_jg8703	file_1_file_1_jg11350	file_1_file_1_jg5870	file_1_file_1_jg6780
atms_OG0004154	FBgn0010750	atms	OG0004154	file_1_file_1_jg3013	file_1_file_1_jg330	file_1_file_1_jg5512	file_1_file_1_jg8753	file_1_file_1_jg3312	file_1_file_1_jg4106
ato_OG0004804	FBgn0010433	ato	OG0004804	file_1_file_1_jg5101	file_1_file_1_jg755	file_1_file_1_jg6312	file_1_file_1_jg10898	file_1_file_1_jg5422	file_1_file_1_jg5410
Atox1_OG0012695	FBgn0052446	Atox1	OG0012695	file_1_file_1_jg14765	file_1_file_1_jg14700	file_1_file_1_jg4785	file_1_file_1_jg8400	file_1_file_1_jg15243	file_1_file_1_jg13178
ATP6AP2_OG0004869	FBgn0037671	ATP6AP2	OG0004869	file_1_file_1_jg4961	file_1_file_1_jg897	file_1_file_1_jg6453	file_1_file_1_jg10757	file_1_file_1_jg5282	file_1_file_1_jg5224
ATP7_OG0008369	FBgn0030343	ATP7	OG0008369	file_1_file_1_jg6853	file_1_file_1_jg7875	file_1_file_1_jg1658	file_1_file_1_jg4389	file_1_file_1_jg8203	file_1_file_1_jg13847
ATP8A_OG0007260	FBgn0259221	ATP8A	OG0007260	file_1_file_1_jg1952	file_1_file_1_jg10280	file_1_file_1_jg13402	file_1_file_1_jg13450	file_1_file_1_jg10757	file_1_file_1_jg4991
ATP8A_OG0018667	FBgn0259221	ATP8A	OG0018667	NA	NA	NA	NA	NA	file_1_file_1_jg4995
ATP8A_OG0007261	FBgn0259221	ATP8A-PQ	OG0007261	file_1_file_1_jg1949	file_1_file_1_jg10283	file_1_file_1_jg13399	file_1_file_1_jg13453	file_1_file_1_jg10760	file_1_file_1_jg4994
ATP8B_OG0004954	FBgn0037989	ATP8B	OG0004954	file_1_file_1_jg4582	file_1_file_1_jg1277	file_1_file_1_jg6859	file_1_file_1_jg10363	file_1_file_1_jg4893	file_1_file_1_jg2043
Atpalpha_OG0002140	FBgn0002921	Atpalpha	OG0002140	file_1_file_1_jg3498	file_1_file_1_jg2349	file_1_file_1_jg6019	file_1_file_1_jg9256	file_1_file_1_jg3821	file_1_file_1_jg2651
ATPCL_OG0006680	FBgn0020236	ATPCL	OG0006680	file_1_file_1_jg1627	file_1_file_1_jg10607	file_1_file_1_jg14491	file_1_file_1_jg13790	file_1_file_1_jg11100	file_1_file_1_jg4579
Atpalpha_OG0012790_OG0	FBgn0002921	AtpÎ±	OG0012790_OG0	file_1_file_1_jg3499	NA	file_1_file_1_jg6020	NA	NA	file_1_file_1_jg2652
ATPsynB_OG0010987	FBgn0019644	ATPsynB	OG0010987	file_1_file_1_jg13356	file_1_file_1_jg13275	file_1_file_1_jg2738	file_1_file_1_jg6969	file_1_file_1_jg13812	file_1_file_1_jg11319
ATPsynbeta_OG0005823	FBgn0010217	ATPsynbeta	OG0005823	file_1_file_1_jg11455	file_1_file_1_jg6572	file_1_file_1_jg12538	file_1_file_1_jg302	file_1_file_1_jg375	file_1_file_1_jg6396
ATPsynbetaL_OG0001317	FBgn0036568	ATPsynbetaL	OG0001317	file_1_file_1_jg14296	file_1_file_1_jg13947	file_1_file_1_jg4754	file_1_file_1_jg7642	file_1_file_1_jg14484	file_1_file_1_jg12310
ATPsynC_OG0005792	FBgn0039830	ATPsynC	OG0005792	file_1_file_1_jg5240	file_1_file_1_jg3723	file_1_file_1_jg8989	file_1_file_1_jg12223	file_1_file_1_jg6738	file_1_file_1_jg5748
ATPsynCF6_OG0005500	FBgn0016119	ATPsynCF6	OG0005500	file_1_file_1_jg6302	file_1_file_1_jg2678	file_1_file_1_jg7905	file_1_file_1_jg11153	file_1_file_1_jg5675	file_1_file_1_jg9929
ATPsynCF6L_OG0010605	FBgn0035585	ATPsynCF6L	OG0010605	file_1_file_1_jg13097	file_1_file_1_jg12683	file_1_file_1_jg3232	file_1_file_1_jg6372	file_1_file_1_jg13207	file_1_file_1_jg11653
ATPsynD_OG0004477	FBgn0016120	ATPsynD	OG0004477	file_1_file_1_jg3698	file_1_file_1_jg2154	file_1_file_1_jg5802	file_1_file_1_jg9466	file_1_file_1_jg4020	file_1_file_1_jg2498
ATPsyndelta_OG0007526	FBgn0028342	ATPsyndelta	OG0007526	file_1_file_1_jg7060	file_1_file_1_jg7666	file_1_file_1_jg2087	file_1_file_1_jg4186	file_1_file_1_jg7992	file_1_file_1_jg381
ATPsynE_OG0005568	FBgn0038224	ATPsynE	OG0005568	file_1_file_1_jg4054	file_1_file_1_jg1573	file_1_file_1_jg7384	file_1_file_1_jg10064	file_1_file_1_jg4598	file_1_file_1_jg9787
ATPsynG_OG0009657	FBgn0010612	ATPsynG	OG0009657	file_1_file_1_jg10373	file_1_file_1_jg5279	file_1_file_1_jg10459	file_1_file_1_jg1802	file_1_file_1_jg1903	file_1_file_1_jg7311
ATPsyngamma_OG0005690	FBgn0020235	ATPsyngamma	OG0005690	file_1_file_1_jg5460	file_1_file_1_jg3513	file_1_file_1_jg8040	file_1_file_1_jg12009	file_1_file_1_jg6520	file_1_file_1_jg5998
ATPsynGL_OG0009315	FBgn0031941	ATPsynGL	OG0009315	file_1_file_1_jg10684	file_1_file_1_jg4784	file_1_file_1_jg10130	file_1_file_1_jg1304	file_1_file_1_jg1410	file_1_file_1_jg7726
ATPsynepsilonL_OG0012618_OG0	FBgn0051477	ATPsynÎµL	OG0012618_OG0	NA	NA	NA	file_1_file_1_jg10608	NA	file_1_file_2_19413_g
ATPsynepsilonL_OG0012618_OG1	FBgn0051477	ATPsynÎµL	OG0012618_OG1	NA	NA	file_1_file_1_jg6597	NA	NA	file_1_file_1_jg14653
ATPsynO_OG0012619	FBgn0016691	ATPsynO	OG0012619	file_1_file_1_jg4152	file_1_file_1_jg1674	file_1_file_1_jg7284	file_1_file_1_jg9958	file_1_file_1_jg4498	file_1_file_1_jg6749
AttC_OG0000164_OG0	FBgn0041579	AttC	OG0000164_OG0	file_1_file_1_jg1772	file_1_file_1_jg10457	file_1_file_1_jg14651	file_1_file_1_jg13632	file_1_file_1_jg10947	file_1_file_1_jg16088
AttC_OG0000164_OG0.2	FBgn0041579	AttC	OG0000164_OG0.2	file_1_file_1_jg1773	file_1_file_1_jg10458	NA	NA	file_1_file_1_jg10948	file_1_file_1_jg16087
AttC_OG0007258	FBgn0041579	AttC	OG0007258	file_1_file_1_jg1957	file_1_file_1_jg10274	file_1_file_1_jg13406	file_1_file_1_jg13446	file_1_file_1_jg10752	file_1_file_1_jg4987
AttD_OG0004890	FBgn0038530	AttD	OG0004890	file_1_file_1_jg3878	file_1_file_1_jg1976	file_1_file_1_jg5621	file_1_file_1_jg9650	file_1_file_1_jg4194	file_1_file_1_jg5173
Atu_OG0002096	FBgn0019637	Atu	OG0002096	file_1_file_1_jg3118	file_1_file_1_jg436	file_1_file_1_jg7550	file_1_file_1_jg8862	file_1_file_1_jg3426	file_1_file_1_jg4003
Atx-1_OG0012102	FBgn0029907	Atx-1	OG0012102	file_1_file_1_jg8331	file_1_file_1_jg7322	file_1_file_1_jg397	file_1_file_1_jg3833	file_1_file_1_jg7648	file_1_file_1_jg856
Atx2_OG0011501	FBgn0041188	Atx2	OG0011501	file_1_file_1_jg4191	file_1_file_1_jg1712	file_1_file_1_jg7245	file_1_file_1_jg9920	file_1_file_1_jg4462	file_1_file_1_jg1724
Atxn7_OG0003444	FBgn0031420	Atxn7	OG0003444	file_1_file_1_jg8917	file_1_file_1_jg4100	file_1_file_1_jg9721	file_1_file_1_jg624	file_1_file_1_jg721	file_1_file_1_jg9205
aub_OG0000482_OG0	FBgn0000146	aub	OG0000482_OG0	file_1_file_1_jg10368	file_1_file_1_jg5284	file_1_file_1_jg10464	file_1_file_1_jg1807	file_1_file_1_jg1908	file_1_file_1_jg7306
aub_OG0000482_OG0.2	FBgn0000146	aub	OG0000482_OG0.2	NA	NA	NA	NA	NA	file_1_file_1_jg7316
aurA_OG0004964	FBgn0000147	aurA	OG0004964	file_1_file_1_jg4604	file_1_file_1_jg1253	file_1_file_1_jg6836	file_1_file_1_jg10385	file_1_file_1_jg4916	file_1_file_1_jg2077
aurB_OG0009647	FBgn0024227	aurB	OG0009647	file_1_file_1_jg10387	file_1_file_1_jg5266	file_1_file_1_jg10445	file_1_file_1_jg1788	file_1_file_1_jg1890	file_1_file_1_jg7333
CG16791_OG0013335	FBgn0038881	aus	OG0013335	NA	NA	NA	NA	NA	file_1_file_2_6202_g
aust_OG0001881	FBgn0032104	aust	OG0001881	file_1_file_1_jg9767	file_1_file_1_jg4992	file_1_file_1_jg11059	file_1_file_1_jg1509	file_1_file_1_jg1614	file_1_file_1_jg7690
aux_OG0003096_OG0	FBgn0037218	aux	OG0003096_OG0	file_1_file_1_jg2947	file_1_file_1_jg260	file_1_file_1_jg5442	file_1_file_1_jg8680	file_1_file_1_jg3240	file_1_file_1_jg16999
aux_OG0003096_OG0.2	FBgn0037218	aux	OG0003096_OG0.2	NA	NA	NA	NA	NA	file_1_file_1_jg14151
ave_OG0006159	FBgn0050476	ave	OG0006159	file_1_file_1_jg1770	file_1_file_1_jg10460	file_1_file_1_jg14649	file_1_file_1_jg13634	file_1_file_1_jg10950	file_1_file_1_jg16085
Aven_OG0003291	FBgn0030410	Aven	OG0003291	file_1_file_1_jg8187	file_1_file_1_jg7946	file_1_file_1_jg841	file_1_file_1_jg4462	file_1_file_1_jg8270	file_1_file_1_jg3497
awd_OG0002664	FBgn0000150	awd	OG0002664	file_1_file_1_jg5182	file_1_file_1_jg3775	file_1_file_1_jg9044	file_1_file_1_jg12277	file_1_file_1_jg6790	file_1_file_1_jg5674
Awh_OG0010478	FBgn0013751	Awh	OG0010478	file_1_file_1_jg12929	file_1_file_1_jg12519	file_1_file_1_jg3067	file_1_file_1_jg6202	file_1_file_1_jg13043	file_1_file_1_jg11804
axed_OG0010262	FBgn0035708	axed	OG0010262	file_1_file_1_jg13272	file_1_file_1_jg12860	file_1_file_1_jg3411	file_1_file_1_jg6547	file_1_file_1_jg13396	file_1_file_1_jg10907
axed_OG0014288	FBgn0035708	axed	OG0014288	file_1_file_1_jg9209	NA	NA	NA	NA	NA
Axn_OG0005720	FBgn0026597	Axn	OG0005720	file_1_file_1_jg5401	file_1_file_1_jg3575	file_1_file_1_jg8832	file_1_file_1_jg12072	file_1_file_1_jg6584	file_1_file_1_jg5925
Axn_OG0018244	FBgn0026597	Axn	OG0018244	NA	NA	NA	file_1_file_1_jg12071	file_1_file_1_jg6583	NA
axo_OG0003993	FBgn0262870	axo	OG0003993	file_1_file_1_jg13067	file_1_file_1_jg12655	file_1_file_1_jg3206	file_1_file_1_jg6341	file_1_file_1_jg13178	file_1_file_1_jg11682
axo_OG0010625	FBgn0262870	axo	OG0010625	file_1_file_1_jg13069	file_1_file_1_jg12656	file_1_file_1_jg3205	file_1_file_1_jg6342	file_1_file_1_jg13179	file_1_file_1_jg11680
axo_OG0010626	FBgn0262870	axo	OG0010626	file_1_file_1_jg13065	file_1_file_1_jg12653	file_1_file_1_jg3203	file_1_file_1_jg6339	file_1_file_1_jg13176	file_1_file_1_jg11684
axo_OG0010628	FBgn0262870	axo	OG0010628	file_1_file_1_jg13062	file_1_file_1_jg12651	file_1_file_1_jg3201	file_1_file_1_jg6337	file_1_file_1_jg13174	file_1_file_1_jg11686
Axs_OG0008319	FBgn0000152	Axs	OG0008319	file_1_file_1_jg7263	file_1_file_1_jg8414	file_1_file_1_jg1695	file_1_file_1_jg4959	file_1_file_1_jg8739	file_1_file_1_jg13752
Axud1_OG0003447	FBgn0261647	Axud1	OG0003447	file_1_file_1_jg8913	file_1_file_1_jg4096	file_1_file_1_jg9717	file_1_file_1_jg620	file_1_file_1_jg717	file_1_file_1_jg9201
az2_OG0006736	FBgn0025185	az2	OG0006736	file_1_file_1_jg11116	file_1_file_1_jg9374	file_1_file_1_jg11740	file_1_file_1_jg12553	file_1_file_1_jg9850	file_1_file_1_jg4471
azot_OG0000210_OG0	FBgn0033238	azot	OG0000210_OG0	file_1_file_1_jg9132	file_1_file_1_jg4302	file_1_file_1_jg9975	file_1_file_1_jg829	file_1_file_1_jg925	file_1_file_1_jg9416
azot_OG0000210_OG0.2	FBgn0033238	azot	OG0000210_OG0.2	NA	file_1_file_1_jg4301	NA	NA	NA	NA
azot_OG0000210_OG1	FBgn0033238	azot	OG0000210_OG1	file_1_file_1_jg11040	file_1_file_1_jg9456	file_1_file_1_jg11823	file_1_file_1_jg12632	file_1_file_1_jg9929	file_1_file_1_jg4871
azot_OG0000210_OG1.2	FBgn0033238	azot	OG0000210_OG1.2	NA	NA	file_1_file_1_jg11825	NA	file_1_file_1_jg405	NA
b_OG0009189	FBgn0000153	b	OG0009189	file_1_file_1_jg10052	file_1_file_1_jg5597	file_1_file_1_jg10784	file_1_file_1_jg2117	file_1_file_1_jg2212	file_1_file_1_jg7515
B-H1_OG0000267_OG0	FBgn0011758	B-H1	OG0000267_OG0	file_1_file_1_jg7352	file_1_file_1_jg8500	file_1_file_1_jg1789	file_1_file_1_jg5078	file_1_file_1_jg8834	file_1_file_1_jg600
B-H1_OG0000267_OG1	FBgn0011758	B-H1	OG0000267_OG1	file_1_file_1_jg7350	file_1_file_1_jg8499	file_1_file_1_jg1788	file_1_file_1_jg5077	file_1_file_1_jg8833	file_1_file_1_jg598
B4_OG0009202	FBgn0023407	B4	OG0009202	file_1_file_1_jg10080	file_1_file_1_jg5570	file_1_file_1_jg10813	file_1_file_1_jg2092	file_1_file_1_jg2185	file_1_file_1_jg7543
B4_OG0013023_OG0	FBgn0023407	B4	OG0013023_OG0	file_1_file_1_jg10079	file_1_file_1_jg5571	file_1_file_1_jg10812	file_1_file_1_jg2093	file_1_file_1_jg2186	NA
B52_OG0001376_OG0	FBgn0004587	B52	OG0001376_OG0	file_1_file_1_jg4365	file_1_file_1_jg1491	file_1_file_1_jg7071	file_1_file_1_jg10146	file_1_file_1_jg4681	file_1_file_1_jg2325
B52_OG0001376_OG0.2	FBgn0004587	B52	OG0001376_OG0.2	NA	NA	NA	NA	NA	file_1_file_1_jg10368
b6_OG0007653	FBgn0024897	b6	OG0007653	file_1_file_1_jg11708	file_1_file_1_jg6777	file_1_file_1_jg244	file_1_file_1_jg3272	file_1_file_1_jg7086	file_1_file_1_jg700
B9d1_OG0005246	FBgn0038342	B9d1	OG0005246	file_1_file_1_jg4197	file_1_file_1_jg1717	file_1_file_1_jg7240	file_1_file_1_jg9915	file_1_file_1_jg4457	file_1_file_1_jg1718
B9d2_OG0005830	FBgn0261683	B9d2	OG0005830	file_1_file_1_jg10472	file_1_file_1_jg4582	file_1_file_1_jg10361	file_1_file_1_jg1105	file_1_file_1_jg1210	file_1_file_1_jg5148
bab1_OG0011327	FBgn0004870	bab1	OG0011327	file_1_file_1_jg12235	file_1_file_1_jg12163	file_1_file_1_jg2555	file_1_file_1_jg5844	file_1_file_1_jg12685	file_1_file_1_jg14321
bab1_OG0011328	FBgn0004870	bab1	OG0011328	file_1_file_1_jg12232	file_1_file_1_jg12162	file_1_file_1_jg2554	file_1_file_1_jg5843	file_1_file_1_jg12683	file_1_file_1_jg14322
bab1_OG0014212	FBgn0004870	bab1	OG0014212	NA	NA	NA	NA	NA	file_1_file_1_jg12524
bab2_OG0011326	FBgn0025525	bab2	OG0011326	file_1_file_1_jg12241	file_1_file_1_jg12165	file_1_file_1_jg2559	file_1_file_1_jg5849	file_1_file_1_jg12689	file_1_file_1_jg14315
bab2_OG0013052	FBgn0025525	bab2	OG0013052	file_2_3068_g	NA	NA	NA	NA	NA
babo_OG0006628	FBgn0011300	babo	OG0006628	file_1_file_1_jg10883	file_1_file_1_jg9621	file_1_file_1_jg12005	file_1_file_1_jg12801	file_1_file_1_jg10102	file_1_file_1_jg4690
babos_OG0007027	FBgn0034724	babos	OG0007027	file_1_file_1_jg1382	file_1_file_1_jg11497	file_1_file_1_jg13616	file_1_file_1_jg14704	file_1_file_1_jg12010	file_1_file_1_jg16679
Bacc_OG0008947	FBgn0031453	Bacc	OG0008947	file_1_file_1_jg8968	file_1_file_1_jg4149	file_1_file_1_jg9778	file_1_file_1_jg675	file_1_file_1_jg772	file_1_file_1_jg8818
Bace_OG0000801_OG0	FBgn0032049	Bace	OG0000801_OG0	file_1_file_1_jg9696	file_1_file_1_jg4922	file_1_file_1_jg10977	file_1_file_1_jg1441	file_1_file_1_jg1547	file_1_file_1_jg8027
Bace_OG0000801_OG1	FBgn0032049	Bace	OG0000801_OG1	NA	NA	NA	NA	NA	file_1_file_1_jg8028
baf_OG0003792	FBgn0031977	baf	OG0003792	file_1_file_1_jg10726	file_1_file_1_jg4822	file_1_file_1_jg10699	file_1_file_1_jg1342	file_1_file_1_jg1448	file_1_file_1_jg7036
bai_OG0005189	FBgn0045866	bai	OG0005189	file_1_file_1_jg6035	file_1_file_1_jg2941	file_1_file_1_jg8634	file_1_file_1_jg11427	file_1_file_1_jg5943	file_1_file_1_jg1617
Balat_OG0007229	FBgn0033778	Balat	OG0007229	file_1_file_1_jg2025	file_1_file_1_jg10201	file_1_file_1_jg13485	file_1_file_1_jg13374	file_1_file_1_jg10681	file_1_file_1_jg4929
Baldspot_OG0010721	FBgn0260960	Baldspot	OG0010721	file_1_file_1_jg14163	file_1_file_1_jg14064	file_1_file_1_jg4595	file_1_file_1_jg7758	file_1_file_1_jg14599	file_1_file_1_jg12193
ball_OG0001092_OG0	FBgn0027889	ball	OG0001092_OG0	NA	NA	NA	file_1_file_1_jg4624	file_1_file_1_jg8419	NA
ball_OG0001092_OG1	FBgn0027889	ball	OG0001092_OG1	file_1_file_1_jg5788	file_1_file_1_jg3185	file_1_file_1_jg8385	file_1_file_1_jg11675	file_1_file_1_jg6188	file_1_file_1_jg6126
ball_OG0001092_OG2	FBgn0027889	ball	OG0001092_OG2	NA	NA	NA	NA	file_1_file_1_jg6189	NA
bam_OG0005170	FBgn0000158	bam	OG0005170	file_1_file_1_jg5988	file_1_file_1_jg2987	file_1_file_1_jg8590	file_1_file_1_jg11474	file_1_file_1_jg5988	file_1_file_1_jg10320
bap_OG0001358_OG0	FBgn0004862	bap	OG0001358_OG0	file_1_file_1_jg3419	file_1_file_1_jg2430	file_1_file_1_jg6104	file_1_file_1_jg9173	file_1_file_1_jg3742	file_1_file_1_jg3653
bap_OG0001358_OG0.2	FBgn0004862	bap	OG0001358_OG0.2	NA	NA	NA	NA	NA	file_1_file_1_jg2739
Bap111_OG0007677	FBgn0030093	Bap111	OG0007677	file_1_file_1_jg7162	file_1_file_1_jg7567	file_1_file_1_jg1371	file_1_file_1_jg4048	file_1_file_1_jg7887	file_1_file_1_jg650
Bap170_OG0000903_OG0	FBgn0042085	Bap170	OG0000903_OG0	file_1_file_1_jg11261	file_1_file_1_jg9220	file_1_file_1_jg11583	file_1_file_1_jg12412	file_1_file_1_jg9704	file_1_file_1_jg4332
Bap170_OG0000903_OG1	FBgn0042085	Bap170	OG0000903_OG1	NA	NA	NA	NA	file_1_file_1_jg6865	NA
Bap170_OG0000903_OG2	FBgn0042085	Bap170	OG0000903_OG2	NA	NA	NA	NA	file_1_file_1_jg6866	NA
Bap55_OG0005900	FBgn0025716	Bap55	OG0005900	file_1_file_1_jg1411	file_1_file_1_jg10822	file_1_file_1_jg14910	file_1_file_1_jg14009	file_1_file_1_jg11317	file_1_file_1_jg14833
Bap60_OG0008560	FBgn0025463	Bap60	OG0008560	file_1_file_1_jg8133	file_1_file_1_jg7996	file_1_file_1_jg895	file_1_file_1_jg4516	file_1_file_1_jg8324	file_1_file_1_jg13930
IMPPP_OG0000305_OG0	FBgn0283462	BaraA2	OG0000305_OG0	NA	file_1_file_1_jg9616	file_1_file_1_jg12000	file_1_file_1_jg12795	file_1_file_1_jg10095	NA
IMPPP_OG0000305_OG1	FBgn0283462	BaraA2	OG0000305_OG1	file_1_file_1_jg1954	file_1_file_1_jg10278	file_1_file_1_jg13404	file_1_file_1_jg13448	file_1_file_1_jg10755	file_1_file_1_jg4989
IMPPP_OG0000305_OG1.2	FBgn0283462	BaraA2	OG0000305_OG1.2	NA	file_1_file_1_jg10276	NA	NA	NA	NA
IMPPP_OG0000305_OG2	FBgn0283462	BaraA2	OG0000305_OG2	NA	NA	NA	NA	NA	file_1_file_1_jg4696
barc_OG0010291	FBgn0037081	barc	OG0010291	file_1_file_1_jg14722	file_1_file_1_jg14654	file_1_file_1_jg4834	file_1_file_1_jg8352	file_1_file_1_jg15197	file_1_file_1_jg10868
barc_OG0011867_OG0	FBgn0037081	barc	OG0011867_OG0	file_1_file_1_jg14721	file_1_file_1_jg14653	NA	file_1_file_1_jg8351	file_1_file_1_jg15196	file_1_file_1_jg10867
barc_OG0018583	FBgn0037081	barc	OG0018583	NA	NA	NA	NA	NA	file_1_file_1_jg10349
bark_OG0008784	FBgn0031571	bark	OG0008784	file_1_file_1_jg9133	file_1_file_1_jg4303	file_1_file_1_jg9976	file_1_file_1_jg830	file_1_file_1_jg926	file_1_file_1_jg9417
barr_OG0000425_OG0	FBgn0014127	barr	OG0000425_OG0	file_1_file_1_jg391	file_1_file_1_jg6176	file_1_file_1_jg13268	file_1_file_1_jg2692	file_1_file_1_jg2775	file_1_file_1_jg8397
barr_OG0000425_OG1	FBgn0014127	barr	OG0000425_OG1	NA	NA	NA	NA	NA	file_1_file_1_jg8396
baz_OG0008596	FBgn0000163	baz	OG0008596	file_1_file_1_jg7328	file_1_file_1_jg8477	file_1_file_1_jg1764	file_1_file_1_jg5052	file_1_file_1_jg8806	file_1_file_1_jg13656
bb8_OG0005496	FBgn0039071	bb8	OG0005496	file_1_file_1_jg6308	file_1_file_1_jg2673	file_1_file_1_jg7898	file_1_file_1_jg11148	file_1_file_1_jg5670	file_1_file_1_jg9935
bbc_OG0007266	FBgn0033844	bbc	OG0007266	file_1_file_1_jg1942	file_1_file_1_jg10291	file_1_file_1_jg13393	file_1_file_1_jg13460	file_1_file_1_jg10768	file_1_file_1_jg5002
CG18067_OG0007098	FBgn0034512	Bbd	OG0007098	file_1_file_1_jg1102	file_1_file_1_jg11213	file_1_file_1_jg13892	file_1_file_1_jg14416	file_1_file_1_jg11728	file_1_file_1_jg16345
bbg_OG0010871	FBgn0087007	bbg	OG0010871	file_1_file_1_jg13861	file_1_file_1_jg13768	file_1_file_1_jg4208	file_1_file_1_jg7468	file_1_file_1_jg14305	file_1_file_1_jg11119
bbg_OG0010872	FBgn0087007	bbg	OG0010872	file_1_file_1_jg13860	file_1_file_1_jg13767	file_1_file_1_jg4207	file_1_file_1_jg7467	file_1_file_1_jg14304	file_1_file_1_jg11120
bbg_OG0013725	FBgn0087007	bbg	OG0013725	NA	NA	NA	NA	NA	file_1_file_1_jg14555
bbg_OG0016337	FBgn0087007	bbg	OG0016337	NA	NA	NA	NA	NA	file_1_file_1_jg17310
BBIP1_OG0004876	FBgn0260237	BBIP1	OG0004876	file_1_file_1_jg4940	file_1_file_1_jg915	file_1_file_1_jg6472	file_1_file_1_jg10730	file_1_file_1_jg5264	file_1_file_1_jg5201
BBS1_OG0010413	FBgn0035741	BBS1	OG0010413	file_1_file_1_jg12647	file_1_file_1_jg12906	file_1_file_1_jg3456	file_1_file_1_jg6593	file_1_file_1_jg13439	file_1_file_1_jg12023
BBS4_OG0002785_OG0	FBgn0033578	BBS4	OG0002785_OG0	file_1_file_1_jg2311	file_1_file_1_jg9911	file_1_file_1_jg15502	file_1_file_1_jg13091	file_1_file_1_jg10394	file_1_file_1_jg15980
BBS4_OG0002785_OG1	FBgn0033578	BBS4	OG0002785_OG1	NA	NA	file_1_file_1_jg12826	NA	NA	NA
BBS5_OG0002086	FBgn0037280	BBS5	OG0002086	file_1_file_1_jg3019	file_1_file_1_jg336	file_1_file_1_jg5518	file_1_file_1_jg8759	file_1_file_1_jg3318	file_1_file_1_jg4097
BBS8_OG0008755	FBgn0031255	BBS8	OG0008755	file_1_file_1_jg8678	file_1_file_1_jg3871	file_1_file_1_jg9476	file_1_file_1_jg391	file_1_file_1_jg485	file_1_file_1_jg9535
BBS9_OG0006919	FBgn0034622	BBS9	OG0006919	file_1_file_1_jg1245	file_1_file_1_jg11351	file_1_file_1_jg13756	file_1_file_1_jg14558	file_1_file_1_jg11866	file_1_file_1_jg16488
BBS9_OG0018153	FBgn0034622	BBS9	OG0018153	NA	NA	NA	file_1_file_1_jg2771	file_1_file_1_jg2853	NA
bbx_OG0008688	FBgn0024251	bbx	OG0008688	file_1_file_1_jg8540	file_1_file_1_jg8978	file_1_file_1_jg2267	file_1_file_1_jg5568	file_1_file_1_jg9291	file_1_file_1_jg1499
bc10_OG0010387_OG0	FBgn0040239	bc10	OG0010387_OG0	file_1_file_1_jg13133	file_1_file_1_jg12720	file_1_file_1_jg3267	file_1_file_1_jg6408	file_1_file_1_jg13246	file_1_file_1_jg11986
bc10_OG0010387_OG0.2	FBgn0040239	bc10	OG0010387_OG0.2	NA	NA	NA	NA	file_1_file_1_jg6849	NA
BCAS2_OG0005540	FBgn0039558	BCAS2	OG0005540	file_1_file_1_jg5644	file_1_file_1_jg3319	file_1_file_1_jg8240	file_1_file_1_jg11816	file_1_file_1_jg6329	file_1_file_1_jg9832
bcd_OG0002111_OG0	FBgn0000166	bcd	OG0002111_OG0	file_1_file_1_jg3265	file_1_file_1_jg596	file_1_file_1_jg6268	file_1_file_1_jg9018	file_1_file_1_jg3583	file_1_file_1_jg3843
bcd_OG0002111_OG0.2	FBgn0000166	bcd	OG0002111_OG0.2	NA	file_1_file_1_jg14893	NA	NA	NA	NA
bcd_OG0002111_OG0.3	FBgn0000166	bcd	OG0002111_OG0.3	NA	file_1_file_1_jg14895	NA	NA	NA	NA
bchs_OG0003722	FBgn0043362	bchs	OG0003722	file_1_file_1_jg9371	file_1_file_1_jg4532	file_1_file_1_jg11324	file_1_file_1_jg1052	file_1_file_1_jg1157	file_1_file_1_jg8019
bchs_OG0013645	FBgn0043362	bchs	OG0013645	NA	NA	file_1_file_1_jg11325	NA	NA	NA
BCL7-like_OG0007566	FBgn0026149	BCL7-like	OG0007566	file_1_file_1_jg7122	file_1_file_1_jg7608	file_1_file_1_jg2022	file_1_file_1_jg4120	file_1_file_1_jg7932	file_1_file_1_jg446
bcn92_OG0007793	FBgn0013432	bcn92	OG0007793	file_1_file_1_jg11788	file_1_file_1_jg6847	file_1_file_1_jg764	file_1_file_1_jg3354	file_1_file_1_jg7164	file_1_file_1_jg837
Bdbt_OG0004400	FBgn0038857	Bdbt	OG0004400	file_1_file_1_jg3472	file_1_file_1_jg2376	file_1_file_1_jg6049	file_1_file_1_jg9230	file_1_file_1_jg3795	file_1_file_1_jg2682
bdg_OG0006805	FBgn0034049	bdg	OG0006805	file_1_file_1_jg1638	file_1_file_1_jg10595	file_1_file_1_jg14503	file_1_file_1_jg13777	file_1_file_1_jg11089	file_1_file_1_jg4315
bdl_OG0003385	FBgn0028482	bdl	OG0003385	file_1_file_1_jg9166	file_1_file_1_jg4334	file_1_file_1_jg10018	file_1_file_1_jg861	file_1_file_1_jg957	file_1_file_1_jg9457
Bdp1_OG0009215	FBgn0032512	Bdp1	OG0009215	file_1_file_1_jg10103	file_1_file_1_jg5548	file_1_file_1_jg10834	file_1_file_1_jg2071	file_1_file_1_jg2164	file_1_file_1_jg7566
be_OG0000785	FBgn0052594	be	OG0000785	file_1_file_1_jg7959	file_1_file_1_jg8183	file_1_file_1_jg9197	file_1_file_1_jg4711	file_1_file_1_jg8503	file_1_file_1_jg13818
be_OG0012911_OG0	FBgn0052594	be	OG0012911_OG0	file_1_file_1_jg12185	NA	file_1_file_1_jg2510	file_1_file_1_jg5795	file_1_file_1_jg12636	file_1_file_1_jg14370
BEAF-32_OG0006164	FBgn0015602	BEAF-32	OG0006164	file_1_file_1_jg1762	file_1_file_1_jg10467	file_1_file_1_jg14642	file_1_file_1_jg13641	file_1_file_1_jg10957	file_1_file_1_jg16078
beag_OG0004860	FBgn0037660	beag	OG0004860	file_1_file_1_jg4978	file_1_file_1_jg882	file_1_file_1_jg6437	file_1_file_1_jg10771	file_1_file_1_jg5296	file_1_file_1_jg5242
beat-Ia_OG0011784	FBgn0013433	beat-Ia	OG0011784	file_1_file_1_jg9513	file_1_file_1_jg5782	file_1_file_1_jg12254	file_1_file_1_jg2301	file_1_file_1_jg2397	file_1_file_1_jg8430
beat-Ib_OG0009146	FBgn0028645	beat-Ib	OG0009146	file_1_file_1_jg9503	file_1_file_1_jg5772	file_1_file_1_jg12266	file_1_file_1_jg2291	file_1_file_1_jg2385	file_1_file_1_jg8442
beat-Ic_OG0001866_OG0	FBgn0028644	beat-Ic	OG0001866_OG0	file_1_file_1_jg9511	file_1_file_1_jg5780	file_1_file_1_jg12257	file_1_file_1_jg2298	file_1_file_1_jg2395	file_1_file_1_jg14531
beat-Ic_OG0001866_OG0.2	FBgn0028644	beat-Ic	OG0001866_OG0.2	NA	NA	NA	NA	NA	file_1_file_1_jg14530
beat-Ic_OG0001866_OG0.3	FBgn0028644	beat-Ic	OG0001866_OG0.3	NA	NA	NA	NA	NA	file_1_file_1_jg8432
beat-Ic_OG0013038_OG0	FBgn0028644	beat-Ic	OG0013038_OG0	file_1_file_1_jg13450	file_1_file_1_jg13366	file_1_file_1_jg3785	file_1_file_1_jg7063	NA	NA
beat-IIa_OG0005482	FBgn0038498	beat-IIa	OG0005482	file_1_file_1_jg3917	file_1_file_1_jg1933	file_1_file_1_jg7515	file_1_file_1_jg9693	file_1_file_1_jg4237	file_1_file_1_jg9966
beat-IIa_OG0013272_OG0	FBgn0038498	beat-IIa	OG0013272_OG0	file_1_file_1_jg3916	NA	file_1_file_1_jg7516	NA	file_1_file_1_jg4238	NA
beat-IIb_OG0005481	FBgn0038494	beat-IIb	OG0005481	file_1_file_1_jg3920	file_1_file_1_jg1930	file_1_file_1_jg7510	file_1_file_1_jg9698	file_1_file_1_jg4243	file_1_file_1_jg9971
beat-IIb_OG0013936	FBgn0038494	beat-IIb	OG0013936	file_1_file_1_jg8792	NA	NA	NA	NA	NA
beat-IIIa_OG0009463	FBgn0265607	beat-IIIa	OG0009463	file_1_file_1_jg670	file_1_file_1_jg5888	file_1_file_1_jg12974	file_1_file_1_jg2404	file_1_file_1_jg2498	file_1_file_1_jg8251
beat-IIIa_OG0013197_OG0	FBgn0265607	beat-IIIa	OG0013197_OG0	NA	file_1_file_1_jg5889	NA	NA	file_1_file_1_jg2499	NA
beat-IIIb_OG0009460	FBgn0053179	beat-IIIb	OG0009460	file_1_file_1_jg675	file_1_file_1_jg5883	file_1_file_1_jg12980	file_1_file_1_jg2398	file_1_file_1_jg2493	file_1_file_1_jg8257
beat-IIIb_OG0013390	FBgn0053179	beat-IIIb	OG0013390	NA	NA	file_1_file_1_jg12979	NA	NA	NA
beat-IIIc_OG0003687	FBgn0032629	beat-IIIc	OG0003687	file_1_file_1_jg665	file_1_file_1_jg5894	file_1_file_1_jg12970	file_1_file_1_jg2408	file_1_file_1_jg2502	file_1_file_1_jg8243
beat-IIIc_OG0018126	FBgn0032629	beat-IIIc	OG0018126	NA	NA	file_1_file_1_jg8203	file_1_file_1_jg11847	NA	NA
beat-IV_OG0005508	FBgn0039089	beat-IV	OG0005508	file_1_file_1_jg6281	file_1_file_1_jg2699	file_1_file_1_jg7929	file_1_file_1_jg11175	file_1_file_1_jg5697	file_1_file_1_jg9908
beat-Va_OG0005024	FBgn0038087	beat-Va	OG0005024	file_1_file_1_jg4466	file_1_file_1_jg1395	file_1_file_1_jg6975	file_1_file_1_jg10245	file_1_file_1_jg4780	file_1_file_1_jg14037
beat-Vb_OG0005021	FBgn0038092	beat-Vb	OG0005021	file_1_file_1_jg4462	file_1_file_1_jg1399	file_1_file_1_jg6979	file_1_file_1_jg10240	file_1_file_1_jg4775	file_1_file_1_jg14043
beat-Vb_OG0018799	FBgn0038092	beat-Vb	OG0018799	NA	NA	NA	NA	NA	file_1_file_1_jg14042
beat-Vc_OG0001062_OG0	FBgn0038084	beat-Vc	OG0001062_OG0	file_1_file_1_jg4471	file_1_file_1_jg1392	file_1_file_1_jg6970	file_1_file_1_jg10249	file_1_file_1_jg4784	file_1_file_1_jg14032
beat-Vc_OG0001062_OG1	FBgn0038084	beat-Vc	OG0001062_OG1	NA	NA	NA	NA	NA	file_1_file_1_jg9623
beat-VI_OG0002543	FBgn0039584	beat-VI	OG0002543	file_1_file_1_jg5614	file_1_file_1_jg3355	file_1_file_1_jg8202	file_1_file_1_jg11849	file_1_file_1_jg6362	file_1_file_1_jg6539
beat-VII_OG0011542	FBgn0250908	beat-VII	OG0011542	file_1_file_1_jg5804	file_1_file_1_jg3168	file_1_file_1_jg8404	file_1_file_1_jg11657	file_1_file_1_jg6172	file_1_file_1_jg6107
beat-VII_OG0011544	FBgn0250908	beat-VII	OG0011544	file_1_file_1_jg5806	file_1_file_1_jg3166	file_1_file_1_jg8406	file_1_file_1_jg11655	file_1_file_1_jg6170	file_1_file_1_jg6105
beat-VII_OG0014858_OG0	FBgn0250908	beat-VII	OG0014858_OG0	file_1_file_1_jg5803	NA	NA	NA	NA	file_1_file_1_jg6108
beg_OG0004008	FBgn0036691	beg	OG0004008	file_1_file_1_jg14108	file_1_file_1_jg14119	file_1_file_1_jg4517	file_1_file_1_jg7813	file_1_file_1_jg14654	file_1_file_1_jg12133
bel_OG0001048	FBgn0263231	bel	OG0001048	file_1_file_1_jg5048	file_1_file_1_jg809	file_1_file_1_jg6363	file_1_file_1_jg10842	file_1_file_1_jg5369	file_1_file_1_jg5344
Bem46_OG0008920	FBgn0025109	Bem46	OG0008920	file_1_file_1_jg9015	file_1_file_1_jg4193	file_1_file_1_jg9825	file_1_file_1_jg720	file_1_file_1_jg817	file_1_file_1_jg8863
Bem46_OG0013301_OG0	FBgn0025109	Bem46	OG0013301_OG0	NA	NA	file_1_file_1_jg14151	NA	NA	file_1_file_1_jg4563
ben_OG0000514_OG0	FBgn0000173	ben	OG0000514_OG0	file_1_file_1_jg8041	file_1_file_1_jg8087	file_1_file_1_jg1312	file_1_file_1_jg4621	file_1_file_1_jg8416	file_1_file_1_jg1191
ben_OG0000514_OG1	FBgn0000173	ben	OG0000514_OG1	NA	NA	NA	NA	NA	file_1_file_1_jg8496
Best1_OG0002590_OG0	FBgn0040238	Best1	OG0002590_OG0	file_1_file_1_jg4813	file_1_file_1_jg1041	file_1_file_1_jg6603	file_1_file_1_jg10602	file_1_file_1_jg5136	file_1_file_1_jg9743
Best1_OG0002590_OG0.2	FBgn0040238	Best1	OG0002590_OG0.2	NA	NA	NA	NA	NA	file_1_file_1_jg6294
Best2_OG0010251	FBgn0035696	Best2	OG0010251	file_1_file_1_jg13244	file_1_file_1_jg12837	file_1_file_1_jg3384	file_1_file_1_jg6524	file_1_file_1_jg13371	file_1_file_1_jg10933
Best3_OG0009963	FBgn0036492	Best3	OG0009963	file_1_file_1_jg14199	file_1_file_1_jg13852	file_1_file_1_jg4645	file_1_file_1_jg7547	file_1_file_1_jg14385	file_1_file_1_jg12886
Best4_OG0000558_OG0	FBgn0036491	Best4	OG0000558_OG0	file_1_file_1_jg14198	file_1_file_1_jg13851	file_1_file_1_jg4643	file_1_file_1_jg7546	file_1_file_1_jg14384	file_1_file_1_jg12888
Best4_OG0000558_OG1	FBgn0036491	Best4	OG0000558_OG1	NA	NA	NA	NA	NA	file_1_file_1_jg12887
Bet1_OG0003845_OG0	FBgn0260857	Bet1	OG0003845_OG0	file_1_file_1_jg14428	file_1_file_1_jg14343	file_1_file_1_jg5140	file_1_file_1_jg8037	file_1_file_1_jg14877	file_1_file_1_jg17153
Bet1_OG0003845_OG0.2	FBgn0260857	Bet1	OG0003845_OG0.2	NA	NA	NA	NA	NA	file_1_file_1_jg13036
Bet3_OG0004072	FBgn0260859	Bet3	OG0004072	file_1_file_1_jg13304	file_1_file_1_jg13221	file_1_file_1_jg2794	file_1_file_1_jg6914	file_1_file_1_jg13755	file_1_file_1_jg11369
Bet5_OG0005736	FBgn0260860	Bet5	OG0005736	file_1_file_1_jg5368	file_1_file_1_jg3605	file_1_file_1_jg8866	file_1_file_1_jg12103	file_1_file_1_jg6616	file_1_file_2_15340_g
Bet5_OG0015361	FBgn0260860	Bet5	OG0015361	NA	NA	NA	NA	NA	file_1_file_1_jg11743
beta-PheRS_OG0005298	FBgn0039175	beta-PheRS	OG0005298	file_1_file_1_jg6165	file_1_file_1_jg2811	file_1_file_1_jg8759	file_1_file_1_jg11291	file_1_file_1_jg5812	file_1_file_1_jg1821
beta-Spec_OG0007697	FBgn0250788	beta-Spec	OG0007697	file_1_file_1_jg7374	file_1_file_1_jg8523	file_1_file_1_jg1812	file_1_file_1_jg5101	file_1_file_1_jg8854	file_1_file_1_jg622
beta'COP_OG0009212	FBgn0025724	beta'COP	OG0009212	file_1_file_1_jg10100	file_1_file_1_jg5551	file_1_file_1_jg10831	file_1_file_1_jg2074	file_1_file_1_jg2167	file_1_file_1_jg7563
beta3GalTII_OG0012738	FBgn0033315	beta3GalTII	OG0012738	file_1_file_1_jg10931	file_1_file_1_jg9572	file_1_file_1_jg11951	file_1_file_1_jg12749	file_1_file_1_jg10045	file_1_file_1_jg17283
beta4GalNAcTA_OG0006521	FBgn0027538	beta4GalNAcTA	OG0006521	file_1_file_1_jg1840	file_1_file_1_jg10393	file_1_file_1_jg14717	file_1_file_1_jg13564	file_1_file_1_jg10879	file_1_file_1_jg16152
beta4GalNAcTB_OG0002610	FBgn0039625	beta4GalNAcTB	OG0002610	file_1_file_1_jg5554	file_1_file_1_jg3417	file_1_file_1_jg8140	file_1_file_1_jg11911	file_1_file_1_jg6420	file_1_file_1_jg6197
beta4GalT7_OG0005195	FBgn0039258	beta4GalT7	OG0005195	file_1_file_1_jg6041	file_1_file_1_jg2935	file_1_file_1_jg8640	file_1_file_1_jg11421	file_1_file_1_jg5937	file_1_file_1_jg1624
betaCOP_OG0008653	FBgn0008635	betaCOP	OG0008653	file_1_file_1_jg7455	file_1_file_1_jg8605	file_1_file_1_jg1885	file_1_file_1_jg5178	file_1_file_1_jg8929	file_1_file_1_jg3059
betaggt-I_OG0008962	FBgn0015000	betaggt-I	OG0008962	file_1_file_1_jg9245	file_1_file_1_jg4408	file_1_file_1_jg10717	file_1_file_1_jg932	file_1_file_1_jg1030	file_1_file_1_jg8782
betaGlu_OG0002667	FBgn0270927	betaGlu	OG0002667	file_1_file_1_jg5175	file_1_file_1_jg3782	file_1_file_1_jg9051	file_1_file_1_jg12284	file_1_file_1_jg6797	file_1_file_1_jg5667
CG32396_OG0011696	FBgn0052396	betaTub65B	OG0011696	file_1_file_1_jg13263	file_1_file_1_jg12852	file_1_file_1_jg3403	file_1_file_1_jg6539	file_1_file_1_jg13388	file_1_file_1_jg995
BG642163_OG0013443_OG0	FBgn0083938	BG642163	OG0013443_OG0	NA	file_1_file_1_jg4369	file_1_file_1_jg10057	NA	NA	NA
BG642163_OG0014287_OG0	FBgn0083938	BG642163	OG0014287_OG0	file_1_file_1_jg9206	file_1_file_1_jg4370	file_1_file_1_jg10058	file_1_file_1_jg895	file_1_file_1_jg990	NA
BG642312_OG0012379_OG0	FBgn0047334	BG642312	OG0012379_OG0	file_1_file_1_jg13241	file_1_file_1_jg12833	NA	file_1_file_1_jg6522	file_1_file_1_jg13368	file_1_file_1_jg10936
Bgb_OG0011276	FBgn0013753	Bgb	OG0011276	file_1_file_1_jg12329	file_1_file_1_jg12255	file_1_file_1_jg2648	file_1_file_1_jg5933	file_1_file_1_jg12776	file_1_file_1_jg14222
bgcn_OG0001647	FBgn0004581	bgcn	OG0001647	file_1_file_1_jg2637	file_1_file_1_jg11753	file_1_file_1_jg15157	file_1_file_1_jg14967	file_1_file_1_jg12276	file_1_file_1_jg16548
bgcn_OG0014836_OG0	FBgn0004581	bgcn	OG0014836_OG0	file_1_file_1_jg7387	file_1_file_1_jg8535	NA	file_1_file_1_jg5113	file_1_file_1_jg8865	NA
bgm_OG0009412	FBgn0027348	bgm	OG0009412	file_1_file_1_jg10017	file_1_file_1_jg5633	file_1_file_1_jg11435	file_1_file_1_jg2157	file_1_file_1_jg2248	file_1_file_1_jg8532
BHD_OG0010421	FBgn0261111	BHD	OG0010421	file_1_file_1_jg12636	file_1_file_1_jg12917	file_1_file_1_jg3467	file_1_file_1_jg6604	file_1_file_1_jg13450	file_1_file_1_jg12036
bi_OG0003201	FBgn0000179	bi	OG0003201	file_1_file_1_jg6663	file_1_file_1_jg7062	file_1_file_1_jg546	file_1_file_1_jg3568	file_1_file_1_jg7385	file_1_file_1_jg1084
bi_OG0011697	FBgn0000179	bi	OG0011697	file_1_file_1_jg6665	file_1_file_1_jg7064	file_2_564_g	file_1_file_1_jg3571	file_1_file_1_jg7387	file_1_file_1_jg1086
bi_OG0012904	FBgn0000179	bi	OG0012904	file_1_file_1_jg6664	file_1_file_1_jg7063	file_1_file_1_jg547	file_1_file_1_jg3569	file_1_file_1_jg7386	file_1_file_1_jg1085
bi_OG0013239	FBgn0000179	bi	OG0013239	NA	NA	NA	NA	NA	file_1_file_1_jg5620
bi_OG0014194_OG0	FBgn0000179	bi	OG0014194_OG0	NA	NA	NA	file_1_file_1_jg654	file_1_file_1_jg752	NA
bi_OG0018322	FBgn0000179	bi	OG0018322	NA	NA	NA	NA	NA	file_1_file_1_jg1087
BI-1_OG0004087	FBgn0035871	BI-1	OG0004087	file_1_file_1_jg12818	file_1_file_1_jg13062	file_1_file_1_jg2960	file_1_file_1_jg6748	file_1_file_1_jg13594	file_1_file_1_jg11538
bib_OG0001843_OG0	FBgn0000180	bib	OG0001843_OG0	file_1_file_1_jg9871	file_1_file_1_jg5093	file_1_file_1_jg11165	file_1_file_1_jg1607	file_1_file_1_jg1717	file_1_file_1_jg9052
bib_OG0001843_OG1	FBgn0000180	bib	OG0001843_OG1	file_1_file_1_jg85	NA	NA	NA	NA	NA
BicC_OG0009143	FBgn0000182	BicC	OG0009143	file_1_file_1_jg9512	file_1_file_1_jg5781	file_1_file_1_jg12256	file_1_file_1_jg2299	file_1_file_1_jg2396	file_1_file_1_jg8431
BicD_OG0009474	FBgn0000183	BicD	OG0009474	file_1_file_1_jg649	file_1_file_1_jg5911	file_1_file_1_jg12952	file_1_file_1_jg2425	file_1_file_1_jg2519	file_1_file_1_jg8223
CG11873_OG0005086	FBgn0039633	Bicra	OG0005086	file_1_file_1_jg5543	file_1_file_1_jg3428	file_1_file_1_jg8127	file_1_file_1_jg11923	file_1_file_1_jg6432	file_1_file_1_jg10102
bif_OG0003277	FBgn0014133	bif	OG0003277	file_1_file_1_jg6879	file_1_file_1_jg7847	file_1_file_1_jg1685	file_1_file_1_jg4363	file_1_file_1_jg8173	file_1_file_1_jg13883
bif_OG0012761	FBgn0014133	bif	OG0012761	file_1_file_1_jg6878	file_1_file_1_jg7848	file_1_file_1_jg1684	file_1_file_1_jg4364	file_1_file_1_jg8174	file_1_file_1_jg13882
BigH1_OG0001085_OG0	FBgn0038252	BigH1	OG0001085_OG0	file_1_file_1_jg4087	file_1_file_1_jg1609	file_1_file_1_jg7350	file_1_file_1_jg10025	file_1_file_1_jg4564	file_1_file_1_jg9748
BigH1_OG0001085_OG0.2	FBgn0038252	BigH1	OG0001085_OG0.2	NA	NA	NA	NA	NA	file_1_file_1_jg6298
bigmax_OG0005365	FBgn0039509	bigmax	OG0005365	file_1_file_1_jg5705	file_1_file_1_jg3265	file_1_file_1_jg8305	file_1_file_1_jg11758	file_1_file_1_jg6270	file_1_file_1_jg6641
Bili_OG0002506_OG0	FBgn0039282	Bili	OG0002506_OG0	file_1_file_1_jg6010	file_1_file_1_jg130	file_1_file_1_jg8608	file_1_file_1_jg11453	file_1_file_1_jg5970	file_1_file_1_jg1588
Bili_OG0002506_OG0.2	FBgn0039282	Bili	OG0002506_OG0.2	NA	file_1_file_1_jg2968	NA	NA	NA	NA
bin_OG0010286	FBgn0045759	bin	OG0010286	file_1_file_1_jg12660	file_1_file_1_jg12894	file_1_file_1_jg3443	file_1_file_1_jg6580	file_1_file_1_jg13427	file_1_file_1_jg10878
Bin1_OG0005423	FBgn0024491	Bin1	OG0005423	file_1_file_1_jg4286	file_1_file_1_jg1805	file_1_file_1_jg7151	file_1_file_1_jg9827	file_1_file_1_jg4371	file_1_file_1_jg6498
bin3_OG0007310	FBgn0263144	bin3	OG0007310	file_1_file_1_jg11270	file_1_file_1_jg9211	file_1_file_1_jg12335	file_1_file_1_jg12403	file_1_file_1_jg9694	file_1_file_1_jg5066
bin3_OG0017128	FBgn0263144	bin3	OG0017128	NA	NA	NA	file_1_file_1_jg15184	NA	NA
bip1_OG0010560	FBgn0026263	bip1	OG0010560	file_1_file_1_jg12539	file_1_file_1_jg13011	file_1_file_1_jg3559	file_1_file_1_jg6700	file_1_file_1_jg13543	file_1_file_1_jg11587
Bka_OG0009250	FBgn0010520	Bka	OG0009250	file_1_file_1_jg9843	file_1_file_1_jg5067	file_1_file_1_jg11138	file_1_file_1_jg1581	file_1_file_1_jg1689	file_1_file_1_jg7618
blanks_OG0011885_OG0	FBgn0035608	blanks	OG0011885_OG0	file_1_file_1_jg13125	file_1_file_1_jg12664	file_1_file_1_jg3259	file_1_file_1_jg6350	file_1_file_1_jg13237	file_1_file_1_jg11624
blanks_OG0011885_OG0.2	FBgn0035608	blanks	OG0011885_OG0.2	NA	file_1_file_1_jg12711	NA	file_1_file_1_jg6400	file_1_file_1_jg13187	NA
Blimp-1_OG0010196	FBgn0035625	Blimp-1	OG0010196	file_1_file_1_jg13143	file_1_file_1_jg12731	file_1_file_1_jg3277	file_1_file_1_jg6419	file_1_file_1_jg13256	file_1_file_1_jg12398
Blimp-1_OG0015851	FBgn0035625	Blimp-1	OG0015851	NA	file_1_file_1_jg12730	NA	NA	NA	file_1_file_1_jg12399
Blm_OG0002608	FBgn0002906	Blm	OG0002608	file_1_file_1_jg4629	file_1_file_1_jg1227	file_1_file_1_jg7462	file_1_file_1_jg10410	file_1_file_1_jg4942	file_1_file_1_jg6219
Blos1_OG0006148	FBgn0050077	Blos1	OG0006148	file_1_file_1_jg1794	file_1_file_1_jg10438	file_1_file_1_jg14672	file_1_file_1_jg13609	file_1_file_1_jg10925	file_1_file_1_jg16109
Blos2_OG0010078	FBgn0036118	Blos2	OG0010078	file_1_file_1_jg13461	file_1_file_1_jg13375	file_1_file_1_jg3797	file_1_file_1_jg7072	file_1_file_1_jg13916	file_1_file_1_jg12655
Blos3_OG0009918	FBgn0085284	Blos3	OG0009918	file_1_file_1_jg14385	file_1_file_1_jg14298	file_1_file_1_jg5184	file_1_file_1_jg7992	file_1_file_1_jg14834	file_1_file_1_jg12986
Blos4_OG0010933	FBgn0036105	Blos4	OG0010933	file_1_file_1_jg13440	file_1_file_1_jg13356	file_1_file_1_jg3777	file_1_file_1_jg7051	file_1_file_1_jg13894	file_1_file_1_jg11226
blot_OG0010924	FBgn0027660	blot	OG0010924	file_1_file_1_jg14078	file_1_file_1_jg14147	file_1_file_1_jg4482	file_1_file_1_jg7844	file_1_file_1_jg14683	file_1_file_1_jg11212
blot_OG0012958_OG0	FBgn0027660	blot	OG0012958_OG0	NA	file_1_file_1_jg14148	file_1_file_1_jg4481	file_1_file_1_jg7845	file_1_file_1_jg14684	NA
blow_OG0006726	FBgn0004133	blow	OG0006726	file_1_file_1_jg11103	file_1_file_1_jg9387	file_1_file_1_jg11755	file_1_file_1_jg12567	file_1_file_1_jg9864	file_1_file_1_jg4484
blp_OG0005216	FBgn0038387	blp	OG0005216	file_1_file_1_jg4256	file_1_file_1_jg1772	file_1_file_1_jg7185	file_1_file_1_jg9859	file_1_file_1_jg4403	file_1_file_1_jg1659
blw_OG0006982	FBgn0011211	blw	OG0006982	file_1_file_1_jg2458	file_1_file_1_jg11565	file_1_file_1_jg14335	file_1_file_1_jg14773	file_1_file_1_jg12077	file_1_file_1_jg16605
bma_OG0010967	FBgn0085385	bma	OG0010967	file_1_file_1_jg13382	file_1_file_1_jg13301	file_1_file_1_jg3714	file_1_file_1_jg6996	file_1_file_1_jg13838	file_1_file_1_jg11293
bma_OG0014222	FBgn0085385	bma	OG0014222	file_1_file_1_jg13383	NA	NA	NA	NA	NA
Bmcp_OG0010022	FBgn0036199	Bmcp	OG0010022	file_1_file_1_jg13556	file_1_file_1_jg13477	file_1_file_1_jg3899	file_1_file_1_jg7170	file_1_file_1_jg14017	file_1_file_1_jg12763
bmm_OG0010858	FBgn0036449	bmm	OG0010858	file_1_file_1_jg13891	file_1_file_1_jg13797	file_1_file_1_jg4237	file_1_file_1_jg7495	file_1_file_1_jg14332	file_1_file_1_jg11090
bnb_OG0001206_OG0	FBgn0001090	bnb	OG0001206_OG0	NA	NA	NA	file_1_file_1_jg4864	NA	NA
bnb_OG0001206_OG0.2	FBgn0001090	bnb	OG0001206_OG0.2	NA	NA	NA	file_1_file_1_jg4865	NA	NA
bnb_OG0001206_OG1	FBgn0001090	bnb	OG0001206_OG1	file_1_file_1_jg7523	file_1_file_1_jg8670	file_1_file_1_jg1949	file_1_file_1_jg5242	file_1_file_1_jg8991	file_1_file_1_jg2961
CG5059_OG0012191	FBgn0037007	BNIP3	OG0012191	file_1_file_1_jg14616	file_1_file_1_jg14546	file_1_file_1_jg4948	file_1_file_1_jg8239	file_1_file_1_jg15086	file_1_file_1_jg10761
bnk_OG0005787	FBgn0004389	bnk	OG0005787	file_1_file_1_jg5247	file_1_file_1_jg3716	file_1_file_1_jg8982	file_1_file_1_jg12216	file_1_file_1_jg6731	file_1_file_1_jg5762
bnl_OG0004512	FBgn0014135	bnl	OG0004512	file_1_file_1_jg3622	file_1_file_1_jg2226	file_1_file_1_jg5886	file_1_file_1_jg9390	file_1_file_1_jg3950	file_1_file_1_jg2412
bnl_OG0012976	FBgn0014135	bnl	OG0012976	NA	NA	file_1_file_1_jg5887	NA	NA	NA
boca_OG0006727	FBgn0004132	boca	OG0006727	file_1_file_1_jg11105	file_1_file_1_jg9385	file_1_file_1_jg11753	file_1_file_1_jg12565	file_1_file_1_jg9862	file_1_file_1_jg4482
bocks_OG0002575_OG0	FBgn0037719	bocks	OG0002575_OG0	file_1_file_1_jg4902	file_1_file_1_jg952	file_1_file_1_jg6509	file_1_file_1_jg10693	file_1_file_1_jg5227	file_1_file_1_jg9609
bocks_OG0002575_OG0.2	FBgn0037719	bocks	OG0002575_OG0.2	NA	NA	NA	NA	NA	file_1_file_1_jg9802
BOD1_OG0005544	FBgn0039560	BOD1	OG0005544	file_1_file_1_jg5639	file_1_file_1_jg3324	file_1_file_1_jg8234	file_1_file_1_jg11821	file_1_file_1_jg6335	file_1_file_1_jg9827
boi_OG0007601	FBgn0040388	boi	OG0007601	file_1_file_1_jg11840	file_1_file_1_jg6896	file_1_file_1_jg712	file_1_file_1_jg3403	file_1_file_1_jg7212	file_1_file_1_jg790
boi_OG0007603	FBgn0040388	boi	OG0007603	file_1_file_1_jg11842	file_1_file_1_jg6898	file_1_file_1_jg710	file_1_file_1_jg3405	file_1_file_1_jg7214	file_1_file_1_jg788
boil_OG0012322	FBgn0029730	boil	OG0012322	file_1_file_1_jg6709	file_1_file_1_jg7105	file_1_file_1_jg502	file_1_file_1_jg3615	file_1_file_1_jg7429	file_1_file_1_jg1029
bol_OG0011238	FBgn0011206	bol	OG0011238	file_1_file_1_jg12700	file_1_file_1_jg13181	file_1_file_1_jg2838	file_1_file_1_jg6869	file_1_file_1_jg13712	file_1_file_1_jg11414
boly_OG0007153	FBgn0050362	boly	OG0007153	file_1_file_1_jg10970	file_1_file_1_jg9530	file_1_file_1_jg11905	file_1_file_1_jg12703	file_1_file_1_jg10005	file_1_file_1_jg4791
BomBc1_OG0001623	FBgn0034328	BomBc1	OG0001623	file_1_file_1_jg862	file_1_file_1_jg10977	file_1_file_1_jg14137	file_1_file_1_jg14170	file_1_file_1_jg11482	file_1_file_1_jg4548
BomBc2_OG0000769_OG0	FBgn0034331	BomBc2	OG0000769_OG0	file_1_file_1_jg863	file_1_file_1_jg10978	file_1_file_1_jg14135	file_1_file_1_jg14171	file_1_file_1_jg11483	file_1_file_1_jg4547
BomBc2_OG0000769_OG1	FBgn0034331	BomBc2	OG0000769_OG1	NA	NA	file_1_file_1_jg14136	NA	NA	NA
BomBc2_OG0000769_OG2	FBgn0034331	BomBc2	OG0000769_OG2	NA	NA	file_1_file_1_jg14138	NA	NA	NA
BomBc3_OG0004769	FBgn0040582	BomBc3	OG0004769	file_1_file_1_jg6477	file_1_file_1_jg2505	file_1_file_1_jg7730	file_1_file_1_jg10977	file_1_file_1_jg5497	file_1_file_1_jg5479
BomT2_OG0013961_OG0	FBgn0040735	BomT2	OG0013961_OG0	file_1_file_1_jg864	file_1_file_1_jg10979	file_1_file_1_jg14134	NA	NA	file_1_file_1_jg4546
BomT3_OG0011469	FBgn0038930	BomT3	OG0011469	file_1_file_1_jg6478	file_1_file_1_jg2504	file_1_file_1_jg7729	file_1_file_1_jg10976	file_1_file_1_jg5496	file_1_file_1_jg5478
bon_OG0004934	FBgn0023097	bon	OG0004934	file_1_file_1_jg3543	file_1_file_1_jg2301	file_1_file_1_jg5973	file_1_file_1_jg9304	file_1_file_1_jg3869	file_1_file_1_jg10549
bon_OG0014269	FBgn0023097	bon	OG0014269	NA	NA	NA	NA	NA	file_1_file_1_jg10550
bon_OG0014939	FBgn0023097	bon	OG0014939	NA	NA	file_1_file_1_jg2825	NA	NA	NA
bon_OG0017621	FBgn0023097	bon	OG0017621	NA	NA	file_1_file_1_jg5974	NA	NA	NA
bond_OG0004726	FBgn0260942	bond	OG0004726	file_1_file_1_jg6413	file_1_file_1_jg2569	file_1_file_1_jg7794	file_1_file_1_jg11042	file_1_file_1_jg5561	file_1_file_1_jg5546
bonsai_OG0007008	FBgn0026261	bonsai	OG0007008	file_1_file_1_jg705	file_1_file_1_jg11528	file_1_file_1_jg14297	file_1_file_1_jg14733	file_1_file_1_jg12039	file_1_file_1_jg16648
Boot_OG0006400	FBgn0033374	Boot	OG0006400	file_1_file_1_jg10864	file_1_file_1_jg9641	file_1_file_1_jg12022	file_1_file_1_jg12820	file_1_file_1_jg10120	file_1_file_1_jg15136
bor_OG0004967	FBgn0287225	bor	OG0004967	file_1_file_1_jg4293	file_1_file_1_jg1812	file_1_file_1_jg7143	file_1_file_1_jg9821	file_1_file_1_jg4365	file_1_file_1_jg2084
bora_OG0003911	FBgn0259791	bora	OG0003911	file_1_file_1_jg13959	file_1_file_1_jg14270	file_1_file_1_jg4313	file_1_file_1_jg7964	file_1_file_1_jg14804	file_1_file_1_jg12528
BORCS5_OG0008208	FBgn0030346	BORCS5	OG0008208	file_1_file_1_jg6850	file_1_file_1_jg7878	file_1_file_1_jg1655	file_1_file_1_jg4392	file_1_file_1_jg8206	file_1_file_1_jg1250
BORCS6_OG0011365	FBgn0035140	BORCS6	OG0011365	file_1_file_1_jg12176	file_1_file_1_jg12104	file_1_file_1_jg2500	file_1_file_1_jg5785	file_1_file_1_jg12626	file_1_file_1_jg14378
BORCS7_OG0007103	FBgn0034519	BORCS7	OG0007103	file_1_file_1_jg1110	file_1_file_1_jg11222	file_1_file_1_jg13884	file_1_file_1_jg14425	file_1_file_1_jg11736	file_1_file_1_jg16337
borr_OG0009292	FBgn0032105	borr	OG0009292	file_1_file_1_jg9768	file_1_file_1_jg4993	file_1_file_1_jg11060	file_1_file_1_jg1510	file_1_file_1_jg1615	file_1_file_1_jg7688
boss_OG0005676	FBgn0000206	boss	OG0005676	file_1_file_1_jg5879	file_1_file_1_jg3098	file_1_file_1_jg8478	file_1_file_1_jg11584	file_1_file_1_jg6101	file_1_file_1_jg6024
botv_OG0006642	FBgn0027535	botv	OG0006642	file_1_file_1_jg970	file_1_file_1_jg11080	file_1_file_1_jg14028	file_1_file_1_jg14275	file_1_file_1_jg11588	file_1_file_1_jg4665
bou_OG0007819	FBgn0261284	bou	OG0007819	file_1_file_1_jg8349	file_1_file_1_jg7344	file_1_file_1_jg1603	file_1_file_1_jg3852	file_1_file_1_jg7666	file_1_file_1_jg874
bowl_OG0008785	FBgn0004893	bowl	OG0008785	file_1_file_1_jg9131	file_1_file_1_jg4300	file_1_file_1_jg9974	file_1_file_1_jg828	file_1_file_1_jg924	file_1_file_1_jg9415
BoYb_OG0000400_OG0	FBgn0037205	BoYb	OG0000400_OG0	file_1_file_1_jg14895	file_1_file_1_jg14830	file_1_file_1_jg5368	file_1_file_1_jg8535	file_1_file_1_jg15371	file_1_file_1_jg990
BoYb_OG0000400_OG0.2	FBgn0037205	BoYb	OG0000400_OG0.2	NA	NA	NA	file_2_8796_g	NA	NA
BoYb_OG0000400_OG1	FBgn0037205	BoYb	OG0000400_OG1	NA	NA	NA	NA	NA	file_1_file_1_jg12718
br_OG0007659	FBgn0283451	br	OG0007659	file_1_file_1_jg11697	file_1_file_1_jg6767	file_1_file_1_jg233	file_1_file_1_jg3262	file_1_file_1_jg7074	file_1_file_1_jg692
br_OG0011928	FBgn0283451	br	OG0011928	file_1_file_1_jg11700	file_1_file_1_jg6771	file_1_file_1_jg237	file_1_file_1_jg3266	file_1_file_1_jg7079	file_1_file_1_jg694
br_OG0012663_OG0	FBgn0283451	br	OG0012663_OG0	file_1_file_1_jg11699	file_1_file_1_jg6770	file_1_file_1_jg235	file_1_file_1_jg3264	file_1_file_1_jg7077	NA
br_OG0012844_OG0	FBgn0283451	br	OG0012844_OG0	file_1_file_1_jg11698	file_1_file_1_jg6769	file_1_file_1_jg234	file_1_file_1_jg3263	file_1_file_1_jg7076	NA
br_OG0013630	FBgn0283451	br	OG0013630	NA	NA	NA	NA	NA	file_1_file_1_jg693
br_OG0013989_OG0	FBgn0283451	br	OG0013989_OG0	file_1_file_1_jg11701	NA	file_1_file_1_jg236	file_1_file_1_jg3265	file_1_file_1_jg7078	NA
br_OG0016732	FBgn0283451	br	OG0016732	file_1_file_1_jg519	NA	file_1_file_1_jg13137	NA	NA	NA
br_OG0018254	FBgn0283451	br	OG0018254	NA	NA	NA	file_1_file_1_jg3261	file_1_file_1_jg7075	NA
Br140_OG0001629	FBgn0033155	Br140	OG0001629	file_1_file_1_jg11152	file_1_file_1_jg9329	file_1_file_1_jg11702	file_1_file_1_jg12516	file_1_file_1_jg9809	file_1_file_1_jg4436
brat_OG0001919	FBgn0010300	brat	OG0001919	file_1_file_1_jg488	file_1_file_1_jg6080	file_1_file_1_jg13169	file_1_file_1_jg2593	file_1_file_1_jg2678	file_1_file_1_jg8058
Brca2_OG0000883	FBgn0050169	Brca2	OG0000883	file_1_file_1_jg2785	file_1_file_1_jg11895	file_1_file_1_jg15306	file_1_file_1_jg15116	file_1_file_1_jg12423	file_1_file_1_jg15508
Brd_OG0010852	FBgn0000216	Brd	OG0010852	file_1_file_1_jg13900	file_1_file_1_jg13810	file_1_file_1_jg4247	file_1_file_1_jg7508	file_1_file_1_jg14344	file_1_file_1_jg11077
CG7154_OG0009310	FBgn0031947	Brd7-9	OG0009310	file_1_file_1_jg10693	file_1_file_1_jg4792	file_1_file_1_jg10120	file_1_file_1_jg1312	file_1_file_1_jg1418	file_1_file_1_jg7718
Brd8_OG0002488	FBgn0039654	Brd8	OG0002488	file_1_file_1_jg5515	file_1_file_1_jg3454	file_1_file_1_jg8101	file_1_file_1_jg11949	file_1_file_1_jg6459	file_1_file_1_jg10064
Bre1_OG0010209	FBgn0086694	Bre1	OG0010209	file_1_file_1_jg13158	file_1_file_1_jg12747	file_1_file_1_jg3292	file_1_file_1_jg6435	file_1_file_1_jg13273	file_1_file_1_jg12381
Brf_OG0005483	FBgn0038499	Brf	OG0005483	file_1_file_1_jg3915	file_1_file_1_jg1934	file_1_file_1_jg7517	file_1_file_1_jg9692	file_1_file_1_jg4236	file_1_file_1_jg9965
Brf_OG0005485	FBgn0038499	Brf	OG0005485	file_1_file_1_jg3913	file_1_file_1_jg1936	file_1_file_1_jg7519	file_1_file_1_jg9690	file_1_file_1_jg4234	file_1_file_1_jg9963
brk_OG0007975	FBgn0024250	brk	OG0007975	file_1_file_1_jg8376	file_1_file_1_jg7370	file_1_file_1_jg1573	file_1_file_1_jg3874	file_1_file_1_jg7688	file_1_file_1_jg13431
brm_OG0009999	FBgn0000212	brm	OG0009999	file_1_file_1_jg14274	file_1_file_1_jg13922	file_1_file_1_jg4729	file_1_file_1_jg7617	file_1_file_1_jg14461	file_1_file_1_jg12808
brm_OG0012177_OG0	FBgn0000212	brm	OG0012177_OG0	file_1_file_1_jg14278	file_1_file_1_jg13927	NA	file_1_file_1_jg7622	file_1_file_1_jg14466	file_1_file_1_jg12803
Brms1_OG0008442	FBgn0030434	Brms1	OG0008442	file_1_file_1_jg8162	file_1_file_1_jg7968	file_1_file_1_jg865	file_1_file_1_jg4485	file_1_file_1_jg8294	file_1_file_1_jg14006
brn_OG0001742_OG0	FBgn0000221	brn	OG0001742_OG0	file_1_file_1_jg6633	file_1_file_1_jg7033	file_1_file_1_jg581	file_1_file_1_jg3535	file_1_file_1_jg7348	file_2_19158_g
brn_OG0001742_OG0.2	FBgn0000221	brn	OG0001742_OG0.2	NA	NA	NA	NA	NA	file_1_file_1_jg1123
Bro_OG0011272	FBgn0013755	Bro	OG0011272	file_1_file_1_jg12333	file_1_file_1_jg12259	file_1_file_1_jg2652	file_1_file_1_jg5937	file_1_file_1_jg12780	file_1_file_1_jg14218
brp_OG0000499_OG0	FBgn0259246	brp	OG0000499_OG0	NA	file_1_file_1_jg9703	NA	file_1_file_1_jg12882	NA	NA
brp_OG0000499_OG1	FBgn0259246	brp	OG0000499_OG1	file_1_file_1_jg9679	file_1_file_1_jg9702	file_1_file_1_jg12081	file_1_file_1_jg12881	file_1_file_1_jg10183	file_1_file_1_jg15074
brp_OG0000499_OG2	FBgn0259246	brp	OG0000499_OG2	NA	NA	NA	NA	NA	file_1_file_1_jg15075
brp_OG0014294_OG0	FBgn0259246	brp	OG0014294_OG0	file_1_file_1_jg9678	NA	NA	file_1_file_1_jg8633	NA	NA
brp_OG0018588	FBgn0259246	brp	OG0018588	NA	NA	NA	NA	NA	file_1_file_1_jg5411
l(3)72Ab_OG0009997	FBgn0263599	Brr2	OG0009997	file_1_file_1_jg14272	file_1_file_1_jg13920	file_1_file_1_jg4726	file_1_file_1_jg7615	file_1_file_1_jg14459	file_1_file_1_jg12811
bru1_OG0009737	FBgn0000114	bru1	OG0009737	file_1_file_1_jg10228	file_1_file_1_jg5425	file_1_file_1_jg10963	file_1_file_1_jg1949	file_1_file_1_jg2045	file_1_file_1_jg7140
bru1_OG0009738	FBgn0000114	bru1	OG0009738	file_1_file_1_jg10227	file_1_file_1_jg5427	file_1_file_1_jg10960	file_1_file_1_jg1950	file_1_file_1_jg2046	file_1_file_1_jg7139
bru1_OG0014779_OG0	FBgn0000114	bru1	OG0014779_OG0	file_1_file_1_jg10230	file_1_file_1_jg5423	NA	file_1_file_1_jg1947	file_1_file_1_jg2043	NA
bru1_OG0015821	FBgn0000114	bru1	OG0015821	NA	file_1_file_1_jg5426	file_1_file_1_jg10961	NA	NA	NA
bru2_OG0009740	FBgn0262475	bru2	OG0009740	file_1_file_1_jg10219	file_1_file_1_jg5433	file_1_file_1_jg10954	file_1_file_1_jg1956	file_1_file_1_jg2052	file_1_file_1_jg7133
bru2_OG0011823	FBgn0262475	bru2	OG0011823	file_1_file_1_jg10222	file_1_file_1_jg5432	file_1_file_1_jg10957	file_1_file_1_jg1955	file_1_file_1_jg2051	file_1_file_1_jg7136
bru2_OG0012161	FBgn0262475	bru2	OG0012161	file_1_file_1_jg10221	file_1_file_1_jg5434	file_1_file_1_jg10956	file_1_file_1_jg1957	file_1_file_1_jg2053	file_1_file_1_jg7135
bru2_OG0013940_OG0	FBgn0262475	bru2	OG0013940_OG0	file_1_file_1_jg10220	NA	file_1_file_1_jg10955	NA	NA	file_1_file_1_jg7134
bru2_OG0014913	FBgn0262475	bru2	OG0014913	NA	file_1_file_1_jg5430	NA	NA	NA	NA
bru2_OG0015427	FBgn0262475	bru2	OG0015427	file_1_file_1_jg179	NA	file_1_file_1_jg2410	NA	NA	NA
bru3_OG0010907	FBgn0264001	bru3	OG0010907	file_1_file_1_jg13801	file_1_file_1_jg13706	file_1_file_1_jg4148	file_1_file_1_jg7402	file_1_file_1_jg14246	file_1_file_1_jg11184
bru3_OG0011909	FBgn0264001	bru3	OG0011909	file_1_file_1_jg13806	file_1_file_1_jg13710	file_1_file_1_jg4150	file_1_file_1_jg7407	file_1_file_1_jg14249	file_1_file_1_jg11179
bru3_OG0014320_OG0	FBgn0264001	bru3	OG0014320_OG0	file_1_file_1_jg13803	NA	file_1_file_1_jg4149	file_1_file_1_jg7405	file_1_file_1_jg14247	NA
bru3_OG0014321_OG0	FBgn0264001	bru3	OG0014321_OG0	file_1_file_1_jg13805	file_1_file_1_jg13709	NA	NA	NA	NA
bru3_OG0014797_OG0	FBgn0264001	bru3	OG0014797_OG0	file_1_file_1_jg13804	file_1_file_1_jg13708	NA	file_1_file_1_jg7406	file_1_file_1_jg14248	NA
bru3_OG0014899	FBgn0264001	bru3	OG0014899	NA	NA	NA	NA	NA	file_1_file_1_jg11181
bru3_OG0016475	FBgn0264001	bru3	OG0016475	file_1_file_1_jg13802	NA	NA	NA	NA	NA
bru3_OG0017099	FBgn0264001	bru3	OG0017099	NA	NA	NA	NA	NA	file_1_file_1_jg11180
bru3_OG0017218	FBgn0264001	bru3	OG0017218	NA	NA	NA	NA	NA	file_1_file_1_jg11185
bru3_OG0017752	FBgn0264001	bru3	OG0017752	NA	NA	NA	NA	file_1_file_1_jg7843	NA
bru3_OG0018768	FBgn0264001	bru3	OG0018768	NA	NA	NA	NA	NA	file_1_file_1_jg11182
bru3_OG0018769	FBgn0264001	bru3	OG0018769	NA	NA	NA	NA	NA	file_1_file_1_jg11183
Bruce_OG0004896	FBgn0266717	Bruce	OG0004896	file_1_file_1_jg4799	file_1_file_1_jg1055	file_1_file_1_jg6617	file_1_file_1_jg10588	file_1_file_1_jg5122	file_1_file_1_jg5165
brun_OG0003663	FBgn0261787	brun	OG0003663	file_1_file_1_jg342	file_1_file_1_jg6233	file_1_file_1_jg13314	file_1_file_1_jg2744	file_1_file_1_jg2827	file_1_file_1_jg8555
brv1_OG0000706_OG0	FBgn0036874	brv1	OG0000706_OG0	file_1_file_1_jg14455	file_1_file_1_jg14371	file_1_file_1_jg5110	file_1_file_1_jg8072	file_1_file_1_jg14911	file_1_file_1_jg13084
brv1_OG0000706_OG0.2	FBgn0036874	brv1	OG0000706_OG0.2	NA	NA	NA	NA	NA	file_1_file_1_jg13083
brv2_OG0010919	FBgn0036712	brv2	OG0010919	file_1_file_1_jg14085	file_1_file_1_jg14140	file_1_file_1_jg4495	file_1_file_1_jg7837	file_1_file_1_jg14676	file_1_file_1_jg11205
brv3_OG0011666	FBgn0040333	brv3	OG0011666	file_1_file_1_jg11856	file_1_file_1_jg6913	file_1_file_1_jg694	file_1_file_1_jg3420	file_1_file_1_jg7228	file_1_file_1_jg90
BRWD3_OG0005288	FBgn0011785	BRWD3	OG0005288	file_1_file_1_jg6151	file_1_file_1_jg2822	file_1_file_1_jg8747	file_1_file_1_jg11302	file_1_file_1_jg5823	file_1_file_1_jg1805
brwl_OG0009277	FBgn0032130	brwl	OG0009277	file_1_file_1_jg9800	file_1_file_1_jg5021	file_1_file_1_jg11092	file_1_file_1_jg1539	file_1_file_1_jg1644	file_1_file_1_jg7659
bs_OG0003002	FBgn0004101	bs	OG0003002	file_1_file_1_jg2751	file_1_file_1_jg11863	file_1_file_1_jg15269	file_1_file_1_jg15080	file_1_file_1_jg12386	file_1_file_1_jg16450
bs_OG0006897	FBgn0004101	bs	OG0006897	file_1_file_1_jg2754	file_1_file_1_jg11865	file_1_file_1_jg15274	file_1_file_1_jg15083	file_1_file_1_jg12389	file_1_file_1_jg16452
bsf_OG0001906_OG0	FBgn0284256	bsf	OG0001906_OG0	file_1_file_1_jg590	file_1_file_1_jg5972	file_1_file_1_jg13061	file_1_file_1_jg2488	file_1_file_1_jg15611	file_1_file_1_jg8164
bsf_OG0001906_OG0.2	FBgn0284256	bsf	OG0001906_OG0.2	NA	NA	NA	NA	file_1_file_1_jg2576	NA
Bsg_OG0009780	FBgn0261822	Bsg	OG0009780	file_1_file_1_jg10735	file_1_file_1_jg4831	file_1_file_1_jg10690	file_1_file_1_jg1351	file_1_file_1_jg1457	file_1_file_1_jg7044
Bsg25D_OG0003412_OG0	FBgn0000228	Bsg25D	OG0003412_OG0	file_1_file_1_jg9302	file_1_file_1_jg4468	file_1_file_1_jg11401	file_1_file_1_jg989	file_1_file_1_jg1089	file_1_file_1_jg9284
Bsg25D_OG0003412_OG1	FBgn0000228	Bsg25D	OG0003412_OG1	NA	NA	NA	file_1_file_1_jg15337	NA	NA
bsh_OG0009110	FBgn0000529	bsh	OG0009110	file_1_file_1_jg415	file_1_file_1_jg6149	file_1_file_1_jg13243	file_1_file_1_jg2665	file_1_file_1_jg2748	file_1_file_1_jg8373
bsk_OG0012344	FBgn0000229	bsk	OG0012344	file_1_file_1_jg9907	file_1_file_1_jg5132	file_1_file_1_jg11203	file_1_file_1_jg1652	file_1_file_1_jg1756	file_1_file_1_jg9016
bt_OG0000537_OG0	FBgn0005666	bt	OG0000537_OG0	file_1_file_1_jg11469	NA	file_1_file_1_jg12523	file_1_file_1_jg287	file_1_file_1_jg359	NA
bt_OG0000537_OG1	FBgn0005666	bt	OG0000537_OG1	file_1_file_1_jg11468	file_1_file_1_jg6557	file_1_file_1_jg12524	file_1_file_1_jg289	file_1_file_1_jg360	file_1_file_1_jg6381
bt_OG0000537_OG1.2	FBgn0005666	bt	OG0000537_OG1.2	NA	NA	NA	file_1_file_1_jg288	file_1_file_1_jg361	NA
bt_OG0015109	FBgn0005666	bt	OG0015109	NA	NA	file_1_file_1_jg12525	NA	NA	NA
bt_OG0017490	FBgn0005666	bt	OG0017490	NA	file_1_file_1_jg6556	NA	NA	file_1_file_1_jg358	NA
BTBD9_OG0000546_OG0	FBgn0030228	BTBD9	OG0000546_OG0	file_1_file_1_jg7003	file_1_file_1_jg7725	file_1_file_1_jg2146	file_1_file_1_jg5262	file_1_file_1_jg9012	file_1_file_1_jg13348
BTBD9_OG0000546_OG1	FBgn0030228	BTBD9	OG0000546_OG1	NA	NA	NA	file_1_file_1_jg7194	NA	NA
BTBD9_OG0000546_OG2	FBgn0030228	BTBD9	OG0000546_OG2	NA	NA	NA	NA	file_1_file_1_jg8049	NA
BTBD9_OG0000546_OG3	FBgn0030228	BTBD9	OG0000546_OG3	NA	NA	NA	file_1_file_1_jg4242	NA	NA
BTBD9_OG0000546_OG4	FBgn0030228	BTBD9	OG0000546_OG4	NA	NA	NA	file_1_file_1_jg7195	NA	NA
BTBD9_OG0016109	FBgn0030228	BTBD9	OG0016109	NA	NA	NA	file_1_file_1_jg7196	file_1_file_1_jg14042	NA
BTBD9_OG0016109	FBgn0030228	BTBD9	OG0016109	NA	NA	NA	NA	file_1_file_1_jg14041	NA
BtbVII_OG0011887	FBgn0263108	BtbVII	OG0011887	file_1_file_1_jg12507	file_1_file_1_jg12433	file_1_file_1_jg3591	file_1_file_1_jg6116	file_1_file_1_jg12953	file_1_file_1_jg11705
BtbVII_OG0012703_OG0	FBgn0263108	BtbVII	OG0012703_OG0	file_1_file_1_jg12505	NA	file_1_file_1_jg3590	NA	file_1_file_1_jg12952	NA
btd_OG0007557	FBgn0000233	btd	OG0007557	file_1_file_1_jg7100	file_1_file_1_jg7626	file_1_file_1_jg2047	file_1_file_1_jg4141	file_1_file_1_jg7952	file_1_file_1_jg423
BthD_OG0001191_OG0	FBgn0030501	BthD	OG0001191_OG0	file_1_file_1_jg8080	file_1_file_1_jg8048	file_1_file_1_jg944	file_1_file_2_14904_g	file_1_file_1_jg8376	file_1_file_1_jg1149
BthD_OG0001191_OG0.2	FBgn0030501	BthD	OG0001191_OG0.2	NA	NA	NA	file_1_file_1_jg4576	NA	NA
Btk29A_OG0001838	FBgn0003502	Btk29A	OG0001838	file_1_file_1_jg10765	file_1_file_1_jg4862	file_1_file_1_jg10658	file_1_file_1_jg1382	file_1_file_1_jg1488	file_1_file_1_jg9099
Btk29A_OG0011763	FBgn0003502	Btk29A	OG0011763	file_1_file_1_jg10766	file_1_file_1_jg4863	file_1_file_1_jg10657	file_1_file_1_jg1383	file_1_file_1_jg1489	file_1_file_1_jg9100
Btk29A_OG0013869	FBgn0003502	Btk29A	OG0013869	NA	NA	NA	NA	NA	file_1_file_1_jg9104
btl_OG0002041	FBgn0285896	btl	OG0002041	file_1_file_1_jg13842	file_1_file_1_jg13746	file_1_file_1_jg4186	file_1_file_1_jg7444	file_1_file_1_jg14286	file_1_file_1_jg11144
btn_OG0004719	FBgn0014949	btn	OG0004719	file_1_file_1_jg6406	file_1_file_1_jg2576	file_1_file_1_jg7801	file_1_file_1_jg11049	file_1_file_1_jg5568	file_1_file_1_jg5555
Btnd_OG0008611	FBgn0029848	Btnd	OG0008611	file_1_file_1_jg8252	file_1_file_1_jg7241	file_1_file_1_jg314	file_1_file_1_jg3752	file_1_file_1_jg7569	file_1_file_1_jg13610
btsz_OG0001035_OG0	FBgn0266756	btsz	OG0001035_OG0	NA	NA	NA	NA	NA	file_1_file_1_jg14633
btsz_OG0001035_OG0.2	FBgn0266756	btsz	OG0001035_OG0.2	NA	NA	NA	NA	NA	file_1_file_1_jg14634
btsz_OG0001035_OG1	FBgn0266756	btsz	OG0001035_OG1	file_1_file_1_jg4099	file_1_file_1_jg1622	file_1_file_1_jg7337	file_1_file_1_jg10010	file_1_file_1_jg4551	file_1_file_1_jg14635
btsz_OG0001035_OG1.2	FBgn0266756	btsz	OG0001035_OG1.2	NA	NA	NA	NA	NA	file_1_file_1_jg9716
btsz_OG0004579_OG0	FBgn0266756	btsz	OG0004579_OG0	NA	file_1_file_1_jg1621	file_1_file_1_jg7338	file_1_file_1_jg10011	file_1_file_1_jg4552	file_1_file_1_jg9717
btsz_OG0004579_OG1	FBgn0266756	btsz	OG0004579_OG1	NA	NA	NA	NA	NA	file_1_file_1_jg14636
btsz_OG0004581	FBgn0266756	btsz	OG0004581	file_1_file_1_jg4102	file_1_file_1_jg1624	file_1_file_1_jg7335	file_1_file_1_jg10008	file_1_file_1_jg4548	file_1_file_1_jg14630
btsz_OG0016614	FBgn0266756	btsz	OG0016614	NA	NA	NA	NA	NA	file_1_file_1_jg14632
btsz_OG0016800	FBgn0266756	btsz	OG0016800	file_1_file_1_jg4100	NA	NA	NA	file_1_file_1_jg4550	NA
btv_OG0003692	FBgn0023096	btv	OG0003692	file_1_file_1_jg624	file_1_file_1_jg5936	file_1_file_1_jg12925	file_1_file_1_jg2452	file_1_file_1_jg2543	file_1_file_1_jg8198
btv_OG0009487	FBgn0023096	btv	OG0009487	file_1_file_1_jg626	file_1_file_1_jg5934	file_1_file_1_jg12928	file_1_file_1_jg2450	file_1_file_1_jg2541	file_1_file_1_jg8200
btz_OG0005342	FBgn0045862	btz	OG0005342	file_1_file_1_jg5661	file_1_file_1_jg3306	file_1_file_1_jg8259	file_1_file_1_jg11803	file_1_file_1_jg6313	file_1_file_1_jg1912
Bub1_OG0001806_OG0	FBgn0031696	Bub1	OG0001806_OG0	file_1_file_1_jg9303	file_1_file_1_jg4469	file_1_file_1_jg11400	file_1_file_1_jg990	file_1_file_1_jg1090	file_1_file_1_jg9285
Bub1_OG0001806_OG1	FBgn0031696	Bub1	OG0001806_OG1	NA	NA	NA	file_1_file_1_jg15336	NA	NA
Bub1_OG0001806_OG2	FBgn0031696	Bub1	OG0001806_OG2	NA	NA	NA	file_1_file_1_jg15335	NA	NA
Bub3_OG0005120	FBgn0025457	Bub3	OG0005120	file_1_file_1_jg5479	file_1_file_1_jg3494	file_1_file_1_jg8059	file_1_file_1_jg11990	file_1_file_1_jg6501	file_1_file_1_jg10025
BubR1_OG0000657_OG0	FBgn0263855	BubR1	OG0000657_OG0	file_1_file_1_jg11300	file_1_file_1_jg9181	file_1_file_1_jg12367	file_1_file_1_jg12374	file_1_file_1_jg9666	file_1_file_1_jg3592
BubR1_OG0000657_OG0.2	FBgn0263855	BubR1	OG0000657_OG0.2	NA	NA	NA	NA	NA	file_1_file_1_jg5107
BubR1_OG0000657_OG0.3	FBgn0263855	BubR1	OG0000657_OG0.3	NA	NA	NA	NA	NA	file_1_file_1_jg5104
BubR1_OG0000657_OG0.4	FBgn0263855	BubR1	OG0000657_OG0.4	NA	NA	NA	NA	NA	file_1_file_1_jg3594
BubR1_OG0000657_OG0.5	FBgn0263855	BubR1	OG0000657_OG0.5	NA	NA	NA	NA	NA	file_1_file_1_jg5106
BubR1_OG0000657_OG0.6	FBgn0263855	BubR1	OG0000657_OG0.6	NA	NA	NA	NA	NA	file_1_file_1_jg3595
Buffy_OG0006561	FBgn0040491	Buffy	OG0006561	file_1_file_1_jg2212	file_1_file_1_jg10009	file_1_file_1_jg14817	file_1_file_1_jg13183	file_1_file_1_jg10492	file_1_file_1_jg16218
bug_OG0006803	FBgn0034050	bug	OG0006803	file_1_file_1_jg1636	file_1_file_1_jg10597	file_1_file_1_jg14501	file_1_file_1_jg13779	file_1_file_1_jg11091	file_1_file_1_jg4318
Bug22_OG0009372	FBgn0032248	Bug22	OG0009372	file_1_file_1_jg9964	file_1_file_1_jg5190	file_1_file_1_jg11264	file_1_file_1_jg1711	file_1_file_1_jg1815	file_1_file_1_jg7409
BuGZ_OG0008876	FBgn0032600	BuGZ	OG0008876	file_1_file_1_jg2419	file_1_file_1_jg5847	file_1_file_1_jg13012	file_1_file_1_jg2367	file_1_file_1_jg2462	file_1_file_1_jg8948
CG8270_OG0010257	FBgn0035703	Bulli	OG0010257	file_1_file_1_jg13260	file_1_file_1_jg12849	file_1_file_1_jg3400	file_1_file_1_jg6536	file_1_file_1_jg13385	file_1_file_1_jg10916
bun_OG0000556	FBgn0259176	bun	OG0000556	file_1_file_1_jg10203	file_1_file_1_jg5452	file_1_file_1_jg10939	file_1_file_1_jg1974	file_1_file_1_jg2069	file_1_file_1_jg7118
bun_OG0013246_OG0	FBgn0259176	bun	OG0013246_OG0	file_1_file_1_jg10206	file_1_file_1_jg5449	file_1_file_1_jg10941	file_1_file_1_jg1972	NA	file_1_file_1_jg7120
bun_OG0015493	FBgn0259176	bun	OG0015493	file_1_file_1_jg10204	file_1_file_1_jg5451	NA	NA	NA	NA
bun_OG0015973	FBgn0259176	bun	OG0015973	NA	NA	NA	NA	NA	file_1_file_1_jg14762
bun_OG0009749	FBgn0259176	bun-PP	OG0009749	file_1_file_1_jg10207	file_1_file_1_jg5448	file_1_file_1_jg10942	file_1_file_1_jg1971	file_1_file_1_jg2067	file_1_file_1_jg7121
bur_OG0003683_OG0	FBgn0000239	bur	OG0003683_OG0	file_1_file_1_jg269	file_1_file_1_jg6305	file_1_file_1_jg15593	file_1_file_1_jg2817	file_1_file_1_jg2904	file_1_file_1_jg8287
bur_OG0003683_OG1	FBgn0000239	bur	OG0003683_OG1	NA	NA	file_1_file_1_jg12723	NA	NA	NA
Burs_OG0001045_OG0	FBgn0038901	Burs	OG0001045_OG0	file_1_file_1_jg5134	file_1_file_1_jg2461	file_1_file_1_jg7684	file_1_file_1_jg10932	file_1_file_1_jg5454	file_1_file_1_jg14465
Burs_OG0001045_OG0.2	FBgn0038901	Burs	OG0001045_OG0.2	file_1_file_1_jg5155	NA	NA	NA	NA	file_1_file_1_jg5431
bves_OG0007497	FBgn0031150	bves	OG0007497	file_1_file_1_jg8508	file_1_file_1_jg8943	file_1_file_1_jg2236	file_1_file_1_jg5518	file_1_file_1_jg9256	file_1_file_1_jg322
bves_OG0007499	FBgn0031150	bves	OG0007499	file_1_file_1_jg8506	file_1_file_1_jg8941	file_1_file_1_jg2234	file_1_file_1_jg5516	file_1_file_1_jg9254	file_1_file_1_jg324
bves_OG0018761	FBgn0031150	bves	OG0018761	NA	NA	NA	NA	NA	file_1_file_1_jg12459
bw_OG0006000	FBgn0000241	bw	OG0006000	file_1_file_1_jg2577	file_1_file_1_jg11691	file_1_file_1_jg15092	file_1_file_1_jg14903	file_1_file_1_jg12209	file_1_file_1_jg15578
bwa_OG0009122	FBgn0045064	bwa	OG0009122	file_1_file_1_jg388	file_1_file_1_jg6179	file_1_file_1_jg13271	file_1_file_1_jg2695	file_1_file_1_jg2778	file_1_file_1_jg8401
bwa_OG0012525	FBgn0045064	bwa	OG0012525	file_1_file_1_jg386	file_1_file_1_jg6181	file_1_file_1_jg13273	file_1_file_1_jg2697	file_1_file_1_jg2780	file_1_file_1_jg8402
Bx_OG0008666	FBgn0265598	Bx	OG0008666	file_1_file_1_jg7479	file_1_file_1_jg8630	file_1_file_1_jg1911	file_1_file_1_jg5206	file_1_file_1_jg8955	file_1_file_1_jg3029
Bx_OG0008667	FBgn0265598	Bx	OG0008667	file_1_file_1_jg7482	file_1_file_1_jg8634	file_1_file_1_jg1916	file_1_file_1_jg5211	file_1_file_1_jg8960	file_1_file_1_jg3025
Bx_OG0014190_OG0	FBgn0265598	Bx	OG0014190_OG0	NA	NA	NA	file_1_file_1_jg5208	file_1_file_1_jg8957	NA
Bx_OG0014435_OG0	FBgn0265598	Bx	OG0014435_OG0	NA	file_1_file_1_jg3693	NA	NA	file_1_file_1_jg6704	file_1_file_1_jg5788
Bx_OG0018071	FBgn0265598	Bx	OG0018071	NA	NA	file_1_file_1_jg1915	NA	NA	NA
Bx42_OG0007682	FBgn0004856	Bx42	OG0007682	file_1_file_1_jg7168	file_1_file_1_jg7561	file_1_file_1_jg1378	file_1_file_1_jg4054	file_1_file_1_jg7881	file_1_file_1_jg644
by_OG0005550	FBgn0000244	by	OG0005550	file_1_file_1_jg4920	file_1_file_1_jg935	file_1_file_1_jg6491	file_1_file_1_jg10710	file_1_file_1_jg5244	file_1_file_1_jg9819
byn_OG0010803	FBgn0011723	byn	OG0010803	file_1_file_1_jg13593	file_1_file_1_jg13512	file_1_file_1_jg3944	file_1_file_1_jg7205	file_1_file_1_jg14051	file_1_file_1_jg12331
bys_OG0007950	FBgn0010292	bys	OG0007950	file_1_file_1_jg8427	file_1_file_1_jg7422	file_1_file_1_jg1518	file_1_file_1_jg3919	file_1_file_1_jg7736	file_1_file_1_jg13371
c-cup_OG0012143	FBgn0031367	c-cup	OG0012143	file_1_file_1_jg8845	file_1_file_1_jg4027	file_1_file_1_jg9641	file_1_file_1_jg546	file_1_file_1_jg646	file_1_file_1_jg8615
c(2)M_OG0012529_OG0	FBgn0028525	c(2)M	OG0012529_OG0	NA	file_1_file_1_jg5801	file_1_file_1_jg12237	file_1_file_1_jg2320	file_1_file_1_jg2415	file_1_file_1_jg7460
c(3)G_OG0001464_OG0	FBgn0000246	c(3)G	OG0001464_OG0	file_1_file_1_jg4230	file_1_file_1_jg1745	file_1_file_1_jg7211	file_1_file_1_jg9884	file_1_file_1_jg4428	file_1_file_1_jg1686
c(3)G_OG0001464_OG0.2	FBgn0000246	c(3)G	OG0001464_OG0.2	file_1_file_1_jg4231	NA	NA	NA	NA	NA
c11.1_OG0007569	FBgn0040236	c11.1	OG0007569	file_1_file_1_jg7130	file_1_file_1_jg7602	file_1_file_1_jg2013	file_1_file_1_jg4111	file_1_file_1_jg7923	file_1_file_1_jg455
c12.1_OG0007568	FBgn0040235	c12.1	OG0007568	file_1_file_1_jg7128	file_1_file_1_jg7605	file_1_file_1_jg2015	file_1_file_1_jg4114	file_1_file_1_jg7926	file_1_file_1_jg452
c12.2_OG0007567	FBgn0040234	c12.2	OG0007567	file_1_file_1_jg7127	file_1_file_1_jg7606	file_1_file_1_jg2017	file_1_file_1_jg4115	file_1_file_1_jg7927	file_1_file_1_jg451
C15_OG0002126_OG0	FBgn0004863	C15	OG0002126_OG0	file_1_file_1_jg3410	file_1_file_1_jg2440	file_1_file_1_jg6114	file_1_file_1_jg9166	file_1_file_1_jg3734	file_1_file_1_jg2751
C15_OG0002126_OG0.2	FBgn0004863	C15	OG0002126_OG0.2	NA	NA	NA	NA	NA	file_1_file_1_jg3673
C1GalTA_OG0009799	FBgn0032078	C1GalTA	OG0009799	file_1_file_1_jg9740	file_1_file_1_jg4966	file_1_file_1_jg11025	file_1_file_1_jg1483	file_1_file_1_jg1588	file_1_file_1_jg6998
C1GalTA_OG0013408	FBgn0032078	C1GalTA	OG0013408	NA	NA	NA	NA	NA	file_1_file_1_jg14332
C3G_OG0007801	FBgn0259228	C3G	OG0007801	file_1_file_1_jg8325	file_1_file_1_jg7315	file_1_file_1_jg390	file_1_file_1_jg3827	file_1_file_1_jg7641	file_1_file_1_jg850
C3G_OG0012320_OG0	FBgn0259228	C3G	OG0012320_OG0	file_1_file_1_jg8326	file_1_file_1_jg7316	file_1_file_1_jg391	NA	file_1_file_1_jg7642	file_1_file_1_jg851
C901_OG0008027	FBgn0021742	C901	OG0008027	file_1_file_1_jg6975	file_1_file_1_jg7755	file_1_file_1_jg1064	file_1_file_1_jg4271	file_1_file_1_jg8078	file_1_file_1_jg13527
ca_OG0005700	FBgn0000247	ca	OG0005700	file_1_file_1_jg5448	file_1_file_1_jg3526	file_1_file_1_jg8027	file_1_file_1_jg12023	file_1_file_1_jg6533	file_1_file_1_jg5986
Ca-alpha1D_OG0009140	FBgn0001991	Ca-alpha1D	OG0009140	file_1_file_1_jg9516	file_1_file_1_jg5786	file_1_file_1_jg12252	file_1_file_1_jg2304	file_1_file_1_jg2400	file_1_file_1_jg8425
Ca-alpha1T_OG0003323	FBgn0264386	Ca-alpha1T	OG0003323	file_1_file_1_jg8246	file_1_file_1_jg7235	file_1_file_1_jg309	file_1_file_1_jg3746	file_1_file_1_jg7562	file_1_file_1_jg13602
Ca-beta_OG0009681	FBgn0287724	Ca-beta	OG0009681	file_1_file_1_jg10335	file_1_file_1_jg5317	file_1_file_1_jg10495	file_1_file_1_jg1840	file_1_file_1_jg1940	file_1_file_1_jg7275
Ca-alpha1T_OG0013413_OG0	FBgn0264386	Ca-Î±1T	OG0013413_OG0	file_1_file_1_jg8247	file_1_file_1_jg7236	file_1_file_1_jg310	file_1_file_1_jg3748	file_1_file_1_jg7564	NA
Ca-alpha1T_OG0014084_OG0	FBgn0264386	Ca-Î±1T	OG0014084_OG0	NA	NA	file_1_file_1_jg308	file_1_file_1_jg3747	file_1_file_1_jg7563	file_1_file_1_jg13603
Ca-alpha1T_OG0014301_OG0	FBgn0264386	Ca-Î±1T	OG0014301_OG0	file_1_file_1_jg10911	file_1_file_1_jg9593	NA	file_1_file_1_jg12770	file_1_file_1_jg10067	NA
Ca-beta_OG0012880_OG0	FBgn0259822	Ca-Î²	OG0012880_OG0	file_1_file_1_jg10332	NA	file_1_file_1_jg10498	NA	NA	file_1_file_1_jg7268
Ca-beta_OG0013879	FBgn0259822	Ca-Î²	OG0013879	NA	NA	NA	NA	NA	file_1_file_1_jg7276
Ca-beta_OG0018541	FBgn0259822	Ca-Î²	OG0018541	NA	NA	NA	NA	NA	file_1_file_1_jg7270
Ca-beta_OG0018542	FBgn0259822	Ca-Î²	OG0018542	NA	NA	NA	NA	NA	file_1_file_1_jg7271
Ca-beta_OG0018543	FBgn0259822	Ca-Î²	OG0018543	NA	NA	NA	NA	NA	file_1_file_1_jg7273
Ca-Ma2d_OG0009139	FBgn0261999	Ca-Ma2d	OG0009139	file_1_file_1_jg9518	file_1_file_1_jg5788	file_1_file_1_jg12250	file_1_file_1_jg2306	file_1_file_1_jg2402	file_1_file_1_jg8423
CaBP1_OG0008860	FBgn0025678	CaBP1	OG0008860	file_1_file_1_jg2384	file_1_file_1_jg5817	file_1_file_1_jg12905	file_1_file_1_jg2334	file_1_file_1_jg2429	file_1_file_1_jg8995
cac_OG0000605_OG0	FBgn0263111	cac	OG0000605_OG0	file_1_file_1_jg6837	file_1_file_1_jg7891	file_1_file_1_jg1642	file_1_file_1_jg4405	file_1_file_1_jg8218	file_1_file_1_jg1262
cac_OG0000605_OG1	FBgn0263111	cac	OG0000605_OG1	file_1_file_1_jg6836	NA	NA	NA	NA	NA
cac_OG0013900_OG0	FBgn0263111	cac	OG0013900_OG0	NA	file_1_file_1_jg7892	NA	NA	file_1_file_1_jg8219	NA
cact_OG0009392	FBgn0000250	cact	OG0009392	file_1_file_1_jg9535	file_1_file_1_jg5806	file_1_file_1_jg12232	file_1_file_1_jg2325	file_1_file_1_jg2420	file_1_file_1_jg7454
cactin_OG0003129	FBgn0031114	cactin	OG0003129	file_1_file_1_jg7716	file_1_file_1_jg8892	file_1_file_1_jg2192	file_1_file_1_jg5446	file_1_file_1_jg9202	file_1_file_1_jg368
cad_OG0009437	FBgn0000251	cad	OG0009437	file_1_file_1_jg324	file_1_file_1_jg6252	file_1_file_1_jg14761	file_1_file_1_jg2762	file_1_file_1_jg2844	file_1_file_1_jg8572
Cad74A_OG0010922	FBgn0036715	Cad74A	OG0010922	file_1_file_1_jg14081	file_1_file_1_jg14144	file_1_file_1_jg4488	file_1_file_1_jg7841	file_1_file_1_jg14680	file_1_file_1_jg11209
Cad86C_OG0002368	FBgn0261053	Cad86C	OG0002368	file_1_file_1_jg4742	file_1_file_1_jg1107	file_1_file_1_jg6673	file_1_file_1_jg10534	file_1_file_1_jg5065	file_1_file_1_jg10609
Cad86C_OG0013146	FBgn0261053	Cad86C	OG0013146	NA	NA	NA	NA	NA	file_1_file_1_jg10611
Cad87A_OG0001088_OG0	FBgn0037963	Cad87A	OG0001088_OG0	file_1_file_1_jg4610	file_1_file_1_jg1246	file_1_file_1_jg7440	file_1_file_1_jg10391	file_1_file_1_jg4922	file_1_file_1_jg6242
Cad87A_OG0001088_OG0.2	FBgn0037963	Cad87A	OG0001088_OG0.2	NA	NA	file_1_file_1_jg7442	NA	NA	NA
Cad87A_OG0014268	FBgn0037963	Cad87A	OG0014268	NA	NA	file_1_file_1_jg7441	NA	NA	NA
Cad89D_OG0001058_OG0	FBgn0038439	Cad89D	OG0001058_OG0	file_1_file_1_jg4003	file_1_file_1_jg1850	file_1_file_1_jg6831	file_1_file_1_jg9781	file_1_file_1_jg4324	file_1_file_1_jg2131
Cad89D_OG0001058_OG1	FBgn0038439	Cad89D	OG0001058_OG1	NA	NA	NA	NA	NA	file_1_file_1_jg2134
Cad96Ca_OG0011497	FBgn0022800	Cad96Ca	OG0011497	file_1_file_1_jg5999	file_1_file_1_jg2977	file_1_file_1_jg8601	file_1_file_1_jg11463	file_1_file_1_jg5977	file_1_file_1_jg1573
Cad96Cb_OG0005172	FBgn0039294	Cad96Cb	OG0005172	file_1_file_1_jg5993	file_1_file_1_jg2982	file_1_file_1_jg8595	file_1_file_1_jg11469	file_1_file_1_jg5983	file_1_file_1_jg1566
Cad99C_OG0005704	FBgn0039709	Cad99C	OG0005704	file_1_file_1_jg5441	file_1_file_1_jg3533	file_1_file_1_jg8020	file_1_file_1_jg12030	file_1_file_1_jg6540	file_1_file_1_jg5980
CadN_OG0000277_OG0	FBgn0015609	CadN	OG0000277_OG0	file_1_file_1_jg629	file_1_file_1_jg5932	file_1_file_1_jg12931	file_1_file_1_jg2447	file_1_file_1_jg2539	file_1_file_1_jg8202
CadN_OG0000277_OG1	FBgn0015609	CadN	OG0000277_OG1	file_1_file_1_jg628	file_1_file_1_jg5933	file_1_file_1_jg12930	file_1_file_1_jg2448	file_1_file_1_jg2540	file_1_file_1_jg8201
CadN_OG0015823	FBgn0015609	CadN	OG0015823	NA	file_1_file_2_2201_g	NA	NA	file_1_file_2_2181_g	file_1_file_2_1370_g
CadN2_OG0015553	FBgn0262018	CadN2	OG0015553	file_1_file_1_jg4496	NA	file_1_file_1_jg6941	NA	NA	NA
Cadps_OG0012916_OG0	FBgn0053653	Cadps	OG0012916_OG0	file_1_file_1_jg65	NA	file_1_file_1_jg12552	file_1_file_1_jg316	file_1_file_1_jg390	file_1_file_1_jg6411
Cadps_OG0012916_OG1	FBgn0053653	Cadps	OG0012916_OG1	file_1_file_1_jg11440	NA	NA	NA	NA	NA
Cadps_OG0012916_OG2	FBgn0053653	Cadps	OG0012916_OG2	file_1_file_1_jg66	NA	NA	NA	NA	NA
Cadps_OG0013120_OG0	FBgn0053653	Cadps	OG0013120_OG0	file_1_file_1_jg64	NA	NA	file_1_file_1_jg317	NA	NA
Cadps_OG0013120_OG1	FBgn0053653	Cadps	OG0013120_OG1	file_1_file_1_jg63	file_1_file_1_jg6583	file_1_file_1_jg12553	NA	NA	file_1_file_1_jg6412
Caf1-105_OG0002830	FBgn0033526	Caf1-105	OG0002830	file_1_file_1_jg9539	file_1_file_1_jg9844	file_1_file_1_jg12228	file_1_file_1_jg13024	file_1_file_1_jg10329	file_1_file_1_jg15747
Caf1-180_OG0007408	FBgn0030054	Caf1-180	OG0007408	file_1_file_1_jg7206	file_1_file_1_jg7522	file_1_file_1_jg1418	file_1_file_1_jg4023	file_1_file_1_jg7841	file_1_file_1_jg171
Caf1-55_OG0001036	FBgn0263979	Caf1-55	OG0001036	file_1_file_1_jg4140	file_1_file_1_jg1663	file_1_file_1_jg7296	file_1_file_1_jg9970	file_1_file_1_jg4510	file_1_file_1_jg6732
cag_OG0001595_OG0	FBgn0017414	cag	OG0001595_OG0	file_1_file_1_jg2322	file_1_file_1_jg9898	file_1_file_1_jg15492	file_1_file_1_jg13078	file_1_file_1_jg10383	file_1_file_1_jg15693
cag_OG0001595_OG0.2	FBgn0017414	cag	OG0001595_OG0.2	NA	NA	file_1_file_1_jg12840	NA	NA	NA
CAH1_OG0009192	FBgn0027844	CAH1	OG0009192	file_1_file_1_jg10058	file_1_file_1_jg5592	file_1_file_1_jg10791	file_1_file_1_jg2113	file_1_file_1_jg2206	file_1_file_1_jg7521
CAH13_OG0002843	FBgn0033542	CAH13	OG0002843	file_1_file_1_jg2349	file_1_file_1_jg9871	file_1_file_1_jg12869	file_1_file_1_jg13052	file_1_file_1_jg10357	file_1_file_1_jg15719
CAH14_OG0002807	FBgn0034554	CAH14	OG0002807	file_1_file_1_jg1160	file_1_file_1_jg11270	file_1_file_1_jg13837	file_1_file_1_jg14472	file_1_file_1_jg11783	file_1_file_1_jg15874
CAH15_OG0006256	FBgn0034560	CAH15	OG0006256	file_1_file_1_jg1164	file_1_file_1_jg11274	file_1_file_1_jg13833	file_1_file_1_jg14476	file_1_file_1_jg11787	file_1_file_1_jg15870
CAH16_OG0000498_OG0	FBgn0040628	CAH16	OG0000498_OG0	NA	file_1_file_1_jg3731	file_1_file_1_jg8997	file_1_file_1_jg12231	file_1_file_1_jg6746	NA
CAH16_OG0000498_OG1	FBgn0040628	CAH16	OG0000498_OG1	file_1_file_1_jg5231	file_1_file_1_jg3730	file_1_file_1_jg8996	file_1_file_1_jg12230	file_1_file_1_jg6745	file_1_file_1_jg5740
CAH16_OG0000498_OG2	FBgn0040628	CAH16	OG0000498_OG2	NA	NA	NA	NA	NA	file_1_file_1_jg5739
CAH2_OG0001000_OG0	FBgn0027843	CAH2	OG0001000_OG0	file_1_file_1_jg13638	file_1_file_1_jg13556	file_1_file_1_jg3986	file_1_file_1_jg7250	file_1_file_1_jg14095	file_1_file_1_jg11018
CAH2_OG0001000_OG1	FBgn0027843	CAH2	OG0001000_OG1	NA	NA	NA	NA	NA	file_1_file_1_jg11019
CAH3_OG0003177	FBgn0030056	CAH3	OG0003177	file_1_file_1_jg7202	file_1_file_1_jg7525	file_1_file_1_jg1414	file_1_file_1_jg4026	file_1_file_1_jg7845	file_1_file_1_jg499
CAH3_OG0013851	FBgn0030056	CAH3	OG0013851	NA	NA	NA	NA	file_1_file_1_jg7846	NA
CAH4_OG0012253_OG0	FBgn0039235	CAH4	OG0012253_OG0	file_1_file_1_jg6071	file_1_file_1_jg2907	file_1_file_1_jg8668	file_1_file_1_jg11393	file_1_file_1_jg5908	NA
CAH5_OG0005796	FBgn0040629	CAH5	OG0005796	file_1_file_1_jg5230	file_1_file_1_jg3732	file_1_file_1_jg8998	file_1_file_1_jg12232	file_1_file_1_jg6747	file_1_file_1_jg5738
CAH7_OG0000840	FBgn0037788	CAH7	OG0000840	file_1_file_1_jg4821	file_1_file_1_jg1034	file_1_file_1_jg6595	file_1_file_1_jg10610	file_1_file_1_jg5143	file_1_file_1_jg14655
CAH8_OG0004748	FBgn0038956	CAH8	OG0004748	file_1_file_1_jg6442	file_1_file_1_jg2536	file_1_file_1_jg7763	file_1_file_1_jg11011	file_1_file_1_jg5530	file_1_file_1_jg5513
CAH8_OG0016983	FBgn0038956	CAH8	OG0016983	NA	NA	file_1_file_1_jg8393	NA	NA	NA
CAH9_OG0005622	FBgn0039486	CAH9	OG0005622	file_1_file_1_jg5743	file_1_file_1_jg3227	file_1_file_1_jg8342	file_1_file_1_jg11721	file_1_file_1_jg6234	file_1_file_1_jg6173
CAHbeta_OG0002334	FBgn0037646	CAHbeta	OG0002334	file_1_file_1_jg4999	file_1_file_1_jg861	file_1_file_1_jg6416	file_1_file_1_jg10792	file_1_file_1_jg5317	file_1_file_1_jg5276
cal1_OG0002556_OG0	FBgn0038478	cal1	OG0002556_OG0	file_1_file_1_jg3940	file_1_file_1_jg1909	file_1_file_1_jg6770	file_1_file_1_jg9718	file_1_file_1_jg6838	file_1_file_1_jg9990
cal1_OG0002556_OG0.2	FBgn0038478	cal1	OG0002556_OG0.2	NA	NA	NA	NA	file_1_file_1_jg4264	NA
CalpA_OG0003035	FBgn0012051	CalpA	OG0003035	file_1_file_1_jg1000	file_1_file_1_jg11115	file_1_file_1_jg13992	file_1_file_1_jg14313	file_1_file_1_jg11625	file_1_file_1_jg16721
CalpB_OG0010971	FBgn0025866	CalpB	OG0010971	file_1_file_1_jg13376	file_1_file_1_jg13296	file_1_file_1_jg3708	file_1_file_1_jg6991	file_1_file_1_jg13833	file_1_file_1_jg11298
CalpC_OG0008186	FBgn0260450	CalpC	OG0008186	file_1_file_1_jg7783	file_1_file_1_jg8365	file_1_file_1_jg1196	file_1_file_1_jg4907	file_1_file_1_jg8688	file_1_file_1_jg1286
Calr_OG0005564	FBgn0005585	Calr	OG0005564	file_1_file_1_jg4898	file_1_file_1_jg956	file_1_file_1_jg6513	file_1_file_1_jg10689	file_1_file_1_jg5223	file_1_file_1_jg9796
Cals_OG0013279_OG0	FBgn0039928	Cals	OG0013279_OG0	file_1_file_1_jg11449	file_1_file_1_jg6577	file_1_file_1_jg12543	file_1_file_1_jg307	file_1_file_1_jg380	file_1_file_1_jg6401
Cals_OG0013279_OG0.2	FBgn0039928	Cals	OG0013279_OG0.2	NA	NA	NA	file_1_file_1_jg308	NA	NA
Calx_OG0002139_OG0	FBgn0013995	Calx	OG0002139_OG0	file_1_file_1_jg3496	file_1_file_1_jg2352	file_1_file_1_jg6022	file_1_file_1_jg9254	file_1_file_1_jg3819	file_1_file_1_jg2654
Calx_OG0002139_OG1	FBgn0013995	Calx	OG0002139_OG1	NA	NA	file_1_file_1_jg9138	NA	NA	NA
Calx_OG0004417	FBgn0013995	Calx	OG0004417	file_1_file_1_jg3495	file_1_file_1_jg2353	file_1_file_1_jg6023	file_1_file_1_jg9253	file_1_file_1_jg3818	file_1_file_1_jg2655
Calx_OG0004418	FBgn0013995	Calx	OG0004418	file_1_file_1_jg3497	file_1_file_1_jg2350	file_1_file_1_jg6021	file_1_file_1_jg9255	file_1_file_1_jg3820	file_1_file_1_jg2653
calypso_OG0006121	FBgn0262166	calypso	OG0006121	file_1_file_1_jg1592	file_1_file_1_jg10644	file_1_file_1_jg14454	file_1_file_1_jg13824	file_1_file_1_jg11135	file_1_file_1_jg15332
Cam_OG0012053	FBgn0000253	Cam	OG0012053	file_1_file_1_jg2126	file_1_file_1_jg10095	file_1_file_1_jg14905	file_1_file_1_jg13270	file_1_file_1_jg10576	file_1_file_1_jg16047
CaMKI_OG0012767	FBgn0016126	CaMKI	OG0012767	file_1_file_1_jg11488	file_1_file_1_jg6537	file_1_file_1_jg12505	file_1_file_1_jg268	file_1_file_1_jg338	file_1_file_1_jg6363
CaMKII_OG0013280	FBgn0264607	CaMKII	OG0013280	file_1_file_1_jg11454	file_1_file_1_jg6573	file_1_file_1_jg12539	file_1_file_1_jg303	file_1_file_1_jg376	file_1_file_1_jg6397
Camp_OG0005907	FBgn0034210	Camp	OG0005907	file_1_file_1_jg1418	file_1_file_1_jg10815	file_1_file_1_jg14917	file_1_file_1_jg14002	file_1_file_1_jg11309	file_1_file_1_jg14840
Camta_OG0006364	FBgn0287478	Camta	OG0006364	file_1_file_1_jg9681	file_1_file_1_jg9700	file_1_file_1_jg12079	file_1_file_1_jg12879	file_1_file_1_jg10181	file_1_file_1_jg15077
Camta_OG0006365	FBgn0287478	Camta	OG0006365	file_1_file_1_jg9683	file_1_file_1_jg9698	file_1_file_1_jg12077	file_1_file_1_jg12876	file_1_file_1_jg10178	file_1_file_1_jg15078
Camta_OG0012588_OG0	FBgn0287478	Camta	OG0012588_OG0	NA	NA	NA	file_1_file_1_jg12877	file_1_file_1_jg10179	NA
Camta_OG0012588_OG1	FBgn0287478	Camta	OG0012588_OG1	file_1_file_1_jg9682	file_1_file_1_jg9699	file_1_file_1_jg12078	file_1_file_1_jg12878	file_1_file_1_jg10180	NA
can_OG0004061_OG0	FBgn0011569	can	OG0004061_OG0	file_1_file_1_jg13406	file_1_file_1_jg13324	file_1_file_1_jg3740	file_1_file_1_jg7020	file_1_file_1_jg13861	file_1_file_1_jg11262
can_OG0004061_OG0.2	FBgn0011569	can	OG0004061_OG0.2	file_1_file_1_jg13407	NA	NA	NA	NA	NA
CanA1_OG0005778	FBgn0010015	CanA1	OG0005778	file_1_file_1_jg5263	file_1_file_1_jg3700	file_1_file_1_jg8967	file_1_file_1_jg12198	file_1_file_1_jg6712	file_1_file_1_jg5778
CanA1_OG0017034	FBgn0010015	CanA1	OG0017034	NA	NA	NA	NA	file_1_file_1_jg6715	NA
CanB_OG0000231_OG0	FBgn0010014	CanB	OG0000231_OG0	file_1_file_1_jg6741	file_1_file_1_jg7138	file_1_file_1_jg469	file_1_file_1_jg3649	file_1_file_1_jg7463	file_1_file_1_jg13452
CanB_OG0000231_OG1	FBgn0010014	CanB	OG0000231_OG1	file_1_file_1_jg11070	file_1_file_1_jg9421	file_1_file_1_jg11791	file_1_file_1_jg12600	file_1_file_1_jg9896	file_1_file_1_jg15670
Cand1_OG0009382	FBgn0027568	Cand1	OG0009382	file_1_file_1_jg9940	file_1_file_1_jg5165	file_1_file_1_jg11238	file_1_file_1_jg1686	file_1_file_1_jg1790	file_1_file_1_jg7432
CAP_OG0000587_OG0	FBgn0033504	CAP	OG0000587_OG0	file_1_file_1_jg9563	file_1_file_1_jg9817	file_1_file_1_jg12204	file_1_file_1_jg12995	file_1_file_1_jg10297	file_1_file_1_jg15778
CAP_OG0000587_OG1	FBgn0033504	CAP	OG0000587_OG1	NA	NA	NA	NA	NA	file_1_file_1_jg15779
CAP_OG0012405	FBgn0033504	CAP	OG0012405	file_1_file_1_jg9564	file_1_file_1_jg9816	file_1_file_1_jg12205	file_1_file_1_jg12994	file_1_file_1_jg10296	file_1_file_1_jg15781
Cap-D2_OG0005121	FBgn0039680	Cap-D2	OG0005121	file_1_file_1_jg5478	file_1_file_1_jg3495	file_1_file_1_jg8058	file_1_file_1_jg11991	file_1_file_1_jg6502	file_1_file_1_jg10024
Cap-D3_OG0009448	FBgn0051989	Cap-D3	OG0009448	file_1_file_1_jg9325	file_1_file_1_jg4490	file_1_file_1_jg11372	file_1_file_1_jg1012	file_1_file_1_jg1112	file_1_file_1_jg8274
Cap-G_OG0002924	FBgn0259876	Cap-G	OG0002924	file_1_file_1_jg1999	file_1_file_1_jg10227	file_1_file_1_jg13453	file_1_file_1_jg13402	file_1_file_1_jg10709	file_1_file_1_jg16194
Cap-H2_OG0004906	FBgn0037831	Cap-H2	OG0004906	file_1_file_1_jg4759	file_1_file_1_jg1093	file_1_file_1_jg6659	file_1_file_1_jg10548	file_1_file_1_jg5082	file_1_file_1_jg10625
Capa_OG0005712	FBgn0039722	Capa	OG0005712	file_1_file_1_jg5428	file_1_file_1_jg3546	file_1_file_1_jg8006	file_1_file_1_jg12044	file_1_file_1_jg6554	file_1_file_1_jg5965
Capa_OG0013148_OG0	FBgn0039722	Capa	OG0013148_OG0	file_1_file_1_jg4205	NA	NA	file_1_file_1_jg9908	NA	file_1_file_1_jg1709
CapaR_OG0013206_OG0	FBgn0037100	CapaR	OG0013206_OG0	file_1_file_1_jg14748	file_1_file_1_jg14683	file_1_file_1_jg4805	file_1_file_1_jg8381	file_1_file_1_jg15224	NA
Caper_OG0009347	FBgn0031883	Caper	OG0009347	file_1_file_1_jg10614	file_1_file_1_jg4715	file_1_file_1_jg10210	file_1_file_1_jg1238	file_1_file_1_jg1347	file_1_file_1_jg7803
Capr_OG0010138	FBgn0042134	Capr	OG0010138	file_1_file_1_jg13956	file_1_file_1_jg14273	file_1_file_1_jg4310	file_1_file_1_jg7966	file_1_file_1_jg14807	file_1_file_1_jg12525
caps_OG0010156	FBgn0023095	caps	OG0010156	file_1_file_1_jg13764	file_1_file_1_jg13669	file_1_file_1_jg4108	file_1_file_1_jg7364	file_1_file_1_jg14207	file_1_file_1_jg12471
caps_OG0010157	FBgn0023095	caps	OG0010157	file_1_file_1_jg13765	file_1_file_1_jg13670	file_1_file_1_jg4109	file_1_file_1_jg7365	file_1_file_1_jg14208	file_1_file_1_jg12470
caps_OG0015857	FBgn0023095	caps	OG0015857	NA	file_1_file_1_jg13668	NA	NA	NA	NA
caps_OG0016100	FBgn0023095	caps	OG0016100	NA	NA	file_1_file_1_jg9102	NA	NA	NA
caps_OG0016100	FBgn0023095	caps	OG0016100	NA	NA	file_1_file_1_jg9095	NA	NA	NA
capt_OG0009025	FBgn0261458	capt	OG0009025	file_1_file_1_jg8774	file_1_file_1_jg3957	file_1_file_1_jg9565	file_1_file_1_jg476	file_1_file_1_jg573	file_1_file_1_jg8680
capu_OG0000612_OG0	FBgn0000256	capu	OG0000612_OG0	file_1_file_1_jg9143	file_1_file_1_jg4313	file_1_file_1_jg9990	file_1_file_1_jg839	file_1_file_1_jg935	file_1_file_1_jg9427
capu_OG0000612_OG1	FBgn0000256	capu	OG0000612_OG1	NA	NA	file_1_file_1_jg9989	NA	NA	NA
car_OG0007437	FBgn0000257	car	OG0007437	file_1_file_1_jg7606	file_1_file_1_jg8752	file_1_file_1_jg975	file_1_file_1_jg5335	file_1_file_1_jg9085	file_1_file_1_jg222
CARPA_OG0007960	FBgn0029962	CARPA	OG0007960	file_1_file_1_jg8412	file_1_file_1_jg7405	file_1_file_1_jg1535	file_1_file_1_jg3902	file_1_file_1_jg7719	file_1_file_1_jg13388
CARPB_OG0007554	FBgn0052698	CARPB	OG0007554	file_1_file_1_jg7096	file_1_file_1_jg7630	file_1_file_1_jg2050	file_1_file_1_jg4145	file_1_file_1_jg7955	file_1_file_1_jg419
CarT_OG0009432	FBgn0032879	CarT	OG0009432	file_1_file_1_jg331	file_1_file_1_jg6245	file_1_file_1_jg14754	file_1_file_1_jg2755	file_1_file_1_jg2837	file_1_file_1_jg8564
cas_OG0004236	FBgn0004878	cas	OG0004236	file_1_file_1_jg3140	file_1_file_1_jg460	file_1_file_1_jg7573	file_1_file_1_jg8886	file_1_file_1_jg3450	file_1_file_1_jg3979
CASK_OG0001411_OG0	FBgn0013759	CASK	OG0001411_OG0	file_1_file_1_jg5140	NA	NA	NA	NA	file_1_file_1_jg14460
CASK_OG0001411_OG1	FBgn0013759	CASK	OG0001411_OG1	NA	file_1_file_1_jg2466	file_1_file_1_jg7689	file_1_file_1_jg10937	file_1_file_1_jg5459	file_1_file_1_jg5436
CASK_OG0012624_OG0	FBgn0013759	CASK	OG0012624_OG0	file_1_file_1_jg6512	file_1_file_1_jg2467	file_1_file_1_jg7691	file_1_file_1_jg10939	NA	NA
CASK_OG0012980_OG0	FBgn0013759	CASK	OG0012980_OG0	file_1_file_1_jg6514	NA	file_1_file_1_jg7690	file_1_file_1_jg10938	NA	NA
casp_OG0006502	FBgn0034068	casp	OG0006502	file_1_file_1_jg1618	file_1_file_1_jg10616	file_1_file_1_jg14482	file_1_file_1_jg13799	file_1_file_1_jg11109	file_1_file_1_jg15304
casp_OG0013730	FBgn0034068	casp	OG0013730	NA	NA	NA	NA	NA	file_1_file_1_jg11286
cass_OG0009476	FBgn0286781	cass	OG0009476	file_1_file_1_jg647	file_1_file_1_jg5913	file_1_file_1_jg12950	file_1_file_1_jg2428	file_1_file_1_jg2521	file_1_file_1_jg8221
Cat_OG0003869	FBgn0000261	Cat	OG0003869	file_1_file_1_jg13936	file_1_file_1_jg14292	file_1_file_1_jg4287	file_1_file_1_jg7986	file_1_file_1_jg14827	file_1_file_1_jg12978
cathD_OG0002862	FBgn0029093	cathD	OG0002862	file_1_file_1_jg11062	file_1_file_1_jg9430	file_1_file_1_jg11799	file_1_file_1_jg12609	file_1_file_1_jg9905	file_1_file_1_jg15678
cathD_OG0018865	FBgn0029093	cathD	OG0018865	NA	NA	NA	NA	NA	file_1_file_1_jg10327
cato_OG0006491	FBgn0024249	cato	OG0006491	file_1_file_1_jg1572	file_1_file_1_jg10664	file_1_file_1_jg14435	file_1_file_1_jg13842	file_1_file_1_jg11154	file_1_file_1_jg15287
Catsup_OG0009538	FBgn0002022	Catsup	OG0009538	file_1_file_1_jg513	file_1_file_1_jg6055	file_1_file_1_jg13144	file_1_file_1_jg2567	file_1_file_1_jg2651	file_1_file_1_jg8085
caup_OG0009938	FBgn0015919	caup	OG0009938	file_1_file_1_jg13690	file_1_file_1_jg13607	file_1_file_1_jg4038	file_1_file_1_jg7304	file_1_file_1_jg14144	file_1_file_1_jg12925
cav_OG0000654	FBgn0026257	cav	OG0000654	file_1_file_1_jg6170	file_1_file_1_jg2806	file_1_file_1_jg8764	file_1_file_1_jg11286	file_1_file_1_jg5807	file_1_file_1_jg1827
caz_OG0003243_OG0	FBgn0285954	caz	OG0003243_OG0	file_1_file_1_jg7794	file_1_file_1_jg8354	file_1_file_1_jg1206	file_1_file_1_jg4896	file_1_file_1_jg8678	file_1_file_1_jg1296
caz_OG0003243_OG1	FBgn0285954	caz	OG0003243_OG1	NA	NA	file_1_file_1_jg5	NA	NA	NA
cbc_OG0007265	FBgn0033842	cbc	OG0007265	file_1_file_1_jg1944	file_1_file_1_jg10289	file_1_file_1_jg13395	file_1_file_1_jg13458	file_1_file_1_jg10766	file_1_file_1_jg5000
cbc_OG0017585	FBgn0033842	cbc	OG0017585	NA	NA	NA	file_1_file_1_jg10123	NA	NA
Cbl_OG0002051_OG0	FBgn0020224	Cbl	OG0002051_OG0	file_1_file_1_jg12796	file_1_file_1_jg13086	file_1_file_1_jg2937	file_1_file_1_jg6772	file_1_file_1_jg15811	file_1_file_1_jg11515
Cbl_OG0002051_OG0.2	FBgn0020224	Cbl	OG0002051_OG0.2	NA	NA	NA	NA	file_1_file_1_jg13618	NA
Cbl_OG0002051_OG1	FBgn0020224	Cbl	OG0002051_OG1	NA	NA	NA	NA	NA	file_1_file_1_jg3604
CBP_OG0001721	FBgn0026144	CBP	OG0001721	file_1_file_1_jg8383	file_1_file_1_jg7376	file_1_file_1_jg1565	file_1_file_1_jg3880	file_1_file_1_jg7694	file_1_file_1_jg13423
CBP_OG0007971	FBgn0026144	CBP	OG0007971	file_1_file_1_jg8382	file_1_file_1_jg7375	file_1_file_1_jg1566	file_1_file_1_jg3879	file_1_file_1_jg7693	file_1_file_1_jg13424
Cbp20_OG0005066	FBgn0022943	Cbp20	OG0005066	file_1_file_1_jg3833	file_1_file_1_jg2020	file_1_file_1_jg5667	file_1_file_1_jg9603	file_1_file_1_jg4151	file_1_file_1_jg6475
Cbp53E_OG0006447	FBgn0004580	Cbp53E	OG0006447	file_1_file_1_jg1467	file_1_file_1_jg10768	file_1_file_1_jg14963	file_1_file_1_jg13951	file_1_file_1_jg11259	file_1_file_1_jg15208
Cbp80_OG0007913	FBgn0022942	Cbp80	OG0007913	file_1_file_1_jg6688	file_1_file_1_jg7088	file_1_file_1_jg523	file_1_file_1_jg3594	file_1_file_1_jg7411	file_1_file_1_jg1057
Cbp80_OG0007915	FBgn0022942	Cbp80	OG0007915	file_1_file_1_jg6686	file_1_file_1_jg7086	file_1_file_1_jg526	file_1_file_1_jg3592	file_1_file_1_jg7409	file_1_file_1_jg1059
Cbs_OG0003124	FBgn0031148	Cbs	OG0003124	file_1_file_1_jg8504	file_1_file_1_jg8939	file_1_file_1_jg2232	file_1_file_1_jg5514	file_1_file_1_jg9252	file_1_file_1_jg326
cbs_OG0007263	FBgn0086757	cbs	OG0007263	file_1_file_1_jg1947	file_1_file_1_jg10286	file_1_file_1_jg13397	file_1_file_1_jg13455	file_1_file_1_jg10762	file_1_file_1_jg4998
cbt_OG0008760	FBgn0043364	cbt	OG0008760	file_1_file_1_jg8686	file_1_file_1_jg3878	file_1_file_1_jg9484	file_1_file_1_jg398	file_1_file_1_jg492	file_1_file_1_jg9526
Cby_OG0004789	FBgn0067317	Cby	OG0004789	file_1_file_1_jg6506	file_1_file_1_jg2474	file_1_file_1_jg7698	file_1_file_1_jg10946	file_1_file_1_jg5466	file_1_file_1_jg5443
Cc2d2a_OG0002702	FBgn0263113	Cc2d2a	OG0002702	file_1_file_1_jg731	file_1_file_1_jg10849	file_1_file_1_jg14270	file_1_file_1_jg14043	file_1_file_1_jg11345	file_1_file_1_jg14809
CCAP_OG0011467	FBgn0039007	CCAP	OG0011467	file_1_file_1_jg6388	file_1_file_1_jg2594	file_1_file_1_jg7819	file_1_file_1_jg11066	file_1_file_1_jg5585	file_1_file_1_jg5580
CCAP-R_OG0000870	FBgn0039396	CCAP-R	OG0000870	file_1_file_1_jg5881	file_1_file_1_jg3096	file_1_file_1_jg8480	file_1_file_1_jg11582	file_1_file_1_jg6099	file_1_file_1_jg6020
ccb_OG0012089	FBgn0287645	ccb	OG0012089	file_1_file_1_jg8517	file_1_file_1_jg8956	file_1_file_1_jg2246	file_1_file_1_jg5546	file_1_file_1_jg9269	file_1_file_1_jg314
CCDC151_OG0011900	FBgn0036219	CCDC151	OG0011900	file_1_file_1_jg13589	file_1_file_1_jg13507	file_1_file_1_jg3939	file_1_file_1_jg7202	file_1_file_1_jg14047	file_1_file_1_jg12326
CCDC53_OG0009785	FBgn0031979	CCDC53	OG0009785	file_1_file_1_jg10728	file_1_file_1_jg4824	file_1_file_1_jg10697	file_1_file_1_jg1344	file_1_file_1_jg1450	file_1_file_1_jg7038
Ccdc58_OG0010399	FBgn0036909	Ccdc58	OG0010399	file_1_file_1_jg14502	file_1_file_1_jg14420	file_1_file_1_jg5067	file_1_file_1_jg8116	file_1_file_1_jg14961	file_1_file_1_jg12002
Ccdc85_OG0008917	FBgn0031488	Ccdc85	OG0008917	file_1_file_1_jg9019	file_1_file_1_jg4196	file_1_file_1_jg9829	file_1_file_1_jg725	file_1_file_1_jg821	file_1_file_1_jg8866
CCHa1_OG0004530	FBgn0038199	CCHa1	OG0004530	file_1_file_1_jg4015	file_1_file_1_jg1534	file_1_file_1_jg7428	file_1_file_1_jg10104	file_1_file_1_jg4639	file_1_file_1_jg10414
CCHa1_OG0017435	FBgn0038199	CCHa1	OG0017435	NA	file_1_file_1_jg12876	NA	NA	NA	NA
CCHa1-R_OG0006065	FBgn0050106	CCHa1-R	OG0006065	file_1_file_1_jg754	file_1_file_1_jg10872	file_1_file_1_jg14246	file_1_file_1_jg14067	file_1_file_1_jg11368	file_1_file_1_jg15425
CCHa2_OG0002186_OG0	FBgn0038147	CCHa2	OG0002186_OG0	file_1_file_1_jg4393	file_1_file_1_jg1465	file_1_file_1_jg7046	file_1_file_1_jg10174	file_1_file_1_jg4708	file_1_file_1_jg10337
CCHa2_OG0002186_OG0.2	FBgn0038147	CCHa2	OG0002186_OG0.2	NA	NA	NA	NA	NA	file_1_file_1_jg2350
CCHa2-R_OG0005836	FBgn0033058	CCHa2-R	OG0005836	file_1_file_1_jg11288	file_1_file_1_jg9192	file_1_file_1_jg12356	file_1_file_1_jg12385	file_1_file_1_jg9676	file_1_file_1_jg5086
Cchl_OG0004776	FBgn0038925	Cchl	OG0004776	file_1_file_1_jg6486	file_1_file_1_jg2496	file_1_file_1_jg7721	file_1_file_1_jg10968	file_1_file_1_jg5488	file_1_file_1_jg5468
CCKLR-17D1_OG0003334	FBgn0259231	CCKLR-17D1	OG0003334	file_1_file_1_jg7508	file_1_file_1_jg8655	file_1_file_1_jg1937	file_1_file_1_jg5229	file_1_file_1_jg8977	file_1_file_1_jg2982
CCKLR-17D1_OG0008675	FBgn0259231	CCKLR-17D1	OG0008675	file_1_file_1_jg7506	file_1_file_1_jg8653	file_1_file_1_jg1935	file_1_file_1_jg5227	file_1_file_1_jg8975	file_1_file_1_jg2984
CCKLR-17D1_OG0011744	FBgn0259231	CCKLR-17D1	OG0011744	file_1_file_1_jg7511	file_1_file_1_jg8656	file_1_file_1_jg1940	file_1_file_1_jg5231	file_1_file_1_jg8978	file_1_file_1_jg2978
CCKLR-17D1_OG0017747	FBgn0259231	CCKLR-17D1	OG0017747	NA	NA	NA	NA	NA	file_1_file_1_jg2980
CCKLR-17D3_OG0008678	FBgn0030954	CCKLR-17D3	OG0008678	file_1_file_1_jg7517	file_1_file_1_jg8662	file_1_file_1_jg1944	file_1_file_1_jg5235	file_1_file_1_jg8984	file_1_file_1_jg2970
CCKLR-17D3_OG0014947_OG0	FBgn0030954	CCKLR-17D3	OG0014947_OG0	NA	NA	NA	file_1_file_1_jg5236	file_1_file_1_jg8985	NA
CCKLR-17D3_OG0015110	FBgn0030954	CCKLR-17D3	OG0015110	NA	NA	NA	NA	NA	file_1_file_1_jg2967
CCKLR-17D3_OG0015335	FBgn0030954	CCKLR-17D3	OG0015335	NA	NA	NA	NA	NA	file_1_file_1_jg2968
CCKLR-17D3_OG0018330	FBgn0030954	CCKLR-17D3	OG0018330	NA	NA	NA	NA	NA	file_1_file_1_jg282
Ccm3_OG0005250	FBgn0038331	Ccm3	OG0005250	file_1_file_1_jg4188	file_1_file_1_jg1709	file_1_file_1_jg7248	file_1_file_1_jg9923	file_1_file_1_jg4465	file_1_file_1_jg1733
Ccn_OG0010106	FBgn0052183	Ccn	OG0010106	file_1_file_1_jg14040	file_1_file_1_jg14188	file_1_file_1_jg4427	file_1_file_1_jg7884	file_1_file_1_jg14720	file_1_file_1_jg12607
Ccn_OG0010107	FBgn0052183	Ccn	OG0010107	file_1_file_1_jg14037	file_1_file_1_jg14191	file_1_file_1_jg4423	file_1_file_1_jg7887	file_1_file_1_jg14725	file_1_file_1_jg12603
Ccn_OG0012179	FBgn0052183	Ccn	OG0012179	file_1_file_1_jg14042	file_1_file_1_jg14186	file_1_file_1_jg4431	file_1_file_1_jg7882	file_1_file_1_jg14721	file_1_file_1_jg12608
Ccp84Ab_OG0000178_OG0	FBgn0004782	Ccp84Ab	OG0000178_OG0	file_1_file_1_jg3258	file_1_file_1_jg588	file_1_file_1_jg6274	file_1_file_1_jg15272	file_1_file_1_jg3576	file_1_file_1_jg3850
Ccp84Ab_OG0000178_OG0.2	FBgn0004782	Ccp84Ab	OG0000178_OG0.2	file_1_file_1_jg3259	file_1_file_1_jg589	file_1_file_1_jg6275	file_1_file_1_jg9012	NA	file_1_file_1_jg3849
Ccp84Ab_OG0000178_OG0.3	FBgn0004782	Ccp84Ab	OG0000178_OG0.3	NA	NA	NA	file_1_file_1_jg9013	NA	NA
Ccp84Ab_OG0000178_OG1	FBgn0004782	Ccp84Ab	OG0000178_OG1	NA	NA	NA	file_1_file_1_jg15271	NA	NA
Ccp84Ab_OG0000178_OG2	FBgn0004782	Ccp84Ab	OG0000178_OG2	NA	NA	NA	NA	file_1_file_1_jg3575	NA
Ccp84Ac_OG0001349_OG0	FBgn0004781	Ccp84Ac	OG0001349_OG0	file_1_file_1_jg3257	file_1_file_1_jg586	file_1_file_1_jg6276	file_1_file_1_jg9011	file_1_file_1_jg3574	file_1_file_1_jg3851
Ccp84Ac_OG0001349_OG0.2	FBgn0004781	Ccp84Ac	OG0001349_OG0.2	NA	NA	NA	file_1_file_1_jg15273	NA	NA
Ccp84Ae_OG0002110_OG0	FBgn0004779	Ccp84Ae	OG0002110_OG0	file_1_file_1_jg3255	file_1_file_1_jg584	file_1_file_1_jg6278	file_1_file_1_jg15275	file_1_file_1_jg3572	file_1_file_1_jg3853
Ccp84Ae_OG0002110_OG0.2	FBgn0004779	Ccp84Ae	OG0002110_OG0.2	NA	NA	NA	file_1_file_1_jg9009	NA	NA
Ccp84Af_OG0000109_OG0	FBgn0004778	Ccp84Af	OG0000109_OG0	file_1_file_1_jg3254	file_1_file_1_jg583	file_1_file_1_jg6279	file_1_file_1_jg15276	file_1_file_1_jg3571	file_1_file_1_jg3854
Ccp84Af_OG0000109_OG0.2	FBgn0004778	Ccp84Af	OG0000109_OG0.2	NA	NA	NA	file_1_file_1_jg9008	NA	NA
Ccp84Af_OG0000109_OG1	FBgn0004778	Ccp84Af	OG0000109_OG1	file_1_file_1_jg6798	file_1_file_1_jg7190	file_1_file_1_jg414	file_1_file_1_jg3703	file_1_file_1_jg7516	file_1_file_1_jg13670
Ccp84Af_OG0000109_OG2	FBgn0004778	Ccp84Af	OG0000109_OG2	file_1_file_1_jg3256	file_1_file_1_jg585	file_1_file_1_jg6277	file_1_file_1_jg15274	file_1_file_1_jg3573	file_1_file_1_jg3852
Ccp84Af_OG0000109_OG2.2	FBgn0004778	Ccp84Af	OG0000109_OG2.2	NA	NA	NA	file_1_file_1_jg9010	NA	NA
Ccp84Ag_OG0001348_OG0	FBgn0004777	Ccp84Ag	OG0001348_OG0	file_1_file_1_jg3253	file_1_file_1_jg582	file_1_file_1_jg6280	file_1_file_1_jg15277	file_1_file_1_jg3570	file_1_file_1_jg3855
Ccp84Ag_OG0001348_OG0.2	FBgn0004777	Ccp84Ag	OG0001348_OG0.2	NA	NA	NA	file_1_file_1_jg9007	NA	NA
Ccs_OG0006299	FBgn0010531	Ccs	OG0006299	file_1_file_1_jg9583	file_1_file_1_jg9797	file_1_file_1_jg12185	file_1_file_1_jg12977	file_1_file_1_jg10277	file_1_file_1_jg15796
CCT1_OG0002281_OG0	FBgn0003676	CCT1	OG0002281_OG0	file_1_file_1_jg6420	file_1_file_1_jg2559	file_1_file_1_jg7785	file_1_file_1_jg11033	file_1_file_1_jg5552	file_1_file_1_jg5537
CCT1_OG0002281_OG0.2	FBgn0003676	CCT1	OG0002281_OG0.2	NA	NA	NA	NA	NA	file_1_file_1_jg14613
CCT2_OG0003145	FBgn0030086	CCT2	OG0003145	file_1_file_1_jg7170	file_1_file_1_jg7559	file_1_file_1_jg1380	file_1_file_1_jg4056	file_1_file_1_jg7879	file_1_file_1_jg763
CCT3_OG0004995	FBgn0015019	CCT3	OG0004995	file_1_file_1_jg3981	file_1_file_1_jg1869	file_1_file_1_jg6811	file_1_file_1_jg9761	file_1_file_1_jg4303	file_1_file_1_jg2161
CCT4_OG0000979	FBgn0032444	CCT4	OG0000979	file_1_file_1_jg10194	file_1_file_1_jg5461	file_1_file_1_jg10928	file_1_file_1_jg1983	file_1_file_1_jg2078	file_1_file_1_jg7110
CCT5_OG0006600	FBgn0010621	CCT5	OG0006600	file_1_file_1_jg2147	file_1_file_1_jg10074	file_1_file_1_jg14884	file_1_file_1_jg13250	file_1_file_1_jg10556	file_1_file_1_jg16287
CCT6_OG0008508	FBgn0027329	CCT6	OG0008508	file_1_file_1_jg7865	file_1_file_1_jg8281	file_1_file_1_jg1276	file_1_file_1_jg4815	file_1_file_1_jg8603	file_1_file_1_jg1363
CCT6_OG0013636	FBgn0027329	CCT6	OG0013636	NA	NA	NA	NA	NA	file_1_file_1_jg15517
CCT7_OG0004839	FBgn0037632	CCT7	OG0004839	file_1_file_1_jg5016	file_1_file_1_jg843	file_1_file_1_jg6396	file_1_file_1_jg10810	file_1_file_1_jg5335	file_1_file_1_jg5303
CCT7_OG0004841	FBgn0037632	CCT7	OG0004841	file_1_file_1_jg5014	file_1_file_1_jg846	file_1_file_1_jg6399	file_1_file_1_jg10808	file_1_file_1_jg5333	file_1_file_1_jg5301
CCT8_OG0007117	FBgn0284436	CCT8	OG0007117	file_1_file_1_jg10897	file_1_file_1_jg9606	file_1_file_1_jg11990	file_1_file_1_jg12785	file_1_file_1_jg10084	file_1_file_1_jg4707
Ccz1_OG0010481	FBgn0035470	Ccz1	OG0010481	file_1_file_1_jg12935	file_1_file_1_jg12524	file_1_file_1_jg3073	file_1_file_1_jg6208	file_1_file_1_jg13048	file_1_file_1_jg11808
cd_OG0004708	FBgn0263986	cd	OG0004708	file_1_file_1_jg6390	file_1_file_1_jg2592	file_1_file_1_jg7817	file_1_file_1_jg11064	file_1_file_1_jg5583	file_1_file_1_jg5578
CD98hc_OG0001357_OG0	FBgn0037533	CD98hc	OG0001357_OG0	file_1_file_1_jg3387	file_1_file_1_jg715	file_1_file_1_jg6145	file_1_file_1_jg9140	file_1_file_1_jg3707	file_1_file_1_jg3708
CD98hc_OG0001357_OG0.2	FBgn0037533	CD98hc	OG0001357_OG0.2	NA	NA	NA	NA	NA	file_1_file_1_jg2784
Cda4_OG0008701	FBgn0052499	Cda4	OG0008701	file_1_file_1_jg8580	file_1_file_1_jg9039	file_1_file_1_jg9369	file_1_file_1_jg5650	file_1_file_1_jg9399	file_1_file_1_jg16905
Cda5_OG0008721	FBgn0051973	Cda5	OG0008721	file_1_file_1_jg8615	file_1_file_1_jg3808	file_1_file_1_jg9411	file_1_file_1_jg331	file_1_file_1_jg420	file_1_file_1_jg9602
Cda9_OG0002707	FBgn0034197	Cda9	OG0002707	file_1_file_1_jg1437	file_1_file_1_jg10798	file_1_file_1_jg14934	file_1_file_1_jg13982	file_1_file_1_jg11289	file_1_file_1_jg14860
CDase_OG0005749	FBgn0039774	CDase	OG0005749	file_1_file_1_jg5339	file_1_file_1_jg3631	file_1_file_1_jg8893	file_1_file_1_jg12132	file_1_file_1_jg6644	file_1_file_1_jg5854
cdc14_OG0009306	FBgn0031952	cdc14	OG0009306	file_1_file_1_jg10698	file_1_file_1_jg4797	file_1_file_1_jg10115	file_1_file_1_jg1317	file_1_file_1_jg1423	file_1_file_1_jg7713
Cdc16_OG0005493	FBgn0025781	Cdc16	OG0005493	file_1_file_1_jg6311	file_1_file_1_jg2670	file_1_file_1_jg7895	file_1_file_1_jg11145	file_1_file_1_jg5667	file_1_file_1_jg9938
Cdc23_OG0009421	FBgn0032863	Cdc23	OG0009421	file_1_file_1_jg356	file_1_file_1_jg6217	file_1_file_1_jg13302	file_1_file_1_jg2729	file_1_file_1_jg2811	file_1_file_1_jg8545
Cdc27_OG0010426	FBgn0012058	Cdc27	OG0010426	file_1_file_1_jg12631	file_1_file_1_jg12922	file_1_file_1_jg3472	file_1_file_1_jg6609	file_1_file_1_jg13455	file_1_file_1_jg12041
Cdc2rk_OG0006290	FBgn0013435	Cdc2rk	OG0006290	file_1_file_1_jg9594	file_1_file_1_jg9786	file_1_file_1_jg12173	file_1_file_1_jg12966	file_1_file_1_jg10266	file_1_file_1_jg15807
Cdc37_OG0011041	FBgn0011573	Cdc37	OG0011041	file_1_file_1_jg12361	file_1_file_1_jg12290	file_1_file_1_jg2685	file_1_file_1_jg5968	file_1_file_1_jg12809	file_1_file_1_jg14189
Cdc42_OG0008268	FBgn0010341	Cdc42	OG0008268	file_1_file_1_jg7638	file_1_file_1_jg8786	file_1_file_1_jg1008	file_1_file_1_jg5369	file_1_file_1_jg9119	file_1_file_1_jg1146
Cdc45_OG0007388	FBgn0026143	Cdc45	OG0007388	file_1_file_1_jg11621	file_1_file_1_jg6693	file_1_file_1_jg152	file_1_file_1_jg3187	file_1_file_1_jg7006	file_1_file_1_jg142
Cdc5_OG0011371	FBgn0265574	Cdc5	OG0011371	file_1_file_1_jg12164	file_1_file_1_jg12092	file_1_file_1_jg2487	file_1_file_1_jg5772	file_1_file_1_jg12613	file_1_file_1_jg14393
CDC50_OG0008483	FBgn0030752	CDC50	OG0008483	file_1_file_1_jg7766	file_1_file_1_jg8382	file_1_file_1_jg1178	file_1_file_1_jg4925	file_1_file_1_jg8704	file_1_file_1_jg3405
Cdc6_OG0002054	FBgn0035918	Cdc6	OG0002054	file_1_file_1_jg12767	file_1_file_1_jg13114	file_1_file_1_jg2909	file_1_file_1_jg6800	file_1_file_1_jg13645	file_1_file_1_jg11484
Cdc7_OG0007729	FBgn0028360	Cdc7	OG0007729	file_1_file_1_jg8303	file_1_file_1_jg7294	file_1_file_1_jg365	file_1_file_1_jg3800	file_1_file_1_jg7617	file_1_file_1_jg555
Cdep_OG0002087	FBgn0265082	Cdep	OG0002087	file_1_file_1_jg3030	file_1_file_1_jg345	file_1_file_1_jg5526	file_1_file_1_jg8768	file_1_file_1_jg3325	file_1_file_1_jg4091
Cdep_OG0004159	FBgn0265082	Cdep	OG0004159	file_1_file_1_jg3029	file_1_file_1_jg344	file_1_file_1_jg5527	file_1_file_1_jg8769	file_1_file_1_jg3326	file_1_file_1_jg4090
CdGAPr_OG0009111	FBgn0032821	CdGAPr	OG0009111	file_1_file_1_jg414	file_1_file_1_jg6150	file_1_file_1_jg13244	file_1_file_1_jg2666	file_1_file_1_jg2749	file_1_file_1_jg8374
cdi_OG0000729	FBgn0004876	cdi	OG0000729	file_1_file_1_jg3700	file_1_file_1_jg2152	file_1_file_1_jg5800	file_1_file_1_jg9468	file_1_file_1_jg4022	file_1_file_1_jg2500
cdi_OG0014703_OG0	FBgn0004876	cdi	OG0014703_OG0	file_1_file_1_jg12931	NA	file_1_file_1_jg3069	file_1_file_1_jg6204	NA	NA
cdi_OG0015452	FBgn0004876	cdi	OG0015452	NA	NA	file_1_file_1_jg8470	NA	NA	file_1_file_1_jg6032
cDIP_OG0004394	FBgn0038865	cDIP	OG0004394	file_1_file_1_jg3463	file_1_file_1_jg2385	file_1_file_1_jg6060	file_1_file_1_jg9221	file_1_file_1_jg3786	file_1_file_1_jg2691
Cdk1_OG0000555_OG0	FBgn0004106	Cdk1	OG0000555_OG0	file_1_file_1_jg9948	file_1_file_1_jg5174	file_1_file_1_jg11246	file_1_file_1_jg1695	file_1_file_1_jg1799	file_1_file_1_jg7425
Cdk1_OG0000555_OG0.2	FBgn0004106	Cdk1	OG0000555_OG0.2	NA	NA	NA	NA	file_1_file_1_jg15494	NA
Cdk12_OG0009875	FBgn0037093	Cdk12	OG0009875	file_1_file_1_jg14738	file_1_file_1_jg14672	file_1_file_1_jg4817	file_1_file_1_jg8370	file_1_file_1_jg15213	file_1_file_1_jg13149
Cdk2_OG0002391	FBgn0004107	Cdk2	OG0002391	file_1_file_1_jg3529	file_1_file_1_jg2317	file_1_file_1_jg5987	file_1_file_1_jg9289	file_1_file_1_jg3854	file_1_file_1_jg10519
CDK2AP1_OG0008015	FBgn0030269	CDK2AP1	OG0008015	file_1_file_1_jg6957	file_1_file_1_jg7772	file_1_file_1_jg1082	file_1_file_1_jg4289	file_1_file_1_jg8096	file_1_file_1_jg13507
Cdk4_OG0006632	FBgn0016131	Cdk4	OG0006632	file_1_file_1_jg1526	file_1_file_1_jg10714	file_1_file_1_jg14386	file_1_file_1_jg13894	file_1_file_1_jg11203	file_1_file_1_jg4683
Cdk5_OG0002993	FBgn0013762	Cdk5	OG0002993	file_1_file_1_jg1667	file_1_file_1_jg10565	file_1_file_1_jg14543	file_1_file_1_jg13743	file_1_file_1_jg11057	file_1_file_1_jg4283
Cdk5alpha_OG0009389	FBgn0027491	Cdk5alpha	OG0009389	file_1_file_1_jg9926	file_1_file_1_jg5151	file_1_file_1_jg11222	file_1_file_1_jg1671	file_1_file_1_jg1775	file_1_file_1_jg7447
Cdk7_OG0001724	FBgn0263237	Cdk7	OG0001724	file_1_file_1_jg6730	file_1_file_1_jg7127	file_1_file_1_jg480	file_1_file_1_jg3637	file_1_file_1_jg7452	file_1_file_1_jg13463
Cdk8_OG0010977	FBgn0015618	Cdk8	OG0010977	file_1_file_1_jg13369	file_1_file_1_jg13289	file_1_file_1_jg3701	file_1_file_1_jg6984	file_1_file_1_jg13826	file_1_file_1_jg11305
Cdk9_OG0007009	FBgn0019949	Cdk9	OG0007009	file_1_file_1_jg706	file_1_file_1_jg11527	file_1_file_1_jg14296	file_1_file_1_jg14732	file_1_file_1_jg12038	file_1_file_1_jg16649
Cdlc2_OG0000234_OG0	FBgn0026141	Cdlc2	OG0000234_OG0	file_1_file_1_jg8797	file_1_file_1_jg3981	file_1_file_1_jg9590	file_1_file_1_jg497	file_1_file_1_jg598	NA
Cdlc2_OG0000234_OG0.2	FBgn0026141	Cdlc2	OG0000234_OG0.2	file_1_file_1_jg8798	NA	NA	NA	NA	NA
Cdlc2_OG0000234_OG1	FBgn0026141	Cdlc2	OG0000234_OG1	file_1_file_1_jg6692	file_1_file_1_jg7092	file_1_file_1_jg518	file_1_file_1_jg3598	file_1_file_1_jg7415	file_1_file_1_jg8660
Cdlc2_OG0000234_OG1.2	FBgn0026141	Cdlc2	OG0000234_OG1.2	NA	NA	NA	NA	NA	file_1_file_1_jg1052
cdm_OG0000101_OG0	FBgn0261532	cdm	OG0000101_OG0	NA	NA	NA	NA	NA	file_1_file_1_jg2937
cdm_OG0000101_OG0.10	FBgn0261532	cdm	OG0000101_OG0.10	NA	NA	NA	NA	NA	file_1_file_1_jg3446
cdm_OG0000101_OG0.11	FBgn0261532	cdm	OG0000101_OG0.11	NA	NA	NA	NA	NA	file_1_file_1_jg17062
cdm_OG0000101_OG0.12	FBgn0261532	cdm	OG0000101_OG0.12	NA	NA	NA	NA	NA	file_1_file_1_jg17066
cdm_OG0000101_OG0.13	FBgn0261532	cdm	OG0000101_OG0.13	NA	NA	NA	NA	NA	file_1_file_1_jg3544
cdm_OG0000101_OG0.14	FBgn0261532	cdm	OG0000101_OG0.14	NA	NA	NA	NA	NA	file_1_file_1_jg3539
cdm_OG0000101_OG0.15	FBgn0261532	cdm	OG0000101_OG0.15	NA	NA	NA	NA	NA	file_1_file_1_jg4142
cdm_OG0000101_OG0.16	FBgn0261532	cdm	OG0000101_OG0.16	NA	NA	NA	NA	NA	file_1_file_1_jg4139
cdm_OG0000101_OG0.17	FBgn0261532	cdm	OG0000101_OG0.17	NA	NA	NA	NA	NA	file_1_file_1_jg17065
cdm_OG0000101_OG0.18	FBgn0261532	cdm	OG0000101_OG0.18	NA	NA	NA	NA	NA	file_1_file_1_jg3545
cdm_OG0000101_OG0.19	FBgn0261532	cdm	OG0000101_OG0.19	NA	NA	NA	NA	NA	file_1_file_1_jg4132
cdm_OG0000101_OG0.2	FBgn0261532	cdm	OG0000101_OG0.2	NA	NA	NA	NA	NA	file_1_file_1_jg3444
cdm_OG0000101_OG0.20	FBgn0261532	cdm	OG0000101_OG0.20	NA	NA	NA	NA	NA	file_1_file_1_jg4137
cdm_OG0000101_OG0.21	FBgn0261532	cdm	OG0000101_OG0.21	NA	NA	NA	NA	NA	file_1_file_1_jg17068
cdm_OG0000101_OG0.22	FBgn0261532	cdm	OG0000101_OG0.22	NA	NA	NA	NA	NA	file_1_file_1_jg4129
cdm_OG0000101_OG0.23	FBgn0261532	cdm	OG0000101_OG0.23	NA	NA	NA	NA	NA	file_1_file_1_jg4155
cdm_OG0000101_OG0.24	FBgn0261532	cdm	OG0000101_OG0.24	NA	NA	NA	NA	NA	file_1_file_1_jg3542
cdm_OG0000101_OG0.25	FBgn0261532	cdm	OG0000101_OG0.25	NA	NA	NA	NA	NA	file_1_file_1_jg3443
cdm_OG0000101_OG0.26	FBgn0261532	cdm	OG0000101_OG0.26	NA	NA	NA	NA	NA	file_1_file_1_jg17063
cdm_OG0000101_OG0.27	FBgn0261532	cdm	OG0000101_OG0.27	NA	NA	NA	NA	NA	file_1_file_1_jg14736
cdm_OG0000101_OG0.28	FBgn0261532	cdm	OG0000101_OG0.28	NA	NA	NA	NA	NA	file_1_file_1_jg4156
cdm_OG0000101_OG0.29	FBgn0261532	cdm	OG0000101_OG0.29	NA	NA	NA	NA	NA	file_1_file_1_jg3541
cdm_OG0000101_OG0.3	FBgn0261532	cdm	OG0000101_OG0.3	NA	NA	NA	NA	NA	file_1_file_1_jg4141
cdm_OG0000101_OG0.30	FBgn0261532	cdm	OG0000101_OG0.30	NA	NA	NA	NA	NA	file_1_file_1_jg17067
cdm_OG0000101_OG0.31	FBgn0261532	cdm	OG0000101_OG0.31	NA	NA	NA	NA	NA	file_1_file_1_jg4131
cdm_OG0000101_OG0.32	FBgn0261532	cdm	OG0000101_OG0.32	NA	NA	NA	NA	NA	file_1_file_1_jg4124
cdm_OG0000101_OG0.33	FBgn0261532	cdm	OG0000101_OG0.33	NA	NA	NA	NA	NA	file_1_file_1_jg2952
cdm_OG0000101_OG0.34	FBgn0261532	cdm	OG0000101_OG0.34	NA	NA	NA	NA	NA	file_1_file_1_jg2947
cdm_OG0000101_OG0.35	FBgn0261532	cdm	OG0000101_OG0.35	NA	NA	NA	NA	NA	file_1_file_1_jg2972
cdm_OG0000101_OG0.36	FBgn0261532	cdm	OG0000101_OG0.36	NA	NA	NA	NA	NA	file_1_file_1_jg2945
cdm_OG0000101_OG0.37	FBgn0261532	cdm	OG0000101_OG0.37	NA	NA	NA	NA	NA	file_1_file_1_jg2954
cdm_OG0000101_OG0.38	FBgn0261532	cdm	OG0000101_OG0.38	NA	NA	NA	NA	NA	file_1_file_1_jg2940
cdm_OG0000101_OG0.39	FBgn0261532	cdm	OG0000101_OG0.39	NA	NA	NA	NA	NA	file_1_file_1_jg2957
cdm_OG0000101_OG0.4	FBgn0261532	cdm	OG0000101_OG0.4	NA	NA	NA	NA	NA	file_1_file_1_jg4138
cdm_OG0000101_OG0.40	FBgn0261532	cdm	OG0000101_OG0.40	NA	NA	NA	NA	NA	file_1_file_1_jg2974
cdm_OG0000101_OG0.41	FBgn0261532	cdm	OG0000101_OG0.41	NA	NA	NA	NA	NA	file_1_file_1_jg2950
cdm_OG0000101_OG0.42	FBgn0261532	cdm	OG0000101_OG0.42	NA	NA	NA	NA	NA	file_1_file_1_jg2938
cdm_OG0000101_OG0.43	FBgn0261532	cdm	OG0000101_OG0.43	NA	NA	NA	NA	NA	file_1_file_1_jg2955
cdm_OG0000101_OG0.44	FBgn0261532	cdm	OG0000101_OG0.44	NA	NA	NA	NA	NA	file_1_file_1_jg2943
cdm_OG0000101_OG0.45	FBgn0261532	cdm	OG0000101_OG0.45	NA	NA	NA	NA	NA	file_1_file_1_jg2946
cdm_OG0000101_OG0.46	FBgn0261532	cdm	OG0000101_OG0.46	NA	NA	NA	NA	NA	file_1_file_1_jg2956
cdm_OG0000101_OG0.47	FBgn0261532	cdm	OG0000101_OG0.47	NA	NA	NA	NA	NA	file_1_file_1_jg3013
cdm_OG0000101_OG0.48	FBgn0261532	cdm	OG0000101_OG0.48	NA	NA	NA	NA	NA	file_1_file_1_jg2939
cdm_OG0000101_OG0.49	FBgn0261532	cdm	OG0000101_OG0.49	NA	NA	NA	NA	NA	file_1_file_1_jg2949
cdm_OG0000101_OG0.5	FBgn0261532	cdm	OG0000101_OG0.5	NA	NA	NA	NA	NA	file_1_file_1_jg4145
cdm_OG0000101_OG0.50	FBgn0261532	cdm	OG0000101_OG0.50	NA	NA	NA	NA	NA	file_1_file_1_jg2942
cdm_OG0000101_OG0.51	FBgn0261532	cdm	OG0000101_OG0.51	NA	NA	NA	NA	NA	file_1_file_1_jg2935
cdm_OG0000101_OG0.6	FBgn0261532	cdm	OG0000101_OG0.6	NA	NA	NA	NA	NA	file_1_file_1_jg4123
cdm_OG0000101_OG0.7	FBgn0261532	cdm	OG0000101_OG0.7	NA	NA	NA	NA	NA	file_1_file_1_jg17064
cdm_OG0000101_OG0.8	FBgn0261532	cdm	OG0000101_OG0.8	NA	NA	NA	NA	NA	file_1_file_1_jg4130
cdm_OG0000101_OG0.9	FBgn0261532	cdm	OG0000101_OG0.9	NA	NA	NA	NA	NA	file_1_file_1_jg17069
cdm_OG0002482	FBgn0261532	cdm	OG0002482	file_1_file_1_jg3829	file_1_file_1_jg2024	file_1_file_1_jg5671	file_1_file_1_jg9599	file_1_file_1_jg4146	file_1_file_1_jg6470
Cds_OG0010549	FBgn0010350	Cds	OG0010549	file_1_file_1_jg12525	file_1_file_1_jg13025	file_1_file_1_jg3573	file_1_file_1_jg6714	file_1_file_1_jg13557	file_1_file_1_jg11574
Cec2_OG0012985_OG0	FBgn0000281	Cec2	OG0012985_OG0	file_1_file_1_jg5362	NA	file_1_file_2_15959_g	NA	NA	file_1_file_1_jg5878
Ced-12_OG0009727	FBgn0032409	Ced-12	OG0009727	file_1_file_1_jg10245	file_1_file_1_jg5407	file_1_file_1_jg10597	file_1_file_1_jg1931	file_1_file_1_jg2027	file_1_file_1_jg7158
ced-6_OG0006366	FBgn0029092	ced-6	OG0006366	file_1_file_1_jg9684	file_1_file_1_jg9697	file_1_file_1_jg12076	file_1_file_1_jg12875	file_1_file_1_jg10177	file_1_file_1_jg15079
Cen_OG0001892_OG0	FBgn0032876	Cen	OG0001892_OG0	file_1_file_1_jg337	file_1_file_1_jg6238	file_2_8157_g	file_1_file_1_jg2749	file_1_file_1_jg2831	file_1_file_1_jg8559
Cen_OG0001892_OG0.2	FBgn0032876	Cen	OG0001892_OG0.2	NA	NA	file_1_file_1_jg14749	NA	NA	NA
CenB1A_OG0004675	FBgn0039056	CenB1A	OG0004675	file_1_file_1_jg6334	file_1_file_1_jg2651	file_1_file_1_jg7874	file_1_file_1_jg11124	file_1_file_1_jg5645	file_1_file_1_jg6886
CenG1A_OG0003595_OG0	FBgn0028509	CenG1A	OG0003595_OG0	file_1_file_1_jg10037	file_1_file_1_jg5612	file_1_file_1_jg10769	file_1_file_1_jg2134	file_1_file_1_jg2227	file_1_file_1_jg7500
CenG1A_OG0003595_OG1	FBgn0028509	CenG1A	OG0003595_OG1	NA	NA	NA	file_1_file_1_jg2136	NA	NA
CenG1A_OG0009182	FBgn0028509	CenG1A	OG0009182	file_1_file_1_jg10044	file_1_file_1_jg5605	file_1_file_1_jg10776	file_1_file_1_jg2127	file_1_file_1_jg2220	file_1_file_1_jg7507
CenG1A_OG0015847	FBgn0028509	CenG1A	OG0015847	NA	file_1_file_1_jg12134	NA	file_1_file_1_jg5817	file_1_file_1_jg12657	NA
Cenp-C_OG0002322	FBgn0266916	Cenp-C	OG0002322	file_1_file_1_jg5057	file_1_file_1_jg801	file_1_file_1_jg6354	file_1_file_1_jg10853	file_1_file_1_jg5379	file_1_file_1_jg5354
Cep135_OG0009952	FBgn0036480	Cep135	OG0009952	file_1_file_1_jg13927	file_1_file_1_jg13835	file_1_file_1_jg4276	file_1_file_1_jg7531	file_1_file_1_jg14369	file_1_file_1_jg12904
Cep135_OG0009954	FBgn0036480	Cep135	OG0009954	file_1_file_1_jg13930	file_1_file_1_jg13838	file_1_file_1_jg4281	file_1_file_1_jg7534	file_1_file_1_jg14372	file_1_file_1_jg12902
cep290_OG0004127	FBgn0035168	Cep290	OG0004127	file_1_file_1_jg12214	file_1_file_1_jg12143	file_1_file_1_jg2538	file_1_file_1_jg5826	file_1_file_1_jg12666	file_1_file_1_jg14342
Cep89_OG0006812	FBgn0266708	Cep89	OG0006812	file_1_file_1_jg1660	file_1_file_1_jg10575	file_1_file_1_jg14527	file_1_file_1_jg13753	file_1_file_1_jg11066	file_1_file_1_jg4294
Cep97_OG0008778	FBgn0031575	Cep97	OG0008778	file_1_file_1_jg9141	file_1_file_1_jg4311	file_1_file_1_jg9986	file_1_file_1_jg837	file_1_file_1_jg933	file_1_file_1_jg9425
cer_OG0012078	FBgn0034443	cer	OG0012078	file_1_file_1_jg998	file_1_file_1_jg11112	file_1_file_1_jg13994	file_1_file_1_jg14311	file_1_file_1_jg11621	file_1_file_1_jg16719
Cerk_OG0004182	FBgn0037315	Cerk	OG0004182	file_1_file_1_jg3071	file_1_file_1_jg387	file_1_file_1_jg5567	file_1_file_1_jg8814	file_1_file_1_jg3376	file_1_file_1_jg4051
cert_OG0011161	FBgn0027569	cert	OG0011161	file_1_file_1_jg12828	file_1_file_1_jg13054	file_1_file_1_jg2968	file_1_file_1_jg6741	file_1_file_1_jg13586	file_1_file_1_jg11547
Cf2_OG0008971	FBgn0000286	Cf2	OG0008971	file_1_file_1_jg9236	file_1_file_1_jg4397	file_1_file_1_jg10085	file_1_file_1_jg922	file_1_file_1_jg1017	file_1_file_1_jg8766
Cfp1_OG0007571	FBgn0030121	Cfp1	OG0007571	file_1_file_1_jg7132	file_1_file_1_jg7600	file_1_file_1_jg2011	file_1_file_1_jg4109	file_1_file_1_jg7921	file_1_file_1_jg457
CG5789_OG0004615	FBgn0039207	Cftr	OG0004615	file_1_file_1_jg6114	file_1_file_1_jg2860	file_1_file_1_jg8710	file_1_file_1_jg11342	file_1_file_1_jg5863	file_1_file_1_jg6768
cg_OG0006533	FBgn0000289	cg	OG0006533	file_1_file_1_jg1853	file_1_file_1_jg10380	file_1_file_1_jg14730	file_1_file_1_jg13551	file_1_file_1_jg10866	file_1_file_1_jg16165
CG10000_OG0005395	FBgn0039596	CG10000	OG0005395	file_1_file_1_jg5590	file_1_file_1_jg3379	file_1_file_1_jg8177	file_1_file_1_jg11873	file_1_file_1_jg6385	file_1_file_1_jg6569
CG10005_OG0004963	FBgn0037972	CG10005	OG0004963	file_1_file_1_jg4599	file_1_file_1_jg1258	file_1_file_1_jg6841	file_1_file_1_jg10380	file_1_file_1_jg4911	file_1_file_1_jg2072
CG10011_OG0005399	FBgn0039590	CG10011	OG0005399	file_1_file_1_jg5599	file_1_file_1_jg3369	file_1_file_1_jg8188	file_1_file_1_jg11862	file_1_file_1_jg6374	file_1_file_1_jg6558
CG10011_OG0014041	FBgn0039590	CG10011	OG0014041	NA	NA	NA	NA	NA	file_1_file_1_jg6559
CG10013_OG0002410_OG0	FBgn0038012	CG10013	OG0002410_OG0	file_1_file_1_jg4554	file_1_file_1_jg1304	file_1_file_1_jg6887	file_1_file_1_jg10336	file_1_file_1_jg4865	file_1_file_1_jg2005
CG10013_OG0002410_OG0.2	FBgn0038012	CG10013	OG0002410_OG0.2	NA	NA	NA	NA	NA	file_1_file_1_jg14719
CG10019_OG0008786	FBgn0031568	CG10019	OG0008786	file_1_file_1_jg9129	file_1_file_1_jg4298	file_1_file_1_jg9968	file_1_file_1_jg826	file_1_file_1_jg922	file_1_file_1_jg9413
CG10019_OG0013377_OG0	FBgn0031568	CG10019	OG0013377_OG0	file_1_file_1_jg9128	NA	NA	file_1_file_1_jg825	file_1_file_1_jg921	file_1_file_1_jg9412
CG10026_OG0009081	FBgn0032785	CG10026	OG0009081	file_1_file_1_jg456	file_1_file_1_jg6109	file_1_file_1_jg13201	file_1_file_1_jg2622	file_1_file_1_jg2706	file_1_file_1_jg8332
CG10029_OG0004344	FBgn0037498	CG10029	OG0004344	file_1_file_1_jg3324	file_1_file_1_jg654	file_1_file_1_jg6207	file_1_file_1_jg9076	file_1_file_1_jg3645	file_1_file_1_jg3777
CG10031_OG0008792	FBgn0031563	CG10031	OG0008792	file_1_file_1_jg9120	file_1_file_1_jg4290	file_1_file_1_jg9956	file_1_file_1_jg817	file_1_file_1_jg913	file_1_file_1_jg9403
CG10035_OG0004420	FBgn0038028	CG10035	OG0004420	file_1_file_1_jg4539	file_1_file_1_jg1320	file_1_file_1_jg6903	file_1_file_1_jg10320	file_1_file_1_jg4849	file_1_file_1_jg2635
CG10038_OG0001436_OG0	FBgn0038013	CG10038	OG0001436_OG0	file_1_file_1_jg4553	file_1_file_1_jg1305	file_1_file_1_jg6888	file_1_file_1_jg10333	file_1_file_1_jg4864	file_1_file_1_jg14717
CG10038_OG0001436_OG0.2	FBgn0038013	CG10038	OG0001436_OG0.2	NA	NA	NA	NA	NA	file_1_file_1_jg2003
CG10041_OG0012259_OG0	FBgn0038014	CG10041	OG0012259_OG0	file_1_file_1_jg4552	file_1_file_1_jg1306	file_1_file_1_jg6889	file_1_file_1_jg10334	file_1_file_1_jg4863	file_1_file_1_jg14716
CG10041_OG0012259_OG0.2	FBgn0038014	CG10041	OG0012259_OG0.2	NA	NA	NA	NA	NA	file_1_file_1_jg2002
CG10051_OG0007036	FBgn0034437	CG10051	OG0007036	file_1_file_1_jg991	file_1_file_1_jg11105	file_1_file_1_jg14000	file_1_file_1_jg14303	file_1_file_1_jg11614	file_1_file_1_jg16709
CG10053_OG0004336	FBgn0037490	CG10053	OG0004336	file_1_file_1_jg3311	file_1_file_1_jg642	file_1_file_1_jg6220	file_1_file_1_jg9064	file_1_file_1_jg3633	file_1_file_1_jg3791
CG10055_OG0004329	FBgn0037482	CG10055	OG0004329	file_1_file_1_jg3302	file_1_file_1_jg633	file_1_file_1_jg6229	file_1_file_1_jg9055	file_1_file_1_jg3624	file_1_file_1_jg3800
CG10062_OG0007038	FBgn0034439	CG10062	OG0007038	file_1_file_1_jg993	file_1_file_1_jg11107	file_1_file_1_jg13998	file_1_file_1_jg14305	file_1_file_1_jg11616	file_1_file_1_jg16711
CG10063_OG0010284	FBgn0035727	CG10063	OG0010284	file_1_file_1_jg12663	file_1_file_1_jg12891	file_1_file_1_jg3440	file_1_file_1_jg6577	file_1_file_1_jg13424	file_1_file_1_jg10880
CG10064_OG0010282	FBgn0035724	CG10064	OG0010282	file_1_file_1_jg12666	file_1_file_1_jg12888	file_1_file_1_jg3437	file_1_file_1_jg6574	file_1_file_1_jg13421	file_1_file_1_jg10882
CG10068_OG0004321	FBgn0037473	CG10068	OG0004321	file_1_file_1_jg3292	file_1_file_1_jg623	file_1_file_1_jg6239	file_1_file_1_jg9044	file_1_file_1_jg3612	file_1_file_1_jg3811
CG10073_OG0000065_OG0	FBgn0034440	CG10073	OG0000065_OG0	NA	NA	NA	NA	NA	file_1_file_1_jg16715
CG10073_OG0000065_OG0.2	FBgn0034440	CG10073	OG0000065_OG0.2	NA	NA	NA	NA	NA	file_1_file_1_jg16716
CG10073_OG0000065_OG1	FBgn0034440	CG10073	OG0000065_OG1	file_1_file_1_jg995	file_1_file_1_jg11109	NA	file_1_file_1_jg14309	file_1_file_1_jg11618	file_1_file_1_jg16714
CG10073_OG0000065_OG2	FBgn0034440	CG10073	OG0000065_OG2	file_1_file_1_jg994	file_1_file_1_jg11108	file_1_file_1_jg13997	file_1_file_1_jg14306	file_1_file_1_jg11617	file_1_file_1_jg16713
CG10073_OG0000065_OG3	FBgn0034440	CG10073	OG0000065_OG3	NA	NA	NA	NA	NA	file_1_file_1_jg16712
CG10075_OG0010279	FBgn0035722	CG10075	OG0010279	file_1_file_1_jg12669	file_1_file_1_jg12885	file_1_file_1_jg3434	file_1_file_1_jg6571	file_1_file_1_jg13418	file_1_file_1_jg10886
CG10077_OG0010277	FBgn0035720	CG10077	OG0010277	file_1_file_1_jg12671	file_1_file_1_jg12883	file_1_file_1_jg3432	file_1_file_1_jg6569	file_1_file_1_jg13416	file_1_file_1_jg10888
CG10081_OG0017566	FBgn0034441	CG10081	OG0017566	NA	NA	NA	file_1_file_1_jg14307	NA	NA
CG10082_OG0005964	FBgn0034644	CG10082	OG0005964	file_1_file_1_jg1280	file_1_file_1_jg11389	file_1_file_1_jg13720	file_1_file_1_jg14598	file_1_file_1_jg11905	file_1_file_1_jg14963
CG10082_OG0013970_OG0	FBgn0034644	CG10082	OG0013970_OG0	file_1_file_1_jg7440	NA	NA	file_1_file_1_jg5164	NA	NA
CG10082_OG0015519	FBgn0034644	CG10082	OG0015519	file_1_file_1_jg1279	NA	NA	file_1_file_1_jg14597	file_1_file_1_jg11903	NA
CG10082_OG0017650	FBgn0034644	CG10082	OG0017650	NA	NA	NA	NA	NA	file_1_file_1_jg14965
CG10086_OG0001355	FBgn0037517	CG10086	OG0001355	file_1_file_1_jg3365	file_1_file_1_jg692	file_1_file_1_jg6166	file_1_file_1_jg9116	file_1_file_1_jg3684	file_1_file_1_jg3736
CG10089_OG0010567	FBgn0036369	CG10089	OG0010567	file_1_file_1_jg13792	file_1_file_1_jg13698	file_1_file_1_jg4138	file_1_file_1_jg7393	file_1_file_1_jg14236	file_1_file_1_jg11595
CG10098_OG0004320	FBgn0037472	CG10098	OG0004320	file_1_file_1_jg3291	file_1_file_1_jg622	file_1_file_1_jg6240	file_1_file_1_jg9043	file_1_file_1_jg3611	file_1_file_1_jg3812
CG10104_OG0006132	FBgn0033933	CG10104	OG0006132	file_1_file_1_jg1816	file_1_file_1_jg10417	file_1_file_1_jg14694	file_1_file_1_jg13583	file_1_file_1_jg10900	file_1_file_1_jg16130
CG10116_OG0010569	FBgn0036367	CG10116	OG0010569	file_1_file_1_jg13790	file_1_file_1_jg13696	file_1_file_1_jg4136	file_1_file_1_jg7391	file_1_file_1_jg14234	file_1_file_1_jg11597
CG10126_OG0005023	FBgn0038088	CG10126	OG0005023	file_1_file_1_jg4465	file_1_file_1_jg1396	file_1_file_1_jg6976	file_1_file_1_jg10244	file_1_file_1_jg4779	file_1_file_1_jg14038
CG10132_OG0009091	FBgn0032798	CG10132	OG0009091	file_1_file_1_jg444	file_1_file_1_jg6121	file_1_file_1_jg13213	file_1_file_1_jg2635	file_1_file_1_jg2718	file_1_file_1_jg8344
CG10137_OG0009093	FBgn0032800	CG10137	OG0009093	file_1_file_1_jg441	file_1_file_1_jg6123	file_1_file_1_jg13215	file_1_file_1_jg2637	file_1_file_1_jg2720	file_1_file_1_jg8346
CG10139_OG0006151	FBgn0033951	CG10139	OG0006151	file_1_file_1_jg1785	file_1_file_1_jg10447	file_1_file_1_jg14662	file_1_file_1_jg13621	file_1_file_1_jg10935	file_1_file_1_jg16100
CG10140_OG0010573	FBgn0036363	CG10140	OG0010573	file_1_file_1_jg13786	file_1_file_1_jg13692	file_1_file_1_jg4132	file_1_file_1_jg7387	file_1_file_1_jg14230	file_1_file_1_jg11601
CG10147_OG0010256	FBgn0035702	CG10147	OG0010256	file_1_file_1_jg13259	file_1_file_1_jg12848	file_1_file_1_jg3399	file_1_file_1_jg6535	file_1_file_1_jg13384	file_1_file_1_jg10917
CG10151_OG0006160	FBgn0033960	CG10151	OG0006160	file_1_file_1_jg1769	file_1_file_1_jg10461	file_1_file_1_jg14648	file_1_file_1_jg13635	file_1_file_1_jg10951	file_1_file_1_jg16084
CG10154_OG0010575	FBgn0036361	CG10154	OG0010575	file_1_file_1_jg13784	file_1_file_1_jg13690	file_1_file_1_jg4130	file_1_file_1_jg7385	file_1_file_1_jg14228	file_1_file_1_jg11603
CG10163_OG0010252	FBgn0035697	CG10163	OG0010252	file_1_file_1_jg13245	file_1_file_1_jg12838	file_1_file_1_jg3385	file_1_file_1_jg6526	file_1_file_1_jg13372	file_1_file_1_jg10932
CG10164_OG0001489	FBgn0039088	CG10164	OG0001489	file_1_file_1_jg6282	file_1_file_1_jg2698	file_1_file_1_jg7927	file_1_file_1_jg11173	file_1_file_1_jg5696	file_1_file_1_jg9909
CG10165_OG0011781	FBgn0032801	CG10165	OG0011781	file_1_file_1_jg442	file_1_file_1_jg6124	file_1_file_1_jg13216	file_1_file_1_jg2638	file_1_file_1_jg2721	file_1_file_1_jg8347
CG10171_OG0010163	FBgn0036353	CG10171	OG0010163	file_1_file_1_jg13774	file_1_file_1_jg13679	file_1_file_1_jg4118	file_1_file_1_jg7375	file_1_file_1_jg14218	file_1_file_1_jg12461
CG10175_OG0005507	FBgn0039084	CG10175	OG0005507	file_1_file_1_jg6285	file_1_file_1_jg2694	file_1_file_1_jg7923	file_1_file_1_jg11168	file_1_file_1_jg5691	file_1_file_1_jg9914
CG10177_OG0001079_OG0	FBgn0039083	CG10177	OG0001079_OG0	file_1_file_1_jg6289	file_1_file_1_jg2693	file_1_file_1_jg7921	file_1_file_1_jg11167	file_1_file_1_jg5690	file_1_file_1_jg3524
CG10177_OG0001079_OG0.2	FBgn0039083	CG10177	OG0001079_OG0.2	NA	NA	NA	NA	NA	file_1_file_1_jg9915
CG10183_OG0015381	FBgn0039093	CG10183	OG0015381	NA	NA	NA	file_1_file_1_jg11178	NA	NA
CG10184_OG0005509	FBgn0039094	CG10184	OG0005509	file_1_file_1_jg6277	file_1_file_1_jg2703	file_1_file_1_jg7934	file_1_file_1_jg11179	file_1_file_1_jg5701	file_1_file_1_jg9905
CG10185_OG0005203	FBgn0038397	CG10185	OG0005203	file_1_file_1_jg4272	file_1_file_1_jg1791	file_1_file_1_jg7167	file_1_file_1_jg9842	file_1_file_1_jg4386	file_1_file_1_jg1643
CG10189_OG0009087	FBgn0032793	CG10189	OG0009087	file_1_file_1_jg449	file_1_file_1_jg6116	file_1_file_1_jg13208	file_1_file_1_jg2630	file_1_file_1_jg2713	file_1_file_1_jg8339
CG10194_OG0009085	FBgn0032790	CG10194	OG0009085	file_1_file_1_jg451	file_1_file_1_jg6114	file_1_file_1_jg13206	file_1_file_1_jg2628	file_1_file_1_jg2711	file_1_file_1_jg8337
CG10195_OG0003572	FBgn0032787	CG10195	OG0003572	file_1_file_1_jg454	file_1_file_1_jg6111	file_1_file_1_jg13203	file_1_file_1_jg2625	file_1_file_1_jg2708	file_1_file_1_jg8334
CG10205_OG0006168	FBgn0033970	CG10205	OG0006168	file_1_file_1_jg1758	file_1_file_1_jg10472	file_1_file_1_jg14638	file_1_file_1_jg13647	file_1_file_1_jg10963	file_1_file_1_jg16074
CG10208_OG0005527	FBgn0039118	CG10208	OG0005527	file_1_file_1_jg6243	file_1_file_1_jg2735	file_1_file_1_jg7968	file_1_file_1_jg11211	file_1_file_1_jg5735	file_1_file_1_jg9863
CG10209_OG0006169	FBgn0033971	CG10209	OG0006169	file_1_file_1_jg1756	file_1_file_1_jg10474	file_1_file_1_jg14636	file_1_file_1_jg13649	file_1_file_1_jg10965	file_1_file_1_jg16072
CG10211_OG0009505	FBgn0032685	CG10211	OG0009505	file_1_file_1_jg585	file_1_file_1_jg5978	file_1_file_1_jg13066	file_1_file_1_jg2494	file_1_file_1_jg2582	file_1_file_1_jg8159
CG10214_OG0000865_OG0	FBgn0039115	CG10214	OG0000865_OG0	file_1_file_1_jg6246	file_1_file_1_jg2732	file_2_14987_g	file_1_file_1_jg11208	file_1_file_1_jg5732	file_2_12442_g
CG10214_OG0000865_OG0.2	FBgn0039115	CG10214	OG0000865_OG0.2	NA	NA	file_1_file_1_jg7965	NA	NA	file_1_file_1_jg9869
CG10222_OG0010165	FBgn0036356	CG10222	OG0010165	file_1_file_1_jg13777	file_1_file_1_jg13682	file_1_file_1_jg4122	file_1_file_1_jg7378	file_1_file_1_jg14221	file_1_file_1_jg12457
CG10226_OG0010249	FBgn0035695	CG10226	OG0010249	file_1_file_1_jg13242	file_1_file_1_jg12835	file_1_file_1_jg3382	file_1_file_1_jg6523	file_1_file_1_jg13369	file_1_file_1_jg10935
CG10237_OG0003462	FBgn0032783	CG10237	OG0003462	file_1_file_1_jg460	file_1_file_1_jg6105	file_1_file_1_jg13196	file_1_file_1_jg2618	file_1_file_1_jg2702	file_1_file_1_jg9159
CG1024_OG0004294	FBgn0027514	CG1024	OG0004294	file_1_file_1_jg3223	file_1_file_1_jg553	file_1_file_1_jg7657	file_1_file_1_jg8976	file_1_file_1_jg3540	file_1_file_1_jg3886
CG10252_OG0011517	FBgn0039104	CG10252	OG0011517	file_1_file_1_jg6268	file_1_file_1_jg2712	file_1_file_1_jg7945	file_1_file_1_jg11189	file_1_file_1_jg5711	file_1_file_1_jg9895
CG10254_OG0002565	FBgn0027512	CG10254	OG0002565	file_1_file_1_jg6269	file_1_file_1_jg2711	file_1_file_1_jg7944	file_1_file_1_jg11188	file_1_file_1_jg5710	file_1_file_1_jg9896
CG10257_OG0006606	FBgn0033985	CG10257	OG0006606	file_1_file_1_jg1736	file_1_file_1_jg10495	file_1_file_1_jg14616	file_1_file_1_jg13674	file_1_file_1_jg10985	file_1_file_1_jg16307
CG10264_OG0005208	FBgn0038394	CG10264	OG0005208	file_1_file_1_jg4267	file_1_file_1_jg1786	file_1_file_1_jg7172	file_1_file_1_jg9847	file_1_file_1_jg4391	file_1_file_1_jg1648
CG10265_OG0006935	FBgn0033990	CG10265	OG0006935	file_1_file_1_jg1729	file_1_file_1_jg10502	file_1_file_1_jg14609	file_1_file_1_jg13682	file_1_file_1_jg10992	file_1_file_1_jg16519
CG10274_OG0003940	FBgn0035690	CG10274	OG0003940	file_1_file_1_jg13231	file_1_file_1_jg12824	file_1_file_1_jg3372	file_1_file_1_jg6512	file_1_file_1_jg13358	file_1_file_1_jg10945
CG10280_OG0004257	FBgn0037395	CG10280	OG0004257	file_1_file_1_jg3172	file_1_file_1_jg496	file_1_file_1_jg7608	file_1_file_1_jg8923	file_1_file_1_jg3486	file_1_file_1_jg3942
CG10283_OG0001907_OG0	FBgn0032681	CG10283	OG0001907_OG0	file_1_file_1_jg589	file_1_file_1_jg5974	file_1_file_1_jg13062	file_1_file_1_jg2490	file_1_file_1_jg2578	file_1_file_1_jg8163
CG10283_OG0001907_OG0.2	FBgn0032681	CG10283	OG0001907_OG0.2	NA	NA	NA	NA	file_1_file_1_jg15613	NA
CG10286_OG0004292	FBgn0037439	CG10286	OG0004292	file_1_file_1_jg3220	file_1_file_1_jg549	file_1_file_1_jg7653	file_1_file_1_jg8973	file_1_file_1_jg3536	file_1_file_1_jg3889
CG10286_OG0018687	FBgn0037439	CG10286	OG0018687	NA	NA	NA	NA	NA	file_1_file_1_jg16228
CG10298_OG0004288	FBgn0037432	CG10298	OG0004288	file_1_file_1_jg3212	file_1_file_1_jg541	file_1_file_1_jg7646	file_1_file_1_jg8965	file_1_file_1_jg3528	file_1_file_1_jg3899
CG10300_OG0005516	FBgn0039107	CG10300	OG0005516	file_1_file_1_jg6259	file_1_file_1_jg2719	file_1_file_1_jg7952	file_1_file_1_jg11196	file_1_file_1_jg5718	file_1_file_1_jg9888
CG10301_OG0005515	FBgn0039106	CG10301	OG0005515	file_1_file_1_jg6260	file_1_file_1_jg2718	file_1_file_1_jg7951	file_1_file_1_jg11195	file_1_file_1_jg5717	file_1_file_1_jg9889
CG10307_OG0005957	FBgn0034655	CG10307	OG0005957	file_1_file_1_jg1293	file_1_file_1_jg11407	file_1_file_1_jg13707	file_1_file_1_jg14614	file_1_file_1_jg11922	file_1_file_1_jg14946
CG10311_OG0004972	FBgn0038420	CG10311	OG0004972	file_1_file_1_jg4309	file_1_file_1_jg1826	file_1_file_1_jg7129	file_1_file_1_jg9806	file_1_file_1_jg4350	file_1_file_1_jg2101
CG10317_OG0004974	FBgn0038423	CG10317	OG0004974	file_1_file_1_jg4311	file_1_file_1_jg1828	file_1_file_1_jg7127	file_1_file_1_jg9803	file_1_file_1_jg4347	file_1_file_1_jg2104
CG10321_OG0005965	FBgn0034643	CG10321	OG0005965	file_1_file_1_jg1278	file_1_file_1_jg11388	file_1_file_1_jg13721	file_1_file_1_jg14596	file_1_file_1_jg11902	file_1_file_1_jg14966
CG10324_OG0004994	FBgn0038454	CG10324	OG0004994	file_1_file_1_jg3982	file_1_file_1_jg1868	file_1_file_1_jg6812	file_1_file_1_jg9762	file_1_file_1_jg4304	file_1_file_1_jg2160
CG10332_OG0005992	FBgn0260455	CG10332	OG0005992	file_1_file_1_jg2594	file_1_file_1_jg11707	file_1_file_1_jg15110	file_1_file_1_jg14919	file_1_file_1_jg12227	file_1_file_1_jg15594
CG10333_OG0009507	FBgn0032690	CG10333	OG0009507	file_1_file_1_jg579	file_1_file_1_jg5984	file_1_file_1_jg13073	file_1_file_1_jg2500	file_1_file_1_jg2589	file_1_file_1_jg8153
CG10336_OG0009516	FBgn0032698	CG10336	OG0009516	file_1_file_1_jg564	file_1_file_1_jg5997	file_1_file_1_jg13087	file_1_file_1_jg2513	file_1_file_1_jg2600	file_1_file_1_jg8141
CG10337_OG0009096	FBgn0032805	CG10337	OG0009096	file_1_file_1_jg436	file_1_file_1_jg6129	file_1_file_1_jg13221	file_1_file_1_jg2643	file_1_file_1_jg2726	file_1_file_1_jg8352
CG10338_OG0009517	FBgn0032700	CG10338	OG0009517	file_1_file_1_jg562	file_1_file_1_jg5999	file_1_file_1_jg13089	file_1_file_1_jg2515	file_1_file_1_jg2602	file_1_file_1_jg8139
CG10339_OG0006873	FBgn0034972	CG10339	OG0006873	file_1_file_1_jg2708	file_1_file_1_jg11823	file_1_file_1_jg15228	file_1_file_1_jg15039	file_1_file_1_jg12346	file_1_file_1_jg16412
CG10340_OG0001059_OG0	FBgn0022344	CG10340	OG0001059_OG0	file_1_file_1_jg3991	file_1_file_1_jg1861	file_1_file_1_jg6820	file_1_file_1_jg9770	file_1_file_1_jg4312	file_1_file_1_jg2150
CG10340_OG0001059_OG0.2	FBgn0022344	CG10340	OG0001059_OG0.2	NA	NA	NA	NA	NA	file_1_file_1_jg14146
CG10340_OG0001059_OG1	FBgn0022344	CG10340	OG0001059_OG1	NA	NA	NA	NA	NA	file_1_file_1_jg14145
CG10341_OG0009518	FBgn0032701	CG10341	OG0009518	file_1_file_1_jg561	file_1_file_1_jg6000	file_1_file_1_jg13090	file_1_file_1_jg2516	file_1_file_1_jg2603	file_1_file_1_jg8138
CG10343_OG0009520	FBgn0032703	CG10343	OG0009520	file_1_file_1_jg559	file_1_file_1_jg6002	file_1_file_1_jg13092	file_1_file_1_jg2518	file_1_file_1_jg2606	file_1_file_1_jg8136
CG10344_OG0007020	FBgn0034729	CG10344	OG0007020	file_1_file_1_jg1390	file_1_file_1_jg11505	file_1_file_1_jg13608	file_1_file_1_jg14712	file_1_file_1_jg12018	file_1_file_1_jg16670
CG10345_OG0002430_OG0	FBgn0027562	CG10345	OG0002430_OG0	file_1_file_1_jg3994	file_1_file_1_jg1858	file_1_file_1_jg6823	file_1_file_1_jg9773	file_1_file_1_jg4315	file_1_file_1_jg2147
CG10345_OG0002430_OG0.2	FBgn0027562	CG10345	OG0002430_OG0.2	NA	NA	NA	NA	NA	file_1_file_1_jg14142
CG10347_OG0000607_OG0	FBgn0030342	CG10347	OG0000607_OG0	file_1_file_1_jg6854	file_1_file_1_jg7874	file_1_file_1_jg1659	file_1_file_1_jg4388	file_1_file_1_jg8202	file_1_file_1_jg13850
CG10347_OG0000607_OG0.2	FBgn0030342	CG10347	OG0000607_OG0.2	NA	NA	NA	NA	NA	file_1_file_1_jg13853
CG10348_OG0003704	FBgn0032707	CG10348	OG0003704	file_1_file_1_jg554	file_1_file_1_jg6007	file_1_file_1_jg13097	file_1_file_1_jg2523	file_1_file_1_jg2611	file_1_file_1_jg8130
CG10348_OG0017400	FBgn0032707	CG10348	OG0017400	NA	file_1_file_1_jg6008	NA	NA	NA	NA
CG10352_OG0008207	FBgn0030348	CG10352	OG0008207	file_1_file_1_jg6848	file_1_file_1_jg7880	file_1_file_1_jg1653	file_1_file_1_jg4394	file_1_file_1_jg8208	file_1_file_1_jg1252
CG10353_OG0008206	FBgn0030349	CG10353	OG0008206	file_1_file_1_jg6847	file_1_file_1_jg7881	file_1_file_1_jg1652	file_1_file_1_jg4395	file_1_file_1_jg8209	file_1_file_1_jg1253
CG10357_OG0010470	FBgn0035453	CG10357	OG0010470	file_1_file_1_jg12912	file_1_file_1_jg12503	file_1_file_1_jg3049	file_1_file_1_jg6185	file_1_file_1_jg13025	file_1_file_1_jg11782
CG10359_OG0010469	FBgn0035452	CG10359	OG0010469	file_1_file_1_jg12911	file_1_file_1_jg12502	file_1_file_1_jg3048	file_1_file_1_jg6184	file_1_file_1_jg13024	file_1_file_1_jg11781
CG10361_OG0010014	FBgn0036208	CG10361	OG0010014	file_1_file_1_jg13572	file_1_file_1_jg13492	file_1_file_1_jg3914	file_1_file_1_jg7184	file_1_file_1_jg14031	file_1_file_1_jg12780
CG10362_OG0008202	FBgn0030358	CG10362	OG0008202	file_1_file_1_jg6839	file_1_file_1_jg7890	file_1_file_1_jg1643	file_1_file_1_jg4404	file_1_file_1_jg8217	file_1_file_1_jg1261
CG10365_OG0005518	FBgn0039109	CG10365	OG0005518	file_1_file_1_jg6256	file_1_file_1_jg2722	file_1_file_1_jg7955	file_1_file_1_jg11198	file_1_file_1_jg5721	file_1_file_1_jg9885
CG10365_OG0018812	FBgn0039109	CG10365	OG0018812	NA	NA	NA	NA	NA	file_1_file_1_jg9886
CG10366_OG0009102	FBgn0032814	CG10366	OG0009102	file_1_file_1_jg426	file_1_file_1_jg6139	file_1_file_1_jg13231	file_1_file_1_jg2654	file_1_file_1_jg2737	file_1_file_1_jg8361
CG10375_OG0005526	FBgn0039116	CG10375	OG0005526	file_1_file_1_jg6245	file_1_file_1_jg2733	file_1_file_1_jg7966	file_1_file_1_jg11209	file_1_file_1_jg5733	file_1_file_1_jg9868
CG10376_OG0009519	FBgn0032702	CG10376	OG0009519	file_1_file_1_jg560	file_1_file_1_jg6001	file_1_file_1_jg13091	file_1_file_1_jg2517	file_1_file_1_jg2605	file_1_file_1_jg8137
CG10383_OG0001909	FBgn0032699	CG10383	OG0001909	file_1_file_1_jg563	file_1_file_1_jg5998	file_1_file_1_jg13088	file_1_file_1_jg2514	file_1_file_1_jg2601	file_1_file_1_jg8140
CG10383_OG0014172	FBgn0032699	CG10383	OG0014172	NA	NA	file_1_file_1_jg15270	NA	NA	NA
CG10384_OG0007018	FBgn0034731	CG10384	OG0007018	file_1_file_1_jg724	file_1_file_1_jg11507	file_1_file_1_jg14277	file_1_file_1_jg14714	file_1_file_1_jg12020	file_1_file_1_jg16667
CG10384_OG0016735	FBgn0034731	CG10384	OG0016735	file_1_file_1_jg725	NA	NA	NA	NA	NA
CG10405_OG0004983	FBgn0038431	CG10405	OG0004983	file_1_file_1_jg4322	file_1_file_1_jg1841	file_1_file_1_jg7116	file_1_file_1_jg9791	file_1_file_1_jg4334	file_1_file_1_jg2116
CG10407_OG0005207	FBgn0038395	CG10407	OG0005207	file_1_file_1_jg4268	file_1_file_1_jg1787	file_1_file_1_jg7171	file_1_file_1_jg9846	file_1_file_1_jg4390	file_1_file_1_jg1647
CG10413_OG0003703_OG0	FBgn0032689	CG10413	OG0003703_OG0	file_1_file_1_jg581	file_1_file_1_jg5982	file_1_file_1_jg13071	file_1_file_1_jg2498	file_1_file_1_jg2587	file_1_file_1_jg8155
CG10413_OG0003703_OG0.2	FBgn0032689	CG10413	OG0003703_OG0.2	NA	NA	NA	NA	file_1_file_1_jg169	NA
CG10417_OG0013094	FBgn0033021	CG10417	OG0013094	file_1_file_1_jg11332	file_1_file_1_jg9151	file_1_file_1_jg12405	file_1_file_1_jg12340	file_1_file_1_jg9633	file_1_file_1_jg3570
CG10418_OG0010832	FBgn0036277	CG10418	OG0010832	file_1_file_1_jg13656	file_1_file_1_jg13575	file_1_file_1_jg4006	file_1_file_1_jg7270	file_1_file_1_jg14111	file_1_file_1_jg11036
CG10425_OG0002500	FBgn0039304	CG10425	OG0002500	file_1_file_1_jg5983	file_1_file_1_jg2992	file_1_file_1_jg8585	file_1_file_1_jg11479	file_1_file_1_jg5993	file_1_file_1_jg10315
CG10428_OG0001263_OG0	FBgn0032724	CG10428	OG0001263_OG0	file_1_file_1_jg537	file_1_file_1_jg6029	file_1_file_1_jg13118	file_1_file_1_jg2543	file_1_file_1_jg2627	file_1_file_1_jg8111
CG10428_OG0001263_OG1	FBgn0032724	CG10428	OG0001263_OG1	file_1_file_1_jg10527	NA	NA	NA	NA	NA
CG10431_OG0001914	FBgn0032730	CG10431	OG0001914	file_1_file_1_jg530	file_1_file_1_jg6037	file_1_file_1_jg13125	file_1_file_1_jg2550	file_1_file_1_jg2634	file_1_file_1_jg8103
CG10433_OG0006904	FBgn0034638	CG10433	OG0006904	file_1_file_1_jg1271	file_1_file_1_jg11381	file_1_file_1_jg13728	file_1_file_1_jg14589	file_1_file_1_jg11895	file_1_file_1_jg16461
CG10435_OG0002296_OG0	FBgn0037539	CG10435	OG0002296_OG0	file_1_file_1_jg3394	file_1_file_1_jg724	file_1_file_1_jg6138	file_1_file_1_jg9149	file_1_file_1_jg3716	file_1_file_1_jg2772
CG10435_OG0002296_OG0.2	FBgn0037539	CG10435	OG0002296_OG0.2	NA	NA	NA	NA	NA	file_1_file_1_jg3696
CG10444_OG0007082	FBgn0034494	CG10444	OG0007082	file_1_file_1_jg1077	file_1_file_1_jg11187	file_1_file_1_jg13918	file_1_file_1_jg14389	file_1_file_1_jg11701	file_1_file_1_jg4213
CG10445_OG0001356	FBgn0037531	CG10445	OG0001356	file_1_file_1_jg3384	file_1_file_1_jg711	file_1_file_1_jg6148	file_1_file_1_jg9136	file_1_file_1_jg3704	file_1_file_1_jg3711
CG10445_OG0014457_OG0	FBgn0037531	CG10445	OG0014457_OG0	NA	NA	NA	NA	NA	file_1_file_1_jg14483
CG10445_OG0014457_OG0.2	FBgn0037531	CG10445	OG0014457_OG0.2	NA	NA	NA	NA	NA	file_1_file_1_jg3712
CG10459_OG0001605_OG0	FBgn0033440	CG10459	OG0001605_OG0	file_1_file_1_jg9654	file_1_file_1_jg9727	file_1_file_1_jg12106	file_1_file_1_jg12908	file_1_file_1_jg10207	file_1_file_1_jg15047
CG10459_OG0001605_OG0.2	FBgn0033440	CG10459	OG0001605_OG0.2	file_1_file_1_jg890	NA	NA	NA	NA	NA
CG10462_OG0009105	FBgn0032815	CG10462	OG0009105	file_1_file_1_jg421	file_1_file_1_jg6143	file_1_file_1_jg13236	file_1_file_1_jg2658	file_1_file_1_jg2741	file_1_file_1_jg8367
CG10463_OG0009108	FBgn0032819	CG10463	OG0009108	file_1_file_1_jg417	file_1_file_1_jg6147	file_1_file_1_jg13241	file_1_file_1_jg2663	file_1_file_1_jg2746	file_1_file_1_jg8371
CG10465_OG0014305_OG0	FBgn0033017	CG10465	OG0014305_OG0	file_1_file_1_jg11336	file_1_file_1_jg9149	NA	NA	file_1_file_1_jg9630	file_1_file_1_jg2214
CG10466_OG0012145	FBgn0032822	CG10466	OG0012145	file_1_file_1_jg413	file_1_file_1_jg6152	file_1_file_1_jg13245	file_1_file_1_jg2667	file_1_file_1_jg2750	file_1_file_1_jg8375
CG10467_OG0010233	FBgn0035679	CG10467	OG0010233	file_1_file_1_jg13207	file_1_file_1_jg12794	file_1_file_1_jg3341	file_1_file_1_jg6486	file_1_file_1_jg13329	file_1_file_1_jg10976
CG10469_OG0010232	FBgn0035678	CG10469	OG0010232	file_1_file_1_jg13206	file_1_file_1_jg12793	file_1_file_1_jg3340	file_1_file_1_jg6485	file_1_file_1_jg13328	file_1_file_1_jg10977
CG10470_OG0009541	FBgn0032746	CG10470	OG0009541	file_1_file_1_jg510	file_1_file_1_jg6058	file_1_file_1_jg13147	file_1_file_1_jg2570	file_1_file_1_jg2654	file_1_file_1_jg8082
CG10472_OG0000811_OG0	FBgn0035670	CG10472	OG0000811_OG0	file_1_file_1_jg13199	file_1_file_1_jg12786	file_1_file_1_jg3333	file_1_file_1_jg6478	file_1_file_1_jg13321	file_1_file_1_jg10984
CG10472_OG0000811_OG0.2	FBgn0035670	CG10472	OG0000811_OG0.2	NA	NA	NA	NA	NA	file_1_file_1_jg10985
CG10479_OG0010225	FBgn0035656	CG10479	OG0010225	file_1_file_1_jg13186	file_1_file_1_jg12774	file_1_file_1_jg3318	file_1_file_1_jg6463	file_1_file_1_jg13302	file_1_file_1_jg11001
CG10481_OG0009114	FBgn0032827	CG10481	OG0009114	file_1_file_1_jg408	file_1_file_1_jg6157	file_1_file_1_jg13250	file_1_file_1_jg2673	file_1_file_1_jg2756	file_1_file_1_jg8380
CG10483_OG0010221	FBgn0035649	CG10483	OG0010221	file_1_file_1_jg13180	file_1_file_1_jg12767	file_1_file_1_jg3312	file_1_file_1_jg6457	file_1_file_1_jg13295	file_1_file_1_jg12361
CG10486_OG0010219	FBgn0035647	CG10486	OG0010219	file_1_file_1_jg13178	file_1_file_1_jg12765	file_1_file_1_jg3310	file_1_file_1_jg6455	file_1_file_1_jg13293	file_1_file_1_jg12363
CG10492_OG0009544	FBgn0032748	CG10492	OG0009544	file_1_file_1_jg507	file_1_file_1_jg6061	file_1_file_1_jg13150	file_1_file_1_jg2573	file_1_file_1_jg2657	file_1_file_1_jg8079
CG10494_OG0002693_OG0	FBgn0034634	CG10494	OG0002693_OG0	NA	NA	NA	NA	NA	file_1_file_1_jg17075
CG10494_OG0002693_OG0.2	FBgn0034634	CG10494	OG0002693_OG0.2	NA	NA	NA	NA	NA	file_1_file_1_jg25
CG10494_OG0002693_OG0.3	FBgn0034634	CG10494	OG0002693_OG0.3	NA	NA	NA	NA	NA	file_1_file_1_jg14507
CG10494_OG0002693_OG0.4	FBgn0034634	CG10494	OG0002693_OG0.4	NA	NA	NA	NA	NA	file_1_file_1_jg17058
CG10494_OG0006908	FBgn0034634	CG10494	OG0006908	file_1_file_1_jg1260	file_1_file_1_jg11367	file_1_file_1_jg13742	file_1_file_1_jg14575	file_1_file_1_jg11882	file_1_file_1_jg16470
CG10495_OG0009546	FBgn0032750	CG10495	OG0009546	file_1_file_1_jg505	file_1_file_1_jg6063	file_1_file_1_jg13152	file_1_file_1_jg2575	file_1_file_1_jg2659	file_1_file_1_jg8077
CG10505_OG0006927	FBgn0034612	CG10505	OG0006927	file_1_file_1_jg1234	file_1_file_1_jg11342	file_1_file_1_jg13767	file_1_file_1_jg14545	file_1_file_1_jg11853	file_1_file_1_jg16501
CG10508_OG0010314	FBgn0037060	CG10508	OG0010314	file_1_file_1_jg14689	file_1_file_1_jg14621	file_1_file_1_jg4872	file_1_file_1_jg8316	file_1_file_1_jg15161	file_1_file_1_jg10835
CG10510_OG0003948	FBgn0037059	CG10510	OG0003948	file_1_file_1_jg14688	file_1_file_1_jg14620	file_1_file_1_jg4873	file_1_file_1_jg8315	file_1_file_1_jg15160	file_1_file_1_jg10834
CG10512_OG0002008_OG0	FBgn0037057	CG10512	OG0002008_OG0	NA	NA	file_1_file_1_jg4875	NA	file_1_file_1_jg15159	NA
CG10512_OG0002008_OG1	FBgn0037057	CG10512	OG0002008_OG1	file_1_file_1_jg14687	file_1_file_1_jg14619	file_1_file_1_jg4876	file_1_file_1_jg8314	NA	file_1_file_1_jg10833
CG10513_OG0005163	FBgn0039311	CG10513	OG0005163	file_1_file_1_jg5975	file_1_file_1_jg3001	file_1_file_1_jg8576	file_1_file_1_jg11487	file_1_file_1_jg6002	file_1_file_1_jg10307
CG10514_OG0005162	FBgn0039312	CG10514	OG0005162	file_1_file_1_jg5974	file_1_file_1_jg3002	file_1_file_1_jg8575	file_1_file_1_jg11488	file_1_file_1_jg6003	file_1_file_1_jg10306
CG10516_OG0009998	FBgn0036549	CG10516	OG0009998	file_1_file_1_jg14273	file_1_file_1_jg13921	file_1_file_1_jg4727	file_1_file_1_jg7616	file_1_file_1_jg14460	file_1_file_1_jg12810
CG10516_OG0013037	FBgn0036549	CG10516	OG0013037	NA	NA	NA	NA	NA	file_1_file_1_jg12809
CG10527_OG0002810_OG0	FBgn0034583	CG10527	OG0002810_OG0	file_1_file_1_jg1193	file_1_file_1_jg11302	file_1_file_1_jg13805	file_1_file_1_jg14506	file_1_file_1_jg11815	file_1_file_1_jg15842
CG10527_OG0002810_OG0.2	FBgn0034583	CG10527	OG0002810_OG0.2	NA	NA	NA	NA	file_1_file_1_jg15457	NA
CG10543_OG0006262	FBgn0034570	CG10543	OG0006262	file_1_file_1_jg1177	file_1_file_1_jg11287	file_1_file_1_jg13820	file_1_file_1_jg14489	file_1_file_1_jg11800	file_1_file_1_jg15858
CG10550_OG0000747	FBgn0039321	CG10550	OG0000747	file_1_file_1_jg5961	file_1_file_1_jg3015	file_1_file_1_jg8562	file_1_file_1_jg11501	file_1_file_1_jg6018	file_1_file_1_jg10289
CG10555_OG0008527	FBgn0030034	CG10555	OG0008527	file_1_file_1_jg7757	file_1_file_1_jg7488	file_1_file_1_jg1450	file_1_file_1_jg3988	file_1_file_1_jg7804	file_1_file_1_jg1398
CG10559_OG0011495_OG0	FBgn0039323	CG10559	OG0011495_OG0	file_1_file_1_jg5958	file_1_file_1_jg3018	file_1_file_1_jg8559	NA	file_1_file_1_jg6021	file_1_file_1_jg10284
CG10560_OG0000318_OG0	FBgn0039325	CG10560	OG0000318_OG0	file_1_file_1_jg5957	file_1_file_1_jg3019	NA	file_1_file_1_jg11506	file_1_file_1_jg6022	file_1_file_1_jg10285
CG10560_OG0000318_OG1	FBgn0039325	CG10560	OG0000318_OG1	file_1_file_1_jg5956	NA	file_1_file_1_jg8558	NA	file_1_file_1_jg6023	file_1_file_1_jg10283
CG10560_OG0000318_OG2	FBgn0039325	CG10560	OG0000318_OG2	NA	NA	NA	NA	NA	file_1_file_1_jg10282
CG10561_OG0009552	FBgn0002036	CG10561	OG0009552	file_1_file_1_jg496	file_1_file_1_jg6072	file_1_file_1_jg13161	file_1_file_1_jg2585	file_1_file_1_jg2670	file_1_file_1_jg8067
CG10565_OG0010321	FBgn0037051	CG10565	OG0010321	file_1_file_1_jg14679	file_1_file_1_jg14610	file_1_file_1_jg4885	file_1_file_1_jg8306	file_1_file_1_jg15150	file_1_file_1_jg10824
CG10576_OG0010200	FBgn0035630	CG10576	OG0010200	file_1_file_1_jg13149	file_1_file_1_jg12738	file_1_file_1_jg3283	file_1_file_1_jg6426	file_1_file_1_jg13264	file_1_file_1_jg12391
CG10581_OG0010326	FBgn0037046	CG10581	OG0010326	file_1_file_1_jg14674	file_1_file_1_jg14602	file_1_file_1_jg4890	file_1_file_1_jg8298	file_1_file_1_jg15143	file_1_file_1_jg10815
CG10584_OG0010328	FBgn0037045	CG10584	OG0010328	file_1_file_1_jg14672	file_1_file_1_jg14600	file_1_file_1_jg4892	file_1_file_1_jg8296	file_1_file_1_jg15141	file_1_file_1_jg10813
CG10587_OG0000094_OG0	FBgn0037039	CG10587	OG0000094_OG0	file_1_file_1_jg14660	file_1_file_1_jg14588	file_1_file_1_jg4904	file_1_file_1_jg8285	file_1_file_1_jg15130	file_1_file_1_jg10802
CG10587_OG0000094_OG1	FBgn0037039	CG10587	OG0000094_OG1	file_1_file_1_jg14662	file_1_file_1_jg14590	file_1_file_1_jg4902	file_1_file_1_jg8287	file_1_file_1_jg15132	file_1_file_1_jg10804
CG10587_OG0000094_OG2	FBgn0037039	CG10587	OG0000094_OG2	file_1_file_1_jg14663	file_1_file_1_jg14591	file_1_file_1_jg4901	file_1_file_1_jg8288	file_1_file_1_jg15133	file_1_file_1_jg10805
CG10588_OG0013044_OG0	FBgn0037037	CG10588	OG0013044_OG0	file_1_file_1_jg14661	NA	file_1_file_1_jg4903	file_1_file_1_jg8286	file_1_file_1_jg15131	NA
CG10589_OG0003950	FBgn0037035	CG10589	OG0003950	file_1_file_1_jg14657	file_1_file_1_jg14587	file_1_file_1_jg4907	file_1_file_1_jg8283	file_1_file_1_jg15128	file_1_file_1_jg10801
CG10591_OG0010195	FBgn0035621	CG10591	OG0010195	file_1_file_1_jg13139	file_1_file_1_jg12726	file_1_file_1_jg3273	file_1_file_1_jg6414	file_1_file_1_jg13252	file_1_file_1_jg12403
CG10597_OG0003317	FBgn0030832	CG10597	OG0003317	file_1_file_1_jg7340	file_1_file_1_jg8489	file_1_file_1_jg1777	file_1_file_1_jg5064	file_1_file_1_jg8818	file_1_file_1_jg13634
CG10598_OG0011740	FBgn0003057	CG10598	OG0011740	file_1_file_1_jg7339	file_1_file_1_jg8488	file_1_file_1_jg1776	file_1_file_1_jg5063	file_1_file_1_jg8817	file_1_file_1_jg13635
CG10600_OG0009530	FBgn0032717	CG10600	OG0009530	file_1_file_1_jg543	file_1_file_1_jg6021	file_1_file_1_jg13109	file_1_file_1_jg2534	file_1_file_1_jg2621	file_1_file_1_jg8120
CG10602_OG0009532	FBgn0032721	CG10602	OG0009532	file_1_file_1_jg540	file_1_file_1_jg6024	file_1_file_1_jg13112	file_1_file_1_jg2537	file_1_file_1_jg2624	file_1_file_1_jg8117
CG10616_OG0010838	FBgn0036286	CG10616	OG0010838	file_1_file_1_jg13667	file_1_file_1_jg13585	file_1_file_1_jg4017	file_1_file_1_jg7281	file_1_file_1_jg14122	file_1_file_1_jg11048
CG10621_OG0001911	FBgn0032726	CG10621	OG0001911	file_1_file_1_jg535	file_1_file_1_jg6031	file_1_file_1_jg13120	file_1_file_1_jg2545	file_1_file_1_jg2629	file_1_file_1_jg8109
CG10623_OG0001912	FBgn0032727	CG10623	OG0001912	file_1_file_1_jg534	file_1_file_1_jg6032	file_1_file_1_jg13121	file_1_file_1_jg2546	file_1_file_1_jg2630	file_1_file_1_jg8108
CG10628_OG0009107	FBgn0032818	CG10628	OG0009107	file_1_file_1_jg418	file_1_file_1_jg6146	file_1_file_1_jg13239	file_1_file_1_jg2662	file_1_file_1_jg2745	file_1_file_1_jg8370
CG10631_OG0001241	FBgn0032817	CG10631	OG0001241	file_1_file_1_jg419	file_1_file_1_jg6145	file_1_file_1_jg13240	file_1_file_1_jg2661	file_1_file_1_jg2744	file_1_file_1_jg8369
CG10631_OG0013020	FBgn0032817	CG10631	OG0013020	NA	NA	NA	NA	NA	file_1_file_1_jg8888
CG10646_OG0009949	FBgn0036292	CG10646	OG0009949	file_1_file_1_jg13674	file_1_file_1_jg13592	file_1_file_1_jg4024	file_1_file_1_jg7289	file_1_file_1_jg14129	file_1_file_1_jg12908
CG10650_OG0011810_OG0	FBgn0046302	CG10650	OG0011810_OG0	NA	file_1_file_1_jg6043	file_1_file_1_jg13130	file_1_file_1_jg2555	file_1_file_1_jg2639	file_1_file_1_jg8098
CG10651_OG0012359_OG0	FBgn0032853	CG10651	OG0012359_OG0	file_1_file_1_jg374	file_1_file_1_jg6196	file_1_file_1_jg13285	file_1_file_1_jg2710	file_1_file_1_jg2793	NA
CG10654_OG0009947	FBgn0036294	CG10654	OG0009947	file_1_file_1_jg13676	file_1_file_1_jg13594	file_1_file_1_jg4026	file_1_file_1_jg7291	file_1_file_1_jg14131	file_1_file_1_jg12910
CG10657_OG0009951	FBgn0036289	CG10657	OG0009951	file_1_file_1_jg13670	file_1_file_1_jg13590	file_1_file_1_jg4022	file_1_file_1_jg7286	file_1_file_1_jg14127	file_1_file_1_jg12905
CG10660_OG0010840	FBgn0036288	CG10660	OG0010840	file_1_file_1_jg13669	file_1_file_1_jg13588	file_1_file_1_jg4020	file_1_file_1_jg7285	file_1_file_1_jg14125	file_1_file_1_jg11050
CG10660_OG0016760	FBgn0036288	CG10660	OG0016760	file_1_file_1_jg6697	NA	NA	NA	NA	file_1_file_1_jg1040
CG10663_OG0010839	FBgn0036287	CG10663	OG0010839	file_1_file_1_jg13668	file_1_file_1_jg13586	file_1_file_1_jg4018	file_1_file_1_jg7282	file_1_file_1_jg14123	file_1_file_1_jg11049
CG10669_OG0005156	FBgn0039329	CG10669	OG0005156	file_1_file_1_jg5952	file_1_file_1_jg3024	file_1_file_1_jg8554	file_1_file_1_jg11510	file_1_file_1_jg6027	file_1_file_1_jg10278
CG10674_OG0010603	FBgn0035592	CG10674	OG0010603	file_1_file_1_jg13101	file_1_file_1_jg12686	file_1_file_1_jg3236	file_1_file_1_jg6376	file_1_file_1_jg13212	file_1_file_1_jg11647
CG10680_OG0003577	FBgn0032836	CG10680	OG0003577	file_1_file_1_jg399	file_1_file_1_jg6168	file_1_file_1_jg13260	file_1_file_1_jg2683	file_1_file_1_jg2766	file_1_file_1_jg8389
CG10681_OG0009950	FBgn0036291	CG10681	OG0009950	file_1_file_1_jg13673	file_1_file_1_jg13591	file_1_file_1_jg4023	file_1_file_1_jg7288	file_1_file_1_jg14128	file_1_file_1_jg12907
CG10694_OG0000655_OG0	FBgn0039147	CG10694	OG0000655_OG0	NA	file_2_11770_g	NA	file_1_file_1_jg11257	file_2_12183_g	NA
CG10694_OG0000655_OG1	FBgn0039147	CG10694	OG0000655_OG1	file_1_file_1_jg11496	file_1_file_1_jg6530	file_1_file_1_jg12498	NA	file_1_file_1_jg333	file_1_file_1_jg6354
CG10694_OG0000655_OG1.2	FBgn0039147	CG10694	OG0000655_OG1.2	NA	NA	file_1_file_1_jg12497	NA	NA	NA
CG10700_OG0011812	FBgn0032754	CG10700	OG0011812	file_1_file_1_jg500	file_1_file_1_jg6067	file_1_file_1_jg13157	file_1_file_1_jg2580	file_1_file_1_jg2664	file_1_file_1_jg8072
CG10702_OG0009548	FBgn0032752	CG10702	OG0009548	file_1_file_1_jg502	file_1_file_1_jg6065	file_1_file_1_jg13154	file_1_file_1_jg2577	file_1_file_1_jg2661	file_1_file_1_jg8075
CG10710_OG0010908	FBgn0036377	CG10710	OG0010908	file_1_file_1_jg13799	file_1_file_1_jg13707	file_1_file_1_jg4147	file_1_file_1_jg7401	file_1_file_1_jg14245	file_1_file_1_jg11186
CG10713_OG0010576	FBgn0036360	CG10713	OG0010576	file_1_file_1_jg13783	file_1_file_1_jg13689	file_1_file_1_jg4129	file_1_file_1_jg7384	file_1_file_1_jg14227	file_1_file_1_jg11604
CG10713_OG0016946	FBgn0036360	CG10713	OG0016946	NA	file_1_file_1_jg13688	NA	NA	NA	NA
CG10725_OG0010574	FBgn0036362	CG10725	OG0010574	file_1_file_1_jg13785	file_1_file_1_jg13691	file_1_file_1_jg4131	file_1_file_1_jg7386	file_1_file_1_jg14229	file_1_file_1_jg11602
CG10730_OG0000951	FBgn0032843	CG10730	OG0000951	file_1_file_1_jg387	file_1_file_1_jg6180	file_1_file_1_jg13272	file_1_file_1_jg2696	file_1_file_1_jg2779	file_1_file_1_jg8400
CG10730_OG0012149	FBgn0032843	CG10730	OG0012149	NA	NA	NA	NA	NA	file_1_file_1_jg7711
CG10731_OG0006517	FBgn0034081	CG10731	OG0006517	file_1_file_1_jg1600	file_1_file_1_jg10637	file_1_file_1_jg14462	file_1_file_1_jg13817	file_1_file_1_jg11128	file_1_file_1_jg15325
CG10734_OG0016743	FBgn0034082	CG10734	OG0016743	file_1_file_1_jg1599	NA	file_1_file_1_jg14461	NA	NA	NA
CG10737_OG0006638	FBgn0034420	CG10737-PT	OG0006638	file_1_file_1_jg974	file_1_file_1_jg11084	file_1_file_1_jg14023	file_1_file_1_jg14279	file_1_file_1_jg11592	file_1_file_1_jg4669
CG10738_OG0010568	FBgn0036368	CG10738	OG0010568	file_1_file_1_jg13791	file_1_file_1_jg13697	file_1_file_1_jg4137	file_1_file_1_jg7392	file_1_file_1_jg14235	file_1_file_1_jg11596
CG10738_OG0014636	FBgn0036368	CG10738	OG0014636	NA	NA	NA	NA	NA	file_1_file_1_jg13996
CG1074_OG0007339	FBgn0037250	CG1074	OG0007339	file_1_file_1_jg2988	file_1_file_1_jg303	file_1_file_1_jg5482	file_1_file_1_jg8724	file_1_file_1_jg3286	file_1_file_1_jg17046
CG10747_OG0009127	FBgn0032845	CG10747	OG0009127	file_1_file_1_jg381	file_1_file_1_jg6186	file_1_file_1_jg13278	file_1_file_1_jg2703	file_1_file_1_jg2786	file_1_file_1_jg8407
CG10748_OG0011855_OG0	FBgn0036327	CG10748	OG0011855_OG0	file_1_file_1_jg13731	file_1_file_1_jg13641	file_1_file_1_jg4078	file_1_file_1_jg7338	file_1_file_1_jg14180	file_1_file_1_jg12503
CG10748_OG0011855_OG0.2	FBgn0036327	CG10748	OG0011855_OG0.2	NA	NA	NA	NA	file_1_file_1_jg15562	NA
CG10749_OG0003913_OG0	FBgn0036328	CG10749	OG0003913_OG0	file_1_file_1_jg13732	file_1_file_1_jg13642	file_1_file_1_jg4079	file_1_file_1_jg7339	file_1_file_1_jg14181	file_1_file_1_jg12502
CG10749_OG0003913_OG1	FBgn0036328	CG10749	OG0003913_OG1	NA	NA	NA	NA	file_1_file_1_jg15563	NA
CG10750_OG0009561	FBgn0032769	CG10750	OG0009561	file_1_file_1_jg479	file_1_file_1_jg6087	file_1_file_1_jg13177	file_1_file_1_jg2601	file_1_file_1_jg2685	file_1_file_1_jg8050
CG10752_OG0010150_OG0	FBgn0036325	CG10752	OG0010150_OG0	file_1_file_1_jg13729	file_1_file_1_jg13639	file_1_file_1_jg4076	file_1_file_1_jg7336	file_1_file_1_jg15560	file_1_file_1_jg12506
CG10752_OG0010150_OG0.2	FBgn0036325	CG10752	OG0010150_OG0.2	NA	NA	NA	NA	file_1_file_1_jg14178	NA
CG10761_OG0008304	FBgn0030015	CG10761	OG0008304	file_1_file_1_jg7738	file_1_file_1_jg7470	file_1_file_1_jg1469	file_1_file_1_jg3967	file_1_file_1_jg7784	file_1_file_1_jg3124
CG1077_OG0004263	FBgn0037405	CG1077	OG0004263	file_1_file_1_jg3183	file_1_file_1_jg511	file_1_file_1_jg7619	file_1_file_1_jg8937	file_1_file_1_jg3499	file_1_file_1_jg3931
CG10793_OG0003237	FBgn0029656	CG10793	OG0003237	file_1_file_1_jg6577	file_1_file_1_jg6978	file_1_file_1_jg632	file_1_file_1_jg3481	file_1_file_1_jg7291	file_1_file_1_jg3321
CG10795_OG0006915	FBgn0034626	CG10795	OG0006915	file_1_file_1_jg1250	file_1_file_1_jg11357	file_1_file_1_jg13752	file_1_file_1_jg14565	file_1_file_1_jg11872	file_1_file_1_jg16481
CG10799_OG0003081	FBgn0033821	CG10799	OG0003081	file_1_file_1_jg1966	file_1_file_1_jg10263	file_1_file_1_jg13417	file_1_file_1_jg13437	file_1_file_1_jg10743	file_1_file_1_jg4976
CG10801_OG0012112	FBgn0029660	CG10801	OG0012112	file_1_file_1_jg6584	file_1_file_1_jg6985	file_1_file_1_jg624	file_1_file_1_jg3488	file_1_file_1_jg7297	file_1_file_1_jg3328
CG10802_OG0008133	FBgn0029664	CG10802	OG0008133	file_1_file_1_jg6588	file_1_file_1_jg6989	file_1_file_1_jg620	file_1_file_1_jg3492	file_1_file_1_jg7301	file_1_file_1_jg3332
CG10803_OG0008134	FBgn0029666	CG10803	OG0008134	file_1_file_1_jg6590	file_1_file_1_jg6991	file_1_file_1_jg618	file_1_file_1_jg3494	file_1_file_1_jg7303	file_1_file_1_jg3334
CG10804_OG0008132	FBgn0029663	CG10804	OG0008132	file_1_file_1_jg6587	file_1_file_1_jg6988	file_1_file_1_jg621	file_1_file_1_jg3491	file_1_file_1_jg7300	file_1_file_1_jg3331
CG10809_OG0010976	FBgn0036052	CG10809	OG0010976	file_1_file_1_jg13371	file_1_file_1_jg13291	file_1_file_1_jg3703	file_1_file_1_jg6986	file_1_file_1_jg13828	file_1_file_1_jg11303
CG10814_OG0007257	FBgn0033830	CG10814	OG0007257	file_1_file_1_jg1959	file_1_file_1_jg10272	file_1_file_1_jg13409	file_1_file_1_jg13444	file_1_file_1_jg10750	file_1_file_1_jg4984
CG10822_OG0007072	FBgn0034478	CG10822	OG0007072	file_1_file_1_jg1052	file_1_file_1_jg11166	file_1_file_1_jg13940	file_1_file_1_jg14364	file_1_file_1_jg11676	file_1_file_1_jg4187
CG10834_OG0011815_OG0	FBgn0032972	CG10834	OG0011815_OG0	file_1_file_1_jg172	file_1_file_1_jg6474	NA	file_1_file_1_jg2976	file_1_file_1_jg3066	file_1_file_1_jg7904
CG10839_OG0009144	FBgn0028858	CG10839	OG0009144	file_1_file_1_jg9508	file_1_file_1_jg5776	file_1_file_1_jg12261	file_1_file_1_jg2295	file_1_file_1_jg2391	file_1_file_1_jg8436
CG10841_OG0002198_OG0	FBgn0038163	CG10841	OG0002198_OG0	file_1_file_1_jg4371	file_1_file_1_jg1485	file_1_file_1_jg7065	file_1_file_1_jg10152	file_1_file_1_jg4687	file_1_file_1_jg2331
CG10841_OG0002198_OG0.2	FBgn0038163	CG10841	OG0002198_OG0.2	NA	NA	NA	NA	NA	file_1_file_1_jg10362
CG10853_OG0003980_OG0	FBgn0035478	CG10853	OG0003980_OG0	file_1_file_1_jg12945	file_1_file_1_jg12534	file_1_file_1_jg3083	file_1_file_1_jg6218	file_1_file_1_jg13058	file_1_file_1_jg11819
CG10853_OG0003980_OG1	FBgn0035478	CG10853	OG0003980_OG1	NA	NA	NA	NA	NA	file_1_file_1_jg11818
CG10859_OG0009209	FBgn0032520	CG10859	OG0009209	file_1_file_1_jg10094	file_1_file_1_jg5557	file_1_file_1_jg10825	file_1_file_1_jg2080	file_1_file_1_jg2173	file_1_file_1_jg7557
CG10862_OG0002017_OG0	FBgn0035455	CG10862	OG0002017_OG0	file_1_file_1_jg12915	NA	file_1_file_1_jg3052	file_1_file_1_jg6189	file_1_file_1_jg13028	NA
CG10862_OG0002017_OG1	FBgn0035455	CG10862	OG0002017_OG1	file_1_file_1_jg4091	file_1_file_1_jg1613	file_1_file_1_jg7346	file_1_file_1_jg10020	file_1_file_1_jg4560	file_1_file_1_jg14645
CG10862_OG0013756	FBgn0035455	CG10862	OG0013756	NA	NA	NA	NA	NA	file_1_file_1_jg11785
CG10862_OG0018195	FBgn0035455	CG10862	OG0018195	NA	NA	NA	file_1_file_1_jg6190	file_1_file_1_jg13029	NA
CG10863_OG0010486	FBgn0027552	CG10863	OG0010486	file_1_file_1_jg12943	file_1_file_1_jg12532	file_1_file_1_jg3081	file_1_file_1_jg6216	file_1_file_1_jg13056	file_1_file_1_jg11816
CG10863_OG0012194_OG0	FBgn0027552	CG10863	OG0012194_OG0	file_1_file_1_jg12942	file_1_file_1_jg12531	file_1_file_1_jg3080	file_1_file_1_jg6215	file_1_file_1_jg13055	file_1_file_1_jg11815
CG10863_OG0012194_OG0.2	FBgn0027552	CG10863	OG0012194_OG0.2	file_1_file_1_jg41	NA	NA	NA	NA	NA
CG10864_OG0005043	FBgn0038621	CG10864	OG0005043	file_1_file_1_jg3772	file_1_file_1_jg2078	file_1_file_1_jg5726	file_1_file_1_jg9540	file_1_file_1_jg4091	file_1_file_1_jg9652
CG10866_OG0010485	FBgn0035475	CG10866	OG0010485	file_1_file_1_jg12941	file_1_file_1_jg12530	file_1_file_1_jg3079	file_1_file_1_jg6214	file_1_file_1_jg13054	file_1_file_1_jg11813
CG10874_OG0003457	FBgn0031395	CG10874	OG0003457	file_1_file_1_jg8881	file_1_file_1_jg4063	file_1_file_1_jg9684	file_1_file_1_jg585	file_1_file_1_jg681	file_1_file_1_jg9168
CG10877_OG0002385_OG0	FBgn0038804	CG10877	OG0002385_OG0	file_1_file_1_jg3553	file_1_file_1_jg2290	file_1_file_1_jg5961	file_1_file_1_jg9315	file_1_file_1_jg3881	file_1_file_1_jg10562
CG10877_OG0002385_OG1	FBgn0038804	CG10877	OG0002385_OG1	NA	NA	NA	NA	NA	file_1_file_1_jg10564
CG10887_OG0002183_OG0	FBgn0038773	CG10887	OG0002183_OG0	file_1_file_1_jg3576	file_1_file_1_jg2267	file_1_file_1_jg5929	file_1_file_1_jg9343	file_1_file_1_jg3909	file_1_file_1_jg1563
CG10887_OG0002183_OG0.2	FBgn0038773	CG10887	OG0002183_OG0.2	NA	NA	NA	NA	NA	file_1_file_1_jg2360
CG10887_OG0018225	FBgn0038773	CG10887	OG0018225	NA	NA	NA	file_1_file_2_9942_g	file_1_file_2_10238_g	NA
CG10898_OG0002547	FBgn0037911	CG10898	OG0002547	file_1_file_1_jg4663	file_1_file_1_jg1194	file_1_file_1_jg7497	file_1_file_1_jg10443	file_1_file_1_jg4977	file_1_file_1_jg10138
CG1090_OG0003105_OG0	FBgn0037238	CG1090	OG0003105_OG0	file_1_file_1_jg2974	file_1_file_1_jg289	file_1_file_1_jg5468	file_1_file_1_jg8710	file_1_file_1_jg243	file_1_file_1_jg17029
CG1090_OG0003105_OG0.2	FBgn0037238	CG1090	OG0003105_OG0.2	NA	NA	NA	NA	file_1_file_1_jg3270	NA
CG10903_OG0002293_OG0	FBgn0037543	CG10903	OG0002293_OG0	file_1_file_1_jg3398	file_1_file_1_jg728	file_1_file_1_jg6134	file_1_file_1_jg9153	file_1_file_1_jg3720	file_1_file_1_jg2768
CG10903_OG0002293_OG0.2	FBgn0037543	CG10903	OG0002293_OG0.2	NA	NA	NA	NA	NA	file_1_file_1_jg3691
CG10904_OG0011634	FBgn0034945	CG10904	OG0011634	file_1_file_1_jg2675	file_1_file_1_jg11790	file_1_file_1_jg15196	file_1_file_1_jg15006	file_1_file_1_jg12314	file_1_file_1_jg16382
CG10907_OG0001984_OG0	FBgn0036207	CG10907	OG0001984_OG0	file_1_file_1_jg13569	file_1_file_1_jg13490	file_1_file_1_jg3912	file_1_file_1_jg7182	file_1_file_1_jg14029	file_1_file_1_jg12778
CG10907_OG0001984_OG1	FBgn0036207	CG10907	OG0001984_OG1	NA	NA	NA	NA	NA	file_1_file_1_jg13220
CG10909_OG0005022	FBgn0038090	CG10909	OG0005022	file_1_file_1_jg4463	file_1_file_1_jg1398	file_1_file_1_jg6978	file_1_file_1_jg10241	file_1_file_1_jg4776	file_1_file_1_jg14041
CG10910_OG0006092	FBgn0034289	CG10910	OG0006092	file_1_file_1_jg809	file_1_file_1_jg10926	file_1_file_1_jg14192	file_1_file_1_jg14121	file_1_file_1_jg11425	file_1_file_1_jg15369
CG10911_OG0006095	FBgn0034295	CG10911	OG0006095	file_1_file_1_jg816	file_1_file_1_jg10933	file_1_file_1_jg14185	file_1_file_1_jg14128	file_1_file_1_jg11432	file_1_file_1_jg15362
CG10912_OG0000471	FBgn0034296	CG10912	OG0000471	file_1_file_1_jg817	file_1_file_1_jg10934	file_1_file_1_jg14184	file_1_file_1_jg14129	file_1_file_1_jg11433	file_1_file_1_jg15361
CG10914_OG0006109	FBgn0034307	CG10914	OG0006109	file_1_file_1_jg833	file_1_file_1_jg10950	file_1_file_1_jg14168	file_1_file_1_jg14145	file_1_file_1_jg11450	file_1_file_1_jg15346
CG10916_OG0000543_OG0	FBgn0034312	CG10916	OG0000543_OG0	file_1_file_1_jg839	NA	file_1_file_1_jg14162	NA	NA	NA
CG10916_OG0000543_OG1	FBgn0034312	CG10916	OG0000543_OG1	file_1_file_1_jg840	file_1_file_1_jg10956	NA	file_1_file_1_jg14151	file_1_file_1_jg11456	file_1_file_1_jg4575
CG10916_OG0012993_OG0	FBgn0034312	CG10916	OG0012993_OG0	file_1_file_1_jg1512	NA	file_1_file_1_jg14372	NA	NA	file_1_file_1_jg15164
CG10919_OG0001352	FBgn0037514	CG10919	OG0001352	file_1_file_1_jg3358	file_1_file_1_jg685	file_1_file_1_jg6173	file_1_file_1_jg9109	file_1_file_1_jg3677	file_1_file_1_jg3743
CG1092_OG0001161_OG0	FBgn0037228	CG1092	OG0001161_OG0	file_1_file_1_jg2958	file_1_file_1_jg273	file_1_file_1_jg5451	file_1_file_1_jg8693	file_1_file_1_jg3253	file_1_file_1_jg3549
CG1092_OG0001161_OG0.2	FBgn0037228	CG1092	OG0001161_OG0.2	NA	NA	NA	NA	NA	file_1_file_1_jg17013
CG10920_OG0007959	FBgn0029963	CG10920	OG0007959	file_1_file_1_jg8413	file_1_file_1_jg7406	file_1_file_1_jg1534	file_1_file_1_jg3903	file_1_file_1_jg7720	file_1_file_1_jg13387
CG10927_OG0006710	FBgn0034360	CG10927	OG0006710	file_1_file_1_jg899	file_1_file_1_jg11012	file_1_file_1_jg14098	file_1_file_1_jg14206	file_1_file_1_jg11518	file_1_file_1_jg4511
CG10931_OG0006071	FBgn0034274	CG10931	OG0006071	file_1_file_1_jg777	file_1_file_1_jg10896	file_1_file_1_jg14223	file_1_file_1_jg14090	file_1_file_1_jg11392	file_1_file_1_jg15402
CG10932_OG0007954	FBgn0029969	CG10932	OG0007954	file_1_file_1_jg8422	file_1_file_1_jg7415	file_1_file_1_jg1524	file_1_file_1_jg3913	file_1_file_1_jg7731	file_1_file_1_jg13375
CG10934_OG0002756_OG0	FBgn0034263	CG10934	OG0002756_OG0	file_1_file_1_jg766	file_1_file_1_jg10885	file_1_file_1_jg14234	file_1_file_1_jg14079	file_1_file_1_jg15572	file_1_file_1_jg15413
CG10934_OG0002756_OG0.2	FBgn0034263	CG10934	OG0002756_OG0.2	NA	NA	NA	NA	file_1_file_1_jg11381	NA
CG10936_OG0006064	FBgn0034253	CG10936	OG0006064	file_1_file_1_jg751	file_1_file_1_jg10869	file_1_file_1_jg14249	file_1_file_1_jg14064	file_1_file_1_jg11364	file_1_file_1_jg15428
CG10939_OG0005908	FBgn0010620	CG10939	OG0005908	file_1_file_1_jg1419	file_1_file_1_jg10814	file_1_file_1_jg14918	file_1_file_1_jg14001	file_1_file_1_jg11308	file_1_file_1_jg14841
CG10947_OG0009415	FBgn0032857	CG10947	OG0009415	file_1_file_1_jg363	file_1_file_1_jg6208	file_1_file_1_jg13294	file_1_file_1_jg2722	file_1_file_1_jg2804	file_1_file_1_jg8536
CG10947_OG0015405	FBgn0032857	CG10947	OG0015405	NA	NA	NA	NA	NA	file_1_file_1_jg12178
CG10947_OG0018690	FBgn0032857	CG10947	OG0018690	NA	NA	NA	NA	NA	file_1_file_1_jg4181
CG10948_OG0009927	FBgn0036317	CG10948	OG0009927	file_1_file_1_jg13717	file_1_file_1_jg13630	file_1_file_1_jg4063	file_1_file_1_jg7327	file_1_file_1_jg14169	file_1_file_1_jg12959
CG10949_OG0009416	FBgn0032858	CG10949	OG0009416	file_1_file_1_jg362	file_1_file_1_jg6210	file_1_file_1_jg13295	file_1_file_1_jg2723	file_1_file_1_jg2805	file_1_file_1_jg8537
CG10950_OG0012279	FBgn0034205	CG10950	OG0012279	file_1_file_1_jg1426	file_1_file_1_jg10808	file_1_file_1_jg14924	file_1_file_1_jg13994	file_1_file_1_jg11301	file_1_file_1_jg14850
CG10958_OG0001743	FBgn0030004	CG10958	OG0001743	file_1_file_1_jg7723	file_1_file_1_jg7457	file_1_file_1_jg1482	file_1_file_1_jg3954	file_1_file_1_jg7771	file_1_file_1_jg3138
CG10959_OG0008299	FBgn0030010	CG10959	OG0008299	file_1_file_1_jg7732	file_1_file_1_jg7464	file_1_file_1_jg1475	file_1_file_1_jg3961	file_1_file_1_jg7778	file_1_file_1_jg3131
CG10962_OG0007748	FBgn0030073	CG10962	OG0007748	file_1_file_1_jg7183	file_1_file_1_jg7544	file_1_file_1_jg1392	file_1_file_1_jg4076	file_1_file_1_jg7865	file_1_file_1_jg522
CG10969_OG0001976_OG0	FBgn0036310	CG10969	OG0001976_OG0	file_1_file_1_jg13708	NA	file_1_file_1_jg4054	NA	NA	file_1_file_1_jg12949
CG10969_OG0001976_OG1	FBgn0036310	CG10969	OG0001976_OG1	NA	file_1_file_1_jg13621	NA	file_1_file_1_jg7317	file_1_file_1_jg14160	file_1_file_1_jg12948
CG10970_OG0003173	FBgn0030078	CG10970	OG0003173	file_1_file_1_jg7176	file_1_file_1_jg7551	file_1_file_1_jg1386	file_1_file_1_jg4067	file_1_file_1_jg7872	file_1_file_1_jg528
CG10973_OG0012539	FBgn0036306	CG10973	OG0012539	file_1_file_1_jg13703	file_1_file_1_jg13617	file_1_file_1_jg4049	file_1_file_1_jg7313	file_1_file_1_jg14156	file_1_file_1_jg12941
CG10979_OG0004244	FBgn0037379	CG10979	OG0004244	file_1_file_1_jg3154	file_1_file_1_jg475	file_1_file_1_jg7587	file_1_file_1_jg8902	file_1_file_1_jg3465	file_1_file_1_jg3964
CG10979_OG0013924	FBgn0037379	CG10979	OG0013924	NA	NA	NA	NA	NA	file_1_file_1_jg3963
CG10984_OG0009934	FBgn0036305	CG10984	OG0009934	file_1_file_1_jg13702	file_1_file_1_jg13616	file_1_file_1_jg4048	file_1_file_1_jg7312	file_1_file_1_jg14155	file_1_file_1_jg12940
CG10996_OG0008249	FBgn0030525	CG10996	OG0008249	file_1_file_1_jg8052	file_1_file_1_jg8077	file_1_file_1_jg1323	file_1_file_1_jg4610	file_1_file_1_jg8406	file_1_file_1_jg1179
CG11000_OG0004245	FBgn0263353	CG11000	OG0004245	file_1_file_1_jg3155	file_1_file_1_jg476	file_1_file_1_jg7588	file_1_file_1_jg8903	file_1_file_1_jg3466	file_1_file_1_jg3962
CG11007_OG0003037	FBgn0034455	CG11007	OG0003037	file_1_file_1_jg1018	file_1_file_1_jg11133	file_1_file_1_jg13974	file_1_file_1_jg14331	file_1_file_1_jg11643	file_1_file_1_jg16741
CG11018_OG0001523_OG0	FBgn0034464	CG11018	OG0001523_OG0	NA	NA	NA	NA	NA	file_1_file_1_jg2269
CG11018_OG0001523_OG0.2	FBgn0034464	CG11018	OG0001523_OG0.2	NA	NA	NA	NA	NA	file_1_file_1_jg2267
CG11018_OG0001523_OG0.3	FBgn0034464	CG11018	OG0001523_OG0.3	NA	NA	NA	NA	NA	file_1_file_1_jg5684
CG11018_OG0001523_OG0.4	FBgn0034464	CG11018	OG0001523_OG0.4	NA	NA	NA	NA	NA	file_1_file_1_jg5685
CG11018_OG0007064	FBgn0034464	CG11018	OG0007064	file_1_file_1_jg1032	file_1_file_1_jg11147	file_1_file_1_jg13961	file_1_file_1_jg14345	file_1_file_1_jg11658	file_1_file_1_jg16755
CG11018_OG0015084_OG0	FBgn0034464	CG11018	OG0015084_OG0	NA	NA	NA	NA	NA	file_1_file_1_jg2268
CG11018_OG0015084_OG0.2	FBgn0034464	CG11018	OG0015084_OG0.2	NA	NA	NA	NA	NA	file_1_file_1_jg5683
CG11029_OG0001270	FBgn0031735	CG11029	OG0001270	file_1_file_1_jg9354	file_1_file_1_jg4518	file_1_file_1_jg11340	file_1_file_1_jg1039	file_1_file_1_jg1141	file_1_file_1_jg8005
CG1103_OG0003103_OG0	FBgn0037235	CG1103	OG0003103_OG0	file_1_file_1_jg2972	file_1_file_1_jg287	file_1_file_1_jg5466	file_1_file_1_jg8708	file_1_file_1_jg241	file_1_file_1_jg17027
CG1103_OG0003103_OG0.2	FBgn0037235	CG1103	OG0003103_OG0.2	NA	NA	NA	NA	file_1_file_1_jg3268	NA
CG11030_OG0003728	FBgn0031736	CG11030	OG0003728	file_1_file_1_jg9356	file_1_file_1_jg4519	file_1_file_1_jg11339	file_1_file_1_jg1040	file_1_file_1_jg1142	file_1_file_1_jg8006
CG11030_OG0016675	FBgn0031736	CG11030	OG0016675	file_1_file_1_jg9355	NA	NA	NA	NA	NA
CG11034_OG0001268	FBgn0031741	CG11034	OG0001268	file_1_file_1_jg9363	file_1_file_1_jg4525	file_1_file_1_jg11333	file_1_file_1_jg1045	file_1_file_1_jg1149	file_1_file_1_jg8012
CG11035_OG0002292_OG0	FBgn0037544	CG11035	OG0002292_OG0	file_1_file_1_jg3399	file_1_file_1_jg729	file_1_file_1_jg6133	file_1_file_1_jg9154	file_1_file_1_jg3721	file_1_file_1_jg2767
CG11035_OG0002292_OG0.2	FBgn0037544	CG11035	OG0002292_OG0.2	NA	NA	NA	NA	NA	file_1_file_1_jg3690
CG11041_OG0001654	FBgn0034481	CG11041	OG0001654	file_1_file_1_jg1059	file_1_file_1_jg11171	file_1_file_1_jg13934	file_1_file_1_jg14374	file_1_file_1_jg11683	file_1_file_1_jg4197
CG11044_OG0007073	FBgn0034484	CG11044	OG0007073	file_1_file_1_jg1064	file_1_file_1_jg11174	file_1_file_1_jg13932	file_1_file_1_jg14376	file_1_file_1_jg11687	file_1_file_1_jg4200
CG1105_OG0004314	FBgn0037465	CG1105	OG0004314	file_1_file_1_jg3277	file_1_file_1_jg609	file_1_file_1_jg6254	file_1_file_1_jg9029	file_1_file_1_jg3597	file_1_file_1_jg3826
CG11050_OG0009604	FBgn0031836	CG11050	OG0009604	file_1_file_1_jg10535	file_1_file_1_jg4640	file_1_file_1_jg10296	file_1_file_1_jg1159	file_1_file_1_jg1268	file_1_file_1_jg7878
CG11052_OG0012454_OG0	FBgn0040524	CG11052	OG0012454_OG0	NA	file_1_file_1_jg722	NA	file_1_file_1_jg9147	file_1_file_1_jg3714	file_1_file_1_jg3698
CG11052_OG0012454_OG0.2	FBgn0040524	CG11052	OG0012454_OG0.2	NA	NA	NA	NA	NA	file_1_file_1_jg2774
CG11060_OG0006765	FBgn0033149	CG11060	OG0006765	file_1_file_1_jg11162	file_1_file_1_jg9320	file_1_file_1_jg11691	file_1_file_1_jg12506	file_1_file_1_jg9800	file_1_file_1_jg4426
CG11068_OG0011716	FBgn0030536	CG11068	OG0011716	file_1_file_1_jg8042	file_1_file_1_jg8086	file_1_file_1_jg1313	file_1_file_1_jg4620	file_1_file_1_jg8415	file_1_file_1_jg1189
CG11069_OG0004655	FBgn0039244	CG11069	OG0004655	file_1_file_1_jg6057	file_1_file_1_jg2919	file_1_file_1_jg8654	file_1_file_1_jg11404	file_1_file_1_jg5920	file_1_file_1_jg6849
CG11076_OG0001759	FBgn0039929	CG11076	OG0001759	file_1_file_1_jg11456	file_1_file_1_jg6571	file_1_file_1_jg12537	file_1_file_1_jg301	file_1_file_1_jg374	file_1_file_1_jg3395
CG11077_OG0000549_OG0	FBgn0039930	CG11077	OG0000549_OG0	file_1_file_1_jg11457	file_1_file_1_jg6570	file_1_file_1_jg15482	file_1_file_1_jg300	file_1_file_1_jg373	file_1_file_1_jg1503
CG11077_OG0000549_OG0.2	FBgn0039930	CG11077	OG0000549_OG0.2	NA	NA	file_1_file_1_jg12536	NA	NA	file_2_10050_g
CG11077_OG0000549_OG0.3	FBgn0039930	CG11077	OG0000549_OG0.3	NA	NA	file_1_file_1_jg15481	NA	NA	file_1_file_1_jg3398
CG11085_OG0008456	FBgn0030408	CG11085	OG0008456	file_1_file_1_jg8189	file_1_file_1_jg7944	file_1_file_1_jg839	file_1_file_1_jg4460	file_1_file_1_jg8268	file_1_file_1_jg3500
CG11089_OG0004653	FBgn0039241	CG11089	OG0004653	file_1_file_1_jg6059	file_1_file_1_jg2917	file_1_file_1_jg8656	file_1_file_1_jg11402	file_1_file_1_jg5918	file_1_file_1_jg6846
CG11095_OG0003249	FBgn0030528	CG11095	OG0003249	file_1_file_1_jg8050	file_1_file_1_jg8079	file_1_file_1_jg1321	file_1_file_1_jg4613	file_1_file_1_jg8408	file_1_file_1_jg1181
CG11099_OG0007074	FBgn0034485	CG11099	OG0007074	file_1_file_1_jg1065	file_1_file_1_jg11175	file_1_file_1_jg13930	file_1_file_1_jg14377	file_1_file_1_jg11689	file_1_file_1_jg4201
CG11103_OG0003250	FBgn0030522	CG11103	OG0003250	file_1_file_1_jg8053	file_1_file_1_jg8075	file_1_file_1_jg1324	file_1_file_1_jg4604	file_1_file_1_jg8403	file_1_file_1_jg1178
CG11106_OG0012330	FBgn0030280	CG11106	OG0012330	file_1_file_1_jg6943	file_1_file_1_jg7786	file_1_file_1_jg1095	file_1_file_1_jg4303	file_1_file_1_jg8111	file_1_file_1_jg13490
CG11109_OG0001964	FBgn0037200	CG11109	OG0001964	file_1_file_1_jg14890	file_1_file_1_jg14825	file_1_file_1_jg5363	file_1_file_1_jg8530	file_1_file_1_jg15366	file_1_file_1_jg13151
CG11109_OG0018536	FBgn0037200	CG11109	OG0018536	NA	NA	NA	NA	NA	file_1_file_1_jg13153
CG11110_OG0006619	FBgn0034535	CG11110	OG0006619	file_1_file_1_jg1128	file_1_file_1_jg11238	file_1_file_1_jg13868	file_1_file_1_jg14440	file_1_file_1_jg11751	file_1_file_1_jg16322
CG11112_OG0014304_OG0	FBgn0033164	CG11112	OG0014304_OG0	file_1_file_1_jg11139	file_1_file_1_jg9345	NA	file_1_file_1_jg12527	file_1_file_1_jg9824	NA
CG11122_OG0003220_OG0	FBgn0030266	CG11122	OG0003220_OG0	file_1_file_1_jg12103	file_1_file_1_jg7768	file_1_file_1_jg1078	file_1_file_1_jg4285	file_1_file_1_jg8092	file_1_file_1_jg13511
CG11122_OG0003220_OG0.2	FBgn0030266	CG11122	OG0003220_OG0.2	file_1_file_1_jg6961	NA	NA	NA	NA	NA
CG11123_OG0006752	FBgn0033169	CG11123	OG0006752	file_1_file_1_jg11134	file_1_file_1_jg9355	file_1_file_1_jg11721	file_1_file_1_jg12535	file_1_file_1_jg9832	file_1_file_1_jg4451
CG11125_OG0006747	FBgn0033174	CG11125	OG0006747	file_1_file_1_jg11129	file_1_file_1_jg9360	file_1_file_1_jg11726	file_1_file_1_jg12541	file_1_file_1_jg9837	file_1_file_1_jg4456
CG11125_OG0011620_OG0	FBgn0033174	CG11125	OG0011620_OG0	file_1_file_1_jg11128	file_1_file_1_jg9361	file_1_file_1_jg11727	NA	file_1_file_1_jg9838	file_1_file_1_jg4457
CG11127_OG0006744	FBgn0033178	CG11127	OG0006744	file_1_file_1_jg11125	file_1_file_1_jg9364	file_1_file_1_jg11730	file_1_file_1_jg12544	file_1_file_1_jg9841	file_1_file_1_jg4461
CG1113_OG0004171	FBgn0037304	CG1113	OG0004171	file_1_file_1_jg3057	file_1_file_1_jg372	file_1_file_1_jg5552	file_1_file_1_jg8797	file_1_file_1_jg3358	file_1_file_1_jg4066
CG11131_OG0001957_OG0	FBgn0037204	CG11131	OG0001957_OG0	file_1_file_1_jg14894	file_1_file_1_jg14829	file_1_file_1_jg5367	file_1_file_1_jg8534	file_1_file_1_jg15370	file_1_file_1_jg2826
CG11131_OG0001957_OG0.2	FBgn0037204	CG11131	OG0001957_OG0.2	NA	NA	NA	NA	NA	file_1_file_1_jg13335
CG11134_OG0003251	FBgn0030518	CG11134	OG0003251	file_1_file_1_jg8062	file_1_file_1_jg8066	file_1_file_1_jg1333	file_1_file_1_jg4595	file_1_file_1_jg8394	file_1_file_1_jg1168
CG11141_OG0006745	FBgn0033177	CG11141	OG0006745	file_1_file_1_jg11126	file_1_file_1_jg9363	file_1_file_1_jg11729	file_1_file_1_jg12543	file_1_file_1_jg9840	file_1_file_1_jg4460
CG11145_OG0006754	FBgn0033168	CG11145	OG0006754	file_1_file_1_jg11136	file_1_file_1_jg9352	file_1_file_1_jg11719	file_1_file_1_jg12533	file_1_file_1_jg9830	file_1_file_1_jg4449
CG11147_OG0003729	FBgn0031734	CG11147	OG0003729	file_1_file_1_jg9353	file_1_file_1_jg4517	file_1_file_1_jg11341	file_1_file_1_jg1038	file_1_file_1_jg1140	file_1_file_1_jg8004
CG11149_OG0003730	FBgn0031732	CG11149	OG0003730	file_1_file_1_jg9350	file_1_file_1_jg4514	file_1_file_1_jg11345	file_1_file_1_jg1035	file_1_file_1_jg1137	file_1_file_1_jg8001
CG11151_OG0008256	FBgn0030519	CG11151	OG0008256	file_1_file_1_jg8061	file_1_file_1_jg8067	file_1_file_1_jg1332	file_1_file_1_jg4596	file_1_file_1_jg8395	file_1_file_1_jg1169
CG11155_OG0013278_OG0	FBgn0039927	CG11155	OG0013278_OG0	NA	file_1_file_1_jg6578	NA	file_1_file_1_jg309	file_1_file_1_jg383	NA
CG11155_OG0013278_OG1	FBgn0039927	CG11155	OG0013278_OG1	file_1_file_1_jg11447	NA	file_1_file_1_jg12545	NA	file_1_file_1_jg382	file_1_file_1_jg6402
CG11159_OG0006283	FBgn0034539	CG11159	OG0006283	file_1_file_1_jg1133	file_1_file_1_jg11243	file_1_file_1_jg13863	file_1_file_1_jg14445	file_1_file_1_jg11756	file_1_file_1_jg15818
CG1116_OG0004164	FBgn0037297	CG1116	OG0004164	file_1_file_1_jg3049	file_1_file_1_jg363	file_1_file_1_jg5543	file_1_file_1_jg8787	file_1_file_1_jg3349	file_1_file_1_jg4074
CG11162_OG0008263	FBgn0030509	CG11162	OG0008263	file_1_file_1_jg8072	file_1_file_1_jg8056	file_1_file_1_jg951	file_1_file_1_jg4584	file_1_file_1_jg8384	file_1_file_1_jg1157
CG11164_OG0011719_OG0	FBgn0030507	CG11164	OG0011719_OG0	file_1_file_1_jg8074	file_1_file_1_jg8054	NA	file_1_file_1_jg4582	file_1_file_1_jg8382	file_1_file_1_jg1155
CG11168_OG0004657	FBgn0039249	CG11168	OG0004657	file_1_file_1_jg6050	file_1_file_1_jg2926	file_1_file_1_jg8651	file_1_file_1_jg11411	file_1_file_1_jg5927	file_1_file_1_jg6856
CG11170_OG0006462	FBgn0034705	CG11170	OG0006462	file_1_file_1_jg1352	file_1_file_1_jg11469	file_1_file_1_jg13646	file_1_file_1_jg14677	file_1_file_1_jg11982	file_1_file_1_jg15225
CG11170_OG0014166	FBgn0034705	CG11170	OG0014166	file_1_file_1_jg1353	NA	NA	NA	NA	NA
CG11178_OG0003327	FBgn0030499	CG11178	OG0003327	file_1_file_1_jg8082	file_1_file_1_jg8046	file_1_file_1_jg942	file_1_file_1_jg4574	file_1_file_1_jg8374	file_1_file_1_jg13573
CG11180_OG0006625	FBgn0034528	CG11180	OG0006625	file_1_file_1_jg1120	file_1_file_1_jg11231	file_1_file_1_jg13875	file_1_file_1_jg14433	file_1_file_1_jg11744	file_1_file_1_jg16329
CG11191_OG0007189	FBgn0033249	CG11191	OG0007189	file_1_file_1_jg11027	file_1_file_1_jg9471	file_1_file_1_jg11841	file_1_file_1_jg12646	file_1_file_1_jg9944	file_1_file_1_jg4854
CG11192_OG0007095	FBgn0034507	CG11192	OG0007095	file_1_file_1_jg1095	file_1_file_1_jg11205	file_1_file_1_jg13900	file_1_file_1_jg14407	file_1_file_1_jg11719	file_1_file_1_jg16354
CG11200_OG0007088	FBgn0034500	CG11200	OG0007088	file_1_file_1_jg1085	file_1_file_1_jg11195	file_1_file_1_jg13910	file_1_file_1_jg14397	file_1_file_1_jg11709	file_1_file_1_jg16364
CG11211_OG0012938	FBgn0033067	CG11211	OG0012938	file_1_file_1_jg11278	file_1_file_1_jg9203	file_1_file_1_jg12343	file_1_file_1_jg12395	file_1_file_1_jg9686	file_1_file_1_jg5074
CG11226_OG0012166_OG0	FBgn0037195	CG11226	OG0012166_OG0	file_1_file_1_jg14882	file_1_file_1_jg14818	file_1_file_1_jg5354	file_1_file_1_jg8520	file_1_file_1_jg15358	file_1_file_1_jg14019
CG11226_OG0012166_OG0.2	FBgn0037195	CG11226	OG0012166_OG0.2	NA	NA	NA	NA	NA	file_1_file_1_jg13322
CG11226_OG0012166_OG0.3	FBgn0037195	CG11226	OG0012166_OG0.3	NA	NA	NA	NA	NA	file_1_file_1_jg14020
CG11227_OG0007505	FBgn0031139	CG11227	OG0007505	file_1_file_1_jg8492	file_1_file_1_jg8927	file_1_file_1_jg2221	file_1_file_1_jg5495	file_1_file_1_jg9240	file_1_file_1_jg338
CG1124_OG0002090	FBgn0037290	CG1124	OG0002090	file_1_file_1_jg3034	file_1_file_1_jg349	file_1_file_1_jg5531	file_1_file_1_jg8773	file_1_file_1_jg3336	file_1_file_1_jg4086
CG11241_OG0003815_OG0	FBgn0037186	CG11241	OG0003815_OG0	file_1_file_1_jg14872	file_1_file_1_jg14809	file_1_file_1_jg9154	file_1_file_1_jg8511	file_1_file_1_jg15349	file_1_file_1_jg13311
CG11241_OG0003815_OG0.2	FBgn0037186	CG11241	OG0003815_OG0.2	NA	NA	file_1_file_1_jg5346	NA	NA	NA
CG11247_OG0009861	FBgn0037120	CG11247	OG0009861	file_1_file_1_jg14774	file_1_file_1_jg14709	file_1_file_1_jg4774	file_1_file_1_jg8408	file_1_file_1_jg15251	file_1_file_1_jg13192
CG11248_OG0003830_OG0	FBgn0037117	CG11248	OG0003830_OG0	file_1_file_1_jg14770	file_1_file_1_jg14706	file_1_file_1_jg4778	file_1_file_1_jg8406	file_1_file_1_jg15249	file_1_file_1_jg13187
CG11248_OG0003830_OG0.2	FBgn0037117	CG11248	OG0003830_OG0.2	NA	NA	file_1_file_1_jg4779	NA	NA	NA
CG11249_OG0009864	FBgn0037115	CG11249	OG0009864	file_1_file_1_jg14768	file_1_file_1_jg14704	file_1_file_1_jg4781	file_1_file_1_jg8404	file_1_file_1_jg15247	file_1_file_1_jg13185
CG11251_OG0001998	FBgn0036346	CG11251	OG0001998	file_1_file_1_jg13756	file_1_file_1_jg13663	file_1_file_1_jg4103	file_1_file_1_jg7360	file_1_file_1_jg14202	file_1_file_1_jg12479
CG11257_OG0007039	FBgn0034442	CG11257	OG0007039	file_1_file_1_jg996	file_1_file_1_jg11110	file_1_file_1_jg13996	file_1_file_1_jg14308	file_1_file_1_jg11619	file_1_file_1_jg16717
CG11263_OG0001789	FBgn0036330	CG11263	OG0001789	file_1_file_1_jg13734	file_1_file_1_jg13644	file_1_file_1_jg4081	file_1_file_1_jg7341	file_1_file_1_jg14183	file_1_file_1_jg12500
CG11267_OG0011856	FBgn0036334	CG11267	OG0011856	file_1_file_1_jg13739	file_1_file_1_jg13648	file_1_file_1_jg4086	file_1_file_1_jg7345	file_1_file_1_jg14187	file_1_file_1_jg12494
CG11269_OG0006458	FBgn0034700	CG11269	OG0006458	file_1_file_1_jg1347	file_1_file_1_jg11464	file_1_file_1_jg13651	file_1_file_1_jg14671	file_1_file_1_jg11977	file_1_file_1_jg15220
CG11275_OG0002906	FBgn0034706	CG11275	OG0002906	file_1_file_1_jg1354	file_1_file_1_jg11470	file_1_file_1_jg13645	file_1_file_1_jg14678	file_1_file_1_jg11983	file_1_file_1_jg15226
CG11279_OG0003924_OG0	FBgn0036342	CG11279	OG0003924_OG0	file_1_file_1_jg13750	file_1_file_1_jg13658	file_1_file_1_jg4097	file_1_file_1_jg7355	file_1_file_1_jg14197	file_1_file_1_jg12484
CG11279_OG0003924_OG0.2	FBgn0036342	CG11279	OG0003924_OG0.2	NA	NA	NA	NA	file_1_file_1_jg15597	NA
CG11286_OG0004361	FBgn0037516	CG11286	OG0004361	file_1_file_1_jg3360	file_1_file_1_jg687	file_1_file_1_jg6171	file_1_file_1_jg9111	file_1_file_1_jg3679	file_1_file_1_jg3741
CG1129_OG0002085	FBgn0037279	CG1129	OG0002085	file_1_file_1_jg3018	file_1_file_1_jg335	file_1_file_1_jg5517	file_1_file_1_jg8758	file_1_file_1_jg3317	file_1_file_1_jg4098
CG11291_OG0003029	FBgn0034713	CG11291	OG0003029	file_1_file_1_jg1361	file_1_file_1_jg11477	file_1_file_1_jg13638	file_1_file_1_jg14685	file_1_file_1_jg11991	file_1_file_1_jg16697
CG11294_OG0007761	FBgn0030058	CG11294	OG0007761	file_1_file_1_jg7199	file_1_file_1_jg7528	file_1_file_1_jg1411	file_1_file_1_jg4029	file_1_file_1_jg7849	file_1_file_1_jg502
CG11298_OG0007031	FBgn0034721	CG11298	OG0007031	file_1_file_1_jg1377	file_1_file_1_jg11493	file_1_file_1_jg13620	file_1_file_1_jg14700	file_1_file_1_jg12006	file_1_file_1_jg16683
CG11300_OG0013163_OG0	FBgn0034901	CG11300	OG0013163_OG0	NA	NA	NA	NA	NA	file_1_file_1_jg16573
CG11300_OG0013163_OG0.2	FBgn0034901	CG11300	OG0013163_OG0.2	NA	NA	NA	NA	NA	file_1_file_1_jg16572
CG11300_OG0013163_OG0.3	FBgn0034901	CG11300	OG0013163_OG0.3	NA	NA	NA	NA	NA	file_1_file_1_jg16568
CG11300_OG0018184	FBgn0034901	CG11300	OG0018184	NA	NA	NA	file_1_file_1_jg14948	file_1_file_1_jg12257	NA
CG11307_OG0013467_OG0	FBgn0037106	CG11307	OG0013467_OG0	file_1_file_1_jg14758	file_1_file_1_jg14693	file_1_file_1_jg4793	file_1_file_1_jg8393	file_1_file_1_jg15236	NA
CG11309_OG0010303	FBgn0037070	CG11309	OG0010303	file_1_file_1_jg14706	file_1_file_1_jg14638	file_1_file_1_jg4853	file_1_file_1_jg8336	file_1_file_1_jg15181	file_1_file_1_jg10852
CG11313_OG0000432_OG0	FBgn0039798	CG11313	OG0000432_OG0	file_1_file_1_jg5285	file_1_file_1_jg3669	file_1_file_1_jg8932	file_1_file_1_jg12167	file_1_file_1_jg6679	NA
CG11313_OG0000432_OG0.2	FBgn0039798	CG11313	OG0000432_OG0.2	file_1_file_1_jg5298	NA	NA	file_1_file_1_jg12166	NA	NA
CG11313_OG0000432_OG0.3	FBgn0039798	CG11313	OG0000432_OG0.3	file_1_file_1_jg5311	NA	NA	NA	NA	NA
CG11313_OG0000432_OG0.4	FBgn0039798	CG11313	OG0000432_OG0.4	file_1_file_1_jg5300	NA	NA	NA	NA	NA
CG11317_OG0012026	FBgn0039816	CG11317	OG0012026	file_1_file_1_jg5258	file_1_file_1_jg3706	file_1_file_1_jg8972	file_1_file_1_jg12206	file_1_file_1_jg6720	file_1_file_1_jg5773
CG11317_OG0015702	FBgn0039816	CG11317	OG0015702	NA	NA	NA	NA	NA	file_1_file_1_jg4186
CG11318_OG0000756	FBgn0039818	CG11318	OG0000756	file_1_file_1_jg5256	file_1_file_1_jg3708	file_1_file_1_jg8974	file_1_file_1_jg12208	file_1_file_1_jg6722	file_1_file_1_jg5771
CG11319_OG0009603	FBgn0031835	CG11319	OG0009603	file_1_file_1_jg10534	file_1_file_1_jg4639	file_1_file_1_jg10298	file_1_file_1_jg1158	file_1_file_1_jg1267	file_1_file_1_jg7880
CG11327_OG0009628	FBgn0031849	CG11327	OG0009628	file_1_file_1_jg10554	file_1_file_1_jg4658	file_1_file_1_jg10276	file_1_file_1_jg1178	file_1_file_1_jg1286	file_1_file_1_jg7813
CG11333_OG0002657_OG0	FBgn0039850	CG11333	OG0002657_OG0	file_1_file_1_jg5214	file_1_file_1_jg3745	file_1_file_1_jg9014	file_1_file_1_jg12245	file_1_file_1_jg6760	file_1_file_1_jg5716
CG11333_OG0002657_OG1	FBgn0039850	CG11333	OG0002657_OG1	NA	NA	NA	NA	NA	file_1_file_1_jg16798
CG11334_OG0005804	FBgn0039849	CG11334	OG0005804	file_1_file_1_jg5215	file_1_file_1_jg3744	file_1_file_1_jg9013	file_1_file_1_jg12244	file_1_file_1_jg6759	file_1_file_1_jg5717
CG11342_OG0011920	FBgn0035537	CG11342	OG0011920	file_1_file_1_jg13028	file_1_file_1_jg12617	file_1_file_1_jg3167	file_1_file_1_jg6303	file_1_file_1_jg13140	file_1_file_1_jg11915
CG11345_OG0011138	FBgn0035546	CG11345	OG0011138	file_1_file_1_jg13040	file_1_file_1_jg12628	file_1_file_1_jg3177	file_1_file_1_jg6315	file_1_file_1_jg13152	file_1_file_1_jg11926
CG11349_OG0011131	FBgn0035550	CG11349	OG0011131	file_1_file_1_jg13048	file_1_file_1_jg12635	file_1_file_1_jg3184	file_1_file_1_jg6322	file_1_file_1_jg13159	file_1_file_1_jg11933
CG11353_OG0011127	FBgn0035557	CG11353	OG0011127	file_1_file_1_jg13056	file_1_file_1_jg12644	file_1_file_1_jg3193	file_1_file_1_jg6331	file_1_file_1_jg13168	file_1_file_1_jg11942
CG11356_OG0008477	FBgn_NA_FBpp0084411	CG11356	OG0008477	file_1_file_1_jg8221	file_1_file_1_jg7913	file_1_file_1_jg279	file_1_file_1_jg4427	file_1_file_1_jg8238	file_1_file_1_jg3424
CG11357_OG0011126	FBgn0035558	CG11357	OG0011126	file_1_file_1_jg13058	file_1_file_1_jg12646	file_1_file_1_jg3195	file_1_file_1_jg6333	file_1_file_1_jg13170	file_1_file_1_jg11943
CG1136_OG0010499	FBgn0035490	CG1136	OG0010499	file_1_file_1_jg12965	file_1_file_1_jg12553	file_1_file_1_jg3103	file_1_file_1_jg6238	file_1_file_1_jg13077	file_1_file_1_jg11840
CG11360_OG0013235_OG0	FBgn0039920	CG11360	OG0013235_OG0	NA	file_1_file_1_jg6553	NA	file_1_file_1_jg283	file_1_file_1_jg354	file_1_file_1_jg6379
CG11367_OG0000806_OG0	FBgn0037185	CG11367	OG0000806_OG0	file_1_file_1_jg14870	file_1_file_1_jg14808	file_1_file_1_jg5345	file_1_file_1_jg8510	file_1_file_1_jg15348	file_1_file_1_jg13310
CG11367_OG0000806_OG0.2	FBgn0037185	CG11367	OG0000806_OG0.2	file_1_file_1_jg14869	NA	file_1_file_1_jg9155	NA	NA	NA
CG11369_OG0011699	FBgn0029951	CG11369	OG0011699	file_1_file_1_jg8398	file_1_file_1_jg7389	file_1_file_1_jg1550	file_1_file_1_jg3889	file_1_file_1_jg7706	file_1_file_1_jg13404
CG1137_OG0004303	FBgn0037454	CG1137	OG0004303	file_1_file_1_jg3236	file_1_file_1_jg566	file_1_file_1_jg7669	file_1_file_1_jg8989	file_1_file_1_jg3554	file_1_file_1_jg3870
CG1137_OG0013112_OG0	FBgn0037454	CG1137	OG0013112_OG0	file_1_file_1_jg3264	file_1_file_1_jg595	file_1_file_1_jg6269	NA	file_1_file_1_jg3582	file_1_file_1_jg3844
CG11370_OG0003817_OG0	FBgn0037181	CG11370	OG0003817_OG0	file_1_file_1_jg14861	file_1_file_1_jg14802	file_1_file_1_jg9161	file_1_file_1_jg8503	file_1_file_1_jg15342	file_1_file_1_jg13303
CG11370_OG0003817_OG0.2	FBgn0037181	CG11370	OG0003817_OG0.2	NA	NA	file_1_file_1_jg5338	NA	NA	NA
CG11377_OG0008723	FBgn0031217	CG11377	OG0008723	file_1_file_1_jg8622	file_1_file_1_jg3814	file_1_file_1_jg9416	file_1_file_1_jg336	file_1_file_1_jg425	file_1_file_1_jg9595
CG11378_OG0007395	FBgn0040364	CG11378	OG0007395	file_1_file_1_jg11630	file_1_file_1_jg6703	file_1_file_1_jg164	file_1_file_1_jg3200	file_1_file_1_jg7018	file_1_file_1_jg157
CG11379_OG0007397	FBgn0040362	CG11379	OG0007397	file_1_file_1_jg11632	file_1_file_1_jg6705	file_1_file_1_jg166	file_1_file_1_jg3202	file_1_file_1_jg7020	file_1_file_1_jg159
CG11380_OG0007400	FBgn0040359	CG11380	OG0007400	file_1_file_1_jg11635	file_1_file_1_jg6708	file_1_file_1_jg169	file_1_file_1_jg3205	file_1_file_1_jg7023	file_1_file_1_jg162
CG11381_OG0007402	FBgn0029568	CG11381	OG0007402	file_1_file_1_jg11637	file_1_file_1_jg6710	file_1_file_1_jg171	file_1_file_1_jg3207	file_1_file_1_jg7025	file_1_file_1_jg164
CG11382_OG0007404	FBgn0040367	CG11382	OG0007404	file_1_file_1_jg11639	file_1_file_1_jg6712	file_1_file_1_jg173	file_1_file_1_jg3209	file_1_file_1_jg7027	file_1_file_1_jg166
CG11384_OG0007394_OG0	FBgn0040363	CG11384	OG0007394_OG0	NA	NA	file_1_file_1_jg163	file_1_file_1_jg3199	file_1_file_1_jg7017	file_1_file_1_jg156
CG11384_OG0007396	FBgn0040363	CG11384	OG0007396	file_1_file_1_jg11631	file_1_file_1_jg6704	file_1_file_1_jg165	file_1_file_1_jg3201	file_1_file_1_jg7019	file_1_file_1_jg158
CG1139_OG0004077	FBgn0035300	CG1139	OG0004077	file_1_file_1_jg12391	file_1_file_1_jg12319	file_1_file_1_jg2718	file_1_file_1_jg5998	file_1_file_1_jg12840	file_1_file_1_jg14158
CG11391_OG0001026_OG0	FBgn0038732	CG11391	OG0001026_OG0	file_1_file_1_jg3625	file_1_file_1_jg2223	file_1_file_1_jg5882	file_1_file_1_jg9393	file_1_file_1_jg3953	file_1_file_1_jg2416
CG11391_OG0001026_OG0.2	FBgn0038732	CG11391	OG0001026_OG0.2	NA	NA	NA	file_1_file_1_jg77	NA	NA
CG11391_OG0001026_OG0.3	FBgn0038732	CG11391	OG0001026_OG0.3	NA	NA	NA	file_1_file_1_jg9396	NA	NA
CG11391_OG0001026_OG0.4	FBgn0038732	CG11391	OG0001026_OG0.4	NA	NA	NA	file_1_file_1_jg80	NA	NA
CG11396_OG0010345	FBgn0037022	CG11396	OG0010345	file_1_file_1_jg14636	file_1_file_1_jg14569	file_1_file_1_jg4924	file_1_file_1_jg8262	file_1_file_1_jg15107	file_1_file_1_jg10781
CG11398_OG0007405	FBgn0040366	CG11398	OG0007405	file_1_file_1_jg11640	file_1_file_1_jg6713	file_1_file_1_jg174	file_1_file_1_jg3210	file_1_file_1_jg7028	file_1_file_1_jg167
CG11400_OG0011563_OG0	FBgn0034198	CG11400	OG0011563_OG0	file_1_file_1_jg1435	file_1_file_1_jg10799	NA	file_1_file_1_jg13984	file_1_file_1_jg11291	file_1_file_1_jg14859
CG11403_OG0007406	FBgn0026876	CG11403	OG0007406	file_1_file_1_jg11642	file_1_file_1_jg6716	file_1_file_1_jg176	file_1_file_1_jg3212	file_1_file_1_jg7030	file_1_file_1_jg169
CG11404_OG0012169	FBgn0037169	CG11404	OG0012169	file_1_file_1_jg14845	file_1_file_1_jg14781	file_1_file_1_jg5320	file_1_file_1_jg8482	file_1_file_1_jg15322	file_1_file_1_jg13276
CG11406_OG0006889	FBgn0034990	CG11406	OG0006889	file_1_file_1_jg2735	file_1_file_1_jg11848	file_1_file_1_jg15255	file_1_file_1_jg15064	file_1_file_1_jg12371	file_1_file_1_jg16436
CG11409_OG0007766	FBgn0024366	CG11409	OG0007766	file_1_file_1_jg11651	file_1_file_1_jg6725	file_1_file_1_jg185	file_1_file_1_jg3219	file_1_file_1_jg7037	file_1_file_1_jg491
CG11409_OG0014275	FBgn0024366	CG11409	OG0014275	NA	file_1_file_1_jg3137	NA	NA	NA	NA
CG11413_OG0011575	FBgn0035022	CG11413	OG0011575	file_1_file_1_jg2789	file_1_file_1_jg11899	file_1_file_1_jg15311	file_1_file_1_jg15120	file_1_file_1_jg12427	file_1_file_1_jg15504
CG11414_OG0006019	FBgn0035024	CG11414	OG0006019	file_1_file_1_jg2793	file_1_file_1_jg11903	file_1_file_1_jg15315	file_1_file_1_jg15123	file_1_file_1_jg12431	file_1_file_1_jg15500
CG11414_OG0015286	FBgn0035024	CG11414	OG0015286	NA	NA	NA	NA	NA	file_1_file_1_jg3438
CG11417_OG0007590	FBgn0024364	CG11417	OG0007590	file_1_file_1_jg11657	file_1_file_1_jg6731	file_1_file_1_jg190	file_1_file_1_jg3223	file_1_file_1_jg7041	file_1_file_1_jg485
CG11417_OG0016734	FBgn0024364	CG11417	OG0016734	file_1_file_1_jg523	NA	file_1_file_1_jg13134	NA	NA	NA
CG1142_OG0012974	FBgn0037504	CG1142	OG0012974	file_1_file_1_jg3334	file_1_file_1_jg664	file_1_file_1_jg6196	file_1_file_1_jg9087	file_1_file_1_jg3656	file_1_file_1_jg2671
CG11425_OG0009823	FBgn0037167	CG11425	OG0009823	file_1_file_1_jg14838	file_1_file_1_jg14775	file_1_file_1_jg5316	file_1_file_1_jg8475	file_1_file_1_jg15317	file_1_file_1_jg13269
CG11426_OG0009824	FBgn0037166	CG11426	OG0009824	file_1_file_1_jg14837	file_1_file_1_jg14774	file_1_file_1_jg5315	file_1_file_1_jg8474	file_1_file_1_jg15316	file_1_file_1_jg13268
CG1143_OG0011104	FBgn0035359	CG1143	OG0011104	file_1_file_1_jg12455	file_1_file_1_jg12383	file_1_file_1_jg3645	file_1_file_1_jg6066	file_1_file_1_jg12904	file_1_file_1_jg10706
CG11436_OG0003200	FBgn0029713	CG11436	OG0003200	file_1_file_1_jg6672	file_1_file_1_jg7071	file_1_file_1_jg539	file_1_file_1_jg3578	file_1_file_1_jg7394	file_1_file_1_jg1074
CG11437_OG0009825	FBgn0037165	CG11437	OG0009825	file_1_file_1_jg14835	file_1_file_1_jg14773	file_1_file_1_jg5314	file_1_file_1_jg8473	file_1_file_1_jg15315	file_1_file_1_jg13267
CG11438_OG0009826	FBgn0037164	CG11438	OG0009826	file_1_file_1_jg14834	file_1_file_1_jg14772	file_1_file_1_jg5313	file_1_file_1_jg8472	file_1_file_1_jg15314	file_1_file_1_jg13266
CG11438_OG0013482_OG0	FBgn0037164	CG11438	OG0013482_OG0	file_1_file_1_jg4204	NA	file_1_file_1_jg7233	NA	NA	file_1_file_1_jg1710
CG11438_OG0015352	FBgn0037164	CG11438	OG0015352	NA	NA	NA	NA	NA	file_1_file_1_jg13265
CG11447_OG0004515	FBgn0038737	CG11447	OG0004515	file_1_file_1_jg3618	file_1_file_1_jg2230	file_1_file_1_jg5891	file_1_file_1_jg9386	file_1_file_1_jg3946	file_1_file_1_jg2408
CG11449_OG0000981_OG0	FBgn0037162	CG11449	OG0000981_OG0	NA	NA	NA	NA	NA	file_1_file_1_jg13262
CG11449_OG0000981_OG0.2	FBgn0037162	CG11449	OG0000981_OG0.2	NA	NA	NA	NA	NA	file_1_file_1_jg14560
CG11449_OG0000981_OG1	FBgn0037162	CG11449	OG0000981_OG1	file_1_file_1_jg14832	file_1_file_1_jg14769	file_1_file_1_jg5311	file_1_file_1_jg8470	file_1_file_1_jg15312	file_1_file_1_jg14559
CG11449_OG0000981_OG1.2	FBgn0037162	CG11449	OG0000981_OG1.2	NA	NA	NA	NA	NA	file_1_file_1_jg13260
CG11449_OG0000981_OG1.3	FBgn0037162	CG11449	OG0000981_OG1.3	NA	NA	NA	NA	NA	file_1_file_1_jg13261
CG11453_OG0001027_OG0	FBgn0038734	CG11453	OG0001027_OG0	file_1_file_1_jg3623	file_1_file_1_jg2225	file_1_file_1_jg5884	file_1_file_1_jg9391	file_1_file_1_jg3951	file_1_file_1_jg2414
CG11453_OG0001027_OG0.2	FBgn0038734	CG11453	OG0001027_OG0.2	NA	NA	NA	file_1_file_1_jg79	NA	NA
CG11453_OG0001027_OG0.3	FBgn0038734	CG11453	OG0001027_OG0.3	NA	NA	NA	file_1_file_1_jg9394	NA	NA
CG11453_OG0001027_OG0.4	FBgn0038734	CG11453	OG0001027_OG0.4	NA	NA	NA	file_1_file_1_jg83	NA	NA
CG11454_OG0001792	FBgn0031224	CG11454	OG0001792	file_1_file_1_jg8634	file_1_file_1_jg3825	file_1_file_1_jg9427	file_1_file_1_jg346	file_1_file_1_jg436	file_1_file_1_jg9586
CG11456_OG0003951	FBgn0037031	CG11456	OG0003951	file_1_file_1_jg14651	file_1_file_1_jg14583	file_1_file_1_jg4911	file_1_file_1_jg8277	file_1_file_1_jg15121	file_1_file_1_jg10795
CG11459_OG0000135_OG0	FBgn0037396	CG11459	OG0000135_OG0	NA	file_1_file_1_jg498	file_1_file_1_jg7610	file_1_file_1_jg8925	file_1_file_1_jg3488	NA
CG11459_OG0000135_OG1	FBgn0037396	CG11459	OG0000135_OG1	file_1_file_1_jg3173	file_1_file_1_jg497	file_1_file_1_jg7609	file_1_file_1_jg8924	file_1_file_1_jg3487	file_1_file_1_jg3941
CG11459_OG0000135_OG1.2	FBgn0037396	CG11459	OG0000135_OG1.2	NA	NA	NA	NA	NA	file_1_file_1_jg4432
CG11459_OG0018159	FBgn0037396	CG11459	OG0018159	NA	NA	NA	file_1_file_1_jg2964	file_1_file_1_jg3055	NA
CG1146_OG0011093	FBgn0035346	CG1146	OG0011093	file_1_file_1_jg12439	file_1_file_1_jg12368	file_1_file_1_jg3661	file_1_file_1_jg6050	file_1_file_1_jg12889	file_1_file_1_jg10691
CG11470_OG0000857	FBgn0039671	CG11470	OG0000857	file_1_file_1_jg5490	file_1_file_1_jg3481	file_1_file_1_jg8072	file_1_file_1_jg11977	file_1_file_1_jg6487	file_1_file_1_jg10037
CG11474_OG0005934	FBgn0034688	CG11474	OG0005934	file_1_file_1_jg1332	file_1_file_1_jg11449	file_1_file_1_jg13666	file_1_file_1_jg14656	file_1_file_1_jg11962	file_1_file_1_jg14892
CG11475_OG0005935	FBgn0034687	CG11475	OG0005935	file_1_file_1_jg1331	file_1_file_1_jg11448	file_1_file_1_jg13667	file_1_file_1_jg14655	file_1_file_1_jg11961	file_1_file_1_jg14893
CG11498_OG0001515	FBgn0039749	CG11498	OG0001515	file_1_file_1_jg5374	file_1_file_1_jg3599	file_1_file_1_jg8859	file_1_file_1_jg12097	file_1_file_1_jg6610	file_1_file_1_jg5894
CG11504_OG0002630	FBgn0039733	CG11504	OG0002630	file_1_file_1_jg5410	file_1_file_1_jg3566	file_1_file_1_jg7986	file_1_file_1_jg12061	file_1_file_1_jg6573	file_1_file_1_jg5937
CG11523_OG0009832	FBgn0037156	CG11523	OG0009832	file_1_file_1_jg14821	file_1_file_1_jg14758	file_1_file_1_jg5302	file_1_file_1_jg8459	file_1_file_1_jg15300	file_1_file_1_jg13248
CG11529_OG0010828	FBgn0036264	CG11529	OG0010828	file_1_file_1_jg13643	file_1_file_1_jg13561	file_1_file_1_jg3991	file_1_file_1_jg7255	file_1_file_1_jg14100	file_1_file_1_jg11023
CG11537_OG0010640	FBgn0035400	CG11537	OG0010640	file_1_file_1_jg12501	file_1_file_1_jg12430	file_1_file_1_jg3595	file_1_file_1_jg6112	file_1_file_1_jg12948	file_1_file_1_jg11702
CG11537_OG0014788_OG0	FBgn0035400	CG11537	OG0014788_OG0	file_1_file_1_jg12502	NA	file_1_file_1_jg3594	file_1_file_1_jg6113	file_1_file_1_jg12949	NA
CG11550_OG0002660	FBgn0039864	CG11550	OG0002660	file_1_file_1_jg5193	file_1_file_1_jg3766	file_1_file_1_jg9034	file_1_file_1_jg12267	file_1_file_1_jg6780	file_1_file_1_jg5688
CG11555_OG0011752_OG0	FBgn0086856	CG11555	OG0011752_OG0	NA	file_1_file_1_jg3842	file_1_file_1_jg9446	file_1_file_1_jg362	file_1_file_1_jg456	file_1_file_1_jg9567
CG11560_OG0010817	FBgn0036249	CG11560	OG0010817	file_1_file_1_jg13623	file_1_file_1_jg13542	file_1_file_1_jg3972	file_1_file_1_jg7236	file_1_file_1_jg14081	file_1_file_1_jg11004
CG11562_OG0008742	FBgn0031247	CG11562	OG0008742	file_1_file_1_jg8657	file_1_file_1_jg3850	file_1_file_1_jg9454	file_1_file_1_jg370	file_1_file_1_jg464	file_1_file_1_jg9559
CG11563_OG0002662	FBgn0039868	CG11563	OG0002662	file_1_file_1_jg5187	file_1_file_1_jg3770	file_1_file_1_jg9039	file_1_file_1_jg12272	file_1_file_1_jg6785	file_1_file_1_jg5679
CG11566_OG0007496	FBgn0031159	CG11566	OG0007496	file_1_file_1_jg8513	file_1_file_1_jg8949	file_1_file_1_jg2241	file_1_file_1_jg5524	file_1_file_1_jg9261	file_1_file_1_jg319
CG11566_OG0013225_OG0	FBgn0031159	CG11566	OG0013225_OG0	file_1_file_1_jg8511	file_1_file_1_jg8947	file_1_file_1_jg2239	file_1_file_1_jg5522	NA	NA
CG11570_OG0004027	FBgn0036230	CG11570	OG0004027	file_1_file_1_jg13601	file_1_file_1_jg13520	file_1_file_1_jg3951	file_1_file_1_jg7213	file_1_file_1_jg14059	file_1_file_1_jg12337
CG11581_OG0008240	FBgn0030540	CG11581	OG0008240	file_1_file_1_jg8034	file_1_file_1_jg8106	file_1_file_1_jg9269	file_1_file_1_jg4630	file_1_file_1_jg8427	file_1_file_1_jg1197
CG11583_OG0010538	FBgn0035524	CG11583	OG0010538	file_1_file_1_jg13014	file_1_file_1_jg12603	file_1_file_1_jg3152	file_1_file_1_jg6288	file_1_file_1_jg13127	file_1_file_1_jg11889
CG11584_OG0008239	FBgn0030541	CG11584	OG0008239	file_1_file_1_jg8033	file_1_file_1_jg8107	file_1_file_1_jg9268	file_1_file_1_jg4631	file_1_file_1_jg8428	file_1_file_1_jg1198
CG11585_OG0012335	FBgn0030543	CG11585	OG0012335	file_1_file_1_jg8030	file_1_file_1_jg8112	file_1_file_1_jg9265	file_1_file_1_jg4634	file_1_file_1_jg8431	file_1_file_1_jg1201
CG11586_OG0010534	FBgn0035520	CG11586	OG0010534	file_1_file_1_jg13010	file_1_file_1_jg12599	file_1_file_1_jg3148	file_1_file_1_jg6284	file_1_file_1_jg13123	file_1_file_1_jg11885
CG11588_OG0012547_OG0	FBgn0036221	CG11588	OG0012547_OG0	file_1_file_1_jg13591	NA	file_1_file_1_jg3942	NA	NA	file_1_file_1_jg12329
CG11590_OG0001741	FBgn0030545	CG11590	OG0001741	file_1_file_1_jg8027	file_1_file_1_jg8115	file_1_file_1_jg9262	file_1_file_1_jg4637	file_1_file_1_jg8434	file_1_file_1_jg1204
CG11593_OG0010497	FBgn0035488	CG11593	OG0010497	file_1_file_1_jg12962	file_1_file_1_jg12550	file_1_file_1_jg3100	file_1_file_1_jg6235	file_1_file_1_jg13074	file_1_file_1_jg11837
CG11594_OG0010492	FBgn0035484	CG11594	OG0010492	file_1_file_1_jg12955	file_1_file_1_jg12543	file_1_file_1_jg3093	file_1_file_1_jg6228	file_1_file_1_jg13067	file_1_file_1_jg11829
CG11596_OG0007629	FBgn0023522	CG11596	OG0007629	file_1_file_1_jg11757	file_1_file_1_jg6814	file_1_file_1_jg799	file_1_file_1_jg3319	file_1_file_1_jg7129	file_1_file_1_jg738
CG11597_OG0011845	FBgn0036212	CG11597	OG0011845	file_1_file_1_jg13571	file_1_file_1_jg13496	m1-g1571	m1-g4521	m1-g11160	file_1_file_1_jg12785
CG11601_OG0008739	FBgn0031244	CG11601	OG0008739	file_1_file_1_jg8652	file_1_file_1_jg3845	file_1_file_1_jg9449	file_1_file_1_jg365	file_1_file_1_jg459	file_1_file_1_jg9564
CG11608_OG0000142_OG0	FBgn0038069	CG11608	OG0000142_OG0	file_1_file_1_jg4490	file_1_file_1_jg1371	file_1_file_1_jg6947	file_1_file_1_jg10269	file_1_file_1_jg4805	file_1_file_1_jg2568
CG11608_OG0000142_OG0.2	FBgn0038069	CG11608	OG0000142_OG0.2	NA	NA	NA	file_1_file_1_jg10268	NA	NA
CG11608_OG0000142_OG1	FBgn0038069	CG11608	OG0000142_OG1	file_1_file_1_jg4489	file_1_file_1_jg1372	file_1_file_1_jg6948	file_1_file_1_jg10267	file_1_file_1_jg4804	NA
CG11608_OG0000142_OG2	FBgn0038069	CG11608	OG0000142_OG2	NA	file_1_file_1_jg1370	NA	file_1_file_1_jg10270	file_1_file_1_jg4806	NA
CG11608_OG0000142_OG3	FBgn0038069	CG11608	OG0000142_OG3	file_1_file_1_jg4491	file_1_file_1_jg1369	file_1_file_1_jg6946	file_1_file_1_jg10271	file_1_file_1_jg4807	NA
CG1161_OG0004180	FBgn0037313	CG1161	OG0004180	file_1_file_1_jg3069	file_1_file_1_jg385	file_1_file_1_jg5565	file_1_file_1_jg8812	file_1_file_1_jg3374	file_1_file_1_jg4053
[truncated: 20,539 more rows]
