# Supplementary material for: Evolution of chemosensory tissues and cells across ecologically diverse Drosophilids
Source: Nat Commun. 2024 Feb 5;15:1047. doi: 10.1038/s41467-023-44558-4 (PMC10844241; doi:10.1038/s41467-023-44558-4)
Supplement: Supplementary file 20 — Supplementary Data 17 [file 41467_2023_44558_MOESM20_ESM.zip › Dere_chemo_no_gene_sorted.gtf]

derer1.05_2	AUGUSTUS	start_codon	9595038	9595040	.	+	0	transcript_id file_1_file_1_jg1019.t1; gene_id file_1_file_1_jg1019;
derer1.05_2	AUGUSTUS	CDS	9595038	9595805	1	+	0	transcript_id file_1_file_1_jg1019.t1; gene_id file_1_file_1_jg1019;
derer1.05_2	AUGUSTUS	exon	9595038	9595805	.	+	.	transcript_id file_1_file_1_jg1019.t1; gene_id file_1_file_1_jg1019;
derer1.05_2	AUGUSTUS	intron	9595806	9595856	.	+	.	transcript_id file_1_file_1_jg1019.t1; gene_id file_1_file_1_jg1019;
derer1.05_2	AUGUSTUS	transcript	9595038	9596315	.	+	.	transcript_id file_1_file_1_jg1019.t1; gene_id file_1_file_1_jg1019
derer1.05_2	AUGUSTUS	CDS	9595857	9596315	1	+	0	transcript_id file_1_file_1_jg1019.t1; gene_id file_1_file_1_jg1019;
derer1.05_2	AUGUSTUS	exon	9595857	9596315	.	+	.	transcript_id file_1_file_1_jg1019.t1; gene_id file_1_file_1_jg1019;
derer1.05_2	AUGUSTUS	stop_codon	9596313	9596315	.	+	0	transcript_id file_1_file_1_jg1019.t1; gene_id file_1_file_1_jg1019;
derer1.05_2	AUGUSTUS	start_codon	9595038	9595040	.	+	0	transcript_id file_1_file_1_jg1019.t2; gene_id file_1_file_1_jg1019;
derer1.05_2	AUGUSTUS	CDS	9595038	9595808	1	+	0	transcript_id file_1_file_1_jg1019.t2; gene_id file_1_file_1_jg1019;
derer1.05_2	AUGUSTUS	exon	9595038	9595808	.	+	.	transcript_id file_1_file_1_jg1019.t2; gene_id file_1_file_1_jg1019;
derer1.05_2	AUGUSTUS	intron	9595809	9595856	.	+	.	transcript_id file_1_file_1_jg1019.t2; gene_id file_1_file_1_jg1019;
derer1.05_2	AUGUSTUS	transcript	9595038	9596315	.	+	.	transcript_id file_1_file_1_jg1019.t2; gene_id file_1_file_1_jg1019
derer1.05_2	AUGUSTUS	CDS	9595857	9596315	1	+	0	transcript_id file_1_file_1_jg1019.t2; gene_id file_1_file_1_jg1019;
derer1.05_2	AUGUSTUS	exon	9595857	9596315	.	+	.	transcript_id file_1_file_1_jg1019.t2; gene_id file_1_file_1_jg1019;
derer1.05_2	AUGUSTUS	stop_codon	9596313	9596315	.	+	0	transcript_id file_1_file_1_jg1019.t2; gene_id file_1_file_1_jg1019;
derer1.05_2	AUGUSTUS	start_codon	9596748	9596750	.	+	0	transcript_id file_1_file_1_jg1020.t1; gene_id file_1_file_1_jg1020;
derer1.05_2	AUGUSTUS	CDS	9596748	9598451	1	+	0	transcript_id file_1_file_1_jg1020.t1; gene_id file_1_file_1_jg1020;
derer1.05_2	AUGUSTUS	exon	9596748	9598451	.	+	.	transcript_id file_1_file_1_jg1020.t1; gene_id file_1_file_1_jg1020;
derer1.05_2	AUGUSTUS	transcript	9596748	9598451	.	+	.	transcript_id file_1_file_1_jg1020.t1; gene_id file_1_file_1_jg1020
derer1.05_2	AUGUSTUS	stop_codon	9598449	9598451	.	+	0	transcript_id file_1_file_1_jg1020.t1; gene_id file_1_file_1_jg1020;
derer1.05_0	AUGUSTUS	stop_codon	13014763	13014765	.	-	0	transcript_id file_1_file_1_jg10218.t1; gene_id file_1_file_1_jg10218;
derer1.05_0	AUGUSTUS	CDS	13014763	13014871	1	-	1	transcript_id file_1_file_1_jg10218.t1; gene_id file_1_file_1_jg10218;
derer1.05_0	AUGUSTUS	exon	13014763	13014871	.	-	.	transcript_id file_1_file_1_jg10218.t1; gene_id file_1_file_1_jg10218;
derer1.05_0	AUGUSTUS	intron	13014872	13014923	.	-	.	transcript_id file_1_file_1_jg10218.t1; gene_id file_1_file_1_jg10218;
derer1.05_0	AUGUSTUS	CDS	13014924	13014974	1	-	1	transcript_id file_1_file_1_jg10218.t1; gene_id file_1_file_1_jg10218;
derer1.05_0	AUGUSTUS	exon	13014924	13014974	.	-	.	transcript_id file_1_file_1_jg10218.t1; gene_id file_1_file_1_jg10218;
derer1.05_0	AUGUSTUS	intron	13014975	13015033	.	-	.	transcript_id file_1_file_1_jg10218.t1; gene_id file_1_file_1_jg10218;
derer1.05_0	AUGUSTUS	CDS	13015034	13015281	1	-	0	transcript_id file_1_file_1_jg10218.t1; gene_id file_1_file_1_jg10218;
derer1.05_0	AUGUSTUS	exon	13015034	13015281	.	-	.	transcript_id file_1_file_1_jg10218.t1; gene_id file_1_file_1_jg10218;
derer1.05_0	AUGUSTUS	intron	13015282	13015339	.	-	.	transcript_id file_1_file_1_jg10218.t1; gene_id file_1_file_1_jg10218;
derer1.05_0	AUGUSTUS	CDS	13015340	13015582	1	-	0	transcript_id file_1_file_1_jg10218.t1; gene_id file_1_file_1_jg10218;
derer1.05_0	AUGUSTUS	exon	13015340	13015582	.	-	.	transcript_id file_1_file_1_jg10218.t1; gene_id file_1_file_1_jg10218;
derer1.05_0	AUGUSTUS	intron	13015583	13015640	.	-	.	transcript_id file_1_file_1_jg10218.t1; gene_id file_1_file_1_jg10218;
derer1.05_0	AUGUSTUS	CDS	13015641	13015868	1	-	0	transcript_id file_1_file_1_jg10218.t1; gene_id file_1_file_1_jg10218;
derer1.05_0	AUGUSTUS	exon	13015641	13015868	.	-	.	transcript_id file_1_file_1_jg10218.t1; gene_id file_1_file_1_jg10218;
derer1.05_0	AUGUSTUS	intron	13015869	13015936	.	-	.	transcript_id file_1_file_1_jg10218.t1; gene_id file_1_file_1_jg10218;
derer1.05_0	AUGUSTUS	CDS	13015937	13016168	1	-	1	transcript_id file_1_file_1_jg10218.t1; gene_id file_1_file_1_jg10218;
derer1.05_0	AUGUSTUS	exon	13015937	13016168	.	-	.	transcript_id file_1_file_1_jg10218.t1; gene_id file_1_file_1_jg10218;
derer1.05_0	AUGUSTUS	intron	13016169	13016219	.	-	.	transcript_id file_1_file_1_jg10218.t1; gene_id file_1_file_1_jg10218;
derer1.05_0	AUGUSTUS	CDS	13016220	13016611	1	-	0	transcript_id file_1_file_1_jg10218.t1; gene_id file_1_file_1_jg10218;
derer1.05_0	AUGUSTUS	exon	13016220	13016611	.	-	.	transcript_id file_1_file_1_jg10218.t1; gene_id file_1_file_1_jg10218;
derer1.05_0	AUGUSTUS	intron	13016612	13016700	.	-	.	transcript_id file_1_file_1_jg10218.t1; gene_id file_1_file_1_jg10218;
derer1.05_0	AUGUSTUS	CDS	13016701	13017164	1	-	2	transcript_id file_1_file_1_jg10218.t1; gene_id file_1_file_1_jg10218;
derer1.05_0	AUGUSTUS	exon	13016701	13017164	.	-	.	transcript_id file_1_file_1_jg10218.t1; gene_id file_1_file_1_jg10218;
derer1.05_0	AUGUSTUS	intron	13017165	13017232	.	-	.	transcript_id file_1_file_1_jg10218.t1; gene_id file_1_file_1_jg10218;
derer1.05_0	AUGUSTUS	transcript	13014763	13017950	.	-	.	transcript_id file_1_file_1_jg10218.t1; gene_id file_1_file_1_jg10218
derer1.05_0	AUGUSTUS	CDS	13017233	13017950	1	-	0	transcript_id file_1_file_1_jg10218.t1; gene_id file_1_file_1_jg10218;
derer1.05_0	AUGUSTUS	exon	13017233	13017950	.	-	.	transcript_id file_1_file_1_jg10218.t1; gene_id file_1_file_1_jg10218;
derer1.05_0	AUGUSTUS	start_codon	13017948	13017950	.	-	0	transcript_id file_1_file_1_jg10218.t1; gene_id file_1_file_1_jg10218;
derer1.05_2	AUGUSTUS	stop_codon	9598662	9598664	.	-	0	transcript_id file_1_file_1_jg1021.t1; gene_id file_1_file_1_jg1021;
derer1.05_2	AUGUSTUS	CDS	9598662	9599738	1	-	0	transcript_id file_1_file_1_jg1021.t1; gene_id file_1_file_1_jg1021;
derer1.05_2	AUGUSTUS	exon	9598662	9599738	.	-	.	transcript_id file_1_file_1_jg1021.t1; gene_id file_1_file_1_jg1021;
derer1.05_2	AUGUSTUS	transcript	9598662	9599738	.	-	.	transcript_id file_1_file_1_jg1021.t1; gene_id file_1_file_1_jg1021
derer1.05_2	AUGUSTUS	start_codon	9599736	9599738	.	-	0	transcript_id file_1_file_1_jg1021.t1; gene_id file_1_file_1_jg1021;
derer1.05_2	AUGUSTUS	stop_codon	9598662	9598664	.	-	0	transcript_id file_1_file_1_jg1021.t2; gene_id file_1_file_1_jg1021;
derer1.05_2	AUGUSTUS	CDS	9598662	9600560	1	-	0	transcript_id file_1_file_1_jg1021.t2; gene_id file_1_file_1_jg1021;
derer1.05_2	AUGUSTUS	exon	9598662	9600560	.	-	.	transcript_id file_1_file_1_jg1021.t2; gene_id file_1_file_1_jg1021;
derer1.05_2	AUGUSTUS	transcript	9598662	9600560	.	-	.	transcript_id file_1_file_1_jg1021.t2; gene_id file_1_file_1_jg1021
derer1.05_2	AUGUSTUS	start_codon	9600558	9600560	.	-	0	transcript_id file_1_file_1_jg1021.t2; gene_id file_1_file_1_jg1021;
derer1.05_0	AUGUSTUS	stop_codon	13014763	13014765	.	-	0	transcript_id file_1_file_1_jg10218.t1; gene_id file_1_file_1_jg10218;
derer1.05_0	AUGUSTUS	CDS	13014763	13014871	1	-	1	transcript_id file_1_file_1_jg10218.t1; gene_id file_1_file_1_jg10218;
derer1.05_0	AUGUSTUS	exon	13014763	13014871	.	-	.	transcript_id file_1_file_1_jg10218.t1; gene_id file_1_file_1_jg10218;
derer1.05_0	AUGUSTUS	intron	13014872	13014923	.	-	.	transcript_id file_1_file_1_jg10218.t1; gene_id file_1_file_1_jg10218;
derer1.05_0	AUGUSTUS	CDS	13014924	13014974	1	-	1	transcript_id file_1_file_1_jg10218.t1; gene_id file_1_file_1_jg10218;
derer1.05_0	AUGUSTUS	exon	13014924	13014974	.	-	.	transcript_id file_1_file_1_jg10218.t1; gene_id file_1_file_1_jg10218;
derer1.05_0	AUGUSTUS	intron	13014975	13015033	.	-	.	transcript_id file_1_file_1_jg10218.t1; gene_id file_1_file_1_jg10218;
derer1.05_0	AUGUSTUS	CDS	13015034	13015281	1	-	0	transcript_id file_1_file_1_jg10218.t1; gene_id file_1_file_1_jg10218;
derer1.05_0	AUGUSTUS	exon	13015034	13015281	.	-	.	transcript_id file_1_file_1_jg10218.t1; gene_id file_1_file_1_jg10218;
derer1.05_0	AUGUSTUS	intron	13015282	13015339	.	-	.	transcript_id file_1_file_1_jg10218.t1; gene_id file_1_file_1_jg10218;
derer1.05_0	AUGUSTUS	CDS	13015340	13015582	1	-	0	transcript_id file_1_file_1_jg10218.t1; gene_id file_1_file_1_jg10218;
derer1.05_0	AUGUSTUS	exon	13015340	13015582	.	-	.	transcript_id file_1_file_1_jg10218.t1; gene_id file_1_file_1_jg10218;
derer1.05_0	AUGUSTUS	intron	13015583	13015640	.	-	.	transcript_id file_1_file_1_jg10218.t1; gene_id file_1_file_1_jg10218;
derer1.05_0	AUGUSTUS	CDS	13015641	13015868	1	-	0	transcript_id file_1_file_1_jg10218.t1; gene_id file_1_file_1_jg10218;
derer1.05_0	AUGUSTUS	exon	13015641	13015868	.	-	.	transcript_id file_1_file_1_jg10218.t1; gene_id file_1_file_1_jg10218;
derer1.05_0	AUGUSTUS	intron	13015869	13015936	.	-	.	transcript_id file_1_file_1_jg10218.t1; gene_id file_1_file_1_jg10218;
derer1.05_0	AUGUSTUS	CDS	13015937	13016168	1	-	1	transcript_id file_1_file_1_jg10218.t1; gene_id file_1_file_1_jg10218;
derer1.05_0	AUGUSTUS	exon	13015937	13016168	.	-	.	transcript_id file_1_file_1_jg10218.t1; gene_id file_1_file_1_jg10218;
derer1.05_0	AUGUSTUS	intron	13016169	13016219	.	-	.	transcript_id file_1_file_1_jg10218.t1; gene_id file_1_file_1_jg10218;
derer1.05_0	AUGUSTUS	CDS	13016220	13016611	1	-	0	transcript_id file_1_file_1_jg10218.t1; gene_id file_1_file_1_jg10218;
derer1.05_0	AUGUSTUS	exon	13016220	13016611	.	-	.	transcript_id file_1_file_1_jg10218.t1; gene_id file_1_file_1_jg10218;
derer1.05_0	AUGUSTUS	intron	13016612	13016700	.	-	.	transcript_id file_1_file_1_jg10218.t1; gene_id file_1_file_1_jg10218;
derer1.05_0	AUGUSTUS	CDS	13016701	13017164	1	-	2	transcript_id file_1_file_1_jg10218.t1; gene_id file_1_file_1_jg10218;
derer1.05_0	AUGUSTUS	exon	13016701	13017164	.	-	.	transcript_id file_1_file_1_jg10218.t1; gene_id file_1_file_1_jg10218;
derer1.05_0	AUGUSTUS	intron	13017165	13017232	.	-	.	transcript_id file_1_file_1_jg10218.t1; gene_id file_1_file_1_jg10218;
derer1.05_0	AUGUSTUS	transcript	13014763	13017950	.	-	.	transcript_id file_1_file_1_jg10218.t1; gene_id file_1_file_1_jg10218
derer1.05_0	AUGUSTUS	CDS	13017233	13017950	1	-	0	transcript_id file_1_file_1_jg10218.t1; gene_id file_1_file_1_jg10218;
derer1.05_0	AUGUSTUS	exon	13017233	13017950	.	-	.	transcript_id file_1_file_1_jg10218.t1; gene_id file_1_file_1_jg10218;
derer1.05_0	AUGUSTUS	start_codon	13017948	13017950	.	-	0	transcript_id file_1_file_1_jg10218.t1; gene_id file_1_file_1_jg10218;
derer1.05_0	AUGUSTUS	stop_codon	13272480	13272482	.	-	0	transcript_id file_1_file_1_jg10237.t1; gene_id file_1_file_1_jg10237;
derer1.05_0	AUGUSTUS	CDS	13272480	13272566	1	-	0	transcript_id file_1_file_1_jg10237.t1; gene_id file_1_file_1_jg10237;
derer1.05_0	AUGUSTUS	exon	13272480	13272566	.	-	.	transcript_id file_1_file_1_jg10237.t1; gene_id file_1_file_1_jg10237;
derer1.05_0	AUGUSTUS	intron	13272567	13272627	.	-	.	transcript_id file_1_file_1_jg10237.t1; gene_id file_1_file_1_jg10237;
derer1.05_0	AUGUSTUS	CDS	13272628	13273093	1	-	1	transcript_id file_1_file_1_jg10237.t1; gene_id file_1_file_1_jg10237;
derer1.05_0	AUGUSTUS	exon	13272628	13273093	.	-	.	transcript_id file_1_file_1_jg10237.t1; gene_id file_1_file_1_jg10237;
derer1.05_0	AUGUSTUS	intron	13273094	13273655	.	-	.	transcript_id file_1_file_1_jg10237.t1; gene_id file_1_file_1_jg10237;
derer1.05_0	AUGUSTUS	CDS	13273656	13274063	1	-	1	transcript_id file_1_file_1_jg10237.t1; gene_id file_1_file_1_jg10237;
derer1.05_0	AUGUSTUS	exon	13273656	13274063	.	-	.	transcript_id file_1_file_1_jg10237.t1; gene_id file_1_file_1_jg10237;
derer1.05_0	AUGUSTUS	intron	13274064	13274383	.	-	.	transcript_id file_1_file_1_jg10237.t1; gene_id file_1_file_1_jg10237;
derer1.05_0	AUGUSTUS	CDS	13274384	13274820	1	-	0	transcript_id file_1_file_1_jg10237.t1; gene_id file_1_file_1_jg10237;
derer1.05_0	AUGUSTUS	exon	13274384	13274820	.	-	.	transcript_id file_1_file_1_jg10237.t1; gene_id file_1_file_1_jg10237;
derer1.05_0	AUGUSTUS	intron	13274821	13274882	.	-	.	transcript_id file_1_file_1_jg10237.t1; gene_id file_1_file_1_jg10237;
derer1.05_0	AUGUSTUS	transcript	13272480	13274912	.	-	.	transcript_id file_1_file_1_jg10237.t1; gene_id file_1_file_1_jg10237
derer1.05_0	AUGUSTUS	CDS	13274883	13274912	1	-	0	transcript_id file_1_file_1_jg10237.t1; gene_id file_1_file_1_jg10237;
derer1.05_0	AUGUSTUS	exon	13274883	13274912	.	-	.	transcript_id file_1_file_1_jg10237.t1; gene_id file_1_file_1_jg10237;
derer1.05_0	AUGUSTUS	start_codon	13274910	13274912	.	-	0	transcript_id file_1_file_1_jg10237.t1; gene_id file_1_file_1_jg10237;
derer1.05_0	AUGUSTUS	stop_codon	13471452	13471454	.	-	0	transcript_id file_1_file_1_jg10280.t1; gene_id file_1_file_1_jg10280;
derer1.05_0	AUGUSTUS	CDS	13471452	13471875	1	-	1	transcript_id file_1_file_1_jg10280.t1; gene_id file_1_file_1_jg10280;
derer1.05_0	AUGUSTUS	exon	13471452	13471875	.	-	.	transcript_id file_1_file_1_jg10280.t1; gene_id file_1_file_1_jg10280;
derer1.05_0	AUGUSTUS	intron	13471876	13471939	.	-	.	transcript_id file_1_file_1_jg10280.t1; gene_id file_1_file_1_jg10280;
derer1.05_0	AUGUSTUS	transcript	13471452	13472670	.	-	.	transcript_id file_1_file_1_jg10280.t1; gene_id file_1_file_1_jg10280
derer1.05_0	AUGUSTUS	CDS	13471940	13472670	1	-	0	transcript_id file_1_file_1_jg10280.t1; gene_id file_1_file_1_jg10280;
derer1.05_0	AUGUSTUS	exon	13471940	13472670	.	-	.	transcript_id file_1_file_1_jg10280.t1; gene_id file_1_file_1_jg10280;
derer1.05_0	AUGUSTUS	start_codon	13472668	13472670	.	-	0	transcript_id file_1_file_1_jg10280.t1; gene_id file_1_file_1_jg10280;
derer1.05_0	AUGUSTUS	stop_codon	13473098	13473100	.	-	0	transcript_id file_1_file_1_jg10281.t1; gene_id file_1_file_1_jg10281;
derer1.05_0	AUGUSTUS	CDS	13473098	13473484	0.99	-	0	transcript_id file_1_file_1_jg10281.t1; gene_id file_1_file_1_jg10281;
derer1.05_0	AUGUSTUS	exon	13473098	13473484	.	-	.	transcript_id file_1_file_1_jg10281.t1; gene_id file_1_file_1_jg10281;
derer1.05_0	AUGUSTUS	transcript	13473098	13473484	.	-	.	transcript_id file_1_file_1_jg10281.t1; gene_id file_1_file_1_jg10281
derer1.05_0	AUGUSTUS	start_codon	13473482	13473484	.	-	0	transcript_id file_1_file_1_jg10281.t1; gene_id file_1_file_1_jg10281;
derer1.05_2	AUGUSTUS	start_codon	9740581	9740583	.	+	0	transcript_id file_1_file_1_jg1030.t1; gene_id file_1_file_1_jg1030;
derer1.05_2	AUGUSTUS	CDS	9740581	9740739	0.38	+	0	transcript_id file_1_file_1_jg1030.t1; gene_id file_1_file_1_jg1030;
derer1.05_2	AUGUSTUS	exon	9740581	9740739	.	+	.	transcript_id file_1_file_1_jg1030.t1; gene_id file_1_file_1_jg1030;
derer1.05_2	AUGUSTUS	intron	9740740	9741560	.	+	.	transcript_id file_1_file_1_jg1030.t1; gene_id file_1_file_1_jg1030;
derer1.05_2	AUGUSTUS	transcript	9740581	9741686	.	+	.	transcript_id file_1_file_1_jg1030.t1; gene_id file_1_file_1_jg1030
derer1.05_2	AUGUSTUS	CDS	9741561	9741686	0.39	+	0	transcript_id file_1_file_1_jg1030.t1; gene_id file_1_file_1_jg1030;
derer1.05_2	AUGUSTUS	exon	9741561	9741686	.	+	.	transcript_id file_1_file_1_jg1030.t1; gene_id file_1_file_1_jg1030;
derer1.05_2	AUGUSTUS	stop_codon	9741684	9741686	.	+	0	transcript_id file_1_file_1_jg1030.t1; gene_id file_1_file_1_jg1030;
derer1.05_0	AUGUSTUS	stop_codon	14328522	14328524	.	-	0	transcript_id file_1_file_1_jg10346.t1; gene_id file_1_file_1_jg10346;
derer1.05_0	AUGUSTUS	CDS	14328522	14328617	1	-	0	transcript_id file_1_file_1_jg10346.t1; gene_id file_1_file_1_jg10346;
derer1.05_0	AUGUSTUS	exon	14328522	14328617	.	-	.	transcript_id file_1_file_1_jg10346.t1; gene_id file_1_file_1_jg10346;
derer1.05_0	AUGUSTUS	intron	14328618	14328730	.	-	.	transcript_id file_1_file_1_jg10346.t1; gene_id file_1_file_1_jg10346;
derer1.05_0	AUGUSTUS	CDS	14328731	14328820	1	-	0	transcript_id file_1_file_1_jg10346.t1; gene_id file_1_file_1_jg10346;
derer1.05_0	AUGUSTUS	exon	14328731	14328820	.	-	.	transcript_id file_1_file_1_jg10346.t1; gene_id file_1_file_1_jg10346;
derer1.05_0	AUGUSTUS	intron	14328821	14328877	.	-	.	transcript_id file_1_file_1_jg10346.t1; gene_id file_1_file_1_jg10346;
derer1.05_0	AUGUSTUS	CDS	14328878	14328940	1	-	0	transcript_id file_1_file_1_jg10346.t1; gene_id file_1_file_1_jg10346;
derer1.05_0	AUGUSTUS	exon	14328878	14328940	.	-	.	transcript_id file_1_file_1_jg10346.t1; gene_id file_1_file_1_jg10346;
derer1.05_0	AUGUSTUS	intron	14328941	14328996	.	-	.	transcript_id file_1_file_1_jg10346.t1; gene_id file_1_file_1_jg10346;
derer1.05_0	AUGUSTUS	transcript	14328522	14330133	.	-	.	transcript_id file_1_file_1_jg10346.t1; gene_id file_1_file_1_jg10346
derer1.05_0	AUGUSTUS	CDS	14328997	14330133	1	-	0	transcript_id file_1_file_1_jg10346.t1; gene_id file_1_file_1_jg10346;
derer1.05_0	AUGUSTUS	exon	14328997	14330133	.	-	.	transcript_id file_1_file_1_jg10346.t1; gene_id file_1_file_1_jg10346;
derer1.05_0	AUGUSTUS	start_codon	14330131	14330133	.	-	0	transcript_id file_1_file_1_jg10346.t1; gene_id file_1_file_1_jg10346;
derer1.05_2	AUGUSTUS	start_codon	9785649	9785651	.	+	0	transcript_id file_1_file_1_jg1037.t1; gene_id file_1_file_1_jg1037;
derer1.05_2	AUGUSTUS	CDS	9785649	9785708	1	+	0	transcript_id file_1_file_1_jg1037.t1; gene_id file_1_file_1_jg1037;
derer1.05_2	AUGUSTUS	exon	9785649	9785708	.	+	.	transcript_id file_1_file_1_jg1037.t1; gene_id file_1_file_1_jg1037;
derer1.05_2	AUGUSTUS	intron	9785709	9785899	.	+	.	transcript_id file_1_file_1_jg1037.t1; gene_id file_1_file_1_jg1037;
derer1.05_2	AUGUSTUS	transcript	9785649	9786259	.	+	.	transcript_id file_1_file_1_jg1037.t1; gene_id file_1_file_1_jg1037
derer1.05_2	AUGUSTUS	CDS	9785900	9786259	1	+	0	transcript_id file_1_file_1_jg1037.t1; gene_id file_1_file_1_jg1037;
derer1.05_2	AUGUSTUS	exon	9785900	9786259	.	+	.	transcript_id file_1_file_1_jg1037.t1; gene_id file_1_file_1_jg1037;
derer1.05_2	AUGUSTUS	stop_codon	9786257	9786259	.	+	0	transcript_id file_1_file_1_jg1037.t1; gene_id file_1_file_1_jg1037;
derer1.05_2	AUGUSTUS	stop_codon	9786644	9786646	.	-	0	transcript_id file_1_file_1_jg1038.t1; gene_id file_1_file_1_jg1038;
derer1.05_2	AUGUSTUS	CDS	9786644	9786997	1	-	0	transcript_id file_1_file_1_jg1038.t1; gene_id file_1_file_1_jg1038;
derer1.05_2	AUGUSTUS	exon	9786644	9786997	.	-	.	transcript_id file_1_file_1_jg1038.t1; gene_id file_1_file_1_jg1038;
derer1.05_2	AUGUSTUS	intron	9786998	9787056	.	-	.	transcript_id file_1_file_1_jg1038.t1; gene_id file_1_file_1_jg1038;
derer1.05_2	AUGUSTUS	transcript	9786644	9787116	.	-	.	transcript_id file_1_file_1_jg1038.t1; gene_id file_1_file_1_jg1038
derer1.05_2	AUGUSTUS	CDS	9787057	9787116	1	-	0	transcript_id file_1_file_1_jg1038.t1; gene_id file_1_file_1_jg1038;
derer1.05_2	AUGUSTUS	exon	9787057	9787116	.	-	.	transcript_id file_1_file_1_jg1038.t1; gene_id file_1_file_1_jg1038;
derer1.05_2	AUGUSTUS	start_codon	9787114	9787116	.	-	0	transcript_id file_1_file_1_jg1038.t1; gene_id file_1_file_1_jg1038;
derer1.05_2	AUGUSTUS	stop_codon	9788003	9788005	.	-	0	transcript_id file_1_file_1_jg1039.t1; gene_id file_1_file_1_jg1039;
derer1.05_2	AUGUSTUS	CDS	9788003	9788641	1	-	0	transcript_id file_1_file_1_jg1039.t1; gene_id file_1_file_1_jg1039;
derer1.05_2	AUGUSTUS	exon	9788003	9788641	.	-	.	transcript_id file_1_file_1_jg1039.t1; gene_id file_1_file_1_jg1039;
derer1.05_2	AUGUSTUS	intron	9788642	9788806	.	-	.	transcript_id file_1_file_1_jg1039.t1; gene_id file_1_file_1_jg1039;
derer1.05_2	AUGUSTUS	transcript	9788003	9788875	.	-	.	transcript_id file_1_file_1_jg1039.t1; gene_id file_1_file_1_jg1039
derer1.05_2	AUGUSTUS	CDS	9788807	9788875	1	-	0	transcript_id file_1_file_1_jg1039.t1; gene_id file_1_file_1_jg1039;
derer1.05_2	AUGUSTUS	exon	9788807	9788875	.	-	.	transcript_id file_1_file_1_jg1039.t1; gene_id file_1_file_1_jg1039;
derer1.05_2	AUGUSTUS	start_codon	9788873	9788875	.	-	0	transcript_id file_1_file_1_jg1039.t1; gene_id file_1_file_1_jg1039;
derer1.05_2	AUGUSTUS	stop_codon	9791091	9791093	.	-	0	transcript_id file_1_file_1_jg1040.t1; gene_id file_1_file_1_jg1040;
derer1.05_2	AUGUSTUS	CDS	9791091	9791438	1	-	0	transcript_id file_1_file_1_jg1040.t1; gene_id file_1_file_1_jg1040;
derer1.05_2	AUGUSTUS	exon	9791091	9791438	.	-	.	transcript_id file_1_file_1_jg1040.t1; gene_id file_1_file_1_jg1040;
derer1.05_2	AUGUSTUS	intron	9791439	9791503	.	-	.	transcript_id file_1_file_1_jg1040.t1; gene_id file_1_file_1_jg1040;
derer1.05_2	AUGUSTUS	transcript	9791091	9791551	.	-	.	transcript_id file_1_file_1_jg1040.t1; gene_id file_1_file_1_jg1040
derer1.05_2	AUGUSTUS	CDS	9791504	9791551	1	-	0	transcript_id file_1_file_1_jg1040.t1; gene_id file_1_file_1_jg1040;
derer1.05_2	AUGUSTUS	exon	9791504	9791551	.	-	.	transcript_id file_1_file_1_jg1040.t1; gene_id file_1_file_1_jg1040;
derer1.05_2	AUGUSTUS	start_codon	9791549	9791551	.	-	0	transcript_id file_1_file_1_jg1040.t1; gene_id file_1_file_1_jg1040;
derer1.05_2	AUGUSTUS	start_codon	9800041	9800043	.	+	0	transcript_id file_1_file_1_jg1041.t1; gene_id file_1_file_1_jg1041;
derer1.05_2	AUGUSTUS	CDS	9800041	9800097	1	+	0	transcript_id file_1_file_1_jg1041.t1; gene_id file_1_file_1_jg1041;
derer1.05_2	AUGUSTUS	exon	9800041	9800097	.	+	.	transcript_id file_1_file_1_jg1041.t1; gene_id file_1_file_1_jg1041;
derer1.05_2	AUGUSTUS	intron	9800098	9800156	.	+	.	transcript_id file_1_file_1_jg1041.t1; gene_id file_1_file_1_jg1041;
derer1.05_2	AUGUSTUS	transcript	9800041	9800498	.	+	.	transcript_id file_1_file_1_jg1041.t1; gene_id file_1_file_1_jg1041
derer1.05_2	AUGUSTUS	CDS	9800157	9800498	1	+	0	transcript_id file_1_file_1_jg1041.t1; gene_id file_1_file_1_jg1041;
derer1.05_2	AUGUSTUS	exon	9800157	9800498	.	+	.	transcript_id file_1_file_1_jg1041.t1; gene_id file_1_file_1_jg1041;
derer1.05_2	AUGUSTUS	stop_codon	9800496	9800498	.	+	0	transcript_id file_1_file_1_jg1041.t1; gene_id file_1_file_1_jg1041;
derer1.05_2	AUGUSTUS	stop_codon	9820893	9820895	.	-	0	transcript_id file_1_file_1_jg1043.t1; gene_id file_1_file_1_jg1043;
derer1.05_2	AUGUSTUS	CDS	9820893	9820949	1	-	0	transcript_id file_1_file_1_jg1043.t1; gene_id file_1_file_1_jg1043;
derer1.05_2	AUGUSTUS	exon	9820893	9820949	.	-	.	transcript_id file_1_file_1_jg1043.t1; gene_id file_1_file_1_jg1043;
derer1.05_2	AUGUSTUS	intron	9820950	9821003	.	-	.	transcript_id file_1_file_1_jg1043.t1; gene_id file_1_file_1_jg1043;
derer1.05_2	AUGUSTUS	CDS	9821004	9821156	1	-	0	transcript_id file_1_file_1_jg1043.t1; gene_id file_1_file_1_jg1043;
derer1.05_2	AUGUSTUS	exon	9821004	9821156	.	-	.	transcript_id file_1_file_1_jg1043.t1; gene_id file_1_file_1_jg1043;
derer1.05_2	AUGUSTUS	intron	9821157	9821372	.	-	.	transcript_id file_1_file_1_jg1043.t1; gene_id file_1_file_1_jg1043;
derer1.05_2	AUGUSTUS	CDS	9821373	9821474	1	-	0	transcript_id file_1_file_1_jg1043.t1; gene_id file_1_file_1_jg1043;
derer1.05_2	AUGUSTUS	exon	9821373	9821474	.	-	.	transcript_id file_1_file_1_jg1043.t1; gene_id file_1_file_1_jg1043;
derer1.05_2	AUGUSTUS	intron	9821475	9821532	.	-	.	transcript_id file_1_file_1_jg1043.t1; gene_id file_1_file_1_jg1043;
derer1.05_2	AUGUSTUS	CDS	9821533	9821748	0.97	-	0	transcript_id file_1_file_1_jg1043.t1; gene_id file_1_file_1_jg1043;
derer1.05_2	AUGUSTUS	exon	9821533	9821748	.	-	.	transcript_id file_1_file_1_jg1043.t1; gene_id file_1_file_1_jg1043;
derer1.05_2	AUGUSTUS	intron	9821749	9821809	.	-	.	transcript_id file_1_file_1_jg1043.t1; gene_id file_1_file_1_jg1043;
derer1.05_2	AUGUSTUS	CDS	9821810	9822240	1	-	2	transcript_id file_1_file_1_jg1043.t1; gene_id file_1_file_1_jg1043;
derer1.05_2	AUGUSTUS	exon	9821810	9822240	.	-	.	transcript_id file_1_file_1_jg1043.t1; gene_id file_1_file_1_jg1043;
derer1.05_2	AUGUSTUS	intron	9822241	9822334	.	-	.	transcript_id file_1_file_1_jg1043.t1; gene_id file_1_file_1_jg1043;
derer1.05_2	AUGUSTUS	transcript	9820893	9822635	.	-	.	transcript_id file_1_file_1_jg1043.t1; gene_id file_1_file_1_jg1043
derer1.05_2	AUGUSTUS	CDS	9822335	9822635	1	-	0	transcript_id file_1_file_1_jg1043.t1; gene_id file_1_file_1_jg1043;
derer1.05_2	AUGUSTUS	exon	9822335	9822635	.	-	.	transcript_id file_1_file_1_jg1043.t1; gene_id file_1_file_1_jg1043;
derer1.05_2	AUGUSTUS	start_codon	9822633	9822635	.	-	0	transcript_id file_1_file_1_jg1043.t1; gene_id file_1_file_1_jg1043;
derer1.05_2	AUGUSTUS	stop_codon	9832736	9832738	.	-	0	transcript_id file_1_file_1_jg1044.t1; gene_id file_1_file_1_jg1044;
derer1.05_2	AUGUSTUS	CDS	9832736	9833077	1	-	0	transcript_id file_1_file_1_jg1044.t1; gene_id file_1_file_1_jg1044;
derer1.05_2	AUGUSTUS	exon	9832736	9833077	.	-	.	transcript_id file_1_file_1_jg1044.t1; gene_id file_1_file_1_jg1044;
derer1.05_2	AUGUSTUS	intron	9833078	9833144	.	-	.	transcript_id file_1_file_1_jg1044.t1; gene_id file_1_file_1_jg1044;
derer1.05_2	AUGUSTUS	transcript	9832736	9833201	.	-	.	transcript_id file_1_file_1_jg1044.t1; gene_id file_1_file_1_jg1044
derer1.05_2	AUGUSTUS	CDS	9833145	9833201	1	-	0	transcript_id file_1_file_1_jg1044.t1; gene_id file_1_file_1_jg1044;
derer1.05_2	AUGUSTUS	exon	9833145	9833201	.	-	.	transcript_id file_1_file_1_jg1044.t1; gene_id file_1_file_1_jg1044;
derer1.05_2	AUGUSTUS	start_codon	9833199	9833201	.	-	0	transcript_id file_1_file_1_jg1044.t1; gene_id file_1_file_1_jg1044;
derer1.05_0	AUGUSTUS	start_codon	14979938	14979940	.	+	0	transcript_id file_1_file_1_jg10460.t1; gene_id file_1_file_1_jg10460;
derer1.05_0	AUGUSTUS	CDS	14979938	14979957	0.99	+	0	transcript_id file_1_file_1_jg10460.t1; gene_id file_1_file_1_jg10460;
derer1.05_0	AUGUSTUS	exon	14979938	14979957	.	+	.	transcript_id file_1_file_1_jg10460.t1; gene_id file_1_file_1_jg10460;
derer1.05_0	AUGUSTUS	intron	14979958	14980014	.	+	.	transcript_id file_1_file_1_jg10460.t1; gene_id file_1_file_1_jg10460;
derer1.05_0	AUGUSTUS	CDS	14980015	14980120	1	+	1	transcript_id file_1_file_1_jg10460.t1; gene_id file_1_file_1_jg10460;
derer1.05_0	AUGUSTUS	exon	14980015	14980120	.	+	.	transcript_id file_1_file_1_jg10460.t1; gene_id file_1_file_1_jg10460;
derer1.05_0	AUGUSTUS	intron	14980121	14980177	.	+	.	transcript_id file_1_file_1_jg10460.t1; gene_id file_1_file_1_jg10460;
derer1.05_0	AUGUSTUS	CDS	14980178	14980269	1	+	0	transcript_id file_1_file_1_jg10460.t1; gene_id file_1_file_1_jg10460;
derer1.05_0	AUGUSTUS	exon	14980178	14980269	.	+	.	transcript_id file_1_file_1_jg10460.t1; gene_id file_1_file_1_jg10460;
derer1.05_0	AUGUSTUS	intron	14980270	14980339	.	+	.	transcript_id file_1_file_1_jg10460.t1; gene_id file_1_file_1_jg10460;
derer1.05_0	AUGUSTUS	CDS	14980340	14980592	1	+	1	transcript_id file_1_file_1_jg10460.t1; gene_id file_1_file_1_jg10460;
derer1.05_0	AUGUSTUS	exon	14980340	14980592	.	+	.	transcript_id file_1_file_1_jg10460.t1; gene_id file_1_file_1_jg10460;
derer1.05_0	AUGUSTUS	intron	14980593	14980649	.	+	.	transcript_id file_1_file_1_jg10460.t1; gene_id file_1_file_1_jg10460;
derer1.05_0	AUGUSTUS	CDS	14980650	14980850	1	+	0	transcript_id file_1_file_1_jg10460.t1; gene_id file_1_file_1_jg10460;
derer1.05_0	AUGUSTUS	exon	14980650	14980850	.	+	.	transcript_id file_1_file_1_jg10460.t1; gene_id file_1_file_1_jg10460;
derer1.05_0	AUGUSTUS	intron	14980851	14980902	.	+	.	transcript_id file_1_file_1_jg10460.t1; gene_id file_1_file_1_jg10460;
derer1.05_0	AUGUSTUS	CDS	14980903	14981021	1	+	0	transcript_id file_1_file_1_jg10460.t1; gene_id file_1_file_1_jg10460;
derer1.05_0	AUGUSTUS	exon	14980903	14981021	.	+	.	transcript_id file_1_file_1_jg10460.t1; gene_id file_1_file_1_jg10460;
derer1.05_0	AUGUSTUS	intron	14981022	14981081	.	+	.	transcript_id file_1_file_1_jg10460.t1; gene_id file_1_file_1_jg10460;
derer1.05_0	AUGUSTUS	CDS	14981082	14981236	1	+	1	transcript_id file_1_file_1_jg10460.t1; gene_id file_1_file_1_jg10460;
derer1.05_0	AUGUSTUS	exon	14981082	14981236	.	+	.	transcript_id file_1_file_1_jg10460.t1; gene_id file_1_file_1_jg10460;
derer1.05_0	AUGUSTUS	intron	14981237	14981297	.	+	.	transcript_id file_1_file_1_jg10460.t1; gene_id file_1_file_1_jg10460;
derer1.05_0	AUGUSTUS	CDS	14981298	14981360	1	+	2	transcript_id file_1_file_1_jg10460.t1; gene_id file_1_file_1_jg10460;
derer1.05_0	AUGUSTUS	exon	14981298	14981360	.	+	.	transcript_id file_1_file_1_jg10460.t1; gene_id file_1_file_1_jg10460;
derer1.05_0	AUGUSTUS	intron	14981361	14981439	.	+	.	transcript_id file_1_file_1_jg10460.t1; gene_id file_1_file_1_jg10460;
derer1.05_0	AUGUSTUS	CDS	14981440	14981546	1	+	2	transcript_id file_1_file_1_jg10460.t1; gene_id file_1_file_1_jg10460;
derer1.05_0	AUGUSTUS	exon	14981440	14981546	.	+	.	transcript_id file_1_file_1_jg10460.t1; gene_id file_1_file_1_jg10460;
derer1.05_0	AUGUSTUS	intron	14981547	14981613	.	+	.	transcript_id file_1_file_1_jg10460.t1; gene_id file_1_file_1_jg10460;
derer1.05_0	AUGUSTUS	CDS	14981614	14981728	1	+	0	transcript_id file_1_file_1_jg10460.t1; gene_id file_1_file_1_jg10460;
derer1.05_0	AUGUSTUS	exon	14981614	14981728	.	+	.	transcript_id file_1_file_1_jg10460.t1; gene_id file_1_file_1_jg10460;
derer1.05_0	AUGUSTUS	intron	14981729	14981789	.	+	.	transcript_id file_1_file_1_jg10460.t1; gene_id file_1_file_1_jg10460;
derer1.05_0	AUGUSTUS	transcript	14979938	14981905	.	+	.	transcript_id file_1_file_1_jg10460.t1; gene_id file_1_file_1_jg10460
derer1.05_0	AUGUSTUS	CDS	14981790	14981905	1	+	2	transcript_id file_1_file_1_jg10460.t1; gene_id file_1_file_1_jg10460;
derer1.05_0	AUGUSTUS	exon	14981790	14981905	.	+	.	transcript_id file_1_file_1_jg10460.t1; gene_id file_1_file_1_jg10460;
derer1.05_0	AUGUSTUS	stop_codon	14981903	14981905	.	+	0	transcript_id file_1_file_1_jg10460.t1; gene_id file_1_file_1_jg10460;
derer1.05_0	AUGUSTUS	start_codon	14979938	14979940	.	+	0	transcript_id file_1_file_1_jg10460.t2; gene_id file_1_file_1_jg10460;
derer1.05_0	AUGUSTUS	CDS	14979938	14979957	0.99	+	0	transcript_id file_1_file_1_jg10460.t2; gene_id file_1_file_1_jg10460;
derer1.05_0	AUGUSTUS	exon	14979938	14979957	.	+	.	transcript_id file_1_file_1_jg10460.t2; gene_id file_1_file_1_jg10460;
derer1.05_0	AUGUSTUS	intron	14979958	14980014	.	+	.	transcript_id file_1_file_1_jg10460.t2; gene_id file_1_file_1_jg10460;
derer1.05_0	AUGUSTUS	CDS	14980015	14980120	1	+	1	transcript_id file_1_file_1_jg10460.t2; gene_id file_1_file_1_jg10460;
derer1.05_0	AUGUSTUS	exon	14980015	14980120	.	+	.	transcript_id file_1_file_1_jg10460.t2; gene_id file_1_file_1_jg10460;
derer1.05_0	AUGUSTUS	intron	14980121	14980177	.	+	.	transcript_id file_1_file_1_jg10460.t2; gene_id file_1_file_1_jg10460;
derer1.05_0	AUGUSTUS	CDS	14980178	14980269	1	+	0	transcript_id file_1_file_1_jg10460.t2; gene_id file_1_file_1_jg10460;
derer1.05_0	AUGUSTUS	exon	14980178	14980269	.	+	.	transcript_id file_1_file_1_jg10460.t2; gene_id file_1_file_1_jg10460;
derer1.05_0	AUGUSTUS	intron	14980270	14980339	.	+	.	transcript_id file_1_file_1_jg10460.t2; gene_id file_1_file_1_jg10460;
derer1.05_0	AUGUSTUS	CDS	14980340	14980592	1	+	1	transcript_id file_1_file_1_jg10460.t2; gene_id file_1_file_1_jg10460;
derer1.05_0	AUGUSTUS	exon	14980340	14980592	.	+	.	transcript_id file_1_file_1_jg10460.t2; gene_id file_1_file_1_jg10460;
derer1.05_0	AUGUSTUS	intron	14980593	14980649	.	+	.	transcript_id file_1_file_1_jg10460.t2; gene_id file_1_file_1_jg10460;
derer1.05_0	AUGUSTUS	CDS	14980650	14980788	1	+	0	transcript_id file_1_file_1_jg10460.t2; gene_id file_1_file_1_jg10460;
derer1.05_0	AUGUSTUS	exon	14980650	14980788	.	+	.	transcript_id file_1_file_1_jg10460.t2; gene_id file_1_file_1_jg10460;
derer1.05_0	AUGUSTUS	intron	14980789	14980835	.	+	.	transcript_id file_1_file_1_jg10460.t2; gene_id file_1_file_1_jg10460;
derer1.05_0	AUGUSTUS	CDS	14980836	14980850	0.98	+	2	transcript_id file_1_file_1_jg10460.t2; gene_id file_1_file_1_jg10460;
derer1.05_0	AUGUSTUS	exon	14980836	14980850	.	+	.	transcript_id file_1_file_1_jg10460.t2; gene_id file_1_file_1_jg10460;
derer1.05_0	AUGUSTUS	intron	14980851	14980918	.	+	.	transcript_id file_1_file_1_jg10460.t2; gene_id file_1_file_1_jg10460;
derer1.05_0	AUGUSTUS	CDS	14980919	14981021	1	+	2	transcript_id file_1_file_1_jg10460.t2; gene_id file_1_file_1_jg10460;
derer1.05_0	AUGUSTUS	exon	14980919	14981021	.	+	.	transcript_id file_1_file_1_jg10460.t2; gene_id file_1_file_1_jg10460;
derer1.05_0	AUGUSTUS	intron	14981022	14981081	.	+	.	transcript_id file_1_file_1_jg10460.t2; gene_id file_1_file_1_jg10460;
derer1.05_0	AUGUSTUS	CDS	14981082	14981236	1	+	1	transcript_id file_1_file_1_jg10460.t2; gene_id file_1_file_1_jg10460;
derer1.05_0	AUGUSTUS	exon	14981082	14981236	.	+	.	transcript_id file_1_file_1_jg10460.t2; gene_id file_1_file_1_jg10460;
derer1.05_0	AUGUSTUS	intron	14981237	14981297	.	+	.	transcript_id file_1_file_1_jg10460.t2; gene_id file_1_file_1_jg10460;
derer1.05_0	AUGUSTUS	CDS	14981298	14981360	1	+	2	transcript_id file_1_file_1_jg10460.t2; gene_id file_1_file_1_jg10460;
derer1.05_0	AUGUSTUS	exon	14981298	14981360	.	+	.	transcript_id file_1_file_1_jg10460.t2; gene_id file_1_file_1_jg10460;
derer1.05_0	AUGUSTUS	intron	14981361	14981439	.	+	.	transcript_id file_1_file_1_jg10460.t2; gene_id file_1_file_1_jg10460;
derer1.05_0	AUGUSTUS	CDS	14981440	14981546	1	+	2	transcript_id file_1_file_1_jg10460.t2; gene_id file_1_file_1_jg10460;
derer1.05_0	AUGUSTUS	exon	14981440	14981546	.	+	.	transcript_id file_1_file_1_jg10460.t2; gene_id file_1_file_1_jg10460;
derer1.05_0	AUGUSTUS	intron	14981547	14981613	.	+	.	transcript_id file_1_file_1_jg10460.t2; gene_id file_1_file_1_jg10460;
derer1.05_0	AUGUSTUS	CDS	14981614	14981728	1	+	0	transcript_id file_1_file_1_jg10460.t2; gene_id file_1_file_1_jg10460;
derer1.05_0	AUGUSTUS	exon	14981614	14981728	.	+	.	transcript_id file_1_file_1_jg10460.t2; gene_id file_1_file_1_jg10460;
derer1.05_0	AUGUSTUS	intron	14981729	14981789	.	+	.	transcript_id file_1_file_1_jg10460.t2; gene_id file_1_file_1_jg10460;
derer1.05_0	AUGUSTUS	transcript	14979938	14981905	.	+	.	transcript_id file_1_file_1_jg10460.t2; gene_id file_1_file_1_jg10460
derer1.05_0	AUGUSTUS	CDS	14981790	14981905	1	+	2	transcript_id file_1_file_1_jg10460.t2; gene_id file_1_file_1_jg10460;
derer1.05_0	AUGUSTUS	exon	14981790	14981905	.	+	.	transcript_id file_1_file_1_jg10460.t2; gene_id file_1_file_1_jg10460;
derer1.05_0	AUGUSTUS	stop_codon	14981903	14981905	.	+	0	transcript_id file_1_file_1_jg10460.t2; gene_id file_1_file_1_jg10460;
derer1.05_2	AUGUSTUS	start_codon	9865421	9865423	.	+	0	transcript_id file_1_file_1_jg1046.t1; gene_id file_1_file_1_jg1046;
derer1.05_2	AUGUSTUS	CDS	9865421	9865474	1	+	0	transcript_id file_1_file_1_jg1046.t1; gene_id file_1_file_1_jg1046;
derer1.05_2	AUGUSTUS	exon	9865421	9865474	.	+	.	transcript_id file_1_file_1_jg1046.t1; gene_id file_1_file_1_jg1046;
derer1.05_2	AUGUSTUS	intron	9865475	9865535	.	+	.	transcript_id file_1_file_1_jg1046.t1; gene_id file_1_file_1_jg1046;
derer1.05_2	AUGUSTUS	transcript	9865421	9865886	.	+	.	transcript_id file_1_file_1_jg1046.t1; gene_id file_1_file_1_jg1046
derer1.05_2	AUGUSTUS	CDS	9865536	9865886	1	+	0	transcript_id file_1_file_1_jg1046.t1; gene_id file_1_file_1_jg1046;
derer1.05_2	AUGUSTUS	exon	9865536	9865886	.	+	.	transcript_id file_1_file_1_jg1046.t1; gene_id file_1_file_1_jg1046;
derer1.05_2	AUGUSTUS	stop_codon	9865884	9865886	.	+	0	transcript_id file_1_file_1_jg1046.t1; gene_id file_1_file_1_jg1046;
derer1.05_0	AUGUSTUS	start_codon	14979938	14979940	.	+	0	transcript_id file_1_file_1_jg10460.t1; gene_id file_1_file_1_jg10460;
derer1.05_0	AUGUSTUS	CDS	14979938	14979957	0.99	+	0	transcript_id file_1_file_1_jg10460.t1; gene_id file_1_file_1_jg10460;
derer1.05_0	AUGUSTUS	exon	14979938	14979957	.	+	.	transcript_id file_1_file_1_jg10460.t1; gene_id file_1_file_1_jg10460;
derer1.05_0	AUGUSTUS	intron	14979958	14980014	.	+	.	transcript_id file_1_file_1_jg10460.t1; gene_id file_1_file_1_jg10460;
derer1.05_0	AUGUSTUS	CDS	14980015	14980120	1	+	1	transcript_id file_1_file_1_jg10460.t1; gene_id file_1_file_1_jg10460;
derer1.05_0	AUGUSTUS	exon	14980015	14980120	.	+	.	transcript_id file_1_file_1_jg10460.t1; gene_id file_1_file_1_jg10460;
derer1.05_0	AUGUSTUS	intron	14980121	14980177	.	+	.	transcript_id file_1_file_1_jg10460.t1; gene_id file_1_file_1_jg10460;
derer1.05_0	AUGUSTUS	CDS	14980178	14980269	1	+	0	transcript_id file_1_file_1_jg10460.t1; gene_id file_1_file_1_jg10460;
derer1.05_0	AUGUSTUS	exon	14980178	14980269	.	+	.	transcript_id file_1_file_1_jg10460.t1; gene_id file_1_file_1_jg10460;
derer1.05_0	AUGUSTUS	intron	14980270	14980339	.	+	.	transcript_id file_1_file_1_jg10460.t1; gene_id file_1_file_1_jg10460;
derer1.05_0	AUGUSTUS	CDS	14980340	14980592	1	+	1	transcript_id file_1_file_1_jg10460.t1; gene_id file_1_file_1_jg10460;
derer1.05_0	AUGUSTUS	exon	14980340	14980592	.	+	.	transcript_id file_1_file_1_jg10460.t1; gene_id file_1_file_1_jg10460;
derer1.05_0	AUGUSTUS	intron	14980593	14980649	.	+	.	transcript_id file_1_file_1_jg10460.t1; gene_id file_1_file_1_jg10460;
derer1.05_0	AUGUSTUS	CDS	14980650	14980850	1	+	0	transcript_id file_1_file_1_jg10460.t1; gene_id file_1_file_1_jg10460;
derer1.05_0	AUGUSTUS	exon	14980650	14980850	.	+	.	transcript_id file_1_file_1_jg10460.t1; gene_id file_1_file_1_jg10460;
derer1.05_0	AUGUSTUS	intron	14980851	14980902	.	+	.	transcript_id file_1_file_1_jg10460.t1; gene_id file_1_file_1_jg10460;
derer1.05_0	AUGUSTUS	CDS	14980903	14981021	1	+	0	transcript_id file_1_file_1_jg10460.t1; gene_id file_1_file_1_jg10460;
derer1.05_0	AUGUSTUS	exon	14980903	14981021	.	+	.	transcript_id file_1_file_1_jg10460.t1; gene_id file_1_file_1_jg10460;
derer1.05_0	AUGUSTUS	intron	14981022	14981081	.	+	.	transcript_id file_1_file_1_jg10460.t1; gene_id file_1_file_1_jg10460;
derer1.05_0	AUGUSTUS	CDS	14981082	14981236	1	+	1	transcript_id file_1_file_1_jg10460.t1; gene_id file_1_file_1_jg10460;
derer1.05_0	AUGUSTUS	exon	14981082	14981236	.	+	.	transcript_id file_1_file_1_jg10460.t1; gene_id file_1_file_1_jg10460;
derer1.05_0	AUGUSTUS	intron	14981237	14981297	.	+	.	transcript_id file_1_file_1_jg10460.t1; gene_id file_1_file_1_jg10460;
derer1.05_0	AUGUSTUS	CDS	14981298	14981360	1	+	2	transcript_id file_1_file_1_jg10460.t1; gene_id file_1_file_1_jg10460;
derer1.05_0	AUGUSTUS	exon	14981298	14981360	.	+	.	transcript_id file_1_file_1_jg10460.t1; gene_id file_1_file_1_jg10460;
derer1.05_0	AUGUSTUS	intron	14981361	14981439	.	+	.	transcript_id file_1_file_1_jg10460.t1; gene_id file_1_file_1_jg10460;
derer1.05_0	AUGUSTUS	CDS	14981440	14981546	1	+	2	transcript_id file_1_file_1_jg10460.t1; gene_id file_1_file_1_jg10460;
derer1.05_0	AUGUSTUS	exon	14981440	14981546	.	+	.	transcript_id file_1_file_1_jg10460.t1; gene_id file_1_file_1_jg10460;
derer1.05_0	AUGUSTUS	intron	14981547	14981613	.	+	.	transcript_id file_1_file_1_jg10460.t1; gene_id file_1_file_1_jg10460;
derer1.05_0	AUGUSTUS	CDS	14981614	14981728	1	+	0	transcript_id file_1_file_1_jg10460.t1; gene_id file_1_file_1_jg10460;
derer1.05_0	AUGUSTUS	exon	14981614	14981728	.	+	.	transcript_id file_1_file_1_jg10460.t1; gene_id file_1_file_1_jg10460;
derer1.05_0	AUGUSTUS	intron	14981729	14981789	.	+	.	transcript_id file_1_file_1_jg10460.t1; gene_id file_1_file_1_jg10460;
derer1.05_0	AUGUSTUS	transcript	14979938	14981905	.	+	.	transcript_id file_1_file_1_jg10460.t1; gene_id file_1_file_1_jg10460
derer1.05_0	AUGUSTUS	CDS	14981790	14981905	1	+	2	transcript_id file_1_file_1_jg10460.t1; gene_id file_1_file_1_jg10460;
derer1.05_0	AUGUSTUS	exon	14981790	14981905	.	+	.	transcript_id file_1_file_1_jg10460.t1; gene_id file_1_file_1_jg10460;
derer1.05_0	AUGUSTUS	stop_codon	14981903	14981905	.	+	0	transcript_id file_1_file_1_jg10460.t1; gene_id file_1_file_1_jg10460;
derer1.05_0	AUGUSTUS	start_codon	14979938	14979940	.	+	0	transcript_id file_1_file_1_jg10460.t2; gene_id file_1_file_1_jg10460;
derer1.05_0	AUGUSTUS	CDS	14979938	14979957	0.99	+	0	transcript_id file_1_file_1_jg10460.t2; gene_id file_1_file_1_jg10460;
derer1.05_0	AUGUSTUS	exon	14979938	14979957	.	+	.	transcript_id file_1_file_1_jg10460.t2; gene_id file_1_file_1_jg10460;
derer1.05_0	AUGUSTUS	intron	14979958	14980014	.	+	.	transcript_id file_1_file_1_jg10460.t2; gene_id file_1_file_1_jg10460;
derer1.05_0	AUGUSTUS	CDS	14980015	14980120	1	+	1	transcript_id file_1_file_1_jg10460.t2; gene_id file_1_file_1_jg10460;
derer1.05_0	AUGUSTUS	exon	14980015	14980120	.	+	.	transcript_id file_1_file_1_jg10460.t2; gene_id file_1_file_1_jg10460;
derer1.05_0	AUGUSTUS	intron	14980121	14980177	.	+	.	transcript_id file_1_file_1_jg10460.t2; gene_id file_1_file_1_jg10460;
derer1.05_0	AUGUSTUS	CDS	14980178	14980269	1	+	0	transcript_id file_1_file_1_jg10460.t2; gene_id file_1_file_1_jg10460;
derer1.05_0	AUGUSTUS	exon	14980178	14980269	.	+	.	transcript_id file_1_file_1_jg10460.t2; gene_id file_1_file_1_jg10460;
derer1.05_0	AUGUSTUS	intron	14980270	14980339	.	+	.	transcript_id file_1_file_1_jg10460.t2; gene_id file_1_file_1_jg10460;
derer1.05_0	AUGUSTUS	CDS	14980340	14980592	1	+	1	transcript_id file_1_file_1_jg10460.t2; gene_id file_1_file_1_jg10460;
derer1.05_0	AUGUSTUS	exon	14980340	14980592	.	+	.	transcript_id file_1_file_1_jg10460.t2; gene_id file_1_file_1_jg10460;
derer1.05_0	AUGUSTUS	intron	14980593	14980649	.	+	.	transcript_id file_1_file_1_jg10460.t2; gene_id file_1_file_1_jg10460;
derer1.05_0	AUGUSTUS	CDS	14980650	14980788	1	+	0	transcript_id file_1_file_1_jg10460.t2; gene_id file_1_file_1_jg10460;
derer1.05_0	AUGUSTUS	exon	14980650	14980788	.	+	.	transcript_id file_1_file_1_jg10460.t2; gene_id file_1_file_1_jg10460;
derer1.05_0	AUGUSTUS	intron	14980789	14980835	.	+	.	transcript_id file_1_file_1_jg10460.t2; gene_id file_1_file_1_jg10460;
derer1.05_0	AUGUSTUS	CDS	14980836	14980850	0.98	+	2	transcript_id file_1_file_1_jg10460.t2; gene_id file_1_file_1_jg10460;
derer1.05_0	AUGUSTUS	exon	14980836	14980850	.	+	.	transcript_id file_1_file_1_jg10460.t2; gene_id file_1_file_1_jg10460;
derer1.05_0	AUGUSTUS	intron	14980851	14980918	.	+	.	transcript_id file_1_file_1_jg10460.t2; gene_id file_1_file_1_jg10460;
derer1.05_0	AUGUSTUS	CDS	14980919	14981021	1	+	2	transcript_id file_1_file_1_jg10460.t2; gene_id file_1_file_1_jg10460;
derer1.05_0	AUGUSTUS	exon	14980919	14981021	.	+	.	transcript_id file_1_file_1_jg10460.t2; gene_id file_1_file_1_jg10460;
derer1.05_0	AUGUSTUS	intron	14981022	14981081	.	+	.	transcript_id file_1_file_1_jg10460.t2; gene_id file_1_file_1_jg10460;
derer1.05_0	AUGUSTUS	CDS	14981082	14981236	1	+	1	transcript_id file_1_file_1_jg10460.t2; gene_id file_1_file_1_jg10460;
derer1.05_0	AUGUSTUS	exon	14981082	14981236	.	+	.	transcript_id file_1_file_1_jg10460.t2; gene_id file_1_file_1_jg10460;
derer1.05_0	AUGUSTUS	intron	14981237	14981297	.	+	.	transcript_id file_1_file_1_jg10460.t2; gene_id file_1_file_1_jg10460;
derer1.05_0	AUGUSTUS	CDS	14981298	14981360	1	+	2	transcript_id file_1_file_1_jg10460.t2; gene_id file_1_file_1_jg10460;
derer1.05_0	AUGUSTUS	exon	14981298	14981360	.	+	.	transcript_id file_1_file_1_jg10460.t2; gene_id file_1_file_1_jg10460;
derer1.05_0	AUGUSTUS	intron	14981361	14981439	.	+	.	transcript_id file_1_file_1_jg10460.t2; gene_id file_1_file_1_jg10460;
derer1.05_0	AUGUSTUS	CDS	14981440	14981546	1	+	2	transcript_id file_1_file_1_jg10460.t2; gene_id file_1_file_1_jg10460;
derer1.05_0	AUGUSTUS	exon	14981440	14981546	.	+	.	transcript_id file_1_file_1_jg10460.t2; gene_id file_1_file_1_jg10460;
derer1.05_0	AUGUSTUS	intron	14981547	14981613	.	+	.	transcript_id file_1_file_1_jg10460.t2; gene_id file_1_file_1_jg10460;
derer1.05_0	AUGUSTUS	CDS	14981614	14981728	1	+	0	transcript_id file_1_file_1_jg10460.t2; gene_id file_1_file_1_jg10460;
derer1.05_0	AUGUSTUS	exon	14981614	14981728	.	+	.	transcript_id file_1_file_1_jg10460.t2; gene_id file_1_file_1_jg10460;
derer1.05_0	AUGUSTUS	intron	14981729	14981789	.	+	.	transcript_id file_1_file_1_jg10460.t2; gene_id file_1_file_1_jg10460;
derer1.05_0	AUGUSTUS	transcript	14979938	14981905	.	+	.	transcript_id file_1_file_1_jg10460.t2; gene_id file_1_file_1_jg10460
derer1.05_0	AUGUSTUS	CDS	14981790	14981905	1	+	2	transcript_id file_1_file_1_jg10460.t2; gene_id file_1_file_1_jg10460;
derer1.05_0	AUGUSTUS	exon	14981790	14981905	.	+	.	transcript_id file_1_file_1_jg10460.t2; gene_id file_1_file_1_jg10460;
derer1.05_0	AUGUSTUS	stop_codon	14981903	14981905	.	+	0	transcript_id file_1_file_1_jg10460.t2; gene_id file_1_file_1_jg10460;
derer1.05_0	AUGUSTUS	stop_codon	15281000	15281002	.	-	0	transcript_id file_1_file_1_jg10495.t1; gene_id file_1_file_1_jg10495;
derer1.05_0	AUGUSTUS	CDS	15281000	15281313	1	-	2	transcript_id file_1_file_1_jg10495.t1; gene_id file_1_file_1_jg10495;
derer1.05_0	AUGUSTUS	exon	15281000	15281313	.	-	.	transcript_id file_1_file_1_jg10495.t1; gene_id file_1_file_1_jg10495;
derer1.05_0	AUGUSTUS	intron	15281314	15281449	.	-	.	transcript_id file_1_file_1_jg10495.t1; gene_id file_1_file_1_jg10495;
derer1.05_0	AUGUSTUS	CDS	15281450	15281692	1	-	2	transcript_id file_1_file_1_jg10495.t1; gene_id file_1_file_1_jg10495;
derer1.05_0	AUGUSTUS	exon	15281450	15281692	.	-	.	transcript_id file_1_file_1_jg10495.t1; gene_id file_1_file_1_jg10495;
derer1.05_0	AUGUSTUS	intron	15281693	15281743	.	-	.	transcript_id file_1_file_1_jg10495.t1; gene_id file_1_file_1_jg10495;
derer1.05_0	AUGUSTUS	CDS	15281744	15281797	1	-	2	transcript_id file_1_file_1_jg10495.t1; gene_id file_1_file_1_jg10495;
derer1.05_0	AUGUSTUS	exon	15281744	15281797	.	-	.	transcript_id file_1_file_1_jg10495.t1; gene_id file_1_file_1_jg10495;
derer1.05_0	AUGUSTUS	intron	15281798	15281863	.	-	.	transcript_id file_1_file_1_jg10495.t1; gene_id file_1_file_1_jg10495;
derer1.05_0	AUGUSTUS	CDS	15281864	15281996	1	-	0	transcript_id file_1_file_1_jg10495.t1; gene_id file_1_file_1_jg10495;
derer1.05_0	AUGUSTUS	exon	15281864	15281996	.	-	.	transcript_id file_1_file_1_jg10495.t1; gene_id file_1_file_1_jg10495;
derer1.05_0	AUGUSTUS	intron	15281997	15282060	.	-	.	transcript_id file_1_file_1_jg10495.t1; gene_id file_1_file_1_jg10495;
derer1.05_0	AUGUSTUS	transcript	15281000	15283050	.	-	.	transcript_id file_1_file_1_jg10495.t1; gene_id file_1_file_1_jg10495
derer1.05_0	AUGUSTUS	CDS	15282061	15283050	1	-	0	transcript_id file_1_file_1_jg10495.t1; gene_id file_1_file_1_jg10495;
derer1.05_0	AUGUSTUS	exon	15282061	15283050	.	-	.	transcript_id file_1_file_1_jg10495.t1; gene_id file_1_file_1_jg10495;
derer1.05_0	AUGUSTUS	start_codon	15283048	15283050	.	-	0	transcript_id file_1_file_1_jg10495.t1; gene_id file_1_file_1_jg10495;
derer1.05_0	AUGUSTUS	start_codon	15283671	15283673	.	+	0	transcript_id file_1_file_1_jg10496.t1; gene_id file_1_file_1_jg10496;
derer1.05_0	AUGUSTUS	CDS	15283671	15283849	1	+	0	transcript_id file_1_file_1_jg10496.t1; gene_id file_1_file_1_jg10496;
derer1.05_0	AUGUSTUS	exon	15283671	15283849	.	+	.	transcript_id file_1_file_1_jg10496.t1; gene_id file_1_file_1_jg10496;
derer1.05_0	AUGUSTUS	intron	15283850	15283902	.	+	.	transcript_id file_1_file_1_jg10496.t1; gene_id file_1_file_1_jg10496;
derer1.05_0	AUGUSTUS	CDS	15283903	15284491	1	+	1	transcript_id file_1_file_1_jg10496.t1; gene_id file_1_file_1_jg10496;
derer1.05_0	AUGUSTUS	exon	15283903	15284491	.	+	.	transcript_id file_1_file_1_jg10496.t1; gene_id file_1_file_1_jg10496;
derer1.05_0	AUGUSTUS	intron	15284492	15284547	.	+	.	transcript_id file_1_file_1_jg10496.t1; gene_id file_1_file_1_jg10496;
derer1.05_0	AUGUSTUS	CDS	15284548	15285136	1	+	0	transcript_id file_1_file_1_jg10496.t1; gene_id file_1_file_1_jg10496;
derer1.05_0	AUGUSTUS	exon	15284548	15285136	.	+	.	transcript_id file_1_file_1_jg10496.t1; gene_id file_1_file_1_jg10496;
derer1.05_0	AUGUSTUS	intron	15285137	15285187	.	+	.	transcript_id file_1_file_1_jg10496.t1; gene_id file_1_file_1_jg10496;
derer1.05_0	AUGUSTUS	transcript	15283671	15285321	.	+	.	transcript_id file_1_file_1_jg10496.t1; gene_id file_1_file_1_jg10496
derer1.05_0	AUGUSTUS	CDS	15285188	15285321	1	+	2	transcript_id file_1_file_1_jg10496.t1; gene_id file_1_file_1_jg10496;
derer1.05_0	AUGUSTUS	exon	15285188	15285321	.	+	.	transcript_id file_1_file_1_jg10496.t1; gene_id file_1_file_1_jg10496;
derer1.05_0	AUGUSTUS	stop_codon	15285319	15285321	.	+	0	transcript_id file_1_file_1_jg10496.t1; gene_id file_1_file_1_jg10496;
derer1.05_0	AUGUSTUS	stop_codon	16372314	16372316	.	-	0	transcript_id file_1_file_1_jg10657.t1; gene_id file_1_file_1_jg10657;
derer1.05_0	AUGUSTUS	CDS	16372314	16372433	1	-	0	transcript_id file_1_file_1_jg10657.t1; gene_id file_1_file_1_jg10657;
derer1.05_0	AUGUSTUS	exon	16372314	16372433	.	-	.	transcript_id file_1_file_1_jg10657.t1; gene_id file_1_file_1_jg10657;
derer1.05_0	AUGUSTUS	intron	16372434	16372485	.	-	.	transcript_id file_1_file_1_jg10657.t1; gene_id file_1_file_1_jg10657;
derer1.05_0	AUGUSTUS	CDS	16372486	16373088	1	-	0	transcript_id file_1_file_1_jg10657.t1; gene_id file_1_file_1_jg10657;
derer1.05_0	AUGUSTUS	exon	16372486	16373088	.	-	.	transcript_id file_1_file_1_jg10657.t1; gene_id file_1_file_1_jg10657;
derer1.05_0	AUGUSTUS	intron	16373089	16373311	.	-	.	transcript_id file_1_file_1_jg10657.t1; gene_id file_1_file_1_jg10657;
derer1.05_0	AUGUSTUS	transcript	16372314	16373941	.	-	.	transcript_id file_1_file_1_jg10657.t1; gene_id file_1_file_1_jg10657
derer1.05_0	AUGUSTUS	CDS	16373312	16373941	1	-	0	transcript_id file_1_file_1_jg10657.t1; gene_id file_1_file_1_jg10657;
derer1.05_0	AUGUSTUS	exon	16373312	16373941	.	-	.	transcript_id file_1_file_1_jg10657.t1; gene_id file_1_file_1_jg10657;
derer1.05_0	AUGUSTUS	start_codon	16373939	16373941	.	-	0	transcript_id file_1_file_1_jg10657.t1; gene_id file_1_file_1_jg10657;
derer1.05_0	AUGUSTUS	stop_codon	16374785	16374787	.	-	0	transcript_id file_1_file_1_jg10658.t1; gene_id file_1_file_1_jg10658;
derer1.05_0	AUGUSTUS	CDS	16374785	16374913	1	-	0	transcript_id file_1_file_1_jg10658.t1; gene_id file_1_file_1_jg10658;
derer1.05_0	AUGUSTUS	exon	16374785	16374913	.	-	.	transcript_id file_1_file_1_jg10658.t1; gene_id file_1_file_1_jg10658;
derer1.05_0	AUGUSTUS	intron	16374914	16374989	.	-	.	transcript_id file_1_file_1_jg10658.t1; gene_id file_1_file_1_jg10658;
derer1.05_0	AUGUSTUS	CDS	16374990	16375550	1	-	0	transcript_id file_1_file_1_jg10658.t1; gene_id file_1_file_1_jg10658;
derer1.05_0	AUGUSTUS	exon	16374990	16375550	.	-	.	transcript_id file_1_file_1_jg10658.t1; gene_id file_1_file_1_jg10658;
derer1.05_0	AUGUSTUS	intron	16375551	16377874	.	-	.	transcript_id file_1_file_1_jg10658.t1; gene_id file_1_file_1_jg10658;
derer1.05_0	AUGUSTUS	transcript	16374785	16378597	.	-	.	transcript_id file_1_file_1_jg10658.t1; gene_id file_1_file_1_jg10658
derer1.05_0	AUGUSTUS	CDS	16377875	16378597	1	-	0	transcript_id file_1_file_1_jg10658.t1; gene_id file_1_file_1_jg10658;
derer1.05_0	AUGUSTUS	exon	16377875	16378597	.	-	.	transcript_id file_1_file_1_jg10658.t1; gene_id file_1_file_1_jg10658;
derer1.05_0	AUGUSTUS	start_codon	16378595	16378597	.	-	0	transcript_id file_1_file_1_jg10658.t1; gene_id file_1_file_1_jg10658;
derer1.05_0	AUGUSTUS	stop_codon	16374785	16374787	.	-	0	transcript_id file_1_file_1_jg10658.t2; gene_id file_1_file_1_jg10658;
derer1.05_0	AUGUSTUS	CDS	16374785	16374913	1	-	0	transcript_id file_1_file_1_jg10658.t2; gene_id file_1_file_1_jg10658;
derer1.05_0	AUGUSTUS	exon	16374785	16374913	.	-	.	transcript_id file_1_file_1_jg10658.t2; gene_id file_1_file_1_jg10658;
derer1.05_0	AUGUSTUS	intron	16374914	16374989	.	-	.	transcript_id file_1_file_1_jg10658.t2; gene_id file_1_file_1_jg10658;
derer1.05_0	AUGUSTUS	CDS	16374990	16375550	1	-	0	transcript_id file_1_file_1_jg10658.t2; gene_id file_1_file_1_jg10658;
derer1.05_0	AUGUSTUS	exon	16374990	16375550	.	-	.	transcript_id file_1_file_1_jg10658.t2; gene_id file_1_file_1_jg10658;
derer1.05_0	AUGUSTUS	intron	16375551	16375612	.	-	.	transcript_id file_1_file_1_jg10658.t2; gene_id file_1_file_1_jg10658;
derer1.05_0	AUGUSTUS	CDS	16375613	16376266	0.98	-	0	transcript_id file_1_file_1_jg10658.t2; gene_id file_1_file_1_jg10658;
derer1.05_0	AUGUSTUS	exon	16375613	16376266	.	-	.	transcript_id file_1_file_1_jg10658.t2; gene_id file_1_file_1_jg10658;
derer1.05_0	AUGUSTUS	transcript	16374785	16376266	.	-	.	transcript_id file_1_file_1_jg10658.t2; gene_id file_1_file_1_jg10658
derer1.05_0	AUGUSTUS	start_codon	16376264	16376266	.	-	0	transcript_id file_1_file_1_jg10658.t2; gene_id file_1_file_1_jg10658;
derer1.05_0	AUGUSTUS	stop_codon	16374785	16374787	.	-	0	transcript_id file_1_file_1_jg10658.t4; gene_id file_1_file_1_jg10658;
derer1.05_0	AUGUSTUS	CDS	16374785	16374913	1	-	0	transcript_id file_1_file_1_jg10658.t4; gene_id file_1_file_1_jg10658;
derer1.05_0	AUGUSTUS	exon	16374785	16374913	.	-	.	transcript_id file_1_file_1_jg10658.t4; gene_id file_1_file_1_jg10658;
derer1.05_0	AUGUSTUS	intron	16374914	16374989	.	-	.	transcript_id file_1_file_1_jg10658.t4; gene_id file_1_file_1_jg10658;
derer1.05_0	AUGUSTUS	CDS	16374990	16375550	1	-	0	transcript_id file_1_file_1_jg10658.t4; gene_id file_1_file_1_jg10658;
derer1.05_0	AUGUSTUS	exon	16374990	16375550	.	-	.	transcript_id file_1_file_1_jg10658.t4; gene_id file_1_file_1_jg10658;
derer1.05_0	AUGUSTUS	intron	16375551	16379760	.	-	.	transcript_id file_1_file_1_jg10658.t4; gene_id file_1_file_1_jg10658;
derer1.05_0	AUGUSTUS	transcript	16374785	16380405	.	-	.	transcript_id file_1_file_1_jg10658.t4; gene_id file_1_file_1_jg10658
derer1.05_0	AUGUSTUS	CDS	16379761	16380405	0.92	-	0	transcript_id file_1_file_1_jg10658.t4; gene_id file_1_file_1_jg10658;
derer1.05_0	AUGUSTUS	exon	16379761	16380405	.	-	.	transcript_id file_1_file_1_jg10658.t4; gene_id file_1_file_1_jg10658;
derer1.05_0	AUGUSTUS	start_codon	16380403	16380405	.	-	0	transcript_id file_1_file_1_jg10658.t4; gene_id file_1_file_1_jg10658;
derer1.05_0	AUGUSTUS	stop_codon	16374785	16374787	.	-	0	transcript_id file_1_file_1_jg10658.t3; gene_id file_1_file_1_jg10658;
derer1.05_0	AUGUSTUS	CDS	16374785	16374913	1	-	0	transcript_id file_1_file_1_jg10658.t3; gene_id file_1_file_1_jg10658;
derer1.05_0	AUGUSTUS	exon	16374785	16374913	.	-	.	transcript_id file_1_file_1_jg10658.t3; gene_id file_1_file_1_jg10658;
derer1.05_0	AUGUSTUS	intron	16374914	16374989	.	-	.	transcript_id file_1_file_1_jg10658.t3; gene_id file_1_file_1_jg10658;
derer1.05_0	AUGUSTUS	CDS	16374990	16375550	1	-	0	transcript_id file_1_file_1_jg10658.t3; gene_id file_1_file_1_jg10658;
derer1.05_0	AUGUSTUS	exon	16374990	16375550	.	-	.	transcript_id file_1_file_1_jg10658.t3; gene_id file_1_file_1_jg10658;
derer1.05_0	AUGUSTUS	intron	16375551	16381402	.	-	.	transcript_id file_1_file_1_jg10658.t3; gene_id file_1_file_1_jg10658;
derer1.05_0	AUGUSTUS	transcript	16374785	16382037	.	-	.	transcript_id file_1_file_1_jg10658.t3; gene_id file_1_file_1_jg10658
derer1.05_0	AUGUSTUS	CDS	16381403	16382037	1	-	0	transcript_id file_1_file_1_jg10658.t3; gene_id file_1_file_1_jg10658;
derer1.05_0	AUGUSTUS	exon	16381403	16382037	.	-	.	transcript_id file_1_file_1_jg10658.t3; gene_id file_1_file_1_jg10658;
derer1.05_0	AUGUSTUS	start_codon	16382035	16382037	.	-	0	transcript_id file_1_file_1_jg10658.t3; gene_id file_1_file_1_jg10658;
derer1.05_0	AUGUSTUS	stop_codon	16417252	16417254	.	-	0	transcript_id file_1_file_1_jg10665.t1; gene_id file_1_file_1_jg10665;
derer1.05_0	AUGUSTUS	CDS	16417252	16417683	1	-	0	transcript_id file_1_file_1_jg10665.t1; gene_id file_1_file_1_jg10665;
derer1.05_0	AUGUSTUS	exon	16417252	16417683	.	-	.	transcript_id file_1_file_1_jg10665.t1; gene_id file_1_file_1_jg10665;
derer1.05_0	AUGUSTUS	transcript	16417252	16417683	.	-	.	transcript_id file_1_file_1_jg10665.t1; gene_id file_1_file_1_jg10665
derer1.05_0	AUGUSTUS	start_codon	16417681	16417683	.	-	0	transcript_id file_1_file_1_jg10665.t1; gene_id file_1_file_1_jg10665;
derer1.05_2	AUGUSTUS	stop_codon	10283603	10283605	.	-	0	transcript_id file_1_file_1_jg1069.t1; gene_id file_1_file_1_jg1069;
derer1.05_2	AUGUSTUS	CDS	10283603	10283742	1	-	2	transcript_id file_1_file_1_jg1069.t1; gene_id file_1_file_1_jg1069;
derer1.05_2	AUGUSTUS	exon	10283603	10283742	.	-	.	transcript_id file_1_file_1_jg1069.t1; gene_id file_1_file_1_jg1069;
derer1.05_2	AUGUSTUS	intron	10283743	10283796	.	-	.	transcript_id file_1_file_1_jg1069.t1; gene_id file_1_file_1_jg1069;
derer1.05_2	AUGUSTUS	CDS	10283797	10283906	1	-	1	transcript_id file_1_file_1_jg1069.t1; gene_id file_1_file_1_jg1069;
derer1.05_2	AUGUSTUS	exon	10283797	10283906	.	-	.	transcript_id file_1_file_1_jg1069.t1; gene_id file_1_file_1_jg1069;
derer1.05_2	AUGUSTUS	intron	10283907	10283971	.	-	.	transcript_id file_1_file_1_jg1069.t1; gene_id file_1_file_1_jg1069;
derer1.05_2	AUGUSTUS	CDS	10283972	10284089	1	-	2	transcript_id file_1_file_1_jg1069.t1; gene_id file_1_file_1_jg1069;
derer1.05_2	AUGUSTUS	exon	10283972	10284089	.	-	.	transcript_id file_1_file_1_jg1069.t1; gene_id file_1_file_1_jg1069;
derer1.05_2	AUGUSTUS	intron	10284090	10284165	.	-	.	transcript_id file_1_file_1_jg1069.t1; gene_id file_1_file_1_jg1069;
derer1.05_2	AUGUSTUS	CDS	10284166	10284902	1	-	1	transcript_id file_1_file_1_jg1069.t1; gene_id file_1_file_1_jg1069;
derer1.05_2	AUGUSTUS	exon	10284166	10284902	.	-	.	transcript_id file_1_file_1_jg1069.t1; gene_id file_1_file_1_jg1069;
derer1.05_2	AUGUSTUS	intron	10284903	10284966	.	-	.	transcript_id file_1_file_1_jg1069.t1; gene_id file_1_file_1_jg1069;
derer1.05_2	AUGUSTUS	transcript	10283603	10285358	.	-	.	transcript_id file_1_file_1_jg1069.t1; gene_id file_1_file_1_jg1069
derer1.05_2	AUGUSTUS	CDS	10284967	10285358	1	-	0	transcript_id file_1_file_1_jg1069.t1; gene_id file_1_file_1_jg1069;
derer1.05_2	AUGUSTUS	exon	10284967	10285358	.	-	.	transcript_id file_1_file_1_jg1069.t1; gene_id file_1_file_1_jg1069;
derer1.05_2	AUGUSTUS	start_codon	10285356	10285358	.	-	0	transcript_id file_1_file_1_jg1069.t1; gene_id file_1_file_1_jg1069;
derer1.05_0	AUGUSTUS	stop_codon	17422493	17422495	.	-	0	transcript_id file_1_file_1_jg10820.t1; gene_id file_1_file_1_jg10820;
derer1.05_0	AUGUSTUS	CDS	17422493	17422555	1	-	0	transcript_id file_1_file_1_jg10820.t1; gene_id file_1_file_1_jg10820;
derer1.05_0	AUGUSTUS	exon	17422493	17422555	.	-	.	transcript_id file_1_file_1_jg10820.t1; gene_id file_1_file_1_jg10820;
derer1.05_0	AUGUSTUS	intron	17422556	17422621	.	-	.	transcript_id file_1_file_1_jg10820.t1; gene_id file_1_file_1_jg10820;
derer1.05_0	AUGUSTUS	transcript	17422493	17423707	.	-	.	transcript_id file_1_file_1_jg10820.t1; gene_id file_1_file_1_jg10820
derer1.05_0	AUGUSTUS	CDS	17422622	17423707	1	-	0	transcript_id file_1_file_1_jg10820.t1; gene_id file_1_file_1_jg10820;
derer1.05_0	AUGUSTUS	exon	17422622	17423707	.	-	.	transcript_id file_1_file_1_jg10820.t1; gene_id file_1_file_1_jg10820;
derer1.05_0	AUGUSTUS	start_codon	17423705	17423707	.	-	0	transcript_id file_1_file_1_jg10820.t1; gene_id file_1_file_1_jg10820;
derer1.05_2	AUGUSTUS	start_codon	10536145	10536147	.	+	0	transcript_id file_1_file_1_jg1097.t1; gene_id file_1_file_1_jg1097;
derer1.05_2	AUGUSTUS	CDS	10536145	10536198	1	+	0	transcript_id file_1_file_1_jg1097.t1; gene_id file_1_file_1_jg1097;
derer1.05_2	AUGUSTUS	exon	10536145	10536198	.	+	.	transcript_id file_1_file_1_jg1097.t1; gene_id file_1_file_1_jg1097;
derer1.05_2	AUGUSTUS	intron	10536199	10536257	.	+	.	transcript_id file_1_file_1_jg1097.t1; gene_id file_1_file_1_jg1097;
derer1.05_2	AUGUSTUS	transcript	10536145	10536653	.	+	.	transcript_id file_1_file_1_jg1097.t1; gene_id file_1_file_1_jg1097
derer1.05_2	AUGUSTUS	CDS	10536258	10536653	1	+	0	transcript_id file_1_file_1_jg1097.t1; gene_id file_1_file_1_jg1097;
derer1.05_2	AUGUSTUS	exon	10536258	10536653	.	+	.	transcript_id file_1_file_1_jg1097.t1; gene_id file_1_file_1_jg1097;
derer1.05_2	AUGUSTUS	stop_codon	10536651	10536653	.	+	0	transcript_id file_1_file_1_jg1097.t1; gene_id file_1_file_1_jg1097;
derer1.05_2	AUGUSTUS	start_codon	10536741	10536743	.	+	0	transcript_id file_1_file_1_jg1098.t1; gene_id file_1_file_1_jg1098;
derer1.05_2	AUGUSTUS	CDS	10536741	10536800	1	+	0	transcript_id file_1_file_1_jg1098.t1; gene_id file_1_file_1_jg1098;
derer1.05_2	AUGUSTUS	exon	10536741	10536800	.	+	.	transcript_id file_1_file_1_jg1098.t1; gene_id file_1_file_1_jg1098;
derer1.05_2	AUGUSTUS	intron	10536801	10536858	.	+	.	transcript_id file_1_file_1_jg1098.t1; gene_id file_1_file_1_jg1098;
derer1.05_2	AUGUSTUS	transcript	10536741	10537221	.	+	.	transcript_id file_1_file_1_jg1098.t1; gene_id file_1_file_1_jg1098
derer1.05_2	AUGUSTUS	CDS	10536859	10537221	1	+	0	transcript_id file_1_file_1_jg1098.t1; gene_id file_1_file_1_jg1098;
derer1.05_2	AUGUSTUS	exon	10536859	10537221	.	+	.	transcript_id file_1_file_1_jg1098.t1; gene_id file_1_file_1_jg1098;
derer1.05_2	AUGUSTUS	stop_codon	10537219	10537221	.	+	0	transcript_id file_1_file_1_jg1098.t1; gene_id file_1_file_1_jg1098;
derer1.05_2	AUGUSTUS	start_codon	10537612	10537614	.	+	0	transcript_id file_1_file_1_jg1099.t1; gene_id file_1_file_1_jg1099;
derer1.05_2	AUGUSTUS	CDS	10537612	10537671	1	+	0	transcript_id file_1_file_1_jg1099.t1; gene_id file_1_file_1_jg1099;
derer1.05_2	AUGUSTUS	exon	10537612	10537671	.	+	.	transcript_id file_1_file_1_jg1099.t1; gene_id file_1_file_1_jg1099;
derer1.05_2	AUGUSTUS	intron	10537672	10537722	.	+	.	transcript_id file_1_file_1_jg1099.t1; gene_id file_1_file_1_jg1099;
derer1.05_2	AUGUSTUS	transcript	10537612	10538175	.	+	.	transcript_id file_1_file_1_jg1099.t1; gene_id file_1_file_1_jg1099
derer1.05_2	AUGUSTUS	CDS	10537723	10538175	1	+	0	transcript_id file_1_file_1_jg1099.t1; gene_id file_1_file_1_jg1099;
derer1.05_2	AUGUSTUS	exon	10537723	10538175	.	+	.	transcript_id file_1_file_1_jg1099.t1; gene_id file_1_file_1_jg1099;
derer1.05_2	AUGUSTUS	stop_codon	10538173	10538175	.	+	0	transcript_id file_1_file_1_jg1099.t1; gene_id file_1_file_1_jg1099;
derer1.05_0	AUGUSTUS	start_codon	18612258	18612260	.	+	0	transcript_id file_1_file_1_jg11001.t1; gene_id file_1_file_1_jg11001;
derer1.05_0	AUGUSTUS	CDS	18612258	18612302	1	+	0	transcript_id file_1_file_1_jg11001.t1; gene_id file_1_file_1_jg11001;
derer1.05_0	AUGUSTUS	exon	18612258	18612302	.	+	.	transcript_id file_1_file_1_jg11001.t1; gene_id file_1_file_1_jg11001;
derer1.05_0	AUGUSTUS	intron	18612303	18612358	.	+	.	transcript_id file_1_file_1_jg11001.t1; gene_id file_1_file_1_jg11001;
derer1.05_0	AUGUSTUS	transcript	18612258	18612745	.	+	.	transcript_id file_1_file_1_jg11001.t1; gene_id file_1_file_1_jg11001
derer1.05_0	AUGUSTUS	CDS	18612359	18612745	1	+	0	transcript_id file_1_file_1_jg11001.t1; gene_id file_1_file_1_jg11001;
derer1.05_0	AUGUSTUS	exon	18612359	18612745	.	+	.	transcript_id file_1_file_1_jg11001.t1; gene_id file_1_file_1_jg11001;
derer1.05_0	AUGUSTUS	stop_codon	18612743	18612745	.	+	0	transcript_id file_1_file_1_jg11001.t1; gene_id file_1_file_1_jg11001;
derer1.05_0	AUGUSTUS	start_codon	18817254	18817256	.	+	0	transcript_id file_1_file_1_jg11051.t1; gene_id file_1_file_1_jg11051;
derer1.05_0	AUGUSTUS	CDS	18817254	18818029	1	+	0	transcript_id file_1_file_1_jg11051.t1; gene_id file_1_file_1_jg11051;
derer1.05_0	AUGUSTUS	exon	18817254	18818029	.	+	.	transcript_id file_1_file_1_jg11051.t1; gene_id file_1_file_1_jg11051;
derer1.05_0	AUGUSTUS	intron	18818030	18818336	.	+	.	transcript_id file_1_file_1_jg11051.t1; gene_id file_1_file_1_jg11051;
derer1.05_0	AUGUSTUS	CDS	18818337	18818694	1	+	1	transcript_id file_1_file_1_jg11051.t1; gene_id file_1_file_1_jg11051;
derer1.05_0	AUGUSTUS	exon	18818337	18818694	.	+	.	transcript_id file_1_file_1_jg11051.t1; gene_id file_1_file_1_jg11051;
derer1.05_0	AUGUSTUS	intron	18818695	18818753	.	+	.	transcript_id file_1_file_1_jg11051.t1; gene_id file_1_file_1_jg11051;
derer1.05_0	AUGUSTUS	transcript	18817254	18818831	.	+	.	transcript_id file_1_file_1_jg11051.t1; gene_id file_1_file_1_jg11051
derer1.05_0	AUGUSTUS	CDS	18818754	18818831	1	+	0	transcript_id file_1_file_1_jg11051.t1; gene_id file_1_file_1_jg11051;
derer1.05_0	AUGUSTUS	exon	18818754	18818831	.	+	.	transcript_id file_1_file_1_jg11051.t1; gene_id file_1_file_1_jg11051;
derer1.05_0	AUGUSTUS	stop_codon	18818829	18818831	.	+	0	transcript_id file_1_file_1_jg11051.t1; gene_id file_1_file_1_jg11051;
derer1.05_2	AUGUSTUS	stop_codon	10579261	10579263	.	-	0	transcript_id file_1_file_1_jg1107.t1; gene_id file_1_file_1_jg1107;
derer1.05_2	AUGUSTUS	CDS	10579261	10579614	1	-	0	transcript_id file_1_file_1_jg1107.t1; gene_id file_1_file_1_jg1107;
derer1.05_2	AUGUSTUS	exon	10579261	10579614	.	-	.	transcript_id file_1_file_1_jg1107.t1; gene_id file_1_file_1_jg1107;
derer1.05_2	AUGUSTUS	intron	10579615	10579675	.	-	.	transcript_id file_1_file_1_jg1107.t1; gene_id file_1_file_1_jg1107;
derer1.05_2	AUGUSTUS	transcript	10579261	10579732	.	-	.	transcript_id file_1_file_1_jg1107.t1; gene_id file_1_file_1_jg1107
derer1.05_2	AUGUSTUS	CDS	10579676	10579732	1	-	0	transcript_id file_1_file_1_jg1107.t1; gene_id file_1_file_1_jg1107;
derer1.05_2	AUGUSTUS	exon	10579676	10579732	.	-	.	transcript_id file_1_file_1_jg1107.t1; gene_id file_1_file_1_jg1107;
derer1.05_2	AUGUSTUS	start_codon	10579730	10579732	.	-	0	transcript_id file_1_file_1_jg1107.t1; gene_id file_1_file_1_jg1107;
derer1.05_0	AUGUSTUS	start_codon	19313840	19313842	.	+	0	transcript_id file_1_file_1_jg11144.t2; gene_id file_1_file_1_jg11144;
derer1.05_0	AUGUSTUS	CDS	19313840	19313993	1	+	0	transcript_id file_1_file_1_jg11144.t2; gene_id file_1_file_1_jg11144;
derer1.05_0	AUGUSTUS	exon	19313840	19313993	.	+	.	transcript_id file_1_file_1_jg11144.t2; gene_id file_1_file_1_jg11144;
derer1.05_0	AUGUSTUS	intron	19313994	19314054	.	+	.	transcript_id file_1_file_1_jg11144.t2; gene_id file_1_file_1_jg11144;
derer1.05_0	AUGUSTUS	CDS	19314055	19314109	1	+	2	transcript_id file_1_file_1_jg11144.t2; gene_id file_1_file_1_jg11144;
derer1.05_0	AUGUSTUS	exon	19314055	19314109	.	+	.	transcript_id file_1_file_1_jg11144.t2; gene_id file_1_file_1_jg11144;
derer1.05_0	AUGUSTUS	intron	19314110	19314469	.	+	.	transcript_id file_1_file_1_jg11144.t2; gene_id file_1_file_1_jg11144;
derer1.05_0	AUGUSTUS	CDS	19314470	19314614	1	+	1	transcript_id file_1_file_1_jg11144.t2; gene_id file_1_file_1_jg11144;
derer1.05_0	AUGUSTUS	exon	19314470	19314614	.	+	.	transcript_id file_1_file_1_jg11144.t2; gene_id file_1_file_1_jg11144;
derer1.05_0	AUGUSTUS	intron	19314615	19314685	.	+	.	transcript_id file_1_file_1_jg11144.t2; gene_id file_1_file_1_jg11144;
derer1.05_0	AUGUSTUS	CDS	19314686	19314848	1	+	0	transcript_id file_1_file_1_jg11144.t2; gene_id file_1_file_1_jg11144;
derer1.05_0	AUGUSTUS	exon	19314686	19314848	.	+	.	transcript_id file_1_file_1_jg11144.t2; gene_id file_1_file_1_jg11144;
derer1.05_0	AUGUSTUS	intron	19314849	19314920	.	+	.	transcript_id file_1_file_1_jg11144.t2; gene_id file_1_file_1_jg11144;
derer1.05_0	AUGUSTUS	CDS	19314921	19315064	1	+	2	transcript_id file_1_file_1_jg11144.t2; gene_id file_1_file_1_jg11144;
derer1.05_0	AUGUSTUS	exon	19314921	19315064	.	+	.	transcript_id file_1_file_1_jg11144.t2; gene_id file_1_file_1_jg11144;
derer1.05_0	AUGUSTUS	intron	19315065	19315119	.	+	.	transcript_id file_1_file_1_jg11144.t2; gene_id file_1_file_1_jg11144;
derer1.05_0	AUGUSTUS	CDS	19315120	19315260	1	+	2	transcript_id file_1_file_1_jg11144.t2; gene_id file_1_file_1_jg11144;
derer1.05_0	AUGUSTUS	exon	19315120	19315260	.	+	.	transcript_id file_1_file_1_jg11144.t2; gene_id file_1_file_1_jg11144;
derer1.05_0	AUGUSTUS	intron	19315261	19315326	.	+	.	transcript_id file_1_file_1_jg11144.t2; gene_id file_1_file_1_jg11144;
derer1.05_0	AUGUSTUS	CDS	19315327	19315405	1	+	2	transcript_id file_1_file_1_jg11144.t2; gene_id file_1_file_1_jg11144;
derer1.05_0	AUGUSTUS	exon	19315327	19315405	.	+	.	transcript_id file_1_file_1_jg11144.t2; gene_id file_1_file_1_jg11144;
derer1.05_0	AUGUSTUS	intron	19315406	19315461	.	+	.	transcript_id file_1_file_1_jg11144.t2; gene_id file_1_file_1_jg11144;
derer1.05_0	AUGUSTUS	CDS	19315462	19315813	1	+	1	transcript_id file_1_file_1_jg11144.t2; gene_id file_1_file_1_jg11144;
derer1.05_0	AUGUSTUS	exon	19315462	19315813	.	+	.	transcript_id file_1_file_1_jg11144.t2; gene_id file_1_file_1_jg11144;
derer1.05_0	AUGUSTUS	intron	19315814	19315872	.	+	.	transcript_id file_1_file_1_jg11144.t2; gene_id file_1_file_1_jg11144;
derer1.05_0	AUGUSTUS	transcript	19313840	19315935	.	+	.	transcript_id file_1_file_1_jg11144.t2; gene_id file_1_file_1_jg11144
derer1.05_0	AUGUSTUS	CDS	19315873	19315935	1	+	0	transcript_id file_1_file_1_jg11144.t2; gene_id file_1_file_1_jg11144;
derer1.05_0	AUGUSTUS	exon	19315873	19315935	.	+	.	transcript_id file_1_file_1_jg11144.t2; gene_id file_1_file_1_jg11144;
derer1.05_0	AUGUSTUS	stop_codon	19315933	19315935	.	+	0	transcript_id file_1_file_1_jg11144.t2; gene_id file_1_file_1_jg11144;
derer1.05_0	AUGUSTUS	start_codon	19313840	19313842	.	+	0	transcript_id file_1_file_1_jg11144.t1; gene_id file_1_file_1_jg11144;
derer1.05_0	AUGUSTUS	CDS	19313840	19313993	1	+	0	transcript_id file_1_file_1_jg11144.t1; gene_id file_1_file_1_jg11144;
derer1.05_0	AUGUSTUS	exon	19313840	19313993	.	+	.	transcript_id file_1_file_1_jg11144.t1; gene_id file_1_file_1_jg11144;
derer1.05_0	AUGUSTUS	intron	19313994	19314054	.	+	.	transcript_id file_1_file_1_jg11144.t1; gene_id file_1_file_1_jg11144;
derer1.05_0	AUGUSTUS	CDS	19314055	19314109	1	+	2	transcript_id file_1_file_1_jg11144.t1; gene_id file_1_file_1_jg11144;
derer1.05_0	AUGUSTUS	exon	19314055	19314109	.	+	.	transcript_id file_1_file_1_jg11144.t1; gene_id file_1_file_1_jg11144;
derer1.05_0	AUGUSTUS	intron	19314110	19314481	.	+	.	transcript_id file_1_file_1_jg11144.t1; gene_id file_1_file_1_jg11144;
derer1.05_0	AUGUSTUS	CDS	19314482	19314614	1	+	1	transcript_id file_1_file_1_jg11144.t1; gene_id file_1_file_1_jg11144;
derer1.05_0	AUGUSTUS	exon	19314482	19314614	.	+	.	transcript_id file_1_file_1_jg11144.t1; gene_id file_1_file_1_jg11144;
derer1.05_0	AUGUSTUS	intron	19314615	19314685	.	+	.	transcript_id file_1_file_1_jg11144.t1; gene_id file_1_file_1_jg11144;
derer1.05_0	AUGUSTUS	CDS	19314686	19314848	1	+	0	transcript_id file_1_file_1_jg11144.t1; gene_id file_1_file_1_jg11144;
derer1.05_0	AUGUSTUS	exon	19314686	19314848	.	+	.	transcript_id file_1_file_1_jg11144.t1; gene_id file_1_file_1_jg11144;
derer1.05_0	AUGUSTUS	intron	19314849	19314920	.	+	.	transcript_id file_1_file_1_jg11144.t1; gene_id file_1_file_1_jg11144;
derer1.05_0	AUGUSTUS	CDS	19314921	19315064	1	+	2	transcript_id file_1_file_1_jg11144.t1; gene_id file_1_file_1_jg11144;
derer1.05_0	AUGUSTUS	exon	19314921	19315064	.	+	.	transcript_id file_1_file_1_jg11144.t1; gene_id file_1_file_1_jg11144;
derer1.05_0	AUGUSTUS	intron	19315065	19315119	.	+	.	transcript_id file_1_file_1_jg11144.t1; gene_id file_1_file_1_jg11144;
derer1.05_0	AUGUSTUS	CDS	19315120	19315260	1	+	2	transcript_id file_1_file_1_jg11144.t1; gene_id file_1_file_1_jg11144;
derer1.05_0	AUGUSTUS	exon	19315120	19315260	.	+	.	transcript_id file_1_file_1_jg11144.t1; gene_id file_1_file_1_jg11144;
derer1.05_0	AUGUSTUS	intron	19315261	19315326	.	+	.	transcript_id file_1_file_1_jg11144.t1; gene_id file_1_file_1_jg11144;
derer1.05_0	AUGUSTUS	CDS	19315327	19315405	1	+	2	transcript_id file_1_file_1_jg11144.t1; gene_id file_1_file_1_jg11144;
derer1.05_0	AUGUSTUS	exon	19315327	19315405	.	+	.	transcript_id file_1_file_1_jg11144.t1; gene_id file_1_file_1_jg11144;
derer1.05_0	AUGUSTUS	intron	19315406	19315461	.	+	.	transcript_id file_1_file_1_jg11144.t1; gene_id file_1_file_1_jg11144;
derer1.05_0	AUGUSTUS	CDS	19315462	19315813	1	+	1	transcript_id file_1_file_1_jg11144.t1; gene_id file_1_file_1_jg11144;
derer1.05_0	AUGUSTUS	exon	19315462	19315813	.	+	.	transcript_id file_1_file_1_jg11144.t1; gene_id file_1_file_1_jg11144;
derer1.05_0	AUGUSTUS	intron	19315814	19315872	.	+	.	transcript_id file_1_file_1_jg11144.t1; gene_id file_1_file_1_jg11144;
derer1.05_0	AUGUSTUS	transcript	19313840	19315935	.	+	.	transcript_id file_1_file_1_jg11144.t1; gene_id file_1_file_1_jg11144
derer1.05_0	AUGUSTUS	CDS	19315873	19315935	1	+	0	transcript_id file_1_file_1_jg11144.t1; gene_id file_1_file_1_jg11144;
derer1.05_0	AUGUSTUS	exon	19315873	19315935	.	+	.	transcript_id file_1_file_1_jg11144.t1; gene_id file_1_file_1_jg11144;
derer1.05_0	AUGUSTUS	stop_codon	19315933	19315935	.	+	0	transcript_id file_1_file_1_jg11144.t1; gene_id file_1_file_1_jg11144;
derer1.05_0	AUGUSTUS	start_codon	19459903	19459905	.	+	0	transcript_id file_1_file_1_jg11157.t1; gene_id file_1_file_1_jg11157;
derer1.05_0	AUGUSTUS	CDS	19459903	19460347	1	+	0	transcript_id file_1_file_1_jg11157.t1; gene_id file_1_file_1_jg11157;
derer1.05_0	AUGUSTUS	exon	19459903	19460347	.	+	.	transcript_id file_1_file_1_jg11157.t1; gene_id file_1_file_1_jg11157;
derer1.05_0	AUGUSTUS	intron	19460348	19460591	.	+	.	transcript_id file_1_file_1_jg11157.t1; gene_id file_1_file_1_jg11157;
derer1.05_0	AUGUSTUS	CDS	19460592	19460862	1	+	2	transcript_id file_1_file_1_jg11157.t1; gene_id file_1_file_1_jg11157;
derer1.05_0	AUGUSTUS	exon	19460592	19460862	.	+	.	transcript_id file_1_file_1_jg11157.t1; gene_id file_1_file_1_jg11157;
derer1.05_0	AUGUSTUS	intron	19460863	19460923	.	+	.	transcript_id file_1_file_1_jg11157.t1; gene_id file_1_file_1_jg11157;
derer1.05_0	AUGUSTUS	CDS	19460924	19461023	1	+	1	transcript_id file_1_file_1_jg11157.t1; gene_id file_1_file_1_jg11157;
derer1.05_0	AUGUSTUS	exon	19460924	19461023	.	+	.	transcript_id file_1_file_1_jg11157.t1; gene_id file_1_file_1_jg11157;
derer1.05_0	AUGUSTUS	intron	19461024	19461157	.	+	.	transcript_id file_1_file_1_jg11157.t1; gene_id file_1_file_1_jg11157;
derer1.05_0	AUGUSTUS	CDS	19461158	19461259	1	+	0	transcript_id file_1_file_1_jg11157.t1; gene_id file_1_file_1_jg11157;
derer1.05_0	AUGUSTUS	exon	19461158	19461259	.	+	.	transcript_id file_1_file_1_jg11157.t1; gene_id file_1_file_1_jg11157;
derer1.05_0	AUGUSTUS	intron	19461260	19461321	.	+	.	transcript_id file_1_file_1_jg11157.t1; gene_id file_1_file_1_jg11157;
derer1.05_0	AUGUSTUS	CDS	19461322	19461429	1	+	0	transcript_id file_1_file_1_jg11157.t1; gene_id file_1_file_1_jg11157;
derer1.05_0	AUGUSTUS	exon	19461322	19461429	.	+	.	transcript_id file_1_file_1_jg11157.t1; gene_id file_1_file_1_jg11157;
derer1.05_0	AUGUSTUS	intron	19461430	19461536	.	+	.	transcript_id file_1_file_1_jg11157.t1; gene_id file_1_file_1_jg11157;
derer1.05_0	AUGUSTUS	transcript	19459903	19461641	.	+	.	transcript_id file_1_file_1_jg11157.t1; gene_id file_1_file_1_jg11157
derer1.05_0	AUGUSTUS	CDS	19461537	19461641	1	+	0	transcript_id file_1_file_1_jg11157.t1; gene_id file_1_file_1_jg11157;
derer1.05_0	AUGUSTUS	exon	19461537	19461641	.	+	.	transcript_id file_1_file_1_jg11157.t1; gene_id file_1_file_1_jg11157;
derer1.05_0	AUGUSTUS	stop_codon	19461639	19461641	.	+	0	transcript_id file_1_file_1_jg11157.t1; gene_id file_1_file_1_jg11157;
derer1.05_0	AUGUSTUS	stop_codon	19713707	19713709	.	-	0	transcript_id file_1_file_1_jg11203.t1; gene_id file_1_file_1_jg11203;
derer1.05_0	AUGUSTUS	CDS	19713707	19713877	1	-	0	transcript_id file_1_file_1_jg11203.t1; gene_id file_1_file_1_jg11203;
derer1.05_0	AUGUSTUS	exon	19713707	19713877	.	-	.	transcript_id file_1_file_1_jg11203.t1; gene_id file_1_file_1_jg11203;
derer1.05_0	AUGUSTUS	intron	19713878	19713953	.	-	.	transcript_id file_1_file_1_jg11203.t1; gene_id file_1_file_1_jg11203;
derer1.05_0	AUGUSTUS	CDS	19713954	19714130	1	-	0	transcript_id file_1_file_1_jg11203.t1; gene_id file_1_file_1_jg11203;
derer1.05_0	AUGUSTUS	exon	19713954	19714130	.	-	.	transcript_id file_1_file_1_jg11203.t1; gene_id file_1_file_1_jg11203;
derer1.05_0	AUGUSTUS	intron	19714131	19714180	.	-	.	transcript_id file_1_file_1_jg11203.t1; gene_id file_1_file_1_jg11203;
derer1.05_0	AUGUSTUS	transcript	19713707	19714429	.	-	.	transcript_id file_1_file_1_jg11203.t1; gene_id file_1_file_1_jg11203
derer1.05_0	AUGUSTUS	CDS	19714181	19714429	1	-	0	transcript_id file_1_file_1_jg11203.t1; gene_id file_1_file_1_jg11203;
derer1.05_0	AUGUSTUS	exon	19714181	19714429	.	-	.	transcript_id file_1_file_1_jg11203.t1; gene_id file_1_file_1_jg11203;
derer1.05_0	AUGUSTUS	start_codon	19714427	19714429	.	-	0	transcript_id file_1_file_1_jg11203.t1; gene_id file_1_file_1_jg11203;
derer1.05_0	AUGUSTUS	start_codon	19716923	19716925	.	+	0	transcript_id file_1_file_1_jg11204.t1; gene_id file_1_file_1_jg11204;
derer1.05_0	AUGUSTUS	CDS	19716923	19717159	1	+	0	transcript_id file_1_file_1_jg11204.t1; gene_id file_1_file_1_jg11204;
derer1.05_0	AUGUSTUS	exon	19716923	19717159	.	+	.	transcript_id file_1_file_1_jg11204.t1; gene_id file_1_file_1_jg11204;
derer1.05_0	AUGUSTUS	intron	19717160	19717215	.	+	.	transcript_id file_1_file_1_jg11204.t1; gene_id file_1_file_1_jg11204;
derer1.05_0	AUGUSTUS	CDS	19717216	19717392	1	+	0	transcript_id file_1_file_1_jg11204.t1; gene_id file_1_file_1_jg11204;
derer1.05_0	AUGUSTUS	exon	19717216	19717392	.	+	.	transcript_id file_1_file_1_jg11204.t1; gene_id file_1_file_1_jg11204;
derer1.05_0	AUGUSTUS	intron	19717393	19717460	.	+	.	transcript_id file_1_file_1_jg11204.t1; gene_id file_1_file_1_jg11204;
derer1.05_0	AUGUSTUS	transcript	19716923	19717637	.	+	.	transcript_id file_1_file_1_jg11204.t1; gene_id file_1_file_1_jg11204
derer1.05_0	AUGUSTUS	CDS	19717461	19717637	1	+	0	transcript_id file_1_file_1_jg11204.t1; gene_id file_1_file_1_jg11204;
derer1.05_0	AUGUSTUS	exon	19717461	19717637	.	+	.	transcript_id file_1_file_1_jg11204.t1; gene_id file_1_file_1_jg11204;
derer1.05_0	AUGUSTUS	stop_codon	19717635	19717637	.	+	0	transcript_id file_1_file_1_jg11204.t1; gene_id file_1_file_1_jg11204;
derer1.05_0	AUGUSTUS	start_codon	19718450	19718452	.	+	0	transcript_id file_1_file_1_jg11205.t1; gene_id file_1_file_1_jg11205;
derer1.05_0	AUGUSTUS	CDS	19718450	19718686	0.88	+	0	transcript_id file_1_file_1_jg11205.t1; gene_id file_1_file_1_jg11205;
derer1.05_0	AUGUSTUS	exon	19718450	19718686	.	+	.	transcript_id file_1_file_1_jg11205.t1; gene_id file_1_file_1_jg11205;
derer1.05_0	AUGUSTUS	intron	19718687	19718751	.	+	.	transcript_id file_1_file_1_jg11205.t1; gene_id file_1_file_1_jg11205;
derer1.05_0	AUGUSTUS	CDS	19718752	19718928	1	+	0	transcript_id file_1_file_1_jg11205.t1; gene_id file_1_file_1_jg11205;
derer1.05_0	AUGUSTUS	exon	19718752	19718928	.	+	.	transcript_id file_1_file_1_jg11205.t1; gene_id file_1_file_1_jg11205;
derer1.05_0	AUGUSTUS	intron	19718929	19719055	.	+	.	transcript_id file_1_file_1_jg11205.t1; gene_id file_1_file_1_jg11205;
derer1.05_0	AUGUSTUS	transcript	19718450	19719232	.	+	.	transcript_id file_1_file_1_jg11205.t1; gene_id file_1_file_1_jg11205
derer1.05_0	AUGUSTUS	CDS	19719056	19719232	1	+	0	transcript_id file_1_file_1_jg11205.t1; gene_id file_1_file_1_jg11205;
derer1.05_0	AUGUSTUS	exon	19719056	19719232	.	+	.	transcript_id file_1_file_1_jg11205.t1; gene_id file_1_file_1_jg11205;
derer1.05_0	AUGUSTUS	stop_codon	19719230	19719232	.	+	0	transcript_id file_1_file_1_jg11205.t1; gene_id file_1_file_1_jg11205;
derer1.05_0	AUGUSTUS	start_codon	20654946	20654948	.	+	0	transcript_id file_1_file_1_jg11305.t1; gene_id file_1_file_1_jg11305;
derer1.05_0	AUGUSTUS	CDS	20654946	20655712	1	+	0	transcript_id file_1_file_1_jg11305.t1; gene_id file_1_file_1_jg11305;
derer1.05_0	AUGUSTUS	exon	20654946	20655712	.	+	.	transcript_id file_1_file_1_jg11305.t1; gene_id file_1_file_1_jg11305;
derer1.05_0	AUGUSTUS	intron	20655713	20655766	.	+	.	transcript_id file_1_file_1_jg11305.t1; gene_id file_1_file_1_jg11305;
derer1.05_0	AUGUSTUS	CDS	20655767	20656124	1	+	1	transcript_id file_1_file_1_jg11305.t1; gene_id file_1_file_1_jg11305;
derer1.05_0	AUGUSTUS	exon	20655767	20656124	.	+	.	transcript_id file_1_file_1_jg11305.t1; gene_id file_1_file_1_jg11305;
derer1.05_0	AUGUSTUS	intron	20656125	20656184	.	+	.	transcript_id file_1_file_1_jg11305.t1; gene_id file_1_file_1_jg11305;
derer1.05_0	AUGUSTUS	transcript	20654946	20656259	.	+	.	transcript_id file_1_file_1_jg11305.t1; gene_id file_1_file_1_jg11305
derer1.05_0	AUGUSTUS	CDS	20656185	20656259	1	+	0	transcript_id file_1_file_1_jg11305.t1; gene_id file_1_file_1_jg11305;
derer1.05_0	AUGUSTUS	exon	20656185	20656259	.	+	.	transcript_id file_1_file_1_jg11305.t1; gene_id file_1_file_1_jg11305;
derer1.05_0	AUGUSTUS	stop_codon	20656257	20656259	.	+	0	transcript_id file_1_file_1_jg11305.t1; gene_id file_1_file_1_jg11305;
derer1.05_0	AUGUSTUS	start_codon	20662011	20662013	.	+	0	transcript_id file_1_file_1_jg11307.t1; gene_id file_1_file_1_jg11307;
derer1.05_0	AUGUSTUS	CDS	20662011	20662786	1	+	0	transcript_id file_1_file_1_jg11307.t1; gene_id file_1_file_1_jg11307;
derer1.05_0	AUGUSTUS	exon	20662011	20662786	.	+	.	transcript_id file_1_file_1_jg11307.t1; gene_id file_1_file_1_jg11307;
derer1.05_0	AUGUSTUS	intron	20662787	20663470	.	+	.	transcript_id file_1_file_1_jg11307.t1; gene_id file_1_file_1_jg11307;
derer1.05_0	AUGUSTUS	CDS	20663471	20663828	1	+	1	transcript_id file_1_file_1_jg11307.t1; gene_id file_1_file_1_jg11307;
derer1.05_0	AUGUSTUS	exon	20663471	20663828	.	+	.	transcript_id file_1_file_1_jg11307.t1; gene_id file_1_file_1_jg11307;
derer1.05_0	AUGUSTUS	intron	20663829	20663886	.	+	.	transcript_id file_1_file_1_jg11307.t1; gene_id file_1_file_1_jg11307;
derer1.05_0	AUGUSTUS	transcript	20662011	20663973	.	+	.	transcript_id file_1_file_1_jg11307.t1; gene_id file_1_file_1_jg11307
derer1.05_0	AUGUSTUS	CDS	20663887	20663973	1	+	0	transcript_id file_1_file_1_jg11307.t1; gene_id file_1_file_1_jg11307;
derer1.05_0	AUGUSTUS	exon	20663887	20663973	.	+	.	transcript_id file_1_file_1_jg11307.t1; gene_id file_1_file_1_jg11307;
derer1.05_0	AUGUSTUS	stop_codon	20663971	20663973	.	+	0	transcript_id file_1_file_1_jg11307.t1; gene_id file_1_file_1_jg11307;
derer1.05_0	AUGUSTUS	stop_codon	22017953	22017955	.	-	0	transcript_id file_1_file_1_jg11351.t1; gene_id file_1_file_1_jg11351;
derer1.05_0	AUGUSTUS	CDS	22017953	22018335	0.4	-	2	transcript_id file_1_file_1_jg11351.t1; gene_id file_1_file_1_jg11351;
derer1.05_0	AUGUSTUS	exon	22017953	22018335	.	-	.	transcript_id file_1_file_1_jg11351.t1; gene_id file_1_file_1_jg11351;
derer1.05_0	AUGUSTUS	intron	22018336	22018651	.	-	.	transcript_id file_1_file_1_jg11351.t1; gene_id file_1_file_1_jg11351;
derer1.05_0	AUGUSTUS	CDS	22018652	22018736	0.55	-	0	transcript_id file_1_file_1_jg11351.t1; gene_id file_1_file_1_jg11351;
derer1.05_0	AUGUSTUS	exon	22018652	22018736	.	-	.	transcript_id file_1_file_1_jg11351.t1; gene_id file_1_file_1_jg11351;
derer1.05_0	AUGUSTUS	intron	22018737	22020215	.	-	.	transcript_id file_1_file_1_jg11351.t1; gene_id file_1_file_1_jg11351;
derer1.05_0	AUGUSTUS	CDS	22020216	22020301	0.51	-	2	transcript_id file_1_file_1_jg11351.t1; gene_id file_1_file_1_jg11351;
derer1.05_0	AUGUSTUS	exon	22020216	22020301	.	-	.	transcript_id file_1_file_1_jg11351.t1; gene_id file_1_file_1_jg11351;
derer1.05_0	AUGUSTUS	intron	22020302	22020355	.	-	.	transcript_id file_1_file_1_jg11351.t1; gene_id file_1_file_1_jg11351;
derer1.05_0	AUGUSTUS	CDS	22020356	22020470	0.67	-	0	transcript_id file_1_file_1_jg11351.t1; gene_id file_1_file_1_jg11351;
derer1.05_0	AUGUSTUS	exon	22020356	22020470	.	-	.	transcript_id file_1_file_1_jg11351.t1; gene_id file_1_file_1_jg11351;
derer1.05_0	AUGUSTUS	intron	22020471	22020530	.	-	.	transcript_id file_1_file_1_jg11351.t1; gene_id file_1_file_1_jg11351;
derer1.05_0	AUGUSTUS	CDS	22020531	22020581	0.67	-	0	transcript_id file_1_file_1_jg11351.t1; gene_id file_1_file_1_jg11351;
derer1.05_0	AUGUSTUS	exon	22020531	22020581	.	-	.	transcript_id file_1_file_1_jg11351.t1; gene_id file_1_file_1_jg11351;
derer1.05_0	AUGUSTUS	intron	22020582	22021093	.	-	.	transcript_id file_1_file_1_jg11351.t1; gene_id file_1_file_1_jg11351;
derer1.05_0	AUGUSTUS	transcript	22017953	22021141	.	-	.	transcript_id file_1_file_1_jg11351.t1; gene_id file_1_file_1_jg11351
derer1.05_0	AUGUSTUS	CDS	22021094	22021141	0.49	-	0	transcript_id file_1_file_1_jg11351.t1; gene_id file_1_file_1_jg11351;
derer1.05_0	AUGUSTUS	exon	22021094	22021141	.	-	.	transcript_id file_1_file_1_jg11351.t1; gene_id file_1_file_1_jg11351;
derer1.05_0	AUGUSTUS	start_codon	22021139	22021141	.	-	0	transcript_id file_1_file_1_jg11351.t1; gene_id file_1_file_1_jg11351;
derer1.05_2	AUGUSTUS	stop_codon	10721705	10721707	.	-	0	transcript_id file_1_file_1_jg1141.t1; gene_id file_1_file_1_jg1141;
derer1.05_2	AUGUSTUS	CDS	10721705	10721821	1	-	0	transcript_id file_1_file_1_jg1141.t1; gene_id file_1_file_1_jg1141;
derer1.05_2	AUGUSTUS	exon	10721705	10721821	.	-	.	transcript_id file_1_file_1_jg1141.t1; gene_id file_1_file_1_jg1141;
derer1.05_2	AUGUSTUS	intron	10721822	10721876	.	-	.	transcript_id file_1_file_1_jg1141.t1; gene_id file_1_file_1_jg1141;
derer1.05_2	AUGUSTUS	transcript	10721705	10723010	.	-	.	transcript_id file_1_file_1_jg1141.t1; gene_id file_1_file_1_jg1141
derer1.05_2	AUGUSTUS	CDS	10721877	10723010	1	-	0	transcript_id file_1_file_1_jg1141.t1; gene_id file_1_file_1_jg1141;
derer1.05_2	AUGUSTUS	exon	10721877	10723010	.	-	.	transcript_id file_1_file_1_jg1141.t1; gene_id file_1_file_1_jg1141;
derer1.05_2	AUGUSTUS	start_codon	10723008	10723010	.	-	0	transcript_id file_1_file_1_jg1141.t1; gene_id file_1_file_1_jg1141;
derer1.05_6	AUGUSTUS	start_codon	152807	152809	.	+	0	transcript_id file_1_file_1_jg11539.t1; gene_id file_1_file_1_jg11539;
derer1.05_6	AUGUSTUS	CDS	152807	153312	1	+	0	transcript_id file_1_file_1_jg11539.t1; gene_id file_1_file_1_jg11539;
derer1.05_6	AUGUSTUS	exon	152807	153312	.	+	.	transcript_id file_1_file_1_jg11539.t1; gene_id file_1_file_1_jg11539;
derer1.05_6	AUGUSTUS	intron	153313	153449	.	+	.	transcript_id file_1_file_1_jg11539.t1; gene_id file_1_file_1_jg11539;
derer1.05_6	AUGUSTUS	CDS	153450	153504	0.95	+	1	transcript_id file_1_file_1_jg11539.t1; gene_id file_1_file_1_jg11539;
derer1.05_6	AUGUSTUS	exon	153450	153504	.	+	.	transcript_id file_1_file_1_jg11539.t1; gene_id file_1_file_1_jg11539;
derer1.05_6	AUGUSTUS	intron	153505	153810	.	+	.	transcript_id file_1_file_1_jg11539.t1; gene_id file_1_file_1_jg11539;
derer1.05_6	AUGUSTUS	CDS	153811	154053	0.72	+	0	transcript_id file_1_file_1_jg11539.t1; gene_id file_1_file_1_jg11539;
derer1.05_6	AUGUSTUS	exon	153811	154053	.	+	.	transcript_id file_1_file_1_jg11539.t1; gene_id file_1_file_1_jg11539;
derer1.05_6	AUGUSTUS	intron	154054	154173	.	+	.	transcript_id file_1_file_1_jg11539.t1; gene_id file_1_file_1_jg11539;
derer1.05_6	AUGUSTUS	transcript	152807	154242	.	+	.	transcript_id file_1_file_1_jg11539.t1; gene_id file_1_file_1_jg11539
derer1.05_6	AUGUSTUS	CDS	154174	154242	1	+	0	transcript_id file_1_file_1_jg11539.t1; gene_id file_1_file_1_jg11539;
derer1.05_6	AUGUSTUS	exon	154174	154242	.	+	.	transcript_id file_1_file_1_jg11539.t1; gene_id file_1_file_1_jg11539;
derer1.05_6	AUGUSTUS	stop_codon	154240	154242	.	+	0	transcript_id file_1_file_1_jg11539.t1; gene_id file_1_file_1_jg11539;
derer1.05_6	AUGUSTUS	start_codon	1332441	1332443	.	+	0	transcript_id file_1_file_1_jg11672.t1; gene_id file_1_file_1_jg11672;
derer1.05_6	AUGUSTUS	CDS	1332441	1333424	1	+	0	transcript_id file_1_file_1_jg11672.t1; gene_id file_1_file_1_jg11672;
derer1.05_6	AUGUSTUS	exon	1332441	1333424	.	+	.	transcript_id file_1_file_1_jg11672.t1; gene_id file_1_file_1_jg11672;
derer1.05_6	AUGUSTUS	intron	1333425	1333488	.	+	.	transcript_id file_1_file_1_jg11672.t1; gene_id file_1_file_1_jg11672;
derer1.05_6	AUGUSTUS	CDS	1333489	1333557	1	+	0	transcript_id file_1_file_1_jg11672.t1; gene_id file_1_file_1_jg11672;
derer1.05_6	AUGUSTUS	exon	1333489	1333557	.	+	.	transcript_id file_1_file_1_jg11672.t1; gene_id file_1_file_1_jg11672;
derer1.05_6	AUGUSTUS	intron	1333558	1333610	.	+	.	transcript_id file_1_file_1_jg11672.t1; gene_id file_1_file_1_jg11672;
derer1.05_6	AUGUSTUS	CDS	1333611	1333700	1	+	0	transcript_id file_1_file_1_jg11672.t1; gene_id file_1_file_1_jg11672;
derer1.05_6	AUGUSTUS	exon	1333611	1333700	.	+	.	transcript_id file_1_file_1_jg11672.t1; gene_id file_1_file_1_jg11672;
derer1.05_6	AUGUSTUS	intron	1333701	1333749	.	+	.	transcript_id file_1_file_1_jg11672.t1; gene_id file_1_file_1_jg11672;
derer1.05_6	AUGUSTUS	transcript	1332441	1333827	.	+	.	transcript_id file_1_file_1_jg11672.t1; gene_id file_1_file_1_jg11672
derer1.05_6	AUGUSTUS	CDS	1333750	1333827	1	+	0	transcript_id file_1_file_1_jg11672.t1; gene_id file_1_file_1_jg11672;
derer1.05_6	AUGUSTUS	exon	1333750	1333827	.	+	.	transcript_id file_1_file_1_jg11672.t1; gene_id file_1_file_1_jg11672;
derer1.05_6	AUGUSTUS	stop_codon	1333825	1333827	.	+	0	transcript_id file_1_file_1_jg11672.t1; gene_id file_1_file_1_jg11672;
derer1.05_6	AUGUSTUS	start_codon	2105333	2105335	.	+	0	transcript_id file_1_file_1_jg11816.t1; gene_id file_1_file_1_jg11816;
derer1.05_6	AUGUSTUS	CDS	2105333	2106475	1	+	0	transcript_id file_1_file_1_jg11816.t1; gene_id file_1_file_1_jg11816;
derer1.05_6	AUGUSTUS	exon	2105333	2106475	.	+	.	transcript_id file_1_file_1_jg11816.t1; gene_id file_1_file_1_jg11816;
derer1.05_6	AUGUSTUS	intron	2106476	2106541	.	+	.	transcript_id file_1_file_1_jg11816.t1; gene_id file_1_file_1_jg11816;
derer1.05_6	AUGUSTUS	transcript	2105333	2106592	.	+	.	transcript_id file_1_file_1_jg11816.t1; gene_id file_1_file_1_jg11816
derer1.05_6	AUGUSTUS	CDS	2106542	2106592	1	+	0	transcript_id file_1_file_1_jg11816.t1; gene_id file_1_file_1_jg11816;
derer1.05_6	AUGUSTUS	exon	2106542	2106592	.	+	.	transcript_id file_1_file_1_jg11816.t1; gene_id file_1_file_1_jg11816;
derer1.05_6	AUGUSTUS	stop_codon	2106590	2106592	.	+	0	transcript_id file_1_file_1_jg11816.t1; gene_id file_1_file_1_jg11816;
derer1.05_1	AUGUSTUS	stop_codon	207262	207264	.	-	0	transcript_id file_1_file_1_jg12136.t1; gene_id file_1_file_1_jg12136;
derer1.05_1	AUGUSTUS	CDS	207262	208238	1	-	2	transcript_id file_1_file_1_jg12136.t1; gene_id file_1_file_1_jg12136;
derer1.05_1	AUGUSTUS	exon	207262	208238	.	-	.	transcript_id file_1_file_1_jg12136.t1; gene_id file_1_file_1_jg12136;
derer1.05_1	AUGUSTUS	intron	208239	208305	.	-	.	transcript_id file_1_file_1_jg12136.t1; gene_id file_1_file_1_jg12136;
derer1.05_1	AUGUSTUS	CDS	208306	209037	1	-	2	transcript_id file_1_file_1_jg12136.t1; gene_id file_1_file_1_jg12136;
derer1.05_1	AUGUSTUS	exon	208306	209037	.	-	.	transcript_id file_1_file_1_jg12136.t1; gene_id file_1_file_1_jg12136;
derer1.05_1	AUGUSTUS	intron	209038	209100	.	-	.	transcript_id file_1_file_1_jg12136.t1; gene_id file_1_file_1_jg12136;
derer1.05_1	AUGUSTUS	CDS	209101	209176	1	-	0	transcript_id file_1_file_1_jg12136.t1; gene_id file_1_file_1_jg12136;
derer1.05_1	AUGUSTUS	exon	209101	209176	.	-	.	transcript_id file_1_file_1_jg12136.t1; gene_id file_1_file_1_jg12136;
derer1.05_1	AUGUSTUS	intron	209177	209453	.	-	.	transcript_id file_1_file_1_jg12136.t1; gene_id file_1_file_1_jg12136;
derer1.05_1	AUGUSTUS	CDS	209454	209722	1	-	2	transcript_id file_1_file_1_jg12136.t1; gene_id file_1_file_1_jg12136;
derer1.05_1	AUGUSTUS	exon	209454	209722	.	-	.	transcript_id file_1_file_1_jg12136.t1; gene_id file_1_file_1_jg12136;
derer1.05_1	AUGUSTUS	intron	209723	209790	.	-	.	transcript_id file_1_file_1_jg12136.t1; gene_id file_1_file_1_jg12136;
derer1.05_1	AUGUSTUS	CDS	209791	210080	1	-	1	transcript_id file_1_file_1_jg12136.t1; gene_id file_1_file_1_jg12136;
derer1.05_1	AUGUSTUS	exon	209791	210080	.	-	.	transcript_id file_1_file_1_jg12136.t1; gene_id file_1_file_1_jg12136;
derer1.05_1	AUGUSTUS	intron	210081	210164	.	-	.	transcript_id file_1_file_1_jg12136.t1; gene_id file_1_file_1_jg12136;
derer1.05_1	AUGUSTUS	CDS	210165	210420	1	-	2	transcript_id file_1_file_1_jg12136.t1; gene_id file_1_file_1_jg12136;
derer1.05_1	AUGUSTUS	exon	210165	210420	.	-	.	transcript_id file_1_file_1_jg12136.t1; gene_id file_1_file_1_jg12136;
derer1.05_1	AUGUSTUS	intron	210421	210473	.	-	.	transcript_id file_1_file_1_jg12136.t1; gene_id file_1_file_1_jg12136;
derer1.05_1	AUGUSTUS	CDS	210474	210717	1	-	0	transcript_id file_1_file_1_jg12136.t1; gene_id file_1_file_1_jg12136;
derer1.05_1	AUGUSTUS	exon	210474	210717	.	-	.	transcript_id file_1_file_1_jg12136.t1; gene_id file_1_file_1_jg12136;
derer1.05_1	AUGUSTUS	intron	210718	210773	.	-	.	transcript_id file_1_file_1_jg12136.t1; gene_id file_1_file_1_jg12136;
derer1.05_1	AUGUSTUS	transcript	207262	210800	.	-	.	transcript_id file_1_file_1_jg12136.t1; gene_id file_1_file_1_jg12136
derer1.05_1	AUGUSTUS	CDS	210774	210800	1	-	0	transcript_id file_1_file_1_jg12136.t1; gene_id file_1_file_1_jg12136;
derer1.05_1	AUGUSTUS	exon	210774	210800	.	-	.	transcript_id file_1_file_1_jg12136.t1; gene_id file_1_file_1_jg12136;
derer1.05_1	AUGUSTUS	start_codon	210798	210800	.	-	0	transcript_id file_1_file_1_jg12136.t1; gene_id file_1_file_1_jg12136;
derer1.05_1	AUGUSTUS	start_codon	857556	857558	.	+	0	transcript_id file_1_file_1_jg12213.t1; gene_id file_1_file_1_jg12213;
derer1.05_1	AUGUSTUS	CDS	857556	857700	1	+	0	transcript_id file_1_file_1_jg12213.t1; gene_id file_1_file_1_jg12213;
derer1.05_1	AUGUSTUS	exon	857556	857700	.	+	.	transcript_id file_1_file_1_jg12213.t1; gene_id file_1_file_1_jg12213;
derer1.05_1	AUGUSTUS	intron	857701	857757	.	+	.	transcript_id file_1_file_1_jg12213.t1; gene_id file_1_file_1_jg12213;
derer1.05_1	AUGUSTUS	CDS	857758	857949	1	+	2	transcript_id file_1_file_1_jg12213.t1; gene_id file_1_file_1_jg12213;
derer1.05_1	AUGUSTUS	exon	857758	857949	.	+	.	transcript_id file_1_file_1_jg12213.t1; gene_id file_1_file_1_jg12213;
derer1.05_1	AUGUSTUS	intron	857950	858004	.	+	.	transcript_id file_1_file_1_jg12213.t1; gene_id file_1_file_1_jg12213;
derer1.05_1	AUGUSTUS	CDS	858005	858199	1	+	2	transcript_id file_1_file_1_jg12213.t1; gene_id file_1_file_1_jg12213;
derer1.05_1	AUGUSTUS	exon	858005	858199	.	+	.	transcript_id file_1_file_1_jg12213.t1; gene_id file_1_file_1_jg12213;
derer1.05_1	AUGUSTUS	intron	858200	858251	.	+	.	transcript_id file_1_file_1_jg12213.t1; gene_id file_1_file_1_jg12213;
derer1.05_1	AUGUSTUS	CDS	858252	858418	1	+	2	transcript_id file_1_file_1_jg12213.t1; gene_id file_1_file_1_jg12213;
derer1.05_1	AUGUSTUS	exon	858252	858418	.	+	.	transcript_id file_1_file_1_jg12213.t1; gene_id file_1_file_1_jg12213;
derer1.05_1	AUGUSTUS	intron	858419	858493	.	+	.	transcript_id file_1_file_1_jg12213.t1; gene_id file_1_file_1_jg12213;
derer1.05_1	AUGUSTUS	CDS	858494	858616	1	+	0	transcript_id file_1_file_1_jg12213.t1; gene_id file_1_file_1_jg12213;
derer1.05_1	AUGUSTUS	exon	858494	858616	.	+	.	transcript_id file_1_file_1_jg12213.t1; gene_id file_1_file_1_jg12213;
derer1.05_1	AUGUSTUS	intron	858617	858674	.	+	.	transcript_id file_1_file_1_jg12213.t1; gene_id file_1_file_1_jg12213;
derer1.05_1	AUGUSTUS	CDS	858675	858829	1	+	0	transcript_id file_1_file_1_jg12213.t1; gene_id file_1_file_1_jg12213;
derer1.05_1	AUGUSTUS	exon	858675	858829	.	+	.	transcript_id file_1_file_1_jg12213.t1; gene_id file_1_file_1_jg12213;
derer1.05_1	AUGUSTUS	intron	858830	858946	.	+	.	transcript_id file_1_file_1_jg12213.t1; gene_id file_1_file_1_jg12213;
derer1.05_1	AUGUSTUS	CDS	858947	859199	1	+	1	transcript_id file_1_file_1_jg12213.t1; gene_id file_1_file_1_jg12213;
derer1.05_1	AUGUSTUS	exon	858947	859199	.	+	.	transcript_id file_1_file_1_jg12213.t1; gene_id file_1_file_1_jg12213;
derer1.05_1	AUGUSTUS	intron	859200	859254	.	+	.	transcript_id file_1_file_1_jg12213.t1; gene_id file_1_file_1_jg12213;
derer1.05_1	AUGUSTUS	transcript	857556	859335	.	+	.	transcript_id file_1_file_1_jg12213.t1; gene_id file_1_file_1_jg12213
derer1.05_1	AUGUSTUS	CDS	859255	859335	1	+	0	transcript_id file_1_file_1_jg12213.t1; gene_id file_1_file_1_jg12213;
derer1.05_1	AUGUSTUS	exon	859255	859335	.	+	.	transcript_id file_1_file_1_jg12213.t1; gene_id file_1_file_1_jg12213;
derer1.05_1	AUGUSTUS	stop_codon	859333	859335	.	+	0	transcript_id file_1_file_1_jg12213.t1; gene_id file_1_file_1_jg12213;
derer1.05_1	AUGUSTUS	stop_codon	1507540	1507542	.	-	0	transcript_id file_1_file_1_ir62a.t1; gene_id file_1_file_1_ir62a;
derer1.05_1	AUGUSTUS	CDS	1507543	1509366	1	-	0	transcript_id file_1_file_1_ir62a.t1; gene_id file_1_file_1_ir62a;
derer1.05_1	AUGUSTUS	exon	1507543	1509366	.	-	.	transcript_id file_1_file_1_ir62a.t1; gene_id file_1_file_1_ir62a;
derer1.05_1	AUGUSTUS	transcript	1507540	1509366	.	-	.	transcript_id file_1_file_1_ir62a.t1; gene_id file_1_file_1_ir62a
derer1.05_1	AUGUSTUS	start_codon	1509364	1509366	.	-	0	transcript_id file_1_file_1_ir62a.t1; gene_id file_1_file_1_ir62a;
derer1.05_1	AUGUSTUS	start_codon	2984109	2984111	.	+	0	transcript_id file_1_file_1_jg12481.t1; gene_id file_1_file_1_jg12481;
derer1.05_1	AUGUSTUS	CDS	2984109	2984239	1	+	0	transcript_id file_1_file_1_jg12481.t1; gene_id file_1_file_1_jg12481;
derer1.05_1	AUGUSTUS	exon	2984109	2984239	.	+	.	transcript_id file_1_file_1_jg12481.t1; gene_id file_1_file_1_jg12481;
derer1.05_1	AUGUSTUS	intron	2984240	2984298	.	+	.	transcript_id file_1_file_1_jg12481.t1; gene_id file_1_file_1_jg12481;
derer1.05_1	AUGUSTUS	CDS	2984299	2984395	1	+	1	transcript_id file_1_file_1_jg12481.t1; gene_id file_1_file_1_jg12481;
derer1.05_1	AUGUSTUS	exon	2984299	2984395	.	+	.	transcript_id file_1_file_1_jg12481.t1; gene_id file_1_file_1_jg12481;
derer1.05_1	AUGUSTUS	intron	2984396	2984459	.	+	.	transcript_id file_1_file_1_jg12481.t1; gene_id file_1_file_1_jg12481;
derer1.05_1	AUGUSTUS	CDS	2984460	2984604	1	+	0	transcript_id file_1_file_1_jg12481.t1; gene_id file_1_file_1_jg12481;
derer1.05_1	AUGUSTUS	exon	2984460	2984604	.	+	.	transcript_id file_1_file_1_jg12481.t1; gene_id file_1_file_1_jg12481;
derer1.05_1	AUGUSTUS	intron	2984605	2984653	.	+	.	transcript_id file_1_file_1_jg12481.t1; gene_id file_1_file_1_jg12481;
derer1.05_1	AUGUSTUS	CDS	2984654	2984848	1	+	2	transcript_id file_1_file_1_jg12481.t1; gene_id file_1_file_1_jg12481;
derer1.05_1	AUGUSTUS	exon	2984654	2984848	.	+	.	transcript_id file_1_file_1_jg12481.t1; gene_id file_1_file_1_jg12481;
derer1.05_1	AUGUSTUS	intron	2984849	2984921	.	+	.	transcript_id file_1_file_1_jg12481.t1; gene_id file_1_file_1_jg12481;
derer1.05_1	AUGUSTUS	CDS	2984922	2985026	1	+	2	transcript_id file_1_file_1_jg12481.t1; gene_id file_1_file_1_jg12481;
derer1.05_1	AUGUSTUS	exon	2984922	2985026	.	+	.	transcript_id file_1_file_1_jg12481.t1; gene_id file_1_file_1_jg12481;
derer1.05_1	AUGUSTUS	intron	2985027	2985086	.	+	.	transcript_id file_1_file_1_jg12481.t1; gene_id file_1_file_1_jg12481;
derer1.05_1	AUGUSTUS	CDS	2985087	2985252	1	+	2	transcript_id file_1_file_1_jg12481.t1; gene_id file_1_file_1_jg12481;
derer1.05_1	AUGUSTUS	exon	2985087	2985252	.	+	.	transcript_id file_1_file_1_jg12481.t1; gene_id file_1_file_1_jg12481;
derer1.05_1	AUGUSTUS	intron	2985253	2985301	.	+	.	transcript_id file_1_file_1_jg12481.t1; gene_id file_1_file_1_jg12481;
derer1.05_1	AUGUSTUS	CDS	2985302	2985407	1	+	1	transcript_id file_1_file_1_jg12481.t1; gene_id file_1_file_1_jg12481;
derer1.05_1	AUGUSTUS	exon	2985302	2985407	.	+	.	transcript_id file_1_file_1_jg12481.t1; gene_id file_1_file_1_jg12481;
derer1.05_1	AUGUSTUS	intron	2985408	2985460	.	+	.	transcript_id file_1_file_1_jg12481.t1; gene_id file_1_file_1_jg12481;
derer1.05_1	AUGUSTUS	CDS	2985461	2985565	1	+	0	transcript_id file_1_file_1_jg12481.t1; gene_id file_1_file_1_jg12481;
derer1.05_1	AUGUSTUS	exon	2985461	2985565	.	+	.	transcript_id file_1_file_1_jg12481.t1; gene_id file_1_file_1_jg12481;
derer1.05_1	AUGUSTUS	intron	2985566	2985635	.	+	.	transcript_id file_1_file_1_jg12481.t1; gene_id file_1_file_1_jg12481;
derer1.05_1	AUGUSTUS	CDS	2985636	2985791	1	+	0	transcript_id file_1_file_1_jg12481.t1; gene_id file_1_file_1_jg12481;
derer1.05_1	AUGUSTUS	exon	2985636	2985791	.	+	.	transcript_id file_1_file_1_jg12481.t1; gene_id file_1_file_1_jg12481;
derer1.05_1	AUGUSTUS	intron	2985792	2985866	.	+	.	transcript_id file_1_file_1_jg12481.t1; gene_id file_1_file_1_jg12481;
derer1.05_1	AUGUSTUS	transcript	2984109	2985923	.	+	.	transcript_id file_1_file_1_jg12481.t1; gene_id file_1_file_1_jg12481
derer1.05_1	AUGUSTUS	CDS	2985867	2985923	1	+	0	transcript_id file_1_file_1_jg12481.t1; gene_id file_1_file_1_jg12481;
derer1.05_1	AUGUSTUS	exon	2985867	2985923	.	+	.	transcript_id file_1_file_1_jg12481.t1; gene_id file_1_file_1_jg12481;
derer1.05_1	AUGUSTUS	stop_codon	2985921	2985923	.	+	0	transcript_id file_1_file_1_jg12481.t1; gene_id file_1_file_1_jg12481;
derer1.05_1	AUGUSTUS	stop_codon	3889690	3889692	.	-	0	transcript_id file_1_file_1_jg12597.t1; gene_id file_1_file_1_jg12597;
derer1.05_1	AUGUSTUS	CDS	3889690	3889936	1	-	1	transcript_id file_1_file_1_jg12597.t1; gene_id file_1_file_1_jg12597;
derer1.05_1	AUGUSTUS	exon	3889690	3889936	.	-	.	transcript_id file_1_file_1_jg12597.t1; gene_id file_1_file_1_jg12597;
derer1.05_1	AUGUSTUS	intron	3889937	3890046	.	-	.	transcript_id file_1_file_1_jg12597.t1; gene_id file_1_file_1_jg12597;
derer1.05_1	AUGUSTUS	CDS	3890047	3890305	1	-	2	transcript_id file_1_file_1_jg12597.t1; gene_id file_1_file_1_jg12597;
derer1.05_1	AUGUSTUS	exon	3890047	3890305	.	-	.	transcript_id file_1_file_1_jg12597.t1; gene_id file_1_file_1_jg12597;
derer1.05_1	AUGUSTUS	intron	3890306	3890367	.	-	.	transcript_id file_1_file_1_jg12597.t1; gene_id file_1_file_1_jg12597;
derer1.05_1	AUGUSTUS	CDS	3890368	3890638	1	-	0	transcript_id file_1_file_1_jg12597.t1; gene_id file_1_file_1_jg12597;
derer1.05_1	AUGUSTUS	exon	3890368	3890638	.	-	.	transcript_id file_1_file_1_jg12597.t1; gene_id file_1_file_1_jg12597;
derer1.05_1	AUGUSTUS	intron	3890639	3890686	.	-	.	transcript_id file_1_file_1_jg12597.t1; gene_id file_1_file_1_jg12597;
derer1.05_1	AUGUSTUS	CDS	3890687	3890891	1	-	1	transcript_id file_1_file_1_jg12597.t1; gene_id file_1_file_1_jg12597;
derer1.05_1	AUGUSTUS	exon	3890687	3890891	.	-	.	transcript_id file_1_file_1_jg12597.t1; gene_id file_1_file_1_jg12597;
derer1.05_1	AUGUSTUS	intron	3890892	3890941	.	-	.	transcript_id file_1_file_1_jg12597.t1; gene_id file_1_file_1_jg12597;
derer1.05_1	AUGUSTUS	CDS	3890942	3891202	1	-	1	transcript_id file_1_file_1_jg12597.t1; gene_id file_1_file_1_jg12597;
derer1.05_1	AUGUSTUS	exon	3890942	3891202	.	-	.	transcript_id file_1_file_1_jg12597.t1; gene_id file_1_file_1_jg12597;
derer1.05_1	AUGUSTUS	intron	3891203	3891262	.	-	.	transcript_id file_1_file_1_jg12597.t1; gene_id file_1_file_1_jg12597;
derer1.05_1	AUGUSTUS	transcript	3889690	3891813	.	-	.	transcript_id file_1_file_1_jg12597.t1; gene_id file_1_file_1_jg12597
derer1.05_1	AUGUSTUS	CDS	3891263	3891813	1	-	0	transcript_id file_1_file_1_jg12597.t1; gene_id file_1_file_1_jg12597;
derer1.05_1	AUGUSTUS	exon	3891263	3891813	.	-	.	transcript_id file_1_file_1_jg12597.t1; gene_id file_1_file_1_jg12597;
derer1.05_1	AUGUSTUS	start_codon	3891811	3891813	.	-	0	transcript_id file_1_file_1_jg12597.t1; gene_id file_1_file_1_jg12597;
derer1.05_1	AUGUSTUS	start_codon	5146961	5146963	.	+	0	transcript_id file_1_file_1_jg12733.t1; gene_id file_1_file_1_jg12733;
derer1.05_1	AUGUSTUS	CDS	5146961	5147095	1	+	0	transcript_id file_1_file_1_jg12733.t1; gene_id file_1_file_1_jg12733;
derer1.05_1	AUGUSTUS	exon	5146961	5147095	.	+	.	transcript_id file_1_file_1_jg12733.t1; gene_id file_1_file_1_jg12733;
derer1.05_1	AUGUSTUS	intron	5147096	5147335	.	+	.	transcript_id file_1_file_1_jg12733.t1; gene_id file_1_file_1_jg12733;
derer1.05_1	AUGUSTUS	CDS	5147336	5147491	1	+	0	transcript_id file_1_file_1_jg12733.t1; gene_id file_1_file_1_jg12733;
derer1.05_1	AUGUSTUS	exon	5147336	5147491	.	+	.	transcript_id file_1_file_1_jg12733.t1; gene_id file_1_file_1_jg12733;
derer1.05_1	AUGUSTUS	intron	5147492	5148784	.	+	.	transcript_id file_1_file_1_jg12733.t1; gene_id file_1_file_1_jg12733;
derer1.05_1	AUGUSTUS	CDS	5148785	5148982	1	+	0	transcript_id file_1_file_1_jg12733.t1; gene_id file_1_file_1_jg12733;
derer1.05_1	AUGUSTUS	exon	5148785	5148982	.	+	.	transcript_id file_1_file_1_jg12733.t1; gene_id file_1_file_1_jg12733;
derer1.05_1	AUGUSTUS	intron	5148983	5149643	.	+	.	transcript_id file_1_file_1_jg12733.t1; gene_id file_1_file_1_jg12733;
derer1.05_1	AUGUSTUS	CDS	5149644	5149800	1	+	0	transcript_id file_1_file_1_jg12733.t1; gene_id file_1_file_1_jg12733;
derer1.05_1	AUGUSTUS	exon	5149644	5149800	.	+	.	transcript_id file_1_file_1_jg12733.t1; gene_id file_1_file_1_jg12733;
derer1.05_1	AUGUSTUS	intron	5149801	5149856	.	+	.	transcript_id file_1_file_1_jg12733.t1; gene_id file_1_file_1_jg12733;
derer1.05_1	AUGUSTUS	CDS	5149857	5149947	1	+	2	transcript_id file_1_file_1_jg12733.t1; gene_id file_1_file_1_jg12733;
derer1.05_1	AUGUSTUS	exon	5149857	5149947	.	+	.	transcript_id file_1_file_1_jg12733.t1; gene_id file_1_file_1_jg12733;
derer1.05_1	AUGUSTUS	intron	5149948	5150003	.	+	.	transcript_id file_1_file_1_jg12733.t1; gene_id file_1_file_1_jg12733;
derer1.05_1	AUGUSTUS	CDS	5150004	5150199	1	+	1	transcript_id file_1_file_1_jg12733.t1; gene_id file_1_file_1_jg12733;
derer1.05_1	AUGUSTUS	exon	5150004	5150199	.	+	.	transcript_id file_1_file_1_jg12733.t1; gene_id file_1_file_1_jg12733;
derer1.05_1	AUGUSTUS	intron	5150200	5150535	.	+	.	transcript_id file_1_file_1_jg12733.t1; gene_id file_1_file_1_jg12733;
derer1.05_1	AUGUSTUS	CDS	5150536	5150643	1	+	0	transcript_id file_1_file_1_jg12733.t1; gene_id file_1_file_1_jg12733;
derer1.05_1	AUGUSTUS	exon	5150536	5150643	.	+	.	transcript_id file_1_file_1_jg12733.t1; gene_id file_1_file_1_jg12733;
derer1.05_1	AUGUSTUS	intron	5150644	5151348	.	+	.	transcript_id file_1_file_1_jg12733.t1; gene_id file_1_file_1_jg12733;
derer1.05_1	AUGUSTUS	CDS	5151349	5151537	1	+	0	transcript_id file_1_file_1_jg12733.t1; gene_id file_1_file_1_jg12733;
derer1.05_1	AUGUSTUS	exon	5151349	5151537	.	+	.	transcript_id file_1_file_1_jg12733.t1; gene_id file_1_file_1_jg12733;
derer1.05_1	AUGUSTUS	intron	5151538	5151913	.	+	.	transcript_id file_1_file_1_jg12733.t1; gene_id file_1_file_1_jg12733;
derer1.05_1	AUGUSTUS	CDS	5151914	5152142	1	+	0	transcript_id file_1_file_1_jg12733.t1; gene_id file_1_file_1_jg12733;
derer1.05_1	AUGUSTUS	exon	5151914	5152142	.	+	.	transcript_id file_1_file_1_jg12733.t1; gene_id file_1_file_1_jg12733;
derer1.05_1	AUGUSTUS	intron	5152143	5152213	.	+	.	transcript_id file_1_file_1_jg12733.t1; gene_id file_1_file_1_jg12733;
derer1.05_1	AUGUSTUS	CDS	5152214	5152794	1	+	2	transcript_id file_1_file_1_jg12733.t1; gene_id file_1_file_1_jg12733;
derer1.05_1	AUGUSTUS	exon	5152214	5152794	.	+	.	transcript_id file_1_file_1_jg12733.t1; gene_id file_1_file_1_jg12733;
derer1.05_1	AUGUSTUS	intron	5152795	5152849	.	+	.	transcript_id file_1_file_1_jg12733.t1; gene_id file_1_file_1_jg12733;
derer1.05_1	AUGUSTUS	CDS	5152850	5153164	1	+	0	transcript_id file_1_file_1_jg12733.t1; gene_id file_1_file_1_jg12733;
derer1.05_1	AUGUSTUS	exon	5152850	5153164	.	+	.	transcript_id file_1_file_1_jg12733.t1; gene_id file_1_file_1_jg12733;
derer1.05_1	AUGUSTUS	intron	5153165	5153601	.	+	.	transcript_id file_1_file_1_jg12733.t1; gene_id file_1_file_1_jg12733;
derer1.05_1	AUGUSTUS	CDS	5153602	5153709	1	+	0	transcript_id file_1_file_1_jg12733.t1; gene_id file_1_file_1_jg12733;
derer1.05_1	AUGUSTUS	exon	5153602	5153709	.	+	.	transcript_id file_1_file_1_jg12733.t1; gene_id file_1_file_1_jg12733;
derer1.05_1	AUGUSTUS	intron	5153710	5153894	.	+	.	transcript_id file_1_file_1_jg12733.t1; gene_id file_1_file_1_jg12733;
derer1.05_1	AUGUSTUS	CDS	5153895	5154115	1	+	0	transcript_id file_1_file_1_jg12733.t1; gene_id file_1_file_1_jg12733;
derer1.05_1	AUGUSTUS	exon	5153895	5154115	.	+	.	transcript_id file_1_file_1_jg12733.t1; gene_id file_1_file_1_jg12733;
derer1.05_1	AUGUSTUS	intron	5154116	5154170	.	+	.	transcript_id file_1_file_1_jg12733.t1; gene_id file_1_file_1_jg12733;
derer1.05_1	AUGUSTUS	CDS	5154171	5154648	1	+	1	transcript_id file_1_file_1_jg12733.t1; gene_id file_1_file_1_jg12733;
derer1.05_1	AUGUSTUS	exon	5154171	5154648	.	+	.	transcript_id file_1_file_1_jg12733.t1; gene_id file_1_file_1_jg12733;
derer1.05_1	AUGUSTUS	intron	5154649	5154705	.	+	.	transcript_id file_1_file_1_jg12733.t1; gene_id file_1_file_1_jg12733;
derer1.05_1	AUGUSTUS	CDS	5154706	5154868	1	+	0	transcript_id file_1_file_1_jg12733.t1; gene_id file_1_file_1_jg12733;
derer1.05_1	AUGUSTUS	exon	5154706	5154868	.	+	.	transcript_id file_1_file_1_jg12733.t1; gene_id file_1_file_1_jg12733;
derer1.05_1	AUGUSTUS	intron	5154869	5154926	.	+	.	transcript_id file_1_file_1_jg12733.t1; gene_id file_1_file_1_jg12733;
derer1.05_1	AUGUSTUS	CDS	5154927	5155199	1	+	2	transcript_id file_1_file_1_jg12733.t1; gene_id file_1_file_1_jg12733;
derer1.05_1	AUGUSTUS	exon	5154927	5155199	.	+	.	transcript_id file_1_file_1_jg12733.t1; gene_id file_1_file_1_jg12733;
derer1.05_1	AUGUSTUS	intron	5155200	5155262	.	+	.	transcript_id file_1_file_1_jg12733.t1; gene_id file_1_file_1_jg12733;
derer1.05_1	AUGUSTUS	transcript	5146961	5155558	.	+	.	transcript_id file_1_file_1_jg12733.t1; gene_id file_1_file_1_jg12733
derer1.05_1	AUGUSTUS	CDS	5155263	5155558	1	+	2	transcript_id file_1_file_1_jg12733.t1; gene_id file_1_file_1_jg12733;
derer1.05_1	AUGUSTUS	exon	5155263	5155558	.	+	.	transcript_id file_1_file_1_jg12733.t1; gene_id file_1_file_1_jg12733;
derer1.05_1	AUGUSTUS	stop_codon	5155556	5155558	.	+	0	transcript_id file_1_file_1_jg12733.t1; gene_id file_1_file_1_jg12733;
derer1.05_1	AUGUSTUS	start_codon	5146961	5146963	.	+	0	transcript_id file_1_file_1_jg12733.t2; gene_id file_1_file_1_jg12733;
derer1.05_1	AUGUSTUS	CDS	5146961	5147095	1	+	0	transcript_id file_1_file_1_jg12733.t2; gene_id file_1_file_1_jg12733;
derer1.05_1	AUGUSTUS	exon	5146961	5147095	.	+	.	transcript_id file_1_file_1_jg12733.t2; gene_id file_1_file_1_jg12733;
derer1.05_1	AUGUSTUS	intron	5147096	5147335	.	+	.	transcript_id file_1_file_1_jg12733.t2; gene_id file_1_file_1_jg12733;
derer1.05_1	AUGUSTUS	CDS	5147336	5147491	1	+	0	transcript_id file_1_file_1_jg12733.t2; gene_id file_1_file_1_jg12733;
derer1.05_1	AUGUSTUS	exon	5147336	5147491	.	+	.	transcript_id file_1_file_1_jg12733.t2; gene_id file_1_file_1_jg12733;
derer1.05_1	AUGUSTUS	intron	5147492	5149643	.	+	.	transcript_id file_1_file_1_jg12733.t2; gene_id file_1_file_1_jg12733;
derer1.05_1	AUGUSTUS	CDS	5149644	5149800	1	+	0	transcript_id file_1_file_1_jg12733.t2; gene_id file_1_file_1_jg12733;
derer1.05_1	AUGUSTUS	exon	5149644	5149800	.	+	.	transcript_id file_1_file_1_jg12733.t2; gene_id file_1_file_1_jg12733;
derer1.05_1	AUGUSTUS	intron	5149801	5149856	.	+	.	transcript_id file_1_file_1_jg12733.t2; gene_id file_1_file_1_jg12733;
derer1.05_1	AUGUSTUS	CDS	5149857	5149947	1	+	2	transcript_id file_1_file_1_jg12733.t2; gene_id file_1_file_1_jg12733;
derer1.05_1	AUGUSTUS	exon	5149857	5149947	.	+	.	transcript_id file_1_file_1_jg12733.t2; gene_id file_1_file_1_jg12733;
derer1.05_1	AUGUSTUS	intron	5149948	5150003	.	+	.	transcript_id file_1_file_1_jg12733.t2; gene_id file_1_file_1_jg12733;
derer1.05_1	AUGUSTUS	CDS	5150004	5150199	1	+	1	transcript_id file_1_file_1_jg12733.t2; gene_id file_1_file_1_jg12733;
derer1.05_1	AUGUSTUS	exon	5150004	5150199	.	+	.	transcript_id file_1_file_1_jg12733.t2; gene_id file_1_file_1_jg12733;
derer1.05_1	AUGUSTUS	intron	5150200	5150535	.	+	.	transcript_id file_1_file_1_jg12733.t2; gene_id file_1_file_1_jg12733;
derer1.05_1	AUGUSTUS	CDS	5150536	5150643	1	+	0	transcript_id file_1_file_1_jg12733.t2; gene_id file_1_file_1_jg12733;
derer1.05_1	AUGUSTUS	exon	5150536	5150643	.	+	.	transcript_id file_1_file_1_jg12733.t2; gene_id file_1_file_1_jg12733;
derer1.05_1	AUGUSTUS	intron	5150644	5151348	.	+	.	transcript_id file_1_file_1_jg12733.t2; gene_id file_1_file_1_jg12733;
derer1.05_1	AUGUSTUS	CDS	5151349	5151537	1	+	0	transcript_id file_1_file_1_jg12733.t2; gene_id file_1_file_1_jg12733;
derer1.05_1	AUGUSTUS	exon	5151349	5151537	.	+	.	transcript_id file_1_file_1_jg12733.t2; gene_id file_1_file_1_jg12733;
derer1.05_1	AUGUSTUS	intron	5151538	5151913	.	+	.	transcript_id file_1_file_1_jg12733.t2; gene_id file_1_file_1_jg12733;
derer1.05_1	AUGUSTUS	CDS	5151914	5152142	1	+	0	transcript_id file_1_file_1_jg12733.t2; gene_id file_1_file_1_jg12733;
derer1.05_1	AUGUSTUS	exon	5151914	5152142	.	+	.	transcript_id file_1_file_1_jg12733.t2; gene_id file_1_file_1_jg12733;
derer1.05_1	AUGUSTUS	intron	5152143	5152213	.	+	.	transcript_id file_1_file_1_jg12733.t2; gene_id file_1_file_1_jg12733;
derer1.05_1	AUGUSTUS	CDS	5152214	5152794	1	+	2	transcript_id file_1_file_1_jg12733.t2; gene_id file_1_file_1_jg12733;
derer1.05_1	AUGUSTUS	exon	5152214	5152794	.	+	.	transcript_id file_1_file_1_jg12733.t2; gene_id file_1_file_1_jg12733;
derer1.05_1	AUGUSTUS	intron	5152795	5152849	.	+	.	transcript_id file_1_file_1_jg12733.t2; gene_id file_1_file_1_jg12733;
derer1.05_1	AUGUSTUS	CDS	5152850	5153164	1	+	0	transcript_id file_1_file_1_jg12733.t2; gene_id file_1_file_1_jg12733;
derer1.05_1	AUGUSTUS	exon	5152850	5153164	.	+	.	transcript_id file_1_file_1_jg12733.t2; gene_id file_1_file_1_jg12733;
derer1.05_1	AUGUSTUS	intron	5153165	5153260	.	+	.	transcript_id file_1_file_1_jg12733.t2; gene_id file_1_file_1_jg12733;
derer1.05_1	AUGUSTUS	CDS	5153261	5153371	0.99	+	0	transcript_id file_1_file_1_jg12733.t2; gene_id file_1_file_1_jg12733;
derer1.05_1	AUGUSTUS	exon	5153261	5153371	.	+	.	transcript_id file_1_file_1_jg12733.t2; gene_id file_1_file_1_jg12733;
derer1.05_1	AUGUSTUS	intron	5153372	5153601	.	+	.	transcript_id file_1_file_1_jg12733.t2; gene_id file_1_file_1_jg12733;
derer1.05_1	AUGUSTUS	CDS	5153602	5153709	0.9	+	0	transcript_id file_1_file_1_jg12733.t2; gene_id file_1_file_1_jg12733;
derer1.05_1	AUGUSTUS	exon	5153602	5153709	.	+	.	transcript_id file_1_file_1_jg12733.t2; gene_id file_1_file_1_jg12733;
derer1.05_1	AUGUSTUS	intron	5153710	5153894	.	+	.	transcript_id file_1_file_1_jg12733.t2; gene_id file_1_file_1_jg12733;
derer1.05_1	AUGUSTUS	CDS	5153895	5154115	1	+	0	transcript_id file_1_file_1_jg12733.t2; gene_id file_1_file_1_jg12733;
derer1.05_1	AUGUSTUS	exon	5153895	5154115	.	+	.	transcript_id file_1_file_1_jg12733.t2; gene_id file_1_file_1_jg12733;
derer1.05_1	AUGUSTUS	intron	5154116	5154170	.	+	.	transcript_id file_1_file_1_jg12733.t2; gene_id file_1_file_1_jg12733;
derer1.05_1	AUGUSTUS	CDS	5154171	5154648	1	+	1	transcript_id file_1_file_1_jg12733.t2; gene_id file_1_file_1_jg12733;
derer1.05_1	AUGUSTUS	exon	5154171	5154648	.	+	.	transcript_id file_1_file_1_jg12733.t2; gene_id file_1_file_1_jg12733;
derer1.05_1	AUGUSTUS	intron	5154649	5154705	.	+	.	transcript_id file_1_file_1_jg12733.t2; gene_id file_1_file_1_jg12733;
derer1.05_1	AUGUSTUS	CDS	5154706	5154868	1	+	0	transcript_id file_1_file_1_jg12733.t2; gene_id file_1_file_1_jg12733;
derer1.05_1	AUGUSTUS	exon	5154706	5154868	.	+	.	transcript_id file_1_file_1_jg12733.t2; gene_id file_1_file_1_jg12733;
derer1.05_1	AUGUSTUS	intron	5154869	5154926	.	+	.	transcript_id file_1_file_1_jg12733.t2; gene_id file_1_file_1_jg12733;
derer1.05_1	AUGUSTUS	CDS	5154927	5155199	1	+	2	transcript_id file_1_file_1_jg12733.t2; gene_id file_1_file_1_jg12733;
derer1.05_1	AUGUSTUS	exon	5154927	5155199	.	+	.	transcript_id file_1_file_1_jg12733.t2; gene_id file_1_file_1_jg12733;
derer1.05_1	AUGUSTUS	intron	5155200	5155262	.	+	.	transcript_id file_1_file_1_jg12733.t2; gene_id file_1_file_1_jg12733;
derer1.05_1	AUGUSTUS	transcript	5146961	5155558	.	+	.	transcript_id file_1_file_1_jg12733.t2; gene_id file_1_file_1_jg12733
derer1.05_1	AUGUSTUS	CDS	5155263	5155558	1	+	2	transcript_id file_1_file_1_jg12733.t2; gene_id file_1_file_1_jg12733;
derer1.05_1	AUGUSTUS	exon	5155263	5155558	.	+	.	transcript_id file_1_file_1_jg12733.t2; gene_id file_1_file_1_jg12733;
derer1.05_1	AUGUSTUS	stop_codon	5155556	5155558	.	+	0	transcript_id file_1_file_1_jg12733.t2; gene_id file_1_file_1_jg12733;
derer1.05_1	AUGUSTUS	start_codon	5731585	5731587	.	+	0	transcript_id file_1_file_1_jg12819.t1; gene_id file_1_file_1_jg12819;
derer1.05_1	AUGUSTUS	CDS	5731585	5731825	1	+	0	transcript_id file_1_file_1_jg12819.t1; gene_id file_1_file_1_jg12819;
derer1.05_1	AUGUSTUS	exon	5731585	5731825	.	+	.	transcript_id file_1_file_1_jg12819.t1; gene_id file_1_file_1_jg12819;
derer1.05_1	AUGUSTUS	intron	5731826	5731894	.	+	.	transcript_id file_1_file_1_jg12819.t1; gene_id file_1_file_1_jg12819;
derer1.05_1	AUGUSTUS	transcript	5731585	5733237	.	+	.	transcript_id file_1_file_1_jg12819.t1; gene_id file_1_file_1_jg12819
derer1.05_1	AUGUSTUS	CDS	5731895	5733237	0.98	+	2	transcript_id file_1_file_1_jg12819.t1; gene_id file_1_file_1_jg12819;
derer1.05_1	AUGUSTUS	exon	5731895	5733237	.	+	.	transcript_id file_1_file_1_jg12819.t1; gene_id file_1_file_1_jg12819;
derer1.05_1	AUGUSTUS	stop_codon	5733235	5733237	.	+	0	transcript_id file_1_file_1_jg12819.t1; gene_id file_1_file_1_jg12819;
derer1.05_1	AUGUSTUS	stop_codon	6449122	6449124	.	-	0	transcript_id file_1_file_1_ppk27.t1; gene_id file_1_file_1_ppk27;
derer1.05_1	AUGUSTUS	CDS	6449122	6449240	0.86	-	2	transcript_id file_1_file_1_ppk27.t1; gene_id file_1_file_1_ppk27;
derer1.05_1	AUGUSTUS	exon	6449122	6449240	.	-	.	transcript_id file_1_file_1_ppk27.t1; gene_id file_1_file_1_ppk27;
derer1.05_1	AUGUSTUS	intron	6449241	6449313	.	-	.	transcript_id file_1_file_1_ppk27.t1; gene_id file_1_file_1_ppk27;
derer1.05_1	AUGUSTUS	CDS	6449314	6449495	1	-	2	transcript_id file_1_file_1_ppk27.t1; gene_id file_1_file_1_ppk27;
derer1.05_1	AUGUSTUS	exon	6449314	6449495	.	-	.	transcript_id file_1_file_1_ppk27.t1; gene_id file_1_file_1_ppk27;
derer1.05_1	AUGUSTUS	intron	6449496	6449555	.	-	.	transcript_id file_1_file_1_ppk27.t1; gene_id file_1_file_1_ppk27;
derer1.05_1	AUGUSTUS	CDS	6449556	6450523	1	-	2	transcript_id file_1_file_1_ppk27.t1; gene_id file_1_file_1_ppk27;
derer1.05_1	AUGUSTUS	exon	6449556	6450523	.	-	.	transcript_id file_1_file_1_ppk27.t1; gene_id file_1_file_1_ppk27;
derer1.05_1	AUGUSTUS	transcript	6449122	6450523	.	-	.	transcript_id file_1_file_1_ppk27.t1; gene_id file_1_file_1_ppk27
derer1.05_1	AUGUSTUS	start_codon	6450521	6450523	.	-	0	transcript_id file_1_file_1_ppk27.t1; gene_id file_1_file_1_ppk27;
derer1.05_1	AUGUSTUS	stop_codon	6593723	6593725	.	-	0	transcript_id file_1_file_1_jg12933.t1; gene_id file_1_file_1_jg12933;
derer1.05_1	AUGUSTUS	CDS	6593723	6594832	1	-	0	transcript_id file_1_file_1_jg12933.t1; gene_id file_1_file_1_jg12933;
derer1.05_1	AUGUSTUS	exon	6593723	6594832	.	-	.	transcript_id file_1_file_1_jg12933.t1; gene_id file_1_file_1_jg12933;
derer1.05_1	AUGUSTUS	intron	6594833	6594950	.	-	.	transcript_id file_1_file_1_jg12933.t1; gene_id file_1_file_1_jg12933;
derer1.05_1	AUGUSTUS	CDS	6594951	6595100	1	-	0	transcript_id file_1_file_1_jg12933.t1; gene_id file_1_file_1_jg12933;
derer1.05_1	AUGUSTUS	exon	6594951	6595100	.	-	.	transcript_id file_1_file_1_jg12933.t1; gene_id file_1_file_1_jg12933;
derer1.05_1	AUGUSTUS	intron	6595101	6595159	.	-	.	transcript_id file_1_file_1_jg12933.t1; gene_id file_1_file_1_jg12933;
derer1.05_1	AUGUSTUS	transcript	6593723	6595369	.	-	.	transcript_id file_1_file_1_jg12933.t1; gene_id file_1_file_1_jg12933
derer1.05_1	AUGUSTUS	CDS	6595160	6595369	1	-	0	transcript_id file_1_file_1_jg12933.t1; gene_id file_1_file_1_jg12933;
derer1.05_1	AUGUSTUS	exon	6595160	6595369	.	-	.	transcript_id file_1_file_1_jg12933.t1; gene_id file_1_file_1_jg12933;
derer1.05_1	AUGUSTUS	start_codon	6595367	6595369	.	-	0	transcript_id file_1_file_1_jg12933.t1; gene_id file_1_file_1_jg12933;
derer1.05_1	AUGUSTUS	start_codon	6731347	6731349	.	+	0	transcript_id file_1_file_1_jg12956.t1; gene_id file_1_file_1_jg12956;
derer1.05_1	AUGUSTUS	CDS	6731347	6731542	1	+	0	transcript_id file_1_file_1_jg12956.t1; gene_id file_1_file_1_jg12956;
derer1.05_1	AUGUSTUS	exon	6731347	6731542	.	+	.	transcript_id file_1_file_1_jg12956.t1; gene_id file_1_file_1_jg12956;
derer1.05_1	AUGUSTUS	intron	6731543	6731596	.	+	.	transcript_id file_1_file_1_jg12956.t1; gene_id file_1_file_1_jg12956;
derer1.05_1	AUGUSTUS	CDS	6731597	6731788	1	+	2	transcript_id file_1_file_1_jg12956.t1; gene_id file_1_file_1_jg12956;
derer1.05_1	AUGUSTUS	exon	6731597	6731788	.	+	.	transcript_id file_1_file_1_jg12956.t1; gene_id file_1_file_1_jg12956;
derer1.05_1	AUGUSTUS	intron	6731789	6731848	.	+	.	transcript_id file_1_file_1_jg12956.t1; gene_id file_1_file_1_jg12956;
derer1.05_1	AUGUSTUS	CDS	6731849	6732043	1	+	2	transcript_id file_1_file_1_jg12956.t1; gene_id file_1_file_1_jg12956;
derer1.05_1	AUGUSTUS	exon	6731849	6732043	.	+	.	transcript_id file_1_file_1_jg12956.t1; gene_id file_1_file_1_jg12956;
derer1.05_1	AUGUSTUS	intron	6732044	6732099	.	+	.	transcript_id file_1_file_1_jg12956.t1; gene_id file_1_file_1_jg12956;
derer1.05_1	AUGUSTUS	CDS	6732100	6732266	1	+	2	transcript_id file_1_file_1_jg12956.t1; gene_id file_1_file_1_jg12956;
derer1.05_1	AUGUSTUS	exon	6732100	6732266	.	+	.	transcript_id file_1_file_1_jg12956.t1; gene_id file_1_file_1_jg12956;
derer1.05_1	AUGUSTUS	intron	6732267	6732319	.	+	.	transcript_id file_1_file_1_jg12956.t1; gene_id file_1_file_1_jg12956;
derer1.05_1	AUGUSTUS	CDS	6732320	6732597	1	+	0	transcript_id file_1_file_1_jg12956.t1; gene_id file_1_file_1_jg12956;
derer1.05_1	AUGUSTUS	exon	6732320	6732597	.	+	.	transcript_id file_1_file_1_jg12956.t1; gene_id file_1_file_1_jg12956;
derer1.05_1	AUGUSTUS	intron	6732598	6732648	.	+	.	transcript_id file_1_file_1_jg12956.t1; gene_id file_1_file_1_jg12956;
derer1.05_1	AUGUSTUS	CDS	6732649	6732901	1	+	1	transcript_id file_1_file_1_jg12956.t1; gene_id file_1_file_1_jg12956;
derer1.05_1	AUGUSTUS	exon	6732649	6732901	.	+	.	transcript_id file_1_file_1_jg12956.t1; gene_id file_1_file_1_jg12956;
derer1.05_1	AUGUSTUS	intron	6732902	6732964	.	+	.	transcript_id file_1_file_1_jg12956.t1; gene_id file_1_file_1_jg12956;
derer1.05_1	AUGUSTUS	transcript	6731347	6733054	.	+	.	transcript_id file_1_file_1_jg12956.t1; gene_id file_1_file_1_jg12956
derer1.05_1	AUGUSTUS	CDS	6732965	6733054	1	+	0	transcript_id file_1_file_1_jg12956.t1; gene_id file_1_file_1_jg12956;
derer1.05_1	AUGUSTUS	exon	6732965	6733054	.	+	.	transcript_id file_1_file_1_jg12956.t1; gene_id file_1_file_1_jg12956;
derer1.05_1	AUGUSTUS	stop_codon	6733052	6733054	.	+	0	transcript_id file_1_file_1_jg12956.t1; gene_id file_1_file_1_jg12956;
derer1.05_1	AUGUSTUS	start_codon	6733257	6733259	.	+	0	transcript_id file_1_file_1_jg12957.t1; gene_id file_1_file_1_jg12957;
derer1.05_1	AUGUSTUS	CDS	6733257	6733296	1	+	0	transcript_id file_1_file_1_jg12957.t1; gene_id file_1_file_1_jg12957;
derer1.05_1	AUGUSTUS	exon	6733257	6733296	.	+	.	transcript_id file_1_file_1_jg12957.t1; gene_id file_1_file_1_jg12957;
derer1.05_1	AUGUSTUS	intron	6733297	6733352	.	+	.	transcript_id file_1_file_1_jg12957.t1; gene_id file_1_file_1_jg12957;
derer1.05_1	AUGUSTUS	CDS	6733353	6733742	1	+	2	transcript_id file_1_file_1_jg12957.t1; gene_id file_1_file_1_jg12957;
derer1.05_1	AUGUSTUS	exon	6733353	6733742	.	+	.	transcript_id file_1_file_1_jg12957.t1; gene_id file_1_file_1_jg12957;
derer1.05_1	AUGUSTUS	intron	6733743	6733798	.	+	.	transcript_id file_1_file_1_jg12957.t1; gene_id file_1_file_1_jg12957;
derer1.05_1	AUGUSTUS	CDS	6733799	6733959	1	+	2	transcript_id file_1_file_1_jg12957.t1; gene_id file_1_file_1_jg12957;
derer1.05_1	AUGUSTUS	exon	6733799	6733959	.	+	.	transcript_id file_1_file_1_jg12957.t1; gene_id file_1_file_1_jg12957;
derer1.05_1	AUGUSTUS	intron	6733960	6734020	.	+	.	transcript_id file_1_file_1_jg12957.t1; gene_id file_1_file_1_jg12957;
derer1.05_1	AUGUSTUS	CDS	6734021	6734298	1	+	0	transcript_id file_1_file_1_jg12957.t1; gene_id file_1_file_1_jg12957;
derer1.05_1	AUGUSTUS	exon	6734021	6734298	.	+	.	transcript_id file_1_file_1_jg12957.t1; gene_id file_1_file_1_jg12957;
derer1.05_1	AUGUSTUS	intron	6734299	6734357	.	+	.	transcript_id file_1_file_1_jg12957.t1; gene_id file_1_file_1_jg12957;
derer1.05_1	AUGUSTUS	CDS	6734358	6734523	1	+	1	transcript_id file_1_file_1_jg12957.t1; gene_id file_1_file_1_jg12957;
derer1.05_1	AUGUSTUS	exon	6734358	6734523	.	+	.	transcript_id file_1_file_1_jg12957.t1; gene_id file_1_file_1_jg12957;
derer1.05_1	AUGUSTUS	intron	6734524	6734575	.	+	.	transcript_id file_1_file_1_jg12957.t1; gene_id file_1_file_1_jg12957;
derer1.05_1	AUGUSTUS	CDS	6734576	6734665	1	+	0	transcript_id file_1_file_1_jg12957.t1; gene_id file_1_file_1_jg12957;
derer1.05_1	AUGUSTUS	exon	6734576	6734665	.	+	.	transcript_id file_1_file_1_jg12957.t1; gene_id file_1_file_1_jg12957;
derer1.05_1	AUGUSTUS	intron	6734666	6734725	.	+	.	transcript_id file_1_file_1_jg12957.t1; gene_id file_1_file_1_jg12957;
derer1.05_1	AUGUSTUS	transcript	6733257	6734821	.	+	.	transcript_id file_1_file_1_jg12957.t1; gene_id file_1_file_1_jg12957
derer1.05_1	AUGUSTUS	CDS	6734726	6734821	1	+	0	transcript_id file_1_file_1_jg12957.t1; gene_id file_1_file_1_jg12957;
derer1.05_1	AUGUSTUS	exon	6734726	6734821	.	+	.	transcript_id file_1_file_1_jg12957.t1; gene_id file_1_file_1_jg12957;
derer1.05_1	AUGUSTUS	stop_codon	6734819	6734821	.	+	0	transcript_id file_1_file_1_jg12957.t1; gene_id file_1_file_1_jg12957;
derer1.05_1	AUGUSTUS	start_codon	6735012	6735014	.	+	0	transcript_id file_1_file_1_jg12958.t1; gene_id file_1_file_1_jg12958;
derer1.05_1	AUGUSTUS	CDS	6735012	6735069	1	+	0	transcript_id file_1_file_1_jg12958.t1; gene_id file_1_file_1_jg12958;
derer1.05_1	AUGUSTUS	exon	6735012	6735069	.	+	.	transcript_id file_1_file_1_jg12958.t1; gene_id file_1_file_1_jg12958;
derer1.05_1	AUGUSTUS	intron	6735070	6735130	.	+	.	transcript_id file_1_file_1_jg12958.t1; gene_id file_1_file_1_jg12958;
derer1.05_1	AUGUSTUS	CDS	6735131	6735325	1	+	2	transcript_id file_1_file_1_jg12958.t1; gene_id file_1_file_1_jg12958;
derer1.05_1	AUGUSTUS	exon	6735131	6735325	.	+	.	transcript_id file_1_file_1_jg12958.t1; gene_id file_1_file_1_jg12958;
derer1.05_1	AUGUSTUS	intron	6735326	6735380	.	+	.	transcript_id file_1_file_1_jg12958.t1; gene_id file_1_file_1_jg12958;
derer1.05_1	AUGUSTUS	CDS	6735381	6736017	1	+	2	transcript_id file_1_file_1_jg12958.t1; gene_id file_1_file_1_jg12958;
derer1.05_1	AUGUSTUS	exon	6735381	6736017	.	+	.	transcript_id file_1_file_1_jg12958.t1; gene_id file_1_file_1_jg12958;
derer1.05_1	AUGUSTUS	intron	6736018	6736097	.	+	.	transcript_id file_1_file_1_jg12958.t1; gene_id file_1_file_1_jg12958;
derer1.05_1	AUGUSTUS	CDS	6736098	6736350	1	+	1	transcript_id file_1_file_1_jg12958.t1; gene_id file_1_file_1_jg12958;
derer1.05_1	AUGUSTUS	exon	6736098	6736350	.	+	.	transcript_id file_1_file_1_jg12958.t1; gene_id file_1_file_1_jg12958;
derer1.05_1	AUGUSTUS	intron	6736351	6736411	.	+	.	transcript_id file_1_file_1_jg12958.t1; gene_id file_1_file_1_jg12958;
derer1.05_1	AUGUSTUS	transcript	6735012	6736528	.	+	.	transcript_id file_1_file_1_jg12958.t1; gene_id file_1_file_1_jg12958
derer1.05_1	AUGUSTUS	CDS	6736412	6736528	1	+	0	transcript_id file_1_file_1_jg12958.t1; gene_id file_1_file_1_jg12958;
derer1.05_1	AUGUSTUS	exon	6736412	6736528	.	+	.	transcript_id file_1_file_1_jg12958.t1; gene_id file_1_file_1_jg12958;
derer1.05_1	AUGUSTUS	stop_codon	6736526	6736528	.	+	0	transcript_id file_1_file_1_jg12958.t1; gene_id file_1_file_1_jg12958;
derer1.05_1	AUGUSTUS	start_codon	6736708	6736710	.	+	0	transcript_id file_1_file_1_jg12959.t1; gene_id file_1_file_1_jg12959;
derer1.05_1	AUGUSTUS	CDS	6736708	6736756	1	+	0	transcript_id file_1_file_1_jg12959.t1; gene_id file_1_file_1_jg12959;
derer1.05_1	AUGUSTUS	exon	6736708	6736756	.	+	.	transcript_id file_1_file_1_jg12959.t1; gene_id file_1_file_1_jg12959;
derer1.05_1	AUGUSTUS	intron	6736757	6736809	.	+	.	transcript_id file_1_file_1_jg12959.t1; gene_id file_1_file_1_jg12959;
derer1.05_1	AUGUSTUS	CDS	6736810	6737004	1	+	2	transcript_id file_1_file_1_jg12959.t1; gene_id file_1_file_1_jg12959;
derer1.05_1	AUGUSTUS	exon	6736810	6737004	.	+	.	transcript_id file_1_file_1_jg12959.t1; gene_id file_1_file_1_jg12959;
derer1.05_1	AUGUSTUS	intron	6737005	6737112	.	+	.	transcript_id file_1_file_1_jg12959.t1; gene_id file_1_file_1_jg12959;
derer1.05_1	AUGUSTUS	CDS	6737113	6737749	1	+	2	transcript_id file_1_file_1_jg12959.t1; gene_id file_1_file_1_jg12959;
derer1.05_1	AUGUSTUS	exon	6737113	6737749	.	+	.	transcript_id file_1_file_1_jg12959.t1; gene_id file_1_file_1_jg12959;
derer1.05_1	AUGUSTUS	intron	6737750	6737812	.	+	.	transcript_id file_1_file_1_jg12959.t1; gene_id file_1_file_1_jg12959;
derer1.05_1	AUGUSTUS	CDS	6737813	6738065	1	+	1	transcript_id file_1_file_1_jg12959.t1; gene_id file_1_file_1_jg12959;
derer1.05_1	AUGUSTUS	exon	6737813	6738065	.	+	.	transcript_id file_1_file_1_jg12959.t1; gene_id file_1_file_1_jg12959;
derer1.05_1	AUGUSTUS	intron	6738066	6738116	.	+	.	transcript_id file_1_file_1_jg12959.t1; gene_id file_1_file_1_jg12959;
derer1.05_1	AUGUSTUS	transcript	6736708	6738236	.	+	.	transcript_id file_1_file_1_jg12959.t1; gene_id file_1_file_1_jg12959
derer1.05_1	AUGUSTUS	CDS	6738117	6738236	1	+	0	transcript_id file_1_file_1_jg12959.t1; gene_id file_1_file_1_jg12959;
derer1.05_1	AUGUSTUS	exon	6738117	6738236	.	+	.	transcript_id file_1_file_1_jg12959.t1; gene_id file_1_file_1_jg12959;
derer1.05_1	AUGUSTUS	stop_codon	6738234	6738236	.	+	0	transcript_id file_1_file_1_jg12959.t1; gene_id file_1_file_1_jg12959;
derer1.05_1	AUGUSTUS	start_codon	6738429	6738431	.	+	0	transcript_id file_1_file_1_jg12960.t1; gene_id file_1_file_1_jg12960;
derer1.05_1	AUGUSTUS	CDS	6738429	6738514	1	+	0	transcript_id file_1_file_1_jg12960.t1; gene_id file_1_file_1_jg12960;
derer1.05_1	AUGUSTUS	exon	6738429	6738514	.	+	.	transcript_id file_1_file_1_jg12960.t1; gene_id file_1_file_1_jg12960;
derer1.05_1	AUGUSTUS	intron	6738515	6738571	.	+	.	transcript_id file_1_file_1_jg12960.t1; gene_id file_1_file_1_jg12960;
derer1.05_1	AUGUSTUS	CDS	6738572	6738639	1	+	1	transcript_id file_1_file_1_jg12960.t1; gene_id file_1_file_1_jg12960;
derer1.05_1	AUGUSTUS	exon	6738572	6738639	.	+	.	transcript_id file_1_file_1_jg12960.t1; gene_id file_1_file_1_jg12960;
derer1.05_1	AUGUSTUS	intron	6738640	6738689	.	+	.	transcript_id file_1_file_1_jg12960.t1; gene_id file_1_file_1_jg12960;
derer1.05_1	AUGUSTUS	CDS	6738690	6738764	1	+	2	transcript_id file_1_file_1_jg12960.t1; gene_id file_1_file_1_jg12960;
derer1.05_1	AUGUSTUS	exon	6738690	6738764	.	+	.	transcript_id file_1_file_1_jg12960.t1; gene_id file_1_file_1_jg12960;
derer1.05_1	AUGUSTUS	intron	6738765	6738819	.	+	.	transcript_id file_1_file_1_jg12960.t1; gene_id file_1_file_1_jg12960;
derer1.05_1	AUGUSTUS	CDS	6738820	6739206	1	+	2	transcript_id file_1_file_1_jg12960.t1; gene_id file_1_file_1_jg12960;
derer1.05_1	AUGUSTUS	exon	6738820	6739206	.	+	.	transcript_id file_1_file_1_jg12960.t1; gene_id file_1_file_1_jg12960;
derer1.05_1	AUGUSTUS	intron	6739207	6739260	.	+	.	transcript_id file_1_file_1_jg12960.t1; gene_id file_1_file_1_jg12960;
derer1.05_1	AUGUSTUS	CDS	6739261	6739535	1	+	2	transcript_id file_1_file_1_jg12960.t1; gene_id file_1_file_1_jg12960;
derer1.05_1	AUGUSTUS	exon	6739261	6739535	.	+	.	transcript_id file_1_file_1_jg12960.t1; gene_id file_1_file_1_jg12960;
derer1.05_1	AUGUSTUS	intron	6739536	6739593	.	+	.	transcript_id file_1_file_1_jg12960.t1; gene_id file_1_file_1_jg12960;
derer1.05_1	AUGUSTUS	CDS	6739594	6739748	1	+	0	transcript_id file_1_file_1_jg12960.t1; gene_id file_1_file_1_jg12960;
derer1.05_1	AUGUSTUS	exon	6739594	6739748	.	+	.	transcript_id file_1_file_1_jg12960.t1; gene_id file_1_file_1_jg12960;
derer1.05_1	AUGUSTUS	intron	6739749	6739801	.	+	.	transcript_id file_1_file_1_jg12960.t1; gene_id file_1_file_1_jg12960;
derer1.05_1	AUGUSTUS	CDS	6739802	6739964	1	+	1	transcript_id file_1_file_1_jg12960.t1; gene_id file_1_file_1_jg12960;
derer1.05_1	AUGUSTUS	exon	6739802	6739964	.	+	.	transcript_id file_1_file_1_jg12960.t1; gene_id file_1_file_1_jg12960;
derer1.05_1	AUGUSTUS	intron	6739965	6740031	.	+	.	transcript_id file_1_file_1_jg12960.t1; gene_id file_1_file_1_jg12960;
derer1.05_1	AUGUSTUS	CDS	6740032	6740121	1	+	0	transcript_id file_1_file_1_jg12960.t1; gene_id file_1_file_1_jg12960;
derer1.05_1	AUGUSTUS	exon	6740032	6740121	.	+	.	transcript_id file_1_file_1_jg12960.t1; gene_id file_1_file_1_jg12960;
derer1.05_1	AUGUSTUS	intron	6740122	6740181	.	+	.	transcript_id file_1_file_1_jg12960.t1; gene_id file_1_file_1_jg12960;
derer1.05_1	AUGUSTUS	transcript	6738429	6740265	.	+	.	transcript_id file_1_file_1_jg12960.t1; gene_id file_1_file_1_jg12960
derer1.05_1	AUGUSTUS	CDS	6740182	6740265	1	+	0	transcript_id file_1_file_1_jg12960.t1; gene_id file_1_file_1_jg12960;
derer1.05_1	AUGUSTUS	exon	6740182	6740265	.	+	.	transcript_id file_1_file_1_jg12960.t1; gene_id file_1_file_1_jg12960;
derer1.05_1	AUGUSTUS	stop_codon	6740263	6740265	.	+	0	transcript_id file_1_file_1_jg12960.t1; gene_id file_1_file_1_jg12960;
derer1.05_1	AUGUSTUS	start_codon	6738429	6738431	.	+	0	transcript_id file_1_file_1_jg12960.t2; gene_id file_1_file_1_jg12960;
derer1.05_1	AUGUSTUS	CDS	6738429	6738514	1	+	0	transcript_id file_1_file_1_jg12960.t2; gene_id file_1_file_1_jg12960;
derer1.05_1	AUGUSTUS	exon	6738429	6738514	.	+	.	transcript_id file_1_file_1_jg12960.t2; gene_id file_1_file_1_jg12960;
derer1.05_1	AUGUSTUS	intron	6738515	6738598	.	+	.	transcript_id file_1_file_1_jg12960.t2; gene_id file_1_file_1_jg12960;
derer1.05_1	AUGUSTUS	CDS	6738599	6738639	1	+	1	transcript_id file_1_file_1_jg12960.t2; gene_id file_1_file_1_jg12960;
derer1.05_1	AUGUSTUS	exon	6738599	6738639	.	+	.	transcript_id file_1_file_1_jg12960.t2; gene_id file_1_file_1_jg12960;
derer1.05_1	AUGUSTUS	intron	6738640	6738689	.	+	.	transcript_id file_1_file_1_jg12960.t2; gene_id file_1_file_1_jg12960;
derer1.05_1	AUGUSTUS	CDS	6738690	6738764	1	+	2	transcript_id file_1_file_1_jg12960.t2; gene_id file_1_file_1_jg12960;
derer1.05_1	AUGUSTUS	exon	6738690	6738764	.	+	.	transcript_id file_1_file_1_jg12960.t2; gene_id file_1_file_1_jg12960;
derer1.05_1	AUGUSTUS	intron	6738765	6738819	.	+	.	transcript_id file_1_file_1_jg12960.t2; gene_id file_1_file_1_jg12960;
derer1.05_1	AUGUSTUS	CDS	6738820	6739206	1	+	2	transcript_id file_1_file_1_jg12960.t2; gene_id file_1_file_1_jg12960;
derer1.05_1	AUGUSTUS	exon	6738820	6739206	.	+	.	transcript_id file_1_file_1_jg12960.t2; gene_id file_1_file_1_jg12960;
derer1.05_1	AUGUSTUS	intron	6739207	6739260	.	+	.	transcript_id file_1_file_1_jg12960.t2; gene_id file_1_file_1_jg12960;
derer1.05_1	AUGUSTUS	CDS	6739261	6739535	1	+	2	transcript_id file_1_file_1_jg12960.t2; gene_id file_1_file_1_jg12960;
derer1.05_1	AUGUSTUS	exon	6739261	6739535	.	+	.	transcript_id file_1_file_1_jg12960.t2; gene_id file_1_file_1_jg12960;
derer1.05_1	AUGUSTUS	intron	6739536	6739593	.	+	.	transcript_id file_1_file_1_jg12960.t2; gene_id file_1_file_1_jg12960;
derer1.05_1	AUGUSTUS	CDS	6739594	6739748	1	+	0	transcript_id file_1_file_1_jg12960.t2; gene_id file_1_file_1_jg12960;
derer1.05_1	AUGUSTUS	exon	6739594	6739748	.	+	.	transcript_id file_1_file_1_jg12960.t2; gene_id file_1_file_1_jg12960;
derer1.05_1	AUGUSTUS	intron	6739749	6739801	.	+	.	transcript_id file_1_file_1_jg12960.t2; gene_id file_1_file_1_jg12960;
derer1.05_1	AUGUSTUS	CDS	6739802	6739964	1	+	1	transcript_id file_1_file_1_jg12960.t2; gene_id file_1_file_1_jg12960;
derer1.05_1	AUGUSTUS	exon	6739802	6739964	.	+	.	transcript_id file_1_file_1_jg12960.t2; gene_id file_1_file_1_jg12960;
derer1.05_1	AUGUSTUS	intron	6739965	6740031	.	+	.	transcript_id file_1_file_1_jg12960.t2; gene_id file_1_file_1_jg12960;
derer1.05_1	AUGUSTUS	CDS	6740032	6740121	1	+	0	transcript_id file_1_file_1_jg12960.t2; gene_id file_1_file_1_jg12960;
derer1.05_1	AUGUSTUS	exon	6740032	6740121	.	+	.	transcript_id file_1_file_1_jg12960.t2; gene_id file_1_file_1_jg12960;
derer1.05_1	AUGUSTUS	intron	6740122	6740181	.	+	.	transcript_id file_1_file_1_jg12960.t2; gene_id file_1_file_1_jg12960;
derer1.05_1	AUGUSTUS	transcript	6738429	6740265	.	+	.	transcript_id file_1_file_1_jg12960.t2; gene_id file_1_file_1_jg12960
derer1.05_1	AUGUSTUS	CDS	6740182	6740265	1	+	0	transcript_id file_1_file_1_jg12960.t2; gene_id file_1_file_1_jg12960;
derer1.05_1	AUGUSTUS	exon	6740182	6740265	.	+	.	transcript_id file_1_file_1_jg12960.t2; gene_id file_1_file_1_jg12960;
derer1.05_1	AUGUSTUS	stop_codon	6740263	6740265	.	+	0	transcript_id file_1_file_1_jg12960.t2; gene_id file_1_file_1_jg12960;
derer1.05_1	AUGUSTUS	start_codon	6740441	6740443	.	+	0	transcript_id file_1_file_1_jg12961.t1; gene_id file_1_file_1_jg12961;
derer1.05_1	AUGUSTUS	CDS	6740441	6740538	1	+	0	transcript_id file_1_file_1_jg12961.t1; gene_id file_1_file_1_jg12961;
derer1.05_1	AUGUSTUS	exon	6740441	6740538	.	+	.	transcript_id file_1_file_1_jg12961.t1; gene_id file_1_file_1_jg12961;
derer1.05_1	AUGUSTUS	intron	6740539	6740657	.	+	.	transcript_id file_1_file_1_jg12961.t1; gene_id file_1_file_1_jg12961;
derer1.05_1	AUGUSTUS	CDS	6740658	6740743	1	+	1	transcript_id file_1_file_1_jg12961.t1; gene_id file_1_file_1_jg12961;
derer1.05_1	AUGUSTUS	exon	6740658	6740743	.	+	.	transcript_id file_1_file_1_jg12961.t1; gene_id file_1_file_1_jg12961;
derer1.05_1	AUGUSTUS	intron	6740744	6740800	.	+	.	transcript_id file_1_file_1_jg12961.t1; gene_id file_1_file_1_jg12961;
derer1.05_1	AUGUSTUS	CDS	6740801	6741253	1	+	2	transcript_id file_1_file_1_jg12961.t1; gene_id file_1_file_1_jg12961;
derer1.05_1	AUGUSTUS	exon	6740801	6741253	.	+	.	transcript_id file_1_file_1_jg12961.t1; gene_id file_1_file_1_jg12961;
derer1.05_1	AUGUSTUS	intron	6741254	6741309	.	+	.	transcript_id file_1_file_1_jg12961.t1; gene_id file_1_file_1_jg12961;
derer1.05_1	AUGUSTUS	CDS	6741310	6741581	1	+	2	transcript_id file_1_file_1_jg12961.t1; gene_id file_1_file_1_jg12961;
derer1.05_1	AUGUSTUS	exon	6741310	6741581	.	+	.	transcript_id file_1_file_1_jg12961.t1; gene_id file_1_file_1_jg12961;
derer1.05_1	AUGUSTUS	intron	6741582	6741631	.	+	.	transcript_id file_1_file_1_jg12961.t1; gene_id file_1_file_1_jg12961;
derer1.05_1	AUGUSTUS	CDS	6741632	6741786	1	+	0	transcript_id file_1_file_1_jg12961.t1; gene_id file_1_file_1_jg12961;
derer1.05_1	AUGUSTUS	exon	6741632	6741786	.	+	.	transcript_id file_1_file_1_jg12961.t1; gene_id file_1_file_1_jg12961;
derer1.05_1	AUGUSTUS	intron	6741787	6741845	.	+	.	transcript_id file_1_file_1_jg12961.t1; gene_id file_1_file_1_jg12961;
derer1.05_1	AUGUSTUS	CDS	6741846	6742098	1	+	1	transcript_id file_1_file_1_jg12961.t1; gene_id file_1_file_1_jg12961;
derer1.05_1	AUGUSTUS	exon	6741846	6742098	.	+	.	transcript_id file_1_file_1_jg12961.t1; gene_id file_1_file_1_jg12961;
derer1.05_1	AUGUSTUS	intron	6742099	6742157	.	+	.	transcript_id file_1_file_1_jg12961.t1; gene_id file_1_file_1_jg12961;
derer1.05_1	AUGUSTUS	transcript	6740441	6742250	.	+	.	transcript_id file_1_file_1_jg12961.t1; gene_id file_1_file_1_jg12961
derer1.05_1	AUGUSTUS	CDS	6742158	6742250	1	+	0	transcript_id file_1_file_1_jg12961.t1; gene_id file_1_file_1_jg12961;
derer1.05_1	AUGUSTUS	exon	6742158	6742250	.	+	.	transcript_id file_1_file_1_jg12961.t1; gene_id file_1_file_1_jg12961;
derer1.05_1	AUGUSTUS	stop_codon	6742248	6742250	.	+	0	transcript_id file_1_file_1_jg12961.t1; gene_id file_1_file_1_jg12961;
derer1.05_1	AUGUSTUS	stop_codon	8063561	8063563	.	-	0	transcript_id file_1_file_1_jg13122.t1; gene_id file_1_file_1_jg13122;
derer1.05_1	AUGUSTUS	CDS	8063561	8063698	1	-	0	transcript_id file_1_file_1_jg13122.t1; gene_id file_1_file_1_jg13122;
derer1.05_1	AUGUSTUS	exon	8063561	8063698	.	-	.	transcript_id file_1_file_1_jg13122.t1; gene_id file_1_file_1_jg13122;
derer1.05_1	AUGUSTUS	intron	8063699	8063763	.	-	.	transcript_id file_1_file_1_jg13122.t1; gene_id file_1_file_1_jg13122;
derer1.05_1	AUGUSTUS	CDS	8063764	8063866	1	-	1	transcript_id file_1_file_1_jg13122.t1; gene_id file_1_file_1_jg13122;
derer1.05_1	AUGUSTUS	exon	8063764	8063866	.	-	.	transcript_id file_1_file_1_jg13122.t1; gene_id file_1_file_1_jg13122;
derer1.05_1	AUGUSTUS	intron	8063867	8063927	.	-	.	transcript_id file_1_file_1_jg13122.t1; gene_id file_1_file_1_jg13122;
derer1.05_1	AUGUSTUS	CDS	8063928	8064090	1	-	2	transcript_id file_1_file_1_jg13122.t1; gene_id file_1_file_1_jg13122;
derer1.05_1	AUGUSTUS	exon	8063928	8064090	.	-	.	transcript_id file_1_file_1_jg13122.t1; gene_id file_1_file_1_jg13122;
derer1.05_1	AUGUSTUS	intron	8064091	8064144	.	-	.	transcript_id file_1_file_1_jg13122.t1; gene_id file_1_file_1_jg13122;
derer1.05_1	AUGUSTUS	CDS	8064145	8064382	1	-	0	transcript_id file_1_file_1_jg13122.t1; gene_id file_1_file_1_jg13122;
derer1.05_1	AUGUSTUS	exon	8064145	8064382	.	-	.	transcript_id file_1_file_1_jg13122.t1; gene_id file_1_file_1_jg13122;
derer1.05_1	AUGUSTUS	intron	8064383	8064441	.	-	.	transcript_id file_1_file_1_jg13122.t1; gene_id file_1_file_1_jg13122;
derer1.05_1	AUGUSTUS	CDS	8064442	8065419	1	-	0	transcript_id file_1_file_1_jg13122.t1; gene_id file_1_file_1_jg13122;
derer1.05_1	AUGUSTUS	exon	8064442	8065419	.	-	.	transcript_id file_1_file_1_jg13122.t1; gene_id file_1_file_1_jg13122;
derer1.05_1	AUGUSTUS	intron	8065420	8065891	.	-	.	transcript_id file_1_file_1_jg13122.t1; gene_id file_1_file_1_jg13122;
derer1.05_1	AUGUSTUS	CDS	8065892	8066048	1	-	1	transcript_id file_1_file_1_jg13122.t1; gene_id file_1_file_1_jg13122;
derer1.05_1	AUGUSTUS	exon	8065892	8066048	.	-	.	transcript_id file_1_file_1_jg13122.t1; gene_id file_1_file_1_jg13122;
derer1.05_1	AUGUSTUS	intron	8066049	8066645	.	-	.	transcript_id file_1_file_1_jg13122.t1; gene_id file_1_file_1_jg13122;
derer1.05_1	AUGUSTUS	CDS	8066646	8066920	1	-	0	transcript_id file_1_file_1_jg13122.t1; gene_id file_1_file_1_jg13122;
derer1.05_1	AUGUSTUS	exon	8066646	8066920	.	-	.	transcript_id file_1_file_1_jg13122.t1; gene_id file_1_file_1_jg13122;
derer1.05_1	AUGUSTUS	intron	8066921	8067143	.	-	.	transcript_id file_1_file_1_jg13122.t1; gene_id file_1_file_1_jg13122;
derer1.05_1	AUGUSTUS	transcript	8063561	8067665	.	-	.	transcript_id file_1_file_1_jg13122.t1; gene_id file_1_file_1_jg13122
derer1.05_1	AUGUSTUS	CDS	8067144	8067665	1	-	0	transcript_id file_1_file_1_jg13122.t1; gene_id file_1_file_1_jg13122;
derer1.05_1	AUGUSTUS	exon	8067144	8067665	.	-	.	transcript_id file_1_file_1_jg13122.t1; gene_id file_1_file_1_jg13122;
derer1.05_1	AUGUSTUS	start_codon	8067663	8067665	.	-	0	transcript_id file_1_file_1_jg13122.t1; gene_id file_1_file_1_jg13122;
derer1.05_2	AUGUSTUS	start_codon	11983123	11983125	.	+	0	transcript_id file_1_file_1_jg1318.t1; gene_id file_1_file_1_jg1318;
derer1.05_2	AUGUSTUS	CDS	11983123	11983649	1	+	0	transcript_id file_1_file_1_jg1318.t1; gene_id file_1_file_1_jg1318;
derer1.05_2	AUGUSTUS	exon	11983123	11983649	.	+	.	transcript_id file_1_file_1_jg1318.t1; gene_id file_1_file_1_jg1318;
derer1.05_2	AUGUSTUS	intron	11983650	11986647	.	+	.	transcript_id file_1_file_1_jg1318.t1; gene_id file_1_file_1_jg1318;
derer1.05_2	AUGUSTUS	CDS	11986648	11986845	1	+	1	transcript_id file_1_file_1_jg1318.t1; gene_id file_1_file_1_jg1318;
derer1.05_2	AUGUSTUS	exon	11986648	11986845	.	+	.	transcript_id file_1_file_1_jg1318.t1; gene_id file_1_file_1_jg1318;
derer1.05_2	AUGUSTUS	intron	11986846	11986899	.	+	.	transcript_id file_1_file_1_jg1318.t1; gene_id file_1_file_1_jg1318;
derer1.05_2	AUGUSTUS	CDS	11986900	11987184	1	+	1	transcript_id file_1_file_1_jg1318.t1; gene_id file_1_file_1_jg1318;
derer1.05_2	AUGUSTUS	exon	11986900	11987184	.	+	.	transcript_id file_1_file_1_jg1318.t1; gene_id file_1_file_1_jg1318;
derer1.05_2	AUGUSTUS	intron	11987185	11987248	.	+	.	transcript_id file_1_file_1_jg1318.t1; gene_id file_1_file_1_jg1318;
derer1.05_2	AUGUSTUS	CDS	11987249	11987485	1	+	1	transcript_id file_1_file_1_jg1318.t1; gene_id file_1_file_1_jg1318;
derer1.05_2	AUGUSTUS	exon	11987249	11987485	.	+	.	transcript_id file_1_file_1_jg1318.t1; gene_id file_1_file_1_jg1318;
derer1.05_2	AUGUSTUS	intron	11987486	11987542	.	+	.	transcript_id file_1_file_1_jg1318.t1; gene_id file_1_file_1_jg1318;
derer1.05_2	AUGUSTUS	CDS	11987543	11987697	1	+	1	transcript_id file_1_file_1_jg1318.t1; gene_id file_1_file_1_jg1318;
derer1.05_2	AUGUSTUS	exon	11987543	11987697	.	+	.	transcript_id file_1_file_1_jg1318.t1; gene_id file_1_file_1_jg1318;
derer1.05_2	AUGUSTUS	intron	11987698	11987924	.	+	.	transcript_id file_1_file_1_jg1318.t1; gene_id file_1_file_1_jg1318;
derer1.05_2	AUGUSTUS	CDS	11987925	11987990	1	+	2	transcript_id file_1_file_1_jg1318.t1; gene_id file_1_file_1_jg1318;
derer1.05_2	AUGUSTUS	exon	11987925	11987990	.	+	.	transcript_id file_1_file_1_jg1318.t1; gene_id file_1_file_1_jg1318;
derer1.05_2	AUGUSTUS	intron	11987991	11988442	.	+	.	transcript_id file_1_file_1_jg1318.t1; gene_id file_1_file_1_jg1318;
derer1.05_2	AUGUSTUS	CDS	11988443	11988534	1	+	2	transcript_id file_1_file_1_jg1318.t1; gene_id file_1_file_1_jg1318;
derer1.05_2	AUGUSTUS	exon	11988443	11988534	.	+	.	transcript_id file_1_file_1_jg1318.t1; gene_id file_1_file_1_jg1318;
derer1.05_2	AUGUSTUS	intron	11988535	11989105	.	+	.	transcript_id file_1_file_1_jg1318.t1; gene_id file_1_file_1_jg1318;
derer1.05_2	AUGUSTUS	CDS	11989106	11989171	1	+	0	transcript_id file_1_file_1_jg1318.t1; gene_id file_1_file_1_jg1318;
derer1.05_2	AUGUSTUS	exon	11989106	11989171	.	+	.	transcript_id file_1_file_1_jg1318.t1; gene_id file_1_file_1_jg1318;
derer1.05_2	AUGUSTUS	intron	11989172	11989402	.	+	.	transcript_id file_1_file_1_jg1318.t1; gene_id file_1_file_1_jg1318;
derer1.05_2	AUGUSTUS	CDS	11989403	11989442	1	+	0	transcript_id file_1_file_1_jg1318.t1; gene_id file_1_file_1_jg1318;
derer1.05_2	AUGUSTUS	exon	11989403	11989442	.	+	.	transcript_id file_1_file_1_jg1318.t1; gene_id file_1_file_1_jg1318;
derer1.05_2	AUGUSTUS	intron	11989443	11989508	.	+	.	transcript_id file_1_file_1_jg1318.t1; gene_id file_1_file_1_jg1318;
derer1.05_2	AUGUSTUS	transcript	11983123	11989618	.	+	.	transcript_id file_1_file_1_jg1318.t1; gene_id file_1_file_1_jg1318
derer1.05_2	AUGUSTUS	CDS	11989509	11989618	1	+	2	transcript_id file_1_file_1_jg1318.t1; gene_id file_1_file_1_jg1318;
derer1.05_2	AUGUSTUS	exon	11989509	11989618	.	+	.	transcript_id file_1_file_1_jg1318.t1; gene_id file_1_file_1_jg1318;
derer1.05_2	AUGUSTUS	stop_codon	11989616	11989618	.	+	0	transcript_id file_1_file_1_jg1318.t1; gene_id file_1_file_1_jg1318;
derer1.05_2	AUGUSTUS	start_codon	11998003	11998005	.	+	0	transcript_id file_1_file_1_jg1321.t1; gene_id file_1_file_1_jg1321;
derer1.05_2	AUGUSTUS	CDS	11998003	11999064	0.79	+	0	transcript_id file_1_file_1_jg1321.t1; gene_id file_1_file_1_jg1321;
derer1.05_2	AUGUSTUS	exon	11998003	11999064	.	+	.	transcript_id file_1_file_1_jg1321.t1; gene_id file_1_file_1_jg1321;
derer1.05_2	AUGUSTUS	intron	11999065	11999119	.	+	.	transcript_id file_1_file_1_jg1321.t1; gene_id file_1_file_1_jg1321;
derer1.05_2	AUGUSTUS	transcript	11998003	11999296	.	+	.	transcript_id file_1_file_1_jg1321.t1; gene_id file_1_file_1_jg1321
derer1.05_2	AUGUSTUS	CDS	11999120	11999296	1	+	0	transcript_id file_1_file_1_jg1321.t1; gene_id file_1_file_1_jg1321;
derer1.05_2	AUGUSTUS	exon	11999120	11999296	.	+	.	transcript_id file_1_file_1_jg1321.t1; gene_id file_1_file_1_jg1321;
derer1.05_2	AUGUSTUS	stop_codon	11999294	11999296	.	+	0	transcript_id file_1_file_1_jg1321.t1; gene_id file_1_file_1_jg1321;
derer1.05_2	AUGUSTUS	stop_codon	11999780	11999782	.	-	0	transcript_id file_1_file_1_jg1322.t1; gene_id file_1_file_1_jg1322;
derer1.05_2	AUGUSTUS	CDS	11999780	11999992	1	-	0	transcript_id file_1_file_1_jg1322.t1; gene_id file_1_file_1_jg1322;
derer1.05_2	AUGUSTUS	exon	11999780	11999992	.	-	.	transcript_id file_1_file_1_jg1322.t1; gene_id file_1_file_1_jg1322;
derer1.05_2	AUGUSTUS	intron	11999993	12000050	.	-	.	transcript_id file_1_file_1_jg1322.t1; gene_id file_1_file_1_jg1322;
derer1.05_2	AUGUSTUS	transcript	11999780	12001064	.	-	.	transcript_id file_1_file_1_jg1322.t1; gene_id file_1_file_1_jg1322
derer1.05_2	AUGUSTUS	CDS	12000051	12001064	1	-	0	transcript_id file_1_file_1_jg1322.t1; gene_id file_1_file_1_jg1322;
derer1.05_2	AUGUSTUS	exon	12000051	12001064	.	-	.	transcript_id file_1_file_1_jg1322.t1; gene_id file_1_file_1_jg1322;
derer1.05_2	AUGUSTUS	start_codon	12001062	12001064	.	-	0	transcript_id file_1_file_1_jg1322.t1; gene_id file_1_file_1_jg1322;
derer1.05_2	AUGUSTUS	start_codon	12001258	12001260	.	+	0	transcript_id file_1_file_1_jg1323.t1; gene_id file_1_file_1_jg1323;
derer1.05_2	AUGUSTUS	CDS	12001258	12001458	0.37	+	0	transcript_id file_1_file_1_jg1323.t1; gene_id file_1_file_1_jg1323;
derer1.05_2	AUGUSTUS	exon	12001258	12001458	.	+	.	transcript_id file_1_file_1_jg1323.t1; gene_id file_1_file_1_jg1323;
derer1.05_2	AUGUSTUS	intron	12001459	12002133	.	+	.	transcript_id file_1_file_1_jg1323.t1; gene_id file_1_file_1_jg1323;
derer1.05_2	AUGUSTUS	CDS	12002134	12002277	0.59	+	0	transcript_id file_1_file_1_jg1323.t1; gene_id file_1_file_1_jg1323;
derer1.05_2	AUGUSTUS	exon	12002134	12002277	.	+	.	transcript_id file_1_file_1_jg1323.t1; gene_id file_1_file_1_jg1323;
derer1.05_2	AUGUSTUS	intron	12002278	12002332	.	+	.	transcript_id file_1_file_1_jg1323.t1; gene_id file_1_file_1_jg1323;
derer1.05_2	AUGUSTUS	CDS	12002333	12002380	0.6	+	0	transcript_id file_1_file_1_jg1323.t1; gene_id file_1_file_1_jg1323;
derer1.05_2	AUGUSTUS	exon	12002333	12002380	.	+	.	transcript_id file_1_file_1_jg1323.t1; gene_id file_1_file_1_jg1323;
derer1.05_2	AUGUSTUS	intron	12002381	12002476	.	+	.	transcript_id file_1_file_1_jg1323.t1; gene_id file_1_file_1_jg1323;
derer1.05_2	AUGUSTUS	transcript	12001258	12002500	.	+	.	transcript_id file_1_file_1_jg1323.t1; gene_id file_1_file_1_jg1323
derer1.05_2	AUGUSTUS	CDS	12002477	12002500	0.6	+	0	transcript_id file_1_file_1_jg1323.t1; gene_id file_1_file_1_jg1323;
derer1.05_2	AUGUSTUS	exon	12002477	12002500	.	+	.	transcript_id file_1_file_1_jg1323.t1; gene_id file_1_file_1_jg1323;
derer1.05_2	AUGUSTUS	stop_codon	12002498	12002500	.	+	0	transcript_id file_1_file_1_jg1323.t1; gene_id file_1_file_1_jg1323;
derer1.05_1	AUGUSTUS	start_codon	9004143	9004145	.	+	0	transcript_id file_1_file_1_jg13250.t1; gene_id file_1_file_1_jg13250;
derer1.05_1	AUGUSTUS	CDS	9004143	9004282	1	+	0	transcript_id file_1_file_1_jg13250.t1; gene_id file_1_file_1_jg13250;
derer1.05_1	AUGUSTUS	exon	9004143	9004282	.	+	.	transcript_id file_1_file_1_jg13250.t1; gene_id file_1_file_1_jg13250;
derer1.05_1	AUGUSTUS	intron	9004283	9004336	.	+	.	transcript_id file_1_file_1_jg13250.t1; gene_id file_1_file_1_jg13250;
derer1.05_1	AUGUSTUS	CDS	9004337	9004508	1	+	1	transcript_id file_1_file_1_jg13250.t1; gene_id file_1_file_1_jg13250;
derer1.05_1	AUGUSTUS	exon	9004337	9004508	.	+	.	transcript_id file_1_file_1_jg13250.t1; gene_id file_1_file_1_jg13250;
derer1.05_1	AUGUSTUS	intron	9004509	9004565	.	+	.	transcript_id file_1_file_1_jg13250.t1; gene_id file_1_file_1_jg13250;
derer1.05_1	AUGUSTUS	CDS	9004566	9005089	1	+	0	transcript_id file_1_file_1_jg13250.t1; gene_id file_1_file_1_jg13250;
derer1.05_1	AUGUSTUS	exon	9004566	9005089	.	+	.	transcript_id file_1_file_1_jg13250.t1; gene_id file_1_file_1_jg13250;
derer1.05_1	AUGUSTUS	intron	9005090	9005142	.	+	.	transcript_id file_1_file_1_jg13250.t1; gene_id file_1_file_1_jg13250;
derer1.05_1	AUGUSTUS	CDS	9005143	9005506	1	+	1	transcript_id file_1_file_1_jg13250.t1; gene_id file_1_file_1_jg13250;
derer1.05_1	AUGUSTUS	exon	9005143	9005506	.	+	.	transcript_id file_1_file_1_jg13250.t1; gene_id file_1_file_1_jg13250;
derer1.05_1	AUGUSTUS	intron	9005507	9005560	.	+	.	transcript_id file_1_file_1_jg13250.t1; gene_id file_1_file_1_jg13250;
derer1.05_1	AUGUSTUS	transcript	9004143	9005614	.	+	.	transcript_id file_1_file_1_jg13250.t1; gene_id file_1_file_1_jg13250
derer1.05_1	AUGUSTUS	CDS	9005561	9005614	1	+	0	transcript_id file_1_file_1_jg13250.t1; gene_id file_1_file_1_jg13250;
derer1.05_1	AUGUSTUS	exon	9005561	9005614	.	+	.	transcript_id file_1_file_1_jg13250.t1; gene_id file_1_file_1_jg13250;
derer1.05_1	AUGUSTUS	stop_codon	9005612	9005614	.	+	0	transcript_id file_1_file_1_jg13250.t1; gene_id file_1_file_1_jg13250;
derer1.05_1	AUGUSTUS	start_codon	9011048	9011050	.	+	0	transcript_id file_1_file_1_jg13251.t1; gene_id file_1_file_1_jg13251;
derer1.05_1	AUGUSTUS	CDS	9011048	9011169	1	+	0	transcript_id file_1_file_1_jg13251.t1; gene_id file_1_file_1_jg13251;
derer1.05_1	AUGUSTUS	exon	9011048	9011169	.	+	.	transcript_id file_1_file_1_jg13251.t1; gene_id file_1_file_1_jg13251;
derer1.05_1	AUGUSTUS	intron	9011170	9011225	.	+	.	transcript_id file_1_file_1_jg13251.t1; gene_id file_1_file_1_jg13251;
derer1.05_1	AUGUSTUS	CDS	9011226	9011397	1	+	1	transcript_id file_1_file_1_jg13251.t1; gene_id file_1_file_1_jg13251;
derer1.05_1	AUGUSTUS	exon	9011226	9011397	.	+	.	transcript_id file_1_file_1_jg13251.t1; gene_id file_1_file_1_jg13251;
derer1.05_1	AUGUSTUS	intron	9011398	9011454	.	+	.	transcript_id file_1_file_1_jg13251.t1; gene_id file_1_file_1_jg13251;
derer1.05_1	AUGUSTUS	CDS	9011455	9011975	1	+	0	transcript_id file_1_file_1_jg13251.t1; gene_id file_1_file_1_jg13251;
derer1.05_1	AUGUSTUS	exon	9011455	9011975	.	+	.	transcript_id file_1_file_1_jg13251.t1; gene_id file_1_file_1_jg13251;
derer1.05_1	AUGUSTUS	intron	9011976	9012030	.	+	.	transcript_id file_1_file_1_jg13251.t1; gene_id file_1_file_1_jg13251;
derer1.05_1	AUGUSTUS	CDS	9012031	9012394	1	+	1	transcript_id file_1_file_1_jg13251.t1; gene_id file_1_file_1_jg13251;
derer1.05_1	AUGUSTUS	exon	9012031	9012394	.	+	.	transcript_id file_1_file_1_jg13251.t1; gene_id file_1_file_1_jg13251;
derer1.05_1	AUGUSTUS	intron	9012395	9012449	.	+	.	transcript_id file_1_file_1_jg13251.t1; gene_id file_1_file_1_jg13251;
derer1.05_1	AUGUSTUS	transcript	9011048	9012503	.	+	.	transcript_id file_1_file_1_jg13251.t1; gene_id file_1_file_1_jg13251
derer1.05_1	AUGUSTUS	CDS	9012450	9012503	1	+	0	transcript_id file_1_file_1_jg13251.t1; gene_id file_1_file_1_jg13251;
derer1.05_1	AUGUSTUS	exon	9012450	9012503	.	+	.	transcript_id file_1_file_1_jg13251.t1; gene_id file_1_file_1_jg13251;
derer1.05_1	AUGUSTUS	stop_codon	9012501	9012503	.	+	0	transcript_id file_1_file_1_jg13251.t1; gene_id file_1_file_1_jg13251;
derer1.05_1	AUGUSTUS	start_codon	9008877	9008879	.	+	0	transcript_id file_1_file_1_jg13251.t2; gene_id file_1_file_1_jg13251;
derer1.05_1	AUGUSTUS	CDS	9008877	9008998	1	+	0	transcript_id file_1_file_1_jg13251.t2; gene_id file_1_file_1_jg13251;
derer1.05_1	AUGUSTUS	exon	9008877	9008998	.	+	.	transcript_id file_1_file_1_jg13251.t2; gene_id file_1_file_1_jg13251;
derer1.05_1	AUGUSTUS	intron	9008999	9009051	.	+	.	transcript_id file_1_file_1_jg13251.t2; gene_id file_1_file_1_jg13251;
derer1.05_1	AUGUSTUS	CDS	9009052	9009223	1	+	1	transcript_id file_1_file_1_jg13251.t2; gene_id file_1_file_1_jg13251;
derer1.05_1	AUGUSTUS	exon	9009052	9009223	.	+	.	transcript_id file_1_file_1_jg13251.t2; gene_id file_1_file_1_jg13251;
derer1.05_1	AUGUSTUS	intron	9009224	9009276	.	+	.	transcript_id file_1_file_1_jg13251.t2; gene_id file_1_file_1_jg13251;
derer1.05_1	AUGUSTUS	CDS	9009277	9009500	0.73	+	0	transcript_id file_1_file_1_jg13251.t2; gene_id file_1_file_1_jg13251;
derer1.05_1	AUGUSTUS	exon	9009277	9009500	.	+	.	transcript_id file_1_file_1_jg13251.t2; gene_id file_1_file_1_jg13251;
derer1.05_1	AUGUSTUS	intron	9009501	9009725	.	+	.	transcript_id file_1_file_1_jg13251.t2; gene_id file_1_file_1_jg13251;
derer1.05_1	AUGUSTUS	CDS	9009726	9009797	0.88	+	1	transcript_id file_1_file_1_jg13251.t2; gene_id file_1_file_1_jg13251;
derer1.05_1	AUGUSTUS	exon	9009726	9009797	.	+	.	transcript_id file_1_file_1_jg13251.t2; gene_id file_1_file_1_jg13251;
derer1.05_1	AUGUSTUS	intron	9009798	9009858	.	+	.	transcript_id file_1_file_1_jg13251.t2; gene_id file_1_file_1_jg13251;
derer1.05_1	AUGUSTUS	CDS	9009859	9010222	1	+	1	transcript_id file_1_file_1_jg13251.t2; gene_id file_1_file_1_jg13251;
derer1.05_1	AUGUSTUS	exon	9009859	9010222	.	+	.	transcript_id file_1_file_1_jg13251.t2; gene_id file_1_file_1_jg13251;
derer1.05_1	AUGUSTUS	intron	9010223	9012449	.	+	.	transcript_id file_1_file_1_jg13251.t2; gene_id file_1_file_1_jg13251;
derer1.05_1	AUGUSTUS	transcript	9008877	9012503	.	+	.	transcript_id file_1_file_1_jg13251.t2; gene_id file_1_file_1_jg13251
derer1.05_1	AUGUSTUS	CDS	9012450	9012503	1	+	0	transcript_id file_1_file_1_jg13251.t2; gene_id file_1_file_1_jg13251;
derer1.05_1	AUGUSTUS	exon	9012450	9012503	.	+	.	transcript_id file_1_file_1_jg13251.t2; gene_id file_1_file_1_jg13251;
derer1.05_1	AUGUSTUS	stop_codon	9012501	9012503	.	+	0	transcript_id file_1_file_1_jg13251.t2; gene_id file_1_file_1_jg13251;
derer1.05_1	AUGUSTUS	start_codon	9008877	9008879	.	+	0	transcript_id file_1_file_1_jg13251.t3; gene_id file_1_file_1_jg13251;
derer1.05_1	AUGUSTUS	CDS	9008877	9008998	1	+	0	transcript_id file_1_file_1_jg13251.t3; gene_id file_1_file_1_jg13251;
derer1.05_1	AUGUSTUS	exon	9008877	9008998	.	+	.	transcript_id file_1_file_1_jg13251.t3; gene_id file_1_file_1_jg13251;
derer1.05_1	AUGUSTUS	intron	9008999	9009051	.	+	.	transcript_id file_1_file_1_jg13251.t3; gene_id file_1_file_1_jg13251;
derer1.05_1	AUGUSTUS	CDS	9009052	9009223	1	+	1	transcript_id file_1_file_1_jg13251.t3; gene_id file_1_file_1_jg13251;
derer1.05_1	AUGUSTUS	exon	9009052	9009223	.	+	.	transcript_id file_1_file_1_jg13251.t3; gene_id file_1_file_1_jg13251;
derer1.05_1	AUGUSTUS	intron	9009224	9009276	.	+	.	transcript_id file_1_file_1_jg13251.t3; gene_id file_1_file_1_jg13251;
derer1.05_1	AUGUSTUS	CDS	9009277	9009500	0.69	+	0	transcript_id file_1_file_1_jg13251.t3; gene_id file_1_file_1_jg13251;
derer1.05_1	AUGUSTUS	exon	9009277	9009500	.	+	.	transcript_id file_1_file_1_jg13251.t3; gene_id file_1_file_1_jg13251;
derer1.05_1	AUGUSTUS	intron	9009501	9009725	.	+	.	transcript_id file_1_file_1_jg13251.t3; gene_id file_1_file_1_jg13251;
derer1.05_1	AUGUSTUS	CDS	9009726	9009797	0.83	+	1	transcript_id file_1_file_1_jg13251.t3; gene_id file_1_file_1_jg13251;
derer1.05_1	AUGUSTUS	exon	9009726	9009797	.	+	.	transcript_id file_1_file_1_jg13251.t3; gene_id file_1_file_1_jg13251;
derer1.05_1	AUGUSTUS	intron	9009798	9009858	.	+	.	transcript_id file_1_file_1_jg13251.t3; gene_id file_1_file_1_jg13251;
derer1.05_1	AUGUSTUS	CDS	9009859	9010222	1	+	1	transcript_id file_1_file_1_jg13251.t3; gene_id file_1_file_1_jg13251;
derer1.05_1	AUGUSTUS	exon	9009859	9010222	.	+	.	transcript_id file_1_file_1_jg13251.t3; gene_id file_1_file_1_jg13251;
derer1.05_1	AUGUSTUS	intron	9010223	9010277	.	+	.	transcript_id file_1_file_1_jg13251.t3; gene_id file_1_file_1_jg13251;
derer1.05_1	AUGUSTUS	transcript	9008877	9010331	.	+	.	transcript_id file_1_file_1_jg13251.t3; gene_id file_1_file_1_jg13251
derer1.05_1	AUGUSTUS	CDS	9010278	9010331	1	+	0	transcript_id file_1_file_1_jg13251.t3; gene_id file_1_file_1_jg13251;
derer1.05_1	AUGUSTUS	exon	9010278	9010331	.	+	.	transcript_id file_1_file_1_jg13251.t3; gene_id file_1_file_1_jg13251;
derer1.05_1	AUGUSTUS	stop_codon	9010329	9010331	.	+	0	transcript_id file_1_file_1_jg13251.t3; gene_id file_1_file_1_jg13251;
derer1.05_1	AUGUSTUS	start_codon	9515355	9515357	.	+	0	transcript_id file_1_file_1_jg13324.t1; gene_id file_1_file_1_jg13324;
derer1.05_1	AUGUSTUS	CDS	9515355	9516181	1	+	0	transcript_id file_1_file_1_jg13324.t1; gene_id file_1_file_1_jg13324;
derer1.05_1	AUGUSTUS	exon	9515355	9516181	.	+	.	transcript_id file_1_file_1_jg13324.t1; gene_id file_1_file_1_jg13324;
derer1.05_1	AUGUSTUS	intron	9516182	9516234	.	+	.	transcript_id file_1_file_1_jg13324.t1; gene_id file_1_file_1_jg13324;
derer1.05_1	AUGUSTUS	CDS	9516235	9516436	1	+	1	transcript_id file_1_file_1_jg13324.t1; gene_id file_1_file_1_jg13324;
derer1.05_1	AUGUSTUS	exon	9516235	9516436	.	+	.	transcript_id file_1_file_1_jg13324.t1; gene_id file_1_file_1_jg13324;
derer1.05_1	AUGUSTUS	intron	9516437	9516489	.	+	.	transcript_id file_1_file_1_jg13324.t1; gene_id file_1_file_1_jg13324;
derer1.05_1	AUGUSTUS	CDS	9516490	9516645	1	+	0	transcript_id file_1_file_1_jg13324.t1; gene_id file_1_file_1_jg13324;
derer1.05_1	AUGUSTUS	exon	9516490	9516645	.	+	.	transcript_id file_1_file_1_jg13324.t1; gene_id file_1_file_1_jg13324;
derer1.05_1	AUGUSTUS	intron	9516646	9516697	.	+	.	transcript_id file_1_file_1_jg13324.t1; gene_id file_1_file_1_jg13324;
derer1.05_1	AUGUSTUS	transcript	9515355	9516751	.	+	.	transcript_id file_1_file_1_jg13324.t1; gene_id file_1_file_1_jg13324
derer1.05_1	AUGUSTUS	CDS	9516698	9516751	1	+	0	transcript_id file_1_file_1_jg13324.t1; gene_id file_1_file_1_jg13324;
derer1.05_1	AUGUSTUS	exon	9516698	9516751	.	+	.	transcript_id file_1_file_1_jg13324.t1; gene_id file_1_file_1_jg13324;
derer1.05_1	AUGUSTUS	stop_codon	9516749	9516751	.	+	0	transcript_id file_1_file_1_jg13324.t1; gene_id file_1_file_1_jg13324;
derer1.05_1	AUGUSTUS	stop_codon	9520225	9520227	.	-	0	transcript_id file_1_file_1_jg13325.t1; gene_id file_1_file_1_jg13325;
derer1.05_1	AUGUSTUS	CDS	9520225	9521955	1	-	0	transcript_id file_1_file_1_jg13325.t1; gene_id file_1_file_1_jg13325;
derer1.05_1	AUGUSTUS	exon	9520225	9521955	.	-	.	transcript_id file_1_file_1_jg13325.t1; gene_id file_1_file_1_jg13325;
derer1.05_1	AUGUSTUS	transcript	9520225	9521955	.	-	.	transcript_id file_1_file_1_jg13325.t1; gene_id file_1_file_1_jg13325
derer1.05_1	AUGUSTUS	start_codon	9521953	9521955	.	-	0	transcript_id file_1_file_1_jg13325.t1; gene_id file_1_file_1_jg13325;
derer1.05_1	AUGUSTUS	start_codon	9581093	9581095	.	+	0	transcript_id file_1_file_1_jg13331.t1; gene_id file_1_file_1_jg13331;
derer1.05_1	AUGUSTUS	CDS	9581093	9581148	1	+	0	transcript_id file_1_file_1_jg13331.t1; gene_id file_1_file_1_jg13331;
derer1.05_1	AUGUSTUS	exon	9581093	9581148	.	+	.	transcript_id file_1_file_1_jg13331.t1; gene_id file_1_file_1_jg13331;
derer1.05_1	AUGUSTUS	intron	9581149	9581224	.	+	.	transcript_id file_1_file_1_jg13331.t1; gene_id file_1_file_1_jg13331;
derer1.05_1	AUGUSTUS	CDS	9581225	9581265	1	+	1	transcript_id file_1_file_1_jg13331.t1; gene_id file_1_file_1_jg13331;
derer1.05_1	AUGUSTUS	exon	9581225	9581265	.	+	.	transcript_id file_1_file_1_jg13331.t1; gene_id file_1_file_1_jg13331;
derer1.05_1	AUGUSTUS	intron	9581266	9581515	.	+	.	transcript_id file_1_file_1_jg13331.t1; gene_id file_1_file_1_jg13331;
derer1.05_1	AUGUSTUS	CDS	9581516	9581806	1	+	2	transcript_id file_1_file_1_jg13331.t1; gene_id file_1_file_1_jg13331;
derer1.05_1	AUGUSTUS	exon	9581516	9581806	.	+	.	transcript_id file_1_file_1_jg13331.t1; gene_id file_1_file_1_jg13331;
derer1.05_1	AUGUSTUS	intron	9581807	9582028	.	+	.	transcript_id file_1_file_1_jg13331.t1; gene_id file_1_file_1_jg13331;
derer1.05_1	AUGUSTUS	CDS	9582029	9582156	1	+	2	transcript_id file_1_file_1_jg13331.t1; gene_id file_1_file_1_jg13331;
derer1.05_1	AUGUSTUS	exon	9582029	9582156	.	+	.	transcript_id file_1_file_1_jg13331.t1; gene_id file_1_file_1_jg13331;
derer1.05_1	AUGUSTUS	intron	9582157	9582443	.	+	.	transcript_id file_1_file_1_jg13331.t1; gene_id file_1_file_1_jg13331;
derer1.05_1	AUGUSTUS	CDS	9582444	9582548	1	+	0	transcript_id file_1_file_1_jg13331.t1; gene_id file_1_file_1_jg13331;
derer1.05_1	AUGUSTUS	exon	9582444	9582548	.	+	.	transcript_id file_1_file_1_jg13331.t1; gene_id file_1_file_1_jg13331;
derer1.05_1	AUGUSTUS	intron	9582549	9582886	.	+	.	transcript_id file_1_file_1_jg13331.t1; gene_id file_1_file_1_jg13331;
derer1.05_1	AUGUSTUS	CDS	9582887	9583075	1	+	0	transcript_id file_1_file_1_jg13331.t1; gene_id file_1_file_1_jg13331;
derer1.05_1	AUGUSTUS	exon	9582887	9583075	.	+	.	transcript_id file_1_file_1_jg13331.t1; gene_id file_1_file_1_jg13331;
derer1.05_1	AUGUSTUS	intron	9583076	9583153	.	+	.	transcript_id file_1_file_1_jg13331.t1; gene_id file_1_file_1_jg13331;
derer1.05_1	AUGUSTUS	CDS	9583154	9583284	1	+	0	transcript_id file_1_file_1_jg13331.t1; gene_id file_1_file_1_jg13331;
derer1.05_1	AUGUSTUS	exon	9583154	9583284	.	+	.	transcript_id file_1_file_1_jg13331.t1; gene_id file_1_file_1_jg13331;
derer1.05_1	AUGUSTUS	intron	9583285	9583542	.	+	.	transcript_id file_1_file_1_jg13331.t1; gene_id file_1_file_1_jg13331;
derer1.05_1	AUGUSTUS	CDS	9583543	9583653	1	+	1	transcript_id file_1_file_1_jg13331.t1; gene_id file_1_file_1_jg13331;
derer1.05_1	AUGUSTUS	exon	9583543	9583653	.	+	.	transcript_id file_1_file_1_jg13331.t1; gene_id file_1_file_1_jg13331;
derer1.05_1	AUGUSTUS	intron	9583654	9584282	.	+	.	transcript_id file_1_file_1_jg13331.t1; gene_id file_1_file_1_jg13331;
derer1.05_1	AUGUSTUS	CDS	9584283	9584377	1	+	1	transcript_id file_1_file_1_jg13331.t1; gene_id file_1_file_1_jg13331;
derer1.05_1	AUGUSTUS	exon	9584283	9584377	.	+	.	transcript_id file_1_file_1_jg13331.t1; gene_id file_1_file_1_jg13331;
derer1.05_1	AUGUSTUS	intron	9584378	9584440	.	+	.	transcript_id file_1_file_1_jg13331.t1; gene_id file_1_file_1_jg13331;
derer1.05_1	AUGUSTUS	CDS	9584441	9584537	1	+	2	transcript_id file_1_file_1_jg13331.t1; gene_id file_1_file_1_jg13331;
derer1.05_1	AUGUSTUS	exon	9584441	9584537	.	+	.	transcript_id file_1_file_1_jg13331.t1; gene_id file_1_file_1_jg13331;
derer1.05_1	AUGUSTUS	intron	9584538	9584597	.	+	.	transcript_id file_1_file_1_jg13331.t1; gene_id file_1_file_1_jg13331;
derer1.05_1	AUGUSTUS	CDS	9584598	9584690	1	+	1	transcript_id file_1_file_1_jg13331.t1; gene_id file_1_file_1_jg13331;
derer1.05_1	AUGUSTUS	exon	9584598	9584690	.	+	.	transcript_id file_1_file_1_jg13331.t1; gene_id file_1_file_1_jg13331;
derer1.05_1	AUGUSTUS	intron	9584691	9584828	.	+	.	transcript_id file_1_file_1_jg13331.t1; gene_id file_1_file_1_jg13331;
derer1.05_1	AUGUSTUS	CDS	9584829	9584984	1	+	1	transcript_id file_1_file_1_jg13331.t1; gene_id file_1_file_1_jg13331;
derer1.05_1	AUGUSTUS	exon	9584829	9584984	.	+	.	transcript_id file_1_file_1_jg13331.t1; gene_id file_1_file_1_jg13331;
derer1.05_1	AUGUSTUS	intron	9584985	9585046	.	+	.	transcript_id file_1_file_1_jg13331.t1; gene_id file_1_file_1_jg13331;
derer1.05_1	AUGUSTUS	CDS	9585047	9586949	0.97	+	1	transcript_id file_1_file_1_jg13331.t1; gene_id file_1_file_1_jg13331;
derer1.05_1	AUGUSTUS	exon	9585047	9586949	.	+	.	transcript_id file_1_file_1_jg13331.t1; gene_id file_1_file_1_jg13331;
derer1.05_1	AUGUSTUS	intron	9586950	9588361	.	+	.	transcript_id file_1_file_1_jg13331.t1; gene_id file_1_file_1_jg13331;
derer1.05_1	AUGUSTUS	CDS	9588362	9588466	1	+	0	transcript_id file_1_file_1_jg13331.t1; gene_id file_1_file_1_jg13331;
derer1.05_1	AUGUSTUS	exon	9588362	9588466	.	+	.	transcript_id file_1_file_1_jg13331.t1; gene_id file_1_file_1_jg13331;
derer1.05_1	AUGUSTUS	intron	9588467	9588547	.	+	.	transcript_id file_1_file_1_jg13331.t1; gene_id file_1_file_1_jg13331;
derer1.05_1	AUGUSTUS	CDS	9588548	9588729	1	+	0	transcript_id file_1_file_1_jg13331.t1; gene_id file_1_file_1_jg13331;
derer1.05_1	AUGUSTUS	exon	9588548	9588729	.	+	.	transcript_id file_1_file_1_jg13331.t1; gene_id file_1_file_1_jg13331;
derer1.05_1	AUGUSTUS	intron	9588730	9588802	.	+	.	transcript_id file_1_file_1_jg13331.t1; gene_id file_1_file_1_jg13331;
derer1.05_1	AUGUSTUS	CDS	9588803	9588979	1	+	1	transcript_id file_1_file_1_jg13331.t1; gene_id file_1_file_1_jg13331;
derer1.05_1	AUGUSTUS	exon	9588803	9588979	.	+	.	transcript_id file_1_file_1_jg13331.t1; gene_id file_1_file_1_jg13331;
derer1.05_1	AUGUSTUS	intron	9588980	9589033	.	+	.	transcript_id file_1_file_1_jg13331.t1; gene_id file_1_file_1_jg13331;
derer1.05_1	AUGUSTUS	CDS	9589034	9589356	1	+	1	transcript_id file_1_file_1_jg13331.t1; gene_id file_1_file_1_jg13331;
derer1.05_1	AUGUSTUS	exon	9589034	9589356	.	+	.	transcript_id file_1_file_1_jg13331.t1; gene_id file_1_file_1_jg13331;
derer1.05_1	AUGUSTUS	intron	9589357	9589426	.	+	.	transcript_id file_1_file_1_jg13331.t1; gene_id file_1_file_1_jg13331;
derer1.05_1	AUGUSTUS	transcript	9581093	9590982	.	+	.	transcript_id file_1_file_1_jg13331.t1; gene_id file_1_file_1_jg13331
derer1.05_1	AUGUSTUS	CDS	9589427	9590982	1	+	2	transcript_id file_1_file_1_jg13331.t1; gene_id file_1_file_1_jg13331;
derer1.05_1	AUGUSTUS	exon	9589427	9590982	.	+	.	transcript_id file_1_file_1_jg13331.t1; gene_id file_1_file_1_jg13331;
derer1.05_1	AUGUSTUS	stop_codon	9590980	9590982	.	+	0	transcript_id file_1_file_1_jg13331.t1; gene_id file_1_file_1_jg13331;
derer1.05_1	AUGUSTUS	stop_codon	9604597	9604599	.	-	0	transcript_id file_1_file_1_jg13334.t1; gene_id file_1_file_1_jg13334;
derer1.05_1	AUGUSTUS	CDS	9604597	9604653	1	-	0	transcript_id file_1_file_1_jg13334.t1; gene_id file_1_file_1_jg13334;
derer1.05_1	AUGUSTUS	exon	9604597	9604653	.	-	.	transcript_id file_1_file_1_jg13334.t1; gene_id file_1_file_1_jg13334;
derer1.05_1	AUGUSTUS	intron	9604654	9604708	.	-	.	transcript_id file_1_file_1_jg13334.t1; gene_id file_1_file_1_jg13334;
derer1.05_1	AUGUSTUS	CDS	9604709	9604864	1	-	0	transcript_id file_1_file_1_jg13334.t1; gene_id file_1_file_1_jg13334;
derer1.05_1	AUGUSTUS	exon	9604709	9604864	.	-	.	transcript_id file_1_file_1_jg13334.t1; gene_id file_1_file_1_jg13334;
derer1.05_1	AUGUSTUS	intron	9604865	9604923	.	-	.	transcript_id file_1_file_1_jg13334.t1; gene_id file_1_file_1_jg13334;
derer1.05_1	AUGUSTUS	CDS	9604924	9605025	1	-	0	transcript_id file_1_file_1_jg13334.t1; gene_id file_1_file_1_jg13334;
derer1.05_1	AUGUSTUS	exon	9604924	9605025	.	-	.	transcript_id file_1_file_1_jg13334.t1; gene_id file_1_file_1_jg13334;
derer1.05_1	AUGUSTUS	intron	9605026	9605086	.	-	.	transcript_id file_1_file_1_jg13334.t1; gene_id file_1_file_1_jg13334;
derer1.05_1	AUGUSTUS	CDS	9605087	9605192	1	-	1	transcript_id file_1_file_1_jg13334.t1; gene_id file_1_file_1_jg13334;
derer1.05_1	AUGUSTUS	exon	9605087	9605192	.	-	.	transcript_id file_1_file_1_jg13334.t1; gene_id file_1_file_1_jg13334;
derer1.05_1	AUGUSTUS	intron	9605193	9605242	.	-	.	transcript_id file_1_file_1_jg13334.t1; gene_id file_1_file_1_jg13334;
derer1.05_1	AUGUSTUS	CDS	9605243	9605411	1	-	2	transcript_id file_1_file_1_jg13334.t1; gene_id file_1_file_1_jg13334;
derer1.05_1	AUGUSTUS	exon	9605243	9605411	.	-	.	transcript_id file_1_file_1_jg13334.t1; gene_id file_1_file_1_jg13334;
derer1.05_1	AUGUSTUS	intron	9605412	9605465	.	-	.	transcript_id file_1_file_1_jg13334.t1; gene_id file_1_file_1_jg13334;
derer1.05_1	AUGUSTUS	CDS	9605466	9605570	1	-	2	transcript_id file_1_file_1_jg13334.t1; gene_id file_1_file_1_jg13334;
derer1.05_1	AUGUSTUS	exon	9605466	9605570	.	-	.	transcript_id file_1_file_1_jg13334.t1; gene_id file_1_file_1_jg13334;
derer1.05_1	AUGUSTUS	intron	9605571	9605626	.	-	.	transcript_id file_1_file_1_jg13334.t1; gene_id file_1_file_1_jg13334;
derer1.05_1	AUGUSTUS	CDS	9605627	9605821	1	-	2	transcript_id file_1_file_1_jg13334.t1; gene_id file_1_file_1_jg13334;
derer1.05_1	AUGUSTUS	exon	9605627	9605821	.	-	.	transcript_id file_1_file_1_jg13334.t1; gene_id file_1_file_1_jg13334;
derer1.05_1	AUGUSTUS	intron	9605822	9605879	.	-	.	transcript_id file_1_file_1_jg13334.t1; gene_id file_1_file_1_jg13334;
derer1.05_1	AUGUSTUS	CDS	9605880	9605920	0.98	-	1	transcript_id file_1_file_1_jg13334.t1; gene_id file_1_file_1_jg13334;
derer1.05_1	AUGUSTUS	exon	9605880	9605920	.	-	.	transcript_id file_1_file_1_jg13334.t1; gene_id file_1_file_1_jg13334;
derer1.05_1	AUGUSTUS	intron	9605921	9605973	.	-	.	transcript_id file_1_file_1_jg13334.t1; gene_id file_1_file_1_jg13334;
derer1.05_1	AUGUSTUS	CDS	9605974	9606017	1	-	0	transcript_id file_1_file_1_jg13334.t1; gene_id file_1_file_1_jg13334;
derer1.05_1	AUGUSTUS	exon	9605974	9606017	.	-	.	transcript_id file_1_file_1_jg13334.t1; gene_id file_1_file_1_jg13334;
derer1.05_1	AUGUSTUS	intron	9606018	9606071	.	-	.	transcript_id file_1_file_1_jg13334.t1; gene_id file_1_file_1_jg13334;
derer1.05_1	AUGUSTUS	CDS	9606072	9606171	1	-	1	transcript_id file_1_file_1_jg13334.t1; gene_id file_1_file_1_jg13334;
derer1.05_1	AUGUSTUS	exon	9606072	9606171	.	-	.	transcript_id file_1_file_1_jg13334.t1; gene_id file_1_file_1_jg13334;
derer1.05_1	AUGUSTUS	intron	9606172	9606233	.	-	.	transcript_id file_1_file_1_jg13334.t1; gene_id file_1_file_1_jg13334;
derer1.05_1	AUGUSTUS	transcript	9604597	9606370	.	-	.	transcript_id file_1_file_1_jg13334.t1; gene_id file_1_file_1_jg13334
derer1.05_1	AUGUSTUS	CDS	9606234	9606370	1	-	0	transcript_id file_1_file_1_jg13334.t1; gene_id file_1_file_1_jg13334;
derer1.05_1	AUGUSTUS	exon	9606234	9606370	.	-	.	transcript_id file_1_file_1_jg13334.t1; gene_id file_1_file_1_jg13334;
derer1.05_1	AUGUSTUS	start_codon	9606368	9606370	.	-	0	transcript_id file_1_file_1_jg13334.t1; gene_id file_1_file_1_jg13334;
derer1.05_1	AUGUSTUS	stop_codon	10225692	10225694	.	-	0	transcript_id file_1_file_1_jg13405.t1; gene_id file_1_file_1_jg13405;
derer1.05_1	AUGUSTUS	CDS	10225692	10225751	1	-	0	transcript_id file_1_file_1_jg13405.t1; gene_id file_1_file_1_jg13405;
derer1.05_1	AUGUSTUS	exon	10225692	10225751	.	-	.	transcript_id file_1_file_1_jg13405.t1; gene_id file_1_file_1_jg13405;
derer1.05_1	AUGUSTUS	intron	10225752	10225810	.	-	.	transcript_id file_1_file_1_jg13405.t1; gene_id file_1_file_1_jg13405;
derer1.05_1	AUGUSTUS	CDS	10225811	10225966	1	-	0	transcript_id file_1_file_1_jg13405.t1; gene_id file_1_file_1_jg13405;
derer1.05_1	AUGUSTUS	exon	10225811	10225966	.	-	.	transcript_id file_1_file_1_jg13405.t1; gene_id file_1_file_1_jg13405;
derer1.05_1	AUGUSTUS	intron	10225967	10226024	.	-	.	transcript_id file_1_file_1_jg13405.t1; gene_id file_1_file_1_jg13405;
derer1.05_1	AUGUSTUS	CDS	10226025	10226223	0.98	-	1	transcript_id file_1_file_1_jg13405.t1; gene_id file_1_file_1_jg13405;
derer1.05_1	AUGUSTUS	exon	10226025	10226223	.	-	.	transcript_id file_1_file_1_jg13405.t1; gene_id file_1_file_1_jg13405;
derer1.05_1	AUGUSTUS	intron	10226224	10226283	.	-	.	transcript_id file_1_file_1_jg13405.t1; gene_id file_1_file_1_jg13405;
derer1.05_1	AUGUSTUS	transcript	10225692	10227083	.	-	.	transcript_id file_1_file_1_jg13405.t1; gene_id file_1_file_1_jg13405
derer1.05_1	AUGUSTUS	CDS	10226284	10227083	1	-	0	transcript_id file_1_file_1_jg13405.t1; gene_id file_1_file_1_jg13405;
derer1.05_1	AUGUSTUS	exon	10226284	10227083	.	-	.	transcript_id file_1_file_1_jg13405.t1; gene_id file_1_file_1_jg13405;
derer1.05_1	AUGUSTUS	start_codon	10227081	10227083	.	-	0	transcript_id file_1_file_1_jg13405.t1; gene_id file_1_file_1_jg13405;
derer1.05_1	AUGUSTUS	start_codon	10258576	10258578	.	+	0	transcript_id file_1_file_1_jg13408.t1; gene_id file_1_file_1_jg13408;
derer1.05_1	AUGUSTUS	CDS	10258576	10258901	1	+	0	transcript_id file_1_file_1_jg13408.t1; gene_id file_1_file_1_jg13408;
derer1.05_1	AUGUSTUS	exon	10258576	10258901	.	+	.	transcript_id file_1_file_1_jg13408.t1; gene_id file_1_file_1_jg13408;
derer1.05_1	AUGUSTUS	intron	10258902	10258975	.	+	.	transcript_id file_1_file_1_jg13408.t1; gene_id file_1_file_1_jg13408;
derer1.05_1	AUGUSTUS	CDS	10258976	10259413	1	+	1	transcript_id file_1_file_1_jg13408.t1; gene_id file_1_file_1_jg13408;
derer1.05_1	AUGUSTUS	exon	10258976	10259413	.	+	.	transcript_id file_1_file_1_jg13408.t1; gene_id file_1_file_1_jg13408;
derer1.05_1	AUGUSTUS	intron	10259414	10259496	.	+	.	transcript_id file_1_file_1_jg13408.t1; gene_id file_1_file_1_jg13408;
derer1.05_1	AUGUSTUS	CDS	10259497	10259686	1	+	1	transcript_id file_1_file_1_jg13408.t1; gene_id file_1_file_1_jg13408;
derer1.05_1	AUGUSTUS	exon	10259497	10259686	.	+	.	transcript_id file_1_file_1_jg13408.t1; gene_id file_1_file_1_jg13408;
derer1.05_1	AUGUSTUS	intron	10259687	10259738	.	+	.	transcript_id file_1_file_1_jg13408.t1; gene_id file_1_file_1_jg13408;
derer1.05_1	AUGUSTUS	transcript	10258576	10259951	.	+	.	transcript_id file_1_file_1_jg13408.t1; gene_id file_1_file_1_jg13408
derer1.05_1	AUGUSTUS	CDS	10259739	10259951	1	+	0	transcript_id file_1_file_1_jg13408.t1; gene_id file_1_file_1_jg13408;
derer1.05_1	AUGUSTUS	exon	10259739	10259951	.	+	.	transcript_id file_1_file_1_jg13408.t1; gene_id file_1_file_1_jg13408;
derer1.05_1	AUGUSTUS	stop_codon	10259949	10259951	.	+	0	transcript_id file_1_file_1_jg13408.t1; gene_id file_1_file_1_jg13408;
derer1.05_1	AUGUSTUS	stop_codon	11236563	11236565	.	-	0	transcript_id file_1_file_1_jg13499.t1; gene_id file_1_file_1_jg13499;
derer1.05_1	AUGUSTUS	CDS	11236563	11236816	1	-	2	transcript_id file_1_file_1_jg13499.t1; gene_id file_1_file_1_jg13499;
derer1.05_1	AUGUSTUS	exon	11236563	11236816	.	-	.	transcript_id file_1_file_1_jg13499.t1; gene_id file_1_file_1_jg13499;
derer1.05_1	AUGUSTUS	intron	11236817	11236879	.	-	.	transcript_id file_1_file_1_jg13499.t1; gene_id file_1_file_1_jg13499;
derer1.05_1	AUGUSTUS	CDS	11236880	11237081	1	-	0	transcript_id file_1_file_1_jg13499.t1; gene_id file_1_file_1_jg13499;
derer1.05_1	AUGUSTUS	exon	11236880	11237081	.	-	.	transcript_id file_1_file_1_jg13499.t1; gene_id file_1_file_1_jg13499;
derer1.05_1	AUGUSTUS	intron	11237082	11237559	.	-	.	transcript_id file_1_file_1_jg13499.t1; gene_id file_1_file_1_jg13499;
derer1.05_1	AUGUSTUS	CDS	11237560	11237713	1	-	1	transcript_id file_1_file_1_jg13499.t1; gene_id file_1_file_1_jg13499;
derer1.05_1	AUGUSTUS	exon	11237560	11237713	.	-	.	transcript_id file_1_file_1_jg13499.t1; gene_id file_1_file_1_jg13499;
derer1.05_1	AUGUSTUS	intron	11237714	11237787	.	-	.	transcript_id file_1_file_1_jg13499.t1; gene_id file_1_file_1_jg13499;
derer1.05_1	AUGUSTUS	CDS	11237788	11238362	1	-	0	transcript_id file_1_file_1_jg13499.t1; gene_id file_1_file_1_jg13499;
derer1.05_1	AUGUSTUS	exon	11237788	11238362	.	-	.	transcript_id file_1_file_1_jg13499.t1; gene_id file_1_file_1_jg13499;
derer1.05_1	AUGUSTUS	intron	11238363	11238453	.	-	.	transcript_id file_1_file_1_jg13499.t1; gene_id file_1_file_1_jg13499;
derer1.05_1	AUGUSTUS	CDS	11238454	11238710	1	-	2	transcript_id file_1_file_1_jg13499.t1; gene_id file_1_file_1_jg13499;
derer1.05_1	AUGUSTUS	exon	11238454	11238710	.	-	.	transcript_id file_1_file_1_jg13499.t1; gene_id file_1_file_1_jg13499;
derer1.05_1	AUGUSTUS	intron	11238711	11238781	.	-	.	transcript_id file_1_file_1_jg13499.t1; gene_id file_1_file_1_jg13499;
derer1.05_1	AUGUSTUS	CDS	11238782	11238915	1	-	1	transcript_id file_1_file_1_jg13499.t1; gene_id file_1_file_1_jg13499;
derer1.05_1	AUGUSTUS	exon	11238782	11238915	.	-	.	transcript_id file_1_file_1_jg13499.t1; gene_id file_1_file_1_jg13499;
derer1.05_1	AUGUSTUS	intron	11238916	11238977	.	-	.	transcript_id file_1_file_1_jg13499.t1; gene_id file_1_file_1_jg13499;
derer1.05_1	AUGUSTUS	transcript	11236563	11239498	.	-	.	transcript_id file_1_file_1_jg13499.t1; gene_id file_1_file_1_jg13499
derer1.05_1	AUGUSTUS	CDS	11238978	11239498	1	-	0	transcript_id file_1_file_1_jg13499.t1; gene_id file_1_file_1_jg13499;
derer1.05_1	AUGUSTUS	exon	11238978	11239498	.	-	.	transcript_id file_1_file_1_jg13499.t1; gene_id file_1_file_1_jg13499;
derer1.05_1	AUGUSTUS	start_codon	11239496	11239498	.	-	0	transcript_id file_1_file_1_jg13499.t1; gene_id file_1_file_1_jg13499;
derer1.05_1	AUGUSTUS	start_codon	11723134	11723136	.	+	0	transcript_id file_1_file_1_jg13560.t1; gene_id file_1_file_1_jg13560;
derer1.05_1	AUGUSTUS	CDS	11723134	11724303	1	+	0	transcript_id file_1_file_1_jg13560.t1; gene_id file_1_file_1_jg13560;
derer1.05_1	AUGUSTUS	exon	11723134	11724303	.	+	.	transcript_id file_1_file_1_jg13560.t1; gene_id file_1_file_1_jg13560;
derer1.05_1	AUGUSTUS	transcript	11723134	11724303	.	+	.	transcript_id file_1_file_1_jg13560.t1; gene_id file_1_file_1_jg13560
derer1.05_1	AUGUSTUS	stop_codon	11724301	11724303	.	+	0	transcript_id file_1_file_1_jg13560.t1; gene_id file_1_file_1_jg13560;
derer1.05_1	AUGUSTUS	stop_codon	12107881	12107883	.	-	0	transcript_id file_1_file_1_jg13625.t1; gene_id file_1_file_1_jg13625;
derer1.05_1	AUGUSTUS	CDS	12107881	12109797	1	-	0	transcript_id file_1_file_1_jg13625.t1; gene_id file_1_file_1_jg13625;
derer1.05_1	AUGUSTUS	exon	12107881	12109797	.	-	.	transcript_id file_1_file_1_jg13625.t1; gene_id file_1_file_1_jg13625;
derer1.05_1	AUGUSTUS	transcript	12107881	12109797	.	-	.	transcript_id file_1_file_1_jg13625.t1; gene_id file_1_file_1_jg13625
derer1.05_1	AUGUSTUS	start_codon	12109795	12109797	.	-	0	transcript_id file_1_file_1_jg13625.t1; gene_id file_1_file_1_jg13625;
derer1.05_1	AUGUSTUS	stop_codon	12384964	12384966	.	+	0	transcript_id file_1_file_1_obp69a.t1; gene_id file_1_file_1_obp69a;
derer1.05_1	AUGUSTUS	CDS	12384271	12384342	1	+	0	transcript_id file_1_file_1_obp69a.t1; gene_id file_1_file_1_obp69a;
derer1.05_1	AUGUSTUS	exon	12384271	12384342	.	+	.	transcript_id file_1_file_1_obp69a.t1; gene_id file_1_file_1_obp69a;
derer1.05_1	AUGUSTUS	intron	12384343	12384400	.	+	.	transcript_id file_1_file_1_obp69a.t1; gene_id file_1_file_1_obp69a;
derer1.05_1	AUGUSTUS	CDS	12384401	12384489	1	+	2	transcript_id file_1_file_1_obp69a.t1; gene_id file_1_file_1_obp69a;
derer1.05_1	AUGUSTUS	exon	12384401	12384489	.	+	.	transcript_id file_1_file_1_obp69a.t1; gene_id file_1_file_1_obp69a;
derer1.05_1	AUGUSTUS	intron	12384490	12384543	.	+	.	transcript_id file_1_file_1_obp69a.t1; gene_id file_1_file_1_obp69a;
derer1.05_1	AUGUSTUS	CDS	12384544	12384626	1	+	0	transcript_id file_1_file_1_obp69a.t1; gene_id file_1_file_1_obp69a;
derer1.05_1	AUGUSTUS	exon	12384544	12384626	.	+	.	transcript_id file_1_file_1_obp69a.t1; gene_id file_1_file_1_obp69a;
derer1.05_1	AUGUSTUS	intron	12384627	12384688	.	+	.	transcript_id file_1_file_1_obp69a.t1; gene_id file_1_file_1_obp69a;
derer1.05_1	AUGUSTUS	CDS	12384689	12384792	1	+	1	transcript_id file_1_file_1_obp69a.t1; gene_id file_1_file_1_obp69a;
derer1.05_1	AUGUSTUS	exon	12384689	12384792	.	+	.	transcript_id file_1_file_1_obp69a.t1; gene_id file_1_file_1_obp69a;
derer1.05_1	AUGUSTUS	intron	12384793	12384850	.	+	.	transcript_id file_1_file_1_obp69a.t1; gene_id file_1_file_1_obp69a;
derer1.05_1	AUGUSTUS	CDS	12384851	12384963	1	+	0	transcript_id file_1_file_1_obp69a.t1; gene_id file_1_file_1_obp69a;
derer1.05_1	AUGUSTUS	exon	12384851	12384963	.	+	.	transcript_id file_1_file_1_obp69a.t1; gene_id file_1_file_1_obp69a;
derer1.05_1	AUGUSTUS	transcript	12384271	12384966	.	+	.	transcript_id file_1_file_1_obp69a.t1; gene_id file_1_file_1_obp69a
derer1.05_1	AUGUSTUS	start_codon	12384271	12384273	.	+	0	transcript_id file_1_file_1_obp69a.t1; gene_id file_1_file_1_obp69a;
derer1.05_1	AUGUSTUS	stop_codon	12963226	12963228	.	-	0	transcript_id file_1_file_1_jg13730.t2; gene_id file_1_file_1_jg13730;
derer1.05_1	AUGUSTUS	CDS	12963226	12963276	1	-	0	transcript_id file_1_file_1_jg13730.t2; gene_id file_1_file_1_jg13730;
derer1.05_1	AUGUSTUS	exon	12963226	12963276	.	-	.	transcript_id file_1_file_1_jg13730.t2; gene_id file_1_file_1_jg13730;
derer1.05_1	AUGUSTUS	intron	12963277	12963339	.	-	.	transcript_id file_1_file_1_jg13730.t2; gene_id file_1_file_1_jg13730;
derer1.05_1	AUGUSTUS	CDS	12963340	12963495	1	-	0	transcript_id file_1_file_1_jg13730.t2; gene_id file_1_file_1_jg13730;
derer1.05_1	AUGUSTUS	exon	12963340	12963495	.	-	.	transcript_id file_1_file_1_jg13730.t2; gene_id file_1_file_1_jg13730;
derer1.05_1	AUGUSTUS	intron	12963496	12963637	.	-	.	transcript_id file_1_file_1_jg13730.t2; gene_id file_1_file_1_jg13730;
derer1.05_1	AUGUSTUS	CDS	12963638	12963659	0.63	-	1	transcript_id file_1_file_1_jg13730.t2; gene_id file_1_file_1_jg13730;
derer1.05_1	AUGUSTUS	exon	12963638	12963659	.	-	.	transcript_id file_1_file_1_jg13730.t2; gene_id file_1_file_1_jg13730;
derer1.05_1	AUGUSTUS	intron	12963660	12963869	.	-	.	transcript_id file_1_file_1_jg13730.t2; gene_id file_1_file_1_jg13730;
derer1.05_1	AUGUSTUS	CDS	12963870	12964612	0.53	-	0	transcript_id file_1_file_1_jg13730.t2; gene_id file_1_file_1_jg13730;
derer1.05_1	AUGUSTUS	exon	12963870	12964612	.	-	.	transcript_id file_1_file_1_jg13730.t2; gene_id file_1_file_1_jg13730;
derer1.05_1	AUGUSTUS	intron	12964613	12966649	.	-	.	transcript_id file_1_file_1_jg13730.t2; gene_id file_1_file_1_jg13730;
derer1.05_1	AUGUSTUS	transcript	12963226	12967624	.	-	.	transcript_id file_1_file_1_jg13730.t2; gene_id file_1_file_1_jg13730
derer1.05_1	AUGUSTUS	CDS	12966650	12967624	0.85	-	0	transcript_id file_1_file_1_jg13730.t2; gene_id file_1_file_1_jg13730;
derer1.05_1	AUGUSTUS	exon	12966650	12967624	.	-	.	transcript_id file_1_file_1_jg13730.t2; gene_id file_1_file_1_jg13730;
derer1.05_1	AUGUSTUS	start_codon	12967622	12967624	.	-	0	transcript_id file_1_file_1_jg13730.t2; gene_id file_1_file_1_jg13730;
derer1.05_1	AUGUSTUS	stop_codon	12963226	12963228	.	-	0	transcript_id file_1_file_1_jg13730.t1; gene_id file_1_file_1_jg13730;
derer1.05_1	AUGUSTUS	CDS	12963226	12963276	1	-	0	transcript_id file_1_file_1_jg13730.t1; gene_id file_1_file_1_jg13730;
derer1.05_1	AUGUSTUS	exon	12963226	12963276	.	-	.	transcript_id file_1_file_1_jg13730.t1; gene_id file_1_file_1_jg13730;
derer1.05_1	AUGUSTUS	intron	12963277	12963339	.	-	.	transcript_id file_1_file_1_jg13730.t1; gene_id file_1_file_1_jg13730;
derer1.05_1	AUGUSTUS	CDS	12963340	12963495	1	-	0	transcript_id file_1_file_1_jg13730.t1; gene_id file_1_file_1_jg13730;
derer1.05_1	AUGUSTUS	exon	12963340	12963495	.	-	.	transcript_id file_1_file_1_jg13730.t1; gene_id file_1_file_1_jg13730;
derer1.05_1	AUGUSTUS	intron	12963496	12965054	.	-	.	transcript_id file_1_file_1_jg13730.t1; gene_id file_1_file_1_jg13730;
derer1.05_1	AUGUSTUS	CDS	12965055	12965129	0.97	-	0	transcript_id file_1_file_1_jg13730.t1; gene_id file_1_file_1_jg13730;
derer1.05_1	AUGUSTUS	exon	12965055	12965129	.	-	.	transcript_id file_1_file_1_jg13730.t1; gene_id file_1_file_1_jg13730;
derer1.05_1	AUGUSTUS	intron	12965130	12966649	.	-	.	transcript_id file_1_file_1_jg13730.t1; gene_id file_1_file_1_jg13730;
derer1.05_1	AUGUSTUS	transcript	12963226	12967624	.	-	.	transcript_id file_1_file_1_jg13730.t1; gene_id file_1_file_1_jg13730
derer1.05_1	AUGUSTUS	CDS	12966650	12967624	0.99	-	0	transcript_id file_1_file_1_jg13730.t1; gene_id file_1_file_1_jg13730;
derer1.05_1	AUGUSTUS	exon	12966650	12967624	.	-	.	transcript_id file_1_file_1_jg13730.t1; gene_id file_1_file_1_jg13730;
derer1.05_1	AUGUSTUS	start_codon	12967622	12967624	.	-	0	transcript_id file_1_file_1_jg13730.t1; gene_id file_1_file_1_jg13730;
derer1.05_1	AUGUSTUS	stop_codon	14171475	14171477	.	-	0	transcript_id file_1_file_1_jg13848.t1; gene_id file_1_file_1_jg13848;
derer1.05_1	AUGUSTUS	CDS	14171475	14171648	1	-	0	transcript_id file_1_file_1_jg13848.t1; gene_id file_1_file_1_jg13848;
derer1.05_1	AUGUSTUS	exon	14171475	14171648	.	-	.	transcript_id file_1_file_1_jg13848.t1; gene_id file_1_file_1_jg13848;
derer1.05_1	AUGUSTUS	intron	14171649	14171701	.	-	.	transcript_id file_1_file_1_jg13848.t1; gene_id file_1_file_1_jg13848;
derer1.05_1	AUGUSTUS	CDS	14171702	14172124	1	-	0	transcript_id file_1_file_1_jg13848.t1; gene_id file_1_file_1_jg13848;
derer1.05_1	AUGUSTUS	exon	14171702	14172124	.	-	.	transcript_id file_1_file_1_jg13848.t1; gene_id file_1_file_1_jg13848;
derer1.05_1	AUGUSTUS	intron	14172125	14172189	.	-	.	transcript_id file_1_file_1_jg13848.t1; gene_id file_1_file_1_jg13848;
derer1.05_1	AUGUSTUS	CDS	14172190	14172298	1	-	1	transcript_id file_1_file_1_jg13848.t1; gene_id file_1_file_1_jg13848;
derer1.05_1	AUGUSTUS	exon	14172190	14172298	.	-	.	transcript_id file_1_file_1_jg13848.t1; gene_id file_1_file_1_jg13848;
derer1.05_1	AUGUSTUS	intron	14172299	14172363	.	-	.	transcript_id file_1_file_1_jg13848.t1; gene_id file_1_file_1_jg13848;
derer1.05_1	AUGUSTUS	CDS	14172364	14172515	1	-	0	transcript_id file_1_file_1_jg13848.t1; gene_id file_1_file_1_jg13848;
derer1.05_1	AUGUSTUS	exon	14172364	14172515	.	-	.	transcript_id file_1_file_1_jg13848.t1; gene_id file_1_file_1_jg13848;
derer1.05_1	AUGUSTUS	intron	14172516	14172567	.	-	.	transcript_id file_1_file_1_jg13848.t1; gene_id file_1_file_1_jg13848;
derer1.05_1	AUGUSTUS	CDS	14172568	14172794	1	-	2	transcript_id file_1_file_1_jg13848.t1; gene_id file_1_file_1_jg13848;
derer1.05_1	AUGUSTUS	exon	14172568	14172794	.	-	.	transcript_id file_1_file_1_jg13848.t1; gene_id file_1_file_1_jg13848;
derer1.05_1	AUGUSTUS	intron	14172795	14172853	.	-	.	transcript_id file_1_file_1_jg13848.t1; gene_id file_1_file_1_jg13848;
derer1.05_1	AUGUSTUS	CDS	14172854	14173367	1	-	0	transcript_id file_1_file_1_jg13848.t1; gene_id file_1_file_1_jg13848;
derer1.05_1	AUGUSTUS	exon	14172854	14173367	.	-	.	transcript_id file_1_file_1_jg13848.t1; gene_id file_1_file_1_jg13848;
derer1.05_1	AUGUSTUS	intron	14173368	14173423	.	-	.	transcript_id file_1_file_1_jg13848.t1; gene_id file_1_file_1_jg13848;
derer1.05_1	AUGUSTUS	CDS	14173424	14173703	1	-	1	transcript_id file_1_file_1_jg13848.t1; gene_id file_1_file_1_jg13848;
derer1.05_1	AUGUSTUS	exon	14173424	14173703	.	-	.	transcript_id file_1_file_1_jg13848.t1; gene_id file_1_file_1_jg13848;
derer1.05_1	AUGUSTUS	intron	14173704	14173781	.	-	.	transcript_id file_1_file_1_jg13848.t1; gene_id file_1_file_1_jg13848;
derer1.05_1	AUGUSTUS	CDS	14173782	14174008	1	-	0	transcript_id file_1_file_1_jg13848.t1; gene_id file_1_file_1_jg13848;
derer1.05_1	AUGUSTUS	exon	14173782	14174008	.	-	.	transcript_id file_1_file_1_jg13848.t1; gene_id file_1_file_1_jg13848;
derer1.05_1	AUGUSTUS	intron	14174009	14174130	.	-	.	transcript_id file_1_file_1_jg13848.t1; gene_id file_1_file_1_jg13848;
derer1.05_1	AUGUSTUS	transcript	14171475	14174529	.	-	.	transcript_id file_1_file_1_jg13848.t1; gene_id file_1_file_1_jg13848
derer1.05_1	AUGUSTUS	CDS	14174131	14174529	1	-	0	transcript_id file_1_file_1_jg13848.t1; gene_id file_1_file_1_jg13848;
derer1.05_1	AUGUSTUS	exon	14174131	14174529	.	-	.	transcript_id file_1_file_1_jg13848.t1; gene_id file_1_file_1_jg13848;
derer1.05_1	AUGUSTUS	start_codon	14174527	14174529	.	-	0	transcript_id file_1_file_1_jg13848.t1; gene_id file_1_file_1_jg13848;
derer1.05_2	AUGUSTUS	start_codon	12455097	12455099	.	+	0	transcript_id file_1_file_1_jg1391.t1; gene_id file_1_file_1_jg1391;
derer1.05_2	AUGUSTUS	CDS	12455097	12455248	1	+	0	transcript_id file_1_file_1_jg1391.t1; gene_id file_1_file_1_jg1391;
derer1.05_2	AUGUSTUS	exon	12455097	12455248	.	+	.	transcript_id file_1_file_1_jg1391.t1; gene_id file_1_file_1_jg1391;
derer1.05_2	AUGUSTUS	intron	12455249	12455306	.	+	.	transcript_id file_1_file_1_jg1391.t1; gene_id file_1_file_1_jg1391;
derer1.05_2	AUGUSTUS	CDS	12455307	12455507	1	+	1	transcript_id file_1_file_1_jg1391.t1; gene_id file_1_file_1_jg1391;
derer1.05_2	AUGUSTUS	exon	12455307	12455507	.	+	.	transcript_id file_1_file_1_jg1391.t1; gene_id file_1_file_1_jg1391;
derer1.05_2	AUGUSTUS	intron	12455508	12455573	.	+	.	transcript_id file_1_file_1_jg1391.t1; gene_id file_1_file_1_jg1391;
derer1.05_2	AUGUSTUS	CDS	12455574	12455855	1	+	1	transcript_id file_1_file_1_jg1391.t1; gene_id file_1_file_1_jg1391;
derer1.05_2	AUGUSTUS	exon	12455574	12455855	.	+	.	transcript_id file_1_file_1_jg1391.t1; gene_id file_1_file_1_jg1391;
derer1.05_2	AUGUSTUS	intron	12455856	12455907	.	+	.	transcript_id file_1_file_1_jg1391.t1; gene_id file_1_file_1_jg1391;
derer1.05_2	AUGUSTUS	CDS	12455908	12456023	1	+	1	transcript_id file_1_file_1_jg1391.t1; gene_id file_1_file_1_jg1391;
derer1.05_2	AUGUSTUS	exon	12455908	12456023	.	+	.	transcript_id file_1_file_1_jg1391.t1; gene_id file_1_file_1_jg1391;
derer1.05_2	AUGUSTUS	intron	12456024	12456076	.	+	.	transcript_id file_1_file_1_jg1391.t1; gene_id file_1_file_1_jg1391;
derer1.05_2	AUGUSTUS	CDS	12456077	12456165	1	+	2	transcript_id file_1_file_1_jg1391.t1; gene_id file_1_file_1_jg1391;
derer1.05_2	AUGUSTUS	exon	12456077	12456165	.	+	.	transcript_id file_1_file_1_jg1391.t1; gene_id file_1_file_1_jg1391;
derer1.05_2	AUGUSTUS	intron	12456166	12456216	.	+	.	transcript_id file_1_file_1_jg1391.t1; gene_id file_1_file_1_jg1391;
derer1.05_2	AUGUSTUS	CDS	12456217	12456802	1	+	0	transcript_id file_1_file_1_jg1391.t1; gene_id file_1_file_1_jg1391;
derer1.05_2	AUGUSTUS	exon	12456217	12456802	.	+	.	transcript_id file_1_file_1_jg1391.t1; gene_id file_1_file_1_jg1391;
derer1.05_2	AUGUSTUS	intron	12456803	12456923	.	+	.	transcript_id file_1_file_1_jg1391.t1; gene_id file_1_file_1_jg1391;
derer1.05_2	AUGUSTUS	transcript	12455097	12457207	.	+	.	transcript_id file_1_file_1_jg1391.t1; gene_id file_1_file_1_jg1391
derer1.05_2	AUGUSTUS	CDS	12456924	12457207	0.78	+	2	transcript_id file_1_file_1_jg1391.t1; gene_id file_1_file_1_jg1391;
derer1.05_2	AUGUSTUS	exon	12456924	12457207	.	+	.	transcript_id file_1_file_1_jg1391.t1; gene_id file_1_file_1_jg1391;
derer1.05_2	AUGUSTUS	stop_codon	12457205	12457207	.	+	0	transcript_id file_1_file_1_jg1391.t1; gene_id file_1_file_1_jg1391;
derer1.05_1	AUGUSTUS	stop_codon	15027845	15027847	.	-	0	transcript_id file_1_file_1_or71a.t1; gene_id file_1_file_1_or71a;
derer1.05_1	AUGUSTUS	CDS	15027844	15027900	1	-	0	transcript_id file_1_file_1_or71a.t1; gene_id file_1_file_1_or71a;
derer1.05_1	AUGUSTUS	exon	15027844	15027900	.	-	.	transcript_id file_1_file_1_or71a.t1; gene_id file_1_file_1_or71a;
derer1.05_1	AUGUSTUS	intron	15027901	15027949	.	-	.	transcript_id file_1_file_1_or71a.t1; gene_id file_1_file_1_or71a;
derer1.05_1	AUGUSTUS	CDS	15027950	15028216	0.43	-	0	transcript_id file_1_file_1_or71a.t1; gene_id file_1_file_1_or71a;
derer1.05_1	AUGUSTUS	exon	15027950	15028216	.	-	.	transcript_id file_1_file_1_or71a.t1; gene_id file_1_file_1_or71a;
derer1.05_1	AUGUSTUS	intron	15028217	15028319	.	-	.	transcript_id file_1_file_1_or71a.t1; gene_id file_1_file_1_or71a;
derer1.05_1	AUGUSTUS	transcript	15027847	15029090	.	-	.	transcript_id file_1_file_1_or71a.t1; gene_id file_1_file_1_or71a
derer1.05_1	AUGUSTUS	CDS	15028320	15029090	0.83	-	0	transcript_id file_1_file_1_or71a.t1; gene_id file_1_file_1_or71a;
derer1.05_1	AUGUSTUS	exon	15028320	15029090	.	-	.	transcript_id file_1_file_1_or71a.t1; gene_id file_1_file_1_or71a;
derer1.05_1	AUGUSTUS	start_codon	15029088	15029090	.	-	0	transcript_id file_1_file_1_or71a.t1; gene_id file_1_file_1_or71a;
derer1.05_1	AUGUSTUS	stop_codon	15643329	15643331	.	-	0	transcript_id file_1_file_1_jg13982.t1; gene_id file_1_file_1_jg13982;
derer1.05_1	AUGUSTUS	CDS	15643329	15643832	1	-	0	transcript_id file_1_file_1_jg13982.t1; gene_id file_1_file_1_jg13982;
derer1.05_1	AUGUSTUS	exon	15643329	15643832	.	-	.	transcript_id file_1_file_1_jg13982.t1; gene_id file_1_file_1_jg13982;
derer1.05_1	AUGUSTUS	intron	15643833	15643891	.	-	.	transcript_id file_1_file_1_jg13982.t1; gene_id file_1_file_1_jg13982;
derer1.05_1	AUGUSTUS	transcript	15643329	15643942	.	-	.	transcript_id file_1_file_1_jg13982.t1; gene_id file_1_file_1_jg13982
derer1.05_1	AUGUSTUS	CDS	15643892	15643942	1	-	0	transcript_id file_1_file_1_jg13982.t1; gene_id file_1_file_1_jg13982;
derer1.05_1	AUGUSTUS	exon	15643892	15643942	.	-	.	transcript_id file_1_file_1_jg13982.t1; gene_id file_1_file_1_jg13982;
derer1.05_1	AUGUSTUS	start_codon	15643940	15643942	.	-	0	transcript_id file_1_file_1_jg13982.t1; gene_id file_1_file_1_jg13982;
derer1.05_1	AUGUSTUS	start_codon	16046600	16046602	.	+	0	transcript_id file_1_file_1_jg14022.t1; gene_id file_1_file_1_jg14022;
derer1.05_1	AUGUSTUS	CDS	16046600	16046693	1	+	0	transcript_id file_1_file_1_jg14022.t1; gene_id file_1_file_1_jg14022;
derer1.05_1	AUGUSTUS	exon	16046600	16046693	.	+	.	transcript_id file_1_file_1_jg14022.t1; gene_id file_1_file_1_jg14022;
derer1.05_1	AUGUSTUS	intron	16046694	16046752	.	+	.	transcript_id file_1_file_1_jg14022.t1; gene_id file_1_file_1_jg14022;
derer1.05_1	AUGUSTUS	CDS	16046753	16046928	1	+	2	transcript_id file_1_file_1_jg14022.t1; gene_id file_1_file_1_jg14022;
derer1.05_1	AUGUSTUS	exon	16046753	16046928	.	+	.	transcript_id file_1_file_1_jg14022.t1; gene_id file_1_file_1_jg14022;
derer1.05_1	AUGUSTUS	intron	16046929	16047052	.	+	.	transcript_id file_1_file_1_jg14022.t1; gene_id file_1_file_1_jg14022;
derer1.05_1	AUGUSTUS	CDS	16047053	16047391	1	+	0	transcript_id file_1_file_1_jg14022.t1; gene_id file_1_file_1_jg14022;
derer1.05_1	AUGUSTUS	exon	16047053	16047391	.	+	.	transcript_id file_1_file_1_jg14022.t1; gene_id file_1_file_1_jg14022;
derer1.05_1	AUGUSTUS	intron	16047392	16047443	.	+	.	transcript_id file_1_file_1_jg14022.t1; gene_id file_1_file_1_jg14022;
derer1.05_1	AUGUSTUS	CDS	16047444	16047580	1	+	0	transcript_id file_1_file_1_jg14022.t1; gene_id file_1_file_1_jg14022;
derer1.05_1	AUGUSTUS	exon	16047444	16047580	.	+	.	transcript_id file_1_file_1_jg14022.t1; gene_id file_1_file_1_jg14022;
derer1.05_1	AUGUSTUS	intron	16047581	16047679	.	+	.	transcript_id file_1_file_1_jg14022.t1; gene_id file_1_file_1_jg14022;
derer1.05_1	AUGUSTUS	CDS	16047680	16048286	1	+	1	transcript_id file_1_file_1_jg14022.t1; gene_id file_1_file_1_jg14022;
derer1.05_1	AUGUSTUS	exon	16047680	16048286	.	+	.	transcript_id file_1_file_1_jg14022.t1; gene_id file_1_file_1_jg14022;
derer1.05_1	AUGUSTUS	intron	16048287	16048411	.	+	.	transcript_id file_1_file_1_jg14022.t1; gene_id file_1_file_1_jg14022;
derer1.05_1	AUGUSTUS	transcript	16046600	16048930	.	+	.	transcript_id file_1_file_1_jg14022.t1; gene_id file_1_file_1_jg14022
derer1.05_1	AUGUSTUS	CDS	16048412	16048930	1	+	0	transcript_id file_1_file_1_jg14022.t1; gene_id file_1_file_1_jg14022;
derer1.05_1	AUGUSTUS	exon	16048412	16048930	.	+	.	transcript_id file_1_file_1_jg14022.t1; gene_id file_1_file_1_jg14022;
derer1.05_1	AUGUSTUS	stop_codon	16048928	16048930	.	+	0	transcript_id file_1_file_1_jg14022.t1; gene_id file_1_file_1_jg14022;
derer1.05_1	AUGUSTUS	start_codon	16049217	16049219	.	+	0	transcript_id file_1_file_1_jg14023.t1; gene_id file_1_file_1_jg14023;
derer1.05_1	AUGUSTUS	CDS	16049217	16049307	1	+	0	transcript_id file_1_file_1_jg14023.t1; gene_id file_1_file_1_jg14023;
derer1.05_1	AUGUSTUS	exon	16049217	16049307	.	+	.	transcript_id file_1_file_1_jg14023.t1; gene_id file_1_file_1_jg14023;
derer1.05_1	AUGUSTUS	intron	16049308	16049360	.	+	.	transcript_id file_1_file_1_jg14023.t1; gene_id file_1_file_1_jg14023;
derer1.05_1	AUGUSTUS	CDS	16049361	16049527	1	+	2	transcript_id file_1_file_1_jg14023.t1; gene_id file_1_file_1_jg14023;
derer1.05_1	AUGUSTUS	exon	16049361	16049527	.	+	.	transcript_id file_1_file_1_jg14023.t1; gene_id file_1_file_1_jg14023;
derer1.05_1	AUGUSTUS	intron	16049528	16049585	.	+	.	transcript_id file_1_file_1_jg14023.t1; gene_id file_1_file_1_jg14023;
derer1.05_1	AUGUSTUS	CDS	16049586	16049927	1	+	0	transcript_id file_1_file_1_jg14023.t1; gene_id file_1_file_1_jg14023;
derer1.05_1	AUGUSTUS	exon	16049586	16049927	.	+	.	transcript_id file_1_file_1_jg14023.t1; gene_id file_1_file_1_jg14023;
derer1.05_1	AUGUSTUS	intron	16049928	16049981	.	+	.	transcript_id file_1_file_1_jg14023.t1; gene_id file_1_file_1_jg14023;
derer1.05_1	AUGUSTUS	CDS	16049982	16050118	1	+	0	transcript_id file_1_file_1_jg14023.t1; gene_id file_1_file_1_jg14023;
derer1.05_1	AUGUSTUS	exon	16049982	16050118	.	+	.	transcript_id file_1_file_1_jg14023.t1; gene_id file_1_file_1_jg14023;
derer1.05_1	AUGUSTUS	intron	16050119	16050183	.	+	.	transcript_id file_1_file_1_jg14023.t1; gene_id file_1_file_1_jg14023;
derer1.05_1	AUGUSTUS	CDS	16050184	16051065	1	+	1	transcript_id file_1_file_1_jg14023.t1; gene_id file_1_file_1_jg14023;
derer1.05_1	AUGUSTUS	exon	16050184	16051065	.	+	.	transcript_id file_1_file_1_jg14023.t1; gene_id file_1_file_1_jg14023;
derer1.05_1	AUGUSTUS	intron	16051066	16051175	.	+	.	transcript_id file_1_file_1_jg14023.t1; gene_id file_1_file_1_jg14023;
derer1.05_1	AUGUSTUS	transcript	16049217	16051389	.	+	.	transcript_id file_1_file_1_jg14023.t1; gene_id file_1_file_1_jg14023
derer1.05_1	AUGUSTUS	CDS	16051176	16051389	1	+	1	transcript_id file_1_file_1_jg14023.t1; gene_id file_1_file_1_jg14023;
derer1.05_1	AUGUSTUS	exon	16051176	16051389	.	+	.	transcript_id file_1_file_1_jg14023.t1; gene_id file_1_file_1_jg14023;
derer1.05_1	AUGUSTUS	stop_codon	16051387	16051389	.	+	0	transcript_id file_1_file_1_jg14023.t1; gene_id file_1_file_1_jg14023;
derer1.05_1	AUGUSTUS	start_codon	16051543	16051545	.	+	0	transcript_id file_1_file_1_jg14024.t1; gene_id file_1_file_1_jg14024;
derer1.05_1	AUGUSTUS	CDS	16051543	16051639	1	+	0	transcript_id file_1_file_1_jg14024.t1; gene_id file_1_file_1_jg14024;
derer1.05_1	AUGUSTUS	exon	16051543	16051639	.	+	.	transcript_id file_1_file_1_jg14024.t1; gene_id file_1_file_1_jg14024;
derer1.05_1	AUGUSTUS	intron	16051640	16051696	.	+	.	transcript_id file_1_file_1_jg14024.t1; gene_id file_1_file_1_jg14024;
derer1.05_1	AUGUSTUS	CDS	16051697	16051881	1	+	2	transcript_id file_1_file_1_jg14024.t1; gene_id file_1_file_1_jg14024;
derer1.05_1	AUGUSTUS	exon	16051697	16051881	.	+	.	transcript_id file_1_file_1_jg14024.t1; gene_id file_1_file_1_jg14024;
derer1.05_1	AUGUSTUS	intron	16051882	16051936	.	+	.	transcript_id file_1_file_1_jg14024.t1; gene_id file_1_file_1_jg14024;
derer1.05_1	AUGUSTUS	CDS	16051937	16052276	1	+	0	transcript_id file_1_file_1_jg14024.t1; gene_id file_1_file_1_jg14024;
derer1.05_1	AUGUSTUS	exon	16051937	16052276	.	+	.	transcript_id file_1_file_1_jg14024.t1; gene_id file_1_file_1_jg14024;
derer1.05_1	AUGUSTUS	intron	16052277	16052327	.	+	.	transcript_id file_1_file_1_jg14024.t1; gene_id file_1_file_1_jg14024;
derer1.05_1	AUGUSTUS	CDS	16052328	16052475	1	+	2	transcript_id file_1_file_1_jg14024.t1; gene_id file_1_file_1_jg14024;
derer1.05_1	AUGUSTUS	exon	16052328	16052475	.	+	.	transcript_id file_1_file_1_jg14024.t1; gene_id file_1_file_1_jg14024;
derer1.05_1	AUGUSTUS	intron	16052476	16052524	.	+	.	transcript_id file_1_file_1_jg14024.t1; gene_id file_1_file_1_jg14024;
derer1.05_1	AUGUSTUS	CDS	16052525	16053137	1	+	1	transcript_id file_1_file_1_jg14024.t1; gene_id file_1_file_1_jg14024;
derer1.05_1	AUGUSTUS	exon	16052525	16053137	.	+	.	transcript_id file_1_file_1_jg14024.t1; gene_id file_1_file_1_jg14024;
derer1.05_1	AUGUSTUS	intron	16053138	16053202	.	+	.	transcript_id file_1_file_1_jg14024.t1; gene_id file_1_file_1_jg14024;
derer1.05_1	AUGUSTUS	CDS	16053203	16053483	1	+	0	transcript_id file_1_file_1_jg14024.t1; gene_id file_1_file_1_jg14024;
derer1.05_1	AUGUSTUS	exon	16053203	16053483	.	+	.	transcript_id file_1_file_1_jg14024.t1; gene_id file_1_file_1_jg14024;
derer1.05_1	AUGUSTUS	intron	16053484	16053571	.	+	.	transcript_id file_1_file_1_jg14024.t1; gene_id file_1_file_1_jg14024;
derer1.05_1	AUGUSTUS	transcript	16051543	16053797	.	+	.	transcript_id file_1_file_1_jg14024.t1; gene_id file_1_file_1_jg14024
derer1.05_1	AUGUSTUS	CDS	16053572	16053797	1	+	1	transcript_id file_1_file_1_jg14024.t1; gene_id file_1_file_1_jg14024;
derer1.05_1	AUGUSTUS	exon	16053572	16053797	.	+	.	transcript_id file_1_file_1_jg14024.t1; gene_id file_1_file_1_jg14024;
derer1.05_1	AUGUSTUS	stop_codon	16053795	16053797	.	+	0	transcript_id file_1_file_1_jg14024.t1; gene_id file_1_file_1_jg14024;
derer1.05_1	AUGUSTUS	start_codon	16526626	16526628	.	+	0	transcript_id file_1_file_1_jg14088.t1; gene_id file_1_file_1_jg14088;
derer1.05_1	AUGUSTUS	CDS	16526626	16527510	1	+	0	transcript_id file_1_file_1_jg14088.t1; gene_id file_1_file_1_jg14088;
derer1.05_1	AUGUSTUS	exon	16526626	16527510	.	+	.	transcript_id file_1_file_1_jg14088.t1; gene_id file_1_file_1_jg14088;
derer1.05_1	AUGUSTUS	intron	16527511	16527640	.	+	.	transcript_id file_1_file_1_jg14088.t1; gene_id file_1_file_1_jg14088;
derer1.05_1	AUGUSTUS	CDS	16527641	16527736	1	+	0	transcript_id file_1_file_1_jg14088.t1; gene_id file_1_file_1_jg14088;
derer1.05_1	AUGUSTUS	exon	16527641	16527736	.	+	.	transcript_id file_1_file_1_jg14088.t1; gene_id file_1_file_1_jg14088;
derer1.05_1	AUGUSTUS	intron	16527737	16527785	.	+	.	transcript_id file_1_file_1_jg14088.t1; gene_id file_1_file_1_jg14088;
derer1.05_1	AUGUSTUS	CDS	16527786	16527968	1	+	0	transcript_id file_1_file_1_jg14088.t1; gene_id file_1_file_1_jg14088;
derer1.05_1	AUGUSTUS	exon	16527786	16527968	.	+	.	transcript_id file_1_file_1_jg14088.t1; gene_id file_1_file_1_jg14088;
derer1.05_1	AUGUSTUS	intron	16527969	16528025	.	+	.	transcript_id file_1_file_1_jg14088.t1; gene_id file_1_file_1_jg14088;
derer1.05_1	AUGUSTUS	transcript	16526626	16528076	.	+	.	transcript_id file_1_file_1_jg14088.t1; gene_id file_1_file_1_jg14088
derer1.05_1	AUGUSTUS	CDS	16528026	16528076	1	+	0	transcript_id file_1_file_1_jg14088.t1; gene_id file_1_file_1_jg14088;
derer1.05_1	AUGUSTUS	exon	16528026	16528076	.	+	.	transcript_id file_1_file_1_jg14088.t1; gene_id file_1_file_1_jg14088;
derer1.05_1	AUGUSTUS	stop_codon	16528074	16528076	.	+	0	transcript_id file_1_file_1_jg14088.t1; gene_id file_1_file_1_jg14088;
derer1.05_1	AUGUSTUS	start_codon	16825993	16825995	.	+	0	transcript_id file_1_file_1_jg14112.t1; gene_id file_1_file_1_jg14112;
derer1.05_1	AUGUSTUS	CDS	16825993	16826263	1	+	0	transcript_id file_1_file_1_jg14112.t1; gene_id file_1_file_1_jg14112;
derer1.05_1	AUGUSTUS	exon	16825993	16826263	.	+	.	transcript_id file_1_file_1_jg14112.t1; gene_id file_1_file_1_jg14112;
derer1.05_1	AUGUSTUS	intron	16826264	16826315	.	+	.	transcript_id file_1_file_1_jg14112.t1; gene_id file_1_file_1_jg14112;
derer1.05_1	AUGUSTUS	transcript	16825993	16826512	.	+	.	transcript_id file_1_file_1_jg14112.t1; gene_id file_1_file_1_jg14112
derer1.05_1	AUGUSTUS	CDS	16826316	16826512	1	+	2	transcript_id file_1_file_1_jg14112.t1; gene_id file_1_file_1_jg14112;
derer1.05_1	AUGUSTUS	exon	16826316	16826512	.	+	.	transcript_id file_1_file_1_jg14112.t1; gene_id file_1_file_1_jg14112;
derer1.05_1	AUGUSTUS	stop_codon	16826510	16826512	.	+	0	transcript_id file_1_file_1_jg14112.t1; gene_id file_1_file_1_jg14112;
derer1.05_1	AUGUSTUS	stop_codon	16894637	16894639	.	-	0	transcript_id file_1_file_1_jg14120.t1; gene_id file_1_file_1_jg14120;
derer1.05_1	AUGUSTUS	CDS	16894637	16894924	1	-	0	transcript_id file_1_file_1_jg14120.t1; gene_id file_1_file_1_jg14120;
derer1.05_1	AUGUSTUS	exon	16894637	16894924	.	-	.	transcript_id file_1_file_1_jg14120.t1; gene_id file_1_file_1_jg14120;
derer1.05_1	AUGUSTUS	intron	16894925	16895788	.	-	.	transcript_id file_1_file_1_jg14120.t1; gene_id file_1_file_1_jg14120;
derer1.05_1	AUGUSTUS	CDS	16895789	16896063	1	-	2	transcript_id file_1_file_1_jg14120.t1; gene_id file_1_file_1_jg14120;
derer1.05_1	AUGUSTUS	exon	16895789	16896063	.	-	.	transcript_id file_1_file_1_jg14120.t1; gene_id file_1_file_1_jg14120;
derer1.05_1	AUGUSTUS	intron	16896064	16896122	.	-	.	transcript_id file_1_file_1_jg14120.t1; gene_id file_1_file_1_jg14120;
derer1.05_1	AUGUSTUS	transcript	16894637	16896303	.	-	.	transcript_id file_1_file_1_jg14120.t1; gene_id file_1_file_1_jg14120
derer1.05_1	AUGUSTUS	CDS	16896123	16896303	1	-	0	transcript_id file_1_file_1_jg14120.t1; gene_id file_1_file_1_jg14120;
derer1.05_1	AUGUSTUS	exon	16896123	16896303	.	-	.	transcript_id file_1_file_1_jg14120.t1; gene_id file_1_file_1_jg14120;
derer1.05_1	AUGUSTUS	start_codon	16896301	16896303	.	-	0	transcript_id file_1_file_1_jg14120.t1; gene_id file_1_file_1_jg14120;
derer1.05_1	AUGUSTUS	stop_codon	18717787	18717789	.	-	0	transcript_id file_1_file_1_jg14397.t1; gene_id file_1_file_1_jg14397;
derer1.05_1	AUGUSTUS	CDS	18717787	18718033	1	-	1	transcript_id file_1_file_1_jg14397.t1; gene_id file_1_file_1_jg14397;
derer1.05_1	AUGUSTUS	exon	18717787	18718033	.	-	.	transcript_id file_1_file_1_jg14397.t1; gene_id file_1_file_1_jg14397;
derer1.05_1	AUGUSTUS	intron	18718034	18719547	.	-	.	transcript_id file_1_file_1_jg14397.t1; gene_id file_1_file_1_jg14397;
derer1.05_1	AUGUSTUS	CDS	18719548	18719680	0.75	-	2	transcript_id file_1_file_1_jg14397.t1; gene_id file_1_file_1_jg14397;
derer1.05_1	AUGUSTUS	exon	18719548	18719680	.	-	.	transcript_id file_1_file_1_jg14397.t1; gene_id file_1_file_1_jg14397;
derer1.05_1	AUGUSTUS	intron	18719681	18719764	.	-	.	transcript_id file_1_file_1_jg14397.t1; gene_id file_1_file_1_jg14397;
derer1.05_1	AUGUSTUS	CDS	18719765	18720408	0.93	-	1	transcript_id file_1_file_1_jg14397.t1; gene_id file_1_file_1_jg14397;
derer1.05_1	AUGUSTUS	exon	18719765	18720408	.	-	.	transcript_id file_1_file_1_jg14397.t1; gene_id file_1_file_1_jg14397;
derer1.05_1	AUGUSTUS	intron	18720409	18720493	.	-	.	transcript_id file_1_file_1_jg14397.t1; gene_id file_1_file_1_jg14397;
derer1.05_1	AUGUSTUS	CDS	18720494	18721199	0.99	-	2	transcript_id file_1_file_1_jg14397.t1; gene_id file_1_file_1_jg14397;
derer1.05_1	AUGUSTUS	exon	18720494	18721199	.	-	.	transcript_id file_1_file_1_jg14397.t1; gene_id file_1_file_1_jg14397;
derer1.05_1	AUGUSTUS	intron	18721200	18721643	.	-	.	transcript_id file_1_file_1_jg14397.t1; gene_id file_1_file_1_jg14397;
derer1.05_1	AUGUSTUS	transcript	18717787	18721857	.	-	.	transcript_id file_1_file_1_jg14397.t1; gene_id file_1_file_1_jg14397
derer1.05_1	AUGUSTUS	CDS	18721644	18721857	1	-	0	transcript_id file_1_file_1_jg14397.t1; gene_id file_1_file_1_jg14397;
derer1.05_1	AUGUSTUS	exon	18721644	18721857	.	-	.	transcript_id file_1_file_1_jg14397.t1; gene_id file_1_file_1_jg14397;
derer1.05_1	AUGUSTUS	start_codon	18721855	18721857	.	-	0	transcript_id file_1_file_1_jg14397.t1; gene_id file_1_file_1_jg14397;
derer1.05_1	AUGUSTUS	stop_codon	19396373	19396375	.	-	0	transcript_id file_1_file_1_jg14477.t1; gene_id file_1_file_1_jg14477;
derer1.05_1	AUGUSTUS	CDS	19396373	19396461	1	-	2	transcript_id file_1_file_1_jg14477.t1; gene_id file_1_file_1_jg14477;
derer1.05_1	AUGUSTUS	exon	19396373	19396461	.	-	.	transcript_id file_1_file_1_jg14477.t1; gene_id file_1_file_1_jg14477;
derer1.05_1	AUGUSTUS	intron	19396462	19396519	.	-	.	transcript_id file_1_file_1_jg14477.t1; gene_id file_1_file_1_jg14477;
derer1.05_1	AUGUSTUS	CDS	19396520	19396670	1	-	0	transcript_id file_1_file_1_jg14477.t1; gene_id file_1_file_1_jg14477;
derer1.05_1	AUGUSTUS	exon	19396520	19396670	.	-	.	transcript_id file_1_file_1_jg14477.t1; gene_id file_1_file_1_jg14477;
derer1.05_1	AUGUSTUS	intron	19396671	19396737	.	-	.	transcript_id file_1_file_1_jg14477.t1; gene_id file_1_file_1_jg14477;
derer1.05_1	AUGUSTUS	transcript	19396373	19396959	.	-	.	transcript_id file_1_file_1_jg14477.t1; gene_id file_1_file_1_jg14477
derer1.05_1	AUGUSTUS	CDS	19396738	19396959	1	-	0	transcript_id file_1_file_1_jg14477.t1; gene_id file_1_file_1_jg14477;
derer1.05_1	AUGUSTUS	exon	19396738	19396959	.	-	.	transcript_id file_1_file_1_jg14477.t1; gene_id file_1_file_1_jg14477;
derer1.05_1	AUGUSTUS	start_codon	19396957	19396959	.	-	0	transcript_id file_1_file_1_jg14477.t1; gene_id file_1_file_1_jg14477;
derer1.05_1	AUGUSTUS	stop_codon	19501353	19501355	.	-	0	transcript_id file_1_file_1_jg14494.t1; gene_id file_1_file_1_jg14494;
derer1.05_1	AUGUSTUS	CDS	19501353	19502091	1	-	1	transcript_id file_1_file_1_jg14494.t1; gene_id file_1_file_1_jg14494;
derer1.05_1	AUGUSTUS	exon	19501353	19502091	.	-	.	transcript_id file_1_file_1_jg14494.t1; gene_id file_1_file_1_jg14494;
derer1.05_1	AUGUSTUS	intron	19502092	19502247	.	-	.	transcript_id file_1_file_1_jg14494.t1; gene_id file_1_file_1_jg14494;
derer1.05_1	AUGUSTUS	CDS	19502248	19503098	1	-	0	transcript_id file_1_file_1_jg14494.t1; gene_id file_1_file_1_jg14494;
derer1.05_1	AUGUSTUS	exon	19502248	19503098	.	-	.	transcript_id file_1_file_1_jg14494.t1; gene_id file_1_file_1_jg14494;
derer1.05_1	AUGUSTUS	intron	19503099	19503732	.	-	.	transcript_id file_1_file_1_jg14494.t1; gene_id file_1_file_1_jg14494;
derer1.05_1	AUGUSTUS	transcript	19501353	19504101	.	-	.	transcript_id file_1_file_1_jg14494.t1; gene_id file_1_file_1_jg14494
derer1.05_1	AUGUSTUS	CDS	19503733	19504101	1	-	0	transcript_id file_1_file_1_jg14494.t1; gene_id file_1_file_1_jg14494;
derer1.05_1	AUGUSTUS	exon	19503733	19504101	.	-	.	transcript_id file_1_file_1_jg14494.t1; gene_id file_1_file_1_jg14494;
derer1.05_1	AUGUSTUS	start_codon	19504099	19504101	.	-	0	transcript_id file_1_file_1_jg14494.t1; gene_id file_1_file_1_jg14494;
derer1.05_1	AUGUSTUS	start_codon	19554523	19554525	.	+	0	transcript_id file_1_file_1_jg14499.t1; gene_id file_1_file_1_jg14499;
derer1.05_1	AUGUSTUS	CDS	19554523	19554606	1	+	0	transcript_id file_1_file_1_jg14499.t1; gene_id file_1_file_1_jg14499;
derer1.05_1	AUGUSTUS	exon	19554523	19554606	.	+	.	transcript_id file_1_file_1_jg14499.t1; gene_id file_1_file_1_jg14499;
derer1.05_1	AUGUSTUS	intron	19554607	19554676	.	+	.	transcript_id file_1_file_1_jg14499.t1; gene_id file_1_file_1_jg14499;
derer1.05_1	AUGUSTUS	CDS	19554677	19554800	1	+	0	transcript_id file_1_file_1_jg14499.t1; gene_id file_1_file_1_jg14499;
derer1.05_1	AUGUSTUS	exon	19554677	19554800	.	+	.	transcript_id file_1_file_1_jg14499.t1; gene_id file_1_file_1_jg14499;
derer1.05_1	AUGUSTUS	intron	19554801	19554851	.	+	.	transcript_id file_1_file_1_jg14499.t1; gene_id file_1_file_1_jg14499;
derer1.05_1	AUGUSTUS	CDS	19554852	19554960	1	+	2	transcript_id file_1_file_1_jg14499.t1; gene_id file_1_file_1_jg14499;
derer1.05_1	AUGUSTUS	exon	19554852	19554960	.	+	.	transcript_id file_1_file_1_jg14499.t1; gene_id file_1_file_1_jg14499;
derer1.05_1	AUGUSTUS	intron	19554961	19555028	.	+	.	transcript_id file_1_file_1_jg14499.t1; gene_id file_1_file_1_jg14499;
derer1.05_1	AUGUSTUS	CDS	19555029	19555533	1	+	1	transcript_id file_1_file_1_jg14499.t1; gene_id file_1_file_1_jg14499;
derer1.05_1	AUGUSTUS	exon	19555029	19555533	.	+	.	transcript_id file_1_file_1_jg14499.t1; gene_id file_1_file_1_jg14499;
derer1.05_1	AUGUSTUS	intron	19555534	19555601	.	+	.	transcript_id file_1_file_1_jg14499.t1; gene_id file_1_file_1_jg14499;
derer1.05_1	AUGUSTUS	transcript	19554523	19556090	.	+	.	transcript_id file_1_file_1_jg14499.t1; gene_id file_1_file_1_jg14499
derer1.05_1	AUGUSTUS	CDS	19555602	19556090	1	+	0	transcript_id file_1_file_1_jg14499.t1; gene_id file_1_file_1_jg14499;
derer1.05_1	AUGUSTUS	exon	19555602	19556090	.	+	.	transcript_id file_1_file_1_jg14499.t1; gene_id file_1_file_1_jg14499;
derer1.05_1	AUGUSTUS	stop_codon	19556088	19556090	.	+	0	transcript_id file_1_file_1_jg14499.t1; gene_id file_1_file_1_jg14499;
derer1.05_1	AUGUSTUS	stop_codon	19839425	19839427	.	-	0	transcript_id file_1_file_1_jg14544.t1; gene_id file_1_file_1_jg14544;
derer1.05_1	AUGUSTUS	CDS	19839425	19840037	1	-	1	transcript_id file_1_file_1_jg14544.t1; gene_id file_1_file_1_jg14544;
derer1.05_1	AUGUSTUS	exon	19839425	19840037	.	-	.	transcript_id file_1_file_1_jg14544.t1; gene_id file_1_file_1_jg14544;
derer1.05_1	AUGUSTUS	intron	19840038	19840090	.	-	.	transcript_id file_1_file_1_jg14544.t1; gene_id file_1_file_1_jg14544;
derer1.05_1	AUGUSTUS	CDS	19840091	19840392	1	-	0	transcript_id file_1_file_1_jg14544.t1; gene_id file_1_file_1_jg14544;
derer1.05_1	AUGUSTUS	exon	19840091	19840392	.	-	.	transcript_id file_1_file_1_jg14544.t1; gene_id file_1_file_1_jg14544;
derer1.05_1	AUGUSTUS	intron	19840393	19840560	.	-	.	transcript_id file_1_file_1_jg14544.t1; gene_id file_1_file_1_jg14544;
derer1.05_1	AUGUSTUS	CDS	19840561	19840754	1	-	2	transcript_id file_1_file_1_jg14544.t1; gene_id file_1_file_1_jg14544;
derer1.05_1	AUGUSTUS	exon	19840561	19840754	.	-	.	transcript_id file_1_file_1_jg14544.t1; gene_id file_1_file_1_jg14544;
derer1.05_1	AUGUSTUS	intron	19840755	19840898	.	-	.	transcript_id file_1_file_1_jg14544.t1; gene_id file_1_file_1_jg14544;
derer1.05_1	AUGUSTUS	CDS	19840899	19841238	1	-	0	transcript_id file_1_file_1_jg14544.t1; gene_id file_1_file_1_jg14544;
derer1.05_1	AUGUSTUS	exon	19840899	19841238	.	-	.	transcript_id file_1_file_1_jg14544.t1; gene_id file_1_file_1_jg14544;
derer1.05_1	AUGUSTUS	intron	19841239	19841312	.	-	.	transcript_id file_1_file_1_jg14544.t1; gene_id file_1_file_1_jg14544;
derer1.05_1	AUGUSTUS	transcript	19839425	19841774	.	-	.	transcript_id file_1_file_1_jg14544.t1; gene_id file_1_file_1_jg14544
derer1.05_1	AUGUSTUS	CDS	19841313	19841774	1	-	0	transcript_id file_1_file_1_jg14544.t1; gene_id file_1_file_1_jg14544;
derer1.05_1	AUGUSTUS	exon	19841313	19841774	.	-	.	transcript_id file_1_file_1_jg14544.t1; gene_id file_1_file_1_jg14544;
derer1.05_1	AUGUSTUS	start_codon	19841772	19841774	.	-	0	transcript_id file_1_file_1_jg14544.t1; gene_id file_1_file_1_jg14544;
derer1.05_1	AUGUSTUS	stop_codon	20423440	20423442	.	-	0	transcript_id file_1_file_1_jg14627.t1; gene_id file_1_file_1_jg14627;
derer1.05_1	AUGUSTUS	CDS	20423440	20423601	1	-	0	transcript_id file_1_file_1_jg14627.t1; gene_id file_1_file_1_jg14627;
derer1.05_1	AUGUSTUS	exon	20423440	20423601	.	-	.	transcript_id file_1_file_1_jg14627.t1; gene_id file_1_file_1_jg14627;
derer1.05_1	AUGUSTUS	intron	20423602	20424047	.	-	.	transcript_id file_1_file_1_jg14627.t1; gene_id file_1_file_1_jg14627;
derer1.05_1	AUGUSTUS	transcript	20423440	20425163	.	-	.	transcript_id file_1_file_1_jg14627.t1; gene_id file_1_file_1_jg14627
derer1.05_1	AUGUSTUS	CDS	20424048	20425163	1	-	0	transcript_id file_1_file_1_jg14627.t1; gene_id file_1_file_1_jg14627;
derer1.05_1	AUGUSTUS	exon	20424048	20425163	.	-	.	transcript_id file_1_file_1_jg14627.t1; gene_id file_1_file_1_jg14627;
derer1.05_1	AUGUSTUS	start_codon	20425161	20425163	.	-	0	transcript_id file_1_file_1_jg14627.t1; gene_id file_1_file_1_jg14627;
derer1.05_1	AUGUSTUS	start_codon	21181573	21181575	.	+	0	transcript_id file_1_file_1_jg14743.t1; gene_id file_1_file_1_jg14743;
derer1.05_1	AUGUSTUS	CDS	21181573	21181613	0.71	+	0	transcript_id file_1_file_1_jg14743.t1; gene_id file_1_file_1_jg14743;
derer1.05_1	AUGUSTUS	exon	21181573	21181613	.	+	.	transcript_id file_1_file_1_jg14743.t1; gene_id file_1_file_1_jg14743;
derer1.05_1	AUGUSTUS	intron	21181614	21181859	.	+	.	transcript_id file_1_file_1_jg14743.t1; gene_id file_1_file_1_jg14743;
derer1.05_1	AUGUSTUS	CDS	21181860	21181931	0.59	+	1	transcript_id file_1_file_1_jg14743.t1; gene_id file_1_file_1_jg14743;
derer1.05_1	AUGUSTUS	exon	21181860	21181931	.	+	.	transcript_id file_1_file_1_jg14743.t1; gene_id file_1_file_1_jg14743;
derer1.05_1	AUGUSTUS	intron	21181932	21181996	.	+	.	transcript_id file_1_file_1_jg14743.t1; gene_id file_1_file_1_jg14743;
derer1.05_1	AUGUSTUS	CDS	21181997	21182207	0.94	+	1	transcript_id file_1_file_1_jg14743.t1; gene_id file_1_file_1_jg14743;
derer1.05_1	AUGUSTUS	exon	21181997	21182207	.	+	.	transcript_id file_1_file_1_jg14743.t1; gene_id file_1_file_1_jg14743;
derer1.05_1	AUGUSTUS	intron	21182208	21182268	.	+	.	transcript_id file_1_file_1_jg14743.t1; gene_id file_1_file_1_jg14743;
derer1.05_1	AUGUSTUS	CDS	21182269	21182367	0.56	+	0	transcript_id file_1_file_1_jg14743.t1; gene_id file_1_file_1_jg14743;
derer1.05_1	AUGUSTUS	exon	21182269	21182367	.	+	.	transcript_id file_1_file_1_jg14743.t1; gene_id file_1_file_1_jg14743;
derer1.05_1	AUGUSTUS	intron	21182368	21182599	.	+	.	transcript_id file_1_file_1_jg14743.t1; gene_id file_1_file_1_jg14743;
derer1.05_1	AUGUSTUS	transcript	21181573	21182650	.	+	.	transcript_id file_1_file_1_jg14743.t1; gene_id file_1_file_1_jg14743
derer1.05_1	AUGUSTUS	CDS	21182600	21182650	0.4	+	0	transcript_id file_1_file_1_jg14743.t1; gene_id file_1_file_1_jg14743;
derer1.05_1	AUGUSTUS	exon	21182600	21182650	.	+	.	transcript_id file_1_file_1_jg14743.t1; gene_id file_1_file_1_jg14743;
derer1.05_1	AUGUSTUS	stop_codon	21182648	21182650	.	+	0	transcript_id file_1_file_1_jg14743.t1; gene_id file_1_file_1_jg14743;
derer1.05_2	AUGUSTUS	stop_codon	13501022	13501024	.	-	0	transcript_id file_1_file_1_jg1539.t1; gene_id file_1_file_1_jg1539;
derer1.05_2	AUGUSTUS	CDS	13501022	13501101	0.81	-	2	transcript_id file_1_file_1_jg1539.t1; gene_id file_1_file_1_jg1539;
derer1.05_2	AUGUSTUS	exon	13501022	13501101	.	-	.	transcript_id file_1_file_1_jg1539.t1; gene_id file_1_file_1_jg1539;
derer1.05_2	AUGUSTUS	intron	13501102	13502460	.	-	.	transcript_id file_1_file_1_jg1539.t1; gene_id file_1_file_1_jg1539;
derer1.05_2	AUGUSTUS	CDS	13502461	13502542	0.6	-	0	transcript_id file_1_file_1_jg1539.t1; gene_id file_1_file_1_jg1539;
derer1.05_2	AUGUSTUS	exon	13502461	13502542	.	-	.	transcript_id file_1_file_1_jg1539.t1; gene_id file_1_file_1_jg1539;
derer1.05_2	AUGUSTUS	intron	13502543	13502602	.	-	.	transcript_id file_1_file_1_jg1539.t1; gene_id file_1_file_1_jg1539;
derer1.05_2	AUGUSTUS	CDS	13502603	13502779	1	-	0	transcript_id file_1_file_1_jg1539.t1; gene_id file_1_file_1_jg1539;
derer1.05_2	AUGUSTUS	exon	13502603	13502779	.	-	.	transcript_id file_1_file_1_jg1539.t1; gene_id file_1_file_1_jg1539;
derer1.05_2	AUGUSTUS	intron	13502780	13502856	.	-	.	transcript_id file_1_file_1_jg1539.t1; gene_id file_1_file_1_jg1539;
derer1.05_2	AUGUSTUS	transcript	13501022	13502931	.	-	.	transcript_id file_1_file_1_jg1539.t1; gene_id file_1_file_1_jg1539
derer1.05_2	AUGUSTUS	CDS	13502857	13502931	0.72	-	0	transcript_id file_1_file_1_jg1539.t1; gene_id file_1_file_1_jg1539;
derer1.05_2	AUGUSTUS	exon	13502857	13502931	.	-	.	transcript_id file_1_file_1_jg1539.t1; gene_id file_1_file_1_jg1539;
derer1.05_2	AUGUSTUS	start_codon	13502929	13502931	.	-	0	transcript_id file_1_file_1_jg1539.t1; gene_id file_1_file_1_jg1539;
derer1.05_2	AUGUSTUS	stop_codon	2192919	2192921	.	-	0	transcript_id file_1_file_1_jg163.t1; gene_id file_1_file_1_jg163;
derer1.05_2	AUGUSTUS	CDS	2192919	2193260	0.68	-	0	transcript_id file_1_file_1_jg163.t1; gene_id file_1_file_1_jg163;
derer1.05_2	AUGUSTUS	exon	2192919	2193260	.	-	.	transcript_id file_1_file_1_jg163.t1; gene_id file_1_file_1_jg163;
derer1.05_2	AUGUSTUS	transcript	2192919	2193260	.	-	.	transcript_id file_1_file_1_jg163.t1; gene_id file_1_file_1_jg163
derer1.05_2	AUGUSTUS	start_codon	2193258	2193260	.	-	0	transcript_id file_1_file_1_jg163.t1; gene_id file_1_file_1_jg163;
derer1.05_2	AUGUSTUS	stop_codon	14473047	14473049	.	-	0	transcript_id file_1_file_1_jg1681.t1; gene_id file_1_file_1_jg1681;
derer1.05_2	AUGUSTUS	CDS	14473047	14473455	0.88	-	1	transcript_id file_1_file_1_jg1681.t1; gene_id file_1_file_1_jg1681;
derer1.05_2	AUGUSTUS	exon	14473047	14473455	.	-	.	transcript_id file_1_file_1_jg1681.t1; gene_id file_1_file_1_jg1681;
derer1.05_2	AUGUSTUS	intron	14473456	14474680	.	-	.	transcript_id file_1_file_1_jg1681.t1; gene_id file_1_file_1_jg1681;
derer1.05_2	AUGUSTUS	transcript	14473047	14475732	.	-	.	transcript_id file_1_file_1_jg1681.t1; gene_id file_1_file_1_jg1681
derer1.05_2	AUGUSTUS	CDS	14474681	14475732	0.73	-	0	transcript_id file_1_file_1_jg1681.t1; gene_id file_1_file_1_jg1681;
derer1.05_2	AUGUSTUS	exon	14474681	14475732	.	-	.	transcript_id file_1_file_1_jg1681.t1; gene_id file_1_file_1_jg1681;
derer1.05_2	AUGUSTUS	start_codon	14475730	14475732	.	-	0	transcript_id file_1_file_1_jg1681.t1; gene_id file_1_file_1_jg1681;
derer1.05_2	AUGUSTUS	stop_codon	14477337	14477339	.	-	0	transcript_id file_1_file_1_jg1682.t1; gene_id file_1_file_1_jg1682;
derer1.05_2	AUGUSTUS	CDS	14477337	14478318	0.79	-	1	transcript_id file_1_file_1_jg1682.t1; gene_id file_1_file_1_jg1682;
derer1.05_2	AUGUSTUS	exon	14477337	14478318	.	-	.	transcript_id file_1_file_1_jg1682.t1; gene_id file_1_file_1_jg1682;
derer1.05_2	AUGUSTUS	intron	14478319	14478792	.	-	.	transcript_id file_1_file_1_jg1682.t1; gene_id file_1_file_1_jg1682;
derer1.05_2	AUGUSTUS	transcript	14477337	14479133	.	-	.	transcript_id file_1_file_1_jg1682.t1; gene_id file_1_file_1_jg1682
derer1.05_2	AUGUSTUS	CDS	14478793	14479133	0.78	-	0	transcript_id file_1_file_1_jg1682.t1; gene_id file_1_file_1_jg1682;
derer1.05_2	AUGUSTUS	exon	14478793	14479133	.	-	.	transcript_id file_1_file_1_jg1682.t1; gene_id file_1_file_1_jg1682;
derer1.05_2	AUGUSTUS	start_codon	14479131	14479133	.	-	0	transcript_id file_1_file_1_jg1682.t1; gene_id file_1_file_1_jg1682;
derer1.05_2	AUGUSTUS	stop_codon	14479507	14479509	.	-	0	transcript_id file_1_file_1_jg1683.t1; gene_id file_1_file_1_jg1683;
derer1.05_2	AUGUSTUS	CDS	14479507	14480757	1	-	0	transcript_id file_1_file_1_jg1683.t1; gene_id file_1_file_1_jg1683;
derer1.05_2	AUGUSTUS	exon	14479507	14480757	.	-	.	transcript_id file_1_file_1_jg1683.t1; gene_id file_1_file_1_jg1683;
derer1.05_2	AUGUSTUS	transcript	14479507	14480757	.	-	.	transcript_id file_1_file_1_jg1683.t1; gene_id file_1_file_1_jg1683
derer1.05_2	AUGUSTUS	start_codon	14480755	14480757	.	-	0	transcript_id file_1_file_1_jg1683.t1; gene_id file_1_file_1_jg1683;
derer1.05_2	AUGUSTUS	stop_codon	14481633	14481635	.	-	0	transcript_id file_1_file_1_jg1684.t2; gene_id file_1_file_1_jg1684;
derer1.05_2	AUGUSTUS	CDS	14481633	14482865	0.79	-	0	transcript_id file_1_file_1_jg1684.t2; gene_id file_1_file_1_jg1684;
derer1.05_2	AUGUSTUS	exon	14481633	14482865	.	-	.	transcript_id file_1_file_1_jg1684.t2; gene_id file_1_file_1_jg1684;
derer1.05_2	AUGUSTUS	transcript	14481633	14482865	.	-	.	transcript_id file_1_file_1_jg1684.t2; gene_id file_1_file_1_jg1684
derer1.05_2	AUGUSTUS	start_codon	14482863	14482865	.	-	0	transcript_id file_1_file_1_jg1684.t2; gene_id file_1_file_1_jg1684;
derer1.05_2	AUGUSTUS	stop_codon	14481633	14481635	.	-	0	transcript_id file_1_file_1_jg1684.t1; gene_id file_1_file_1_jg1684;
derer1.05_2	AUGUSTUS	CDS	14481633	14482732	0.6	-	2	transcript_id file_1_file_1_jg1684.t1; gene_id file_1_file_1_jg1684;
derer1.05_2	AUGUSTUS	exon	14481633	14482732	.	-	.	transcript_id file_1_file_1_jg1684.t1; gene_id file_1_file_1_jg1684;
derer1.05_2	AUGUSTUS	intron	14482733	14483236	.	-	.	transcript_id file_1_file_1_jg1684.t1; gene_id file_1_file_1_jg1684;
derer1.05_2	AUGUSTUS	transcript	14481633	14483402	.	-	.	transcript_id file_1_file_1_jg1684.t1; gene_id file_1_file_1_jg1684
derer1.05_2	AUGUSTUS	CDS	14483237	14483402	0.79	-	0	transcript_id file_1_file_1_jg1684.t1; gene_id file_1_file_1_jg1684;
derer1.05_2	AUGUSTUS	exon	14483237	14483402	.	-	.	transcript_id file_1_file_1_jg1684.t1; gene_id file_1_file_1_jg1684;
derer1.05_2	AUGUSTUS	start_codon	14483400	14483402	.	-	0	transcript_id file_1_file_1_jg1684.t1; gene_id file_1_file_1_jg1684;
derer1.05_2	AUGUSTUS	stop_codon	14484576	14484578	.	-	0	transcript_id file_1_file_1_jg1685.t1; gene_id file_1_file_1_jg1685;
derer1.05_2	AUGUSTUS	CDS	14484576	14484583	0.83	-	2	transcript_id file_1_file_1_jg1685.t1; gene_id file_1_file_1_jg1685;
derer1.05_2	AUGUSTUS	exon	14484576	14484583	.	-	.	transcript_id file_1_file_1_jg1685.t1; gene_id file_1_file_1_jg1685;
derer1.05_2	AUGUSTUS	intron	14484584	14484656	.	-	.	transcript_id file_1_file_1_jg1685.t1; gene_id file_1_file_1_jg1685;
derer1.05_2	AUGUSTUS	transcript	14484576	14485713	.	-	.	transcript_id file_1_file_1_jg1685.t1; gene_id file_1_file_1_jg1685
derer1.05_2	AUGUSTUS	CDS	14484657	14485713	0.77	-	0	transcript_id file_1_file_1_jg1685.t1; gene_id file_1_file_1_jg1685;
derer1.05_2	AUGUSTUS	exon	14484657	14485713	.	-	.	transcript_id file_1_file_1_jg1685.t1; gene_id file_1_file_1_jg1685;
derer1.05_2	AUGUSTUS	start_codon	14485711	14485713	.	-	0	transcript_id file_1_file_1_jg1685.t1; gene_id file_1_file_1_jg1685;
derer1.05_2	AUGUSTUS	stop_codon	14483884	14483886	.	-	0	transcript_id file_1_file_1_jg1685.t2; gene_id file_1_file_1_jg1685;
derer1.05_2	AUGUSTUS	CDS	14483884	14485713	1	-	0	transcript_id file_1_file_1_jg1685.t2; gene_id file_1_file_1_jg1685;
derer1.05_2	AUGUSTUS	exon	14483884	14485713	.	-	.	transcript_id file_1_file_1_jg1685.t2; gene_id file_1_file_1_jg1685;
derer1.05_2	AUGUSTUS	transcript	14483884	14485713	.	-	.	transcript_id file_1_file_1_jg1685.t2; gene_id file_1_file_1_jg1685
derer1.05_2	AUGUSTUS	start_codon	14485711	14485713	.	-	0	transcript_id file_1_file_1_jg1685.t2; gene_id file_1_file_1_jg1685;
derer1.05_2	AUGUSTUS	start_codon	14695016	14695018	.	+	0	transcript_id file_1_file_1_jg1705.t1; gene_id file_1_file_1_jg1705;
derer1.05_2	AUGUSTUS	CDS	14695016	14695348	1	+	0	transcript_id file_1_file_1_jg1705.t1; gene_id file_1_file_1_jg1705;
derer1.05_2	AUGUSTUS	exon	14695016	14695348	.	+	.	transcript_id file_1_file_1_jg1705.t1; gene_id file_1_file_1_jg1705;
derer1.05_2	AUGUSTUS	intron	14695349	14696554	.	+	.	transcript_id file_1_file_1_jg1705.t1; gene_id file_1_file_1_jg1705;
derer1.05_2	AUGUSTUS	CDS	14696555	14696637	1	+	0	transcript_id file_1_file_1_jg1705.t1; gene_id file_1_file_1_jg1705;
derer1.05_2	AUGUSTUS	exon	14696555	14696637	.	+	.	transcript_id file_1_file_1_jg1705.t1; gene_id file_1_file_1_jg1705;
derer1.05_2	AUGUSTUS	intron	14696638	14699965	.	+	.	transcript_id file_1_file_1_jg1705.t1; gene_id file_1_file_1_jg1705;
derer1.05_2	AUGUSTUS	CDS	14699966	14700128	1	+	1	transcript_id file_1_file_1_jg1705.t1; gene_id file_1_file_1_jg1705;
derer1.05_2	AUGUSTUS	exon	14699966	14700128	.	+	.	transcript_id file_1_file_1_jg1705.t1; gene_id file_1_file_1_jg1705;
derer1.05_2	AUGUSTUS	intron	14700129	14700197	.	+	.	transcript_id file_1_file_1_jg1705.t1; gene_id file_1_file_1_jg1705;
derer1.05_2	AUGUSTUS	CDS	14700198	14700338	1	+	0	transcript_id file_1_file_1_jg1705.t1; gene_id file_1_file_1_jg1705;
derer1.05_2	AUGUSTUS	exon	14700198	14700338	.	+	.	transcript_id file_1_file_1_jg1705.t1; gene_id file_1_file_1_jg1705;
derer1.05_2	AUGUSTUS	intron	14700339	14700509	.	+	.	transcript_id file_1_file_1_jg1705.t1; gene_id file_1_file_1_jg1705;
derer1.05_2	AUGUSTUS	CDS	14700510	14700582	1	+	0	transcript_id file_1_file_1_jg1705.t1; gene_id file_1_file_1_jg1705;
derer1.05_2	AUGUSTUS	exon	14700510	14700582	.	+	.	transcript_id file_1_file_1_jg1705.t1; gene_id file_1_file_1_jg1705;
derer1.05_2	AUGUSTUS	intron	14700583	14701587	.	+	.	transcript_id file_1_file_1_jg1705.t1; gene_id file_1_file_1_jg1705;
derer1.05_2	AUGUSTUS	CDS	14701588	14701747	1	+	2	transcript_id file_1_file_1_jg1705.t1; gene_id file_1_file_1_jg1705;
derer1.05_2	AUGUSTUS	exon	14701588	14701747	.	+	.	transcript_id file_1_file_1_jg1705.t1; gene_id file_1_file_1_jg1705;
derer1.05_2	AUGUSTUS	intron	14701748	14701932	.	+	.	transcript_id file_1_file_1_jg1705.t1; gene_id file_1_file_1_jg1705;
derer1.05_2	AUGUSTUS	CDS	14701933	14702069	1	+	1	transcript_id file_1_file_1_jg1705.t1; gene_id file_1_file_1_jg1705;
derer1.05_2	AUGUSTUS	exon	14701933	14702069	.	+	.	transcript_id file_1_file_1_jg1705.t1; gene_id file_1_file_1_jg1705;
derer1.05_2	AUGUSTUS	intron	14702070	14702950	.	+	.	transcript_id file_1_file_1_jg1705.t1; gene_id file_1_file_1_jg1705;
derer1.05_2	AUGUSTUS	CDS	14702951	14703107	1	+	2	transcript_id file_1_file_1_jg1705.t1; gene_id file_1_file_1_jg1705;
derer1.05_2	AUGUSTUS	exon	14702951	14703107	.	+	.	transcript_id file_1_file_1_jg1705.t1; gene_id file_1_file_1_jg1705;
derer1.05_2	AUGUSTUS	intron	14703108	14703503	.	+	.	transcript_id file_1_file_1_jg1705.t1; gene_id file_1_file_1_jg1705;
derer1.05_2	AUGUSTUS	CDS	14703504	14703651	1	+	1	transcript_id file_1_file_1_jg1705.t1; gene_id file_1_file_1_jg1705;
derer1.05_2	AUGUSTUS	exon	14703504	14703651	.	+	.	transcript_id file_1_file_1_jg1705.t1; gene_id file_1_file_1_jg1705;
derer1.05_2	AUGUSTUS	intron	14703652	14704552	.	+	.	transcript_id file_1_file_1_jg1705.t1; gene_id file_1_file_1_jg1705;
derer1.05_2	AUGUSTUS	CDS	14704553	14704739	1	+	0	transcript_id file_1_file_1_jg1705.t1; gene_id file_1_file_1_jg1705;
derer1.05_2	AUGUSTUS	exon	14704553	14704739	.	+	.	transcript_id file_1_file_1_jg1705.t1; gene_id file_1_file_1_jg1705;
derer1.05_2	AUGUSTUS	intron	14704740	14704819	.	+	.	transcript_id file_1_file_1_jg1705.t1; gene_id file_1_file_1_jg1705;
derer1.05_2	AUGUSTUS	CDS	14704820	14704976	1	+	2	transcript_id file_1_file_1_jg1705.t1; gene_id file_1_file_1_jg1705;
derer1.05_2	AUGUSTUS	exon	14704820	14704976	.	+	.	transcript_id file_1_file_1_jg1705.t1; gene_id file_1_file_1_jg1705;
derer1.05_2	AUGUSTUS	intron	14704977	14705106	.	+	.	transcript_id file_1_file_1_jg1705.t1; gene_id file_1_file_1_jg1705;
derer1.05_2	AUGUSTUS	CDS	14705107	14705208	1	+	1	transcript_id file_1_file_1_jg1705.t1; gene_id file_1_file_1_jg1705;
derer1.05_2	AUGUSTUS	exon	14705107	14705208	.	+	.	transcript_id file_1_file_1_jg1705.t1; gene_id file_1_file_1_jg1705;
derer1.05_2	AUGUSTUS	intron	14705209	14707422	.	+	.	transcript_id file_1_file_1_jg1705.t1; gene_id file_1_file_1_jg1705;
derer1.05_2	AUGUSTUS	CDS	14707423	14707615	1	+	1	transcript_id file_1_file_1_jg1705.t1; gene_id file_1_file_1_jg1705;
derer1.05_2	AUGUSTUS	exon	14707423	14707615	.	+	.	transcript_id file_1_file_1_jg1705.t1; gene_id file_1_file_1_jg1705;
derer1.05_2	AUGUSTUS	intron	14707616	14707676	.	+	.	transcript_id file_1_file_1_jg1705.t1; gene_id file_1_file_1_jg1705;
derer1.05_2	AUGUSTUS	CDS	14707677	14707866	1	+	0	transcript_id file_1_file_1_jg1705.t1; gene_id file_1_file_1_jg1705;
derer1.05_2	AUGUSTUS	exon	14707677	14707866	.	+	.	transcript_id file_1_file_1_jg1705.t1; gene_id file_1_file_1_jg1705;
derer1.05_2	AUGUSTUS	intron	14707867	14707926	.	+	.	transcript_id file_1_file_1_jg1705.t1; gene_id file_1_file_1_jg1705;
derer1.05_2	AUGUSTUS	CDS	14707927	14708138	1	+	2	transcript_id file_1_file_1_jg1705.t1; gene_id file_1_file_1_jg1705;
derer1.05_2	AUGUSTUS	exon	14707927	14708138	.	+	.	transcript_id file_1_file_1_jg1705.t1; gene_id file_1_file_1_jg1705;
derer1.05_2	AUGUSTUS	intron	14708139	14708209	.	+	.	transcript_id file_1_file_1_jg1705.t1; gene_id file_1_file_1_jg1705;
derer1.05_2	AUGUSTUS	CDS	14708210	14708362	1	+	0	transcript_id file_1_file_1_jg1705.t1; gene_id file_1_file_1_jg1705;
derer1.05_2	AUGUSTUS	exon	14708210	14708362	.	+	.	transcript_id file_1_file_1_jg1705.t1; gene_id file_1_file_1_jg1705;
derer1.05_2	AUGUSTUS	intron	14708363	14708600	.	+	.	transcript_id file_1_file_1_jg1705.t1; gene_id file_1_file_1_jg1705;
derer1.05_2	AUGUSTUS	CDS	14708601	14708675	0.98	+	0	transcript_id file_1_file_1_jg1705.t1; gene_id file_1_file_1_jg1705;
derer1.05_2	AUGUSTUS	exon	14708601	14708675	.	+	.	transcript_id file_1_file_1_jg1705.t1; gene_id file_1_file_1_jg1705;
derer1.05_2	AUGUSTUS	intron	14708676	14709494	.	+	.	transcript_id file_1_file_1_jg1705.t1; gene_id file_1_file_1_jg1705;
derer1.05_2	AUGUSTUS	CDS	14709495	14709557	1	+	0	transcript_id file_1_file_1_jg1705.t1; gene_id file_1_file_1_jg1705;
derer1.05_2	AUGUSTUS	exon	14709495	14709557	.	+	.	transcript_id file_1_file_1_jg1705.t1; gene_id file_1_file_1_jg1705;
derer1.05_2	AUGUSTUS	intron	14709558	14710261	.	+	.	transcript_id file_1_file_1_jg1705.t1; gene_id file_1_file_1_jg1705;
derer1.05_2	AUGUSTUS	CDS	14710262	14710318	1	+	0	transcript_id file_1_file_1_jg1705.t1; gene_id file_1_file_1_jg1705;
derer1.05_2	AUGUSTUS	exon	14710262	14710318	.	+	.	transcript_id file_1_file_1_jg1705.t1; gene_id file_1_file_1_jg1705;
derer1.05_2	AUGUSTUS	intron	14710319	14710734	.	+	.	transcript_id file_1_file_1_jg1705.t1; gene_id file_1_file_1_jg1705;
derer1.05_2	AUGUSTUS	CDS	14710735	14710773	1	+	0	transcript_id file_1_file_1_jg1705.t1; gene_id file_1_file_1_jg1705;
derer1.05_2	AUGUSTUS	exon	14710735	14710773	.	+	.	transcript_id file_1_file_1_jg1705.t1; gene_id file_1_file_1_jg1705;
derer1.05_2	AUGUSTUS	intron	14710774	14711340	.	+	.	transcript_id file_1_file_1_jg1705.t1; gene_id file_1_file_1_jg1705;
derer1.05_2	AUGUSTUS	CDS	14711341	14711490	1	+	0	transcript_id file_1_file_1_jg1705.t1; gene_id file_1_file_1_jg1705;
derer1.05_2	AUGUSTUS	exon	14711341	14711490	.	+	.	transcript_id file_1_file_1_jg1705.t1; gene_id file_1_file_1_jg1705;
derer1.05_2	AUGUSTUS	intron	14711491	14711681	.	+	.	transcript_id file_1_file_1_jg1705.t1; gene_id file_1_file_1_jg1705;
derer1.05_2	AUGUSTUS	CDS	14711682	14711839	1	+	0	transcript_id file_1_file_1_jg1705.t1; gene_id file_1_file_1_jg1705;
derer1.05_2	AUGUSTUS	exon	14711682	14711839	.	+	.	transcript_id file_1_file_1_jg1705.t1; gene_id file_1_file_1_jg1705;
derer1.05_2	AUGUSTUS	intron	14711840	14712028	.	+	.	transcript_id file_1_file_1_jg1705.t1; gene_id file_1_file_1_jg1705;
derer1.05_2	AUGUSTUS	CDS	14712029	14712219	1	+	1	transcript_id file_1_file_1_jg1705.t1; gene_id file_1_file_1_jg1705;
derer1.05_2	AUGUSTUS	exon	14712029	14712219	.	+	.	transcript_id file_1_file_1_jg1705.t1; gene_id file_1_file_1_jg1705;
derer1.05_2	AUGUSTUS	intron	14712220	14712398	.	+	.	transcript_id file_1_file_1_jg1705.t1; gene_id file_1_file_1_jg1705;
derer1.05_2	AUGUSTUS	CDS	14712399	14712544	1	+	2	transcript_id file_1_file_1_jg1705.t1; gene_id file_1_file_1_jg1705;
derer1.05_2	AUGUSTUS	exon	14712399	14712544	.	+	.	transcript_id file_1_file_1_jg1705.t1; gene_id file_1_file_1_jg1705;
derer1.05_2	AUGUSTUS	intron	14712545	14713121	.	+	.	transcript_id file_1_file_1_jg1705.t1; gene_id file_1_file_1_jg1705;
derer1.05_2	AUGUSTUS	CDS	14713122	14713337	1	+	0	transcript_id file_1_file_1_jg1705.t1; gene_id file_1_file_1_jg1705;
derer1.05_2	AUGUSTUS	exon	14713122	14713337	.	+	.	transcript_id file_1_file_1_jg1705.t1; gene_id file_1_file_1_jg1705;
derer1.05_2	AUGUSTUS	intron	14713338	14714523	.	+	.	transcript_id file_1_file_1_jg1705.t1; gene_id file_1_file_1_jg1705;
derer1.05_2	AUGUSTUS	CDS	14714524	14714623	1	+	0	transcript_id file_1_file_1_jg1705.t1; gene_id file_1_file_1_jg1705;
derer1.05_2	AUGUSTUS	exon	14714524	14714623	.	+	.	transcript_id file_1_file_1_jg1705.t1; gene_id file_1_file_1_jg1705;
derer1.05_2	AUGUSTUS	intron	14714624	14714710	.	+	.	transcript_id file_1_file_1_jg1705.t1; gene_id file_1_file_1_jg1705;
derer1.05_2	AUGUSTUS	CDS	14714711	14714832	1	+	2	transcript_id file_1_file_1_jg1705.t1; gene_id file_1_file_1_jg1705;
derer1.05_2	AUGUSTUS	exon	14714711	14714832	.	+	.	transcript_id file_1_file_1_jg1705.t1; gene_id file_1_file_1_jg1705;
derer1.05_2	AUGUSTUS	intron	14714833	14714896	.	+	.	transcript_id file_1_file_1_jg1705.t1; gene_id file_1_file_1_jg1705;
derer1.05_2	AUGUSTUS	CDS	14714897	14715020	1	+	0	transcript_id file_1_file_1_jg1705.t1; gene_id file_1_file_1_jg1705;
derer1.05_2	AUGUSTUS	exon	14714897	14715020	.	+	.	transcript_id file_1_file_1_jg1705.t1; gene_id file_1_file_1_jg1705;
derer1.05_2	AUGUSTUS	intron	14715021	14715415	.	+	.	transcript_id file_1_file_1_jg1705.t1; gene_id file_1_file_1_jg1705;
derer1.05_2	AUGUSTUS	CDS	14715416	14715648	1	+	2	transcript_id file_1_file_1_jg1705.t1; gene_id file_1_file_1_jg1705;
derer1.05_2	AUGUSTUS	exon	14715416	14715648	.	+	.	transcript_id file_1_file_1_jg1705.t1; gene_id file_1_file_1_jg1705;
derer1.05_2	AUGUSTUS	intron	14715649	14715915	.	+	.	transcript_id file_1_file_1_jg1705.t1; gene_id file_1_file_1_jg1705;
derer1.05_2	AUGUSTUS	CDS	14715916	14716215	1	+	0	transcript_id file_1_file_1_jg1705.t1; gene_id file_1_file_1_jg1705;
derer1.05_2	AUGUSTUS	exon	14715916	14716215	.	+	.	transcript_id file_1_file_1_jg1705.t1; gene_id file_1_file_1_jg1705;
derer1.05_2	AUGUSTUS	intron	14716216	14716580	.	+	.	transcript_id file_1_file_1_jg1705.t1; gene_id file_1_file_1_jg1705;
derer1.05_2	AUGUSTUS	CDS	14716581	14716965	1	+	0	transcript_id file_1_file_1_jg1705.t1; gene_id file_1_file_1_jg1705;
derer1.05_2	AUGUSTUS	exon	14716581	14716965	.	+	.	transcript_id file_1_file_1_jg1705.t1; gene_id file_1_file_1_jg1705;
derer1.05_2	AUGUSTUS	intron	14716966	14717075	.	+	.	transcript_id file_1_file_1_jg1705.t1; gene_id file_1_file_1_jg1705;
derer1.05_2	AUGUSTUS	CDS	14717076	14717282	1	+	2	transcript_id file_1_file_1_jg1705.t1; gene_id file_1_file_1_jg1705;
derer1.05_2	AUGUSTUS	exon	14717076	14717282	.	+	.	transcript_id file_1_file_1_jg1705.t1; gene_id file_1_file_1_jg1705;
derer1.05_2	AUGUSTUS	intron	14717283	14717545	.	+	.	transcript_id file_1_file_1_jg1705.t1; gene_id file_1_file_1_jg1705;
derer1.05_2	AUGUSTUS	CDS	14717546	14717683	1	+	2	transcript_id file_1_file_1_jg1705.t1; gene_id file_1_file_1_jg1705;
derer1.05_2	AUGUSTUS	exon	14717546	14717683	.	+	.	transcript_id file_1_file_1_jg1705.t1; gene_id file_1_file_1_jg1705;
derer1.05_2	AUGUSTUS	intron	14717684	14717931	.	+	.	transcript_id file_1_file_1_jg1705.t1; gene_id file_1_file_1_jg1705;
derer1.05_2	AUGUSTUS	CDS	14717932	14718089	1	+	2	transcript_id file_1_file_1_jg1705.t1; gene_id file_1_file_1_jg1705;
derer1.05_2	AUGUSTUS	exon	14717932	14718089	.	+	.	transcript_id file_1_file_1_jg1705.t1; gene_id file_1_file_1_jg1705;
derer1.05_2	AUGUSTUS	intron	14718090	14718154	.	+	.	transcript_id file_1_file_1_jg1705.t1; gene_id file_1_file_1_jg1705;
derer1.05_2	AUGUSTUS	transcript	14695016	14719195	.	+	.	transcript_id file_1_file_1_jg1705.t1; gene_id file_1_file_1_jg1705
derer1.05_2	AUGUSTUS	CDS	14718155	14719195	1	+	0	transcript_id file_1_file_1_jg1705.t1; gene_id file_1_file_1_jg1705;
derer1.05_2	AUGUSTUS	exon	14718155	14719195	.	+	.	transcript_id file_1_file_1_jg1705.t1; gene_id file_1_file_1_jg1705;
derer1.05_2	AUGUSTUS	stop_codon	14719193	14719195	.	+	0	transcript_id file_1_file_1_jg1705.t1; gene_id file_1_file_1_jg1705;
derer1.05_2	AUGUSTUS	stop_codon	14773527	14773529	.	-	0	transcript_id file_1_file_1_jg1717.t1; gene_id file_1_file_1_jg1717;
derer1.05_2	AUGUSTUS	CDS	14773527	14774783	0.91	-	0	transcript_id file_1_file_1_jg1717.t1; gene_id file_1_file_1_jg1717;
derer1.05_2	AUGUSTUS	exon	14773527	14774783	.	-	.	transcript_id file_1_file_1_jg1717.t1; gene_id file_1_file_1_jg1717;
derer1.05_2	AUGUSTUS	intron	14774784	14775023	.	-	.	transcript_id file_1_file_1_jg1717.t1; gene_id file_1_file_1_jg1717;
derer1.05_2	AUGUSTUS	transcript	14773527	14775320	.	-	.	transcript_id file_1_file_1_jg1717.t1; gene_id file_1_file_1_jg1717
derer1.05_2	AUGUSTUS	CDS	14775024	14775320	0.8	-	0	transcript_id file_1_file_1_jg1717.t1; gene_id file_1_file_1_jg1717;
derer1.05_2	AUGUSTUS	exon	14775024	14775320	.	-	.	transcript_id file_1_file_1_jg1717.t1; gene_id file_1_file_1_jg1717;
derer1.05_2	AUGUSTUS	start_codon	14775318	14775320	.	-	0	transcript_id file_1_file_1_jg1717.t1; gene_id file_1_file_1_jg1717;
derer1.05_2	AUGUSTUS	stop_codon	14770077	14770079	.	-	0	transcript_id file_1_file_1_ir51b.t1; gene_id file_1_file_1_ir51b;
derer1.05_2	AUGUSTUS	CDS	14770077	14771871	1	-	0	transcript_id file_1_file_1_ir51b.t1; gene_id file_1_file_1_ir51b;
derer1.05_2	AUGUSTUS	exon	14770077	14771871	.	-	.	transcript_id file_1_file_1_ir51b.t1; gene_id file_1_file_1_ir51b;
derer1.05_2	AUGUSTUS	transcript	14770077	14771871	.	-	.	transcript_id file_1_file_1_ir51b.t1; gene_id file_1_file_1_ir51b
derer1.05_2	AUGUSTUS	start_codon	14771869	14771871	.	-	0	transcript_id file_1_file_1_ir51b.t1; gene_id file_1_file_1_ir51b;
derer1.05_2	AUGUSTUS	stop_codon	14773527	14773529	.	-	0	transcript_id file_1_file_1_jg1717.t1; gene_id file_1_file_1_jg1717;
derer1.05_2	AUGUSTUS	CDS	14773527	14774783	0.91	-	0	transcript_id file_1_file_1_jg1717.t1; gene_id file_1_file_1_jg1717;
derer1.05_2	AUGUSTUS	exon	14773527	14774783	.	-	.	transcript_id file_1_file_1_jg1717.t1; gene_id file_1_file_1_jg1717;
derer1.05_2	AUGUSTUS	intron	14774784	14775023	.	-	.	transcript_id file_1_file_1_jg1717.t1; gene_id file_1_file_1_jg1717;
derer1.05_2	AUGUSTUS	transcript	14773527	14775320	.	-	.	transcript_id file_1_file_1_jg1717.t1; gene_id file_1_file_1_jg1717
derer1.05_2	AUGUSTUS	CDS	14775024	14775320	0.8	-	0	transcript_id file_1_file_1_jg1717.t1; gene_id file_1_file_1_jg1717;
derer1.05_2	AUGUSTUS	exon	14775024	14775320	.	-	.	transcript_id file_1_file_1_jg1717.t1; gene_id file_1_file_1_jg1717;
derer1.05_2	AUGUSTUS	start_codon	14775318	14775320	.	-	0	transcript_id file_1_file_1_jg1717.t1; gene_id file_1_file_1_jg1717;
derer1.05_2	AUGUSTUS	start_codon	14946330	14946332	.	+	0	transcript_id file_1_file_1_jg1728.t1; gene_id file_1_file_1_jg1728;
derer1.05_2	AUGUSTUS	CDS	14946330	14946389	1	+	0	transcript_id file_1_file_1_jg1728.t1; gene_id file_1_file_1_jg1728;
derer1.05_2	AUGUSTUS	exon	14946330	14946389	.	+	.	transcript_id file_1_file_1_jg1728.t1; gene_id file_1_file_1_jg1728;
derer1.05_2	AUGUSTUS	intron	14946390	14946533	.	+	.	transcript_id file_1_file_1_jg1728.t1; gene_id file_1_file_1_jg1728;
derer1.05_2	AUGUSTUS	CDS	14946534	14946623	0.92	+	0	transcript_id file_1_file_1_jg1728.t1; gene_id file_1_file_1_jg1728;
derer1.05_2	AUGUSTUS	exon	14946534	14946623	.	+	.	transcript_id file_1_file_1_jg1728.t1; gene_id file_1_file_1_jg1728;
derer1.05_2	AUGUSTUS	intron	14946624	14946868	.	+	.	transcript_id file_1_file_1_jg1728.t1; gene_id file_1_file_1_jg1728;
derer1.05_2	AUGUSTUS	transcript	14946330	14947003	.	+	.	transcript_id file_1_file_1_jg1728.t1; gene_id file_1_file_1_jg1728
derer1.05_2	AUGUSTUS	CDS	14946869	14947003	0.94	+	0	transcript_id file_1_file_1_jg1728.t1; gene_id file_1_file_1_jg1728;
derer1.05_2	AUGUSTUS	exon	14946869	14947003	.	+	.	transcript_id file_1_file_1_jg1728.t1; gene_id file_1_file_1_jg1728;
derer1.05_2	AUGUSTUS	stop_codon	14947001	14947003	.	+	0	transcript_id file_1_file_1_jg1728.t1; gene_id file_1_file_1_jg1728;
derer1.05_2	AUGUSTUS	start_codon	15578442	15578444	.	+	0	transcript_id file_1_file_1_jg1819.t1; gene_id file_1_file_1_jg1819;
derer1.05_2	AUGUSTUS	CDS	15578442	15578546	1	+	0	transcript_id file_1_file_1_jg1819.t1; gene_id file_1_file_1_jg1819;
derer1.05_2	AUGUSTUS	exon	15578442	15578546	.	+	.	transcript_id file_1_file_1_jg1819.t1; gene_id file_1_file_1_jg1819;
derer1.05_2	AUGUSTUS	intron	15578547	15578599	.	+	.	transcript_id file_1_file_1_jg1819.t1; gene_id file_1_file_1_jg1819;
derer1.05_2	AUGUSTUS	CDS	15578600	15578719	1	+	0	transcript_id file_1_file_1_jg1819.t1; gene_id file_1_file_1_jg1819;
derer1.05_2	AUGUSTUS	exon	15578600	15578719	.	+	.	transcript_id file_1_file_1_jg1819.t1; gene_id file_1_file_1_jg1819;
derer1.05_2	AUGUSTUS	intron	15578720	15578779	.	+	.	transcript_id file_1_file_1_jg1819.t1; gene_id file_1_file_1_jg1819;
derer1.05_2	AUGUSTUS	CDS	15578780	15578936	1	+	0	transcript_id file_1_file_1_jg1819.t1; gene_id file_1_file_1_jg1819;
derer1.05_2	AUGUSTUS	exon	15578780	15578936	.	+	.	transcript_id file_1_file_1_jg1819.t1; gene_id file_1_file_1_jg1819;
derer1.05_2	AUGUSTUS	intron	15578937	15578992	.	+	.	transcript_id file_1_file_1_jg1819.t1; gene_id file_1_file_1_jg1819;
derer1.05_2	AUGUSTUS	transcript	15578442	15579207	.	+	.	transcript_id file_1_file_1_jg1819.t1; gene_id file_1_file_1_jg1819
derer1.05_2	AUGUSTUS	CDS	15578993	15579207	1	+	2	transcript_id file_1_file_1_jg1819.t1; gene_id file_1_file_1_jg1819;
derer1.05_2	AUGUSTUS	exon	15578993	15579207	.	+	.	transcript_id file_1_file_1_jg1819.t1; gene_id file_1_file_1_jg1819;
derer1.05_2	AUGUSTUS	stop_codon	15579205	15579207	.	+	0	transcript_id file_1_file_1_jg1819.t1; gene_id file_1_file_1_jg1819;
derer1.05_2	AUGUSTUS	stop_codon	15580013	15580015	.	-	0	transcript_id file_1_file_1_jg1821.t1; gene_id file_1_file_1_jg1821;
derer1.05_2	AUGUSTUS	CDS	15580013	15580354	1	-	0	transcript_id file_1_file_1_jg1821.t1; gene_id file_1_file_1_jg1821;
[truncated: 2,916 more rows]
