# Supplementary material for: Evolution of chemosensory tissues and cells across ecologically diverse Drosophilids
Source: Nat Commun. 2024 Feb 5;15:1047. doi: 10.1038/s41467-023-44558-4 (PMC10844241; doi:10.1038/s41467-023-44558-4)
Supplement: Supplementary file 20 — Supplementary Data 17 [file 41467_2023_44558_MOESM20_ESM.zip › Dmel_chemo_no_gene_sorted.gtf]

dmelr6.33_1	AUGUSTUS	stop_codon	11700647	11700649	.	-	0	transcript_id file_1_file_1_jg10012.t1; gene_id file_1_file_1_jg10012;
dmelr6.33_1	AUGUSTUS	CDS	11700647	11702107	0.56	-	0	transcript_id file_1_file_1_jg10012.t1; gene_id file_1_file_1_jg10012;
dmelr6.33_1	AUGUSTUS	exon	11700647	11702107	.	-	.	transcript_id file_1_file_1_jg10012.t1; gene_id file_1_file_1_jg10012;
dmelr6.33_1	AUGUSTUS	intron	11702108	11702389	.	-	.	transcript_id file_1_file_1_jg10012.t1; gene_id file_1_file_1_jg10012;
dmelr6.33_1	AUGUSTUS	transcript	11700647	11702449	.	-	.	transcript_id file_1_file_1_jg10012.t1; gene_id file_1_file_1_jg10012
dmelr6.33_1	AUGUSTUS	CDS	11702390	11702449	0.64	-	0	transcript_id file_1_file_1_jg10012.t1; gene_id file_1_file_1_jg10012;
dmelr6.33_1	AUGUSTUS	exon	11702390	11702449	.	-	.	transcript_id file_1_file_1_jg10012.t1; gene_id file_1_file_1_jg10012;
dmelr6.33_1	AUGUSTUS	start_codon	11702447	11702449	.	-	0	transcript_id file_1_file_1_jg10012.t1; gene_id file_1_file_1_jg10012;
dmelr6.33_1	AUGUSTUS	stop_codon	11787808	11787810	.	-	0	transcript_id file_1_file_1_jg10016.t1; gene_id file_1_file_1_jg10016;
dmelr6.33_1	AUGUSTUS	CDS	11787808	11789028	0.66	-	0	transcript_id file_1_file_1_jg10016.t1; gene_id file_1_file_1_jg10016;
dmelr6.33_1	AUGUSTUS	exon	11787808	11789028	.	-	.	transcript_id file_1_file_1_jg10016.t1; gene_id file_1_file_1_jg10016;
dmelr6.33_1	AUGUSTUS	intron	11789029	11789448	.	-	.	transcript_id file_1_file_1_jg10016.t1; gene_id file_1_file_1_jg10016;
dmelr6.33_1	AUGUSTUS	transcript	11787808	11789493	.	-	.	transcript_id file_1_file_1_jg10016.t1; gene_id file_1_file_1_jg10016
dmelr6.33_1	AUGUSTUS	CDS	11789449	11789493	0.96	-	0	transcript_id file_1_file_1_jg10016.t1; gene_id file_1_file_1_jg10016;
dmelr6.33_1	AUGUSTUS	exon	11789449	11789493	.	-	.	transcript_id file_1_file_1_jg10016.t1; gene_id file_1_file_1_jg10016;
dmelr6.33_1	AUGUSTUS	start_codon	11789491	11789493	.	-	0	transcript_id file_1_file_1_jg10016.t1; gene_id file_1_file_1_jg10016;
dmelr6.33_1	AUGUSTUS	start_codon	12393483	12393485	.	+	0	transcript_id file_1_file_1_jg10123.t1; gene_id file_1_file_1_jg10123;
dmelr6.33_1	AUGUSTUS	CDS	12393483	12394258	1	+	0	transcript_id file_1_file_1_jg10123.t1; gene_id file_1_file_1_jg10123;
dmelr6.33_1	AUGUSTUS	exon	12393483	12394258	.	+	.	transcript_id file_1_file_1_jg10123.t1; gene_id file_1_file_1_jg10123;
dmelr6.33_1	AUGUSTUS	intron	12394259	12394315	.	+	.	transcript_id file_1_file_1_jg10123.t1; gene_id file_1_file_1_jg10123;
dmelr6.33_1	AUGUSTUS	CDS	12394316	12394517	1	+	1	transcript_id file_1_file_1_jg10123.t1; gene_id file_1_file_1_jg10123;
dmelr6.33_1	AUGUSTUS	exon	12394316	12394517	.	+	.	transcript_id file_1_file_1_jg10123.t1; gene_id file_1_file_1_jg10123;
dmelr6.33_1	AUGUSTUS	intron	12394518	12394571	.	+	.	transcript_id file_1_file_1_jg10123.t1; gene_id file_1_file_1_jg10123;
dmelr6.33_1	AUGUSTUS	CDS	12394572	12394727	1	+	0	transcript_id file_1_file_1_jg10123.t1; gene_id file_1_file_1_jg10123;
dmelr6.33_1	AUGUSTUS	exon	12394572	12394727	.	+	.	transcript_id file_1_file_1_jg10123.t1; gene_id file_1_file_1_jg10123;
dmelr6.33_1	AUGUSTUS	intron	12394728	12394785	.	+	.	transcript_id file_1_file_1_jg10123.t1; gene_id file_1_file_1_jg10123;
dmelr6.33_1	AUGUSTUS	transcript	12393483	12394842	.	+	.	transcript_id file_1_file_1_jg10123.t1; gene_id file_1_file_1_jg10123
dmelr6.33_1	AUGUSTUS	CDS	12394786	12394842	1	+	0	transcript_id file_1_file_1_jg10123.t1; gene_id file_1_file_1_jg10123;
dmelr6.33_1	AUGUSTUS	exon	12394786	12394842	.	+	.	transcript_id file_1_file_1_jg10123.t1; gene_id file_1_file_1_jg10123;
dmelr6.33_1	AUGUSTUS	stop_codon	12394840	12394842	.	+	0	transcript_id file_1_file_1_jg10123.t1; gene_id file_1_file_1_jg10123;
dmelr6.33_3	AUGUSTUS	stop_codon	9995544	9995546	.	-	0	transcript_id file_1_file_1_jg1015.t1; gene_id file_1_file_1_jg1015;
dmelr6.33_3	AUGUSTUS	CDS	9995544	9995702	1	-	0	transcript_id file_1_file_1_jg1015.t1; gene_id file_1_file_1_jg1015;
dmelr6.33_3	AUGUSTUS	exon	9995544	9995702	.	-	.	transcript_id file_1_file_1_jg1015.t1; gene_id file_1_file_1_jg1015;
dmelr6.33_3	AUGUSTUS	intron	9995703	9995754	.	-	.	transcript_id file_1_file_1_jg1015.t1; gene_id file_1_file_1_jg1015;
dmelr6.33_3	AUGUSTUS	transcript	9995544	9996735	.	-	.	transcript_id file_1_file_1_jg1015.t1; gene_id file_1_file_1_jg1015
dmelr6.33_3	AUGUSTUS	CDS	9995755	9996735	0.97	-	0	transcript_id file_1_file_1_jg1015.t1; gene_id file_1_file_1_jg1015;
dmelr6.33_3	AUGUSTUS	exon	9995755	9996735	.	-	.	transcript_id file_1_file_1_jg1015.t1; gene_id file_1_file_1_jg1015;
dmelr6.33_3	AUGUSTUS	start_codon	9996733	9996735	.	-	0	transcript_id file_1_file_1_jg1015.t1; gene_id file_1_file_1_jg1015;
dmelr6.33_1	AUGUSTUS	stop_codon	12690165	12690167	.	-	0	transcript_id file_1_file_1_jg10178.t1; gene_id file_1_file_1_jg10178;
dmelr6.33_1	AUGUSTUS	CDS	12690165	12690548	1	-	0	transcript_id file_1_file_1_jg10178.t1; gene_id file_1_file_1_jg10178;
dmelr6.33_1	AUGUSTUS	exon	12690165	12690548	.	-	.	transcript_id file_1_file_1_jg10178.t1; gene_id file_1_file_1_jg10178;
dmelr6.33_1	AUGUSTUS	intron	12690549	12690609	.	-	.	transcript_id file_1_file_1_jg10178.t1; gene_id file_1_file_1_jg10178;
dmelr6.33_1	AUGUSTUS	CDS	12690610	12690816	1	-	0	transcript_id file_1_file_1_jg10178.t1; gene_id file_1_file_1_jg10178;
dmelr6.33_1	AUGUSTUS	exon	12690610	12690816	.	-	.	transcript_id file_1_file_1_jg10178.t1; gene_id file_1_file_1_jg10178;
dmelr6.33_1	AUGUSTUS	intron	12690817	12690872	.	-	.	transcript_id file_1_file_1_jg10178.t1; gene_id file_1_file_1_jg10178;
dmelr6.33_1	AUGUSTUS	transcript	12690165	12690920	.	-	.	transcript_id file_1_file_1_jg10178.t1; gene_id file_1_file_1_jg10178
dmelr6.33_1	AUGUSTUS	CDS	12690873	12690920	1	-	0	transcript_id file_1_file_1_jg10178.t1; gene_id file_1_file_1_jg10178;
dmelr6.33_1	AUGUSTUS	exon	12690873	12690920	.	-	.	transcript_id file_1_file_1_jg10178.t1; gene_id file_1_file_1_jg10178;
dmelr6.33_1	AUGUSTUS	start_codon	12690918	12690920	.	-	0	transcript_id file_1_file_1_jg10178.t1; gene_id file_1_file_1_jg10178;
dmelr6.33_1	AUGUSTUS	start_codon	12843139	12843141	.	+	0	transcript_id file_1_file_1_jg10192.t1; gene_id file_1_file_1_jg10192;
dmelr6.33_1	AUGUSTUS	CDS	12843139	12843571	1	+	0	transcript_id file_1_file_1_jg10192.t1; gene_id file_1_file_1_jg10192;
dmelr6.33_1	AUGUSTUS	exon	12843139	12843571	.	+	.	transcript_id file_1_file_1_jg10192.t1; gene_id file_1_file_1_jg10192;
dmelr6.33_1	AUGUSTUS	intron	12843572	12843675	.	+	.	transcript_id file_1_file_1_jg10192.t1; gene_id file_1_file_1_jg10192;
dmelr6.33_1	AUGUSTUS	CDS	12843676	12844058	1	+	2	transcript_id file_1_file_1_jg10192.t1; gene_id file_1_file_1_jg10192;
dmelr6.33_1	AUGUSTUS	exon	12843676	12844058	.	+	.	transcript_id file_1_file_1_jg10192.t1; gene_id file_1_file_1_jg10192;
dmelr6.33_1	AUGUSTUS	intron	12844059	12844120	.	+	.	transcript_id file_1_file_1_jg10192.t1; gene_id file_1_file_1_jg10192;
dmelr6.33_1	AUGUSTUS	CDS	12844121	12844330	1	+	0	transcript_id file_1_file_1_jg10192.t1; gene_id file_1_file_1_jg10192;
dmelr6.33_1	AUGUSTUS	exon	12844121	12844330	.	+	.	transcript_id file_1_file_1_jg10192.t1; gene_id file_1_file_1_jg10192;
dmelr6.33_1	AUGUSTUS	intron	12844331	12844465	.	+	.	transcript_id file_1_file_1_jg10192.t1; gene_id file_1_file_1_jg10192;
dmelr6.33_1	AUGUSTUS	transcript	12843139	12844567	.	+	.	transcript_id file_1_file_1_jg10192.t1; gene_id file_1_file_1_jg10192
dmelr6.33_1	AUGUSTUS	CDS	12844466	12844567	1	+	0	transcript_id file_1_file_1_jg10192.t1; gene_id file_1_file_1_jg10192;
dmelr6.33_1	AUGUSTUS	exon	12844466	12844567	.	+	.	transcript_id file_1_file_1_jg10192.t1; gene_id file_1_file_1_jg10192;
dmelr6.33_1	AUGUSTUS	stop_codon	12844565	12844567	.	+	0	transcript_id file_1_file_1_jg10192.t1; gene_id file_1_file_1_jg10192;
dmelr6.33_1	AUGUSTUS	stop_codon	14370364	14370366	.	-	0	transcript_id file_1_file_1_jg10409.t1; gene_id file_1_file_1_jg10409;
dmelr6.33_1	AUGUSTUS	CDS	14370364	14370654	0.73	-	0	transcript_id file_1_file_1_jg10409.t1; gene_id file_1_file_1_jg10409;
dmelr6.33_1	AUGUSTUS	exon	14370364	14370654	.	-	.	transcript_id file_1_file_1_jg10409.t1; gene_id file_1_file_1_jg10409;
dmelr6.33_1	AUGUSTUS	transcript	14370364	14370654	.	-	.	transcript_id file_1_file_1_jg10409.t1; gene_id file_1_file_1_jg10409
dmelr6.33_1	AUGUSTUS	start_codon	14370652	14370654	.	-	0	transcript_id file_1_file_1_jg10409.t1; gene_id file_1_file_1_jg10409;
dmelr6.33_1	AUGUSTUS	start_codon	14371249	14371251	.	+	0	transcript_id file_1_file_1_jg10410.t1; gene_id file_1_file_1_jg10410;
dmelr6.33_1	AUGUSTUS	CDS	14371249	14371449	1	+	0	transcript_id file_1_file_1_jg10410.t1; gene_id file_1_file_1_jg10410;
dmelr6.33_1	AUGUSTUS	exon	14371249	14371449	.	+	.	transcript_id file_1_file_1_jg10410.t1; gene_id file_1_file_1_jg10410;
dmelr6.33_1	AUGUSTUS	intron	14371450	14371503	.	+	.	transcript_id file_1_file_1_jg10410.t1; gene_id file_1_file_1_jg10410;
dmelr6.33_1	AUGUSTUS	transcript	14371249	14372019	.	+	.	transcript_id file_1_file_1_jg10410.t1; gene_id file_1_file_1_jg10410
dmelr6.33_1	AUGUSTUS	CDS	14371504	14372019	1	+	0	transcript_id file_1_file_1_jg10410.t1; gene_id file_1_file_1_jg10410;
dmelr6.33_1	AUGUSTUS	exon	14371504	14372019	.	+	.	transcript_id file_1_file_1_jg10410.t1; gene_id file_1_file_1_jg10410;
dmelr6.33_1	AUGUSTUS	stop_codon	14372017	14372019	.	+	0	transcript_id file_1_file_1_jg10410.t1; gene_id file_1_file_1_jg10410;
dmelr6.33_1	AUGUSTUS	start_codon	14372298	14372300	.	+	0	transcript_id file_1_file_1_jg10411.t1; gene_id file_1_file_1_jg10411;
dmelr6.33_1	AUGUSTUS	CDS	14372298	14372393	1	+	0	transcript_id file_1_file_1_jg10411.t1; gene_id file_1_file_1_jg10411;
dmelr6.33_1	AUGUSTUS	exon	14372298	14372393	.	+	.	transcript_id file_1_file_1_jg10411.t1; gene_id file_1_file_1_jg10411;
dmelr6.33_1	AUGUSTUS	intron	14372394	14372456	.	+	.	transcript_id file_1_file_1_jg10411.t1; gene_id file_1_file_1_jg10411;
dmelr6.33_1	AUGUSTUS	CDS	14372457	14372555	1	+	0	transcript_id file_1_file_1_jg10411.t1; gene_id file_1_file_1_jg10411;
dmelr6.33_1	AUGUSTUS	exon	14372457	14372555	.	+	.	transcript_id file_1_file_1_jg10411.t1; gene_id file_1_file_1_jg10411;
dmelr6.33_1	AUGUSTUS	intron	14372556	14372611	.	+	.	transcript_id file_1_file_1_jg10411.t1; gene_id file_1_file_1_jg10411;
dmelr6.33_1	AUGUSTUS	CDS	14372612	14372787	0.69	+	0	transcript_id file_1_file_1_jg10411.t1; gene_id file_1_file_1_jg10411;
dmelr6.33_1	AUGUSTUS	exon	14372612	14372787	.	+	.	transcript_id file_1_file_1_jg10411.t1; gene_id file_1_file_1_jg10411;
dmelr6.33_1	AUGUSTUS	intron	14372788	14372886	.	+	.	transcript_id file_1_file_1_jg10411.t1; gene_id file_1_file_1_jg10411;
dmelr6.33_1	AUGUSTUS	transcript	14372298	14372974	.	+	.	transcript_id file_1_file_1_jg10411.t1; gene_id file_1_file_1_jg10411
dmelr6.33_1	AUGUSTUS	CDS	14372887	14372974	0.62	+	1	transcript_id file_1_file_1_jg10411.t1; gene_id file_1_file_1_jg10411;
dmelr6.33_1	AUGUSTUS	exon	14372887	14372974	.	+	.	transcript_id file_1_file_1_jg10411.t1; gene_id file_1_file_1_jg10411;
dmelr6.33_1	AUGUSTUS	stop_codon	14372972	14372974	.	+	0	transcript_id file_1_file_1_jg10411.t1; gene_id file_1_file_1_jg10411;
dmelr6.33_1	AUGUSTUS	start_codon	14373124	14373126	.	+	0	transcript_id file_1_file_1_jg10412.t1; gene_id file_1_file_1_jg10412;
dmelr6.33_1	AUGUSTUS	CDS	14373124	14373210	1	+	0	transcript_id file_1_file_1_jg10412.t1; gene_id file_1_file_1_jg10412;
dmelr6.33_1	AUGUSTUS	exon	14373124	14373210	.	+	.	transcript_id file_1_file_1_jg10412.t1; gene_id file_1_file_1_jg10412;
dmelr6.33_1	AUGUSTUS	intron	14373211	14373265	.	+	.	transcript_id file_1_file_1_jg10412.t1; gene_id file_1_file_1_jg10412;
dmelr6.33_1	AUGUSTUS	CDS	14373266	14373361	1	+	0	transcript_id file_1_file_1_jg10412.t1; gene_id file_1_file_1_jg10412;
dmelr6.33_1	AUGUSTUS	exon	14373266	14373361	.	+	.	transcript_id file_1_file_1_jg10412.t1; gene_id file_1_file_1_jg10412;
dmelr6.33_1	AUGUSTUS	intron	14373362	14373420	.	+	.	transcript_id file_1_file_1_jg10412.t1; gene_id file_1_file_1_jg10412;
dmelr6.33_1	AUGUSTUS	transcript	14373124	14373759	.	+	.	transcript_id file_1_file_1_jg10412.t1; gene_id file_1_file_1_jg10412
dmelr6.33_1	AUGUSTUS	CDS	14373421	14373759	1	+	0	transcript_id file_1_file_1_jg10412.t1; gene_id file_1_file_1_jg10412;
dmelr6.33_1	AUGUSTUS	exon	14373421	14373759	.	+	.	transcript_id file_1_file_1_jg10412.t1; gene_id file_1_file_1_jg10412;
dmelr6.33_1	AUGUSTUS	stop_codon	14373757	14373759	.	+	0	transcript_id file_1_file_1_jg10412.t1; gene_id file_1_file_1_jg10412;
dmelr6.33_1	AUGUSTUS	stop_codon	14374572	14374574	.	-	0	transcript_id file_1_file_1_jg10414.t1; gene_id file_1_file_1_jg10414;
dmelr6.33_1	AUGUSTUS	CDS	14374572	14374786	1	-	2	transcript_id file_1_file_1_jg10414.t1; gene_id file_1_file_1_jg10414;
dmelr6.33_1	AUGUSTUS	exon	14374572	14374786	.	-	.	transcript_id file_1_file_1_jg10414.t1; gene_id file_1_file_1_jg10414;
dmelr6.33_1	AUGUSTUS	intron	14374787	14374843	.	-	.	transcript_id file_1_file_1_jg10414.t1; gene_id file_1_file_1_jg10414;
dmelr6.33_1	AUGUSTUS	CDS	14374844	14375000	1	-	0	transcript_id file_1_file_1_jg10414.t1; gene_id file_1_file_1_jg10414;
dmelr6.33_1	AUGUSTUS	exon	14374844	14375000	.	-	.	transcript_id file_1_file_1_jg10414.t1; gene_id file_1_file_1_jg10414;
dmelr6.33_1	AUGUSTUS	intron	14375001	14375059	.	-	.	transcript_id file_1_file_1_jg10414.t1; gene_id file_1_file_1_jg10414;
dmelr6.33_1	AUGUSTUS	CDS	14375060	14375179	1	-	0	transcript_id file_1_file_1_jg10414.t1; gene_id file_1_file_1_jg10414;
dmelr6.33_1	AUGUSTUS	exon	14375060	14375179	.	-	.	transcript_id file_1_file_1_jg10414.t1; gene_id file_1_file_1_jg10414;
dmelr6.33_1	AUGUSTUS	intron	14375180	14375232	.	-	.	transcript_id file_1_file_1_jg10414.t1; gene_id file_1_file_1_jg10414;
dmelr6.33_1	AUGUSTUS	transcript	14374572	14375331	.	-	.	transcript_id file_1_file_1_jg10414.t1; gene_id file_1_file_1_jg10414
dmelr6.33_1	AUGUSTUS	CDS	14375233	14375331	1	-	0	transcript_id file_1_file_1_jg10414.t1; gene_id file_1_file_1_jg10414;
dmelr6.33_1	AUGUSTUS	exon	14375233	14375331	.	-	.	transcript_id file_1_file_1_jg10414.t1; gene_id file_1_file_1_jg10414;
dmelr6.33_1	AUGUSTUS	start_codon	14375329	14375331	.	-	0	transcript_id file_1_file_1_jg10414.t1; gene_id file_1_file_1_jg10414;
dmelr6.33_1	AUGUSTUS	start_codon	15207993	15207995	.	+	0	transcript_id file_1_file_1_jg10514.t1; gene_id file_1_file_1_jg10514;
dmelr6.33_1	AUGUSTUS	CDS	15207993	15209786	0.96	+	0	transcript_id file_1_file_1_jg10514.t1; gene_id file_1_file_1_jg10514;
dmelr6.33_1	AUGUSTUS	exon	15207993	15209786	.	+	.	transcript_id file_1_file_1_jg10514.t1; gene_id file_1_file_1_jg10514;
dmelr6.33_1	AUGUSTUS	transcript	15207993	15209786	.	+	.	transcript_id file_1_file_1_jg10514.t1; gene_id file_1_file_1_jg10514
dmelr6.33_1	AUGUSTUS	stop_codon	15209784	15209786	.	+	0	transcript_id file_1_file_1_jg10514.t1; gene_id file_1_file_1_jg10514;
dmelr6.33_1	AUGUSTUS	start_codon	15204654	15204656	.	+	0	transcript_id file_1_file_1_jg10512.t1; gene_id file_1_file_1_jg10512;
dmelr6.33_1	AUGUSTUS	CDS	15204654	15204810	0.95	+	0	transcript_id file_1_file_1_jg10512.t1; gene_id file_1_file_1_jg10512;
dmelr6.33_1	AUGUSTUS	exon	15204654	15204810	.	+	.	transcript_id file_1_file_1_jg10512.t1; gene_id file_1_file_1_jg10512;
dmelr6.33_1	AUGUSTUS	intron	15204811	15205150	.	+	.	transcript_id file_1_file_1_jg10512.t1; gene_id file_1_file_1_jg10512;
dmelr6.33_1	AUGUSTUS	CDS	15205151	15205808	0.57	+	2	transcript_id file_1_file_1_jg10512.t1; gene_id file_1_file_1_jg10512;
dmelr6.33_1	AUGUSTUS	exon	15205151	15205808	.	+	.	transcript_id file_1_file_1_jg10512.t1; gene_id file_1_file_1_jg10512;
dmelr6.33_1	AUGUSTUS	intron	15205809	15205847	.	+	.	transcript_id file_1_file_1_jg10512.t1; gene_id file_1_file_1_jg10512;
dmelr6.33_1	AUGUSTUS	transcript	15204654	15206334	.	+	.	transcript_id file_1_file_1_jg10512.t1; gene_id file_1_file_1_jg10512
dmelr6.33_1	AUGUSTUS	CDS	15205848	15206334	0.65	+	1	transcript_id file_1_file_1_jg10512.t1; gene_id file_1_file_1_jg10512;
dmelr6.33_1	AUGUSTUS	exon	15205848	15206334	.	+	.	transcript_id file_1_file_1_jg10512.t1; gene_id file_1_file_1_jg10512;
dmelr6.33_1	AUGUSTUS	stop_codon	15206332	15206334	.	+	0	transcript_id file_1_file_1_jg10512.t1; gene_id file_1_file_1_jg10512;
dmelr6.33_1	AUGUSTUS	stop_codon	15263723	15263725	.	-	0	transcript_id file_1_file_1_jg10525.t2; gene_id file_1_file_1_jg10525;
dmelr6.33_1	AUGUSTUS	CDS	15263723	15264757	1	-	0	transcript_id file_1_file_1_jg10525.t2; gene_id file_1_file_1_jg10525;
dmelr6.33_1	AUGUSTUS	exon	15263723	15264757	.	-	.	transcript_id file_1_file_1_jg10525.t2; gene_id file_1_file_1_jg10525;
dmelr6.33_1	AUGUSTUS	intron	15264758	15264818	.	-	.	transcript_id file_1_file_1_jg10525.t2; gene_id file_1_file_1_jg10525;
dmelr6.33_1	AUGUSTUS	CDS	15264819	15264976	1	-	2	transcript_id file_1_file_1_jg10525.t2; gene_id file_1_file_1_jg10525;
dmelr6.33_1	AUGUSTUS	exon	15264819	15264976	.	-	.	transcript_id file_1_file_1_jg10525.t2; gene_id file_1_file_1_jg10525;
dmelr6.33_1	AUGUSTUS	intron	15264977	15265222	.	-	.	transcript_id file_1_file_1_jg10525.t2; gene_id file_1_file_1_jg10525;
dmelr6.33_1	AUGUSTUS	CDS	15265223	15265360	1	-	2	transcript_id file_1_file_1_jg10525.t2; gene_id file_1_file_1_jg10525;
dmelr6.33_1	AUGUSTUS	exon	15265223	15265360	.	-	.	transcript_id file_1_file_1_jg10525.t2; gene_id file_1_file_1_jg10525;
dmelr6.33_1	AUGUSTUS	intron	15265361	15265630	.	-	.	transcript_id file_1_file_1_jg10525.t2; gene_id file_1_file_1_jg10525;
dmelr6.33_1	AUGUSTUS	CDS	15265631	15265837	1	-	2	transcript_id file_1_file_1_jg10525.t2; gene_id file_1_file_1_jg10525;
dmelr6.33_1	AUGUSTUS	exon	15265631	15265837	.	-	.	transcript_id file_1_file_1_jg10525.t2; gene_id file_1_file_1_jg10525;
dmelr6.33_1	AUGUSTUS	intron	15265838	15265944	.	-	.	transcript_id file_1_file_1_jg10525.t2; gene_id file_1_file_1_jg10525;
dmelr6.33_1	AUGUSTUS	CDS	15265945	15266329	1	-	0	transcript_id file_1_file_1_jg10525.t2; gene_id file_1_file_1_jg10525;
dmelr6.33_1	AUGUSTUS	exon	15265945	15266329	.	-	.	transcript_id file_1_file_1_jg10525.t2; gene_id file_1_file_1_jg10525;
dmelr6.33_1	AUGUSTUS	intron	15266330	15266691	.	-	.	transcript_id file_1_file_1_jg10525.t2; gene_id file_1_file_1_jg10525;
dmelr6.33_1	AUGUSTUS	CDS	15266692	15266970	1	-	0	transcript_id file_1_file_1_jg10525.t2; gene_id file_1_file_1_jg10525;
dmelr6.33_1	AUGUSTUS	exon	15266692	15266970	.	-	.	transcript_id file_1_file_1_jg10525.t2; gene_id file_1_file_1_jg10525;
dmelr6.33_1	AUGUSTUS	intron	15266971	15267229	.	-	.	transcript_id file_1_file_1_jg10525.t2; gene_id file_1_file_1_jg10525;
dmelr6.33_1	AUGUSTUS	CDS	15267230	15267462	1	-	2	transcript_id file_1_file_1_jg10525.t2; gene_id file_1_file_1_jg10525;
dmelr6.33_1	AUGUSTUS	exon	15267230	15267462	.	-	.	transcript_id file_1_file_1_jg10525.t2; gene_id file_1_file_1_jg10525;
dmelr6.33_1	AUGUSTUS	intron	15267463	15267841	.	-	.	transcript_id file_1_file_1_jg10525.t2; gene_id file_1_file_1_jg10525;
dmelr6.33_1	AUGUSTUS	CDS	15267842	15267965	1	-	0	transcript_id file_1_file_1_jg10525.t2; gene_id file_1_file_1_jg10525;
dmelr6.33_1	AUGUSTUS	exon	15267842	15267965	.	-	.	transcript_id file_1_file_1_jg10525.t2; gene_id file_1_file_1_jg10525;
dmelr6.33_1	AUGUSTUS	intron	15267966	15268082	.	-	.	transcript_id file_1_file_1_jg10525.t2; gene_id file_1_file_1_jg10525;
dmelr6.33_1	AUGUSTUS	CDS	15268083	15268204	1	-	2	transcript_id file_1_file_1_jg10525.t2; gene_id file_1_file_1_jg10525;
dmelr6.33_1	AUGUSTUS	exon	15268083	15268204	.	-	.	transcript_id file_1_file_1_jg10525.t2; gene_id file_1_file_1_jg10525;
dmelr6.33_1	AUGUSTUS	intron	15268205	15268284	.	-	.	transcript_id file_1_file_1_jg10525.t2; gene_id file_1_file_1_jg10525;
dmelr6.33_1	AUGUSTUS	CDS	15268285	15268384	1	-	0	transcript_id file_1_file_1_jg10525.t2; gene_id file_1_file_1_jg10525;
dmelr6.33_1	AUGUSTUS	exon	15268285	15268384	.	-	.	transcript_id file_1_file_1_jg10525.t2; gene_id file_1_file_1_jg10525;
dmelr6.33_1	AUGUSTUS	intron	15268385	15269532	.	-	.	transcript_id file_1_file_1_jg10525.t2; gene_id file_1_file_1_jg10525;
dmelr6.33_1	AUGUSTUS	CDS	15269533	15269757	1	-	0	transcript_id file_1_file_1_jg10525.t2; gene_id file_1_file_1_jg10525;
dmelr6.33_1	AUGUSTUS	exon	15269533	15269757	.	-	.	transcript_id file_1_file_1_jg10525.t2; gene_id file_1_file_1_jg10525;
dmelr6.33_1	AUGUSTUS	intron	15269758	15270297	.	-	.	transcript_id file_1_file_1_jg10525.t2; gene_id file_1_file_1_jg10525;
dmelr6.33_1	AUGUSTUS	CDS	15270298	15270443	1	-	2	transcript_id file_1_file_1_jg10525.t2; gene_id file_1_file_1_jg10525;
dmelr6.33_1	AUGUSTUS	exon	15270298	15270443	.	-	.	transcript_id file_1_file_1_jg10525.t2; gene_id file_1_file_1_jg10525;
dmelr6.33_1	AUGUSTUS	intron	15270444	15270630	.	-	.	transcript_id file_1_file_1_jg10525.t2; gene_id file_1_file_1_jg10525;
dmelr6.33_1	AUGUSTUS	CDS	15270631	15270821	1	-	1	transcript_id file_1_file_1_jg10525.t2; gene_id file_1_file_1_jg10525;
dmelr6.33_1	AUGUSTUS	exon	15270631	15270821	.	-	.	transcript_id file_1_file_1_jg10525.t2; gene_id file_1_file_1_jg10525;
dmelr6.33_1	AUGUSTUS	intron	15270822	15271010	.	-	.	transcript_id file_1_file_1_jg10525.t2; gene_id file_1_file_1_jg10525;
dmelr6.33_1	AUGUSTUS	CDS	15271011	15271168	1	-	0	transcript_id file_1_file_1_jg10525.t2; gene_id file_1_file_1_jg10525;
dmelr6.33_1	AUGUSTUS	exon	15271011	15271168	.	-	.	transcript_id file_1_file_1_jg10525.t2; gene_id file_1_file_1_jg10525;
dmelr6.33_1	AUGUSTUS	intron	15271169	15271389	.	-	.	transcript_id file_1_file_1_jg10525.t2; gene_id file_1_file_1_jg10525;
dmelr6.33_1	AUGUSTUS	CDS	15271390	15271539	1	-	0	transcript_id file_1_file_1_jg10525.t2; gene_id file_1_file_1_jg10525;
dmelr6.33_1	AUGUSTUS	exon	15271390	15271539	.	-	.	transcript_id file_1_file_1_jg10525.t2; gene_id file_1_file_1_jg10525;
dmelr6.33_1	AUGUSTUS	intron	15271540	15272117	.	-	.	transcript_id file_1_file_1_jg10525.t2; gene_id file_1_file_1_jg10525;
dmelr6.33_1	AUGUSTUS	CDS	15272118	15272156	1	-	0	transcript_id file_1_file_1_jg10525.t2; gene_id file_1_file_1_jg10525;
dmelr6.33_1	AUGUSTUS	exon	15272118	15272156	.	-	.	transcript_id file_1_file_1_jg10525.t2; gene_id file_1_file_1_jg10525;
dmelr6.33_1	AUGUSTUS	intron	15272157	15272551	.	-	.	transcript_id file_1_file_1_jg10525.t2; gene_id file_1_file_1_jg10525;
dmelr6.33_1	AUGUSTUS	CDS	15272552	15272608	1	-	0	transcript_id file_1_file_1_jg10525.t2; gene_id file_1_file_1_jg10525;
dmelr6.33_1	AUGUSTUS	exon	15272552	15272608	.	-	.	transcript_id file_1_file_1_jg10525.t2; gene_id file_1_file_1_jg10525;
dmelr6.33_1	AUGUSTUS	intron	15272609	15273325	.	-	.	transcript_id file_1_file_1_jg10525.t2; gene_id file_1_file_1_jg10525;
dmelr6.33_1	AUGUSTUS	CDS	15273326	15273388	1	-	0	transcript_id file_1_file_1_jg10525.t2; gene_id file_1_file_1_jg10525;
dmelr6.33_1	AUGUSTUS	exon	15273326	15273388	.	-	.	transcript_id file_1_file_1_jg10525.t2; gene_id file_1_file_1_jg10525;
dmelr6.33_1	AUGUSTUS	intron	15273389	15274219	.	-	.	transcript_id file_1_file_1_jg10525.t2; gene_id file_1_file_1_jg10525;
dmelr6.33_1	AUGUSTUS	CDS	15274220	15274294	1	-	0	transcript_id file_1_file_1_jg10525.t2; gene_id file_1_file_1_jg10525;
dmelr6.33_1	AUGUSTUS	exon	15274220	15274294	.	-	.	transcript_id file_1_file_1_jg10525.t2; gene_id file_1_file_1_jg10525;
dmelr6.33_1	AUGUSTUS	intron	15274295	15274538	.	-	.	transcript_id file_1_file_1_jg10525.t2; gene_id file_1_file_1_jg10525;
dmelr6.33_1	AUGUSTUS	CDS	15274539	15274691	1	-	0	transcript_id file_1_file_1_jg10525.t2; gene_id file_1_file_1_jg10525;
dmelr6.33_1	AUGUSTUS	exon	15274539	15274691	.	-	.	transcript_id file_1_file_1_jg10525.t2; gene_id file_1_file_1_jg10525;
dmelr6.33_1	AUGUSTUS	intron	15274692	15274755	.	-	.	transcript_id file_1_file_1_jg10525.t2; gene_id file_1_file_1_jg10525;
dmelr6.33_1	AUGUSTUS	CDS	15274756	15274967	1	-	2	transcript_id file_1_file_1_jg10525.t2; gene_id file_1_file_1_jg10525;
dmelr6.33_1	AUGUSTUS	exon	15274756	15274967	.	-	.	transcript_id file_1_file_1_jg10525.t2; gene_id file_1_file_1_jg10525;
dmelr6.33_1	AUGUSTUS	intron	15274968	15275040	.	-	.	transcript_id file_1_file_1_jg10525.t2; gene_id file_1_file_1_jg10525;
dmelr6.33_1	AUGUSTUS	CDS	15275041	15275230	1	-	0	transcript_id file_1_file_1_jg10525.t2; gene_id file_1_file_1_jg10525;
dmelr6.33_1	AUGUSTUS	exon	15275041	15275230	.	-	.	transcript_id file_1_file_1_jg10525.t2; gene_id file_1_file_1_jg10525;
dmelr6.33_1	AUGUSTUS	intron	15275231	15275293	.	-	.	transcript_id file_1_file_1_jg10525.t2; gene_id file_1_file_1_jg10525;
dmelr6.33_1	AUGUSTUS	CDS	15275294	15275486	1	-	1	transcript_id file_1_file_1_jg10525.t2; gene_id file_1_file_1_jg10525;
dmelr6.33_1	AUGUSTUS	exon	15275294	15275486	.	-	.	transcript_id file_1_file_1_jg10525.t2; gene_id file_1_file_1_jg10525;
dmelr6.33_1	AUGUSTUS	intron	15275487	15277675	.	-	.	transcript_id file_1_file_1_jg10525.t2; gene_id file_1_file_1_jg10525;
dmelr6.33_1	AUGUSTUS	CDS	15277676	15277777	1	-	1	transcript_id file_1_file_1_jg10525.t2; gene_id file_1_file_1_jg10525;
dmelr6.33_1	AUGUSTUS	exon	15277676	15277777	.	-	.	transcript_id file_1_file_1_jg10525.t2; gene_id file_1_file_1_jg10525;
dmelr6.33_1	AUGUSTUS	intron	15277778	15277886	.	-	.	transcript_id file_1_file_1_jg10525.t2; gene_id file_1_file_1_jg10525;
dmelr6.33_1	AUGUSTUS	CDS	15277887	15278043	1	-	2	transcript_id file_1_file_1_jg10525.t2; gene_id file_1_file_1_jg10525;
dmelr6.33_1	AUGUSTUS	exon	15277887	15278043	.	-	.	transcript_id file_1_file_1_jg10525.t2; gene_id file_1_file_1_jg10525;
dmelr6.33_1	AUGUSTUS	intron	15278044	15278129	.	-	.	transcript_id file_1_file_1_jg10525.t2; gene_id file_1_file_1_jg10525;
dmelr6.33_1	AUGUSTUS	CDS	15278130	15278316	1	-	0	transcript_id file_1_file_1_jg10525.t2; gene_id file_1_file_1_jg10525;
dmelr6.33_1	AUGUSTUS	exon	15278130	15278316	.	-	.	transcript_id file_1_file_1_jg10525.t2; gene_id file_1_file_1_jg10525;
dmelr6.33_1	AUGUSTUS	intron	15278317	15279246	.	-	.	transcript_id file_1_file_1_jg10525.t2; gene_id file_1_file_1_jg10525;
dmelr6.33_1	AUGUSTUS	CDS	15279247	15279394	1	-	1	transcript_id file_1_file_1_jg10525.t2; gene_id file_1_file_1_jg10525;
dmelr6.33_1	AUGUSTUS	exon	15279247	15279394	.	-	.	transcript_id file_1_file_1_jg10525.t2; gene_id file_1_file_1_jg10525;
dmelr6.33_1	AUGUSTUS	intron	15279395	15279767	.	-	.	transcript_id file_1_file_1_jg10525.t2; gene_id file_1_file_1_jg10525;
dmelr6.33_1	AUGUSTUS	CDS	15279768	15279924	1	-	2	transcript_id file_1_file_1_jg10525.t2; gene_id file_1_file_1_jg10525;
dmelr6.33_1	AUGUSTUS	exon	15279768	15279924	.	-	.	transcript_id file_1_file_1_jg10525.t2; gene_id file_1_file_1_jg10525;
dmelr6.33_1	AUGUSTUS	intron	15279925	15280321	.	-	.	transcript_id file_1_file_1_jg10525.t2; gene_id file_1_file_1_jg10525;
dmelr6.33_1	AUGUSTUS	CDS	15280322	15280348	1	-	2	transcript_id file_1_file_1_jg10525.t2; gene_id file_1_file_1_jg10525;
dmelr6.33_1	AUGUSTUS	exon	15280322	15280348	.	-	.	transcript_id file_1_file_1_jg10525.t2; gene_id file_1_file_1_jg10525;
dmelr6.33_1	AUGUSTUS	intron	15280349	15280906	.	-	.	transcript_id file_1_file_1_jg10525.t2; gene_id file_1_file_1_jg10525;
dmelr6.33_1	AUGUSTUS	CDS	15280907	15281043	1	-	1	transcript_id file_1_file_1_jg10525.t2; gene_id file_1_file_1_jg10525;
dmelr6.33_1	AUGUSTUS	exon	15280907	15281043	.	-	.	transcript_id file_1_file_1_jg10525.t2; gene_id file_1_file_1_jg10525;
dmelr6.33_1	AUGUSTUS	intron	15281044	15281218	.	-	.	transcript_id file_1_file_1_jg10525.t2; gene_id file_1_file_1_jg10525;
dmelr6.33_1	AUGUSTUS	CDS	15281219	15281378	1	-	2	transcript_id file_1_file_1_jg10525.t2; gene_id file_1_file_1_jg10525;
dmelr6.33_1	AUGUSTUS	exon	15281219	15281378	.	-	.	transcript_id file_1_file_1_jg10525.t2; gene_id file_1_file_1_jg10525;
dmelr6.33_1	AUGUSTUS	intron	15281379	15282405	.	-	.	transcript_id file_1_file_1_jg10525.t2; gene_id file_1_file_1_jg10525;
dmelr6.33_1	AUGUSTUS	CDS	15282406	15282478	1	-	0	transcript_id file_1_file_1_jg10525.t2; gene_id file_1_file_1_jg10525;
dmelr6.33_1	AUGUSTUS	exon	15282406	15282478	.	-	.	transcript_id file_1_file_1_jg10525.t2; gene_id file_1_file_1_jg10525;
dmelr6.33_1	AUGUSTUS	intron	15282479	15282640	.	-	.	transcript_id file_1_file_1_jg10525.t2; gene_id file_1_file_1_jg10525;
dmelr6.33_1	AUGUSTUS	CDS	15282641	15282781	1	-	0	transcript_id file_1_file_1_jg10525.t2; gene_id file_1_file_1_jg10525;
dmelr6.33_1	AUGUSTUS	exon	15282641	15282781	.	-	.	transcript_id file_1_file_1_jg10525.t2; gene_id file_1_file_1_jg10525;
dmelr6.33_1	AUGUSTUS	intron	15282782	15282850	.	-	.	transcript_id file_1_file_1_jg10525.t2; gene_id file_1_file_1_jg10525;
dmelr6.33_1	AUGUSTUS	CDS	15282851	15283013	1	-	1	transcript_id file_1_file_1_jg10525.t2; gene_id file_1_file_1_jg10525;
dmelr6.33_1	AUGUSTUS	exon	15282851	15283013	.	-	.	transcript_id file_1_file_1_jg10525.t2; gene_id file_1_file_1_jg10525;
dmelr6.33_1	AUGUSTUS	intron	15283014	15284883	.	-	.	transcript_id file_1_file_1_jg10525.t2; gene_id file_1_file_1_jg10525;
dmelr6.33_1	AUGUSTUS	CDS	15284884	15284966	1	-	0	transcript_id file_1_file_1_jg10525.t2; gene_id file_1_file_1_jg10525;
dmelr6.33_1	AUGUSTUS	exon	15284884	15284966	.	-	.	transcript_id file_1_file_1_jg10525.t2; gene_id file_1_file_1_jg10525;
dmelr6.33_1	AUGUSTUS	intron	15284967	15287353	.	-	.	transcript_id file_1_file_1_jg10525.t2; gene_id file_1_file_1_jg10525;
dmelr6.33_1	AUGUSTUS	CDS	15287354	15287410	1	-	0	transcript_id file_1_file_1_jg10525.t2; gene_id file_1_file_1_jg10525;
dmelr6.33_1	AUGUSTUS	exon	15287354	15287410	.	-	.	transcript_id file_1_file_1_jg10525.t2; gene_id file_1_file_1_jg10525;
dmelr6.33_1	AUGUSTUS	intron	15287411	15292772	.	-	.	transcript_id file_1_file_1_jg10525.t2; gene_id file_1_file_1_jg10525;
dmelr6.33_1	AUGUSTUS	transcript	15263723	15292820	.	-	.	transcript_id file_1_file_1_jg10525.t2; gene_id file_1_file_1_jg10525
dmelr6.33_1	AUGUSTUS	CDS	15292773	15292820	1	-	0	transcript_id file_1_file_1_jg10525.t2; gene_id file_1_file_1_jg10525;
dmelr6.33_1	AUGUSTUS	exon	15292773	15292820	.	-	.	transcript_id file_1_file_1_jg10525.t2; gene_id file_1_file_1_jg10525;
dmelr6.33_1	AUGUSTUS	start_codon	15292818	15292820	.	-	0	transcript_id file_1_file_1_jg10525.t2; gene_id file_1_file_1_jg10525;
dmelr6.33_1	AUGUSTUS	stop_codon	15263723	15263725	.	-	0	transcript_id file_1_file_1_jg10525.t1; gene_id file_1_file_1_jg10525;
dmelr6.33_1	AUGUSTUS	CDS	15263723	15264757	1	-	0	transcript_id file_1_file_1_jg10525.t1; gene_id file_1_file_1_jg10525;
dmelr6.33_1	AUGUSTUS	exon	15263723	15264757	.	-	.	transcript_id file_1_file_1_jg10525.t1; gene_id file_1_file_1_jg10525;
dmelr6.33_1	AUGUSTUS	intron	15264758	15264818	.	-	.	transcript_id file_1_file_1_jg10525.t1; gene_id file_1_file_1_jg10525;
dmelr6.33_1	AUGUSTUS	CDS	15264819	15264976	1	-	2	transcript_id file_1_file_1_jg10525.t1; gene_id file_1_file_1_jg10525;
dmelr6.33_1	AUGUSTUS	exon	15264819	15264976	.	-	.	transcript_id file_1_file_1_jg10525.t1; gene_id file_1_file_1_jg10525;
dmelr6.33_1	AUGUSTUS	intron	15264977	15265222	.	-	.	transcript_id file_1_file_1_jg10525.t1; gene_id file_1_file_1_jg10525;
dmelr6.33_1	AUGUSTUS	CDS	15265223	15265360	1	-	2	transcript_id file_1_file_1_jg10525.t1; gene_id file_1_file_1_jg10525;
dmelr6.33_1	AUGUSTUS	exon	15265223	15265360	.	-	.	transcript_id file_1_file_1_jg10525.t1; gene_id file_1_file_1_jg10525;
dmelr6.33_1	AUGUSTUS	intron	15265361	15265630	.	-	.	transcript_id file_1_file_1_jg10525.t1; gene_id file_1_file_1_jg10525;
dmelr6.33_1	AUGUSTUS	CDS	15265631	15265837	1	-	2	transcript_id file_1_file_1_jg10525.t1; gene_id file_1_file_1_jg10525;
dmelr6.33_1	AUGUSTUS	exon	15265631	15265837	.	-	.	transcript_id file_1_file_1_jg10525.t1; gene_id file_1_file_1_jg10525;
dmelr6.33_1	AUGUSTUS	intron	15265838	15265944	.	-	.	transcript_id file_1_file_1_jg10525.t1; gene_id file_1_file_1_jg10525;
dmelr6.33_1	AUGUSTUS	CDS	15265945	15266329	1	-	0	transcript_id file_1_file_1_jg10525.t1; gene_id file_1_file_1_jg10525;
dmelr6.33_1	AUGUSTUS	exon	15265945	15266329	.	-	.	transcript_id file_1_file_1_jg10525.t1; gene_id file_1_file_1_jg10525;
dmelr6.33_1	AUGUSTUS	intron	15266330	15266691	.	-	.	transcript_id file_1_file_1_jg10525.t1; gene_id file_1_file_1_jg10525;
dmelr6.33_1	AUGUSTUS	CDS	15266692	15266970	1	-	0	transcript_id file_1_file_1_jg10525.t1; gene_id file_1_file_1_jg10525;
dmelr6.33_1	AUGUSTUS	exon	15266692	15266970	.	-	.	transcript_id file_1_file_1_jg10525.t1; gene_id file_1_file_1_jg10525;
dmelr6.33_1	AUGUSTUS	intron	15266971	15267229	.	-	.	transcript_id file_1_file_1_jg10525.t1; gene_id file_1_file_1_jg10525;
dmelr6.33_1	AUGUSTUS	CDS	15267230	15267462	1	-	2	transcript_id file_1_file_1_jg10525.t1; gene_id file_1_file_1_jg10525;
dmelr6.33_1	AUGUSTUS	exon	15267230	15267462	.	-	.	transcript_id file_1_file_1_jg10525.t1; gene_id file_1_file_1_jg10525;
dmelr6.33_1	AUGUSTUS	intron	15267463	15267841	.	-	.	transcript_id file_1_file_1_jg10525.t1; gene_id file_1_file_1_jg10525;
dmelr6.33_1	AUGUSTUS	CDS	15267842	15267965	1	-	0	transcript_id file_1_file_1_jg10525.t1; gene_id file_1_file_1_jg10525;
dmelr6.33_1	AUGUSTUS	exon	15267842	15267965	.	-	.	transcript_id file_1_file_1_jg10525.t1; gene_id file_1_file_1_jg10525;
dmelr6.33_1	AUGUSTUS	intron	15267966	15268082	.	-	.	transcript_id file_1_file_1_jg10525.t1; gene_id file_1_file_1_jg10525;
dmelr6.33_1	AUGUSTUS	CDS	15268083	15268204	1	-	2	transcript_id file_1_file_1_jg10525.t1; gene_id file_1_file_1_jg10525;
dmelr6.33_1	AUGUSTUS	exon	15268083	15268204	.	-	.	transcript_id file_1_file_1_jg10525.t1; gene_id file_1_file_1_jg10525;
dmelr6.33_1	AUGUSTUS	intron	15268205	15268284	.	-	.	transcript_id file_1_file_1_jg10525.t1; gene_id file_1_file_1_jg10525;
dmelr6.33_1	AUGUSTUS	CDS	15268285	15268384	1	-	0	transcript_id file_1_file_1_jg10525.t1; gene_id file_1_file_1_jg10525;
dmelr6.33_1	AUGUSTUS	exon	15268285	15268384	.	-	.	transcript_id file_1_file_1_jg10525.t1; gene_id file_1_file_1_jg10525;
dmelr6.33_1	AUGUSTUS	intron	15268385	15269532	.	-	.	transcript_id file_1_file_1_jg10525.t1; gene_id file_1_file_1_jg10525;
dmelr6.33_1	AUGUSTUS	CDS	15269533	15269757	1	-	0	transcript_id file_1_file_1_jg10525.t1; gene_id file_1_file_1_jg10525;
dmelr6.33_1	AUGUSTUS	exon	15269533	15269757	.	-	.	transcript_id file_1_file_1_jg10525.t1; gene_id file_1_file_1_jg10525;
dmelr6.33_1	AUGUSTUS	intron	15269758	15270297	.	-	.	transcript_id file_1_file_1_jg10525.t1; gene_id file_1_file_1_jg10525;
dmelr6.33_1	AUGUSTUS	CDS	15270298	15270443	1	-	2	transcript_id file_1_file_1_jg10525.t1; gene_id file_1_file_1_jg10525;
dmelr6.33_1	AUGUSTUS	exon	15270298	15270443	.	-	.	transcript_id file_1_file_1_jg10525.t1; gene_id file_1_file_1_jg10525;
dmelr6.33_1	AUGUSTUS	intron	15270444	15270630	.	-	.	transcript_id file_1_file_1_jg10525.t1; gene_id file_1_file_1_jg10525;
dmelr6.33_1	AUGUSTUS	CDS	15270631	15270821	1	-	1	transcript_id file_1_file_1_jg10525.t1; gene_id file_1_file_1_jg10525;
dmelr6.33_1	AUGUSTUS	exon	15270631	15270821	.	-	.	transcript_id file_1_file_1_jg10525.t1; gene_id file_1_file_1_jg10525;
dmelr6.33_1	AUGUSTUS	intron	15270822	15271010	.	-	.	transcript_id file_1_file_1_jg10525.t1; gene_id file_1_file_1_jg10525;
dmelr6.33_1	AUGUSTUS	CDS	15271011	15271168	1	-	0	transcript_id file_1_file_1_jg10525.t1; gene_id file_1_file_1_jg10525;
dmelr6.33_1	AUGUSTUS	exon	15271011	15271168	.	-	.	transcript_id file_1_file_1_jg10525.t1; gene_id file_1_file_1_jg10525;
dmelr6.33_1	AUGUSTUS	intron	15271169	15271389	.	-	.	transcript_id file_1_file_1_jg10525.t1; gene_id file_1_file_1_jg10525;
dmelr6.33_1	AUGUSTUS	CDS	15271390	15271539	1	-	0	transcript_id file_1_file_1_jg10525.t1; gene_id file_1_file_1_jg10525;
dmelr6.33_1	AUGUSTUS	exon	15271390	15271539	.	-	.	transcript_id file_1_file_1_jg10525.t1; gene_id file_1_file_1_jg10525;
dmelr6.33_1	AUGUSTUS	intron	15271540	15272117	.	-	.	transcript_id file_1_file_1_jg10525.t1; gene_id file_1_file_1_jg10525;
dmelr6.33_1	AUGUSTUS	CDS	15272118	15272156	1	-	0	transcript_id file_1_file_1_jg10525.t1; gene_id file_1_file_1_jg10525;
dmelr6.33_1	AUGUSTUS	exon	15272118	15272156	.	-	.	transcript_id file_1_file_1_jg10525.t1; gene_id file_1_file_1_jg10525;
dmelr6.33_1	AUGUSTUS	intron	15272157	15272551	.	-	.	transcript_id file_1_file_1_jg10525.t1; gene_id file_1_file_1_jg10525;
dmelr6.33_1	AUGUSTUS	CDS	15272552	15272608	1	-	0	transcript_id file_1_file_1_jg10525.t1; gene_id file_1_file_1_jg10525;
dmelr6.33_1	AUGUSTUS	exon	15272552	15272608	.	-	.	transcript_id file_1_file_1_jg10525.t1; gene_id file_1_file_1_jg10525;
dmelr6.33_1	AUGUSTUS	intron	15272609	15273325	.	-	.	transcript_id file_1_file_1_jg10525.t1; gene_id file_1_file_1_jg10525;
dmelr6.33_1	AUGUSTUS	CDS	15273326	15273388	1	-	0	transcript_id file_1_file_1_jg10525.t1; gene_id file_1_file_1_jg10525;
dmelr6.33_1	AUGUSTUS	exon	15273326	15273388	.	-	.	transcript_id file_1_file_1_jg10525.t1; gene_id file_1_file_1_jg10525;
dmelr6.33_1	AUGUSTUS	intron	15273389	15274219	.	-	.	transcript_id file_1_file_1_jg10525.t1; gene_id file_1_file_1_jg10525;
dmelr6.33_1	AUGUSTUS	CDS	15274220	15274294	1	-	0	transcript_id file_1_file_1_jg10525.t1; gene_id file_1_file_1_jg10525;
dmelr6.33_1	AUGUSTUS	exon	15274220	15274294	.	-	.	transcript_id file_1_file_1_jg10525.t1; gene_id file_1_file_1_jg10525;
dmelr6.33_1	AUGUSTUS	intron	15274295	15274538	.	-	.	transcript_id file_1_file_1_jg10525.t1; gene_id file_1_file_1_jg10525;
dmelr6.33_1	AUGUSTUS	CDS	15274539	15274691	1	-	0	transcript_id file_1_file_1_jg10525.t1; gene_id file_1_file_1_jg10525;
dmelr6.33_1	AUGUSTUS	exon	15274539	15274691	.	-	.	transcript_id file_1_file_1_jg10525.t1; gene_id file_1_file_1_jg10525;
dmelr6.33_1	AUGUSTUS	intron	15274692	15274755	.	-	.	transcript_id file_1_file_1_jg10525.t1; gene_id file_1_file_1_jg10525;
dmelr6.33_1	AUGUSTUS	CDS	15274756	15274967	1	-	2	transcript_id file_1_file_1_jg10525.t1; gene_id file_1_file_1_jg10525;
dmelr6.33_1	AUGUSTUS	exon	15274756	15274967	.	-	.	transcript_id file_1_file_1_jg10525.t1; gene_id file_1_file_1_jg10525;
dmelr6.33_1	AUGUSTUS	intron	15274968	15275040	.	-	.	transcript_id file_1_file_1_jg10525.t1; gene_id file_1_file_1_jg10525;
dmelr6.33_1	AUGUSTUS	CDS	15275041	15275230	1	-	0	transcript_id file_1_file_1_jg10525.t1; gene_id file_1_file_1_jg10525;
dmelr6.33_1	AUGUSTUS	exon	15275041	15275230	.	-	.	transcript_id file_1_file_1_jg10525.t1; gene_id file_1_file_1_jg10525;
dmelr6.33_1	AUGUSTUS	intron	15275231	15275293	.	-	.	transcript_id file_1_file_1_jg10525.t1; gene_id file_1_file_1_jg10525;
dmelr6.33_1	AUGUSTUS	CDS	15275294	15275486	1	-	1	transcript_id file_1_file_1_jg10525.t1; gene_id file_1_file_1_jg10525;
dmelr6.33_1	AUGUSTUS	exon	15275294	15275486	.	-	.	transcript_id file_1_file_1_jg10525.t1; gene_id file_1_file_1_jg10525;
dmelr6.33_1	AUGUSTUS	intron	15275487	15277675	.	-	.	transcript_id file_1_file_1_jg10525.t1; gene_id file_1_file_1_jg10525;
dmelr6.33_1	AUGUSTUS	CDS	15277676	15277777	1	-	1	transcript_id file_1_file_1_jg10525.t1; gene_id file_1_file_1_jg10525;
dmelr6.33_1	AUGUSTUS	exon	15277676	15277777	.	-	.	transcript_id file_1_file_1_jg10525.t1; gene_id file_1_file_1_jg10525;
dmelr6.33_1	AUGUSTUS	intron	15277778	15277886	.	-	.	transcript_id file_1_file_1_jg10525.t1; gene_id file_1_file_1_jg10525;
dmelr6.33_1	AUGUSTUS	CDS	15277887	15278043	1	-	2	transcript_id file_1_file_1_jg10525.t1; gene_id file_1_file_1_jg10525;
dmelr6.33_1	AUGUSTUS	exon	15277887	15278043	.	-	.	transcript_id file_1_file_1_jg10525.t1; gene_id file_1_file_1_jg10525;
dmelr6.33_1	AUGUSTUS	intron	15278044	15278129	.	-	.	transcript_id file_1_file_1_jg10525.t1; gene_id file_1_file_1_jg10525;
dmelr6.33_1	AUGUSTUS	CDS	15278130	15278316	1	-	0	transcript_id file_1_file_1_jg10525.t1; gene_id file_1_file_1_jg10525;
dmelr6.33_1	AUGUSTUS	exon	15278130	15278316	.	-	.	transcript_id file_1_file_1_jg10525.t1; gene_id file_1_file_1_jg10525;
dmelr6.33_1	AUGUSTUS	intron	15278317	15279246	.	-	.	transcript_id file_1_file_1_jg10525.t1; gene_id file_1_file_1_jg10525;
dmelr6.33_1	AUGUSTUS	CDS	15279247	15279394	1	-	1	transcript_id file_1_file_1_jg10525.t1; gene_id file_1_file_1_jg10525;
dmelr6.33_1	AUGUSTUS	exon	15279247	15279394	.	-	.	transcript_id file_1_file_1_jg10525.t1; gene_id file_1_file_1_jg10525;
dmelr6.33_1	AUGUSTUS	intron	15279395	15279767	.	-	.	transcript_id file_1_file_1_jg10525.t1; gene_id file_1_file_1_jg10525;
dmelr6.33_1	AUGUSTUS	CDS	15279768	15279924	1	-	2	transcript_id file_1_file_1_jg10525.t1; gene_id file_1_file_1_jg10525;
dmelr6.33_1	AUGUSTUS	exon	15279768	15279924	.	-	.	transcript_id file_1_file_1_jg10525.t1; gene_id file_1_file_1_jg10525;
dmelr6.33_1	AUGUSTUS	intron	15279925	15280321	.	-	.	transcript_id file_1_file_1_jg10525.t1; gene_id file_1_file_1_jg10525;
dmelr6.33_1	AUGUSTUS	CDS	15280322	15280348	1	-	2	transcript_id file_1_file_1_jg10525.t1; gene_id file_1_file_1_jg10525;
dmelr6.33_1	AUGUSTUS	exon	15280322	15280348	.	-	.	transcript_id file_1_file_1_jg10525.t1; gene_id file_1_file_1_jg10525;
dmelr6.33_1	AUGUSTUS	intron	15280349	15280906	.	-	.	transcript_id file_1_file_1_jg10525.t1; gene_id file_1_file_1_jg10525;
dmelr6.33_1	AUGUSTUS	CDS	15280907	15281043	1	-	1	transcript_id file_1_file_1_jg10525.t1; gene_id file_1_file_1_jg10525;
dmelr6.33_1	AUGUSTUS	exon	15280907	15281043	.	-	.	transcript_id file_1_file_1_jg10525.t1; gene_id file_1_file_1_jg10525;
dmelr6.33_1	AUGUSTUS	intron	15281044	15281218	.	-	.	transcript_id file_1_file_1_jg10525.t1; gene_id file_1_file_1_jg10525;
dmelr6.33_1	AUGUSTUS	CDS	15281219	15281378	1	-	2	transcript_id file_1_file_1_jg10525.t1; gene_id file_1_file_1_jg10525;
dmelr6.33_1	AUGUSTUS	exon	15281219	15281378	.	-	.	transcript_id file_1_file_1_jg10525.t1; gene_id file_1_file_1_jg10525;
dmelr6.33_1	AUGUSTUS	intron	15281379	15282405	.	-	.	transcript_id file_1_file_1_jg10525.t1; gene_id file_1_file_1_jg10525;
dmelr6.33_1	AUGUSTUS	CDS	15282406	15282478	1	-	0	transcript_id file_1_file_1_jg10525.t1; gene_id file_1_file_1_jg10525;
dmelr6.33_1	AUGUSTUS	exon	15282406	15282478	.	-	.	transcript_id file_1_file_1_jg10525.t1; gene_id file_1_file_1_jg10525;
dmelr6.33_1	AUGUSTUS	intron	15282479	15282640	.	-	.	transcript_id file_1_file_1_jg10525.t1; gene_id file_1_file_1_jg10525;
dmelr6.33_1	AUGUSTUS	CDS	15282641	15282781	1	-	0	transcript_id file_1_file_1_jg10525.t1; gene_id file_1_file_1_jg10525;
dmelr6.33_1	AUGUSTUS	exon	15282641	15282781	.	-	.	transcript_id file_1_file_1_jg10525.t1; gene_id file_1_file_1_jg10525;
dmelr6.33_1	AUGUSTUS	intron	15282782	15282850	.	-	.	transcript_id file_1_file_1_jg10525.t1; gene_id file_1_file_1_jg10525;
dmelr6.33_1	AUGUSTUS	CDS	15282851	15283013	1	-	1	transcript_id file_1_file_1_jg10525.t1; gene_id file_1_file_1_jg10525;
dmelr6.33_1	AUGUSTUS	exon	15282851	15283013	.	-	.	transcript_id file_1_file_1_jg10525.t1; gene_id file_1_file_1_jg10525;
dmelr6.33_1	AUGUSTUS	intron	15283014	15284883	.	-	.	transcript_id file_1_file_1_jg10525.t1; gene_id file_1_file_1_jg10525;
dmelr6.33_1	AUGUSTUS	CDS	15284884	15284966	1	-	0	transcript_id file_1_file_1_jg10525.t1; gene_id file_1_file_1_jg10525;
dmelr6.33_1	AUGUSTUS	exon	15284884	15284966	.	-	.	transcript_id file_1_file_1_jg10525.t1; gene_id file_1_file_1_jg10525;
dmelr6.33_1	AUGUSTUS	intron	15284967	15286137	.	-	.	transcript_id file_1_file_1_jg10525.t1; gene_id file_1_file_1_jg10525;
dmelr6.33_1	AUGUSTUS	transcript	15263723	15286470	.	-	.	transcript_id file_1_file_1_jg10525.t1; gene_id file_1_file_1_jg10525
dmelr6.33_1	AUGUSTUS	CDS	15286138	15286470	1	-	0	transcript_id file_1_file_1_jg10525.t1; gene_id file_1_file_1_jg10525;
dmelr6.33_1	AUGUSTUS	exon	15286138	15286470	.	-	.	transcript_id file_1_file_1_jg10525.t1; gene_id file_1_file_1_jg10525;
dmelr6.33_1	AUGUSTUS	start_codon	15286468	15286470	.	-	0	transcript_id file_1_file_1_jg10525.t1; gene_id file_1_file_1_jg10525;
dmelr6.33_1	AUGUSTUS	start_codon	15499632	15499634	.	+	0	transcript_id file_1_file_1_jg10547.t1; gene_id file_1_file_1_jg10547;
dmelr6.33_1	AUGUSTUS	CDS	15499632	15501431	1	+	0	transcript_id file_1_file_1_jg10547.t1; gene_id file_1_file_1_jg10547;
dmelr6.33_1	AUGUSTUS	exon	15499632	15501431	.	+	.	transcript_id file_1_file_1_jg10547.t1; gene_id file_1_file_1_jg10547;
dmelr6.33_1	AUGUSTUS	transcript	15499632	15501431	.	+	.	transcript_id file_1_file_1_jg10547.t1; gene_id file_1_file_1_jg10547
dmelr6.33_1	AUGUSTUS	stop_codon	15501429	15501431	.	+	0	transcript_id file_1_file_1_jg10547.t1; gene_id file_1_file_1_jg10547;
dmelr6.33_1	AUGUSTUS	start_codon	15502408	15502410	.	+	0	transcript_id file_1_file_1_jg10548.t1; gene_id file_1_file_1_jg10548;
dmelr6.33_1	AUGUSTUS	CDS	15502408	15503610	0.75	+	0	transcript_id file_1_file_1_jg10548.t1; gene_id file_1_file_1_jg10548;
dmelr6.33_1	AUGUSTUS	exon	15502408	15503610	.	+	.	transcript_id file_1_file_1_jg10548.t1; gene_id file_1_file_1_jg10548;
dmelr6.33_1	AUGUSTUS	transcript	15502408	15503610	.	+	.	transcript_id file_1_file_1_jg10548.t1; gene_id file_1_file_1_jg10548
dmelr6.33_1	AUGUSTUS	stop_codon	15503608	15503610	.	+	0	transcript_id file_1_file_1_jg10548.t1; gene_id file_1_file_1_jg10548;
dmelr6.33_1	AUGUSTUS	start_codon	15504201	15504203	.	+	0	transcript_id file_1_file_1_jg10549.t1; gene_id file_1_file_1_jg10549;
dmelr6.33_1	AUGUSTUS	CDS	15504201	15506000	1	+	0	transcript_id file_1_file_1_jg10549.t1; gene_id file_1_file_1_jg10549;
dmelr6.33_1	AUGUSTUS	exon	15504201	15506000	.	+	.	transcript_id file_1_file_1_jg10549.t1; gene_id file_1_file_1_jg10549;
dmelr6.33_1	AUGUSTUS	transcript	15504201	15506000	.	+	.	transcript_id file_1_file_1_jg10549.t1; gene_id file_1_file_1_jg10549
dmelr6.33_1	AUGUSTUS	stop_codon	15505998	15506000	.	+	0	transcript_id file_1_file_1_jg10549.t1; gene_id file_1_file_1_jg10549;
dmelr6.33_1	AUGUSTUS	CDS	15506582	15506584	0.62	+	0	transcript_id file_1_file_1_jg10550.t1; gene_id file_1_file_1_jg10550;
dmelr6.33_1	AUGUSTUS	exon	15506582	15506584	.	+	.	transcript_id file_1_file_1_jg10550.t1; gene_id file_1_file_1_jg10550;
dmelr6.33_1	AUGUSTUS	start_codon	15506582	15506584	.	+	0	transcript_id file_1_file_1_jg10550.t1; gene_id file_1_file_1_jg10550;
dmelr6.33_1	AUGUSTUS	intron	15506585	15507277	.	+	.	transcript_id file_1_file_1_jg10550.t1; gene_id file_1_file_1_jg10550;
dmelr6.33_1	AUGUSTUS	transcript	15506582	15508366	.	+	.	transcript_id file_1_file_1_jg10550.t1; gene_id file_1_file_1_jg10550
dmelr6.33_1	AUGUSTUS	CDS	15507278	15508366	0.67	+	0	transcript_id file_1_file_1_jg10550.t1; gene_id file_1_file_1_jg10550;
dmelr6.33_1	AUGUSTUS	exon	15507278	15508366	.	+	.	transcript_id file_1_file_1_jg10550.t1; gene_id file_1_file_1_jg10550;
dmelr6.33_1	AUGUSTUS	stop_codon	15508364	15508366	.	+	0	transcript_id file_1_file_1_jg10550.t1; gene_id file_1_file_1_jg10550;
dmelr6.33_1	AUGUSTUS	start_codon	16468209	16468211	.	+	0	transcript_id file_1_file_1_jg10701.t1; gene_id file_1_file_1_jg10701;
dmelr6.33_1	AUGUSTUS	CDS	16468209	16468466	1	+	0	transcript_id file_1_file_1_jg10701.t1; gene_id file_1_file_1_jg10701;
dmelr6.33_1	AUGUSTUS	exon	16468209	16468466	.	+	.	transcript_id file_1_file_1_jg10701.t1; gene_id file_1_file_1_jg10701;
dmelr6.33_1	AUGUSTUS	intron	16468467	16468522	.	+	.	transcript_id file_1_file_1_jg10701.t1; gene_id file_1_file_1_jg10701;
dmelr6.33_1	AUGUSTUS	CDS	16468523	16468699	1	+	0	transcript_id file_1_file_1_jg10701.t1; gene_id file_1_file_1_jg10701;
dmelr6.33_1	AUGUSTUS	exon	16468523	16468699	.	+	.	transcript_id file_1_file_1_jg10701.t1; gene_id file_1_file_1_jg10701;
dmelr6.33_1	AUGUSTUS	intron	16468700	16468754	.	+	.	transcript_id file_1_file_1_jg10701.t1; gene_id file_1_file_1_jg10701;
dmelr6.33_1	AUGUSTUS	transcript	16468209	16468934	.	+	.	transcript_id file_1_file_1_jg10701.t1; gene_id file_1_file_1_jg10701
dmelr6.33_1	AUGUSTUS	CDS	16468755	16468934	1	+	0	transcript_id file_1_file_1_jg10701.t1; gene_id file_1_file_1_jg10701;
dmelr6.33_1	AUGUSTUS	exon	16468755	16468934	.	+	.	transcript_id file_1_file_1_jg10701.t1; gene_id file_1_file_1_jg10701;
dmelr6.33_1	AUGUSTUS	stop_codon	16468932	16468934	.	+	0	transcript_id file_1_file_1_jg10701.t1; gene_id file_1_file_1_jg10701;
dmelr6.33_1	AUGUSTUS	start_codon	16466688	16466690	.	+	0	transcript_id file_1_file_1_jg10702.t1; gene_id file_1_file_1_jg10702;
dmelr6.33_1	AUGUSTUS	CDS	16466688	16466945	1	+	0	transcript_id file_1_file_1_jg10702.t1; gene_id file_1_file_1_jg10702;
dmelr6.33_1	AUGUSTUS	exon	16466688	16466945	.	+	.	transcript_id file_1_file_1_jg10702.t1; gene_id file_1_file_1_jg10702;
dmelr6.33_1	AUGUSTUS	intron	16466946	16467022	.	+	.	transcript_id file_1_file_1_jg10702.t1; gene_id file_1_file_1_jg10702;
dmelr6.33_1	AUGUSTUS	CDS	16467023	16467199	1	+	0	transcript_id file_1_file_1_jg10702.t1; gene_id file_1_file_1_jg10702;
dmelr6.33_1	AUGUSTUS	exon	16467023	16467199	.	+	.	transcript_id file_1_file_1_jg10702.t1; gene_id file_1_file_1_jg10702;
dmelr6.33_1	AUGUSTUS	intron	16467200	16467255	.	+	.	transcript_id file_1_file_1_jg10702.t1; gene_id file_1_file_1_jg10702;
dmelr6.33_1	AUGUSTUS	CDS	16467256	16467424	0.93	+	0	transcript_id file_1_file_1_jg10702.t1; gene_id file_1_file_1_jg10702;
dmelr6.33_1	AUGUSTUS	exon	16467256	16467424	.	+	.	transcript_id file_1_file_1_jg10702.t1; gene_id file_1_file_1_jg10702;
dmelr6.33_1	AUGUSTUS	intron	16467425	16467475	.	+	.	transcript_id file_1_file_1_jg10702.t1; gene_id file_1_file_1_jg10702;
dmelr6.33_1	AUGUSTUS	transcript	16466688	16467522	.	+	.	transcript_id file_1_file_1_jg10702.t1; gene_id file_1_file_1_jg10702
dmelr6.33_1	AUGUSTUS	CDS	16467476	16467522	0.99	+	2	transcript_id file_1_file_1_jg10702.t1; gene_id file_1_file_1_jg10702;
dmelr6.33_1	AUGUSTUS	exon	16467476	16467522	.	+	.	transcript_id file_1_file_1_jg10702.t1; gene_id file_1_file_1_jg10702;
dmelr6.33_1	AUGUSTUS	stop_codon	16467520	16467522	.	+	0	transcript_id file_1_file_1_jg10702.t1; gene_id file_1_file_1_jg10702;
dmelr6.33_1	AUGUSTUS	start_codon	17744101	17744103	.	+	0	transcript_id file_1_file_1_jg10894.t1; gene_id file_1_file_1_jg10894;
dmelr6.33_1	AUGUSTUS	CDS	17744101	17745861	0.99	+	0	transcript_id file_1_file_1_jg10894.t1; gene_id file_1_file_1_jg10894;
dmelr6.33_1	AUGUSTUS	exon	17744101	17745861	.	+	.	transcript_id file_1_file_1_jg10894.t1; gene_id file_1_file_1_jg10894;
dmelr6.33_1	AUGUSTUS	transcript	17744101	17745861	.	+	.	transcript_id file_1_file_1_jg10894.t1; gene_id file_1_file_1_jg10894
dmelr6.33_1	AUGUSTUS	stop_codon	17745859	17745861	.	+	0	transcript_id file_1_file_1_jg10894.t1; gene_id file_1_file_1_jg10894;
dmelr6.33_1	AUGUSTUS	start_codon	18640194	18640196	.	+	0	transcript_id file_1_file_1_jg11023.t1; gene_id file_1_file_1_jg11023;
dmelr6.33_1	AUGUSTUS	CDS	18640194	18640247	0.86	+	0	transcript_id file_1_file_1_jg11023.t1; gene_id file_1_file_1_jg11023;
dmelr6.33_1	AUGUSTUS	exon	18640194	18640247	.	+	.	transcript_id file_1_file_1_jg11023.t1; gene_id file_1_file_1_jg11023;
dmelr6.33_1	AUGUSTUS	intron	18640248	18640313	.	+	.	transcript_id file_1_file_1_jg11023.t1; gene_id file_1_file_1_jg11023;
dmelr6.33_1	AUGUSTUS	transcript	18640194	18640802	.	+	.	transcript_id file_1_file_1_jg11023.t1; gene_id file_1_file_1_jg11023
dmelr6.33_1	AUGUSTUS	CDS	18640314	18640802	0.44	+	0	transcript_id file_1_file_1_jg11023.t1; gene_id file_1_file_1_jg11023;
dmelr6.33_1	AUGUSTUS	exon	18640314	18640802	.	+	.	transcript_id file_1_file_1_jg11023.t1; gene_id file_1_file_1_jg11023;
dmelr6.33_1	AUGUSTUS	stop_codon	18640800	18640802	.	+	0	transcript_id file_1_file_1_jg11023.t1; gene_id file_1_file_1_jg11023;
dmelr6.33_1	AUGUSTUS	CDS	19094269	19096172	.	-	.	transcript_id file_1_file_1_ir56a.t1; gene_id file_1_file_1_ir56a;
dmelr6.33_1	AUGUSTUS	exon	19094269	19096172	.	-	.	transcript_id file_1_file_1_ir56a.t1; gene_id file_1_file_1_ir56a;
dmelr6.33_1	AUGUSTUS	transcript	19094267	19096174	.	-	.	transcript_id file_1_file_1_ir56a.t1; gene_id file_1_file_1_ir56a
dmelr6.33_1	AUGUSTUS	start_codon	19096172	19096174	.	-	0	transcript_id file_1_file_1_ir56a.t1; gene_id file_1_file_1_ir56a;
dmelr6.33_1	AUGUSTUS	start_codon	19508167	19508169	.	+	0	transcript_id file_1_file_1_jg11134.t2; gene_id file_1_file_1_jg11134;
dmelr6.33_1	AUGUSTUS	CDS	19508167	19508937	0.99	+	0	transcript_id file_1_file_1_jg11134.t2; gene_id file_1_file_1_jg11134;
dmelr6.33_1	AUGUSTUS	exon	19508167	19508937	.	+	.	transcript_id file_1_file_1_jg11134.t2; gene_id file_1_file_1_jg11134;
dmelr6.33_1	AUGUSTUS	intron	19508938	19508985	.	+	.	transcript_id file_1_file_1_jg11134.t2; gene_id file_1_file_1_jg11134;
dmelr6.33_1	AUGUSTUS	transcript	19508167	19509444	.	+	.	transcript_id file_1_file_1_jg11134.t2; gene_id file_1_file_1_jg11134
dmelr6.33_1	AUGUSTUS	CDS	19508986	19509444	1	+	0	transcript_id file_1_file_1_jg11134.t2; gene_id file_1_file_1_jg11134;
dmelr6.33_1	AUGUSTUS	exon	19508986	19509444	.	+	.	transcript_id file_1_file_1_jg11134.t2; gene_id file_1_file_1_jg11134;
dmelr6.33_1	AUGUSTUS	stop_codon	19509442	19509444	.	+	0	transcript_id file_1_file_1_jg11134.t2; gene_id file_1_file_1_jg11134;
dmelr6.33_1	AUGUSTUS	start_codon	19508167	19508169	.	+	0	transcript_id file_1_file_1_jg11134.t1; gene_id file_1_file_1_jg11134;
dmelr6.33_1	AUGUSTUS	CDS	19508167	19508934	1	+	0	transcript_id file_1_file_1_jg11134.t1; gene_id file_1_file_1_jg11134;
dmelr6.33_1	AUGUSTUS	exon	19508167	19508934	.	+	.	transcript_id file_1_file_1_jg11134.t1; gene_id file_1_file_1_jg11134;
dmelr6.33_1	AUGUSTUS	intron	19508935	19508985	.	+	.	transcript_id file_1_file_1_jg11134.t1; gene_id file_1_file_1_jg11134;
dmelr6.33_1	AUGUSTUS	transcript	19508167	19509444	.	+	.	transcript_id file_1_file_1_jg11134.t1; gene_id file_1_file_1_jg11134
dmelr6.33_1	AUGUSTUS	CDS	19508986	19509444	1	+	0	transcript_id file_1_file_1_jg11134.t1; gene_id file_1_file_1_jg11134;
dmelr6.33_1	AUGUSTUS	exon	19508986	19509444	.	+	.	transcript_id file_1_file_1_jg11134.t1; gene_id file_1_file_1_jg11134;
dmelr6.33_1	AUGUSTUS	stop_codon	19509442	19509444	.	+	0	transcript_id file_1_file_1_jg11134.t1; gene_id file_1_file_1_jg11134;
dmelr6.33_1	AUGUSTUS	start_codon	19509768	19509770	.	+	0	transcript_id file_1_file_1_jg11135.t1; gene_id file_1_file_1_jg11135;
dmelr6.33_1	AUGUSTUS	CDS	19509768	19511471	1	+	0	transcript_id file_1_file_1_jg11135.t1; gene_id file_1_file_1_jg11135;
dmelr6.33_1	AUGUSTUS	exon	19509768	19511471	.	+	.	transcript_id file_1_file_1_jg11135.t1; gene_id file_1_file_1_jg11135;
dmelr6.33_1	AUGUSTUS	transcript	19509768	19511471	.	+	.	transcript_id file_1_file_1_jg11135.t1; gene_id file_1_file_1_jg11135
dmelr6.33_1	AUGUSTUS	stop_codon	19511469	19511471	.	+	0	transcript_id file_1_file_1_jg11135.t1; gene_id file_1_file_1_jg11135;
dmelr6.33_1	AUGUSTUS	stop_codon	19511673	19511675	.	-	0	transcript_id file_1_file_1_jg11136.t1; gene_id file_1_file_1_jg11136;
dmelr6.33_1	AUGUSTUS	CDS	19511673	19513571	1	-	0	transcript_id file_1_file_1_jg11136.t1; gene_id file_1_file_1_jg11136;
dmelr6.33_1	AUGUSTUS	exon	19511673	19513571	.	-	.	transcript_id file_1_file_1_jg11136.t1; gene_id file_1_file_1_jg11136;
dmelr6.33_1	AUGUSTUS	transcript	19511673	19513571	.	-	.	transcript_id file_1_file_1_jg11136.t1; gene_id file_1_file_1_jg11136
dmelr6.33_1	AUGUSTUS	start_codon	19513569	19513571	.	-	0	transcript_id file_1_file_1_jg11136.t1; gene_id file_1_file_1_jg11136;
dmelr6.33_1	AUGUSTUS	start_codon	19697770	19697772	.	+	0	transcript_id file_1_file_1_jg11153.t1; gene_id file_1_file_1_jg11153;
dmelr6.33_1	AUGUSTUS	CDS	19697770	19697829	1	+	0	transcript_id file_1_file_1_jg11153.t1; gene_id file_1_file_1_jg11153;
dmelr6.33_1	AUGUSTUS	exon	19697770	19697829	.	+	.	transcript_id file_1_file_1_jg11153.t1; gene_id file_1_file_1_jg11153;
dmelr6.33_1	AUGUSTUS	intron	19697830	19698068	.	+	.	transcript_id file_1_file_1_jg11153.t1; gene_id file_1_file_1_jg11153;
dmelr6.33_1	AUGUSTUS	transcript	19697770	19698428	.	+	.	transcript_id file_1_file_1_jg11153.t1; gene_id file_1_file_1_jg11153
dmelr6.33_1	AUGUSTUS	CDS	19698069	19698428	1	+	0	transcript_id file_1_file_1_jg11153.t1; gene_id file_1_file_1_jg11153;
dmelr6.33_1	AUGUSTUS	exon	19698069	19698428	.	+	.	transcript_id file_1_file_1_jg11153.t1; gene_id file_1_file_1_jg11153;
dmelr6.33_1	AUGUSTUS	stop_codon	19698426	19698428	.	+	0	transcript_id file_1_file_1_jg11153.t1; gene_id file_1_file_1_jg11153;
dmelr6.33_1	AUGUSTUS	stop_codon	19698842	19698844	.	-	0	transcript_id file_1_file_1_jg11154.t1; gene_id file_1_file_1_jg11154;
dmelr6.33_1	AUGUSTUS	CDS	19698842	19699195	1	-	0	transcript_id file_1_file_1_jg11154.t1; gene_id file_1_file_1_jg11154;
dmelr6.33_1	AUGUSTUS	exon	19698842	19699195	.	-	.	transcript_id file_1_file_1_jg11154.t1; gene_id file_1_file_1_jg11154;
dmelr6.33_1	AUGUSTUS	intron	19699196	19699257	.	-	.	transcript_id file_1_file_1_jg11154.t1; gene_id file_1_file_1_jg11154;
dmelr6.33_1	AUGUSTUS	transcript	19698842	19699317	.	-	.	transcript_id file_1_file_1_jg11154.t1; gene_id file_1_file_1_jg11154
dmelr6.33_1	AUGUSTUS	CDS	19699258	19699317	1	-	0	transcript_id file_1_file_1_jg11154.t1; gene_id file_1_file_1_jg11154;
dmelr6.33_1	AUGUSTUS	exon	19699258	19699317	.	-	.	transcript_id file_1_file_1_jg11154.t1; gene_id file_1_file_1_jg11154;
dmelr6.33_1	AUGUSTUS	start_codon	19699315	19699317	.	-	0	transcript_id file_1_file_1_jg11154.t1; gene_id file_1_file_1_jg11154;
dmelr6.33_1	AUGUSTUS	stop_codon	19700173	19700175	.	-	0	transcript_id file_1_file_1_jg11155.t1; gene_id file_1_file_1_jg11155;
dmelr6.33_1	AUGUSTUS	CDS	19700173	19700811	1	-	0	transcript_id file_1_file_1_jg11155.t1; gene_id file_1_file_1_jg11155;
dmelr6.33_1	AUGUSTUS	exon	19700173	19700811	.	-	.	transcript_id file_1_file_1_jg11155.t1; gene_id file_1_file_1_jg11155;
dmelr6.33_1	AUGUSTUS	intron	19700812	19700999	.	-	.	transcript_id file_1_file_1_jg11155.t1; gene_id file_1_file_1_jg11155;
dmelr6.33_1	AUGUSTUS	transcript	19700173	19701068	.	-	.	transcript_id file_1_file_1_jg11155.t1; gene_id file_1_file_1_jg11155
dmelr6.33_1	AUGUSTUS	CDS	19701000	19701068	1	-	0	transcript_id file_1_file_1_jg11155.t1; gene_id file_1_file_1_jg11155;
dmelr6.33_1	AUGUSTUS	exon	19701000	19701068	.	-	.	transcript_id file_1_file_1_jg11155.t1; gene_id file_1_file_1_jg11155;
dmelr6.33_1	AUGUSTUS	start_codon	19701066	19701068	.	-	0	transcript_id file_1_file_1_jg11155.t1; gene_id file_1_file_1_jg11155;
dmelr6.33_1	AUGUSTUS	stop_codon	19703285	19703287	.	-	0	transcript_id file_1_file_1_jg11156.t1; gene_id file_1_file_1_jg11156;
dmelr6.33_1	AUGUSTUS	CDS	19703285	19703632	1	-	0	transcript_id file_1_file_1_jg11156.t1; gene_id file_1_file_1_jg11156;
dmelr6.33_1	AUGUSTUS	exon	19703285	19703632	.	-	.	transcript_id file_1_file_1_jg11156.t1; gene_id file_1_file_1_jg11156;
dmelr6.33_1	AUGUSTUS	intron	19703633	19703702	.	-	.	transcript_id file_1_file_1_jg11156.t1; gene_id file_1_file_1_jg11156;
dmelr6.33_1	AUGUSTUS	transcript	19703285	19703750	.	-	.	transcript_id file_1_file_1_jg11156.t1; gene_id file_1_file_1_jg11156
dmelr6.33_1	AUGUSTUS	CDS	19703703	19703750	1	-	0	transcript_id file_1_file_1_jg11156.t1; gene_id file_1_file_1_jg11156;
dmelr6.33_1	AUGUSTUS	exon	19703703	19703750	.	-	.	transcript_id file_1_file_1_jg11156.t1; gene_id file_1_file_1_jg11156;
dmelr6.33_1	AUGUSTUS	start_codon	19703748	19703750	.	-	0	transcript_id file_1_file_1_jg11156.t1; gene_id file_1_file_1_jg11156;
dmelr6.33_1	AUGUSTUS	start_codon	19712397	19712399	.	+	0	transcript_id file_1_file_1_jg11157.t1; gene_id file_1_file_1_jg11157;
dmelr6.33_1	AUGUSTUS	CDS	19712397	19712453	1	+	0	transcript_id file_1_file_1_jg11157.t1; gene_id file_1_file_1_jg11157;
dmelr6.33_1	AUGUSTUS	exon	19712397	19712453	.	+	.	transcript_id file_1_file_1_jg11157.t1; gene_id file_1_file_1_jg11157;
dmelr6.33_1	AUGUSTUS	intron	19712454	19712509	.	+	.	transcript_id file_1_file_1_jg11157.t1; gene_id file_1_file_1_jg11157;
dmelr6.33_1	AUGUSTUS	transcript	19712397	19712851	.	+	.	transcript_id file_1_file_1_jg11157.t1; gene_id file_1_file_1_jg11157
dmelr6.33_1	AUGUSTUS	CDS	19712510	19712851	1	+	0	transcript_id file_1_file_1_jg11157.t1; gene_id file_1_file_1_jg11157;
dmelr6.33_1	AUGUSTUS	exon	19712510	19712851	.	+	.	transcript_id file_1_file_1_jg11157.t1; gene_id file_1_file_1_jg11157;
dmelr6.33_1	AUGUSTUS	stop_codon	19712849	19712851	.	+	0	transcript_id file_1_file_1_jg11157.t1; gene_id file_1_file_1_jg11157;
dmelr6.33_1	AUGUSTUS	stop_codon	19769461	19769463	.	-	0	transcript_id file_1_file_1_jg11159.t1; gene_id file_1_file_1_jg11159;
dmelr6.33_1	AUGUSTUS	CDS	19769461	19769517	1	-	0	transcript_id file_1_file_1_jg11159.t1; gene_id file_1_file_1_jg11159;
dmelr6.33_1	AUGUSTUS	exon	19769461	19769517	.	-	.	transcript_id file_1_file_1_jg11159.t1; gene_id file_1_file_1_jg11159;
dmelr6.33_1	AUGUSTUS	intron	19769518	19769578	.	-	.	transcript_id file_1_file_1_jg11159.t1; gene_id file_1_file_1_jg11159;
dmelr6.33_1	AUGUSTUS	CDS	19769579	19769731	1	-	0	transcript_id file_1_file_1_jg11159.t1; gene_id file_1_file_1_jg11159;
dmelr6.33_1	AUGUSTUS	exon	19769579	19769731	.	-	.	transcript_id file_1_file_1_jg11159.t1; gene_id file_1_file_1_jg11159;
dmelr6.33_1	AUGUSTUS	intron	19769732	19769943	.	-	.	transcript_id file_1_file_1_jg11159.t1; gene_id file_1_file_1_jg11159;
dmelr6.33_1	AUGUSTUS	CDS	19769944	19770045	1	-	0	transcript_id file_1_file_1_jg11159.t1; gene_id file_1_file_1_jg11159;
dmelr6.33_1	AUGUSTUS	exon	19769944	19770045	.	-	.	transcript_id file_1_file_1_jg11159.t1; gene_id file_1_file_1_jg11159;
dmelr6.33_1	AUGUSTUS	intron	19770046	19770105	.	-	.	transcript_id file_1_file_1_jg11159.t1; gene_id file_1_file_1_jg11159;
dmelr6.33_1	AUGUSTUS	CDS	19770106	19770321	1	-	0	transcript_id file_1_file_1_jg11159.t1; gene_id file_1_file_1_jg11159;
dmelr6.33_1	AUGUSTUS	exon	19770106	19770321	.	-	.	transcript_id file_1_file_1_jg11159.t1; gene_id file_1_file_1_jg11159;
dmelr6.33_1	AUGUSTUS	intron	19770322	19770385	.	-	.	transcript_id file_1_file_1_jg11159.t1; gene_id file_1_file_1_jg11159;
dmelr6.33_1	AUGUSTUS	CDS	19770386	19770816	1	-	2	transcript_id file_1_file_1_jg11159.t1; gene_id file_1_file_1_jg11159;
dmelr6.33_1	AUGUSTUS	exon	19770386	19770816	.	-	.	transcript_id file_1_file_1_jg11159.t1; gene_id file_1_file_1_jg11159;
dmelr6.33_1	AUGUSTUS	intron	19770817	19770932	.	-	.	transcript_id file_1_file_1_jg11159.t1; gene_id file_1_file_1_jg11159;
dmelr6.33_1	AUGUSTUS	transcript	19769461	19771233	.	-	.	transcript_id file_1_file_1_jg11159.t1; gene_id file_1_file_1_jg11159
dmelr6.33_1	AUGUSTUS	CDS	19770933	19771233	1	-	0	transcript_id file_1_file_1_jg11159.t1; gene_id file_1_file_1_jg11159;
dmelr6.33_1	AUGUSTUS	exon	19770933	19771233	.	-	.	transcript_id file_1_file_1_jg11159.t1; gene_id file_1_file_1_jg11159;
dmelr6.33_1	AUGUSTUS	start_codon	19771231	19771233	.	-	0	transcript_id file_1_file_1_jg11159.t1; gene_id file_1_file_1_jg11159;
dmelr6.33_1	AUGUSTUS	stop_codon	19783557	19783559	.	-	0	transcript_id file_1_file_1_jg11160.t2; gene_id file_1_file_1_jg11160;
dmelr6.33_1	AUGUSTUS	CDS	19783557	19783898	1	-	0	transcript_id file_1_file_1_jg11160.t2; gene_id file_1_file_1_jg11160;
dmelr6.33_1	AUGUSTUS	exon	19783557	19783898	.	-	.	transcript_id file_1_file_1_jg11160.t2; gene_id file_1_file_1_jg11160;
dmelr6.33_1	AUGUSTUS	intron	19783899	19783963	.	-	.	transcript_id file_1_file_1_jg11160.t2; gene_id file_1_file_1_jg11160;
dmelr6.33_1	AUGUSTUS	transcript	19783557	19784020	.	-	.	transcript_id file_1_file_1_jg11160.t2; gene_id file_1_file_1_jg11160
dmelr6.33_1	AUGUSTUS	CDS	19783964	19784020	1	-	0	transcript_id file_1_file_1_jg11160.t2; gene_id file_1_file_1_jg11160;
dmelr6.33_1	AUGUSTUS	exon	19783964	19784020	.	-	.	transcript_id file_1_file_1_jg11160.t2; gene_id file_1_file_1_jg11160;
dmelr6.33_1	AUGUSTUS	start_codon	19784018	19784020	.	-	0	transcript_id file_1_file_1_jg11160.t2; gene_id file_1_file_1_jg11160;
dmelr6.33_1	AUGUSTUS	stop_codon	19783557	19783559	.	-	0	transcript_id file_1_file_1_jg11160.t1; gene_id file_1_file_1_jg11160;
dmelr6.33_1	AUGUSTUS	CDS	19783557	19783895	1	-	0	transcript_id file_1_file_1_jg11160.t1; gene_id file_1_file_1_jg11160;
dmelr6.33_1	AUGUSTUS	exon	19783557	19783895	.	-	.	transcript_id file_1_file_1_jg11160.t1; gene_id file_1_file_1_jg11160;
dmelr6.33_1	AUGUSTUS	intron	19783896	19783963	.	-	.	transcript_id file_1_file_1_jg11160.t1; gene_id file_1_file_1_jg11160;
dmelr6.33_1	AUGUSTUS	transcript	19783557	19784020	.	-	.	transcript_id file_1_file_1_jg11160.t1; gene_id file_1_file_1_jg11160
dmelr6.33_1	AUGUSTUS	CDS	19783964	19784020	1	-	0	transcript_id file_1_file_1_jg11160.t1; gene_id file_1_file_1_jg11160;
dmelr6.33_1	AUGUSTUS	exon	19783964	19784020	.	-	.	transcript_id file_1_file_1_jg11160.t1; gene_id file_1_file_1_jg11160;
dmelr6.33_1	AUGUSTUS	start_codon	19784018	19784020	.	-	0	transcript_id file_1_file_1_jg11160.t1; gene_id file_1_file_1_jg11160;
dmelr6.33_1	AUGUSTUS	start_codon	19815577	19815579	.	+	0	transcript_id file_1_file_1_jg11162.t1; gene_id file_1_file_1_jg11162;
dmelr6.33_1	AUGUSTUS	CDS	19815577	19815630	1	+	0	transcript_id file_1_file_1_jg11162.t1; gene_id file_1_file_1_jg11162;
dmelr6.33_1	AUGUSTUS	exon	19815577	19815630	.	+	.	transcript_id file_1_file_1_jg11162.t1; gene_id file_1_file_1_jg11162;
dmelr6.33_1	AUGUSTUS	intron	19815631	19815688	.	+	.	transcript_id file_1_file_1_jg11162.t1; gene_id file_1_file_1_jg11162;
dmelr6.33_1	AUGUSTUS	transcript	19815577	19816039	.	+	.	transcript_id file_1_file_1_jg11162.t1; gene_id file_1_file_1_jg11162
dmelr6.33_1	AUGUSTUS	CDS	19815689	19816039	1	+	0	transcript_id file_1_file_1_jg11162.t1; gene_id file_1_file_1_jg11162;
dmelr6.33_1	AUGUSTUS	exon	19815689	19816039	.	+	.	transcript_id file_1_file_1_jg11162.t1; gene_id file_1_file_1_jg11162;
dmelr6.33_1	AUGUSTUS	stop_codon	19816037	19816039	.	+	0	transcript_id file_1_file_1_jg11162.t1; gene_id file_1_file_1_jg11162;
dmelr6.33_1	AUGUSTUS	stop_codon	20245771	20245773	.	-	0	transcript_id file_1_file_1_jg11179.t1; gene_id file_1_file_1_jg11179;
dmelr6.33_1	AUGUSTUS	CDS	20245771	20245910	1	-	2	transcript_id file_1_file_1_jg11179.t1; gene_id file_1_file_1_jg11179;
dmelr6.33_1	AUGUSTUS	exon	20245771	20245910	.	-	.	transcript_id file_1_file_1_jg11179.t1; gene_id file_1_file_1_jg11179;
dmelr6.33_1	AUGUSTUS	intron	20245911	20245963	.	-	.	transcript_id file_1_file_1_jg11179.t1; gene_id file_1_file_1_jg11179;
dmelr6.33_1	AUGUSTUS	CDS	20245964	20246073	1	-	1	transcript_id file_1_file_1_jg11179.t1; gene_id file_1_file_1_jg11179;
dmelr6.33_1	AUGUSTUS	exon	20245964	20246073	.	-	.	transcript_id file_1_file_1_jg11179.t1; gene_id file_1_file_1_jg11179;
dmelr6.33_1	AUGUSTUS	intron	20246074	20246127	.	-	.	transcript_id file_1_file_1_jg11179.t1; gene_id file_1_file_1_jg11179;
dmelr6.33_1	AUGUSTUS	CDS	20246128	20246245	1	-	2	transcript_id file_1_file_1_jg11179.t1; gene_id file_1_file_1_jg11179;
dmelr6.33_1	AUGUSTUS	exon	20246128	20246245	.	-	.	transcript_id file_1_file_1_jg11179.t1; gene_id file_1_file_1_jg11179;
dmelr6.33_1	AUGUSTUS	intron	20246246	20246321	.	-	.	transcript_id file_1_file_1_jg11179.t1; gene_id file_1_file_1_jg11179;
dmelr6.33_1	AUGUSTUS	CDS	20246322	20247058	1	-	1	transcript_id file_1_file_1_jg11179.t1; gene_id file_1_file_1_jg11179;
dmelr6.33_1	AUGUSTUS	exon	20246322	20247058	.	-	.	transcript_id file_1_file_1_jg11179.t1; gene_id file_1_file_1_jg11179;
dmelr6.33_1	AUGUSTUS	intron	20247059	20247115	.	-	.	transcript_id file_1_file_1_jg11179.t1; gene_id file_1_file_1_jg11179;
dmelr6.33_1	AUGUSTUS	transcript	20245771	20247507	.	-	.	transcript_id file_1_file_1_jg11179.t1; gene_id file_1_file_1_jg11179
dmelr6.33_1	AUGUSTUS	CDS	20247116	20247507	1	-	0	transcript_id file_1_file_1_jg11179.t1; gene_id file_1_file_1_jg11179;
dmelr6.33_1	AUGUSTUS	exon	20247116	20247507	.	-	.	transcript_id file_1_file_1_jg11179.t1; gene_id file_1_file_1_jg11179;
dmelr6.33_1	AUGUSTUS	start_codon	20247505	20247507	.	-	0	transcript_id file_1_file_1_jg11179.t1; gene_id file_1_file_1_jg11179;
dmelr6.33_1	AUGUSTUS	start_codon	20503667	20503669	.	+	0	transcript_id file_1_file_1_jg11208.t1; gene_id file_1_file_1_jg11208;
dmelr6.33_1	AUGUSTUS	CDS	20503667	20503720	1	+	0	transcript_id file_1_file_1_jg11208.t1; gene_id file_1_file_1_jg11208;
dmelr6.33_1	AUGUSTUS	exon	20503667	20503720	.	+	.	transcript_id file_1_file_1_jg11208.t1; gene_id file_1_file_1_jg11208;
dmelr6.33_1	AUGUSTUS	intron	20503721	20503782	.	+	.	transcript_id file_1_file_1_jg11208.t1; gene_id file_1_file_1_jg11208;
dmelr6.33_1	AUGUSTUS	transcript	20503667	20504178	.	+	.	transcript_id file_1_file_1_jg11208.t1; gene_id file_1_file_1_jg11208
dmelr6.33_1	AUGUSTUS	CDS	20503783	20504178	1	+	0	transcript_id file_1_file_1_jg11208.t1; gene_id file_1_file_1_jg11208;
dmelr6.33_1	AUGUSTUS	exon	20503783	20504178	.	+	.	transcript_id file_1_file_1_jg11208.t1; gene_id file_1_file_1_jg11208;
dmelr6.33_1	AUGUSTUS	start_codon	20504266	20504268	.	+	0	transcript_id file_1_file_1_obp57b.t1; gene_id file_1_file_1_obp57b;
dmelr6.33_1	AUGUSTUS	CDS	20504266	20504328	1	+	0	transcript_id file_1_file_1_obp57b.t1; gene_id file_1_file_1_obp57b;
dmelr6.33_1	AUGUSTUS	exon	20504266	20504328	.	+	.	transcript_id file_1_file_1_obp57b.t1; gene_id file_1_file_1_obp57b;
dmelr6.33_1	AUGUSTUS	intron	20504329	20504391	.	+	.	transcript_id file_1_file_1_obp57b.t1; gene_id file_1_file_1_obp57b;
dmelr6.33_1	AUGUSTUS	transcript	20504266	20504754	.	+	.	transcript_id file_1_file_1_obp57b.t1; gene_id file_1_file_1_obp57b
dmelr6.33_1	AUGUSTUS	CDS	20504392	20504754	0.95	+	0	transcript_id file_1_file_1_obp57b.t1; gene_id file_1_file_1_obp57b;
dmelr6.33_1	AUGUSTUS	exon	20504392	20504754	.	+	.	transcript_id file_1_file_1_obp57b.t1; gene_id file_1_file_1_obp57b;
dmelr6.33_1	AUGUSTUS	stop_codon	20504752	20504754	.	+	0	transcript_id file_1_file_1_obp57b.t1; gene_id file_1_file_1_obp57b;
dmelr6.33_1	AUGUSTUS	start_codon	20505169	20505171	.	+	0	transcript_id file_1_file_1_jg11209.t2; gene_id file_1_file_1_jg11209;
dmelr6.33_1	AUGUSTUS	CDS	20505169	20505231	1	+	0	transcript_id file_1_file_1_jg11209.t2; gene_id file_1_file_1_jg11209;
dmelr6.33_1	AUGUSTUS	exon	20505169	20505231	.	+	.	transcript_id file_1_file_1_jg11209.t2; gene_id file_1_file_1_jg11209;
dmelr6.33_1	AUGUSTUS	intron	20505232	20505282	.	+	.	transcript_id file_1_file_1_jg11209.t2; gene_id file_1_file_1_jg11209;
dmelr6.33_1	AUGUSTUS	transcript	20505169	20505729	.	+	.	transcript_id file_1_file_1_jg11209.t2; gene_id file_1_file_1_jg11209
dmelr6.33_1	AUGUSTUS	CDS	20505283	20505729	1	+	0	transcript_id file_1_file_1_jg11209.t2; gene_id file_1_file_1_jg11209;
dmelr6.33_1	AUGUSTUS	exon	20505283	20505729	.	+	.	transcript_id file_1_file_1_jg11209.t2; gene_id file_1_file_1_jg11209;
dmelr6.33_1	AUGUSTUS	stop_codon	20505727	20505729	.	+	0	transcript_id file_1_file_1_jg11209.t2; gene_id file_1_file_1_jg11209;
dmelr6.33_1	AUGUSTUS	start_codon	20504266	20504268	.	+	0	transcript_id file_1_file_1_jg11209.t1; gene_id file_1_file_1_jg11209;
dmelr6.33_1	AUGUSTUS	CDS	20504266	20504328	1	+	0	transcript_id file_1_file_1_jg11209.t1; gene_id file_1_file_1_jg11209;
dmelr6.33_1	AUGUSTUS	exon	20504266	20504328	.	+	.	transcript_id file_1_file_1_jg11209.t1; gene_id file_1_file_1_jg11209;
dmelr6.33_1	AUGUSTUS	intron	20504329	20505282	.	+	.	transcript_id file_1_file_1_jg11209.t1; gene_id file_1_file_1_jg11209;
dmelr6.33_1	AUGUSTUS	transcript	20504266	20505729	.	+	.	transcript_id file_1_file_1_jg11209.t1; gene_id file_1_file_1_jg11209
dmelr6.33_1	AUGUSTUS	CDS	20505283	20505729	1	+	0	transcript_id file_1_file_1_jg11209.t1; gene_id file_1_file_1_jg11209;
dmelr6.33_1	AUGUSTUS	exon	20505283	20505729	.	+	.	transcript_id file_1_file_1_jg11209.t1; gene_id file_1_file_1_jg11209;
dmelr6.33_1	AUGUSTUS	stop_codon	20505727	20505729	.	+	0	transcript_id file_1_file_1_jg11209.t1; gene_id file_1_file_1_jg11209;
dmelr6.33_1	AUGUSTUS	stop_codon	20547816	20547818	.	-	0	transcript_id file_1_file_1_jg11219.t1; gene_id file_1_file_1_jg11219;
dmelr6.33_1	AUGUSTUS	CDS	20547816	20548169	1	-	0	transcript_id file_1_file_1_jg11219.t1; gene_id file_1_file_1_jg11219;
dmelr6.33_1	AUGUSTUS	exon	20547816	20548169	.	-	.	transcript_id file_1_file_1_jg11219.t1; gene_id file_1_file_1_jg11219;
dmelr6.33_1	AUGUSTUS	intron	20548170	20548234	.	-	.	transcript_id file_1_file_1_jg11219.t1; gene_id file_1_file_1_jg11219;
dmelr6.33_1	AUGUSTUS	transcript	20547816	20548291	.	-	.	transcript_id file_1_file_1_jg11219.t1; gene_id file_1_file_1_jg11219
dmelr6.33_1	AUGUSTUS	CDS	20548235	20548291	1	-	0	transcript_id file_1_file_1_jg11219.t1; gene_id file_1_file_1_jg11219;
dmelr6.33_1	AUGUSTUS	exon	20548235	20548291	.	-	.	transcript_id file_1_file_1_jg11219.t1; gene_id file_1_file_1_jg11219;
dmelr6.33_1	AUGUSTUS	start_codon	20548289	20548291	.	-	0	transcript_id file_1_file_1_jg11219.t1; gene_id file_1_file_1_jg11219;
dmelr6.33_1	AUGUSTUS	stop_codon	20685605	20685607	.	-	0	transcript_id file_1_file_1_jg11249.t1; gene_id file_1_file_1_jg11249;
dmelr6.33_1	AUGUSTUS	CDS	20685605	20685721	1	-	0	transcript_id file_1_file_1_jg11249.t1; gene_id file_1_file_1_jg11249;
dmelr6.33_1	AUGUSTUS	exon	20685605	20685721	.	-	.	transcript_id file_1_file_1_jg11249.t1; gene_id file_1_file_1_jg11249;
dmelr6.33_1	AUGUSTUS	intron	20685722	20685776	.	-	.	transcript_id file_1_file_1_jg11249.t1; gene_id file_1_file_1_jg11249;
dmelr6.33_1	AUGUSTUS	transcript	20685605	20686910	.	-	.	transcript_id file_1_file_1_jg11249.t1; gene_id file_1_file_1_jg11249
dmelr6.33_1	AUGUSTUS	CDS	20685777	20686910	1	-	0	transcript_id file_1_file_1_jg11249.t1; gene_id file_1_file_1_jg11249;
dmelr6.33_1	AUGUSTUS	exon	20685777	20686910	.	-	.	transcript_id file_1_file_1_jg11249.t1; gene_id file_1_file_1_jg11249;
dmelr6.33_1	AUGUSTUS	start_codon	20686908	20686910	.	-	0	transcript_id file_1_file_1_jg11249.t1; gene_id file_1_file_1_jg11249;
dmelr6.33_1	AUGUSTUS	start_codon	21964173	21964175	.	+	0	transcript_id file_1_file_1_jg11435.t1; gene_id file_1_file_1_jg11435;
dmelr6.33_1	AUGUSTUS	CDS	21964173	21964699	1	+	0	transcript_id file_1_file_1_jg11435.t1; gene_id file_1_file_1_jg11435;
dmelr6.33_1	AUGUSTUS	exon	21964173	21964699	.	+	.	transcript_id file_1_file_1_jg11435.t1; gene_id file_1_file_1_jg11435;
dmelr6.33_1	AUGUSTUS	intron	21964700	21967725	.	+	.	transcript_id file_1_file_1_jg11435.t1; gene_id file_1_file_1_jg11435;
dmelr6.33_1	AUGUSTUS	CDS	21967726	21967923	1	+	1	transcript_id file_1_file_1_jg11435.t1; gene_id file_1_file_1_jg11435;
dmelr6.33_1	AUGUSTUS	exon	21967726	21967923	.	+	.	transcript_id file_1_file_1_jg11435.t1; gene_id file_1_file_1_jg11435;
dmelr6.33_1	AUGUSTUS	intron	21967924	21968000	.	+	.	transcript_id file_1_file_1_jg11435.t1; gene_id file_1_file_1_jg11435;
dmelr6.33_1	AUGUSTUS	CDS	21968001	21968285	1	+	1	transcript_id file_1_file_1_jg11435.t1; gene_id file_1_file_1_jg11435;
dmelr6.33_1	AUGUSTUS	exon	21968001	21968285	.	+	.	transcript_id file_1_file_1_jg11435.t1; gene_id file_1_file_1_jg11435;
dmelr6.33_1	AUGUSTUS	intron	21968286	21968348	.	+	.	transcript_id file_1_file_1_jg11435.t1; gene_id file_1_file_1_jg11435;
dmelr6.33_1	AUGUSTUS	CDS	21968349	21968585	1	+	1	transcript_id file_1_file_1_jg11435.t1; gene_id file_1_file_1_jg11435;
dmelr6.33_1	AUGUSTUS	exon	21968349	21968585	.	+	.	transcript_id file_1_file_1_jg11435.t1; gene_id file_1_file_1_jg11435;
dmelr6.33_1	AUGUSTUS	intron	21968586	21968659	.	+	.	transcript_id file_1_file_1_jg11435.t1; gene_id file_1_file_1_jg11435;
dmelr6.33_1	AUGUSTUS	CDS	21968660	21968814	1	+	1	transcript_id file_1_file_1_jg11435.t1; gene_id file_1_file_1_jg11435;
dmelr6.33_1	AUGUSTUS	exon	21968660	21968814	.	+	.	transcript_id file_1_file_1_jg11435.t1; gene_id file_1_file_1_jg11435;
dmelr6.33_1	AUGUSTUS	intron	21968815	21969035	.	+	.	transcript_id file_1_file_1_jg11435.t1; gene_id file_1_file_1_jg11435;
dmelr6.33_1	AUGUSTUS	CDS	21969036	21969101	1	+	2	transcript_id file_1_file_1_jg11435.t1; gene_id file_1_file_1_jg11435;
dmelr6.33_1	AUGUSTUS	exon	21969036	21969101	.	+	.	transcript_id file_1_file_1_jg11435.t1; gene_id file_1_file_1_jg11435;
dmelr6.33_1	AUGUSTUS	intron	21969102	21969512	.	+	.	transcript_id file_1_file_1_jg11435.t1; gene_id file_1_file_1_jg11435;
dmelr6.33_1	AUGUSTUS	CDS	21969513	21969604	1	+	2	transcript_id file_1_file_1_jg11435.t1; gene_id file_1_file_1_jg11435;
dmelr6.33_1	AUGUSTUS	exon	21969513	21969604	.	+	.	transcript_id file_1_file_1_jg11435.t1; gene_id file_1_file_1_jg11435;
dmelr6.33_1	AUGUSTUS	intron	21969605	21970168	.	+	.	transcript_id file_1_file_1_jg11435.t1; gene_id file_1_file_1_jg11435;
dmelr6.33_1	AUGUSTUS	CDS	21970169	21970234	1	+	0	transcript_id file_1_file_1_jg11435.t1; gene_id file_1_file_1_jg11435;
dmelr6.33_1	AUGUSTUS	exon	21970169	21970234	.	+	.	transcript_id file_1_file_1_jg11435.t1; gene_id file_1_file_1_jg11435;
dmelr6.33_1	AUGUSTUS	intron	21970235	21970449	.	+	.	transcript_id file_1_file_1_jg11435.t1; gene_id file_1_file_1_jg11435;
dmelr6.33_1	AUGUSTUS	CDS	21970450	21970489	1	+	0	transcript_id file_1_file_1_jg11435.t1; gene_id file_1_file_1_jg11435;
dmelr6.33_1	AUGUSTUS	exon	21970450	21970489	.	+	.	transcript_id file_1_file_1_jg11435.t1; gene_id file_1_file_1_jg11435;
dmelr6.33_1	AUGUSTUS	intron	21970490	21970554	.	+	.	transcript_id file_1_file_1_jg11435.t1; gene_id file_1_file_1_jg11435;
dmelr6.33_1	AUGUSTUS	transcript	21964173	21970664	.	+	.	transcript_id file_1_file_1_jg11435.t1; gene_id file_1_file_1_jg11435
dmelr6.33_1	AUGUSTUS	CDS	21970555	21970664	1	+	2	transcript_id file_1_file_1_jg11435.t1; gene_id file_1_file_1_jg11435;
dmelr6.33_1	AUGUSTUS	exon	21970555	21970664	.	+	.	transcript_id file_1_file_1_jg11435.t1; gene_id file_1_file_1_jg11435;
dmelr6.33_1	AUGUSTUS	stop_codon	21970662	21970664	.	+	0	transcript_id file_1_file_1_jg11435.t1; gene_id file_1_file_1_jg11435;
dmelr6.33_1	AUGUSTUS	start_codon	21976662	21976664	.	+	0	transcript_id file_1_file_1_jg11438.t1; gene_id file_1_file_1_jg11438;
dmelr6.33_1	AUGUSTUS	CDS	21976662	21977723	0.95	+	0	transcript_id file_1_file_1_jg11438.t1; gene_id file_1_file_1_jg11438;
dmelr6.33_1	AUGUSTUS	exon	21976662	21977723	.	+	.	transcript_id file_1_file_1_jg11438.t1; gene_id file_1_file_1_jg11438;
dmelr6.33_1	AUGUSTUS	intron	21977724	21977780	.	+	.	transcript_id file_1_file_1_jg11438.t1; gene_id file_1_file_1_jg11438;
dmelr6.33_1	AUGUSTUS	transcript	21976662	21977957	.	+	.	transcript_id file_1_file_1_jg11438.t1; gene_id file_1_file_1_jg11438
dmelr6.33_1	AUGUSTUS	CDS	21977781	21977957	1	+	0	transcript_id file_1_file_1_jg11438.t1; gene_id file_1_file_1_jg11438;
dmelr6.33_1	AUGUSTUS	exon	21977781	21977957	.	+	.	transcript_id file_1_file_1_jg11438.t1; gene_id file_1_file_1_jg11438;
dmelr6.33_1	AUGUSTUS	stop_codon	21977955	21977957	.	+	0	transcript_id file_1_file_1_jg11438.t1; gene_id file_1_file_1_jg11438;
dmelr6.33_1	AUGUSTUS	stop_codon	21978389	21978391	.	-	0	transcript_id file_1_file_1_jg11439.t1; gene_id file_1_file_1_jg11439;
dmelr6.33_1	AUGUSTUS	CDS	21978389	21978601	1	-	0	transcript_id file_1_file_1_jg11439.t1; gene_id file_1_file_1_jg11439;
dmelr6.33_1	AUGUSTUS	exon	21978389	21978601	.	-	.	transcript_id file_1_file_1_jg11439.t1; gene_id file_1_file_1_jg11439;
dmelr6.33_1	AUGUSTUS	intron	21978602	21978658	.	-	.	transcript_id file_1_file_1_jg11439.t1; gene_id file_1_file_1_jg11439;
dmelr6.33_1	AUGUSTUS	transcript	21978389	21979672	.	-	.	transcript_id file_1_file_1_jg11439.t1; gene_id file_1_file_1_jg11439
dmelr6.33_1	AUGUSTUS	CDS	21978659	21979672	1	-	0	transcript_id file_1_file_1_jg11439.t1; gene_id file_1_file_1_jg11439;
dmelr6.33_1	AUGUSTUS	exon	21978659	21979672	.	-	.	transcript_id file_1_file_1_jg11439.t1; gene_id file_1_file_1_jg11439;
dmelr6.33_1	AUGUSTUS	start_codon	21979670	21979672	.	-	0	transcript_id file_1_file_1_jg11439.t1; gene_id file_1_file_1_jg11439;
dmelr6.33_1	AUGUSTUS	start_codon	21979860	21979862	.	+	0	transcript_id file_1_file_1_jg11440.t1; gene_id file_1_file_1_jg11440;
dmelr6.33_1	AUGUSTUS	CDS	21979860	21980131	0.69	+	0	transcript_id file_1_file_1_jg11440.t1; gene_id file_1_file_1_jg11440;
dmelr6.33_1	AUGUSTUS	exon	21979860	21980131	.	+	.	transcript_id file_1_file_1_jg11440.t1; gene_id file_1_file_1_jg11440;
dmelr6.33_1	AUGUSTUS	intron	21980132	21980722	.	+	.	transcript_id file_1_file_1_jg11440.t1; gene_id file_1_file_1_jg11440;
dmelr6.33_1	AUGUSTUS	CDS	21980723	21980879	0.62	+	1	transcript_id file_1_file_1_jg11440.t1; gene_id file_1_file_1_jg11440;
dmelr6.33_1	AUGUSTUS	exon	21980723	21980879	.	+	.	transcript_id file_1_file_1_jg11440.t1; gene_id file_1_file_1_jg11440;
dmelr6.33_1	AUGUSTUS	intron	21980880	21980931	.	+	.	transcript_id file_1_file_1_jg11440.t1; gene_id file_1_file_1_jg11440;
dmelr6.33_1	AUGUSTUS	transcript	21979860	21981099	.	+	.	transcript_id file_1_file_1_jg11440.t1; gene_id file_1_file_1_jg11440
dmelr6.33_1	AUGUSTUS	CDS	21980932	21981099	1	+	0	transcript_id file_1_file_1_jg11440.t1; gene_id file_1_file_1_jg11440;
dmelr6.33_1	AUGUSTUS	exon	21980932	21981099	.	+	.	transcript_id file_1_file_1_jg11440.t1; gene_id file_1_file_1_jg11440;
dmelr6.33_1	AUGUSTUS	stop_codon	21981097	21981099	.	+	0	transcript_id file_1_file_1_jg11440.t1; gene_id file_1_file_1_jg11440;
dmelr6.33_1	AUGUSTUS	start_codon	22427479	22427481	.	+	0	transcript_id file_1_file_1_jg11506.t1; gene_id file_1_file_1_jg11506;
dmelr6.33_1	AUGUSTUS	CDS	22427479	22427630	1	+	0	transcript_id file_1_file_1_jg11506.t1; gene_id file_1_file_1_jg11506;
dmelr6.33_1	AUGUSTUS	exon	22427479	22427630	.	+	.	transcript_id file_1_file_1_jg11506.t1; gene_id file_1_file_1_jg11506;
dmelr6.33_1	AUGUSTUS	intron	22427631	22427689	.	+	.	transcript_id file_1_file_1_jg11506.t1; gene_id file_1_file_1_jg11506;
dmelr6.33_1	AUGUSTUS	CDS	22427690	22427890	1	+	1	transcript_id file_1_file_1_jg11506.t1; gene_id file_1_file_1_jg11506;
dmelr6.33_1	AUGUSTUS	exon	22427690	22427890	.	+	.	transcript_id file_1_file_1_jg11506.t1; gene_id file_1_file_1_jg11506;
dmelr6.33_1	AUGUSTUS	intron	22427891	22427954	.	+	.	transcript_id file_1_file_1_jg11506.t1; gene_id file_1_file_1_jg11506;
dmelr6.33_1	AUGUSTUS	CDS	22427955	22428236	1	+	1	transcript_id file_1_file_1_jg11506.t1; gene_id file_1_file_1_jg11506;
dmelr6.33_1	AUGUSTUS	exon	22427955	22428236	.	+	.	transcript_id file_1_file_1_jg11506.t1; gene_id file_1_file_1_jg11506;
dmelr6.33_1	AUGUSTUS	intron	22428237	22428287	.	+	.	transcript_id file_1_file_1_jg11506.t1; gene_id file_1_file_1_jg11506;
dmelr6.33_1	AUGUSTUS	CDS	22428288	22428403	1	+	1	transcript_id file_1_file_1_jg11506.t1; gene_id file_1_file_1_jg11506;
dmelr6.33_1	AUGUSTUS	exon	22428288	22428403	.	+	.	transcript_id file_1_file_1_jg11506.t1; gene_id file_1_file_1_jg11506;
dmelr6.33_1	AUGUSTUS	intron	22428404	22428456	.	+	.	transcript_id file_1_file_1_jg11506.t1; gene_id file_1_file_1_jg11506;
dmelr6.33_1	AUGUSTUS	CDS	22428457	22428545	1	+	2	transcript_id file_1_file_1_jg11506.t1; gene_id file_1_file_1_jg11506;
dmelr6.33_1	AUGUSTUS	exon	22428457	22428545	.	+	.	transcript_id file_1_file_1_jg11506.t1; gene_id file_1_file_1_jg11506;
dmelr6.33_1	AUGUSTUS	intron	22428546	22428597	.	+	.	transcript_id file_1_file_1_jg11506.t1; gene_id file_1_file_1_jg11506;
dmelr6.33_1	AUGUSTUS	CDS	22428598	22429183	1	+	0	transcript_id file_1_file_1_jg11506.t1; gene_id file_1_file_1_jg11506;
dmelr6.33_1	AUGUSTUS	exon	22428598	22429183	.	+	.	transcript_id file_1_file_1_jg11506.t1; gene_id file_1_file_1_jg11506;
dmelr6.33_1	AUGUSTUS	intron	22429184	22429300	.	+	.	transcript_id file_1_file_1_jg11506.t1; gene_id file_1_file_1_jg11506;
dmelr6.33_1	AUGUSTUS	CDS	22429301	22429558	1	+	2	transcript_id file_1_file_1_jg11506.t1; gene_id file_1_file_1_jg11506;
dmelr6.33_1	AUGUSTUS	exon	22429301	22429558	.	+	.	transcript_id file_1_file_1_jg11506.t1; gene_id file_1_file_1_jg11506;
dmelr6.33_1	AUGUSTUS	intron	22429559	22430049	.	+	.	transcript_id file_1_file_1_jg11506.t1; gene_id file_1_file_1_jg11506;
dmelr6.33_1	AUGUSTUS	transcript	22427479	22430084	.	+	.	transcript_id file_1_file_1_jg11506.t1; gene_id file_1_file_1_jg11506
dmelr6.33_1	AUGUSTUS	CDS	22430050	22430084	1	+	2	transcript_id file_1_file_1_jg11506.t1; gene_id file_1_file_1_jg11506;
dmelr6.33_1	AUGUSTUS	exon	22430050	22430084	.	+	.	transcript_id file_1_file_1_jg11506.t1; gene_id file_1_file_1_jg11506;
dmelr6.33_1	AUGUSTUS	stop_codon	22430082	22430084	.	+	0	transcript_id file_1_file_1_jg11506.t1; gene_id file_1_file_1_jg11506;
dmelr6.33_1	AUGUSTUS	start_codon	22427479	22427481	.	+	0	transcript_id file_1_file_1_jg11506.t2; gene_id file_1_file_1_jg11506;
dmelr6.33_1	AUGUSTUS	CDS	22427479	22427630	1	+	0	transcript_id file_1_file_1_jg11506.t2; gene_id file_1_file_1_jg11506;
dmelr6.33_1	AUGUSTUS	exon	22427479	22427630	.	+	.	transcript_id file_1_file_1_jg11506.t2; gene_id file_1_file_1_jg11506;
dmelr6.33_1	AUGUSTUS	intron	22427631	22427689	.	+	.	transcript_id file_1_file_1_jg11506.t2; gene_id file_1_file_1_jg11506;
dmelr6.33_1	AUGUSTUS	CDS	22427690	22427890	1	+	1	transcript_id file_1_file_1_jg11506.t2; gene_id file_1_file_1_jg11506;
dmelr6.33_1	AUGUSTUS	exon	22427690	22427890	.	+	.	transcript_id file_1_file_1_jg11506.t2; gene_id file_1_file_1_jg11506;
dmelr6.33_1	AUGUSTUS	intron	22427891	22427954	.	+	.	transcript_id file_1_file_1_jg11506.t2; gene_id file_1_file_1_jg11506;
dmelr6.33_1	AUGUSTUS	CDS	22427955	22428236	1	+	1	transcript_id file_1_file_1_jg11506.t2; gene_id file_1_file_1_jg11506;
dmelr6.33_1	AUGUSTUS	exon	22427955	22428236	.	+	.	transcript_id file_1_file_1_jg11506.t2; gene_id file_1_file_1_jg11506;
dmelr6.33_1	AUGUSTUS	intron	22428237	22428287	.	+	.	transcript_id file_1_file_1_jg11506.t2; gene_id file_1_file_1_jg11506;
dmelr6.33_1	AUGUSTUS	CDS	22428288	22428403	1	+	1	transcript_id file_1_file_1_jg11506.t2; gene_id file_1_file_1_jg11506;
dmelr6.33_1	AUGUSTUS	exon	22428288	22428403	.	+	.	transcript_id file_1_file_1_jg11506.t2; gene_id file_1_file_1_jg11506;
dmelr6.33_1	AUGUSTUS	intron	22428404	22428456	.	+	.	transcript_id file_1_file_1_jg11506.t2; gene_id file_1_file_1_jg11506;
dmelr6.33_1	AUGUSTUS	CDS	22428457	22428545	1	+	2	transcript_id file_1_file_1_jg11506.t2; gene_id file_1_file_1_jg11506;
dmelr6.33_1	AUGUSTUS	exon	22428457	22428545	.	+	.	transcript_id file_1_file_1_jg11506.t2; gene_id file_1_file_1_jg11506;
dmelr6.33_1	AUGUSTUS	intron	22428546	22428597	.	+	.	transcript_id file_1_file_1_jg11506.t2; gene_id file_1_file_1_jg11506;
dmelr6.33_1	AUGUSTUS	CDS	22428598	22429183	1	+	0	transcript_id file_1_file_1_jg11506.t2; gene_id file_1_file_1_jg11506;
dmelr6.33_1	AUGUSTUS	exon	22428598	22429183	.	+	.	transcript_id file_1_file_1_jg11506.t2; gene_id file_1_file_1_jg11506;
dmelr6.33_1	AUGUSTUS	intron	22429184	22429300	.	+	.	transcript_id file_1_file_1_jg11506.t2; gene_id file_1_file_1_jg11506;
dmelr6.33_1	AUGUSTUS	transcript	22427479	22429584	.	+	.	transcript_id file_1_file_1_jg11506.t2; gene_id file_1_file_1_jg11506
dmelr6.33_1	AUGUSTUS	CDS	22429301	22429584	0.68	+	2	transcript_id file_1_file_1_jg11506.t2; gene_id file_1_file_1_jg11506;
dmelr6.33_1	AUGUSTUS	exon	22429301	22429584	.	+	.	transcript_id file_1_file_1_jg11506.t2; gene_id file_1_file_1_jg11506;
dmelr6.33_1	AUGUSTUS	stop_codon	22429582	22429584	.	+	0	transcript_id file_1_file_1_jg11506.t2; gene_id file_1_file_1_jg11506;
dmelr6.33_1	AUGUSTUS	start_codon	22702717	22702719	.	+	0	transcript_id file_1_file_1_jg11552.t1; gene_id file_1_file_1_jg11552;
dmelr6.33_1	AUGUSTUS	CDS	22702717	22703079	1	+	0	transcript_id file_1_file_1_jg11552.t1; gene_id file_1_file_1_jg11552;
dmelr6.33_1	AUGUSTUS	exon	22702717	22703079	.	+	.	transcript_id file_1_file_1_jg11552.t1; gene_id file_1_file_1_jg11552;
dmelr6.33_1	AUGUSTUS	intron	22703080	22703160	.	+	.	transcript_id file_1_file_1_jg11552.t1; gene_id file_1_file_1_jg11552;
dmelr6.33_1	AUGUSTUS	transcript	22702717	22703406	.	+	.	transcript_id file_1_file_1_jg11552.t1; gene_id file_1_file_1_jg11552
dmelr6.33_1	AUGUSTUS	CDS	22703161	22703406	1	+	0	transcript_id file_1_file_1_jg11552.t1; gene_id file_1_file_1_jg11552;
dmelr6.33_1	AUGUSTUS	exon	22703161	22703406	.	+	.	transcript_id file_1_file_1_jg11552.t1; gene_id file_1_file_1_jg11552;
dmelr6.33_1	AUGUSTUS	stop_codon	22703404	22703406	.	+	0	transcript_id file_1_file_1_jg11552.t1; gene_id file_1_file_1_jg11552;
dmelr6.33_1	AUGUSTUS	start_codon	22704710	22704712	.	+	0	transcript_id file_1_file_1_jg11553.t1; gene_id file_1_file_1_jg11553;
dmelr6.33_1	AUGUSTUS	CDS	22704710	22704757	1	+	0	transcript_id file_1_file_1_jg11553.t1; gene_id file_1_file_1_jg11553;
dmelr6.33_1	AUGUSTUS	exon	22704710	22704757	.	+	.	transcript_id file_1_file_1_jg11553.t1; gene_id file_1_file_1_jg11553;
dmelr6.33_1	AUGUSTUS	intron	22704758	22704940	.	+	.	transcript_id file_1_file_1_jg11553.t1; gene_id file_1_file_1_jg11553;
dmelr6.33_1	AUGUSTUS	CDS	22704941	22705292	1	+	0	transcript_id file_1_file_1_jg11553.t1; gene_id file_1_file_1_jg11553;
dmelr6.33_1	AUGUSTUS	exon	22704941	22705292	.	+	.	transcript_id file_1_file_1_jg11553.t1; gene_id file_1_file_1_jg11553;
dmelr6.33_1	AUGUSTUS	intron	22705293	22705356	.	+	.	transcript_id file_1_file_1_jg11553.t1; gene_id file_1_file_1_jg11553;
dmelr6.33_1	AUGUSTUS	transcript	22704710	22705568	.	+	.	transcript_id file_1_file_1_jg11553.t1; gene_id file_1_file_1_jg11553
dmelr6.33_1	AUGUSTUS	CDS	22705357	22705568	1	+	2	transcript_id file_1_file_1_jg11553.t1; gene_id file_1_file_1_jg11553;
dmelr6.33_1	AUGUSTUS	exon	22705357	22705568	.	+	.	transcript_id file_1_file_1_jg11553.t1; gene_id file_1_file_1_jg11553;
dmelr6.33_1	AUGUSTUS	stop_codon	22705566	22705568	.	+	0	transcript_id file_1_file_1_jg11553.t1; gene_id file_1_file_1_jg11553;
dmelr6.33_1	AUGUSTUS	stop_codon	22705945	22705947	.	-	0	transcript_id file_1_file_1_jg11554.t1; gene_id file_1_file_1_jg11554;
dmelr6.33_1	AUGUSTUS	CDS	22705945	22706153	1	-	2	transcript_id file_1_file_1_jg11554.t1; gene_id file_1_file_1_jg11554;
dmelr6.33_1	AUGUSTUS	exon	22705945	22706153	.	-	.	transcript_id file_1_file_1_jg11554.t1; gene_id file_1_file_1_jg11554;
dmelr6.33_1	AUGUSTUS	intron	22706154	22706213	.	-	.	transcript_id file_1_file_1_jg11554.t1; gene_id file_1_file_1_jg11554;
dmelr6.33_1	AUGUSTUS	CDS	22706214	22706562	1	-	0	transcript_id file_1_file_1_jg11554.t1; gene_id file_1_file_1_jg11554;
dmelr6.33_1	AUGUSTUS	exon	22706214	22706562	.	-	.	transcript_id file_1_file_1_jg11554.t1; gene_id file_1_file_1_jg11554;
dmelr6.33_1	AUGUSTUS	intron	22706563	22706618	.	-	.	transcript_id file_1_file_1_jg11554.t1; gene_id file_1_file_1_jg11554;
dmelr6.33_1	AUGUSTUS	transcript	22705945	22706660	.	-	.	transcript_id file_1_file_1_jg11554.t1; gene_id file_1_file_1_jg11554
dmelr6.33_1	AUGUSTUS	CDS	22706619	22706660	1	-	0	transcript_id file_1_file_1_jg11554.t1; gene_id file_1_file_1_jg11554;
dmelr6.33_1	AUGUSTUS	exon	22706619	22706660	.	-	.	transcript_id file_1_file_1_jg11554.t1; gene_id file_1_file_1_jg11554;
dmelr6.33_1	AUGUSTUS	start_codon	22706658	22706660	.	-	0	transcript_id file_1_file_1_jg11554.t1; gene_id file_1_file_1_jg11554;
dmelr6.33_1	AUGUSTUS	start_codon	22706948	22706950	.	+	0	transcript_id file_1_file_1_jg11555.t1; gene_id file_1_file_1_jg11555;
dmelr6.33_1	AUGUSTUS	CDS	22706948	22707076	1	+	0	transcript_id file_1_file_1_jg11555.t1; gene_id file_1_file_1_jg11555;
dmelr6.33_1	AUGUSTUS	exon	22706948	22707076	.	+	.	transcript_id file_1_file_1_jg11555.t1; gene_id file_1_file_1_jg11555;
dmelr6.33_1	AUGUSTUS	intron	22707077	22707132	.	+	.	transcript_id file_1_file_1_jg11555.t1; gene_id file_1_file_1_jg11555;
dmelr6.33_1	AUGUSTUS	CDS	22707133	22707261	1	+	0	transcript_id file_1_file_1_jg11555.t1; gene_id file_1_file_1_jg11555;
dmelr6.33_1	AUGUSTUS	exon	22707133	22707261	.	+	.	transcript_id file_1_file_1_jg11555.t1; gene_id file_1_file_1_jg11555;
dmelr6.33_1	AUGUSTUS	intron	22707262	22707315	.	+	.	transcript_id file_1_file_1_jg11555.t1; gene_id file_1_file_1_jg11555;
dmelr6.33_1	AUGUSTUS	transcript	22706948	22707714	.	+	.	transcript_id file_1_file_1_jg11555.t1; gene_id file_1_file_1_jg11555
dmelr6.33_1	AUGUSTUS	CDS	22707316	22707714	1	+	0	transcript_id file_1_file_1_jg11555.t1; gene_id file_1_file_1_jg11555;
dmelr6.33_1	AUGUSTUS	exon	22707316	22707714	.	+	.	transcript_id file_1_file_1_jg11555.t1; gene_id file_1_file_1_jg11555;
dmelr6.33_1	AUGUSTUS	stop_codon	22707712	22707714	.	+	0	transcript_id file_1_file_1_jg11555.t1; gene_id file_1_file_1_jg11555;
dmelr6.33_1	AUGUSTUS	start_codon	23080561	23080563	.	+	0	transcript_id file_1_file_1_jg11614.t1; gene_id file_1_file_1_jg11614;
dmelr6.33_1	AUGUSTUS	CDS	23080561	23081502	1	+	0	transcript_id file_1_file_1_jg11614.t1; gene_id file_1_file_1_jg11614;
dmelr6.33_1	AUGUSTUS	exon	23080561	23081502	.	+	.	transcript_id file_1_file_1_jg11614.t1; gene_id file_1_file_1_jg11614;
dmelr6.33_1	AUGUSTUS	intron	23081503	23081563	.	+	.	transcript_id file_1_file_1_jg11614.t1; gene_id file_1_file_1_jg11614;
dmelr6.33_1	AUGUSTUS	transcript	23080561	23081725	.	+	.	transcript_id file_1_file_1_jg11614.t1; gene_id file_1_file_1_jg11614
dmelr6.33_1	AUGUSTUS	CDS	23081564	23081725	1	+	0	transcript_id file_1_file_1_jg11614.t1; gene_id file_1_file_1_jg11614;
dmelr6.33_1	AUGUSTUS	exon	23081564	23081725	.	+	.	transcript_id file_1_file_1_jg11614.t1; gene_id file_1_file_1_jg11614;
dmelr6.33_1	AUGUSTUS	stop_codon	23081723	23081725	.	+	0	transcript_id file_1_file_1_jg11614.t1; gene_id file_1_file_1_jg11614;
dmelr6.33_1	AUGUSTUS	start_codon	23082203	23082205	.	+	0	transcript_id file_1_file_1_jg11615.t1; gene_id file_1_file_1_jg11615;
dmelr6.33_1	AUGUSTUS	CDS	23082203	23083147	0.99	+	0	transcript_id file_1_file_1_jg11615.t1; gene_id file_1_file_1_jg11615;
dmelr6.33_1	AUGUSTUS	exon	23082203	23083147	.	+	.	transcript_id file_1_file_1_jg11615.t1; gene_id file_1_file_1_jg11615;
dmelr6.33_1	AUGUSTUS	intron	23083148	23083210	.	+	.	transcript_id file_1_file_1_jg11615.t1; gene_id file_1_file_1_jg11615;
dmelr6.33_1	AUGUSTUS	transcript	23082203	23083366	.	+	.	transcript_id file_1_file_1_jg11615.t1; gene_id file_1_file_1_jg11615
dmelr6.33_1	AUGUSTUS	CDS	23083211	23083366	1	+	0	transcript_id file_1_file_1_jg11615.t1; gene_id file_1_file_1_jg11615;
dmelr6.33_1	AUGUSTUS	exon	23083211	23083366	.	+	.	transcript_id file_1_file_1_jg11615.t1; gene_id file_1_file_1_jg11615;
dmelr6.33_1	AUGUSTUS	stop_codon	23083364	23083366	.	+	0	transcript_id file_1_file_1_jg11615.t1; gene_id file_1_file_1_jg11615;
dmelr6.33_1	AUGUSTUS	stop_codon	23102477	23102479	.	-	0	transcript_id file_1_file_1_jg11620.t1; gene_id file_1_file_1_jg11620;
dmelr6.33_1	AUGUSTUS	CDS	23102477	23102635	1	-	0	transcript_id file_1_file_1_jg11620.t1; gene_id file_1_file_1_jg11620;
dmelr6.33_1	AUGUSTUS	exon	23102477	23102635	.	-	.	transcript_id file_1_file_1_jg11620.t1; gene_id file_1_file_1_jg11620;
dmelr6.33_1	AUGUSTUS	intron	23102636	23102698	.	-	.	transcript_id file_1_file_1_jg11620.t1; gene_id file_1_file_1_jg11620;
dmelr6.33_1	AUGUSTUS	transcript	23102477	23103733	.	-	.	transcript_id file_1_file_1_jg11620.t1; gene_id file_1_file_1_jg11620
dmelr6.33_1	AUGUSTUS	CDS	23102699	23103733	1	-	0	transcript_id file_1_file_1_jg11620.t1; gene_id file_1_file_1_jg11620;
dmelr6.33_1	AUGUSTUS	exon	23102699	23103733	.	-	.	transcript_id file_1_file_1_jg11620.t1; gene_id file_1_file_1_jg11620;
dmelr6.33_1	AUGUSTUS	start_codon	23103731	23103733	.	-	0	transcript_id file_1_file_1_jg11620.t1; gene_id file_1_file_1_jg11620;
dmelr6.33_1	AUGUSTUS	stop_codon	23103941	23103943	.	-	0	transcript_id file_1_file_1_jg11621.t1; gene_id file_1_file_1_jg11621;
dmelr6.33_1	AUGUSTUS	CDS	23103941	23104093	1	-	0	transcript_id file_1_file_1_jg11621.t1; gene_id file_1_file_1_jg11621;
dmelr6.33_1	AUGUSTUS	exon	23103941	23104093	.	-	.	transcript_id file_1_file_1_jg11621.t1; gene_id file_1_file_1_jg11621;
dmelr6.33_1	AUGUSTUS	intron	23104094	23104149	.	-	.	transcript_id file_1_file_1_jg11621.t1; gene_id file_1_file_1_jg11621;
dmelr6.33_1	AUGUSTUS	transcript	23103941	23105169	.	-	.	transcript_id file_1_file_1_jg11621.t1; gene_id file_1_file_1_jg11621
dmelr6.33_1	AUGUSTUS	CDS	23104150	23105169	1	-	0	transcript_id file_1_file_1_jg11621.t1; gene_id file_1_file_1_jg11621;
dmelr6.33_1	AUGUSTUS	exon	23104150	23105169	.	-	.	transcript_id file_1_file_1_jg11621.t1; gene_id file_1_file_1_jg11621;
dmelr6.33_1	AUGUSTUS	start_codon	23105167	23105169	.	-	0	transcript_id file_1_file_1_jg11621.t1; gene_id file_1_file_1_jg11621;
dmelr6.33_1	AUGUSTUS	stop_codon	23439868	23439870	.	-	0	transcript_id file_1_file_1_jg11677.t1; gene_id file_1_file_1_jg11677;
dmelr6.33_1	AUGUSTUS	CDS	23439868	23440282	1	-	1	transcript_id file_1_file_1_jg11677.t1; gene_id file_1_file_1_jg11677;
dmelr6.33_1	AUGUSTUS	exon	23439868	23440282	.	-	.	transcript_id file_1_file_1_jg11677.t1; gene_id file_1_file_1_jg11677;
dmelr6.33_1	AUGUSTUS	intron	23440283	23440340	.	-	.	transcript_id file_1_file_1_jg11677.t1; gene_id file_1_file_1_jg11677;
dmelr6.33_1	AUGUSTUS	transcript	23439868	23441065	.	-	.	transcript_id file_1_file_1_jg11677.t1; gene_id file_1_file_1_jg11677
dmelr6.33_1	AUGUSTUS	CDS	23440341	23441065	1	-	0	transcript_id file_1_file_1_jg11677.t1; gene_id file_1_file_1_jg11677;
dmelr6.33_1	AUGUSTUS	exon	23440341	23441065	.	-	.	transcript_id file_1_file_1_jg11677.t1; gene_id file_1_file_1_jg11677;
dmelr6.33_1	AUGUSTUS	start_codon	23441063	23441065	.	-	0	transcript_id file_1_file_1_jg11677.t1; gene_id file_1_file_1_jg11677;
dmelr6.33_1	AUGUSTUS	stop_codon	23470402	23470404	.	-	0	transcript_id file_1_file_1_jg11682.t1; gene_id file_1_file_1_jg11682;
dmelr6.33_1	AUGUSTUS	CDS	23470402	23470470	1	-	0	transcript_id file_1_file_1_jg11682.t1; gene_id file_1_file_1_jg11682;
dmelr6.33_1	AUGUSTUS	exon	23470402	23470470	.	-	.	transcript_id file_1_file_1_jg11682.t1; gene_id file_1_file_1_jg11682;
dmelr6.33_1	AUGUSTUS	intron	23470471	23470524	.	-	.	transcript_id file_1_file_1_jg11682.t1; gene_id file_1_file_1_jg11682;
dmelr6.33_1	AUGUSTUS	CDS	23470525	23470882	1	-	1	transcript_id file_1_file_1_jg11682.t1; gene_id file_1_file_1_jg11682;
dmelr6.33_1	AUGUSTUS	exon	23470525	23470882	.	-	.	transcript_id file_1_file_1_jg11682.t1; gene_id file_1_file_1_jg11682;
dmelr6.33_1	AUGUSTUS	intron	23470883	23470940	.	-	.	transcript_id file_1_file_1_jg11682.t1; gene_id file_1_file_1_jg11682;
dmelr6.33_1	AUGUSTUS	transcript	23470402	23471710	.	-	.	transcript_id file_1_file_1_jg11682.t1; gene_id file_1_file_1_jg11682
dmelr6.33_1	AUGUSTUS	CDS	23470941	23471710	1	-	0	transcript_id file_1_file_1_jg11682.t1; gene_id file_1_file_1_jg11682;
dmelr6.33_1	AUGUSTUS	exon	23470941	23471710	.	-	.	transcript_id file_1_file_1_jg11682.t1; gene_id file_1_file_1_jg11682;
dmelr6.33_1	AUGUSTUS	start_codon	23471708	23471710	.	-	0	transcript_id file_1_file_1_jg11682.t1; gene_id file_1_file_1_jg11682;
dmelr6.33_1	AUGUSTUS	stop_codon	23472313	23472315	.	-	0	transcript_id file_1_file_1_Or59c; gene_id file_1_file_1_Or59c;
dmelr6.33_1	AUGUSTUS	CDS	23472313	23472772	1	-	1	transcript_id file_1_file_1_Or59c; gene_id file_1_file_1_Or59c;
dmelr6.33_1	AUGUSTUS	exon	23472313	23472772	.	-	.	transcript_id file_1_file_1_Or59c; gene_id file_1_file_1_Or59c;
dmelr6.33_1	AUGUSTUS	intron	23472773	23472827	.	-	.	transcript_id file_1_file_1_Or59c; gene_id file_1_file_1_Or59c;
dmelr6.33_1	AUGUSTUS	transcript	23472313	23473603	.	-	.	transcript_id file_1_file_1_Or59c; gene_id file_1_file_1_Or59c
dmelr6.33_1	AUGUSTUS	CDS	23472828	23473603	1	-	0	transcript_id file_1_file_1_Or59c; gene_id file_1_file_1_Or59c;
dmelr6.33_1	AUGUSTUS	exon	23472828	23473603	.	-	.	transcript_id file_1_file_1_Or59c; gene_id file_1_file_1_Or59c;
dmelr6.33_1	AUGUSTUS	start_codon	23473601	23473603	.	-	0	transcript_id file_1_file_1_Or59c; gene_id file_1_file_1_Or59c;
dmelr6.33_1	AUGUSTUS	stop_codon	23538631	23538633	.	-	0	transcript_id file_1_file_1_jg11692.t1; gene_id file_1_file_1_jg11692;
dmelr6.33_1	AUGUSTUS	CDS	23538631	23538911	1	-	2	transcript_id file_1_file_1_jg11692.t1; gene_id file_1_file_1_jg11692;
dmelr6.33_1	AUGUSTUS	exon	23538631	23538911	.	-	.	transcript_id file_1_file_1_jg11692.t1; gene_id file_1_file_1_jg11692;
dmelr6.33_1	AUGUSTUS	intron	23538912	23538969	.	-	.	transcript_id file_1_file_1_jg11692.t1; gene_id file_1_file_1_jg11692;
dmelr6.33_1	AUGUSTUS	CDS	23538970	23539324	1	-	0	transcript_id file_1_file_1_jg11692.t1; gene_id file_1_file_1_jg11692;
dmelr6.33_1	AUGUSTUS	exon	23538970	23539324	.	-	.	transcript_id file_1_file_1_jg11692.t1; gene_id file_1_file_1_jg11692;
dmelr6.33_1	AUGUSTUS	intron	23539325	23539579	.	-	.	transcript_id file_1_file_1_jg11692.t1; gene_id file_1_file_1_jg11692;
dmelr6.33_1	AUGUSTUS	CDS	23539580	23539658	1	-	1	transcript_id file_1_file_1_jg11692.t1; gene_id file_1_file_1_jg11692;
dmelr6.33_1	AUGUSTUS	exon	23539580	23539658	.	-	.	transcript_id file_1_file_1_jg11692.t1; gene_id file_1_file_1_jg11692;
dmelr6.33_1	AUGUSTUS	intron	23539659	23539755	.	-	.	transcript_id file_1_file_1_jg11692.t1; gene_id file_1_file_1_jg11692;
dmelr6.33_1	AUGUSTUS	CDS	23539756	23539859	1	-	0	transcript_id file_1_file_1_jg11692.t1; gene_id file_1_file_1_jg11692;
dmelr6.33_1	AUGUSTUS	exon	23539756	23539859	.	-	.	transcript_id file_1_file_1_jg11692.t1; gene_id file_1_file_1_jg11692;
dmelr6.33_1	AUGUSTUS	intron	23539860	23539926	.	-	.	transcript_id file_1_file_1_jg11692.t1; gene_id file_1_file_1_jg11692;
dmelr6.33_1	AUGUSTUS	CDS	23539927	23540023	1	-	1	transcript_id file_1_file_1_jg11692.t1; gene_id file_1_file_1_jg11692;
dmelr6.33_1	AUGUSTUS	exon	23539927	23540023	.	-	.	transcript_id file_1_file_1_jg11692.t1; gene_id file_1_file_1_jg11692;
dmelr6.33_1	AUGUSTUS	intron	23540024	23540081	.	-	.	transcript_id file_1_file_1_jg11692.t1; gene_id file_1_file_1_jg11692;
dmelr6.33_1	AUGUSTUS	transcript	23538631	23540773	.	-	.	transcript_id file_1_file_1_jg11692.t1; gene_id file_1_file_1_jg11692
dmelr6.33_1	AUGUSTUS	CDS	23540082	23540773	1	-	0	transcript_id file_1_file_1_jg11692.t1; gene_id file_1_file_1_jg11692;
dmelr6.33_1	AUGUSTUS	exon	23540082	23540773	.	-	.	transcript_id file_1_file_1_jg11692.t1; gene_id file_1_file_1_jg11692;
dmelr6.33_1	AUGUSTUS	start_codon	23540771	23540773	.	-	0	transcript_id file_1_file_1_jg11692.t1; gene_id file_1_file_1_jg11692;
dmelr6.33_1	AUGUSTUS	stop_codon	23541054	23541056	.	-	0	transcript_id file_1_file_1_jg11693.t1; gene_id file_1_file_1_jg11693;
dmelr6.33_1	AUGUSTUS	CDS	23541054	23541161	1	-	0	transcript_id file_1_file_1_jg11693.t1; gene_id file_1_file_1_jg11693;
dmelr6.33_1	AUGUSTUS	exon	23541054	23541161	.	-	.	transcript_id file_1_file_1_jg11693.t1; gene_id file_1_file_1_jg11693;
dmelr6.33_1	AUGUSTUS	intron	23541162	23541221	.	-	.	transcript_id file_1_file_1_jg11693.t1; gene_id file_1_file_1_jg11693;
dmelr6.33_1	AUGUSTUS	CDS	23541222	23541377	1	-	0	transcript_id file_1_file_1_jg11693.t1; gene_id file_1_file_1_jg11693;
dmelr6.33_1	AUGUSTUS	exon	23541222	23541377	.	-	.	transcript_id file_1_file_1_jg11693.t1; gene_id file_1_file_1_jg11693;
dmelr6.33_1	AUGUSTUS	intron	23541378	23541443	.	-	.	transcript_id file_1_file_1_jg11693.t1; gene_id file_1_file_1_jg11693;
dmelr6.33_1	AUGUSTUS	transcript	23541054	23542379	.	-	.	transcript_id file_1_file_1_jg11693.t1; gene_id file_1_file_1_jg11693
dmelr6.33_1	AUGUSTUS	CDS	23541444	23542379	1	-	0	transcript_id file_1_file_1_jg11693.t1; gene_id file_1_file_1_jg11693;
dmelr6.33_1	AUGUSTUS	exon	23541444	23542379	.	-	.	transcript_id file_1_file_1_jg11693.t1; gene_id file_1_file_1_jg11693;
dmelr6.33_1	AUGUSTUS	start_codon	23542377	23542379	.	-	0	transcript_id file_1_file_1_jg11693.t1; gene_id file_1_file_1_jg11693;
dmelr6.33_1	AUGUSTUS	start_codon	23542510	23542512	.	+	0	transcript_id file_1_file_1_jg11694.t1; gene_id file_1_file_1_jg11694;
dmelr6.33_1	AUGUSTUS	CDS	23542510	23542562	1	+	0	transcript_id file_1_file_1_jg11694.t1; gene_id file_1_file_1_jg11694;
dmelr6.33_1	AUGUSTUS	exon	23542510	23542562	.	+	.	transcript_id file_1_file_1_jg11694.t1; gene_id file_1_file_1_jg11694;
dmelr6.33_1	AUGUSTUS	intron	23542563	23542615	.	+	.	transcript_id file_1_file_1_jg11694.t1; gene_id file_1_file_1_jg11694;
dmelr6.33_1	AUGUSTUS	CDS	23542616	23543525	1	+	1	transcript_id file_1_file_1_jg11694.t1; gene_id file_1_file_1_jg11694;
dmelr6.33_1	AUGUSTUS	exon	23542616	23543525	.	+	.	transcript_id file_1_file_1_jg11694.t1; gene_id file_1_file_1_jg11694;
dmelr6.33_1	AUGUSTUS	intron	23543526	23543576	.	+	.	transcript_id file_1_file_1_jg11694.t1; gene_id file_1_file_1_jg11694;
dmelr6.33_1	AUGUSTUS	CDS	23543577	23543729	1	+	0	transcript_id file_1_file_1_jg11694.t1; gene_id file_1_file_1_jg11694;
dmelr6.33_1	AUGUSTUS	exon	23543577	23543729	.	+	.	transcript_id file_1_file_1_jg11694.t1; gene_id file_1_file_1_jg11694;
dmelr6.33_1	AUGUSTUS	intron	23543730	23543780	.	+	.	transcript_id file_1_file_1_jg11694.t1; gene_id file_1_file_1_jg11694;
dmelr6.33_1	AUGUSTUS	transcript	23542510	23543885	.	+	.	transcript_id file_1_file_1_jg11694.t1; gene_id file_1_file_1_jg11694
dmelr6.33_1	AUGUSTUS	CDS	23543781	23543885	1	+	0	transcript_id file_1_file_1_jg11694.t1; gene_id file_1_file_1_jg11694;
dmelr6.33_1	AUGUSTUS	exon	23543781	23543885	.	+	.	transcript_id file_1_file_1_jg11694.t1; gene_id file_1_file_1_jg11694;
dmelr6.33_1	AUGUSTUS	stop_codon	23543883	23543885	.	+	0	transcript_id file_1_file_1_jg11694.t1; gene_id file_1_file_1_jg11694;
dmelr6.33_1	AUGUSTUS	start_codon	24027015	24027017	.	+	0	transcript_id file_1_file_1_jg11804.t1; gene_id file_1_file_1_jg11804;
dmelr6.33_1	AUGUSTUS	CDS	24027015	24027395	1	+	0	transcript_id file_1_file_1_jg11804.t1; gene_id file_1_file_1_jg11804;
dmelr6.33_1	AUGUSTUS	exon	24027015	24027395	.	+	.	transcript_id file_1_file_1_jg11804.t1; gene_id file_1_file_1_jg11804;
dmelr6.33_1	AUGUSTUS	transcript	24027015	24027395	.	+	.	transcript_id file_1_file_1_jg11804.t1; gene_id file_1_file_1_jg11804
dmelr6.33_1	AUGUSTUS	stop_codon	24027393	24027395	.	+	0	transcript_id file_1_file_1_jg11804.t1; gene_id file_1_file_1_jg11804;
dmelr6.33_1	AUGUSTUS	stop_codon	24053029	24053031	.	-	0	transcript_id file_1_file_1_jg11815.t1; gene_id file_1_file_1_jg11815;
dmelr6.33_1	AUGUSTUS	CDS	24053029	24053135	1	-	2	transcript_id file_1_file_1_jg11815.t1; gene_id file_1_file_1_jg11815;
dmelr6.33_1	AUGUSTUS	exon	24053029	24053135	.	-	.	transcript_id file_1_file_1_jg11815.t1; gene_id file_1_file_1_jg11815;
dmelr6.33_1	AUGUSTUS	intron	24053136	24053197	.	-	.	transcript_id file_1_file_1_jg11815.t1; gene_id file_1_file_1_jg11815;
dmelr6.33_1	AUGUSTUS	CDS	24053198	24053319	1	-	1	transcript_id file_1_file_1_jg11815.t1; gene_id file_1_file_1_jg11815;
dmelr6.33_1	AUGUSTUS	exon	24053198	24053319	.	-	.	transcript_id file_1_file_1_jg11815.t1; gene_id file_1_file_1_jg11815;
dmelr6.33_1	AUGUSTUS	intron	24053320	24053373	.	-	.	transcript_id file_1_file_1_jg11815.t1; gene_id file_1_file_1_jg11815;
dmelr6.33_1	AUGUSTUS	CDS	24053374	24053461	1	-	2	transcript_id file_1_file_1_jg11815.t1; gene_id file_1_file_1_jg11815;
dmelr6.33_1	AUGUSTUS	exon	24053374	24053461	.	-	.	transcript_id file_1_file_1_jg11815.t1; gene_id file_1_file_1_jg11815;
dmelr6.33_1	AUGUSTUS	intron	24053462	24053526	.	-	.	transcript_id file_1_file_1_jg11815.t1; gene_id file_1_file_1_jg11815;
dmelr6.33_1	AUGUSTUS	CDS	24053527	24053574	1	-	2	transcript_id file_1_file_1_jg11815.t1; gene_id file_1_file_1_jg11815;
dmelr6.33_1	AUGUSTUS	exon	24053527	24053574	.	-	.	transcript_id file_1_file_1_jg11815.t1; gene_id file_1_file_1_jg11815;
dmelr6.33_1	AUGUSTUS	intron	24053575	24053635	.	-	.	transcript_id file_1_file_1_jg11815.t1; gene_id file_1_file_1_jg11815;
dmelr6.33_1	AUGUSTUS	CDS	24053636	24053718	1	-	1	transcript_id file_1_file_1_jg11815.t1; gene_id file_1_file_1_jg11815;
dmelr6.33_1	AUGUSTUS	exon	24053636	24053718	.	-	.	transcript_id file_1_file_1_jg11815.t1; gene_id file_1_file_1_jg11815;
dmelr6.33_1	AUGUSTUS	intron	24053719	24053789	.	-	.	transcript_id file_1_file_1_jg11815.t1; gene_id file_1_file_1_jg11815;
dmelr6.33_1	AUGUSTUS	CDS	24053790	24053977	1	-	0	transcript_id file_1_file_1_jg11815.t1; gene_id file_1_file_1_jg11815;
dmelr6.33_1	AUGUSTUS	exon	24053790	24053977	.	-	.	transcript_id file_1_file_1_jg11815.t1; gene_id file_1_file_1_jg11815;
dmelr6.33_1	AUGUSTUS	intron	24053978	24054046	.	-	.	transcript_id file_1_file_1_jg11815.t1; gene_id file_1_file_1_jg11815;
dmelr6.33_1	AUGUSTUS	CDS	24054047	24054143	1	-	1	transcript_id file_1_file_1_jg11815.t1; gene_id file_1_file_1_jg11815;
dmelr6.33_1	AUGUSTUS	exon	24054047	24054143	.	-	.	transcript_id file_1_file_1_jg11815.t1; gene_id file_1_file_1_jg11815;
dmelr6.33_1	AUGUSTUS	intron	24054144	24054198	.	-	.	transcript_id file_1_file_1_jg11815.t1; gene_id file_1_file_1_jg11815;
dmelr6.33_1	AUGUSTUS	CDS	24054199	24054335	1	-	0	transcript_id file_1_file_1_jg11815.t1; gene_id file_1_file_1_jg11815;
dmelr6.33_1	AUGUSTUS	exon	24054199	24054335	.	-	.	transcript_id file_1_file_1_jg11815.t1; gene_id file_1_file_1_jg11815;
dmelr6.33_1	AUGUSTUS	intron	24054336	24054406	.	-	.	transcript_id file_1_file_1_jg11815.t1; gene_id file_1_file_1_jg11815;
dmelr6.33_1	AUGUSTUS	CDS	24054407	24054752	1	-	1	transcript_id file_1_file_1_jg11815.t1; gene_id file_1_file_1_jg11815;
dmelr6.33_1	AUGUSTUS	exon	24054407	24054752	.	-	.	transcript_id file_1_file_1_jg11815.t1; gene_id file_1_file_1_jg11815;
dmelr6.33_1	AUGUSTUS	intron	24054753	24054811	.	-	.	transcript_id file_1_file_1_jg11815.t1; gene_id file_1_file_1_jg11815;
dmelr6.33_1	AUGUSTUS	transcript	24053029	24054873	.	-	.	transcript_id file_1_file_1_jg11815.t1; gene_id file_1_file_1_jg11815
dmelr6.33_1	AUGUSTUS	CDS	24054812	24054873	1	-	0	transcript_id file_1_file_1_jg11815.t1; gene_id file_1_file_1_jg11815;
dmelr6.33_1	AUGUSTUS	exon	24054812	24054873	.	-	.	transcript_id file_1_file_1_jg11815.t1; gene_id file_1_file_1_jg11815;
dmelr6.33_1	AUGUSTUS	start_codon	24054871	24054873	.	-	0	transcript_id file_1_file_1_jg11815.t1; gene_id file_1_file_1_jg11815;
dmelr6.33_1	AUGUSTUS	stop_codon	24249055	24249057	.	-	0	transcript_id file_1_file_1_jg11852.t1; gene_id file_1_file_1_jg11852;
dmelr6.33_1	AUGUSTUS	CDS	24249055	24250290	1	-	0	transcript_id file_1_file_1_jg11852.t1; gene_id file_1_file_1_jg11852;
dmelr6.33_1	AUGUSTUS	exon	24249055	24250290	.	-	.	transcript_id file_1_file_1_jg11852.t1; gene_id file_1_file_1_jg11852;
dmelr6.33_1	AUGUSTUS	intron	24250291	24250388	.	-	.	transcript_id file_1_file_1_jg11852.t1; gene_id file_1_file_1_jg11852;
dmelr6.33_1	AUGUSTUS	transcript	24249055	24251303	.	-	.	transcript_id file_1_file_1_jg11852.t1; gene_id file_1_file_1_jg11852
dmelr6.33_1	AUGUSTUS	CDS	24250389	24251303	1	-	0	transcript_id file_1_file_1_jg11852.t1; gene_id file_1_file_1_jg11852;
dmelr6.33_1	AUGUSTUS	exon	24250389	24251303	.	-	.	transcript_id file_1_file_1_jg11852.t1; gene_id file_1_file_1_jg11852;
dmelr6.33_1	AUGUSTUS	start_codon	24251301	24251303	.	-	0	transcript_id file_1_file_1_jg11852.t1; gene_id file_1_file_1_jg11852;
dmelr6.33_1	AUGUSTUS	start_codon	24515725	24515727	.	+	0	transcript_id file_1_file_1_jg11892.t1; gene_id file_1_file_1_jg11892;
dmelr6.33_1	AUGUSTUS	CDS	24515725	24517458	1	+	0	transcript_id file_1_file_1_jg11892.t1; gene_id file_1_file_1_jg11892;
dmelr6.33_1	AUGUSTUS	exon	24515725	24517458	.	+	.	transcript_id file_1_file_1_jg11892.t1; gene_id file_1_file_1_jg11892;
dmelr6.33_1	AUGUSTUS	transcript	24515725	24517458	.	+	.	transcript_id file_1_file_1_jg11892.t1; gene_id file_1_file_1_jg11892
dmelr6.33_1	AUGUSTUS	stop_codon	24517456	24517458	.	+	0	transcript_id file_1_file_1_jg11892.t1; gene_id file_1_file_1_jg11892;
dmelr6.33_1	AUGUSTUS	start_codon	24517703	24517705	.	+	0	transcript_id file_1_file_1_ir60c.t1; gene_id file_1_file_1_ir60c;
dmelr6.33_1	AUGUSTUS	CDS	24517703	24517825	0.64	+	0	transcript_id file_1_file_1_ir60c.t1; gene_id file_1_file_1_ir60c;
dmelr6.33_1	AUGUSTUS	exon	24517703	24517825	.	+	.	transcript_id file_1_file_1_ir60c.t1; gene_id file_1_file_1_ir60c;
dmelr6.33_1	AUGUSTUS	intron	24517826	24517892	.	+	.	transcript_id file_1_file_1_ir60c.t1; gene_id file_1_file_1_ir60c;
dmelr6.33_1	AUGUSTUS	transcript	24517703	24519152	.	+	.	transcript_id file_1_file_1_ir60c.t1; gene_id file_1_file_1_ir60c
dmelr6.33_1	AUGUSTUS	CDS	24517893	24519152	0.76	+	0	transcript_id file_1_file_1_ir60c.t1; gene_id file_1_file_1_ir60c;
dmelr6.33_1	AUGUSTUS	exon	24517893	24519152	.	+	.	transcript_id file_1_file_1_ir60c.t1; gene_id file_1_file_1_ir60c;
dmelr6.33_1	AUGUSTUS	stop_codon	24519150	24519152	.	+	0	transcript_id file_1_file_1_ir60c.t1; gene_id file_1_file_1_ir60c;
dmelr6.33_1	AUGUSTUS	start_codon	24519423	24519425	.	+	0	transcript_id file_1_file_1_jg11893.t1; gene_id file_1_file_1_jg11893;
dmelr6.33_1	AUGUSTUS	CDS	24519423	24521147	1	+	0	transcript_id file_1_file_1_jg11893.t1; gene_id file_1_file_1_jg11893;
dmelr6.33_1	AUGUSTUS	exon	24519423	24521147	.	+	.	transcript_id file_1_file_1_jg11893.t1; gene_id file_1_file_1_jg11893;
dmelr6.33_1	AUGUSTUS	transcript	24519423	24521147	.	+	.	transcript_id file_1_file_1_jg11893.t1; gene_id file_1_file_1_jg11893
dmelr6.33_1	AUGUSTUS	stop_codon	24521145	24521147	.	+	0	transcript_id file_1_file_1_jg11893.t1; gene_id file_1_file_1_jg11893;
dmelr6.33_1	AUGUSTUS	stop_codon	24529617	24529619	.	-	0	transcript_id file_1_file_1_jg11896.t1; gene_id file_1_file_1_jg11896;
dmelr6.33_1	AUGUSTUS	CDS	24529617	24531272	1	-	0	transcript_id file_1_file_1_jg11896.t1; gene_id file_1_file_1_jg11896;
dmelr6.33_1	AUGUSTUS	exon	24529617	24531272	.	-	.	transcript_id file_1_file_1_jg11896.t1; gene_id file_1_file_1_jg11896;
dmelr6.33_1	AUGUSTUS	transcript	24529617	24531272	.	-	.	transcript_id file_1_file_1_jg11896.t1; gene_id file_1_file_1_jg11896
dmelr6.33_1	AUGUSTUS	start_codon	24531270	24531272	.	-	0	transcript_id file_1_file_1_jg11896.t1; gene_id file_1_file_1_jg11896;
dmelr6.33_1	AUGUSTUS	stop_codon	24921764	24921766	.	-	0	transcript_id file_1_file_1_jg11975.t2; gene_id file_1_file_1_jg11975;
dmelr6.33_1	AUGUSTUS	CDS	24921764	24922288	1	-	0	transcript_id file_1_file_1_jg11975.t2; gene_id file_1_file_1_jg11975;
dmelr6.33_1	AUGUSTUS	exon	24921764	24922288	.	-	.	transcript_id file_1_file_1_jg11975.t2; gene_id file_1_file_1_jg11975;
dmelr6.33_1	AUGUSTUS	intron	24922289	24922355	.	-	.	transcript_id file_1_file_1_jg11975.t2; gene_id file_1_file_1_jg11975;
dmelr6.33_1	AUGUSTUS	CDS	24922356	24924353	0.98	-	0	transcript_id file_1_file_1_jg11975.t2; gene_id file_1_file_1_jg11975;
dmelr6.33_1	AUGUSTUS	exon	24922356	24924353	.	-	.	transcript_id file_1_file_1_jg11975.t2; gene_id file_1_file_1_jg11975;
dmelr6.33_1	AUGUSTUS	intron	24924354	24924413	.	-	.	transcript_id file_1_file_1_jg11975.t2; gene_id file_1_file_1_jg11975;
dmelr6.33_1	AUGUSTUS	CDS	24924414	24924641	1	-	0	transcript_id file_1_file_1_jg11975.t2; gene_id file_1_file_1_jg11975;
dmelr6.33_1	AUGUSTUS	exon	24924414	24924641	.	-	.	transcript_id file_1_file_1_jg11975.t2; gene_id file_1_file_1_jg11975;
dmelr6.33_1	AUGUSTUS	intron	24924642	24928244	.	-	.	transcript_id file_1_file_1_jg11975.t2; gene_id file_1_file_1_jg11975;
dmelr6.33_1	AUGUSTUS	CDS	24928245	24928307	0.99	-	0	transcript_id file_1_file_1_jg11975.t2; gene_id file_1_file_1_jg11975;
dmelr6.33_1	AUGUSTUS	exon	24928245	24928307	.	-	.	transcript_id file_1_file_1_jg11975.t2; gene_id file_1_file_1_jg11975;
dmelr6.33_1	AUGUSTUS	intron	24928308	24928941	.	-	.	transcript_id file_1_file_1_jg11975.t2; gene_id file_1_file_1_jg11975;
dmelr6.33_1	AUGUSTUS	CDS	24928942	24929017	0.48	-	1	transcript_id file_1_file_1_jg11975.t2; gene_id file_1_file_1_jg11975;
dmelr6.33_1	AUGUSTUS	exon	24928942	24929017	.	-	.	transcript_id file_1_file_1_jg11975.t2; gene_id file_1_file_1_jg11975;
dmelr6.33_1	AUGUSTUS	intron	24929018	24929072	.	-	.	transcript_id file_1_file_1_jg11975.t2; gene_id file_1_file_1_jg11975;
dmelr6.33_1	AUGUSTUS	CDS	24929073	24929198	1	-	1	transcript_id file_1_file_1_jg11975.t2; gene_id file_1_file_1_jg11975;
dmelr6.33_1	AUGUSTUS	exon	24929073	24929198	.	-	.	transcript_id file_1_file_1_jg11975.t2; gene_id file_1_file_1_jg11975;
dmelr6.33_1	AUGUSTUS	intron	24929199	24929278	.	-	.	transcript_id file_1_file_1_jg11975.t2; gene_id file_1_file_1_jg11975;
dmelr6.33_1	AUGUSTUS	CDS	24929279	24929410	1	-	1	transcript_id file_1_file_1_jg11975.t2; gene_id file_1_file_1_jg11975;
dmelr6.33_1	AUGUSTUS	exon	24929279	24929410	.	-	.	transcript_id file_1_file_1_jg11975.t2; gene_id file_1_file_1_jg11975;
dmelr6.33_1	AUGUSTUS	intron	24929411	24929478	.	-	.	transcript_id file_1_file_1_jg11975.t2; gene_id file_1_file_1_jg11975;
dmelr6.33_1	AUGUSTUS	CDS	24929479	24929718	1	-	1	transcript_id file_1_file_1_jg11975.t2; gene_id file_1_file_1_jg11975;
dmelr6.33_1	AUGUSTUS	exon	24929479	24929718	.	-	.	transcript_id file_1_file_1_jg11975.t2; gene_id file_1_file_1_jg11975;
dmelr6.33_1	AUGUSTUS	intron	24929719	24929771	.	-	.	transcript_id file_1_file_1_jg11975.t2; gene_id file_1_file_1_jg11975;
dmelr6.33_1	AUGUSTUS	CDS	24929772	24929970	1	-	2	transcript_id file_1_file_1_jg11975.t2; gene_id file_1_file_1_jg11975;
dmelr6.33_1	AUGUSTUS	exon	24929772	24929970	.	-	.	transcript_id file_1_file_1_jg11975.t2; gene_id file_1_file_1_jg11975;
dmelr6.33_1	AUGUSTUS	intron	24929971	24934057	.	-	.	transcript_id file_1_file_1_jg11975.t2; gene_id file_1_file_1_jg11975;
dmelr6.33_1	AUGUSTUS	CDS	24934058	24934483	1	-	2	transcript_id file_1_file_1_jg11975.t2; gene_id file_1_file_1_jg11975;
dmelr6.33_1	AUGUSTUS	exon	24934058	24934483	.	-	.	transcript_id file_1_file_1_jg11975.t2; gene_id file_1_file_1_jg11975;
dmelr6.33_1	AUGUSTUS	intron	24934484	24934551	.	-	.	transcript_id file_1_file_1_jg11975.t2; gene_id file_1_file_1_jg11975;
dmelr6.33_1	AUGUSTUS	transcript	24921764	24934831	.	-	.	transcript_id file_1_file_1_jg11975.t2; gene_id file_1_file_1_jg11975
dmelr6.33_1	AUGUSTUS	CDS	24934552	24934831	1	-	0	transcript_id file_1_file_1_jg11975.t2; gene_id file_1_file_1_jg11975;
dmelr6.33_1	AUGUSTUS	exon	24934552	24934831	.	-	.	transcript_id file_1_file_1_jg11975.t2; gene_id file_1_file_1_jg11975;
dmelr6.33_1	AUGUSTUS	start_codon	24934829	24934831	.	-	0	transcript_id file_1_file_1_jg11975.t2; gene_id file_1_file_1_jg11975;
dmelr6.33_1	AUGUSTUS	stop_codon	24930195	24930197	.	-	0	transcript_id file_1_file_1_jg11975.t1; gene_id file_1_file_1_jg11975;
dmelr6.33_1	AUGUSTUS	CDS	24930195	24930288	1	-	1	transcript_id file_1_file_1_jg11975.t1; gene_id file_1_file_1_jg11975;
dmelr6.33_1	AUGUSTUS	exon	24930195	24930288	.	-	.	transcript_id file_1_file_1_jg11975.t1; gene_id file_1_file_1_jg11975;
dmelr6.33_1	AUGUSTUS	intron	24930289	24930344	.	-	.	transcript_id file_1_file_1_jg11975.t1; gene_id file_1_file_1_jg11975;
dmelr6.33_1	AUGUSTUS	CDS	24930345	24930473	1	-	1	transcript_id file_1_file_1_jg11975.t1; gene_id file_1_file_1_jg11975;
dmelr6.33_1	AUGUSTUS	exon	24930345	24930473	.	-	.	transcript_id file_1_file_1_jg11975.t1; gene_id file_1_file_1_jg11975;
dmelr6.33_1	AUGUSTUS	intron	24930474	24930531	.	-	.	transcript_id file_1_file_1_jg11975.t1; gene_id file_1_file_1_jg11975;
dmelr6.33_1	AUGUSTUS	CDS	24930532	24930663	1	-	1	transcript_id file_1_file_1_jg11975.t1; gene_id file_1_file_1_jg11975;
dmelr6.33_1	AUGUSTUS	exon	24930532	24930663	.	-	.	transcript_id file_1_file_1_jg11975.t1; gene_id file_1_file_1_jg11975;
dmelr6.33_1	AUGUSTUS	intron	24930664	24930722	.	-	.	transcript_id file_1_file_1_jg11975.t1; gene_id file_1_file_1_jg11975;
dmelr6.33_1	AUGUSTUS	CDS	24930723	24931161	1	-	2	transcript_id file_1_file_1_jg11975.t1; gene_id file_1_file_1_jg11975;
dmelr6.33_1	AUGUSTUS	exon	24930723	24931161	.	-	.	transcript_id file_1_file_1_jg11975.t1; gene_id file_1_file_1_jg11975;
dmelr6.33_1	AUGUSTUS	intron	24931162	24931735	.	-	.	transcript_id file_1_file_1_jg11975.t1; gene_id file_1_file_1_jg11975;
dmelr6.33_1	AUGUSTUS	CDS	24931736	24931800	1	-	1	transcript_id file_1_file_1_jg11975.t1; gene_id file_1_file_1_jg11975;
dmelr6.33_1	AUGUSTUS	exon	24931736	24931800	.	-	.	transcript_id file_1_file_1_jg11975.t1; gene_id file_1_file_1_jg11975;
dmelr6.33_1	AUGUSTUS	intron	24931801	24931873	.	-	.	transcript_id file_1_file_1_jg11975.t1; gene_id file_1_file_1_jg11975;
dmelr6.33_1	AUGUSTUS	CDS	24931874	24932002	1	-	1	transcript_id file_1_file_1_jg11975.t1; gene_id file_1_file_1_jg11975;
dmelr6.33_1	AUGUSTUS	exon	24931874	24932002	.	-	.	transcript_id file_1_file_1_jg11975.t1; gene_id file_1_file_1_jg11975;
dmelr6.33_1	AUGUSTUS	intron	24932003	24932069	.	-	.	transcript_id file_1_file_1_jg11975.t1; gene_id file_1_file_1_jg11975;
dmelr6.33_1	AUGUSTUS	CDS	24932070	24932201	1	-	1	transcript_id file_1_file_1_jg11975.t1; gene_id file_1_file_1_jg11975;
dmelr6.33_1	AUGUSTUS	exon	24932070	24932201	.	-	.	transcript_id file_1_file_1_jg11975.t1; gene_id file_1_file_1_jg11975;
dmelr6.33_1	AUGUSTUS	intron	24932202	24932255	.	-	.	transcript_id file_1_file_1_jg11975.t1; gene_id file_1_file_1_jg11975;
dmelr6.33_1	AUGUSTUS	CDS	24932256	24932694	1	-	2	transcript_id file_1_file_1_jg11975.t1; gene_id file_1_file_1_jg11975;
dmelr6.33_1	AUGUSTUS	exon	24932256	24932694	.	-	.	transcript_id file_1_file_1_jg11975.t1; gene_id file_1_file_1_jg11975;
dmelr6.33_1	AUGUSTUS	intron	24932695	24934057	.	-	.	transcript_id file_1_file_1_jg11975.t1; gene_id file_1_file_1_jg11975;
dmelr6.33_1	AUGUSTUS	CDS	24934058	24934483	1	-	2	transcript_id file_1_file_1_jg11975.t1; gene_id file_1_file_1_jg11975;
dmelr6.33_1	AUGUSTUS	exon	24934058	24934483	.	-	.	transcript_id file_1_file_1_jg11975.t1; gene_id file_1_file_1_jg11975;
dmelr6.33_1	AUGUSTUS	intron	24934484	24934551	.	-	.	transcript_id file_1_file_1_jg11975.t1; gene_id file_1_file_1_jg11975;
dmelr6.33_1	AUGUSTUS	transcript	24930195	24934831	.	-	.	transcript_id file_1_file_1_jg11975.t1; gene_id file_1_file_1_jg11975
dmelr6.33_1	AUGUSTUS	CDS	24934552	24934831	1	-	0	transcript_id file_1_file_1_jg11975.t1; gene_id file_1_file_1_jg11975;
dmelr6.33_1	AUGUSTUS	exon	24934552	24934831	.	-	.	transcript_id file_1_file_1_jg11975.t1; gene_id file_1_file_1_jg11975;
dmelr6.33_1	AUGUSTUS	start_codon	24934829	24934831	.	-	0	transcript_id file_1_file_1_jg11975.t1; gene_id file_1_file_1_jg11975;
dmelr6.33_1	AUGUSTUS	stop_codon	24921764	24921766	.	-	0	transcript_id file_1_file_1_jg11975.t3; gene_id file_1_file_1_jg11975;
dmelr6.33_1	AUGUSTUS	CDS	24921764	24922288	1	-	0	transcript_id file_1_file_1_jg11975.t3; gene_id file_1_file_1_jg11975;
dmelr6.33_1	AUGUSTUS	exon	24921764	24922288	.	-	.	transcript_id file_1_file_1_jg11975.t3; gene_id file_1_file_1_jg11975;
dmelr6.33_1	AUGUSTUS	intron	24922289	24922355	.	-	.	transcript_id file_1_file_1_jg11975.t3; gene_id file_1_file_1_jg11975;
dmelr6.33_1	AUGUSTUS	CDS	24922356	24924353	1	-	0	transcript_id file_1_file_1_jg11975.t3; gene_id file_1_file_1_jg11975;
dmelr6.33_1	AUGUSTUS	exon	24922356	24924353	.	-	.	transcript_id file_1_file_1_jg11975.t3; gene_id file_1_file_1_jg11975;
dmelr6.33_1	AUGUSTUS	intron	24924354	24924413	.	-	.	transcript_id file_1_file_1_jg11975.t3; gene_id file_1_file_1_jg11975;
dmelr6.33_1	AUGUSTUS	CDS	24924414	24924641	1	-	0	transcript_id file_1_file_1_jg11975.t3; gene_id file_1_file_1_jg11975;
dmelr6.33_1	AUGUSTUS	exon	24924414	24924641	.	-	.	transcript_id file_1_file_1_jg11975.t3; gene_id file_1_file_1_jg11975;
dmelr6.33_1	AUGUSTUS	intron	24924642	24928244	.	-	.	transcript_id file_1_file_1_jg11975.t3; gene_id file_1_file_1_jg11975;
dmelr6.33_1	AUGUSTUS	CDS	24928245	24928307	0.98	-	0	transcript_id file_1_file_1_jg11975.t3; gene_id file_1_file_1_jg11975;
dmelr6.33_1	AUGUSTUS	exon	24928245	24928307	.	-	.	transcript_id file_1_file_1_jg11975.t3; gene_id file_1_file_1_jg11975;
dmelr6.33_1	AUGUSTUS	intron	24928308	24928941	.	-	.	transcript_id file_1_file_1_jg11975.t3; gene_id file_1_file_1_jg11975;
dmelr6.33_1	AUGUSTUS	CDS	24928942	24929017	0.46	-	1	transcript_id file_1_file_1_jg11975.t3; gene_id file_1_file_1_jg11975;
dmelr6.33_1	AUGUSTUS	exon	24928942	24929017	.	-	.	transcript_id file_1_file_1_jg11975.t3; gene_id file_1_file_1_jg11975;
dmelr6.33_1	AUGUSTUS	intron	24929018	24929072	.	-	.	transcript_id file_1_file_1_jg11975.t3; gene_id file_1_file_1_jg11975;
dmelr6.33_1	AUGUSTUS	CDS	24929073	24929198	1	-	1	transcript_id file_1_file_1_jg11975.t3; gene_id file_1_file_1_jg11975;
dmelr6.33_1	AUGUSTUS	exon	24929073	24929198	.	-	.	transcript_id file_1_file_1_jg11975.t3; gene_id file_1_file_1_jg11975;
dmelr6.33_1	AUGUSTUS	intron	24929199	24929278	.	-	.	transcript_id file_1_file_1_jg11975.t3; gene_id file_1_file_1_jg11975;
dmelr6.33_1	AUGUSTUS	CDS	24929279	24929410	1	-	1	transcript_id file_1_file_1_jg11975.t3; gene_id file_1_file_1_jg11975;
dmelr6.33_1	AUGUSTUS	exon	24929279	24929410	.	-	.	transcript_id file_1_file_1_jg11975.t3; gene_id file_1_file_1_jg11975;
dmelr6.33_1	AUGUSTUS	intron	24929411	24929478	.	-	.	transcript_id file_1_file_1_jg11975.t3; gene_id file_1_file_1_jg11975;
dmelr6.33_1	AUGUSTUS	CDS	24929479	24929718	1	-	1	transcript_id file_1_file_1_jg11975.t3; gene_id file_1_file_1_jg11975;
dmelr6.33_1	AUGUSTUS	exon	24929479	24929718	.	-	.	transcript_id file_1_file_1_jg11975.t3; gene_id file_1_file_1_jg11975;
dmelr6.33_1	AUGUSTUS	intron	24929719	24929771	.	-	.	transcript_id file_1_file_1_jg11975.t3; gene_id file_1_file_1_jg11975;
dmelr6.33_1	AUGUSTUS	transcript	24921764	24929926	.	-	.	transcript_id file_1_file_1_jg11975.t3; gene_id file_1_file_1_jg11975
dmelr6.33_1	AUGUSTUS	CDS	24929772	24929926	0.98	-	0	transcript_id file_1_file_1_jg11975.t3; gene_id file_1_file_1_jg11975;
dmelr6.33_1	AUGUSTUS	exon	24929772	24929926	.	-	.	transcript_id file_1_file_1_jg11975.t3; gene_id file_1_file_1_jg11975;
dmelr6.33_1	AUGUSTUS	start_codon	24929924	24929926	.	-	0	transcript_id file_1_file_1_jg11975.t3; gene_id file_1_file_1_jg11975;
dmelr6.33_1	AUGUSTUS	stop_codon	24970939	24970941	.	-	0	transcript_id file_1_file_1_jg11987.t1; gene_id file_1_file_1_jg11987;
dmelr6.33_1	AUGUSTUS	CDS	24970939	24971304	1	-	0	transcript_id file_1_file_1_jg11987.t1; gene_id file_1_file_1_jg11987;
dmelr6.33_1	AUGUSTUS	exon	24970939	24971304	.	-	.	transcript_id file_1_file_1_jg11987.t1; gene_id file_1_file_1_jg11987;
dmelr6.33_1	AUGUSTUS	transcript	24970939	24971304	.	-	.	transcript_id file_1_file_1_jg11987.t1; gene_id file_1_file_1_jg11987
dmelr6.33_1	AUGUSTUS	start_codon	24971302	24971304	.	-	0	transcript_id file_1_file_1_jg11987.t1; gene_id file_1_file_1_jg11987;
dmelr6.33_2	AUGUSTUS	stop_codon	218669	218671	.	-	0	transcript_id file_1_file_1_jg12067.t1; gene_id file_1_file_1_jg12067;
dmelr6.33_2	AUGUSTUS	CDS	218669	219645	1	-	2	transcript_id file_1_file_1_jg12067.t1; gene_id file_1_file_1_jg12067;
dmelr6.33_2	AUGUSTUS	exon	218669	219645	.	-	.	transcript_id file_1_file_1_jg12067.t1; gene_id file_1_file_1_jg12067;
dmelr6.33_2	AUGUSTUS	intron	219646	219712	.	-	.	transcript_id file_1_file_1_jg12067.t1; gene_id file_1_file_1_jg12067;
dmelr6.33_2	AUGUSTUS	CDS	219713	220444	1	-	2	transcript_id file_1_file_1_jg12067.t1; gene_id file_1_file_1_jg12067;
dmelr6.33_2	AUGUSTUS	exon	219713	220444	.	-	.	transcript_id file_1_file_1_jg12067.t1; gene_id file_1_file_1_jg12067;
dmelr6.33_2	AUGUSTUS	intron	220445	220506	.	-	.	transcript_id file_1_file_1_jg12067.t1; gene_id file_1_file_1_jg12067;
dmelr6.33_2	AUGUSTUS	CDS	220507	220582	1	-	0	transcript_id file_1_file_1_jg12067.t1; gene_id file_1_file_1_jg12067;
dmelr6.33_2	AUGUSTUS	exon	220507	220582	.	-	.	transcript_id file_1_file_1_jg12067.t1; gene_id file_1_file_1_jg12067;
dmelr6.33_2	AUGUSTUS	intron	220583	221255	.	-	.	transcript_id file_1_file_1_jg12067.t1; gene_id file_1_file_1_jg12067;
dmelr6.33_2	AUGUSTUS	CDS	221256	221524	1	-	2	transcript_id file_1_file_1_jg12067.t1; gene_id file_1_file_1_jg12067;
dmelr6.33_2	AUGUSTUS	exon	221256	221524	.	-	.	transcript_id file_1_file_1_jg12067.t1; gene_id file_1_file_1_jg12067;
dmelr6.33_2	AUGUSTUS	intron	221525	221588	.	-	.	transcript_id file_1_file_1_jg12067.t1; gene_id file_1_file_1_jg12067;
dmelr6.33_2	AUGUSTUS	CDS	221589	221878	1	-	1	transcript_id file_1_file_1_jg12067.t1; gene_id file_1_file_1_jg12067;
dmelr6.33_2	AUGUSTUS	exon	221589	221878	.	-	.	transcript_id file_1_file_1_jg12067.t1; gene_id file_1_file_1_jg12067;
dmelr6.33_2	AUGUSTUS	intron	221879	221960	.	-	.	transcript_id file_1_file_1_jg12067.t1; gene_id file_1_file_1_jg12067;
dmelr6.33_2	AUGUSTUS	CDS	221961	222216	1	-	2	transcript_id file_1_file_1_jg12067.t1; gene_id file_1_file_1_jg12067;
dmelr6.33_2	AUGUSTUS	exon	221961	222216	.	-	.	transcript_id file_1_file_1_jg12067.t1; gene_id file_1_file_1_jg12067;
dmelr6.33_2	AUGUSTUS	intron	222217	222269	.	-	.	transcript_id file_1_file_1_jg12067.t1; gene_id file_1_file_1_jg12067;
dmelr6.33_2	AUGUSTUS	CDS	222270	222513	1	-	0	transcript_id file_1_file_1_jg12067.t1; gene_id file_1_file_1_jg12067;
dmelr6.33_2	AUGUSTUS	exon	222270	222513	.	-	.	transcript_id file_1_file_1_jg12067.t1; gene_id file_1_file_1_jg12067;
dmelr6.33_2	AUGUSTUS	intron	222514	222584	.	-	.	transcript_id file_1_file_1_jg12067.t1; gene_id file_1_file_1_jg12067;
dmelr6.33_2	AUGUSTUS	transcript	218669	222611	.	-	.	transcript_id file_1_file_1_jg12067.t1; gene_id file_1_file_1_jg12067
dmelr6.33_2	AUGUSTUS	CDS	222585	222611	1	-	0	transcript_id file_1_file_1_jg12067.t1; gene_id file_1_file_1_jg12067;
dmelr6.33_2	AUGUSTUS	exon	222585	222611	.	-	.	transcript_id file_1_file_1_jg12067.t1; gene_id file_1_file_1_jg12067;
dmelr6.33_2	AUGUSTUS	start_codon	222609	222611	.	-	0	transcript_id file_1_file_1_jg12067.t1; gene_id file_1_file_1_jg12067;
dmelr6.33_2	AUGUSTUS	start_codon	841718	841720	.	+	0	transcript_id file_1_file_1_jg12142.t1; gene_id file_1_file_1_jg12142;
dmelr6.33_2	AUGUSTUS	CDS	841718	841862	1	+	0	transcript_id file_1_file_1_jg12142.t1; gene_id file_1_file_1_jg12142;
dmelr6.33_2	AUGUSTUS	exon	841718	841862	.	+	.	transcript_id file_1_file_1_jg12142.t1; gene_id file_1_file_1_jg12142;
dmelr6.33_2	AUGUSTUS	intron	841863	841922	.	+	.	transcript_id file_1_file_1_jg12142.t1; gene_id file_1_file_1_jg12142;
dmelr6.33_2	AUGUSTUS	CDS	841923	842114	1	+	2	transcript_id file_1_file_1_jg12142.t1; gene_id file_1_file_1_jg12142;
dmelr6.33_2	AUGUSTUS	exon	841923	842114	.	+	.	transcript_id file_1_file_1_jg12142.t1; gene_id file_1_file_1_jg12142;
dmelr6.33_2	AUGUSTUS	intron	842115	842163	.	+	.	transcript_id file_1_file_1_jg12142.t1; gene_id file_1_file_1_jg12142;
dmelr6.33_2	AUGUSTUS	CDS	842164	842358	1	+	2	transcript_id file_1_file_1_jg12142.t1; gene_id file_1_file_1_jg12142;
dmelr6.33_2	AUGUSTUS	exon	842164	842358	.	+	.	transcript_id file_1_file_1_jg12142.t1; gene_id file_1_file_1_jg12142;
dmelr6.33_2	AUGUSTUS	intron	842359	842410	.	+	.	transcript_id file_1_file_1_jg12142.t1; gene_id file_1_file_1_jg12142;
dmelr6.33_2	AUGUSTUS	CDS	842411	842577	1	+	2	transcript_id file_1_file_1_jg12142.t1; gene_id file_1_file_1_jg12142;
dmelr6.33_2	AUGUSTUS	exon	842411	842577	.	+	.	transcript_id file_1_file_1_jg12142.t1; gene_id file_1_file_1_jg12142;
dmelr6.33_2	AUGUSTUS	intron	842578	842633	.	+	.	transcript_id file_1_file_1_jg12142.t1; gene_id file_1_file_1_jg12142;
dmelr6.33_2	AUGUSTUS	CDS	842634	842756	1	+	0	transcript_id file_1_file_1_jg12142.t1; gene_id file_1_file_1_jg12142;
dmelr6.33_2	AUGUSTUS	exon	842634	842756	.	+	.	transcript_id file_1_file_1_jg12142.t1; gene_id file_1_file_1_jg12142;
dmelr6.33_2	AUGUSTUS	intron	842757	842813	.	+	.	transcript_id file_1_file_1_jg12142.t1; gene_id file_1_file_1_jg12142;
dmelr6.33_2	AUGUSTUS	CDS	842814	842968	1	+	0	transcript_id file_1_file_1_jg12142.t1; gene_id file_1_file_1_jg12142;
dmelr6.33_2	AUGUSTUS	exon	842814	842968	.	+	.	transcript_id file_1_file_1_jg12142.t1; gene_id file_1_file_1_jg12142;
dmelr6.33_2	AUGUSTUS	intron	842969	843019	.	+	.	transcript_id file_1_file_1_jg12142.t1; gene_id file_1_file_1_jg12142;
dmelr6.33_2	AUGUSTUS	CDS	843020	843272	1	+	1	transcript_id file_1_file_1_jg12142.t1; gene_id file_1_file_1_jg12142;
dmelr6.33_2	AUGUSTUS	exon	843020	843272	.	+	.	transcript_id file_1_file_1_jg12142.t1; gene_id file_1_file_1_jg12142;
dmelr6.33_2	AUGUSTUS	intron	843273	843330	.	+	.	transcript_id file_1_file_1_jg12142.t1; gene_id file_1_file_1_jg12142;
dmelr6.33_2	AUGUSTUS	transcript	841718	843411	.	+	.	transcript_id file_1_file_1_jg12142.t1; gene_id file_1_file_1_jg12142
dmelr6.33_2	AUGUSTUS	CDS	843331	843411	1	+	0	transcript_id file_1_file_1_jg12142.t1; gene_id file_1_file_1_jg12142;
dmelr6.33_2	AUGUSTUS	exon	843331	843411	.	+	.	transcript_id file_1_file_1_jg12142.t1; gene_id file_1_file_1_jg12142;
dmelr6.33_2	AUGUSTUS	stop_codon	843409	843411	.	+	0	transcript_id file_1_file_1_jg12142.t1; gene_id file_1_file_1_jg12142;
dmelr6.33_2	AUGUSTUS	start_codon	841718	841720	.	+	0	transcript_id file_1_file_1_jg12142.t2; gene_id file_1_file_1_jg12142;
dmelr6.33_2	AUGUSTUS	CDS	841718	841862	1	+	0	transcript_id file_1_file_1_jg12142.t2; gene_id file_1_file_1_jg12142;
dmelr6.33_2	AUGUSTUS	exon	841718	841862	.	+	.	transcript_id file_1_file_1_jg12142.t2; gene_id file_1_file_1_jg12142;
dmelr6.33_2	AUGUSTUS	intron	841863	841922	.	+	.	transcript_id file_1_file_1_jg12142.t2; gene_id file_1_file_1_jg12142;
dmelr6.33_2	AUGUSTUS	CDS	841923	842114	1	+	2	transcript_id file_1_file_1_jg12142.t2; gene_id file_1_file_1_jg12142;
dmelr6.33_2	AUGUSTUS	exon	841923	842114	.	+	.	transcript_id file_1_file_1_jg12142.t2; gene_id file_1_file_1_jg12142;
dmelr6.33_2	AUGUSTUS	intron	842115	842163	.	+	.	transcript_id file_1_file_1_jg12142.t2; gene_id file_1_file_1_jg12142;
dmelr6.33_2	AUGUSTUS	CDS	842164	842253	0.97	+	2	transcript_id file_1_file_1_jg12142.t2; gene_id file_1_file_1_jg12142;
dmelr6.33_2	AUGUSTUS	exon	842164	842253	.	+	.	transcript_id file_1_file_1_jg12142.t2; gene_id file_1_file_1_jg12142;
dmelr6.33_2	AUGUSTUS	intron	842254	842318	.	+	.	transcript_id file_1_file_1_jg12142.t2; gene_id file_1_file_1_jg12142;
dmelr6.33_2	AUGUSTUS	CDS	842319	842354	0.96	+	2	transcript_id file_1_file_1_jg12142.t2; gene_id file_1_file_1_jg12142;
dmelr6.33_2	AUGUSTUS	exon	842319	842354	.	+	.	transcript_id file_1_file_1_jg12142.t2; gene_id file_1_file_1_jg12142;
dmelr6.33_2	AUGUSTUS	intron	842355	842410	.	+	.	transcript_id file_1_file_1_jg12142.t2; gene_id file_1_file_1_jg12142;
dmelr6.33_2	AUGUSTUS	CDS	842411	842577	1	+	2	transcript_id file_1_file_1_jg12142.t2; gene_id file_1_file_1_jg12142;
dmelr6.33_2	AUGUSTUS	exon	842411	842577	.	+	.	transcript_id file_1_file_1_jg12142.t2; gene_id file_1_file_1_jg12142;
dmelr6.33_2	AUGUSTUS	intron	842578	842633	.	+	.	transcript_id file_1_file_1_jg12142.t2; gene_id file_1_file_1_jg12142;
dmelr6.33_2	AUGUSTUS	CDS	842634	842756	1	+	0	transcript_id file_1_file_1_jg12142.t2; gene_id file_1_file_1_jg12142;
dmelr6.33_2	AUGUSTUS	exon	842634	842756	.	+	.	transcript_id file_1_file_1_jg12142.t2; gene_id file_1_file_1_jg12142;
dmelr6.33_2	AUGUSTUS	intron	842757	842813	.	+	.	transcript_id file_1_file_1_jg12142.t2; gene_id file_1_file_1_jg12142;
dmelr6.33_2	AUGUSTUS	CDS	842814	842968	1	+	0	transcript_id file_1_file_1_jg12142.t2; gene_id file_1_file_1_jg12142;
dmelr6.33_2	AUGUSTUS	exon	842814	842968	.	+	.	transcript_id file_1_file_1_jg12142.t2; gene_id file_1_file_1_jg12142;
dmelr6.33_2	AUGUSTUS	intron	842969	843019	.	+	.	transcript_id file_1_file_1_jg12142.t2; gene_id file_1_file_1_jg12142;
dmelr6.33_2	AUGUSTUS	CDS	843020	843272	1	+	1	transcript_id file_1_file_1_jg12142.t2; gene_id file_1_file_1_jg12142;
dmelr6.33_2	AUGUSTUS	exon	843020	843272	.	+	.	transcript_id file_1_file_1_jg12142.t2; gene_id file_1_file_1_jg12142;
dmelr6.33_2	AUGUSTUS	intron	843273	843330	.	+	.	transcript_id file_1_file_1_jg12142.t2; gene_id file_1_file_1_jg12142;
dmelr6.33_2	AUGUSTUS	transcript	841718	843411	.	+	.	transcript_id file_1_file_1_jg12142.t2; gene_id file_1_file_1_jg12142
dmelr6.33_2	AUGUSTUS	CDS	843331	843411	1	+	0	transcript_id file_1_file_1_jg12142.t2; gene_id file_1_file_1_jg12142;
dmelr6.33_2	AUGUSTUS	exon	843331	843411	.	+	.	transcript_id file_1_file_1_jg12142.t2; gene_id file_1_file_1_jg12142;
dmelr6.33_2	AUGUSTUS	stop_codon	843409	843411	.	+	0	transcript_id file_1_file_1_jg12142.t2; gene_id file_1_file_1_jg12142;
dmelr6.33_2	AUGUSTUS	CDS	1529439	1531259	1	-	2	transcript_id file_1_file_1_ir62a.t1; gene_id file_1_file_1_ir62a;
dmelr6.33_2	AUGUSTUS	exon	1529439	1531259	.	-	.	transcript_id file_1_file_1_ir62a.t1; gene_id file_1_file_1_ir62a;
dmelr6.33_2	AUGUSTUS	transcript	1529439	1531259	.	-	.	transcript_id file_1_file_1_ir62a.t1; gene_id file_1_file_1_ir62a
dmelr6.33_2	AUGUSTUS	start_codon	1531257	1531259	.	-	0	transcript_id file_1_file_1_ir62a.t1; gene_id file_1_file_1_ir62a;
dmelr6.33_2	AUGUSTUS	start_codon	2961744	2961746	.	+	0	transcript_id file_1_file_1_jg12410.t1; gene_id file_1_file_1_jg12410;
dmelr6.33_2	AUGUSTUS	CDS	2961744	2961874	1	+	0	transcript_id file_1_file_1_jg12410.t1; gene_id file_1_file_1_jg12410;
dmelr6.33_2	AUGUSTUS	exon	2961744	2961874	.	+	.	transcript_id file_1_file_1_jg12410.t1; gene_id file_1_file_1_jg12410;
dmelr6.33_2	AUGUSTUS	intron	2961875	2961933	.	+	.	transcript_id file_1_file_1_jg12410.t1; gene_id file_1_file_1_jg12410;
dmelr6.33_2	AUGUSTUS	CDS	2961934	2962030	1	+	1	transcript_id file_1_file_1_jg12410.t1; gene_id file_1_file_1_jg12410;
dmelr6.33_2	AUGUSTUS	exon	2961934	2962030	.	+	.	transcript_id file_1_file_1_jg12410.t1; gene_id file_1_file_1_jg12410;
dmelr6.33_2	AUGUSTUS	intron	2962031	2962094	.	+	.	transcript_id file_1_file_1_jg12410.t1; gene_id file_1_file_1_jg12410;
dmelr6.33_2	AUGUSTUS	CDS	2962095	2962239	1	+	0	transcript_id file_1_file_1_jg12410.t1; gene_id file_1_file_1_jg12410;
dmelr6.33_2	AUGUSTUS	exon	2962095	2962239	.	+	.	transcript_id file_1_file_1_jg12410.t1; gene_id file_1_file_1_jg12410;
dmelr6.33_2	AUGUSTUS	intron	2962240	2962288	.	+	.	transcript_id file_1_file_1_jg12410.t1; gene_id file_1_file_1_jg12410;
dmelr6.33_2	AUGUSTUS	CDS	2962289	2962483	1	+	2	transcript_id file_1_file_1_jg12410.t1; gene_id file_1_file_1_jg12410;
dmelr6.33_2	AUGUSTUS	exon	2962289	2962483	.	+	.	transcript_id file_1_file_1_jg12410.t1; gene_id file_1_file_1_jg12410;
dmelr6.33_2	AUGUSTUS	intron	2962484	2962556	.	+	.	transcript_id file_1_file_1_jg12410.t1; gene_id file_1_file_1_jg12410;
dmelr6.33_2	AUGUSTUS	CDS	2962557	2962661	1	+	2	transcript_id file_1_file_1_jg12410.t1; gene_id file_1_file_1_jg12410;
dmelr6.33_2	AUGUSTUS	exon	2962557	2962661	.	+	.	transcript_id file_1_file_1_jg12410.t1; gene_id file_1_file_1_jg12410;
dmelr6.33_2	AUGUSTUS	intron	2962662	2962722	.	+	.	transcript_id file_1_file_1_jg12410.t1; gene_id file_1_file_1_jg12410;
dmelr6.33_2	AUGUSTUS	CDS	2962723	2962888	1	+	2	transcript_id file_1_file_1_jg12410.t1; gene_id file_1_file_1_jg12410;
dmelr6.33_2	AUGUSTUS	exon	2962723	2962888	.	+	.	transcript_id file_1_file_1_jg12410.t1; gene_id file_1_file_1_jg12410;
dmelr6.33_2	AUGUSTUS	intron	2962889	2962937	.	+	.	transcript_id file_1_file_1_jg12410.t1; gene_id file_1_file_1_jg12410;
dmelr6.33_2	AUGUSTUS	CDS	2962938	2963043	1	+	1	transcript_id file_1_file_1_jg12410.t1; gene_id file_1_file_1_jg12410;
dmelr6.33_2	AUGUSTUS	exon	2962938	2963043	.	+	.	transcript_id file_1_file_1_jg12410.t1; gene_id file_1_file_1_jg12410;
dmelr6.33_2	AUGUSTUS	intron	2963044	2963121	.	+	.	transcript_id file_1_file_1_jg12410.t1; gene_id file_1_file_1_jg12410;
dmelr6.33_2	AUGUSTUS	CDS	2963122	2963226	1	+	0	transcript_id file_1_file_1_jg12410.t1; gene_id file_1_file_1_jg12410;
dmelr6.33_2	AUGUSTUS	exon	2963122	2963226	.	+	.	transcript_id file_1_file_1_jg12410.t1; gene_id file_1_file_1_jg12410;
dmelr6.33_2	AUGUSTUS	intron	2963227	2963295	.	+	.	transcript_id file_1_file_1_jg12410.t1; gene_id file_1_file_1_jg12410;
dmelr6.33_2	AUGUSTUS	CDS	2963296	2963451	1	+	0	transcript_id file_1_file_1_jg12410.t1; gene_id file_1_file_1_jg12410;
dmelr6.33_2	AUGUSTUS	exon	2963296	2963451	.	+	.	transcript_id file_1_file_1_jg12410.t1; gene_id file_1_file_1_jg12410;
dmelr6.33_2	AUGUSTUS	intron	2963452	2963559	.	+	.	transcript_id file_1_file_1_jg12410.t1; gene_id file_1_file_1_jg12410;
dmelr6.33_2	AUGUSTUS	transcript	2961744	2963616	.	+	.	transcript_id file_1_file_1_jg12410.t1; gene_id file_1_file_1_jg12410
dmelr6.33_2	AUGUSTUS	CDS	2963560	2963616	1	+	0	transcript_id file_1_file_1_jg12410.t1; gene_id file_1_file_1_jg12410;
dmelr6.33_2	AUGUSTUS	exon	2963560	2963616	.	+	.	transcript_id file_1_file_1_jg12410.t1; gene_id file_1_file_1_jg12410;
dmelr6.33_2	AUGUSTUS	stop_codon	2963614	2963616	.	+	0	transcript_id file_1_file_1_jg12410.t1; gene_id file_1_file_1_jg12410;
dmelr6.33_2	AUGUSTUS	stop_codon	3753693	3753695	.	-	0	transcript_id file_1_file_1_ppk27.t1; gene_id file_1_file_1_ppk27;
dmelr6.33_2	AUGUSTUS	CDS	3753693	3753811	0.85	-	2	transcript_id file_1_file_1_ppk27.t1; gene_id file_1_file_1_ppk27;
dmelr6.33_2	AUGUSTUS	exon	3753693	3753811	.	-	.	transcript_id file_1_file_1_ppk27.t1; gene_id file_1_file_1_ppk27;
dmelr6.33_2	AUGUSTUS	intron	3753812	3753880	.	-	.	transcript_id file_1_file_1_ppk27.t1; gene_id file_1_file_1_ppk27;
dmelr6.33_2	AUGUSTUS	CDS	3753881	3754061	1	-	2	transcript_id file_1_file_1_ppk27.t1; gene_id file_1_file_1_ppk27;
dmelr6.33_2	AUGUSTUS	exon	3753881	3754061	.	-	.	transcript_id file_1_file_1_ppk27.t1; gene_id file_1_file_1_ppk27;
dmelr6.33_2	AUGUSTUS	intron	3754062	3754121	.	-	.	transcript_id file_1_file_1_ppk27.t1; gene_id file_1_file_1_ppk27;
dmelr6.33_2	AUGUSTUS	CDS	3754122	3755087	1	-	2	transcript_id file_1_file_1_ppk27.t1; gene_id file_1_file_1_ppk27;
dmelr6.33_2	AUGUSTUS	exon	3754122	3755087	.	-	.	transcript_id file_1_file_1_ppk27.t1; gene_id file_1_file_1_ppk27;
dmelr6.33_2	AUGUSTUS	transcript	3753695	3755087	.	-	.	transcript_id file_1_file_1_ppk27.t1; gene_id file_1_file_1_ppk27
dmelr6.33_2	AUGUSTUS	start_codon	3755087	3755090	.	-	0	transcript_id file_1_file_1_ppk27.t1; gene_id file_1_file_1_ppk27;
dmelr6.33_2	AUGUSTUS	stop_codon	3894999	3895001	.	-	0	transcript_id file_1_file_1_jg12522.t1; gene_id file_1_file_1_jg12522;
dmelr6.33_2	AUGUSTUS	CDS	3894999	3896108	1	-	0	transcript_id file_1_file_1_jg12522.t1; gene_id file_1_file_1_jg12522;
dmelr6.33_2	AUGUSTUS	exon	3894999	3896108	.	-	.	transcript_id file_1_file_1_jg12522.t1; gene_id file_1_file_1_jg12522;
dmelr6.33_2	AUGUSTUS	intron	3896109	3896183	.	-	.	transcript_id file_1_file_1_jg12522.t1; gene_id file_1_file_1_jg12522;
dmelr6.33_2	AUGUSTUS	CDS	3896184	3896333	1	-	0	transcript_id file_1_file_1_jg12522.t1; gene_id file_1_file_1_jg12522;
dmelr6.33_2	AUGUSTUS	exon	3896184	3896333	.	-	.	transcript_id file_1_file_1_jg12522.t1; gene_id file_1_file_1_jg12522;
dmelr6.33_2	AUGUSTUS	intron	3896334	3896393	.	-	.	transcript_id file_1_file_1_jg12522.t1; gene_id file_1_file_1_jg12522;
dmelr6.33_2	AUGUSTUS	transcript	3894999	3896603	.	-	.	transcript_id file_1_file_1_jg12522.t1; gene_id file_1_file_1_jg12522
dmelr6.33_2	AUGUSTUS	CDS	3896394	3896603	1	-	0	transcript_id file_1_file_1_jg12522.t1; gene_id file_1_file_1_jg12522;
dmelr6.33_2	AUGUSTUS	exon	3896394	3896603	.	-	.	transcript_id file_1_file_1_jg12522.t1; gene_id file_1_file_1_jg12522;
dmelr6.33_2	AUGUSTUS	start_codon	3896601	3896603	.	-	0	transcript_id file_1_file_1_jg12522.t1; gene_id file_1_file_1_jg12522;
dmelr6.33_2	AUGUSTUS	start_codon	4026769	4026771	.	+	0	transcript_id file_1_file_1_jg12544.t1; gene_id file_1_file_1_jg12544;
dmelr6.33_2	AUGUSTUS	CDS	4026769	4026964	1	+	0	transcript_id file_1_file_1_jg12544.t1; gene_id file_1_file_1_jg12544;
dmelr6.33_2	AUGUSTUS	exon	4026769	4026964	.	+	.	transcript_id file_1_file_1_jg12544.t1; gene_id file_1_file_1_jg12544;
dmelr6.33_2	AUGUSTUS	intron	4026965	4027020	.	+	.	transcript_id file_1_file_1_jg12544.t1; gene_id file_1_file_1_jg12544;
dmelr6.33_2	AUGUSTUS	CDS	4027021	4027212	1	+	2	transcript_id file_1_file_1_jg12544.t1; gene_id file_1_file_1_jg12544;
dmelr6.33_2	AUGUSTUS	exon	4027021	4027212	.	+	.	transcript_id file_1_file_1_jg12544.t1; gene_id file_1_file_1_jg12544;
dmelr6.33_2	AUGUSTUS	intron	4027213	4027274	.	+	.	transcript_id file_1_file_1_jg12544.t1; gene_id file_1_file_1_jg12544;
dmelr6.33_2	AUGUSTUS	CDS	4027275	4027469	1	+	2	transcript_id file_1_file_1_jg12544.t1; gene_id file_1_file_1_jg12544;
dmelr6.33_2	AUGUSTUS	exon	4027275	4027469	.	+	.	transcript_id file_1_file_1_jg12544.t1; gene_id file_1_file_1_jg12544;
dmelr6.33_2	AUGUSTUS	intron	4027470	4027520	.	+	.	transcript_id file_1_file_1_jg12544.t1; gene_id file_1_file_1_jg12544;
dmelr6.33_2	AUGUSTUS	CDS	4027521	4027687	1	+	2	transcript_id file_1_file_1_jg12544.t1; gene_id file_1_file_1_jg12544;
dmelr6.33_2	AUGUSTUS	exon	4027521	4027687	.	+	.	transcript_id file_1_file_1_jg12544.t1; gene_id file_1_file_1_jg12544;
dmelr6.33_2	AUGUSTUS	intron	4027688	4027742	.	+	.	transcript_id file_1_file_1_jg12544.t1; gene_id file_1_file_1_jg12544;
dmelr6.33_2	AUGUSTUS	CDS	4027743	4028020	1	+	0	transcript_id file_1_file_1_jg12544.t1; gene_id file_1_file_1_jg12544;
dmelr6.33_2	AUGUSTUS	exon	4027743	4028020	.	+	.	transcript_id file_1_file_1_jg12544.t1; gene_id file_1_file_1_jg12544;
dmelr6.33_2	AUGUSTUS	intron	4028021	4028070	.	+	.	transcript_id file_1_file_1_jg12544.t1; gene_id file_1_file_1_jg12544;
dmelr6.33_2	AUGUSTUS	CDS	4028071	4028323	1	+	1	transcript_id file_1_file_1_jg12544.t1; gene_id file_1_file_1_jg12544;
dmelr6.33_2	AUGUSTUS	exon	4028071	4028323	.	+	.	transcript_id file_1_file_1_jg12544.t1; gene_id file_1_file_1_jg12544;
dmelr6.33_2	AUGUSTUS	intron	4028324	4028393	.	+	.	transcript_id file_1_file_1_jg12544.t1; gene_id file_1_file_1_jg12544;
dmelr6.33_2	AUGUSTUS	transcript	4026769	4028483	.	+	.	transcript_id file_1_file_1_jg12544.t1; gene_id file_1_file_1_jg12544
dmelr6.33_2	AUGUSTUS	CDS	4028394	4028483	1	+	0	transcript_id file_1_file_1_jg12544.t1; gene_id file_1_file_1_jg12544;
dmelr6.33_2	AUGUSTUS	exon	4028394	4028483	.	+	.	transcript_id file_1_file_1_jg12544.t1; gene_id file_1_file_1_jg12544;
dmelr6.33_2	AUGUSTUS	stop_codon	4028481	4028483	.	+	0	transcript_id file_1_file_1_jg12544.t1; gene_id file_1_file_1_jg12544;
dmelr6.33_2	AUGUSTUS	start_codon	4028684	4028686	.	+	0	transcript_id file_1_file_1_jg12545.t1; gene_id file_1_file_1_jg12545;
dmelr6.33_2	AUGUSTUS	CDS	4028684	4028723	1	+	0	transcript_id file_1_file_1_jg12545.t1; gene_id file_1_file_1_jg12545;
dmelr6.33_2	AUGUSTUS	exon	4028684	4028723	.	+	.	transcript_id file_1_file_1_jg12545.t1; gene_id file_1_file_1_jg12545;
dmelr6.33_2	AUGUSTUS	intron	4028724	4028783	.	+	.	transcript_id file_1_file_1_jg12545.t1; gene_id file_1_file_1_jg12545;
dmelr6.33_2	AUGUSTUS	CDS	4028784	4029173	1	+	2	transcript_id file_1_file_1_jg12545.t1; gene_id file_1_file_1_jg12545;
dmelr6.33_2	AUGUSTUS	exon	4028784	4029173	.	+	.	transcript_id file_1_file_1_jg12545.t1; gene_id file_1_file_1_jg12545;
dmelr6.33_2	AUGUSTUS	intron	4029174	4029228	.	+	.	transcript_id file_1_file_1_jg12545.t1; gene_id file_1_file_1_jg12545;
dmelr6.33_2	AUGUSTUS	CDS	4029229	4029389	1	+	2	transcript_id file_1_file_1_jg12545.t1; gene_id file_1_file_1_jg12545;
dmelr6.33_2	AUGUSTUS	exon	4029229	4029389	.	+	.	transcript_id file_1_file_1_jg12545.t1; gene_id file_1_file_1_jg12545;
dmelr6.33_2	AUGUSTUS	intron	4029390	4029451	.	+	.	transcript_id file_1_file_1_jg12545.t1; gene_id file_1_file_1_jg12545;
dmelr6.33_2	AUGUSTUS	CDS	4029452	4029729	1	+	0	transcript_id file_1_file_1_jg12545.t1; gene_id file_1_file_1_jg12545;
dmelr6.33_2	AUGUSTUS	exon	4029452	4029729	.	+	.	transcript_id file_1_file_1_jg12545.t1; gene_id file_1_file_1_jg12545;
dmelr6.33_2	AUGUSTUS	intron	4029730	4029783	.	+	.	transcript_id file_1_file_1_jg12545.t1; gene_id file_1_file_1_jg12545;
dmelr6.33_2	AUGUSTUS	CDS	4029784	4029949	1	+	1	transcript_id file_1_file_1_jg12545.t1; gene_id file_1_file_1_jg12545;
dmelr6.33_2	AUGUSTUS	exon	4029784	4029949	.	+	.	transcript_id file_1_file_1_jg12545.t1; gene_id file_1_file_1_jg12545;
dmelr6.33_2	AUGUSTUS	intron	4029950	4030001	.	+	.	transcript_id file_1_file_1_jg12545.t1; gene_id file_1_file_1_jg12545;
dmelr6.33_2	AUGUSTUS	CDS	4030002	4030091	1	+	0	transcript_id file_1_file_1_jg12545.t1; gene_id file_1_file_1_jg12545;
dmelr6.33_2	AUGUSTUS	exon	4030002	4030091	.	+	.	transcript_id file_1_file_1_jg12545.t1; gene_id file_1_file_1_jg12545;
dmelr6.33_2	AUGUSTUS	intron	4030092	4030151	.	+	.	transcript_id file_1_file_1_jg12545.t1; gene_id file_1_file_1_jg12545;
dmelr6.33_2	AUGUSTUS	transcript	4028684	4030247	.	+	.	transcript_id file_1_file_1_jg12545.t1; gene_id file_1_file_1_jg12545
dmelr6.33_2	AUGUSTUS	CDS	4030152	4030247	1	+	0	transcript_id file_1_file_1_jg12545.t1; gene_id file_1_file_1_jg12545;
dmelr6.33_2	AUGUSTUS	exon	4030152	4030247	.	+	.	transcript_id file_1_file_1_jg12545.t1; gene_id file_1_file_1_jg12545;
dmelr6.33_2	AUGUSTUS	stop_codon	4030245	4030247	.	+	0	transcript_id file_1_file_1_jg12545.t1; gene_id file_1_file_1_jg12545;
dmelr6.33_2	AUGUSTUS	start_codon	4030439	4030441	.	+	0	transcript_id file_1_file_1_jg12546.t1; gene_id file_1_file_1_jg12546;
dmelr6.33_2	AUGUSTUS	CDS	4030439	4030496	1	+	0	transcript_id file_1_file_1_jg12546.t1; gene_id file_1_file_1_jg12546;
dmelr6.33_2	AUGUSTUS	exon	4030439	4030496	.	+	.	transcript_id file_1_file_1_jg12546.t1; gene_id file_1_file_1_jg12546;
dmelr6.33_2	AUGUSTUS	intron	4030497	4030557	.	+	.	transcript_id file_1_file_1_jg12546.t1; gene_id file_1_file_1_jg12546;
dmelr6.33_2	AUGUSTUS	CDS	4030558	4030740	1	+	2	transcript_id file_1_file_1_jg12546.t1; gene_id file_1_file_1_jg12546;
dmelr6.33_2	AUGUSTUS	exon	4030558	4030740	.	+	.	transcript_id file_1_file_1_jg12546.t1; gene_id file_1_file_1_jg12546;
dmelr6.33_2	AUGUSTUS	intron	4030741	4030799	.	+	.	transcript_id file_1_file_1_jg12546.t1; gene_id file_1_file_1_jg12546;
dmelr6.33_2	AUGUSTUS	CDS	4030800	4031436	1	+	2	transcript_id file_1_file_1_jg12546.t1; gene_id file_1_file_1_jg12546;
dmelr6.33_2	AUGUSTUS	exon	4030800	4031436	.	+	.	transcript_id file_1_file_1_jg12546.t1; gene_id file_1_file_1_jg12546;
dmelr6.33_2	AUGUSTUS	intron	4031437	4031494	.	+	.	transcript_id file_1_file_1_jg12546.t1; gene_id file_1_file_1_jg12546;
dmelr6.33_2	AUGUSTUS	CDS	4031495	4031747	1	+	1	transcript_id file_1_file_1_jg12546.t1; gene_id file_1_file_1_jg12546;
dmelr6.33_2	AUGUSTUS	exon	4031495	4031747	.	+	.	transcript_id file_1_file_1_jg12546.t1; gene_id file_1_file_1_jg12546;
dmelr6.33_2	AUGUSTUS	intron	4031748	4031808	.	+	.	transcript_id file_1_file_1_jg12546.t1; gene_id file_1_file_1_jg12546;
dmelr6.33_2	AUGUSTUS	transcript	4030439	4031925	.	+	.	transcript_id file_1_file_1_jg12546.t1; gene_id file_1_file_1_jg12546
dmelr6.33_2	AUGUSTUS	CDS	4031809	4031925	1	+	0	transcript_id file_1_file_1_jg12546.t1; gene_id file_1_file_1_jg12546;
dmelr6.33_2	AUGUSTUS	exon	4031809	4031925	.	+	.	transcript_id file_1_file_1_jg12546.t1; gene_id file_1_file_1_jg12546;
dmelr6.33_2	AUGUSTUS	stop_codon	4031923	4031925	.	+	0	transcript_id file_1_file_1_jg12546.t1; gene_id file_1_file_1_jg12546;
dmelr6.33_2	AUGUSTUS	start_codon	4030439	4030441	.	+	0	transcript_id file_1_file_1_jg12546.t2; gene_id file_1_file_1_jg12546;
dmelr6.33_2	AUGUSTUS	CDS	4030439	4030496	1	+	0	transcript_id file_1_file_1_jg12546.t2; gene_id file_1_file_1_jg12546;
dmelr6.33_2	AUGUSTUS	exon	4030439	4030496	.	+	.	transcript_id file_1_file_1_jg12546.t2; gene_id file_1_file_1_jg12546;
dmelr6.33_2	AUGUSTUS	intron	4030497	4030545	.	+	.	transcript_id file_1_file_1_jg12546.t2; gene_id file_1_file_1_jg12546;
dmelr6.33_2	AUGUSTUS	CDS	4030546	4030740	1	+	2	transcript_id file_1_file_1_jg12546.t2; gene_id file_1_file_1_jg12546;
dmelr6.33_2	AUGUSTUS	exon	4030546	4030740	.	+	.	transcript_id file_1_file_1_jg12546.t2; gene_id file_1_file_1_jg12546;
dmelr6.33_2	AUGUSTUS	intron	4030741	4030799	.	+	.	transcript_id file_1_file_1_jg12546.t2; gene_id file_1_file_1_jg12546;
dmelr6.33_2	AUGUSTUS	CDS	4030800	4031436	1	+	2	transcript_id file_1_file_1_jg12546.t2; gene_id file_1_file_1_jg12546;
dmelr6.33_2	AUGUSTUS	exon	4030800	4031436	.	+	.	transcript_id file_1_file_1_jg12546.t2; gene_id file_1_file_1_jg12546;
dmelr6.33_2	AUGUSTUS	intron	4031437	4031494	.	+	.	transcript_id file_1_file_1_jg12546.t2; gene_id file_1_file_1_jg12546;
dmelr6.33_2	AUGUSTUS	CDS	4031495	4031747	1	+	1	transcript_id file_1_file_1_jg12546.t2; gene_id file_1_file_1_jg12546;
dmelr6.33_2	AUGUSTUS	exon	4031495	4031747	.	+	.	transcript_id file_1_file_1_jg12546.t2; gene_id file_1_file_1_jg12546;
dmelr6.33_2	AUGUSTUS	intron	4031748	4031808	.	+	.	transcript_id file_1_file_1_jg12546.t2; gene_id file_1_file_1_jg12546;
dmelr6.33_2	AUGUSTUS	transcript	4030439	4031925	.	+	.	transcript_id file_1_file_1_jg12546.t2; gene_id file_1_file_1_jg12546
dmelr6.33_2	AUGUSTUS	CDS	4031809	4031925	1	+	0	transcript_id file_1_file_1_jg12546.t2; gene_id file_1_file_1_jg12546;
dmelr6.33_2	AUGUSTUS	exon	4031809	4031925	.	+	.	transcript_id file_1_file_1_jg12546.t2; gene_id file_1_file_1_jg12546;
dmelr6.33_2	AUGUSTUS	stop_codon	4031923	4031925	.	+	0	transcript_id file_1_file_1_jg12546.t2; gene_id file_1_file_1_jg12546;
dmelr6.33_2	AUGUSTUS	start_codon	4032098	4032100	.	+	0	transcript_id file_1_file_1_jg12547.t1; gene_id file_1_file_1_jg12547;
dmelr6.33_2	AUGUSTUS	CDS	4032098	4032146	1	+	0	transcript_id file_1_file_1_jg12547.t1; gene_id file_1_file_1_jg12547;
dmelr6.33_2	AUGUSTUS	exon	4032098	4032146	.	+	.	transcript_id file_1_file_1_jg12547.t1; gene_id file_1_file_1_jg12547;
dmelr6.33_2	AUGUSTUS	intron	4032147	4032193	.	+	.	transcript_id file_1_file_1_jg12547.t1; gene_id file_1_file_1_jg12547;
dmelr6.33_2	AUGUSTUS	CDS	4032194	4032388	1	+	2	transcript_id file_1_file_1_jg12547.t1; gene_id file_1_file_1_jg12547;
dmelr6.33_2	AUGUSTUS	exon	4032194	4032388	.	+	.	transcript_id file_1_file_1_jg12547.t1; gene_id file_1_file_1_jg12547;
dmelr6.33_2	AUGUSTUS	intron	4032389	4032459	.	+	.	transcript_id file_1_file_1_jg12547.t1; gene_id file_1_file_1_jg12547;
dmelr6.33_2	AUGUSTUS	CDS	4032460	4033096	1	+	2	transcript_id file_1_file_1_jg12547.t1; gene_id file_1_file_1_jg12547;
dmelr6.33_2	AUGUSTUS	exon	4032460	4033096	.	+	.	transcript_id file_1_file_1_jg12547.t1; gene_id file_1_file_1_jg12547;
dmelr6.33_2	AUGUSTUS	intron	4033097	4033160	.	+	.	transcript_id file_1_file_1_jg12547.t1; gene_id file_1_file_1_jg12547;
dmelr6.33_2	AUGUSTUS	CDS	4033161	4033413	1	+	1	transcript_id file_1_file_1_jg12547.t1; gene_id file_1_file_1_jg12547;
dmelr6.33_2	AUGUSTUS	exon	4033161	4033413	.	+	.	transcript_id file_1_file_1_jg12547.t1; gene_id file_1_file_1_jg12547;
dmelr6.33_2	AUGUSTUS	intron	4033414	4033463	.	+	.	transcript_id file_1_file_1_jg12547.t1; gene_id file_1_file_1_jg12547;
dmelr6.33_2	AUGUSTUS	transcript	4032098	4033583	.	+	.	transcript_id file_1_file_1_jg12547.t1; gene_id file_1_file_1_jg12547
dmelr6.33_2	AUGUSTUS	CDS	4033464	4033583	1	+	0	transcript_id file_1_file_1_jg12547.t1; gene_id file_1_file_1_jg12547;
dmelr6.33_2	AUGUSTUS	exon	4033464	4033583	.	+	.	transcript_id file_1_file_1_jg12547.t1; gene_id file_1_file_1_jg12547;
dmelr6.33_2	AUGUSTUS	stop_codon	4033581	4033583	.	+	0	transcript_id file_1_file_1_jg12547.t1; gene_id file_1_file_1_jg12547;
dmelr6.33_2	AUGUSTUS	start_codon	4033767	4033769	.	+	0	transcript_id file_1_file_1_jg12548.t2; gene_id file_1_file_1_jg12548;
dmelr6.33_2	AUGUSTUS	CDS	4033767	4033852	1	+	0	transcript_id file_1_file_1_jg12548.t2; gene_id file_1_file_1_jg12548;
dmelr6.33_2	AUGUSTUS	exon	4033767	4033852	.	+	.	transcript_id file_1_file_1_jg12548.t2; gene_id file_1_file_1_jg12548;
dmelr6.33_2	AUGUSTUS	intron	4033853	4033936	.	+	.	transcript_id file_1_file_1_jg12548.t2; gene_id file_1_file_1_jg12548;
dmelr6.33_2	AUGUSTUS	CDS	4033937	4033977	1	+	1	transcript_id file_1_file_1_jg12548.t2; gene_id file_1_file_1_jg12548;
dmelr6.33_2	AUGUSTUS	exon	4033937	4033977	.	+	.	transcript_id file_1_file_1_jg12548.t2; gene_id file_1_file_1_jg12548;
dmelr6.33_2	AUGUSTUS	intron	4033978	4034032	.	+	.	transcript_id file_1_file_1_jg12548.t2; gene_id file_1_file_1_jg12548;
dmelr6.33_2	AUGUSTUS	CDS	4034033	4034107	1	+	2	transcript_id file_1_file_1_jg12548.t2; gene_id file_1_file_1_jg12548;
dmelr6.33_2	AUGUSTUS	exon	4034033	4034107	.	+	.	transcript_id file_1_file_1_jg12548.t2; gene_id file_1_file_1_jg12548;
dmelr6.33_2	AUGUSTUS	intron	4034108	4034163	.	+	.	transcript_id file_1_file_1_jg12548.t2; gene_id file_1_file_1_jg12548;
dmelr6.33_2	AUGUSTUS	CDS	4034164	4034550	1	+	2	transcript_id file_1_file_1_jg12548.t2; gene_id file_1_file_1_jg12548;
dmelr6.33_2	AUGUSTUS	exon	4034164	4034550	.	+	.	transcript_id file_1_file_1_jg12548.t2; gene_id file_1_file_1_jg12548;
dmelr6.33_2	AUGUSTUS	intron	4034551	4034610	.	+	.	transcript_id file_1_file_1_jg12548.t2; gene_id file_1_file_1_jg12548;
dmelr6.33_2	AUGUSTUS	CDS	4034611	4034885	1	+	2	transcript_id file_1_file_1_jg12548.t2; gene_id file_1_file_1_jg12548;
dmelr6.33_2	AUGUSTUS	exon	4034611	4034885	.	+	.	transcript_id file_1_file_1_jg12548.t2; gene_id file_1_file_1_jg12548;
dmelr6.33_2	AUGUSTUS	intron	4034886	4034943	.	+	.	transcript_id file_1_file_1_jg12548.t2; gene_id file_1_file_1_jg12548;
dmelr6.33_2	AUGUSTUS	CDS	4034944	4035098	1	+	0	transcript_id file_1_file_1_jg12548.t2; gene_id file_1_file_1_jg12548;
dmelr6.33_2	AUGUSTUS	exon	4034944	4035098	.	+	.	transcript_id file_1_file_1_jg12548.t2; gene_id file_1_file_1_jg12548;
dmelr6.33_2	AUGUSTUS	intron	4035099	4035164	.	+	.	transcript_id file_1_file_1_jg12548.t2; gene_id file_1_file_1_jg12548;
dmelr6.33_2	AUGUSTUS	CDS	4035165	4035327	1	+	1	transcript_id file_1_file_1_jg12548.t2; gene_id file_1_file_1_jg12548;
dmelr6.33_2	AUGUSTUS	exon	4035165	4035327	.	+	.	transcript_id file_1_file_1_jg12548.t2; gene_id file_1_file_1_jg12548;
dmelr6.33_2	AUGUSTUS	intron	4035328	4035384	.	+	.	transcript_id file_1_file_1_jg12548.t2; gene_id file_1_file_1_jg12548;
dmelr6.33_2	AUGUSTUS	CDS	4035385	4035474	1	+	0	transcript_id file_1_file_1_jg12548.t2; gene_id file_1_file_1_jg12548;
dmelr6.33_2	AUGUSTUS	exon	4035385	4035474	.	+	.	transcript_id file_1_file_1_jg12548.t2; gene_id file_1_file_1_jg12548;
dmelr6.33_2	AUGUSTUS	intron	4035475	4035534	.	+	.	transcript_id file_1_file_1_jg12548.t2; gene_id file_1_file_1_jg12548;
dmelr6.33_2	AUGUSTUS	transcript	4033767	4035618	.	+	.	transcript_id file_1_file_1_jg12548.t2; gene_id file_1_file_1_jg12548
dmelr6.33_2	AUGUSTUS	CDS	4035535	4035618	1	+	0	transcript_id file_1_file_1_jg12548.t2; gene_id file_1_file_1_jg12548;
dmelr6.33_2	AUGUSTUS	exon	4035535	4035618	.	+	.	transcript_id file_1_file_1_jg12548.t2; gene_id file_1_file_1_jg12548;
dmelr6.33_2	AUGUSTUS	stop_codon	4035616	4035618	.	+	0	transcript_id file_1_file_1_jg12548.t2; gene_id file_1_file_1_jg12548;
dmelr6.33_2	AUGUSTUS	start_codon	4033767	4033769	.	+	0	transcript_id file_1_file_1_jg12548.t1; gene_id file_1_file_1_jg12548;
dmelr6.33_2	AUGUSTUS	CDS	4033767	4033852	1	+	0	transcript_id file_1_file_1_jg12548.t1; gene_id file_1_file_1_jg12548;
dmelr6.33_2	AUGUSTUS	exon	4033767	4033852	.	+	.	transcript_id file_1_file_1_jg12548.t1; gene_id file_1_file_1_jg12548;
dmelr6.33_2	AUGUSTUS	intron	4033853	4033909	.	+	.	transcript_id file_1_file_1_jg12548.t1; gene_id file_1_file_1_jg12548;
dmelr6.33_2	AUGUSTUS	CDS	4033910	4033977	1	+	1	transcript_id file_1_file_1_jg12548.t1; gene_id file_1_file_1_jg12548;
dmelr6.33_2	AUGUSTUS	exon	4033910	4033977	.	+	.	transcript_id file_1_file_1_jg12548.t1; gene_id file_1_file_1_jg12548;
dmelr6.33_2	AUGUSTUS	intron	4033978	4034032	.	+	.	transcript_id file_1_file_1_jg12548.t1; gene_id file_1_file_1_jg12548;
dmelr6.33_2	AUGUSTUS	CDS	4034033	4034107	1	+	2	transcript_id file_1_file_1_jg12548.t1; gene_id file_1_file_1_jg12548;
dmelr6.33_2	AUGUSTUS	exon	4034033	4034107	.	+	.	transcript_id file_1_file_1_jg12548.t1; gene_id file_1_file_1_jg12548;
dmelr6.33_2	AUGUSTUS	intron	4034108	4034163	.	+	.	transcript_id file_1_file_1_jg12548.t1; gene_id file_1_file_1_jg12548;
dmelr6.33_2	AUGUSTUS	CDS	4034164	4034550	1	+	2	transcript_id file_1_file_1_jg12548.t1; gene_id file_1_file_1_jg12548;
dmelr6.33_2	AUGUSTUS	exon	4034164	4034550	.	+	.	transcript_id file_1_file_1_jg12548.t1; gene_id file_1_file_1_jg12548;
dmelr6.33_2	AUGUSTUS	intron	4034551	4034610	.	+	.	transcript_id file_1_file_1_jg12548.t1; gene_id file_1_file_1_jg12548;
dmelr6.33_2	AUGUSTUS	CDS	4034611	4034885	1	+	2	transcript_id file_1_file_1_jg12548.t1; gene_id file_1_file_1_jg12548;
dmelr6.33_2	AUGUSTUS	exon	4034611	4034885	.	+	.	transcript_id file_1_file_1_jg12548.t1; gene_id file_1_file_1_jg12548;
dmelr6.33_2	AUGUSTUS	intron	4034886	4034943	.	+	.	transcript_id file_1_file_1_jg12548.t1; gene_id file_1_file_1_jg12548;
dmelr6.33_2	AUGUSTUS	CDS	4034944	4035098	1	+	0	transcript_id file_1_file_1_jg12548.t1; gene_id file_1_file_1_jg12548;
dmelr6.33_2	AUGUSTUS	exon	4034944	4035098	.	+	.	transcript_id file_1_file_1_jg12548.t1; gene_id file_1_file_1_jg12548;
dmelr6.33_2	AUGUSTUS	intron	4035099	4035164	.	+	.	transcript_id file_1_file_1_jg12548.t1; gene_id file_1_file_1_jg12548;
dmelr6.33_2	AUGUSTUS	CDS	4035165	4035327	1	+	1	transcript_id file_1_file_1_jg12548.t1; gene_id file_1_file_1_jg12548;
dmelr6.33_2	AUGUSTUS	exon	4035165	4035327	.	+	.	transcript_id file_1_file_1_jg12548.t1; gene_id file_1_file_1_jg12548;
dmelr6.33_2	AUGUSTUS	intron	4035328	4035384	.	+	.	transcript_id file_1_file_1_jg12548.t1; gene_id file_1_file_1_jg12548;
dmelr6.33_2	AUGUSTUS	CDS	4035385	4035474	1	+	0	transcript_id file_1_file_1_jg12548.t1; gene_id file_1_file_1_jg12548;
dmelr6.33_2	AUGUSTUS	exon	4035385	4035474	.	+	.	transcript_id file_1_file_1_jg12548.t1; gene_id file_1_file_1_jg12548;
dmelr6.33_2	AUGUSTUS	intron	4035475	4035534	.	+	.	transcript_id file_1_file_1_jg12548.t1; gene_id file_1_file_1_jg12548;
dmelr6.33_2	AUGUSTUS	transcript	4033767	4035618	.	+	.	transcript_id file_1_file_1_jg12548.t1; gene_id file_1_file_1_jg12548
dmelr6.33_2	AUGUSTUS	CDS	4035535	4035618	1	+	0	transcript_id file_1_file_1_jg12548.t1; gene_id file_1_file_1_jg12548;
dmelr6.33_2	AUGUSTUS	exon	4035535	4035618	.	+	.	transcript_id file_1_file_1_jg12548.t1; gene_id file_1_file_1_jg12548;
dmelr6.33_2	AUGUSTUS	stop_codon	4035616	4035618	.	+	0	transcript_id file_1_file_1_jg12548.t1; gene_id file_1_file_1_jg12548;
dmelr6.33_2	AUGUSTUS	start_codon	4035799	4035801	.	+	0	transcript_id file_1_file_1_jg12549.t1; gene_id file_1_file_1_jg12549;
dmelr6.33_2	AUGUSTUS	CDS	4035799	4035896	1	+	0	transcript_id file_1_file_1_jg12549.t1; gene_id file_1_file_1_jg12549;
dmelr6.33_2	AUGUSTUS	exon	4035799	4035896	.	+	.	transcript_id file_1_file_1_jg12549.t1; gene_id file_1_file_1_jg12549;
dmelr6.33_2	AUGUSTUS	intron	4035897	4035949	.	+	.	transcript_id file_1_file_1_jg12549.t1; gene_id file_1_file_1_jg12549;
dmelr6.33_2	AUGUSTUS	CDS	4035950	4036035	1	+	1	transcript_id file_1_file_1_jg12549.t1; gene_id file_1_file_1_jg12549;
dmelr6.33_2	AUGUSTUS	exon	4035950	4036035	.	+	.	transcript_id file_1_file_1_jg12549.t1; gene_id file_1_file_1_jg12549;
dmelr6.33_2	AUGUSTUS	intron	4036036	4036092	.	+	.	transcript_id file_1_file_1_jg12549.t1; gene_id file_1_file_1_jg12549;
dmelr6.33_2	AUGUSTUS	CDS	4036093	4036545	1	+	2	transcript_id file_1_file_1_jg12549.t1; gene_id file_1_file_1_jg12549;
dmelr6.33_2	AUGUSTUS	exon	4036093	4036545	.	+	.	transcript_id file_1_file_1_jg12549.t1; gene_id file_1_file_1_jg12549;
dmelr6.33_2	AUGUSTUS	intron	4036546	4036602	.	+	.	transcript_id file_1_file_1_jg12549.t1; gene_id file_1_file_1_jg12549;
dmelr6.33_2	AUGUSTUS	CDS	4036603	4036874	1	+	2	transcript_id file_1_file_1_jg12549.t1; gene_id file_1_file_1_jg12549;
dmelr6.33_2	AUGUSTUS	exon	4036603	4036874	.	+	.	transcript_id file_1_file_1_jg12549.t1; gene_id file_1_file_1_jg12549;
dmelr6.33_2	AUGUSTUS	intron	4036875	4036924	.	+	.	transcript_id file_1_file_1_jg12549.t1; gene_id file_1_file_1_jg12549;
dmelr6.33_2	AUGUSTUS	CDS	4036925	4037079	1	+	0	transcript_id file_1_file_1_jg12549.t1; gene_id file_1_file_1_jg12549;
dmelr6.33_2	AUGUSTUS	exon	4036925	4037079	.	+	.	transcript_id file_1_file_1_jg12549.t1; gene_id file_1_file_1_jg12549;
dmelr6.33_2	AUGUSTUS	intron	4037080	4037134	.	+	.	transcript_id file_1_file_1_jg12549.t1; gene_id file_1_file_1_jg12549;
dmelr6.33_2	AUGUSTUS	CDS	4037135	4037387	1	+	1	transcript_id file_1_file_1_jg12549.t1; gene_id file_1_file_1_jg12549;
dmelr6.33_2	AUGUSTUS	exon	4037135	4037387	.	+	.	transcript_id file_1_file_1_jg12549.t1; gene_id file_1_file_1_jg12549;
dmelr6.33_2	AUGUSTUS	intron	4037388	4037446	.	+	.	transcript_id file_1_file_1_jg12549.t1; gene_id file_1_file_1_jg12549;
dmelr6.33_2	AUGUSTUS	transcript	4035799	4037539	.	+	.	transcript_id file_1_file_1_jg12549.t1; gene_id file_1_file_1_jg12549
dmelr6.33_2	AUGUSTUS	CDS	4037447	4037539	1	+	0	transcript_id file_1_file_1_jg12549.t1; gene_id file_1_file_1_jg12549;
dmelr6.33_2	AUGUSTUS	exon	4037447	4037539	.	+	.	transcript_id file_1_file_1_jg12549.t1; gene_id file_1_file_1_jg12549;
dmelr6.33_2	AUGUSTUS	stop_codon	4037537	4037539	.	+	0	transcript_id file_1_file_1_jg12549.t1; gene_id file_1_file_1_jg12549;
dmelr6.33_2	AUGUSTUS	stop_codon	5378786	5378788	.	-	0	transcript_id file_1_file_1_jg12708.t1; gene_id file_1_file_1_jg12708;
dmelr6.33_2	AUGUSTUS	CDS	5378786	5378923	1	-	0	transcript_id file_1_file_1_jg12708.t1; gene_id file_1_file_1_jg12708;
dmelr6.33_2	AUGUSTUS	exon	5378786	5378923	.	-	.	transcript_id file_1_file_1_jg12708.t1; gene_id file_1_file_1_jg12708;
dmelr6.33_2	AUGUSTUS	intron	5378924	5378985	.	-	.	transcript_id file_1_file_1_jg12708.t1; gene_id file_1_file_1_jg12708;
dmelr6.33_2	AUGUSTUS	CDS	5378986	5379088	1	-	1	transcript_id file_1_file_1_jg12708.t1; gene_id file_1_file_1_jg12708;
dmelr6.33_2	AUGUSTUS	exon	5378986	5379088	.	-	.	transcript_id file_1_file_1_jg12708.t1; gene_id file_1_file_1_jg12708;
dmelr6.33_2	AUGUSTUS	intron	5379089	5379150	.	-	.	transcript_id file_1_file_1_jg12708.t1; gene_id file_1_file_1_jg12708;
dmelr6.33_2	AUGUSTUS	CDS	5379151	5379320	1	-	0	transcript_id file_1_file_1_jg12708.t1; gene_id file_1_file_1_jg12708;
dmelr6.33_2	AUGUSTUS	exon	5379151	5379320	.	-	.	transcript_id file_1_file_1_jg12708.t1; gene_id file_1_file_1_jg12708;
dmelr6.33_2	AUGUSTUS	intron	5379321	5379378	.	-	.	transcript_id file_1_file_1_jg12708.t1; gene_id file_1_file_1_jg12708;
dmelr6.33_2	AUGUSTUS	CDS	5379379	5379603	1	-	0	transcript_id file_1_file_1_jg12708.t1; gene_id file_1_file_1_jg12708;
dmelr6.33_2	AUGUSTUS	exon	5379379	5379603	.	-	.	transcript_id file_1_file_1_jg12708.t1; gene_id file_1_file_1_jg12708;
dmelr6.33_2	AUGUSTUS	intron	5379604	5379660	.	-	.	transcript_id file_1_file_1_jg12708.t1; gene_id file_1_file_1_jg12708;
dmelr6.33_2	AUGUSTUS	CDS	5379661	5380653	1	-	0	transcript_id file_1_file_1_jg12708.t1; gene_id file_1_file_1_jg12708;
dmelr6.33_2	AUGUSTUS	exon	5379661	5380653	.	-	.	transcript_id file_1_file_1_jg12708.t1; gene_id file_1_file_1_jg12708;
dmelr6.33_2	AUGUSTUS	intron	5380654	5380908	.	-	.	transcript_id file_1_file_1_jg12708.t1; gene_id file_1_file_1_jg12708;
dmelr6.33_2	AUGUSTUS	CDS	5380909	5381065	1	-	1	transcript_id file_1_file_1_jg12708.t1; gene_id file_1_file_1_jg12708;
dmelr6.33_2	AUGUSTUS	exon	5380909	5381065	.	-	.	transcript_id file_1_file_1_jg12708.t1; gene_id file_1_file_1_jg12708;
dmelr6.33_2	AUGUSTUS	intron	5381066	5381769	.	-	.	transcript_id file_1_file_1_jg12708.t1; gene_id file_1_file_1_jg12708;
dmelr6.33_2	AUGUSTUS	CDS	5381770	5382047	1	-	0	transcript_id file_1_file_1_jg12708.t1; gene_id file_1_file_1_jg12708;
dmelr6.33_2	AUGUSTUS	exon	5381770	5382047	.	-	.	transcript_id file_1_file_1_jg12708.t1; gene_id file_1_file_1_jg12708;
dmelr6.33_2	AUGUSTUS	intron	5382048	5382305	.	-	.	transcript_id file_1_file_1_jg12708.t1; gene_id file_1_file_1_jg12708;
dmelr6.33_2	AUGUSTUS	transcript	5378786	5382821	.	-	.	transcript_id file_1_file_1_jg12708.t1; gene_id file_1_file_1_jg12708
dmelr6.33_2	AUGUSTUS	CDS	5382306	5382821	1	-	0	transcript_id file_1_file_1_jg12708.t1; gene_id file_1_file_1_jg12708;
dmelr6.33_2	AUGUSTUS	exon	5382306	5382821	.	-	.	transcript_id file_1_file_1_jg12708.t1; gene_id file_1_file_1_jg12708;
dmelr6.33_2	AUGUSTUS	start_codon	5382819	5382821	.	-	0	transcript_id file_1_file_1_jg12708.t1; gene_id file_1_file_1_jg12708;
dmelr6.33_2	AUGUSTUS	stop_codon	5378786	5378788	.	-	0	transcript_id file_1_file_1_jg12708.t2; gene_id file_1_file_1_jg12708;
dmelr6.33_2	AUGUSTUS	CDS	5378786	5378923	1	-	0	transcript_id file_1_file_1_jg12708.t2; gene_id file_1_file_1_jg12708;
dmelr6.33_2	AUGUSTUS	exon	5378786	5378923	.	-	.	transcript_id file_1_file_1_jg12708.t2; gene_id file_1_file_1_jg12708;
dmelr6.33_2	AUGUSTUS	intron	5378924	5378985	.	-	.	transcript_id file_1_file_1_jg12708.t2; gene_id file_1_file_1_jg12708;
dmelr6.33_2	AUGUSTUS	CDS	5378986	5379088	1	-	1	transcript_id file_1_file_1_jg12708.t2; gene_id file_1_file_1_jg12708;
dmelr6.33_2	AUGUSTUS	exon	5378986	5379088	.	-	.	transcript_id file_1_file_1_jg12708.t2; gene_id file_1_file_1_jg12708;
dmelr6.33_2	AUGUSTUS	intron	5379089	5379150	.	-	.	transcript_id file_1_file_1_jg12708.t2; gene_id file_1_file_1_jg12708;
dmelr6.33_2	AUGUSTUS	CDS	5379151	5379313	1	-	2	transcript_id file_1_file_1_jg12708.t2; gene_id file_1_file_1_jg12708;
dmelr6.33_2	AUGUSTUS	exon	5379151	5379313	.	-	.	transcript_id file_1_file_1_jg12708.t2; gene_id file_1_file_1_jg12708;
dmelr6.33_2	AUGUSTUS	intron	5379314	5379365	.	-	.	transcript_id file_1_file_1_jg12708.t2; gene_id file_1_file_1_jg12708;
dmelr6.33_2	AUGUSTUS	CDS	5379366	5379603	1	-	0	transcript_id file_1_file_1_jg12708.t2; gene_id file_1_file_1_jg12708;
dmelr6.33_2	AUGUSTUS	exon	5379366	5379603	.	-	.	transcript_id file_1_file_1_jg12708.t2; gene_id file_1_file_1_jg12708;
dmelr6.33_2	AUGUSTUS	intron	5379604	5379660	.	-	.	transcript_id file_1_file_1_jg12708.t2; gene_id file_1_file_1_jg12708;
dmelr6.33_2	AUGUSTUS	CDS	5379661	5380653	1	-	0	transcript_id file_1_file_1_jg12708.t2; gene_id file_1_file_1_jg12708;
dmelr6.33_2	AUGUSTUS	exon	5379661	5380653	.	-	.	transcript_id file_1_file_1_jg12708.t2; gene_id file_1_file_1_jg12708;
dmelr6.33_2	AUGUSTUS	intron	5380654	5380908	.	-	.	transcript_id file_1_file_1_jg12708.t2; gene_id file_1_file_1_jg12708;
dmelr6.33_2	AUGUSTUS	CDS	5380909	5381065	1	-	1	transcript_id file_1_file_1_jg12708.t2; gene_id file_1_file_1_jg12708;
dmelr6.33_2	AUGUSTUS	exon	5380909	5381065	.	-	.	transcript_id file_1_file_1_jg12708.t2; gene_id file_1_file_1_jg12708;
dmelr6.33_2	AUGUSTUS	intron	5381066	5381769	.	-	.	transcript_id file_1_file_1_jg12708.t2; gene_id file_1_file_1_jg12708;
dmelr6.33_2	AUGUSTUS	CDS	5381770	5382047	1	-	0	transcript_id file_1_file_1_jg12708.t2; gene_id file_1_file_1_jg12708;
dmelr6.33_2	AUGUSTUS	exon	5381770	5382047	.	-	.	transcript_id file_1_file_1_jg12708.t2; gene_id file_1_file_1_jg12708;
dmelr6.33_2	AUGUSTUS	intron	5382048	5382305	.	-	.	transcript_id file_1_file_1_jg12708.t2; gene_id file_1_file_1_jg12708;
dmelr6.33_2	AUGUSTUS	transcript	5378786	5382821	.	-	.	transcript_id file_1_file_1_jg12708.t2; gene_id file_1_file_1_jg12708
dmelr6.33_2	AUGUSTUS	CDS	5382306	5382821	1	-	0	transcript_id file_1_file_1_jg12708.t2; gene_id file_1_file_1_jg12708;
dmelr6.33_2	AUGUSTUS	exon	5382306	5382821	.	-	.	transcript_id file_1_file_1_jg12708.t2; gene_id file_1_file_1_jg12708;
dmelr6.33_2	AUGUSTUS	start_codon	5382819	5382821	.	-	0	transcript_id file_1_file_1_jg12708.t2; gene_id file_1_file_1_jg12708;
dmelr6.33_2	AUGUSTUS	start_codon	6320611	6320613	.	+	0	transcript_id file_1_file_1_jg12842.t1; gene_id file_1_file_1_jg12842;
dmelr6.33_2	AUGUSTUS	CDS	6320611	6320750	1	+	0	transcript_id file_1_file_1_jg12842.t1; gene_id file_1_file_1_jg12842;
dmelr6.33_2	AUGUSTUS	exon	6320611	6320750	.	+	.	transcript_id file_1_file_1_jg12842.t1; gene_id file_1_file_1_jg12842;
dmelr6.33_2	AUGUSTUS	intron	6320751	6320804	.	+	.	transcript_id file_1_file_1_jg12842.t1; gene_id file_1_file_1_jg12842;
dmelr6.33_2	AUGUSTUS	CDS	6320805	6320976	1	+	1	transcript_id file_1_file_1_jg12842.t1; gene_id file_1_file_1_jg12842;
dmelr6.33_2	AUGUSTUS	exon	6320805	6320976	.	+	.	transcript_id file_1_file_1_jg12842.t1; gene_id file_1_file_1_jg12842;
dmelr6.33_2	AUGUSTUS	intron	6320977	6321040	.	+	.	transcript_id file_1_file_1_jg12842.t1; gene_id file_1_file_1_jg12842;
dmelr6.33_2	AUGUSTUS	CDS	6321041	6321564	0.93	+	0	transcript_id file_1_file_1_jg12842.t1; gene_id file_1_file_1_jg12842;
dmelr6.33_2	AUGUSTUS	exon	6321041	6321564	.	+	.	transcript_id file_1_file_1_jg12842.t1; gene_id file_1_file_1_jg12842;
dmelr6.33_2	AUGUSTUS	intron	6321565	6321617	.	+	.	transcript_id file_1_file_1_jg12842.t1; gene_id file_1_file_1_jg12842;
dmelr6.33_2	AUGUSTUS	CDS	6321618	6321981	0.98	+	1	transcript_id file_1_file_1_jg12842.t1; gene_id file_1_file_1_jg12842;
dmelr6.33_2	AUGUSTUS	exon	6321618	6321981	.	+	.	transcript_id file_1_file_1_jg12842.t1; gene_id file_1_file_1_jg12842;
dmelr6.33_2	AUGUSTUS	intron	6321982	6322044	.	+	.	transcript_id file_1_file_1_jg12842.t1; gene_id file_1_file_1_jg12842;
dmelr6.33_2	AUGUSTUS	transcript	6320611	6322098	.	+	.	transcript_id file_1_file_1_jg12842.t1; gene_id file_1_file_1_jg12842
dmelr6.33_2	AUGUSTUS	CDS	6322045	6322098	1	+	0	transcript_id file_1_file_1_jg12842.t1; gene_id file_1_file_1_jg12842;
dmelr6.33_2	AUGUSTUS	exon	6322045	6322098	.	+	.	transcript_id file_1_file_1_jg12842.t1; gene_id file_1_file_1_jg12842;
dmelr6.33_2	AUGUSTUS	stop_codon	6322096	6322098	.	+	0	transcript_id file_1_file_1_jg12842.t1; gene_id file_1_file_1_jg12842;
dmelr6.33_2	AUGUSTUS	start_codon	6325612	6325614	.	+	0	transcript_id file_1_file_1_jg12843.t1; gene_id file_1_file_1_jg12843;
dmelr6.33_2	AUGUSTUS	CDS	6325612	6325721	1	+	0	transcript_id file_1_file_1_jg12843.t1; gene_id file_1_file_1_jg12843;
dmelr6.33_2	AUGUSTUS	exon	6325612	6325721	.	+	.	transcript_id file_1_file_1_jg12843.t1; gene_id file_1_file_1_jg12843;
dmelr6.33_2	AUGUSTUS	intron	6325722	6325775	.	+	.	transcript_id file_1_file_1_jg12843.t1; gene_id file_1_file_1_jg12843;
dmelr6.33_2	AUGUSTUS	CDS	6325776	6325947	1	+	1	transcript_id file_1_file_1_jg12843.t1; gene_id file_1_file_1_jg12843;
dmelr6.33_2	AUGUSTUS	exon	6325776	6325947	.	+	.	transcript_id file_1_file_1_jg12843.t1; gene_id file_1_file_1_jg12843;
dmelr6.33_2	AUGUSTUS	intron	6325948	6326001	.	+	.	transcript_id file_1_file_1_jg12843.t1; gene_id file_1_file_1_jg12843;
dmelr6.33_2	AUGUSTUS	CDS	6326002	6326131	0.9	+	0	transcript_id file_1_file_1_jg12843.t1; gene_id file_1_file_1_jg12843;
dmelr6.33_2	AUGUSTUS	exon	6326002	6326131	.	+	.	transcript_id file_1_file_1_jg12843.t1; gene_id file_1_file_1_jg12843;
dmelr6.33_2	AUGUSTUS	intron	6326132	6326470	.	+	.	transcript_id file_1_file_1_jg12843.t1; gene_id file_1_file_1_jg12843;
dmelr6.33_2	AUGUSTUS	CDS	6326471	6326522	0.77	+	2	transcript_id file_1_file_1_jg12843.t1; gene_id file_1_file_1_jg12843;
dmelr6.33_2	AUGUSTUS	exon	6326471	6326522	.	+	.	transcript_id file_1_file_1_jg12843.t1; gene_id file_1_file_1_jg12843;
dmelr6.33_2	AUGUSTUS	intron	6326523	6326578	.	+	.	transcript_id file_1_file_1_jg12843.t1; gene_id file_1_file_1_jg12843;
dmelr6.33_2	AUGUSTUS	CDS	6326579	6326942	1	+	1	transcript_id file_1_file_1_jg12843.t1; gene_id file_1_file_1_jg12843;
dmelr6.33_2	AUGUSTUS	exon	6326579	6326942	.	+	.	transcript_id file_1_file_1_jg12843.t1; gene_id file_1_file_1_jg12843;
dmelr6.33_2	AUGUSTUS	intron	6326943	6326995	.	+	.	transcript_id file_1_file_1_jg12843.t1; gene_id file_1_file_1_jg12843;
dmelr6.33_2	AUGUSTUS	transcript	6325612	6327049	.	+	.	transcript_id file_1_file_1_jg12843.t1; gene_id file_1_file_1_jg12843
dmelr6.33_2	AUGUSTUS	CDS	6326996	6327049	1	+	0	transcript_id file_1_file_1_jg12843.t1; gene_id file_1_file_1_jg12843;
dmelr6.33_2	AUGUSTUS	exon	6326996	6327049	.	+	.	transcript_id file_1_file_1_jg12843.t1; gene_id file_1_file_1_jg12843;
dmelr6.33_2	AUGUSTUS	stop_codon	6327047	6327049	.	+	0	transcript_id file_1_file_1_jg12843.t1; gene_id file_1_file_1_jg12843;
dmelr6.33_2	AUGUSTUS	start_codon	6327608	6327610	.	+	0	transcript_id file_1_file_1_jg12844.t1; gene_id file_1_file_1_jg12844;
dmelr6.33_2	AUGUSTUS	CDS	6327608	6327729	1	+	0	transcript_id file_1_file_1_jg12844.t1; gene_id file_1_file_1_jg12844;
dmelr6.33_2	AUGUSTUS	exon	6327608	6327729	.	+	.	transcript_id file_1_file_1_jg12844.t1; gene_id file_1_file_1_jg12844;
dmelr6.33_2	AUGUSTUS	intron	6327730	6327785	.	+	.	transcript_id file_1_file_1_jg12844.t1; gene_id file_1_file_1_jg12844;
dmelr6.33_2	AUGUSTUS	CDS	6327786	6327957	1	+	1	transcript_id file_1_file_1_jg12844.t1; gene_id file_1_file_1_jg12844;
dmelr6.33_2	AUGUSTUS	exon	6327786	6327957	.	+	.	transcript_id file_1_file_1_jg12844.t1; gene_id file_1_file_1_jg12844;
dmelr6.33_2	AUGUSTUS	intron	6327958	6328018	.	+	.	transcript_id file_1_file_1_jg12844.t1; gene_id file_1_file_1_jg12844;
dmelr6.33_2	AUGUSTUS	CDS	6328019	6328078	0.73	+	0	transcript_id file_1_file_1_jg12844.t1; gene_id file_1_file_1_jg12844;
dmelr6.33_2	AUGUSTUS	exon	6328019	6328078	.	+	.	transcript_id file_1_file_1_jg12844.t1; gene_id file_1_file_1_jg12844;
dmelr6.33_2	AUGUSTUS	intron	6328079	6328468	.	+	.	transcript_id file_1_file_1_jg12844.t1; gene_id file_1_file_1_jg12844;
dmelr6.33_2	AUGUSTUS	CDS	6328469	6328539	0.77	+	0	transcript_id file_1_file_1_jg12844.t1; gene_id file_1_file_1_jg12844;
dmelr6.33_2	AUGUSTUS	exon	6328469	6328539	.	+	.	transcript_id file_1_file_1_jg12844.t1; gene_id file_1_file_1_jg12844;
dmelr6.33_2	AUGUSTUS	intron	6328540	6328594	.	+	.	transcript_id file_1_file_1_jg12844.t1; gene_id file_1_file_1_jg12844;
dmelr6.33_2	AUGUSTUS	CDS	6328595	6328958	1	+	1	transcript_id file_1_file_1_jg12844.t1; gene_id file_1_file_1_jg12844;
dmelr6.33_2	AUGUSTUS	exon	6328595	6328958	.	+	.	transcript_id file_1_file_1_jg12844.t1; gene_id file_1_file_1_jg12844;
dmelr6.33_2	AUGUSTUS	intron	6328959	6329015	.	+	.	transcript_id file_1_file_1_jg12844.t1; gene_id file_1_file_1_jg12844;
dmelr6.33_2	AUGUSTUS	transcript	6327608	6329069	.	+	.	transcript_id file_1_file_1_jg12844.t1; gene_id file_1_file_1_jg12844
dmelr6.33_2	AUGUSTUS	CDS	6329016	6329069	1	+	0	transcript_id file_1_file_1_jg12844.t1; gene_id file_1_file_1_jg12844;
dmelr6.33_2	AUGUSTUS	exon	6329016	6329069	.	+	.	transcript_id file_1_file_1_jg12844.t1; gene_id file_1_file_1_jg12844;
dmelr6.33_2	AUGUSTUS	stop_codon	6329067	6329069	.	+	0	transcript_id file_1_file_1_jg12844.t1; gene_id file_1_file_1_jg12844;
dmelr6.33_2	AUGUSTUS	start_codon	7456189	7456191	.	+	0	transcript_id file_1_file_1_jg12958.t1; gene_id file_1_file_1_jg12958;
dmelr6.33_2	AUGUSTUS	CDS	7456189	7456739	1	+	0	transcript_id file_1_file_1_jg12958.t1; gene_id file_1_file_1_jg12958;
dmelr6.33_2	AUGUSTUS	exon	7456189	7456739	.	+	.	transcript_id file_1_file_1_jg12958.t1; gene_id file_1_file_1_jg12958;
dmelr6.33_2	AUGUSTUS	intron	7456740	7456800	.	+	.	transcript_id file_1_file_1_jg12958.t1; gene_id file_1_file_1_jg12958;
dmelr6.33_2	AUGUSTUS	CDS	7456801	7457061	1	+	1	transcript_id file_1_file_1_jg12958.t1; gene_id file_1_file_1_jg12958;
dmelr6.33_2	AUGUSTUS	exon	7456801	7457061	.	+	.	transcript_id file_1_file_1_jg12958.t1; gene_id file_1_file_1_jg12958;
dmelr6.33_2	AUGUSTUS	intron	7457062	7457121	.	+	.	transcript_id file_1_file_1_jg12958.t1; gene_id file_1_file_1_jg12958;
dmelr6.33_2	AUGUSTUS	CDS	7457122	7457326	1	+	1	transcript_id file_1_file_1_jg12958.t1; gene_id file_1_file_1_jg12958;
dmelr6.33_2	AUGUSTUS	exon	7457122	7457326	.	+	.	transcript_id file_1_file_1_jg12958.t1; gene_id file_1_file_1_jg12958;
dmelr6.33_2	AUGUSTUS	intron	7457327	7457374	.	+	.	transcript_id file_1_file_1_jg12958.t1; gene_id file_1_file_1_jg12958;
dmelr6.33_2	AUGUSTUS	CDS	7457375	7457645	1	+	0	transcript_id file_1_file_1_jg12958.t1; gene_id file_1_file_1_jg12958;
dmelr6.33_2	AUGUSTUS	exon	7457375	7457645	.	+	.	transcript_id file_1_file_1_jg12958.t1; gene_id file_1_file_1_jg12958;
dmelr6.33_2	AUGUSTUS	intron	7457646	7457700	.	+	.	transcript_id file_1_file_1_jg12958.t1; gene_id file_1_file_1_jg12958;
dmelr6.33_2	AUGUSTUS	CDS	7457701	7457959	1	+	2	transcript_id file_1_file_1_jg12958.t1; gene_id file_1_file_1_jg12958;
dmelr6.33_2	AUGUSTUS	exon	7457701	7457959	.	+	.	transcript_id file_1_file_1_jg12958.t1; gene_id file_1_file_1_jg12958;
dmelr6.33_2	AUGUSTUS	intron	7457960	7458106	.	+	.	transcript_id file_1_file_1_jg12958.t1; gene_id file_1_file_1_jg12958;
dmelr6.33_2	AUGUSTUS	transcript	7456189	7458353	.	+	.	transcript_id file_1_file_1_jg12958.t1; gene_id file_1_file_1_jg12958
dmelr6.33_2	AUGUSTUS	CDS	7458107	7458353	1	+	1	transcript_id file_1_file_1_jg12958.t1; gene_id file_1_file_1_jg12958;
dmelr6.33_2	AUGUSTUS	exon	7458107	7458353	.	+	.	transcript_id file_1_file_1_jg12958.t1; gene_id file_1_file_1_jg12958;
dmelr6.33_2	AUGUSTUS	stop_codon	7458351	7458353	.	+	0	transcript_id file_1_file_1_jg12958.t1; gene_id file_1_file_1_jg12958;
dmelr6.33_2	AUGUSTUS	stop_codon	8305336	8305338	.	-	0	transcript_id file_1_file_1_jg13061.t1; gene_id file_1_file_1_jg13061;
dmelr6.33_2	AUGUSTUS	CDS	8305336	8306678	1	-	2	transcript_id file_1_file_1_jg13061.t1; gene_id file_1_file_1_jg13061;
dmelr6.33_2	AUGUSTUS	exon	8305336	8306678	.	-	.	transcript_id file_1_file_1_jg13061.t1; gene_id file_1_file_1_jg13061;
dmelr6.33_2	AUGUSTUS	intron	8306679	8306739	.	-	.	transcript_id file_1_file_1_jg13061.t1; gene_id file_1_file_1_jg13061;
dmelr6.33_2	AUGUSTUS	transcript	8305336	8306980	.	-	.	transcript_id file_1_file_1_jg13061.t1; gene_id file_1_file_1_jg13061
dmelr6.33_2	AUGUSTUS	CDS	8306740	8306980	1	-	0	transcript_id file_1_file_1_jg13061.t1; gene_id file_1_file_1_jg13061;
dmelr6.33_2	AUGUSTUS	exon	8306740	8306980	.	-	.	transcript_id file_1_file_1_jg13061.t1; gene_id file_1_file_1_jg13061;
dmelr6.33_2	AUGUSTUS	start_codon	8306978	8306980	.	-	0	transcript_id file_1_file_1_jg13061.t1; gene_id file_1_file_1_jg13061;
dmelr6.33_2	AUGUSTUS	stop_codon	8894688	8894690	.	-	0	transcript_id file_1_file_1_jg13147.t2; gene_id file_1_file_1_jg13147;
dmelr6.33_2	AUGUSTUS	CDS	8894688	8894983	1	-	2	transcript_id file_1_file_1_jg13147.t2; gene_id file_1_file_1_jg13147;
dmelr6.33_2	AUGUSTUS	exon	8894688	8894983	.	-	.	transcript_id file_1_file_1_jg13147.t2; gene_id file_1_file_1_jg13147;
dmelr6.33_2	AUGUSTUS	intron	8894984	8895046	.	-	.	transcript_id file_1_file_1_jg13147.t2; gene_id file_1_file_1_jg13147;
dmelr6.33_2	AUGUSTUS	CDS	8895047	8895319	1	-	2	transcript_id file_1_file_1_jg13147.t2; gene_id file_1_file_1_jg13147;
dmelr6.33_2	AUGUSTUS	exon	8895047	8895319	.	-	.	transcript_id file_1_file_1_jg13147.t2; gene_id file_1_file_1_jg13147;
dmelr6.33_2	AUGUSTUS	intron	8895320	8895377	.	-	.	transcript_id file_1_file_1_jg13147.t2; gene_id file_1_file_1_jg13147;
dmelr6.33_2	AUGUSTUS	CDS	8895378	8895540	1	-	0	transcript_id file_1_file_1_jg13147.t2; gene_id file_1_file_1_jg13147;
dmelr6.33_2	AUGUSTUS	exon	8895378	8895540	.	-	.	transcript_id file_1_file_1_jg13147.t2; gene_id file_1_file_1_jg13147;
dmelr6.33_2	AUGUSTUS	intron	8895541	8895594	.	-	.	transcript_id file_1_file_1_jg13147.t2; gene_id file_1_file_1_jg13147;
dmelr6.33_2	AUGUSTUS	CDS	8895595	8896072	1	-	1	transcript_id file_1_file_1_jg13147.t2; gene_id file_1_file_1_jg13147;
dmelr6.33_2	AUGUSTUS	exon	8895595	8896072	.	-	.	transcript_id file_1_file_1_jg13147.t2; gene_id file_1_file_1_jg13147;
dmelr6.33_2	AUGUSTUS	intron	8896073	8896126	.	-	.	transcript_id file_1_file_1_jg13147.t2; gene_id file_1_file_1_jg13147;
dmelr6.33_2	AUGUSTUS	CDS	8896127	8896347	1	-	0	transcript_id file_1_file_1_jg13147.t2; gene_id file_1_file_1_jg13147;
dmelr6.33_2	AUGUSTUS	exon	8896127	8896347	.	-	.	transcript_id file_1_file_1_jg13147.t2; gene_id file_1_file_1_jg13147;
dmelr6.33_2	AUGUSTUS	intron	8896348	8896524	.	-	.	transcript_id file_1_file_1_jg13147.t2; gene_id file_1_file_1_jg13147;
dmelr6.33_2	AUGUSTUS	CDS	8896525	8896632	1	-	0	transcript_id file_1_file_1_jg13147.t2; gene_id file_1_file_1_jg13147;
dmelr6.33_2	AUGUSTUS	exon	8896525	8896632	.	-	.	transcript_id file_1_file_1_jg13147.t2; gene_id file_1_file_1_jg13147;
dmelr6.33_2	AUGUSTUS	intron	8896633	8897060	.	-	.	transcript_id file_1_file_1_jg13147.t2; gene_id file_1_file_1_jg13147;
dmelr6.33_2	AUGUSTUS	CDS	8897061	8897375	1	-	0	transcript_id file_1_file_1_jg13147.t2; gene_id file_1_file_1_jg13147;
dmelr6.33_2	AUGUSTUS	exon	8897061	8897375	.	-	.	transcript_id file_1_file_1_jg13147.t2; gene_id file_1_file_1_jg13147;
dmelr6.33_2	AUGUSTUS	intron	8897376	8897441	.	-	.	transcript_id file_1_file_1_jg13147.t2; gene_id file_1_file_1_jg13147;
dmelr6.33_2	AUGUSTUS	CDS	8897442	8898022	1	-	2	transcript_id file_1_file_1_jg13147.t2; gene_id file_1_file_1_jg13147;
dmelr6.33_2	AUGUSTUS	exon	8897442	8898022	.	-	.	transcript_id file_1_file_1_jg13147.t2; gene_id file_1_file_1_jg13147;
dmelr6.33_2	AUGUSTUS	intron	8898023	8898082	.	-	.	transcript_id file_1_file_1_jg13147.t2; gene_id file_1_file_1_jg13147;
dmelr6.33_2	AUGUSTUS	CDS	8898083	8898311	1	-	0	transcript_id file_1_file_1_jg13147.t2; gene_id file_1_file_1_jg13147;
dmelr6.33_2	AUGUSTUS	exon	8898083	8898311	.	-	.	transcript_id file_1_file_1_jg13147.t2; gene_id file_1_file_1_jg13147;
dmelr6.33_2	AUGUSTUS	intron	8898312	8898731	.	-	.	transcript_id file_1_file_1_jg13147.t2; gene_id file_1_file_1_jg13147;
dmelr6.33_2	AUGUSTUS	CDS	8898732	8898920	1	-	0	transcript_id file_1_file_1_jg13147.t2; gene_id file_1_file_1_jg13147;
dmelr6.33_2	AUGUSTUS	exon	8898732	8898920	.	-	.	transcript_id file_1_file_1_jg13147.t2; gene_id file_1_file_1_jg13147;
dmelr6.33_2	AUGUSTUS	intron	8898921	8899760	.	-	.	transcript_id file_1_file_1_jg13147.t2; gene_id file_1_file_1_jg13147;
dmelr6.33_2	AUGUSTUS	CDS	8899761	8899868	1	-	0	transcript_id file_1_file_1_jg13147.t2; gene_id file_1_file_1_jg13147;
dmelr6.33_2	AUGUSTUS	exon	8899761	8899868	.	-	.	transcript_id file_1_file_1_jg13147.t2; gene_id file_1_file_1_jg13147;
dmelr6.33_2	AUGUSTUS	intron	8899869	8900237	.	-	.	transcript_id file_1_file_1_jg13147.t2; gene_id file_1_file_1_jg13147;
dmelr6.33_2	AUGUSTUS	CDS	8900238	8900433	1	-	1	transcript_id file_1_file_1_jg13147.t2; gene_id file_1_file_1_jg13147;
dmelr6.33_2	AUGUSTUS	exon	8900238	8900433	.	-	.	transcript_id file_1_file_1_jg13147.t2; gene_id file_1_file_1_jg13147;
dmelr6.33_2	AUGUSTUS	intron	8900434	8900505	.	-	.	transcript_id file_1_file_1_jg13147.t2; gene_id file_1_file_1_jg13147;
dmelr6.33_2	AUGUSTUS	CDS	8900506	8900596	1	-	2	transcript_id file_1_file_1_jg13147.t2; gene_id file_1_file_1_jg13147;
dmelr6.33_2	AUGUSTUS	exon	8900506	8900596	.	-	.	transcript_id file_1_file_1_jg13147.t2; gene_id file_1_file_1_jg13147;
dmelr6.33_2	AUGUSTUS	intron	8900597	8900651	.	-	.	transcript_id file_1_file_1_jg13147.t2; gene_id file_1_file_1_jg13147;
dmelr6.33_2	AUGUSTUS	CDS	8900652	8900808	1	-	0	transcript_id file_1_file_1_jg13147.t2; gene_id file_1_file_1_jg13147;
dmelr6.33_2	AUGUSTUS	exon	8900652	8900808	.	-	.	transcript_id file_1_file_1_jg13147.t2; gene_id file_1_file_1_jg13147;
dmelr6.33_2	AUGUSTUS	intron	8900809	8901456	.	-	.	transcript_id file_1_file_1_jg13147.t2; gene_id file_1_file_1_jg13147;
dmelr6.33_2	AUGUSTUS	CDS	8901457	8901648	0.64	-	0	transcript_id file_1_file_1_jg13147.t2; gene_id file_1_file_1_jg13147;
dmelr6.33_2	AUGUSTUS	exon	8901457	8901648	.	-	.	transcript_id file_1_file_1_jg13147.t2; gene_id file_1_file_1_jg13147;
dmelr6.33_2	AUGUSTUS	intron	8901649	8902948	.	-	.	transcript_id file_1_file_1_jg13147.t2; gene_id file_1_file_1_jg13147;
dmelr6.33_2	AUGUSTUS	CDS	8902949	8903104	0.65	-	0	transcript_id file_1_file_1_jg13147.t2; gene_id file_1_file_1_jg13147;
dmelr6.33_2	AUGUSTUS	exon	8902949	8903104	.	-	.	transcript_id file_1_file_1_jg13147.t2; gene_id file_1_file_1_jg13147;
dmelr6.33_2	AUGUSTUS	intron	8903105	8903545	.	-	.	transcript_id file_1_file_1_jg13147.t2; gene_id file_1_file_1_jg13147;
dmelr6.33_2	AUGUSTUS	transcript	8894688	8903680	.	-	.	transcript_id file_1_file_1_jg13147.t2; gene_id file_1_file_1_jg13147
dmelr6.33_2	AUGUSTUS	CDS	8903546	8903680	1	-	0	transcript_id file_1_file_1_jg13147.t2; gene_id file_1_file_1_jg13147;
dmelr6.33_2	AUGUSTUS	exon	8903546	8903680	.	-	.	transcript_id file_1_file_1_jg13147.t2; gene_id file_1_file_1_jg13147;
dmelr6.33_2	AUGUSTUS	start_codon	8903678	8903680	.	-	0	transcript_id file_1_file_1_jg13147.t2; gene_id file_1_file_1_jg13147;
dmelr6.33_2	AUGUSTUS	stop_codon	8894688	8894690	.	-	0	transcript_id file_1_file_1_jg13147.t1; gene_id file_1_file_1_jg13147;
dmelr6.33_2	AUGUSTUS	CDS	8894688	8894983	1	-	2	transcript_id file_1_file_1_jg13147.t1; gene_id file_1_file_1_jg13147;
dmelr6.33_2	AUGUSTUS	exon	8894688	8894983	.	-	.	transcript_id file_1_file_1_jg13147.t1; gene_id file_1_file_1_jg13147;
dmelr6.33_2	AUGUSTUS	intron	8894984	8895046	.	-	.	transcript_id file_1_file_1_jg13147.t1; gene_id file_1_file_1_jg13147;
dmelr6.33_2	AUGUSTUS	CDS	8895047	8895319	1	-	2	transcript_id file_1_file_1_jg13147.t1; gene_id file_1_file_1_jg13147;
dmelr6.33_2	AUGUSTUS	exon	8895047	8895319	.	-	.	transcript_id file_1_file_1_jg13147.t1; gene_id file_1_file_1_jg13147;
dmelr6.33_2	AUGUSTUS	intron	8895320	8895377	.	-	.	transcript_id file_1_file_1_jg13147.t1; gene_id file_1_file_1_jg13147;
dmelr6.33_2	AUGUSTUS	CDS	8895378	8895540	1	-	0	transcript_id file_1_file_1_jg13147.t1; gene_id file_1_file_1_jg13147;
dmelr6.33_2	AUGUSTUS	exon	8895378	8895540	.	-	.	transcript_id file_1_file_1_jg13147.t1; gene_id file_1_file_1_jg13147;
dmelr6.33_2	AUGUSTUS	intron	8895541	8895594	.	-	.	transcript_id file_1_file_1_jg13147.t1; gene_id file_1_file_1_jg13147;
dmelr6.33_2	AUGUSTUS	CDS	8895595	8896072	1	-	1	transcript_id file_1_file_1_jg13147.t1; gene_id file_1_file_1_jg13147;
dmelr6.33_2	AUGUSTUS	exon	8895595	8896072	.	-	.	transcript_id file_1_file_1_jg13147.t1; gene_id file_1_file_1_jg13147;
dmelr6.33_2	AUGUSTUS	intron	8896073	8896126	.	-	.	transcript_id file_1_file_1_jg13147.t1; gene_id file_1_file_1_jg13147;
dmelr6.33_2	AUGUSTUS	CDS	8896127	8896347	1	-	0	transcript_id file_1_file_1_jg13147.t1; gene_id file_1_file_1_jg13147;
dmelr6.33_2	AUGUSTUS	exon	8896127	8896347	.	-	.	transcript_id file_1_file_1_jg13147.t1; gene_id file_1_file_1_jg13147;
dmelr6.33_2	AUGUSTUS	intron	8896348	8896524	.	-	.	transcript_id file_1_file_1_jg13147.t1; gene_id file_1_file_1_jg13147;
dmelr6.33_2	AUGUSTUS	CDS	8896525	8896632	0.93	-	0	transcript_id file_1_file_1_jg13147.t1; gene_id file_1_file_1_jg13147;
dmelr6.33_2	AUGUSTUS	exon	8896525	8896632	.	-	.	transcript_id file_1_file_1_jg13147.t1; gene_id file_1_file_1_jg13147;
dmelr6.33_2	AUGUSTUS	intron	8896633	8896851	.	-	.	transcript_id file_1_file_1_jg13147.t1; gene_id file_1_file_1_jg13147;
dmelr6.33_2	AUGUSTUS	CDS	8896852	8896962	1	-	0	transcript_id file_1_file_1_jg13147.t1; gene_id file_1_file_1_jg13147;
dmelr6.33_2	AUGUSTUS	exon	8896852	8896962	.	-	.	transcript_id file_1_file_1_jg13147.t1; gene_id file_1_file_1_jg13147;
dmelr6.33_2	AUGUSTUS	intron	8896963	8897060	.	-	.	transcript_id file_1_file_1_jg13147.t1; gene_id file_1_file_1_jg13147;
dmelr6.33_2	AUGUSTUS	CDS	8897061	8897375	1	-	0	transcript_id file_1_file_1_jg13147.t1; gene_id file_1_file_1_jg13147;
dmelr6.33_2	AUGUSTUS	exon	8897061	8897375	.	-	.	transcript_id file_1_file_1_jg13147.t1; gene_id file_1_file_1_jg13147;
dmelr6.33_2	AUGUSTUS	intron	8897376	8897441	.	-	.	transcript_id file_1_file_1_jg13147.t1; gene_id file_1_file_1_jg13147;
dmelr6.33_2	AUGUSTUS	CDS	8897442	8898022	1	-	2	transcript_id file_1_file_1_jg13147.t1; gene_id file_1_file_1_jg13147;
dmelr6.33_2	AUGUSTUS	exon	8897442	8898022	.	-	.	transcript_id file_1_file_1_jg13147.t1; gene_id file_1_file_1_jg13147;
dmelr6.33_2	AUGUSTUS	intron	8898023	8898082	.	-	.	transcript_id file_1_file_1_jg13147.t1; gene_id file_1_file_1_jg13147;
dmelr6.33_2	AUGUSTUS	CDS	8898083	8898311	1	-	0	transcript_id file_1_file_1_jg13147.t1; gene_id file_1_file_1_jg13147;
dmelr6.33_2	AUGUSTUS	exon	8898083	8898311	.	-	.	transcript_id file_1_file_1_jg13147.t1; gene_id file_1_file_1_jg13147;
dmelr6.33_2	AUGUSTUS	intron	8898312	8898731	.	-	.	transcript_id file_1_file_1_jg13147.t1; gene_id file_1_file_1_jg13147;
dmelr6.33_2	AUGUSTUS	CDS	8898732	8898920	1	-	0	transcript_id file_1_file_1_jg13147.t1; gene_id file_1_file_1_jg13147;
dmelr6.33_2	AUGUSTUS	exon	8898732	8898920	.	-	.	transcript_id file_1_file_1_jg13147.t1; gene_id file_1_file_1_jg13147;
dmelr6.33_2	AUGUSTUS	intron	8898921	8899760	.	-	.	transcript_id file_1_file_1_jg13147.t1; gene_id file_1_file_1_jg13147;
dmelr6.33_2	AUGUSTUS	CDS	8899761	8899868	1	-	0	transcript_id file_1_file_1_jg13147.t1; gene_id file_1_file_1_jg13147;
dmelr6.33_2	AUGUSTUS	exon	8899761	8899868	.	-	.	transcript_id file_1_file_1_jg13147.t1; gene_id file_1_file_1_jg13147;
dmelr6.33_2	AUGUSTUS	intron	8899869	8900237	.	-	.	transcript_id file_1_file_1_jg13147.t1; gene_id file_1_file_1_jg13147;
dmelr6.33_2	AUGUSTUS	CDS	8900238	8900433	1	-	1	transcript_id file_1_file_1_jg13147.t1; gene_id file_1_file_1_jg13147;
dmelr6.33_2	AUGUSTUS	exon	8900238	8900433	.	-	.	transcript_id file_1_file_1_jg13147.t1; gene_id file_1_file_1_jg13147;
dmelr6.33_2	AUGUSTUS	intron	8900434	8900505	.	-	.	transcript_id file_1_file_1_jg13147.t1; gene_id file_1_file_1_jg13147;
dmelr6.33_2	AUGUSTUS	CDS	8900506	8900596	1	-	2	transcript_id file_1_file_1_jg13147.t1; gene_id file_1_file_1_jg13147;
dmelr6.33_2	AUGUSTUS	exon	8900506	8900596	.	-	.	transcript_id file_1_file_1_jg13147.t1; gene_id file_1_file_1_jg13147;
dmelr6.33_2	AUGUSTUS	intron	8900597	8900651	.	-	.	transcript_id file_1_file_1_jg13147.t1; gene_id file_1_file_1_jg13147;
dmelr6.33_2	AUGUSTUS	CDS	8900652	8900808	1	-	0	transcript_id file_1_file_1_jg13147.t1; gene_id file_1_file_1_jg13147;
dmelr6.33_2	AUGUSTUS	exon	8900652	8900808	.	-	.	transcript_id file_1_file_1_jg13147.t1; gene_id file_1_file_1_jg13147;
dmelr6.33_2	AUGUSTUS	intron	8900809	8902948	.	-	.	transcript_id file_1_file_1_jg13147.t1; gene_id file_1_file_1_jg13147;
dmelr6.33_2	AUGUSTUS	CDS	8902949	8903104	1	-	0	transcript_id file_1_file_1_jg13147.t1; gene_id file_1_file_1_jg13147;
dmelr6.33_2	AUGUSTUS	exon	8902949	8903104	.	-	.	transcript_id file_1_file_1_jg13147.t1; gene_id file_1_file_1_jg13147;
dmelr6.33_2	AUGUSTUS	intron	8903105	8903545	.	-	.	transcript_id file_1_file_1_jg13147.t1; gene_id file_1_file_1_jg13147;
dmelr6.33_2	AUGUSTUS	transcript	8894688	8903680	.	-	.	transcript_id file_1_file_1_jg13147.t1; gene_id file_1_file_1_jg13147
dmelr6.33_2	AUGUSTUS	CDS	8903546	8903680	1	-	0	transcript_id file_1_file_1_jg13147.t1; gene_id file_1_file_1_jg13147;
dmelr6.33_2	AUGUSTUS	exon	8903546	8903680	.	-	.	transcript_id file_1_file_1_jg13147.t1; gene_id file_1_file_1_jg13147;
dmelr6.33_2	AUGUSTUS	start_codon	8903678	8903680	.	-	0	transcript_id file_1_file_1_jg13147.t1; gene_id file_1_file_1_jg13147;
dmelr6.33_2	AUGUSTUS	start_codon	9529921	9529923	.	+	0	transcript_id file_1_file_1_jg13241.t1; gene_id file_1_file_1_jg13241;
dmelr6.33_2	AUGUSTUS	CDS	9529921	9529952	0.65	+	0	transcript_id file_1_file_1_jg13241.t1; gene_id file_1_file_1_jg13241;
dmelr6.33_2	AUGUSTUS	exon	9529921	9529952	.	+	.	transcript_id file_1_file_1_jg13241.t1; gene_id file_1_file_1_jg13241;
dmelr6.33_2	AUGUSTUS	intron	9529953	9530093	.	+	.	transcript_id file_1_file_1_jg13241.t1; gene_id file_1_file_1_jg13241;
dmelr6.33_2	AUGUSTUS	CDS	9530094	9530732	0.64	+	1	transcript_id file_1_file_1_jg13241.t1; gene_id file_1_file_1_jg13241;
dmelr6.33_2	AUGUSTUS	exon	9530094	9530732	.	+	.	transcript_id file_1_file_1_jg13241.t1; gene_id file_1_file_1_jg13241;
dmelr6.33_2	AUGUSTUS	intron	9530733	9530797	.	+	.	transcript_id file_1_file_1_jg13241.t1; gene_id file_1_file_1_jg13241;
dmelr6.33_2	AUGUSTUS	CDS	9530798	9530999	1	+	1	transcript_id file_1_file_1_jg13241.t1; gene_id file_1_file_1_jg13241;
dmelr6.33_2	AUGUSTUS	exon	9530798	9530999	.	+	.	transcript_id file_1_file_1_jg13241.t1; gene_id file_1_file_1_jg13241;
dmelr6.33_2	AUGUSTUS	intron	9531000	9531059	.	+	.	transcript_id file_1_file_1_jg13241.t1; gene_id file_1_file_1_jg13241;
dmelr6.33_2	AUGUSTUS	CDS	9531060	9531215	1	+	0	transcript_id file_1_file_1_jg13241.t1; gene_id file_1_file_1_jg13241;
dmelr6.33_2	AUGUSTUS	exon	9531060	9531215	.	+	.	transcript_id file_1_file_1_jg13241.t1; gene_id file_1_file_1_jg13241;
dmelr6.33_2	AUGUSTUS	intron	9531216	9531280	.	+	.	transcript_id file_1_file_1_jg13241.t1; gene_id file_1_file_1_jg13241;
dmelr6.33_2	AUGUSTUS	transcript	9529921	9531334	.	+	.	transcript_id file_1_file_1_jg13241.t1; gene_id file_1_file_1_jg13241
dmelr6.33_2	AUGUSTUS	CDS	9531281	9531334	1	+	0	transcript_id file_1_file_1_jg13241.t1; gene_id file_1_file_1_jg13241;
dmelr6.33_2	AUGUSTUS	exon	9531281	9531334	.	+	.	transcript_id file_1_file_1_jg13241.t1; gene_id file_1_file_1_jg13241;
dmelr6.33_2	AUGUSTUS	stop_codon	9531332	9531334	.	+	0	transcript_id file_1_file_1_jg13241.t1; gene_id file_1_file_1_jg13241;
dmelr6.33_2	AUGUSTUS	stop_codon	9542245	9542247	.	-	0	transcript_id file_1_file_1_jg13242.t1; gene_id file_1_file_1_jg13242;
dmelr6.33_2	AUGUSTUS	CDS	9542245	9543999	0.73	-	0	transcript_id file_1_file_1_jg13242.t1; gene_id file_1_file_1_jg13242;
dmelr6.33_2	AUGUSTUS	exon	9542245	9543999	.	-	.	transcript_id file_1_file_1_jg13242.t1; gene_id file_1_file_1_jg13242;
dmelr6.33_2	AUGUSTUS	transcript	9542245	9543999	.	-	.	transcript_id file_1_file_1_jg13242.t1; gene_id file_1_file_1_jg13242
dmelr6.33_2	AUGUSTUS	start_codon	9543997	9543999	.	-	0	transcript_id file_1_file_1_jg13242.t1; gene_id file_1_file_1_jg13242;
dmelr6.33_2	AUGUSTUS	start_codon	9603923	9603925	.	+	0	transcript_id file_1_file_1_jg13249.t1; gene_id file_1_file_1_jg13249;
dmelr6.33_2	AUGUSTUS	CDS	9603923	9603978	1	+	0	transcript_id file_1_file_1_jg13249.t1; gene_id file_1_file_1_jg13249;
dmelr6.33_2	AUGUSTUS	exon	9603923	9603978	.	+	.	transcript_id file_1_file_1_jg13249.t1; gene_id file_1_file_1_jg13249;
dmelr6.33_2	AUGUSTUS	intron	9603979	9604050	.	+	.	transcript_id file_1_file_1_jg13249.t1; gene_id file_1_file_1_jg13249;
dmelr6.33_2	AUGUSTUS	CDS	9604051	9604091	1	+	1	transcript_id file_1_file_1_jg13249.t1; gene_id file_1_file_1_jg13249;
dmelr6.33_2	AUGUSTUS	exon	9604051	9604091	.	+	.	transcript_id file_1_file_1_jg13249.t1; gene_id file_1_file_1_jg13249;
dmelr6.33_2	AUGUSTUS	intron	9604092	9604411	.	+	.	transcript_id file_1_file_1_jg13249.t1; gene_id file_1_file_1_jg13249;
dmelr6.33_2	AUGUSTUS	CDS	9604412	9604702	1	+	2	transcript_id file_1_file_1_jg13249.t1; gene_id file_1_file_1_jg13249;
dmelr6.33_2	AUGUSTUS	exon	9604412	9604702	.	+	.	transcript_id file_1_file_1_jg13249.t1; gene_id file_1_file_1_jg13249;
dmelr6.33_2	AUGUSTUS	intron	9604703	9604930	.	+	.	transcript_id file_1_file_1_jg13249.t1; gene_id file_1_file_1_jg13249;
dmelr6.33_2	AUGUSTUS	CDS	9604931	9605058	1	+	2	transcript_id file_1_file_1_jg13249.t1; gene_id file_1_file_1_jg13249;
dmelr6.33_2	AUGUSTUS	exon	9604931	9605058	.	+	.	transcript_id file_1_file_1_jg13249.t1; gene_id file_1_file_1_jg13249;
dmelr6.33_2	AUGUSTUS	intron	9605059	9605326	.	+	.	transcript_id file_1_file_1_jg13249.t1; gene_id file_1_file_1_jg13249;
dmelr6.33_2	AUGUSTUS	CDS	9605327	9605431	1	+	0	transcript_id file_1_file_1_jg13249.t1; gene_id file_1_file_1_jg13249;
dmelr6.33_2	AUGUSTUS	exon	9605327	9605431	.	+	.	transcript_id file_1_file_1_jg13249.t1; gene_id file_1_file_1_jg13249;
dmelr6.33_2	AUGUSTUS	intron	9605432	9605748	.	+	.	transcript_id file_1_file_1_jg13249.t1; gene_id file_1_file_1_jg13249;
dmelr6.33_2	AUGUSTUS	CDS	9605749	9605937	1	+	0	transcript_id file_1_file_1_jg13249.t1; gene_id file_1_file_1_jg13249;
dmelr6.33_2	AUGUSTUS	exon	9605749	9605937	.	+	.	transcript_id file_1_file_1_jg13249.t1; gene_id file_1_file_1_jg13249;
dmelr6.33_2	AUGUSTUS	intron	9605938	9606015	.	+	.	transcript_id file_1_file_1_jg13249.t1; gene_id file_1_file_1_jg13249;
dmelr6.33_2	AUGUSTUS	CDS	9606016	9606146	1	+	0	transcript_id file_1_file_1_jg13249.t1; gene_id file_1_file_1_jg13249;
dmelr6.33_2	AUGUSTUS	exon	9606016	9606146	.	+	.	transcript_id file_1_file_1_jg13249.t1; gene_id file_1_file_1_jg13249;
dmelr6.33_2	AUGUSTUS	intron	9606147	9606392	.	+	.	transcript_id file_1_file_1_jg13249.t1; gene_id file_1_file_1_jg13249;
dmelr6.33_2	AUGUSTUS	CDS	9606393	9606503	1	+	1	transcript_id file_1_file_1_jg13249.t1; gene_id file_1_file_1_jg13249;
dmelr6.33_2	AUGUSTUS	exon	9606393	9606503	.	+	.	transcript_id file_1_file_1_jg13249.t1; gene_id file_1_file_1_jg13249;
dmelr6.33_2	AUGUSTUS	intron	9606504	9607104	.	+	.	transcript_id file_1_file_1_jg13249.t1; gene_id file_1_file_1_jg13249;
dmelr6.33_2	AUGUSTUS	CDS	9607105	9607199	1	+	1	transcript_id file_1_file_1_jg13249.t1; gene_id file_1_file_1_jg13249;
dmelr6.33_2	AUGUSTUS	exon	9607105	9607199	.	+	.	transcript_id file_1_file_1_jg13249.t1; gene_id file_1_file_1_jg13249;
dmelr6.33_2	AUGUSTUS	intron	9607200	9607262	.	+	.	transcript_id file_1_file_1_jg13249.t1; gene_id file_1_file_1_jg13249;
dmelr6.33_2	AUGUSTUS	CDS	9607263	9607359	1	+	2	transcript_id file_1_file_1_jg13249.t1; gene_id file_1_file_1_jg13249;
dmelr6.33_2	AUGUSTUS	exon	9607263	9607359	.	+	.	transcript_id file_1_file_1_jg13249.t1; gene_id file_1_file_1_jg13249;
dmelr6.33_2	AUGUSTUS	intron	9607360	9607420	.	+	.	transcript_id file_1_file_1_jg13249.t1; gene_id file_1_file_1_jg13249;
dmelr6.33_2	AUGUSTUS	CDS	9607421	9607513	1	+	1	transcript_id file_1_file_1_jg13249.t1; gene_id file_1_file_1_jg13249;
dmelr6.33_2	AUGUSTUS	exon	9607421	9607513	.	+	.	transcript_id file_1_file_1_jg13249.t1; gene_id file_1_file_1_jg13249;
dmelr6.33_2	AUGUSTUS	intron	9607514	9607659	.	+	.	transcript_id file_1_file_1_jg13249.t1; gene_id file_1_file_1_jg13249;
dmelr6.33_2	AUGUSTUS	CDS	9607660	9607815	1	+	1	transcript_id file_1_file_1_jg13249.t1; gene_id file_1_file_1_jg13249;
dmelr6.33_2	AUGUSTUS	exon	9607660	9607815	.	+	.	transcript_id file_1_file_1_jg13249.t1; gene_id file_1_file_1_jg13249;
dmelr6.33_2	AUGUSTUS	intron	9607816	9607879	.	+	.	transcript_id file_1_file_1_jg13249.t1; gene_id file_1_file_1_jg13249;
dmelr6.33_2	AUGUSTUS	CDS	9607880	9609836	1	+	1	transcript_id file_1_file_1_jg13249.t1; gene_id file_1_file_1_jg13249;
dmelr6.33_2	AUGUSTUS	exon	9607880	9609836	.	+	.	transcript_id file_1_file_1_jg13249.t1; gene_id file_1_file_1_jg13249;
dmelr6.33_2	AUGUSTUS	intron	9609837	9611203	.	+	.	transcript_id file_1_file_1_jg13249.t1; gene_id file_1_file_1_jg13249;
dmelr6.33_2	AUGUSTUS	CDS	9611204	9611308	1	+	0	transcript_id file_1_file_1_jg13249.t1; gene_id file_1_file_1_jg13249;
dmelr6.33_2	AUGUSTUS	exon	9611204	9611308	.	+	.	transcript_id file_1_file_1_jg13249.t1; gene_id file_1_file_1_jg13249;
dmelr6.33_2	AUGUSTUS	intron	9611309	9611380	.	+	.	transcript_id file_1_file_1_jg13249.t1; gene_id file_1_file_1_jg13249;
dmelr6.33_2	AUGUSTUS	CDS	9611381	9611562	1	+	0	transcript_id file_1_file_1_jg13249.t1; gene_id file_1_file_1_jg13249;
dmelr6.33_2	AUGUSTUS	exon	9611381	9611562	.	+	.	transcript_id file_1_file_1_jg13249.t1; gene_id file_1_file_1_jg13249;
dmelr6.33_2	AUGUSTUS	intron	9611563	9611617	.	+	.	transcript_id file_1_file_1_jg13249.t1; gene_id file_1_file_1_jg13249;
dmelr6.33_2	AUGUSTUS	CDS	9611618	9611794	1	+	1	transcript_id file_1_file_1_jg13249.t1; gene_id file_1_file_1_jg13249;
dmelr6.33_2	AUGUSTUS	exon	9611618	9611794	.	+	.	transcript_id file_1_file_1_jg13249.t1; gene_id file_1_file_1_jg13249;
dmelr6.33_2	AUGUSTUS	intron	9611795	9611849	.	+	.	transcript_id file_1_file_1_jg13249.t1; gene_id file_1_file_1_jg13249;
dmelr6.33_2	AUGUSTUS	CDS	9611850	9612172	1	+	1	transcript_id file_1_file_1_jg13249.t1; gene_id file_1_file_1_jg13249;
dmelr6.33_2	AUGUSTUS	exon	9611850	9612172	.	+	.	transcript_id file_1_file_1_jg13249.t1; gene_id file_1_file_1_jg13249;
dmelr6.33_2	AUGUSTUS	intron	9612173	9612242	.	+	.	transcript_id file_1_file_1_jg13249.t1; gene_id file_1_file_1_jg13249;
dmelr6.33_2	AUGUSTUS	transcript	9603923	9613804	.	+	.	transcript_id file_1_file_1_jg13249.t1; gene_id file_1_file_1_jg13249
dmelr6.33_2	AUGUSTUS	CDS	9612243	9613804	1	+	2	transcript_id file_1_file_1_jg13249.t1; gene_id file_1_file_1_jg13249;
dmelr6.33_2	AUGUSTUS	exon	9612243	9613804	.	+	.	transcript_id file_1_file_1_jg13249.t1; gene_id file_1_file_1_jg13249;
dmelr6.33_2	AUGUSTUS	stop_codon	9613802	9613804	.	+	0	transcript_id file_1_file_1_jg13249.t1; gene_id file_1_file_1_jg13249;
dmelr6.33_2	AUGUSTUS	stop_codon	9627412	9627414	.	-	0	transcript_id file_1_file_1_jg13252.t1; gene_id file_1_file_1_jg13252;
dmelr6.33_2	AUGUSTUS	CDS	9627412	9627468	1	-	0	transcript_id file_1_file_1_jg13252.t1; gene_id file_1_file_1_jg13252;
dmelr6.33_2	AUGUSTUS	exon	9627412	9627468	.	-	.	transcript_id file_1_file_1_jg13252.t1; gene_id file_1_file_1_jg13252;
dmelr6.33_2	AUGUSTUS	intron	9627469	9627522	.	-	.	transcript_id file_1_file_1_jg13252.t1; gene_id file_1_file_1_jg13252;
dmelr6.33_2	AUGUSTUS	CDS	9627523	9627678	1	-	0	transcript_id file_1_file_1_jg13252.t1; gene_id file_1_file_1_jg13252;
dmelr6.33_2	AUGUSTUS	exon	9627523	9627678	.	-	.	transcript_id file_1_file_1_jg13252.t1; gene_id file_1_file_1_jg13252;
dmelr6.33_2	AUGUSTUS	intron	9627679	9627732	.	-	.	transcript_id file_1_file_1_jg13252.t1; gene_id file_1_file_1_jg13252;
dmelr6.33_2	AUGUSTUS	CDS	9627733	9627834	1	-	0	transcript_id file_1_file_1_jg13252.t1; gene_id file_1_file_1_jg13252;
dmelr6.33_2	AUGUSTUS	exon	9627733	9627834	.	-	.	transcript_id file_1_file_1_jg13252.t1; gene_id file_1_file_1_jg13252;
dmelr6.33_2	AUGUSTUS	intron	9627835	9627895	.	-	.	transcript_id file_1_file_1_jg13252.t1; gene_id file_1_file_1_jg13252;
dmelr6.33_2	AUGUSTUS	CDS	9627896	9628001	1	-	1	transcript_id file_1_file_1_jg13252.t1; gene_id file_1_file_1_jg13252;
dmelr6.33_2	AUGUSTUS	exon	9627896	9628001	.	-	.	transcript_id file_1_file_1_jg13252.t1; gene_id file_1_file_1_jg13252;
dmelr6.33_2	AUGUSTUS	intron	9628002	9628052	.	-	.	transcript_id file_1_file_1_jg13252.t1; gene_id file_1_file_1_jg13252;
dmelr6.33_2	AUGUSTUS	CDS	9628053	9628221	1	-	2	transcript_id file_1_file_1_jg13252.t1; gene_id file_1_file_1_jg13252;
dmelr6.33_2	AUGUSTUS	exon	9628053	9628221	.	-	.	transcript_id file_1_file_1_jg13252.t1; gene_id file_1_file_1_jg13252;
dmelr6.33_2	AUGUSTUS	intron	9628222	9628275	.	-	.	transcript_id file_1_file_1_jg13252.t1; gene_id file_1_file_1_jg13252;
dmelr6.33_2	AUGUSTUS	CDS	9628276	9628380	1	-	2	transcript_id file_1_file_1_jg13252.t1; gene_id file_1_file_1_jg13252;
dmelr6.33_2	AUGUSTUS	exon	9628276	9628380	.	-	.	transcript_id file_1_file_1_jg13252.t1; gene_id file_1_file_1_jg13252;
dmelr6.33_2	AUGUSTUS	intron	9628381	9628440	.	-	.	transcript_id file_1_file_1_jg13252.t1; gene_id file_1_file_1_jg13252;
dmelr6.33_2	AUGUSTUS	CDS	9628441	9628635	1	-	2	transcript_id file_1_file_1_jg13252.t1; gene_id file_1_file_1_jg13252;
dmelr6.33_2	AUGUSTUS	exon	9628441	9628635	.	-	.	transcript_id file_1_file_1_jg13252.t1; gene_id file_1_file_1_jg13252;
dmelr6.33_2	AUGUSTUS	intron	9628636	9628695	.	-	.	transcript_id file_1_file_1_jg13252.t1; gene_id file_1_file_1_jg13252;
dmelr6.33_2	AUGUSTUS	CDS	9628696	9628834	1	-	0	transcript_id file_1_file_1_jg13252.t1; gene_id file_1_file_1_jg13252;
dmelr6.33_2	AUGUSTUS	exon	9628696	9628834	.	-	.	transcript_id file_1_file_1_jg13252.t1; gene_id file_1_file_1_jg13252;
dmelr6.33_2	AUGUSTUS	intron	9628835	9628896	.	-	.	transcript_id file_1_file_1_jg13252.t1; gene_id file_1_file_1_jg13252;
dmelr6.33_2	AUGUSTUS	CDS	9628897	9628996	1	-	1	transcript_id file_1_file_1_jg13252.t1; gene_id file_1_file_1_jg13252;
dmelr6.33_2	AUGUSTUS	exon	9628897	9628996	.	-	.	transcript_id file_1_file_1_jg13252.t1; gene_id file_1_file_1_jg13252;
dmelr6.33_2	AUGUSTUS	intron	9628997	9629056	.	-	.	transcript_id file_1_file_1_jg13252.t1; gene_id file_1_file_1_jg13252;
dmelr6.33_2	AUGUSTUS	transcript	9627412	9629193	.	-	.	transcript_id file_1_file_1_jg13252.t1; gene_id file_1_file_1_jg13252
dmelr6.33_2	AUGUSTUS	CDS	9629057	9629193	1	-	0	transcript_id file_1_file_1_jg13252.t1; gene_id file_1_file_1_jg13252;
dmelr6.33_2	AUGUSTUS	exon	9629057	9629193	.	-	.	transcript_id file_1_file_1_jg13252.t1; gene_id file_1_file_1_jg13252;
dmelr6.33_2	AUGUSTUS	start_codon	9629191	9629193	.	-	0	transcript_id file_1_file_1_jg13252.t1; gene_id file_1_file_1_jg13252;
dmelr6.33_2	AUGUSTUS	stop_codon	10243320	10243322	.	-	0	transcript_id file_1_file_1_jg13323.t1; gene_id file_1_file_1_jg13323;
dmelr6.33_2	AUGUSTUS	CDS	10243320	10243379	1	-	0	transcript_id file_1_file_1_jg13323.t1; gene_id file_1_file_1_jg13323;
dmelr6.33_2	AUGUSTUS	exon	10243320	10243379	.	-	.	transcript_id file_1_file_1_jg13323.t1; gene_id file_1_file_1_jg13323;
dmelr6.33_2	AUGUSTUS	intron	10243380	10243431	.	-	.	transcript_id file_1_file_1_jg13323.t1; gene_id file_1_file_1_jg13323;
dmelr6.33_2	AUGUSTUS	CDS	10243432	10243587	1	-	0	transcript_id file_1_file_1_jg13323.t1; gene_id file_1_file_1_jg13323;
dmelr6.33_2	AUGUSTUS	exon	10243432	10243587	.	-	.	transcript_id file_1_file_1_jg13323.t1; gene_id file_1_file_1_jg13323;
dmelr6.33_2	AUGUSTUS	intron	10243588	10243647	.	-	.	transcript_id file_1_file_1_jg13323.t1; gene_id file_1_file_1_jg13323;
dmelr6.33_2	AUGUSTUS	CDS	10243648	10243846	1	-	1	transcript_id file_1_file_1_jg13323.t1; gene_id file_1_file_1_jg13323;
dmelr6.33_2	AUGUSTUS	exon	10243648	10243846	.	-	.	transcript_id file_1_file_1_jg13323.t1; gene_id file_1_file_1_jg13323;
dmelr6.33_2	AUGUSTUS	intron	10243847	10243906	.	-	.	transcript_id file_1_file_1_jg13323.t1; gene_id file_1_file_1_jg13323;
dmelr6.33_2	AUGUSTUS	transcript	10243320	10244706	.	-	.	transcript_id file_1_file_1_jg13323.t1; gene_id file_1_file_1_jg13323
dmelr6.33_2	AUGUSTUS	CDS	10243907	10244706	0.99	-	0	transcript_id file_1_file_1_jg13323.t1; gene_id file_1_file_1_jg13323;
dmelr6.33_2	AUGUSTUS	exon	10243907	10244706	.	-	.	transcript_id file_1_file_1_jg13323.t1; gene_id file_1_file_1_jg13323;
dmelr6.33_2	AUGUSTUS	start_codon	10244704	10244706	.	-	0	transcript_id file_1_file_1_jg13323.t1; gene_id file_1_file_1_jg13323;
dmelr6.33_2	AUGUSTUS	start_codon	10273213	10273215	.	+	0	transcript_id file_1_file_1_jg13325.t1; gene_id file_1_file_1_jg13325;
dmelr6.33_2	AUGUSTUS	CDS	10273213	10273538	1	+	0	transcript_id file_1_file_1_jg13325.t1; gene_id file_1_file_1_jg13325;
dmelr6.33_2	AUGUSTUS	exon	10273213	10273538	.	+	.	transcript_id file_1_file_1_jg13325.t1; gene_id file_1_file_1_jg13325;
dmelr6.33_2	AUGUSTUS	intron	10273539	10273659	.	+	.	transcript_id file_1_file_1_jg13325.t1; gene_id file_1_file_1_jg13325;
dmelr6.33_2	AUGUSTUS	CDS	10273660	10274097	1	+	1	transcript_id file_1_file_1_jg13325.t1; gene_id file_1_file_1_jg13325;
dmelr6.33_2	AUGUSTUS	exon	10273660	10274097	.	+	.	transcript_id file_1_file_1_jg13325.t1; gene_id file_1_file_1_jg13325;
dmelr6.33_2	AUGUSTUS	intron	10274098	10274169	.	+	.	transcript_id file_1_file_1_jg13325.t1; gene_id file_1_file_1_jg13325;
dmelr6.33_2	AUGUSTUS	CDS	10274170	10274359	1	+	1	transcript_id file_1_file_1_jg13325.t1; gene_id file_1_file_1_jg13325;
dmelr6.33_2	AUGUSTUS	exon	10274170	10274359	.	+	.	transcript_id file_1_file_1_jg13325.t1; gene_id file_1_file_1_jg13325;
dmelr6.33_2	AUGUSTUS	intron	10274360	10274411	.	+	.	transcript_id file_1_file_1_jg13325.t1; gene_id file_1_file_1_jg13325;
dmelr6.33_2	AUGUSTUS	transcript	10273213	10274624	.	+	.	transcript_id file_1_file_1_jg13325.t1; gene_id file_1_file_1_jg13325
dmelr6.33_2	AUGUSTUS	CDS	10274412	10274624	1	+	0	transcript_id file_1_file_1_jg13325.t1; gene_id file_1_file_1_jg13325;
dmelr6.33_2	AUGUSTUS	exon	10274412	10274624	.	+	.	transcript_id file_1_file_1_jg13325.t1; gene_id file_1_file_1_jg13325;
dmelr6.33_2	AUGUSTUS	stop_codon	10274622	10274624	.	+	0	transcript_id file_1_file_1_jg13325.t1; gene_id file_1_file_1_jg13325;
dmelr6.33_2	AUGUSTUS	stop_codon	11233020	11233022	.	-	0	transcript_id file_1_file_1_jg13415.t1; gene_id file_1_file_1_jg13415;
dmelr6.33_2	AUGUSTUS	CDS	11233020	11233273	0.99	-	2	transcript_id file_1_file_1_jg13415.t1; gene_id file_1_file_1_jg13415;
dmelr6.33_2	AUGUSTUS	exon	11233020	11233273	.	-	.	transcript_id file_1_file_1_jg13415.t1; gene_id file_1_file_1_jg13415;
dmelr6.33_2	AUGUSTUS	intron	11233274	11233333	.	-	.	transcript_id file_1_file_1_jg13415.t1; gene_id file_1_file_1_jg13415;
dmelr6.33_2	AUGUSTUS	CDS	11233334	11233535	1	-	0	transcript_id file_1_file_1_jg13415.t1; gene_id file_1_file_1_jg13415;
dmelr6.33_2	AUGUSTUS	exon	11233334	11233535	.	-	.	transcript_id file_1_file_1_jg13415.t1; gene_id file_1_file_1_jg13415;
dmelr6.33_2	AUGUSTUS	intron	11233536	11233967	.	-	.	transcript_id file_1_file_1_jg13415.t1; gene_id file_1_file_1_jg13415;
dmelr6.33_2	AUGUSTUS	CDS	11233968	11234121	1	-	1	transcript_id file_1_file_1_jg13415.t1; gene_id file_1_file_1_jg13415;
dmelr6.33_2	AUGUSTUS	exon	11233968	11234121	.	-	.	transcript_id file_1_file_1_jg13415.t1; gene_id file_1_file_1_jg13415;
dmelr6.33_2	AUGUSTUS	intron	11234122	11234183	.	-	.	transcript_id file_1_file_1_jg13415.t1; gene_id file_1_file_1_jg13415;
dmelr6.33_2	AUGUSTUS	CDS	11234184	11234758	1	-	0	transcript_id file_1_file_1_jg13415.t1; gene_id file_1_file_1_jg13415;
dmelr6.33_2	AUGUSTUS	exon	11234184	11234758	.	-	.	transcript_id file_1_file_1_jg13415.t1; gene_id file_1_file_1_jg13415;
dmelr6.33_2	AUGUSTUS	intron	11234759	11234847	.	-	.	transcript_id file_1_file_1_jg13415.t1; gene_id file_1_file_1_jg13415;
dmelr6.33_2	AUGUSTUS	CDS	11234848	11235116	1	-	2	transcript_id file_1_file_1_jg13415.t1; gene_id file_1_file_1_jg13415;
dmelr6.33_2	AUGUSTUS	exon	11234848	11235116	.	-	.	transcript_id file_1_file_1_jg13415.t1; gene_id file_1_file_1_jg13415;
dmelr6.33_2	AUGUSTUS	intron	11235117	11235213	.	-	.	transcript_id file_1_file_1_jg13415.t1; gene_id file_1_file_1_jg13415;
dmelr6.33_2	AUGUSTUS	CDS	11235214	11235347	1	-	1	transcript_id file_1_file_1_jg13415.t1; gene_id file_1_file_1_jg13415;
dmelr6.33_2	AUGUSTUS	exon	11235214	11235347	.	-	.	transcript_id file_1_file_1_jg13415.t1; gene_id file_1_file_1_jg13415;
dmelr6.33_2	AUGUSTUS	intron	11235348	11235411	.	-	.	transcript_id file_1_file_1_jg13415.t1; gene_id file_1_file_1_jg13415;
dmelr6.33_2	AUGUSTUS	transcript	11233020	11235938	.	-	.	transcript_id file_1_file_1_jg13415.t1; gene_id file_1_file_1_jg13415
dmelr6.33_2	AUGUSTUS	CDS	11235412	11235938	1	-	0	transcript_id file_1_file_1_jg13415.t1; gene_id file_1_file_1_jg13415;
dmelr6.33_2	AUGUSTUS	exon	11235412	11235938	.	-	.	transcript_id file_1_file_1_jg13415.t1; gene_id file_1_file_1_jg13415;
dmelr6.33_2	AUGUSTUS	start_codon	11235936	11235938	.	-	0	transcript_id file_1_file_1_jg13415.t1; gene_id file_1_file_1_jg13415;
dmelr6.33_2	AUGUSTUS	start_codon	11751305	11751307	.	+	0	transcript_id file_1_file_1_jg13481.t1; gene_id file_1_file_1_jg13481;
dmelr6.33_2	AUGUSTUS	CDS	11751305	11752474	1	+	0	transcript_id file_1_file_1_jg13481.t1; gene_id file_1_file_1_jg13481;
dmelr6.33_2	AUGUSTUS	exon	11751305	11752474	.	+	.	transcript_id file_1_file_1_jg13481.t1; gene_id file_1_file_1_jg13481;
dmelr6.33_2	AUGUSTUS	transcript	11751305	11752474	.	+	.	transcript_id file_1_file_1_jg13481.t1; gene_id file_1_file_1_jg13481
dmelr6.33_2	AUGUSTUS	stop_codon	11752472	11752474	.	+	0	transcript_id file_1_file_1_jg13481.t1; gene_id file_1_file_1_jg13481;
dmelr6.33_2	AUGUSTUS	stop_codon	12125487	12125489	.	-	0	transcript_id file_1_file_1_jg13544.t1; gene_id file_1_file_1_jg13544;
dmelr6.33_2	AUGUSTUS	CDS	12125487	12127394	1	-	0	transcript_id file_1_file_1_jg13544.t1; gene_id file_1_file_1_jg13544;
dmelr6.33_2	AUGUSTUS	exon	12125487	12127394	.	-	.	transcript_id file_1_file_1_jg13544.t1; gene_id file_1_file_1_jg13544;
dmelr6.33_2	AUGUSTUS	transcript	12125487	12127394	.	-	.	transcript_id file_1_file_1_jg13544.t1; gene_id file_1_file_1_jg13544
dmelr6.33_2	AUGUSTUS	start_codon	12127392	12127394	.	-	0	transcript_id file_1_file_1_jg13544.t1; gene_id file_1_file_1_jg13544;
dmelr6.33_2	AUGUSTUS	start_codon	12396206	12396209	.	+	0	transcript_id "file_1_file_1_obp69a.t1"; gene_id "file_1_file_1_obp69a";
dmelr6.33_2	AUGUSTUS	CDS	12396206	12396277	1	+	0	transcript_id "file_1_file_1_obp69a.t1"; gene_id "file_1_file_1_obp69a";
dmelr6.33_2	AUGUSTUS	exon	12396206	12396277	.	+	.	transcript_id "file_1_file_1_obp69a.t1"; gene_id "file_1_file_1_obp69a";
dmelr6.33_2	AUGUSTUS	intron	12396278	12396338	.	-	.	transcript_id "file_1_file_1_obp69a.t1"; gene_id "file_1_file_1_obp69a";
dmelr6.33_2	AUGUSTUS	CDS	12396339	12396415	1	+	0	transcript_id "file_1_file_1_obp69a.t1"; gene_id "file_1_file_1_obp69a";
dmelr6.33_2	AUGUSTUS	exon	12396339	12396415	.	+	.	transcript_id "file_1_file_1_obp69a.t1"; gene_id "file_1_file_1_obp69a";
dmelr6.33_2	AUGUSTUS	intron	12396416	12396480	.	-	.	transcript_id "file_1_file_1_obp69a.t1"; gene_id "file_1_file_1_obp69a";
dmelr6.33_2	AUGUSTUS	CDS	12396481	12396573	1	+	0	transcript_id "file_1_file_1_obp69a.t1"; gene_id "file_1_file_1_obp69a";
dmelr6.33_2	AUGUSTUS	exon	12396481	12396573	.	+	.	transcript_id "file_1_file_1_obp69a.t1"; gene_id "file_1_file_1_obp69a";
dmelr6.33_2	AUGUSTUS	intron	12396574	12396635	.	-	.	transcript_id "file_1_file_1_obp69a.t1"; gene_id "file_1_file_1_obp69a";
dmelr6.33_2	AUGUSTUS	CDS	12396636	12396739	1	+	0	transcript_id "file_1_file_1_obp69a.t1"; gene_id "file_1_file_1_obp69a";
dmelr6.33_2	AUGUSTUS	exon	12396636	12396739	.	+	.	transcript_id "file_1_file_1_obp69a.t1"; gene_id "file_1_file_1_obp69a";
dmelr6.33_2	AUGUSTUS	intron	12396740	12396792	.	-	.	transcript_id "file_1_file_1_obp69a.t1"; gene_id "file_1_file_1_obp69a";
dmelr6.33_2	AUGUSTUS	CDS	12396793	12396908	1	+	0	transcript_id "file_1_file_1_obp69a.t1"; gene_id "file_1_file_1_obp69a";
dmelr6.33_2	AUGUSTUS	exon	12396793	12396908	.	+	.	transcript_id "file_1_file_1_obp69a.t1"; gene_id "file_1_file_1_obp69a";
dmelr6.33_2	AUGUSTUS	transcript	12393869	12396908	.	+	.	transcript_id "file_1_file_1_obp69a.t1"; gene_id "file_1_file_1_obp69a"
dmelr6.33_2	AUGUSTUS	stop_codon	12396906	12396908	.	+	0	transcript_id "file_1_file_1_obp69a.t1"; gene_id "file_1_file_1_obp69a";
dmelr6.33_2	AUGUSTUS	stop_codon	12964360	12964362	.	-	0	transcript_id file_1_file_1_jg13640.t2; gene_id file_1_file_1_jg13640;
dmelr6.33_2	AUGUSTUS	CDS	12964360	12964410	1	-	0	transcript_id file_1_file_1_jg13640.t2; gene_id file_1_file_1_jg13640;
dmelr6.33_2	AUGUSTUS	exon	12964360	12964410	.	-	.	transcript_id file_1_file_1_jg13640.t2; gene_id file_1_file_1_jg13640;
dmelr6.33_2	AUGUSTUS	intron	12964411	12964473	.	-	.	transcript_id file_1_file_1_jg13640.t2; gene_id file_1_file_1_jg13640;
dmelr6.33_2	AUGUSTUS	CDS	12964474	12964629	1	-	0	transcript_id file_1_file_1_jg13640.t2; gene_id file_1_file_1_jg13640;
dmelr6.33_2	AUGUSTUS	exon	12964474	12964629	.	-	.	transcript_id file_1_file_1_jg13640.t2; gene_id file_1_file_1_jg13640;
dmelr6.33_2	AUGUSTUS	intron	12964630	12966758	.	-	.	transcript_id file_1_file_1_jg13640.t2; gene_id file_1_file_1_jg13640;
dmelr6.33_2	AUGUSTUS	transcript	12964360	12967733	.	-	.	transcript_id file_1_file_1_jg13640.t2; gene_id file_1_file_1_jg13640
dmelr6.33_2	AUGUSTUS	CDS	12966759	12967733	0.81	-	0	transcript_id file_1_file_1_jg13640.t2; gene_id file_1_file_1_jg13640;
dmelr6.33_2	AUGUSTUS	exon	12966759	12967733	.	-	.	transcript_id file_1_file_1_jg13640.t2; gene_id file_1_file_1_jg13640;
dmelr6.33_2	AUGUSTUS	start_codon	12967731	12967733	.	-	0	transcript_id file_1_file_1_jg13640.t2; gene_id file_1_file_1_jg13640;
dmelr6.33_2	AUGUSTUS	stop_codon	12964360	12964362	.	-	0	transcript_id file_1_file_1_jg13640.t1; gene_id file_1_file_1_jg13640;
dmelr6.33_2	AUGUSTUS	CDS	12964360	12964410	1	-	0	transcript_id file_1_file_1_jg13640.t1; gene_id file_1_file_1_jg13640;
dmelr6.33_2	AUGUSTUS	exon	12964360	12964410	.	-	.	transcript_id file_1_file_1_jg13640.t1; gene_id file_1_file_1_jg13640;
dmelr6.33_2	AUGUSTUS	intron	12964411	12964473	.	-	.	transcript_id file_1_file_1_jg13640.t1; gene_id file_1_file_1_jg13640;
dmelr6.33_2	AUGUSTUS	CDS	12964474	12964629	1	-	0	transcript_id file_1_file_1_jg13640.t1; gene_id file_1_file_1_jg13640;
dmelr6.33_2	AUGUSTUS	exon	12964474	12964629	.	-	.	transcript_id file_1_file_1_jg13640.t1; gene_id file_1_file_1_jg13640;
dmelr6.33_2	AUGUSTUS	intron	12964630	12964764	.	-	.	transcript_id file_1_file_1_jg13640.t1; gene_id file_1_file_1_jg13640;
dmelr6.33_2	AUGUSTUS	transcript	12964360	12965739	.	-	.	transcript_id file_1_file_1_jg13640.t1; gene_id file_1_file_1_jg13640
dmelr6.33_2	AUGUSTUS	CDS	12964765	12965739	1	-	0	transcript_id file_1_file_1_jg13640.t1; gene_id file_1_file_1_jg13640;
dmelr6.33_2	AUGUSTUS	exon	12964765	12965739	.	-	.	transcript_id file_1_file_1_jg13640.t1; gene_id file_1_file_1_jg13640;
dmelr6.33_2	AUGUSTUS	start_codon	12965737	12965739	.	-	0	transcript_id file_1_file_1_jg13640.t1; gene_id file_1_file_1_jg13640;
dmelr6.33_2	AUGUSTUS	stop_codon	14186368	14186370	.	-	0	transcript_id file_1_file_1_jg13752.t1; gene_id file_1_file_1_jg13752;
dmelr6.33_2	AUGUSTUS	CDS	14186368	14186541	1	-	0	transcript_id file_1_file_1_jg13752.t1; gene_id file_1_file_1_jg13752;
dmelr6.33_2	AUGUSTUS	exon	14186368	14186541	.	-	.	transcript_id file_1_file_1_jg13752.t1; gene_id file_1_file_1_jg13752;
dmelr6.33_2	AUGUSTUS	intron	14186542	14186596	.	-	.	transcript_id file_1_file_1_jg13752.t1; gene_id file_1_file_1_jg13752;
dmelr6.33_2	AUGUSTUS	CDS	14186597	14187019	1	-	0	transcript_id file_1_file_1_jg13752.t1; gene_id file_1_file_1_jg13752;
dmelr6.33_2	AUGUSTUS	exon	14186597	14187019	.	-	.	transcript_id file_1_file_1_jg13752.t1; gene_id file_1_file_1_jg13752;
dmelr6.33_2	AUGUSTUS	intron	14187020	14187087	.	-	.	transcript_id file_1_file_1_jg13752.t1; gene_id file_1_file_1_jg13752;
dmelr6.33_2	AUGUSTUS	CDS	14187088	14187196	1	-	1	transcript_id file_1_file_1_jg13752.t1; gene_id file_1_file_1_jg13752;
dmelr6.33_2	AUGUSTUS	exon	14187088	14187196	.	-	.	transcript_id file_1_file_1_jg13752.t1; gene_id file_1_file_1_jg13752;
dmelr6.33_2	AUGUSTUS	intron	14187197	14187257	.	-	.	transcript_id file_1_file_1_jg13752.t1; gene_id file_1_file_1_jg13752;
dmelr6.33_2	AUGUSTUS	CDS	14187258	14187409	1	-	0	transcript_id file_1_file_1_jg13752.t1; gene_id file_1_file_1_jg13752;
dmelr6.33_2	AUGUSTUS	exon	14187258	14187409	.	-	.	transcript_id file_1_file_1_jg13752.t1; gene_id file_1_file_1_jg13752;
dmelr6.33_2	AUGUSTUS	intron	14187410	14187462	.	-	.	transcript_id file_1_file_1_jg13752.t1; gene_id file_1_file_1_jg13752;
dmelr6.33_2	AUGUSTUS	CDS	14187463	14187689	1	-	2	transcript_id file_1_file_1_jg13752.t1; gene_id file_1_file_1_jg13752;
dmelr6.33_2	AUGUSTUS	exon	14187463	14187689	.	-	.	transcript_id file_1_file_1_jg13752.t1; gene_id file_1_file_1_jg13752;
dmelr6.33_2	AUGUSTUS	intron	14187690	14187748	.	-	.	transcript_id file_1_file_1_jg13752.t1; gene_id file_1_file_1_jg13752;
dmelr6.33_2	AUGUSTUS	CDS	14187749	14188262	1	-	0	transcript_id file_1_file_1_jg13752.t1; gene_id file_1_file_1_jg13752;
dmelr6.33_2	AUGUSTUS	exon	14187749	14188262	.	-	.	transcript_id file_1_file_1_jg13752.t1; gene_id file_1_file_1_jg13752;
dmelr6.33_2	AUGUSTUS	intron	14188263	14188320	.	-	.	transcript_id file_1_file_1_jg13752.t1; gene_id file_1_file_1_jg13752;
dmelr6.33_2	AUGUSTUS	CDS	14188321	14188600	1	-	1	transcript_id file_1_file_1_jg13752.t1; gene_id file_1_file_1_jg13752;
dmelr6.33_2	AUGUSTUS	exon	14188321	14188600	.	-	.	transcript_id file_1_file_1_jg13752.t1; gene_id file_1_file_1_jg13752;
dmelr6.33_2	AUGUSTUS	intron	14188601	14188671	.	-	.	transcript_id file_1_file_1_jg13752.t1; gene_id file_1_file_1_jg13752;
dmelr6.33_2	AUGUSTUS	CDS	14188672	14188898	1	-	0	transcript_id file_1_file_1_jg13752.t1; gene_id file_1_file_1_jg13752;
dmelr6.33_2	AUGUSTUS	exon	14188672	14188898	.	-	.	transcript_id file_1_file_1_jg13752.t1; gene_id file_1_file_1_jg13752;
dmelr6.33_2	AUGUSTUS	intron	14188899	14189023	.	-	.	transcript_id file_1_file_1_jg13752.t1; gene_id file_1_file_1_jg13752;
dmelr6.33_2	AUGUSTUS	transcript	14186368	14189422	.	-	.	transcript_id file_1_file_1_jg13752.t1; gene_id file_1_file_1_jg13752
dmelr6.33_2	AUGUSTUS	CDS	14189024	14189422	1	-	0	transcript_id file_1_file_1_jg13752.t1; gene_id file_1_file_1_jg13752;
dmelr6.33_2	AUGUSTUS	exon	14189024	14189422	.	-	.	transcript_id file_1_file_1_jg13752.t1; gene_id file_1_file_1_jg13752;
dmelr6.33_2	AUGUSTUS	start_codon	14189420	14189422	.	-	0	transcript_id file_1_file_1_jg13752.t1; gene_id file_1_file_1_jg13752;
dmelr6.33_2	AUGUSTUS	stop_codon	15077203	15077205	.	-	0	transcript_id file_1_file_1_Or71a.t1; gene_id file_1_file_1_Or71a;
dmelr6.33_2	AUGUSTUS	CDS	15077202	15077256	0.41	-	0	transcript_id file_1_file_1_Or71a.t1; gene_id file_1_file_1_Or71a;
dmelr6.33_2	AUGUSTUS	exon	15077202	15077256	.	-	.	transcript_id file_1_file_1_Or71a.t1; gene_id file_1_file_1_Or71a;
dmelr6.33_2	AUGUSTUS	intron	15077257	15077307	.	-	.	transcript_id file_1_file_1_Or71a.t1; gene_id file_1_file_1_Or71a;
dmelr6.33_2	AUGUSTUS	CDS	15077307	15077573	0.41	-	0	transcript_id file_1_file_1_Or71a.t1; gene_id file_1_file_1_Or71a;
dmelr6.33_2	AUGUSTUS	exon	15077307	15077573	.	-	.	transcript_id file_1_file_1_Or71a.t1; gene_id file_1_file_1_Or71a;
dmelr6.33_2	AUGUSTUS	intron	15077574	15077676	.	-	.	transcript_id file_1_file_1_Or71a.t1; gene_id file_1_file_1_Or71a;
dmelr6.33_2	AUGUSTUS	transcript	15077205	15078447	.	-	.	transcript_id file_1_file_1_Or71a.t1; gene_id file_1_file_1_Or71a
dmelr6.33_2	AUGUSTUS	CDS	15077677	15078447	0.76	-	0	transcript_id file_1_file_1_Or71a.t1; gene_id file_1_file_1_Or71a;
dmelr6.33_2	AUGUSTUS	exon	15077677	15078447	.	-	.	transcript_id file_1_file_1_Or71a.t1; gene_id file_1_file_1_Or71a;
dmelr6.33_2	AUGUSTUS	start_codon	15078445	15078447	.	-	0	transcript_id file_1_file_1_Or71a.t1; gene_id file_1_file_1_Or71a;
dmelr6.33_2	AUGUSTUS	start_codon	16944423	16944425	.	+	0	transcript_id file_1_file_1_jg14107.t1; gene_id file_1_file_1_jg14107;
dmelr6.33_2	AUGUSTUS	CDS	16944423	16944603	1	+	0	transcript_id file_1_file_1_jg14107.t1; gene_id file_1_file_1_jg14107;
dmelr6.33_2	AUGUSTUS	exon	16944423	16944603	.	+	.	transcript_id file_1_file_1_jg14107.t1; gene_id file_1_file_1_jg14107;
dmelr6.33_2	AUGUSTUS	intron	16944604	16944662	.	+	.	transcript_id file_1_file_1_jg14107.t1; gene_id file_1_file_1_jg14107;
dmelr6.33_2	AUGUSTUS	CDS	16944663	16944937	1	+	2	transcript_id file_1_file_1_jg14107.t1; gene_id file_1_file_1_jg14107;
dmelr6.33_2	AUGUSTUS	exon	16944663	16944937	.	+	.	transcript_id file_1_file_1_jg14107.t1; gene_id file_1_file_1_jg14107;
dmelr6.33_2	AUGUSTUS	intron	16944938	16945554	.	+	.	transcript_id file_1_file_1_jg14107.t1; gene_id file_1_file_1_jg14107;
dmelr6.33_2	AUGUSTUS	CDS	16945555	16945753	0.75	+	0	transcript_id file_1_file_1_jg14107.t1; gene_id file_1_file_1_jg14107;
dmelr6.33_2	AUGUSTUS	exon	16945555	16945753	.	+	.	transcript_id file_1_file_1_jg14107.t1; gene_id file_1_file_1_jg14107;
dmelr6.33_2	AUGUSTUS	intron	16945754	16958923	.	+	.	transcript_id file_1_file_1_jg14107.t1; gene_id file_1_file_1_jg14107;
dmelr6.33_2	AUGUSTUS	transcript	16944423	16958973	.	+	.	transcript_id file_1_file_1_jg14107.t1; gene_id file_1_file_1_jg14107
dmelr6.33_2	AUGUSTUS	CDS	16958924	16958973	0.26	+	2	transcript_id file_1_file_1_jg14107.t1; gene_id file_1_file_1_jg14107;
dmelr6.33_2	AUGUSTUS	exon	16958924	16958973	.	+	.	transcript_id file_1_file_1_jg14107.t1; gene_id file_1_file_1_jg14107;
dmelr6.33_2	AUGUSTUS	stop_codon	16958971	16958973	.	+	0	transcript_id file_1_file_1_jg14107.t1; gene_id file_1_file_1_jg14107;
dmelr6.33_2	AUGUSTUS	stop_codon	17023202	17023204	.	-	0	transcript_id file_1_file_1_jg14115.t1; gene_id file_1_file_1_jg14115;
dmelr6.33_2	AUGUSTUS	CDS	17023202	17023398	1	-	2	transcript_id file_1_file_1_jg14115.t1; gene_id file_1_file_1_jg14115;
dmelr6.33_2	AUGUSTUS	exon	17023202	17023398	.	-	.	transcript_id file_1_file_1_jg14115.t1; gene_id file_1_file_1_jg14115;
dmelr6.33_2	AUGUSTUS	intron	17023399	17023450	.	-	.	transcript_id file_1_file_1_jg14115.t1; gene_id file_1_file_1_jg14115;
dmelr6.33_2	AUGUSTUS	transcript	17023202	17023721	.	-	.	transcript_id file_1_file_1_jg14115.t1; gene_id file_1_file_1_jg14115
dmelr6.33_2	AUGUSTUS	CDS	17023451	17023721	1	-	0	transcript_id file_1_file_1_jg14115.t1; gene_id file_1_file_1_jg14115;
dmelr6.33_2	AUGUSTUS	exon	17023451	17023721	.	-	.	transcript_id file_1_file_1_jg14115.t1; gene_id file_1_file_1_jg14115;
dmelr6.33_2	AUGUSTUS	start_codon	17023719	17023721	.	-	0	transcript_id file_1_file_1_jg14115.t1; gene_id file_1_file_1_jg14115;
dmelr6.33_2	AUGUSTUS	stop_codon	17327733	17327735	.	-	0	transcript_id file_1_file_1_jg14137.t1; gene_id file_1_file_1_jg14137;
dmelr6.33_2	AUGUSTUS	CDS	17327733	17327783	1	-	0	transcript_id file_1_file_1_jg14137.t1; gene_id file_1_file_1_jg14137;
dmelr6.33_2	AUGUSTUS	exon	17327733	17327783	.	-	.	transcript_id file_1_file_1_jg14137.t1; gene_id file_1_file_1_jg14137;
dmelr6.33_2	AUGUSTUS	intron	17327784	17327840	.	-	.	transcript_id file_1_file_1_jg14137.t1; gene_id file_1_file_1_jg14137;
dmelr6.33_2	AUGUSTUS	CDS	17327841	17328023	1	-	0	transcript_id file_1_file_1_jg14137.t1; gene_id file_1_file_1_jg14137;
dmelr6.33_2	AUGUSTUS	exon	17327841	17328023	.	-	.	transcript_id file_1_file_1_jg14137.t1; gene_id file_1_file_1_jg14137;
dmelr6.33_2	AUGUSTUS	intron	17328024	17328077	.	-	.	transcript_id file_1_file_1_jg14137.t1; gene_id file_1_file_1_jg14137;
dmelr6.33_2	AUGUSTUS	CDS	17328078	17328173	1	-	0	transcript_id file_1_file_1_jg14137.t1; gene_id file_1_file_1_jg14137;
dmelr6.33_2	AUGUSTUS	exon	17328078	17328173	.	-	.	transcript_id file_1_file_1_jg14137.t1; gene_id file_1_file_1_jg14137;
dmelr6.33_2	AUGUSTUS	intron	17328174	17328284	.	-	.	transcript_id file_1_file_1_jg14137.t1; gene_id file_1_file_1_jg14137;
dmelr6.33_2	AUGUSTUS	transcript	17327733	17329169	.	-	.	transcript_id file_1_file_1_jg14137.t1; gene_id file_1_file_1_jg14137
dmelr6.33_2	AUGUSTUS	CDS	17328285	17329169	1	-	0	transcript_id file_1_file_1_jg14137.t1; gene_id file_1_file_1_jg14137;
dmelr6.33_2	AUGUSTUS	exon	17328285	17329169	.	-	.	transcript_id file_1_file_1_jg14137.t1; gene_id file_1_file_1_jg14137;
dmelr6.33_2	AUGUSTUS	start_codon	17329167	17329169	.	-	0	transcript_id file_1_file_1_jg14137.t1; gene_id file_1_file_1_jg14137;
dmelr6.33_2	AUGUSTUS	CDS	17719196	17719854	1	-	0	transcript_id file_1_file_1_cheb74a.t1; gene_id file_1_file_1_cheb74a;
dmelr6.33_2	AUGUSTUS	exon	17719196	17719854	.	-	.	transcript_id file_1_file_1_cheb74a.t1; gene_id file_1_file_1_cheb74a;
dmelr6.33_2	AUGUSTUS	transcript	17719193	17719854	.	-	.	transcript_id file_1_file_1_cheb74a.t1; gene_id file_1_file_1_cheb74a
dmelr6.33_2	AUGUSTUS	start_codon	17719852	17719854	.	-	0	transcript_id file_1_file_1_cheb74a.t1; gene_id file_1_file_1_cheb74a;
dmelr6.33_2	AUGUSTUS	stop_codon	17815662	17815664	.	-	0	transcript_id file_1_file_1_jg14205.t1; gene_id file_1_file_1_jg14205;
dmelr6.33_2	AUGUSTUS	CDS	17815662	17815887	1	-	1	transcript_id file_1_file_1_jg14205.t1; gene_id file_1_file_1_jg14205;
dmelr6.33_2	AUGUSTUS	exon	17815662	17815887	.	-	.	transcript_id file_1_file_1_jg14205.t1; gene_id file_1_file_1_jg14205;
dmelr6.33_2	AUGUSTUS	intron	17815888	17815984	.	-	.	transcript_id file_1_file_1_jg14205.t1; gene_id file_1_file_1_jg14205;
dmelr6.33_2	AUGUSTUS	CDS	17815985	17816265	1	-	0	transcript_id file_1_file_1_jg14205.t1; gene_id file_1_file_1_jg14205;
dmelr6.33_2	AUGUSTUS	exon	17815985	17816265	.	-	.	transcript_id file_1_file_1_jg14205.t1; gene_id file_1_file_1_jg14205;
dmelr6.33_2	AUGUSTUS	intron	17816266	17816322	.	-	.	transcript_id file_1_file_1_jg14205.t1; gene_id file_1_file_1_jg14205;
dmelr6.33_2	AUGUSTUS	CDS	17816323	17816935	1	-	1	transcript_id file_1_file_1_jg14205.t1; gene_id file_1_file_1_jg14205;
dmelr6.33_2	AUGUSTUS	exon	17816323	17816935	.	-	.	transcript_id file_1_file_1_jg14205.t1; gene_id file_1_file_1_jg14205;
dmelr6.33_2	AUGUSTUS	intron	17816936	17816985	.	-	.	transcript_id file_1_file_1_jg14205.t1; gene_id file_1_file_1_jg14205;
dmelr6.33_2	AUGUSTUS	CDS	17816986	17817133	1	-	2	transcript_id file_1_file_1_jg14205.t1; gene_id file_1_file_1_jg14205;
dmelr6.33_2	AUGUSTUS	exon	17816986	17817133	.	-	.	transcript_id file_1_file_1_jg14205.t1; gene_id file_1_file_1_jg14205;
dmelr6.33_2	AUGUSTUS	intron	17817134	17817183	.	-	.	transcript_id file_1_file_1_jg14205.t1; gene_id file_1_file_1_jg14205;
dmelr6.33_2	AUGUSTUS	CDS	17817184	17817523	1	-	0	transcript_id file_1_file_1_jg14205.t1; gene_id file_1_file_1_jg14205;
dmelr6.33_2	AUGUSTUS	exon	17817184	17817523	.	-	.	transcript_id file_1_file_1_jg14205.t1; gene_id file_1_file_1_jg14205;
dmelr6.33_2	AUGUSTUS	intron	17817524	17817579	.	-	.	transcript_id file_1_file_1_jg14205.t1; gene_id file_1_file_1_jg14205;
dmelr6.33_2	AUGUSTUS	CDS	17817580	17817764	1	-	2	transcript_id file_1_file_1_jg14205.t1; gene_id file_1_file_1_jg14205;
dmelr6.33_2	AUGUSTUS	exon	17817580	17817764	.	-	.	transcript_id file_1_file_1_jg14205.t1; gene_id file_1_file_1_jg14205;
dmelr6.33_2	AUGUSTUS	intron	17817765	17817824	.	-	.	transcript_id file_1_file_1_jg14205.t1; gene_id file_1_file_1_jg14205;
dmelr6.33_2	AUGUSTUS	transcript	17815662	17817921	.	-	.	transcript_id file_1_file_1_jg14205.t1; gene_id file_1_file_1_jg14205
dmelr6.33_2	AUGUSTUS	CDS	17817825	17817921	1	-	0	transcript_id file_1_file_1_jg14205.t1; gene_id file_1_file_1_jg14205;
dmelr6.33_2	AUGUSTUS	exon	17817825	17817921	.	-	.	transcript_id file_1_file_1_jg14205.t1; gene_id file_1_file_1_jg14205;
dmelr6.33_2	AUGUSTUS	start_codon	17817919	17817921	.	-	0	transcript_id file_1_file_1_jg14205.t1; gene_id file_1_file_1_jg14205;
dmelr6.33_2	AUGUSTUS	stop_codon	17818073	17818075	.	-	0	transcript_id file_1_file_1_jg14206.t1; gene_id file_1_file_1_jg14206;
dmelr6.33_2	AUGUSTUS	CDS	17818073	17818283	1	-	1	transcript_id file_1_file_1_jg14206.t1; gene_id file_1_file_1_jg14206;
dmelr6.33_2	AUGUSTUS	exon	17818073	17818283	.	-	.	transcript_id file_1_file_1_jg14206.t1; gene_id file_1_file_1_jg14206;
dmelr6.33_2	AUGUSTUS	intron	17818284	17818348	.	-	.	transcript_id file_1_file_1_jg14206.t1; gene_id file_1_file_1_jg14206;
dmelr6.33_2	AUGUSTUS	CDS	17818349	17819230	1	-	1	transcript_id file_1_file_1_jg14206.t1; gene_id file_1_file_1_jg14206;
dmelr6.33_2	AUGUSTUS	exon	17818349	17819230	.	-	.	transcript_id file_1_file_1_jg14206.t1; gene_id file_1_file_1_jg14206;
dmelr6.33_2	AUGUSTUS	intron	17819231	17819286	.	-	.	transcript_id file_1_file_1_jg14206.t1; gene_id file_1_file_1_jg14206;
dmelr6.33_2	AUGUSTUS	CDS	17819287	17819423	1	-	0	transcript_id file_1_file_1_jg14206.t1; gene_id file_1_file_1_jg14206;
dmelr6.33_2	AUGUSTUS	exon	17819287	17819423	.	-	.	transcript_id file_1_file_1_jg14206.t1; gene_id file_1_file_1_jg14206;
dmelr6.33_2	AUGUSTUS	intron	17819424	17819478	.	-	.	transcript_id file_1_file_1_jg14206.t1; gene_id file_1_file_1_jg14206;
dmelr6.33_2	AUGUSTUS	CDS	17819479	17819820	1	-	0	transcript_id file_1_file_1_jg14206.t1; gene_id file_1_file_1_jg14206;
dmelr6.33_2	AUGUSTUS	exon	17819479	17819820	.	-	.	transcript_id file_1_file_1_jg14206.t1; gene_id file_1_file_1_jg14206;
dmelr6.33_2	AUGUSTUS	intron	17819821	17819879	.	-	.	transcript_id file_1_file_1_jg14206.t1; gene_id file_1_file_1_jg14206;
dmelr6.33_2	AUGUSTUS	CDS	17819880	17820046	1	-	2	transcript_id file_1_file_1_jg14206.t1; gene_id file_1_file_1_jg14206;
dmelr6.33_2	AUGUSTUS	exon	17819880	17820046	.	-	.	transcript_id file_1_file_1_jg14206.t1; gene_id file_1_file_1_jg14206;
dmelr6.33_2	AUGUSTUS	intron	17820047	17820102	.	-	.	transcript_id file_1_file_1_jg14206.t1; gene_id file_1_file_1_jg14206;
dmelr6.33_2	AUGUSTUS	transcript	17818073	17820193	.	-	.	transcript_id file_1_file_1_jg14206.t1; gene_id file_1_file_1_jg14206
dmelr6.33_2	AUGUSTUS	CDS	17820103	17820193	1	-	0	transcript_id file_1_file_1_jg14206.t1; gene_id file_1_file_1_jg14206;
dmelr6.33_2	AUGUSTUS	exon	17820103	17820193	.	-	.	transcript_id file_1_file_1_jg14206.t1; gene_id file_1_file_1_jg14206;
dmelr6.33_2	AUGUSTUS	start_codon	17820191	17820193	.	-	0	transcript_id file_1_file_1_jg14206.t1; gene_id file_1_file_1_jg14206;
dmelr6.33_2	AUGUSTUS	stop_codon	17820493	17820495	.	-	0	transcript_id file_1_file_1_jg14207.t1; gene_id file_1_file_1_jg14207;
dmelr6.33_2	AUGUSTUS	CDS	17820493	17821011	1	-	0	transcript_id file_1_file_1_jg14207.t1; gene_id file_1_file_1_jg14207;
dmelr6.33_2	AUGUSTUS	exon	17820493	17821011	.	-	.	transcript_id file_1_file_1_jg14207.t1; gene_id file_1_file_1_jg14207;
dmelr6.33_2	AUGUSTUS	intron	17821012	17821171	.	-	.	transcript_id file_1_file_1_jg14207.t1; gene_id file_1_file_1_jg14207;
dmelr6.33_2	AUGUSTUS	CDS	17821172	17821778	1	-	1	transcript_id file_1_file_1_jg14207.t1; gene_id file_1_file_1_jg14207;
dmelr6.33_2	AUGUSTUS	exon	17821172	17821778	.	-	.	transcript_id file_1_file_1_jg14207.t1; gene_id file_1_file_1_jg14207;
dmelr6.33_2	AUGUSTUS	intron	17821779	17821843	.	-	.	transcript_id file_1_file_1_jg14207.t1; gene_id file_1_file_1_jg14207;
dmelr6.33_2	AUGUSTUS	CDS	17821844	17821980	1	-	0	transcript_id file_1_file_1_jg14207.t1; gene_id file_1_file_1_jg14207;
dmelr6.33_2	AUGUSTUS	exon	17821844	17821980	.	-	.	transcript_id file_1_file_1_jg14207.t1; gene_id file_1_file_1_jg14207;
dmelr6.33_2	AUGUSTUS	intron	17821981	17822033	.	-	.	transcript_id file_1_file_1_jg14207.t1; gene_id file_1_file_1_jg14207;
dmelr6.33_2	AUGUSTUS	CDS	17822034	17822372	1	-	0	transcript_id file_1_file_1_jg14207.t1; gene_id file_1_file_1_jg14207;
dmelr6.33_2	AUGUSTUS	exon	17822034	17822372	.	-	.	transcript_id file_1_file_1_jg14207.t1; gene_id file_1_file_1_jg14207;
dmelr6.33_2	AUGUSTUS	intron	17822373	17822513	.	-	.	transcript_id file_1_file_1_jg14207.t1; gene_id file_1_file_1_jg14207;
dmelr6.33_2	AUGUSTUS	CDS	17822514	17822689	1	-	2	transcript_id file_1_file_1_jg14207.t1; gene_id file_1_file_1_jg14207;
dmelr6.33_2	AUGUSTUS	exon	17822514	17822689	.	-	.	transcript_id file_1_file_1_jg14207.t1; gene_id file_1_file_1_jg14207;
dmelr6.33_2	AUGUSTUS	intron	17822690	17822740	.	-	.	transcript_id file_1_file_1_jg14207.t1; gene_id file_1_file_1_jg14207;
dmelr6.33_2	AUGUSTUS	transcript	17820493	17822834	.	-	.	transcript_id file_1_file_1_jg14207.t1; gene_id file_1_file_1_jg14207
dmelr6.33_2	AUGUSTUS	CDS	17822741	17822834	1	-	0	transcript_id file_1_file_1_jg14207.t1; gene_id file_1_file_1_jg14207;
dmelr6.33_2	AUGUSTUS	exon	17822741	17822834	.	-	.	transcript_id file_1_file_1_jg14207.t1; gene_id file_1_file_1_jg14207;
dmelr6.33_2	AUGUSTUS	start_codon	17822832	17822834	.	-	0	transcript_id file_1_file_1_jg14207.t1; gene_id file_1_file_1_jg14207;
dmelr6.33_2	AUGUSTUS	start_codon	18252088	18252090	.	+	0	transcript_id file_1_file_1_jg14249.t1; gene_id file_1_file_1_jg14249;
dmelr6.33_2	AUGUSTUS	CDS	18252088	18252138	1	+	0	transcript_id file_1_file_1_jg14249.t1; gene_id file_1_file_1_jg14249;
dmelr6.33_2	AUGUSTUS	exon	18252088	18252138	.	+	.	transcript_id file_1_file_1_jg14249.t1; gene_id file_1_file_1_jg14249;
dmelr6.33_2	AUGUSTUS	intron	18252139	18252198	.	+	.	transcript_id file_1_file_1_jg14249.t1; gene_id file_1_file_1_jg14249;
dmelr6.33_2	AUGUSTUS	transcript	18252088	18252702	.	+	.	transcript_id file_1_file_1_jg14249.t1; gene_id file_1_file_1_jg14249
dmelr6.33_2	AUGUSTUS	CDS	18252199	18252702	1	+	0	transcript_id file_1_file_1_jg14249.t1; gene_id file_1_file_1_jg14249;
dmelr6.33_2	AUGUSTUS	exon	18252199	18252702	.	+	.	transcript_id file_1_file_1_jg14249.t1; gene_id file_1_file_1_jg14249;
dmelr6.33_2	AUGUSTUS	stop_codon	18252700	18252702	.	+	0	transcript_id file_1_file_1_jg14249.t1; gene_id file_1_file_1_jg14249;
dmelr6.33_2	AUGUSTUS	stop_codon	18908544	18908546	.	-	0	transcript_id file_1_file_1_jg14310.t1; gene_id file_1_file_1_jg14310;
dmelr6.33_2	AUGUSTUS	CDS	18908544	18908790	0.75	-	1	transcript_id file_1_file_1_jg14310.t1; gene_id file_1_file_1_jg14310;
dmelr6.33_2	AUGUSTUS	exon	18908544	18908790	.	-	.	transcript_id file_1_file_1_jg14310.t1; gene_id file_1_file_1_jg14310;
dmelr6.33_2	AUGUSTUS	intron	18908791	18909023	.	-	.	transcript_id file_1_file_1_jg14310.t1; gene_id file_1_file_1_jg14310;
dmelr6.33_2	AUGUSTUS	CDS	18909024	18909884	1	-	1	transcript_id file_1_file_1_jg14310.t1; gene_id file_1_file_1_jg14310;
dmelr6.33_2	AUGUSTUS	exon	18909024	18909884	.	-	.	transcript_id file_1_file_1_jg14310.t1; gene_id file_1_file_1_jg14310;
dmelr6.33_2	AUGUSTUS	intron	18909885	18909980	.	-	.	transcript_id file_1_file_1_jg14310.t1; gene_id file_1_file_1_jg14310;
dmelr6.33_2	AUGUSTUS	CDS	18909981	18910686	1	-	2	transcript_id file_1_file_1_jg14310.t1; gene_id file_1_file_1_jg14310;
dmelr6.33_2	AUGUSTUS	exon	18909981	18910686	.	-	.	transcript_id file_1_file_1_jg14310.t1; gene_id file_1_file_1_jg14310;
dmelr6.33_2	AUGUSTUS	intron	18910687	18910968	.	-	.	transcript_id file_1_file_1_jg14310.t1; gene_id file_1_file_1_jg14310;
dmelr6.33_2	AUGUSTUS	transcript	18908544	18911182	.	-	.	transcript_id file_1_file_1_jg14310.t1; gene_id file_1_file_1_jg14310
dmelr6.33_2	AUGUSTUS	CDS	18910969	18911182	1	-	0	transcript_id file_1_file_1_jg14310.t1; gene_id file_1_file_1_jg14310;
dmelr6.33_2	AUGUSTUS	exon	18910969	18911182	.	-	.	transcript_id file_1_file_1_jg14310.t1; gene_id file_1_file_1_jg14310;
dmelr6.33_2	AUGUSTUS	start_codon	18911180	18911182	.	-	0	transcript_id file_1_file_1_jg14310.t1; gene_id file_1_file_1_jg14310;
dmelr6.33_2	AUGUSTUS	stop_codon	19604675	19604677	.	-	0	transcript_id file_1_file_1_jg14394.t1; gene_id file_1_file_1_jg14394;
dmelr6.33_2	AUGUSTUS	CDS	19604675	19604763	1	-	2	transcript_id file_1_file_1_jg14394.t1; gene_id file_1_file_1_jg14394;
dmelr6.33_2	AUGUSTUS	exon	19604675	19604763	.	-	.	transcript_id file_1_file_1_jg14394.t1; gene_id file_1_file_1_jg14394;
dmelr6.33_2	AUGUSTUS	intron	19604764	19604823	.	-	.	transcript_id file_1_file_1_jg14394.t1; gene_id file_1_file_1_jg14394;
dmelr6.33_2	AUGUSTUS	CDS	19604824	19604974	1	-	0	transcript_id file_1_file_1_jg14394.t1; gene_id file_1_file_1_jg14394;
dmelr6.33_2	AUGUSTUS	exon	19604824	19604974	.	-	.	transcript_id file_1_file_1_jg14394.t1; gene_id file_1_file_1_jg14394;
dmelr6.33_2	AUGUSTUS	intron	19604975	19605029	.	-	.	transcript_id file_1_file_1_jg14394.t1; gene_id file_1_file_1_jg14394;
dmelr6.33_2	AUGUSTUS	transcript	19604675	19605251	.	-	.	transcript_id file_1_file_1_jg14394.t1; gene_id file_1_file_1_jg14394
dmelr6.33_2	AUGUSTUS	CDS	19605030	19605251	1	-	0	transcript_id file_1_file_1_jg14394.t1; gene_id file_1_file_1_jg14394;
dmelr6.33_2	AUGUSTUS	exon	19605030	19605251	.	-	.	transcript_id file_1_file_1_jg14394.t1; gene_id file_1_file_1_jg14394;
dmelr6.33_2	AUGUSTUS	start_codon	19605249	19605251	.	-	0	transcript_id file_1_file_1_jg14394.t1; gene_id file_1_file_1_jg14394;
dmelr6.33_2	AUGUSTUS	start_codon	19801542	19801544	.	+	0	transcript_id file_1_file_1_jg14417.t1; gene_id file_1_file_1_jg14417;
dmelr6.33_2	AUGUSTUS	CDS	19801542	19801608	1	+	0	transcript_id file_1_file_1_jg14417.t1; gene_id file_1_file_1_jg14417;
dmelr6.33_2	AUGUSTUS	exon	19801542	19801608	.	+	.	transcript_id file_1_file_1_jg14417.t1; gene_id file_1_file_1_jg14417;
dmelr6.33_2	AUGUSTUS	intron	19801609	19801665	.	+	.	transcript_id file_1_file_1_jg14417.t1; gene_id file_1_file_1_jg14417;
dmelr6.33_2	AUGUSTUS	CDS	19801666	19801928	1	+	2	transcript_id file_1_file_1_jg14417.t1; gene_id file_1_file_1_jg14417;
dmelr6.33_2	AUGUSTUS	exon	19801666	19801928	.	+	.	transcript_id file_1_file_1_jg14417.t1; gene_id file_1_file_1_jg14417;
dmelr6.33_2	AUGUSTUS	intron	19801929	19801990	.	+	.	transcript_id file_1_file_1_jg14417.t1; gene_id file_1_file_1_jg14417;
dmelr6.33_2	AUGUSTUS	CDS	19801991	19802114	1	+	0	transcript_id file_1_file_1_jg14417.t1; gene_id file_1_file_1_jg14417;
dmelr6.33_2	AUGUSTUS	exon	19801991	19802114	.	+	.	transcript_id file_1_file_1_jg14417.t1; gene_id file_1_file_1_jg14417;
dmelr6.33_2	AUGUSTUS	intron	19802115	19802165	.	+	.	transcript_id file_1_file_1_jg14417.t1; gene_id file_1_file_1_jg14417;
dmelr6.33_2	AUGUSTUS	CDS	19802166	19802274	1	+	2	transcript_id file_1_file_1_jg14417.t1; gene_id file_1_file_1_jg14417;
dmelr6.33_2	AUGUSTUS	exon	19802166	19802274	.	+	.	transcript_id file_1_file_1_jg14417.t1; gene_id file_1_file_1_jg14417;
dmelr6.33_2	AUGUSTUS	intron	19802275	19802335	.	+	.	transcript_id file_1_file_1_jg14417.t1; gene_id file_1_file_1_jg14417;
dmelr6.33_2	AUGUSTUS	CDS	19802336	19802840	1	+	1	transcript_id file_1_file_1_jg14417.t1; gene_id file_1_file_1_jg14417;
dmelr6.33_2	AUGUSTUS	exon	19802336	19802840	.	+	.	transcript_id file_1_file_1_jg14417.t1; gene_id file_1_file_1_jg14417;
dmelr6.33_2	AUGUSTUS	intron	19802841	19802897	.	+	.	transcript_id file_1_file_1_jg14417.t1; gene_id file_1_file_1_jg14417;
dmelr6.33_2	AUGUSTUS	transcript	19801542	19803377	.	+	.	transcript_id file_1_file_1_jg14417.t1; gene_id file_1_file_1_jg14417
dmelr6.33_2	AUGUSTUS	CDS	19802898	19803377	1	+	0	transcript_id file_1_file_1_jg14417.t1; gene_id file_1_file_1_jg14417;
dmelr6.33_2	AUGUSTUS	exon	19802898	19803377	.	+	.	transcript_id file_1_file_1_jg14417.t1; gene_id file_1_file_1_jg14417;
dmelr6.33_2	AUGUSTUS	stop_codon	19803375	19803377	.	+	0	transcript_id file_1_file_1_jg14417.t1; gene_id file_1_file_1_jg14417;
dmelr6.33_2	AUGUSTUS	stop_codon	20108784	20108786	.	-	0	transcript_id file_1_file_1_jg14464.t1; gene_id file_1_file_1_jg14464;
dmelr6.33_2	AUGUSTUS	CDS	20108784	20109396	1	-	1	transcript_id file_1_file_1_jg14464.t1; gene_id file_1_file_1_jg14464;
dmelr6.33_2	AUGUSTUS	exon	20108784	20109396	.	-	.	transcript_id file_1_file_1_jg14464.t1; gene_id file_1_file_1_jg14464;
dmelr6.33_2	AUGUSTUS	intron	20109397	20109449	.	-	.	transcript_id file_1_file_1_jg14464.t1; gene_id file_1_file_1_jg14464;
dmelr6.33_2	AUGUSTUS	CDS	20109450	20109751	1	-	0	transcript_id file_1_file_1_jg14464.t1; gene_id file_1_file_1_jg14464;
dmelr6.33_2	AUGUSTUS	exon	20109450	20109751	.	-	.	transcript_id file_1_file_1_jg14464.t1; gene_id file_1_file_1_jg14464;
dmelr6.33_2	AUGUSTUS	intron	20109752	20110223	.	-	.	transcript_id file_1_file_1_jg14464.t1; gene_id file_1_file_1_jg14464;
dmelr6.33_2	AUGUSTUS	CDS	20110224	20110417	1	-	2	transcript_id file_1_file_1_jg14464.t1; gene_id file_1_file_1_jg14464;
dmelr6.33_2	AUGUSTUS	exon	20110224	20110417	.	-	.	transcript_id file_1_file_1_jg14464.t1; gene_id file_1_file_1_jg14464;
dmelr6.33_2	AUGUSTUS	intron	20110418	20110564	.	-	.	transcript_id file_1_file_1_jg14464.t1; gene_id file_1_file_1_jg14464;
dmelr6.33_2	AUGUSTUS	CDS	20110565	20110904	1	-	0	transcript_id file_1_file_1_jg14464.t1; gene_id file_1_file_1_jg14464;
dmelr6.33_2	AUGUSTUS	exon	20110565	20110904	.	-	.	transcript_id file_1_file_1_jg14464.t1; gene_id file_1_file_1_jg14464;
dmelr6.33_2	AUGUSTUS	intron	20110905	20110975	.	-	.	transcript_id file_1_file_1_jg14464.t1; gene_id file_1_file_1_jg14464;
dmelr6.33_2	AUGUSTUS	transcript	20108784	20111437	.	-	.	transcript_id file_1_file_1_jg14464.t1; gene_id file_1_file_1_jg14464
dmelr6.33_2	AUGUSTUS	CDS	20110976	20111437	1	-	0	transcript_id file_1_file_1_jg14464.t1; gene_id file_1_file_1_jg14464;
dmelr6.33_2	AUGUSTUS	exon	20110976	20111437	.	-	.	transcript_id file_1_file_1_jg14464.t1; gene_id file_1_file_1_jg14464;
dmelr6.33_2	AUGUSTUS	start_codon	20111435	20111437	.	-	0	transcript_id file_1_file_1_jg14464.t1; gene_id file_1_file_1_jg14464;
dmelr6.33_2	AUGUSTUS	stop_codon	20737615	20737617	.	-	0	transcript_id file_1_file_1_jg14560.t1; gene_id file_1_file_1_jg14560;
dmelr6.33_2	AUGUSTUS	CDS	20737615	20737776	1	-	0	transcript_id file_1_file_1_jg14560.t1; gene_id file_1_file_1_jg14560;
[truncated: 2,954 more rows]
