# Supplementary material for: Evolution of chemosensory tissues and cells across ecologically diverse Drosophilids
Source: Nat Commun. 2024 Feb 5;15:1047. doi: 10.1038/s41467-023-44558-4 (PMC10844241; doi:10.1038/s41467-023-44558-4)
Supplement: Supplementary file 20 — Supplementary Data 17 [file 41467_2023_44558_MOESM20_ESM.zip › Dsan_chemo_no_gene_sorted.gtf]

dsanSTOCAGO1482_1	AUGUSTUS	stop_codon	4186024	4186026	.	-	0	transcript_id file_1_file_1_jg10004.t1; gene_id file_1_file_1_jg10004;
dsanSTOCAGO1482_1	AUGUSTUS	CDS	4186024	4186071	0.92	-	0	transcript_id file_1_file_1_jg10004.t1; gene_id file_1_file_1_jg10004;
dsanSTOCAGO1482_1	AUGUSTUS	exon	4186024	4186071	.	-	.	transcript_id file_1_file_1_jg10004.t1; gene_id file_1_file_1_jg10004;
dsanSTOCAGO1482_1	AUGUSTUS	intron	4186072	4186123	.	-	.	transcript_id file_1_file_1_jg10004.t1; gene_id file_1_file_1_jg10004;
dsanSTOCAGO1482_1	AUGUSTUS	CDS	4186124	4186300	0.88	-	0	transcript_id file_1_file_1_jg10004.t1; gene_id file_1_file_1_jg10004;
dsanSTOCAGO1482_1	AUGUSTUS	exon	4186124	4186300	.	-	.	transcript_id file_1_file_1_jg10004.t1; gene_id file_1_file_1_jg10004;
dsanSTOCAGO1482_1	AUGUSTUS	intron	4186301	4186415	.	-	.	transcript_id file_1_file_1_jg10004.t1; gene_id file_1_file_1_jg10004;
dsanSTOCAGO1482_1	AUGUSTUS	CDS	4186416	4186494	0.96	-	1	transcript_id file_1_file_1_jg10004.t1; gene_id file_1_file_1_jg10004;
dsanSTOCAGO1482_1	AUGUSTUS	exon	4186416	4186494	.	-	.	transcript_id file_1_file_1_jg10004.t1; gene_id file_1_file_1_jg10004;
dsanSTOCAGO1482_1	AUGUSTUS	intron	4186495	4186555	.	-	.	transcript_id file_1_file_1_jg10004.t1; gene_id file_1_file_1_jg10004;
dsanSTOCAGO1482_1	AUGUSTUS	CDS	4186556	4186627	0.51	-	1	transcript_id file_1_file_1_jg10004.t1; gene_id file_1_file_1_jg10004;
dsanSTOCAGO1482_1	AUGUSTUS	exon	4186556	4186627	.	-	.	transcript_id file_1_file_1_jg10004.t1; gene_id file_1_file_1_jg10004;
dsanSTOCAGO1482_1	AUGUSTUS	intron	4186628	4186705	.	-	.	transcript_id file_1_file_1_jg10004.t1; gene_id file_1_file_1_jg10004;
dsanSTOCAGO1482_1	AUGUSTUS	transcript	4186024	4187076	.	-	.	transcript_id file_1_file_1_jg10004.t1; gene_id file_1_file_1_jg10004
dsanSTOCAGO1482_1	AUGUSTUS	CDS	4186706	4187076	0.76	-	0	transcript_id file_1_file_1_jg10004.t1; gene_id file_1_file_1_jg10004;
dsanSTOCAGO1482_1	AUGUSTUS	exon	4186706	4187076	.	-	.	transcript_id file_1_file_1_jg10004.t1; gene_id file_1_file_1_jg10004;
dsanSTOCAGO1482_1	AUGUSTUS	start_codon	4187074	4187076	.	-	0	transcript_id file_1_file_1_jg10004.t1; gene_id file_1_file_1_jg10004;
dsanSTOCAGO1482_1	AUGUSTUS	stop_codon	4849596	4849598	.	-	0	transcript_id file_1_file_1_jg10077.t1; gene_id file_1_file_1_jg10077;
dsanSTOCAGO1482_1	AUGUSTUS	CDS	4849596	4849989	1	-	1	transcript_id file_1_file_1_jg10077.t1; gene_id file_1_file_1_jg10077;
dsanSTOCAGO1482_1	AUGUSTUS	exon	4849596	4849989	.	-	.	transcript_id file_1_file_1_jg10077.t1; gene_id file_1_file_1_jg10077;
dsanSTOCAGO1482_1	AUGUSTUS	intron	4849990	4850044	.	-	.	transcript_id file_1_file_1_jg10077.t1; gene_id file_1_file_1_jg10077;
dsanSTOCAGO1482_1	AUGUSTUS	CDS	4850045	4850560	1	-	1	transcript_id file_1_file_1_jg10077.t1; gene_id file_1_file_1_jg10077;
dsanSTOCAGO1482_1	AUGUSTUS	exon	4850045	4850560	.	-	.	transcript_id file_1_file_1_jg10077.t1; gene_id file_1_file_1_jg10077;
dsanSTOCAGO1482_1	AUGUSTUS	intron	4850561	4850627	.	-	.	transcript_id file_1_file_1_jg10077.t1; gene_id file_1_file_1_jg10077;
dsanSTOCAGO1482_1	AUGUSTUS	CDS	4850628	4851220	1	-	0	transcript_id file_1_file_1_jg10077.t1; gene_id file_1_file_1_jg10077;
dsanSTOCAGO1482_1	AUGUSTUS	exon	4850628	4851220	.	-	.	transcript_id file_1_file_1_jg10077.t1; gene_id file_1_file_1_jg10077;
dsanSTOCAGO1482_1	AUGUSTUS	intron	4851221	4851485	.	-	.	transcript_id file_1_file_1_jg10077.t1; gene_id file_1_file_1_jg10077;
dsanSTOCAGO1482_1	AUGUSTUS	CDS	4851486	4851731	1	-	0	transcript_id file_1_file_1_jg10077.t1; gene_id file_1_file_1_jg10077;
dsanSTOCAGO1482_1	AUGUSTUS	exon	4851486	4851731	.	-	.	transcript_id file_1_file_1_jg10077.t1; gene_id file_1_file_1_jg10077;
dsanSTOCAGO1482_1	AUGUSTUS	intron	4851732	4851802	.	-	.	transcript_id file_1_file_1_jg10077.t1; gene_id file_1_file_1_jg10077;
dsanSTOCAGO1482_1	AUGUSTUS	CDS	4851803	4851917	1	-	1	transcript_id file_1_file_1_jg10077.t1; gene_id file_1_file_1_jg10077;
dsanSTOCAGO1482_1	AUGUSTUS	exon	4851803	4851917	.	-	.	transcript_id file_1_file_1_jg10077.t1; gene_id file_1_file_1_jg10077;
dsanSTOCAGO1482_1	AUGUSTUS	intron	4851918	4851978	.	-	.	transcript_id file_1_file_1_jg10077.t1; gene_id file_1_file_1_jg10077;
dsanSTOCAGO1482_1	AUGUSTUS	CDS	4851979	4852417	1	-	2	transcript_id file_1_file_1_jg10077.t1; gene_id file_1_file_1_jg10077;
dsanSTOCAGO1482_1	AUGUSTUS	exon	4851979	4852417	.	-	.	transcript_id file_1_file_1_jg10077.t1; gene_id file_1_file_1_jg10077;
dsanSTOCAGO1482_1	AUGUSTUS	intron	4852418	4852481	.	-	.	transcript_id file_1_file_1_jg10077.t1; gene_id file_1_file_1_jg10077;
dsanSTOCAGO1482_1	AUGUSTUS	CDS	4852482	4852757	1	-	2	transcript_id file_1_file_1_jg10077.t1; gene_id file_1_file_1_jg10077;
dsanSTOCAGO1482_1	AUGUSTUS	exon	4852482	4852757	.	-	.	transcript_id file_1_file_1_jg10077.t1; gene_id file_1_file_1_jg10077;
dsanSTOCAGO1482_1	AUGUSTUS	intron	4852758	4852812	.	-	.	transcript_id file_1_file_1_jg10077.t1; gene_id file_1_file_1_jg10077;
dsanSTOCAGO1482_1	AUGUSTUS	CDS	4852813	4852962	1	-	2	transcript_id file_1_file_1_jg10077.t1; gene_id file_1_file_1_jg10077;
dsanSTOCAGO1482_1	AUGUSTUS	exon	4852813	4852962	.	-	.	transcript_id file_1_file_1_jg10077.t1; gene_id file_1_file_1_jg10077;
dsanSTOCAGO1482_1	AUGUSTUS	intron	4852963	4853314	.	-	.	transcript_id file_1_file_1_jg10077.t1; gene_id file_1_file_1_jg10077;
dsanSTOCAGO1482_1	AUGUSTUS	transcript	4849596	4853429	.	-	.	transcript_id file_1_file_1_jg10077.t1; gene_id file_1_file_1_jg10077
dsanSTOCAGO1482_1	AUGUSTUS	CDS	4853315	4853429	1	-	0	transcript_id file_1_file_1_jg10077.t1; gene_id file_1_file_1_jg10077;
dsanSTOCAGO1482_1	AUGUSTUS	exon	4853315	4853429	.	-	.	transcript_id file_1_file_1_jg10077.t1; gene_id file_1_file_1_jg10077;
dsanSTOCAGO1482_1	AUGUSTUS	start_codon	4853427	4853429	.	-	0	transcript_id file_1_file_1_jg10077.t1; gene_id file_1_file_1_jg10077;
dsanSTOCAGO1482_1	AUGUSTUS	start_codon	5489161	5489163	.	+	0	transcript_id file_1_file_1_jg10151.t1; gene_id file_1_file_1_jg10151;
dsanSTOCAGO1482_1	AUGUSTUS	CDS	5489161	5489592	1	+	0	transcript_id file_1_file_1_jg10151.t1; gene_id file_1_file_1_jg10151;
dsanSTOCAGO1482_1	AUGUSTUS	exon	5489161	5489592	.	+	.	transcript_id file_1_file_1_jg10151.t1; gene_id file_1_file_1_jg10151;
dsanSTOCAGO1482_1	AUGUSTUS	transcript	5489161	5489592	.	+	.	transcript_id file_1_file_1_jg10151.t1; gene_id file_1_file_1_jg10151
dsanSTOCAGO1482_1	AUGUSTUS	stop_codon	5489590	5489592	.	+	0	transcript_id file_1_file_1_jg10151.t1; gene_id file_1_file_1_jg10151;
dsanSTOCAGO1482_1	AUGUSTUS	start_codon	5525572	5525574	.	+	0	transcript_id file_1_file_1_jg10159.t4; gene_id file_1_file_1_jg10159;
dsanSTOCAGO1482_1	AUGUSTUS	CDS	5525572	5526237	1	+	0	transcript_id file_1_file_1_jg10159.t4; gene_id file_1_file_1_jg10159;
dsanSTOCAGO1482_1	AUGUSTUS	exon	5525572	5526237	.	+	.	transcript_id file_1_file_1_jg10159.t4; gene_id file_1_file_1_jg10159;
dsanSTOCAGO1482_1	AUGUSTUS	intron	5526238	5532002	.	+	.	transcript_id file_1_file_1_jg10159.t4; gene_id file_1_file_1_jg10159;
dsanSTOCAGO1482_1	AUGUSTUS	CDS	5532003	5532563	1	+	0	transcript_id file_1_file_1_jg10159.t4; gene_id file_1_file_1_jg10159;
dsanSTOCAGO1482_1	AUGUSTUS	exon	5532003	5532563	.	+	.	transcript_id file_1_file_1_jg10159.t4; gene_id file_1_file_1_jg10159;
dsanSTOCAGO1482_1	AUGUSTUS	intron	5532564	5532626	.	+	.	transcript_id file_1_file_1_jg10159.t4; gene_id file_1_file_1_jg10159;
dsanSTOCAGO1482_1	AUGUSTUS	CDS	5532627	5532755	1	+	0	transcript_id file_1_file_1_jg10159.t4; gene_id file_1_file_1_jg10159;
dsanSTOCAGO1482_1	AUGUSTUS	exon	5532627	5532755	.	+	.	transcript_id file_1_file_1_jg10159.t4; gene_id file_1_file_1_jg10159;
dsanSTOCAGO1482_1	AUGUSTUS	transcript	5525572	5532755	.	+	.	transcript_id file_1_file_1_jg10159.t4; gene_id file_1_file_1_jg10159
dsanSTOCAGO1482_1	AUGUSTUS	stop_codon	5532753	5532755	.	+	0	transcript_id file_1_file_1_jg10159.t4; gene_id file_1_file_1_jg10159;
dsanSTOCAGO1482_1	AUGUSTUS	start_codon	5527200	5527202	.	+	0	transcript_id file_1_file_1_jg10159.t1; gene_id file_1_file_1_jg10159;
dsanSTOCAGO1482_1	AUGUSTUS	CDS	5527200	5527841	1	+	0	transcript_id file_1_file_1_jg10159.t1; gene_id file_1_file_1_jg10159;
dsanSTOCAGO1482_1	AUGUSTUS	exon	5527200	5527841	.	+	.	transcript_id file_1_file_1_jg10159.t1; gene_id file_1_file_1_jg10159;
dsanSTOCAGO1482_1	AUGUSTUS	intron	5527842	5532002	.	+	.	transcript_id file_1_file_1_jg10159.t1; gene_id file_1_file_1_jg10159;
dsanSTOCAGO1482_1	AUGUSTUS	CDS	5532003	5532563	1	+	0	transcript_id file_1_file_1_jg10159.t1; gene_id file_1_file_1_jg10159;
dsanSTOCAGO1482_1	AUGUSTUS	exon	5532003	5532563	.	+	.	transcript_id file_1_file_1_jg10159.t1; gene_id file_1_file_1_jg10159;
dsanSTOCAGO1482_1	AUGUSTUS	intron	5532564	5532626	.	+	.	transcript_id file_1_file_1_jg10159.t1; gene_id file_1_file_1_jg10159;
dsanSTOCAGO1482_1	AUGUSTUS	transcript	5527200	5532755	.	+	.	transcript_id file_1_file_1_jg10159.t1; gene_id file_1_file_1_jg10159
dsanSTOCAGO1482_1	AUGUSTUS	CDS	5532627	5532755	1	+	0	transcript_id file_1_file_1_jg10159.t1; gene_id file_1_file_1_jg10159;
dsanSTOCAGO1482_1	AUGUSTUS	exon	5532627	5532755	.	+	.	transcript_id file_1_file_1_jg10159.t1; gene_id file_1_file_1_jg10159;
dsanSTOCAGO1482_1	AUGUSTUS	stop_codon	5532753	5532755	.	+	0	transcript_id file_1_file_1_jg10159.t1; gene_id file_1_file_1_jg10159;
dsanSTOCAGO1482_1	AUGUSTUS	start_codon	5530427	5530429	.	+	0	transcript_id file_1_file_1_jg10159.t3; gene_id file_1_file_1_jg10159;
dsanSTOCAGO1482_1	AUGUSTUS	CDS	5530427	5531059	0.69	+	0	transcript_id file_1_file_1_jg10159.t3; gene_id file_1_file_1_jg10159;
dsanSTOCAGO1482_1	AUGUSTUS	exon	5530427	5531059	.	+	.	transcript_id file_1_file_1_jg10159.t3; gene_id file_1_file_1_jg10159;
dsanSTOCAGO1482_1	AUGUSTUS	intron	5531060	5531209	.	+	.	transcript_id file_1_file_1_jg10159.t3; gene_id file_1_file_1_jg10159;
dsanSTOCAGO1482_1	AUGUSTUS	CDS	5531210	5531932	0.9	+	0	transcript_id file_1_file_1_jg10159.t3; gene_id file_1_file_1_jg10159;
dsanSTOCAGO1482_1	AUGUSTUS	exon	5531210	5531932	.	+	.	transcript_id file_1_file_1_jg10159.t3; gene_id file_1_file_1_jg10159;
dsanSTOCAGO1482_1	AUGUSTUS	intron	5531933	5532002	.	+	.	transcript_id file_1_file_1_jg10159.t3; gene_id file_1_file_1_jg10159;
dsanSTOCAGO1482_1	AUGUSTUS	CDS	5532003	5532563	1	+	0	transcript_id file_1_file_1_jg10159.t3; gene_id file_1_file_1_jg10159;
dsanSTOCAGO1482_1	AUGUSTUS	exon	5532003	5532563	.	+	.	transcript_id file_1_file_1_jg10159.t3; gene_id file_1_file_1_jg10159;
dsanSTOCAGO1482_1	AUGUSTUS	intron	5532564	5532626	.	+	.	transcript_id file_1_file_1_jg10159.t3; gene_id file_1_file_1_jg10159;
dsanSTOCAGO1482_1	AUGUSTUS	transcript	5530427	5532755	.	+	.	transcript_id file_1_file_1_jg10159.t3; gene_id file_1_file_1_jg10159
dsanSTOCAGO1482_1	AUGUSTUS	CDS	5532627	5532755	1	+	0	transcript_id file_1_file_1_jg10159.t3; gene_id file_1_file_1_jg10159;
dsanSTOCAGO1482_1	AUGUSTUS	exon	5532627	5532755	.	+	.	transcript_id file_1_file_1_jg10159.t3; gene_id file_1_file_1_jg10159;
dsanSTOCAGO1482_1	AUGUSTUS	stop_codon	5532753	5532755	.	+	0	transcript_id file_1_file_1_jg10159.t3; gene_id file_1_file_1_jg10159;
dsanSTOCAGO1482_1	AUGUSTUS	start_codon	5528969	5528971	.	+	0	transcript_id file_1_file_1_jg10159.t2; gene_id file_1_file_1_jg10159;
dsanSTOCAGO1482_1	AUGUSTUS	CDS	5528969	5529691	1	+	0	transcript_id file_1_file_1_jg10159.t2; gene_id file_1_file_1_jg10159;
dsanSTOCAGO1482_1	AUGUSTUS	exon	5528969	5529691	.	+	.	transcript_id file_1_file_1_jg10159.t2; gene_id file_1_file_1_jg10159;
dsanSTOCAGO1482_1	AUGUSTUS	intron	5529692	5532002	.	+	.	transcript_id file_1_file_1_jg10159.t2; gene_id file_1_file_1_jg10159;
dsanSTOCAGO1482_1	AUGUSTUS	CDS	5532003	5532563	1	+	0	transcript_id file_1_file_1_jg10159.t2; gene_id file_1_file_1_jg10159;
dsanSTOCAGO1482_1	AUGUSTUS	exon	5532003	5532563	.	+	.	transcript_id file_1_file_1_jg10159.t2; gene_id file_1_file_1_jg10159;
dsanSTOCAGO1482_1	AUGUSTUS	intron	5532564	5532626	.	+	.	transcript_id file_1_file_1_jg10159.t2; gene_id file_1_file_1_jg10159;
dsanSTOCAGO1482_1	AUGUSTUS	transcript	5528969	5532755	.	+	.	transcript_id file_1_file_1_jg10159.t2; gene_id file_1_file_1_jg10159
dsanSTOCAGO1482_1	AUGUSTUS	CDS	5532627	5532755	1	+	0	transcript_id file_1_file_1_jg10159.t2; gene_id file_1_file_1_jg10159;
dsanSTOCAGO1482_1	AUGUSTUS	exon	5532627	5532755	.	+	.	transcript_id file_1_file_1_jg10159.t2; gene_id file_1_file_1_jg10159;
dsanSTOCAGO1482_1	AUGUSTUS	stop_codon	5532753	5532755	.	+	0	transcript_id file_1_file_1_jg10159.t2; gene_id file_1_file_1_jg10159;
dsanSTOCAGO1482_1	AUGUSTUS	start_codon	5533643	5533645	.	+	0	transcript_id file_1_file_1_jg10160.t1; gene_id file_1_file_1_jg10160;
dsanSTOCAGO1482_1	AUGUSTUS	CDS	5533643	5534272	1	+	0	transcript_id file_1_file_1_jg10160.t1; gene_id file_1_file_1_jg10160;
dsanSTOCAGO1482_1	AUGUSTUS	exon	5533643	5534272	.	+	.	transcript_id file_1_file_1_jg10160.t1; gene_id file_1_file_1_jg10160;
dsanSTOCAGO1482_1	AUGUSTUS	intron	5534273	5534489	.	+	.	transcript_id file_1_file_1_jg10160.t1; gene_id file_1_file_1_jg10160;
dsanSTOCAGO1482_1	AUGUSTUS	CDS	5534490	5535092	1	+	0	transcript_id file_1_file_1_jg10160.t1; gene_id file_1_file_1_jg10160;
dsanSTOCAGO1482_1	AUGUSTUS	exon	5534490	5535092	.	+	.	transcript_id file_1_file_1_jg10160.t1; gene_id file_1_file_1_jg10160;
dsanSTOCAGO1482_1	AUGUSTUS	intron	5535093	5535144	.	+	.	transcript_id file_1_file_1_jg10160.t1; gene_id file_1_file_1_jg10160;
dsanSTOCAGO1482_1	AUGUSTUS	transcript	5533643	5535264	.	+	.	transcript_id file_1_file_1_jg10160.t1; gene_id file_1_file_1_jg10160
dsanSTOCAGO1482_1	AUGUSTUS	CDS	5535145	5535264	1	+	0	transcript_id file_1_file_1_jg10160.t1; gene_id file_1_file_1_jg10160;
dsanSTOCAGO1482_1	AUGUSTUS	exon	5535145	5535264	.	+	.	transcript_id file_1_file_1_jg10160.t1; gene_id file_1_file_1_jg10160;
dsanSTOCAGO1482_1	AUGUSTUS	stop_codon	5535262	5535264	.	+	0	transcript_id file_1_file_1_jg10160.t1; gene_id file_1_file_1_jg10160;
dsanSTOCAGO1482_1	AUGUSTUS	stop_codon	6631817	6631819	.	-	0	transcript_id file_1_file_1_jg10341.t1; gene_id file_1_file_1_jg10341;
dsanSTOCAGO1482_1	AUGUSTUS	CDS	6631817	6631950	0.75	-	2	transcript_id file_1_file_1_jg10341.t1; gene_id file_1_file_1_jg10341;
dsanSTOCAGO1482_1	AUGUSTUS	exon	6631817	6631950	.	-	.	transcript_id file_1_file_1_jg10341.t1; gene_id file_1_file_1_jg10341;
dsanSTOCAGO1482_1	AUGUSTUS	intron	6631951	6632003	.	-	.	transcript_id file_1_file_1_jg10341.t1; gene_id file_1_file_1_jg10341;
dsanSTOCAGO1482_1	AUGUSTUS	CDS	6632004	6632592	1	-	0	transcript_id file_1_file_1_jg10341.t1; gene_id file_1_file_1_jg10341;
dsanSTOCAGO1482_1	AUGUSTUS	exon	6632004	6632592	.	-	.	transcript_id file_1_file_1_jg10341.t1; gene_id file_1_file_1_jg10341;
dsanSTOCAGO1482_1	AUGUSTUS	intron	6632593	6632655	.	-	.	transcript_id file_1_file_1_jg10341.t1; gene_id file_1_file_1_jg10341;
dsanSTOCAGO1482_1	AUGUSTUS	CDS	6632656	6632696	0.94	-	2	transcript_id file_1_file_1_jg10341.t1; gene_id file_1_file_1_jg10341;
dsanSTOCAGO1482_1	AUGUSTUS	exon	6632656	6632696	.	-	.	transcript_id file_1_file_1_jg10341.t1; gene_id file_1_file_1_jg10341;
dsanSTOCAGO1482_1	AUGUSTUS	intron	6632697	6632752	.	-	.	transcript_id file_1_file_1_jg10341.t1; gene_id file_1_file_1_jg10341;
dsanSTOCAGO1482_1	AUGUSTUS	CDS	6632753	6633243	0.99	-	1	transcript_id file_1_file_1_jg10341.t1; gene_id file_1_file_1_jg10341;
dsanSTOCAGO1482_1	AUGUSTUS	exon	6632753	6633243	.	-	.	transcript_id file_1_file_1_jg10341.t1; gene_id file_1_file_1_jg10341;
dsanSTOCAGO1482_1	AUGUSTUS	intron	6633244	6633300	.	-	.	transcript_id file_1_file_1_jg10341.t1; gene_id file_1_file_1_jg10341;
dsanSTOCAGO1482_1	AUGUSTUS	transcript	6631817	6633383	.	-	.	transcript_id file_1_file_1_jg10341.t1; gene_id file_1_file_1_jg10341
dsanSTOCAGO1482_1	AUGUSTUS	CDS	6633301	6633383	1	-	0	transcript_id file_1_file_1_jg10341.t1; gene_id file_1_file_1_jg10341;
dsanSTOCAGO1482_1	AUGUSTUS	exon	6633301	6633383	.	-	.	transcript_id file_1_file_1_jg10341.t1; gene_id file_1_file_1_jg10341;
dsanSTOCAGO1482_1	AUGUSTUS	start_codon	6633381	6633383	.	-	0	transcript_id file_1_file_1_jg10341.t1; gene_id file_1_file_1_jg10341;
dsanSTOCAGO1482_1	AUGUSTUS	start_codon	6634214	6634216	.	+	0	transcript_id file_1_file_1_jg10342.t1; gene_id file_1_file_1_jg10342;
dsanSTOCAGO1482_1	AUGUSTUS	CDS	6634214	6635191	1	+	0	transcript_id file_1_file_1_jg10342.t1; gene_id file_1_file_1_jg10342;
dsanSTOCAGO1482_1	AUGUSTUS	exon	6634214	6635191	.	+	.	transcript_id file_1_file_1_jg10342.t1; gene_id file_1_file_1_jg10342;
dsanSTOCAGO1482_1	AUGUSTUS	intron	6635192	6635265	.	+	.	transcript_id file_1_file_1_jg10342.t1; gene_id file_1_file_1_jg10342;
dsanSTOCAGO1482_1	AUGUSTUS	CDS	6635266	6635398	1	+	0	transcript_id file_1_file_1_jg10342.t1; gene_id file_1_file_1_jg10342;
dsanSTOCAGO1482_1	AUGUSTUS	exon	6635266	6635398	.	+	.	transcript_id file_1_file_1_jg10342.t1; gene_id file_1_file_1_jg10342;
dsanSTOCAGO1482_1	AUGUSTUS	intron	6635399	6635458	.	+	.	transcript_id file_1_file_1_jg10342.t1; gene_id file_1_file_1_jg10342;
dsanSTOCAGO1482_1	AUGUSTUS	CDS	6635459	6635512	1	+	2	transcript_id file_1_file_1_jg10342.t1; gene_id file_1_file_1_jg10342;
dsanSTOCAGO1482_1	AUGUSTUS	exon	6635459	6635512	.	+	.	transcript_id file_1_file_1_jg10342.t1; gene_id file_1_file_1_jg10342;
dsanSTOCAGO1482_1	AUGUSTUS	intron	6635513	6635575	.	+	.	transcript_id file_1_file_1_jg10342.t1; gene_id file_1_file_1_jg10342;
dsanSTOCAGO1482_1	AUGUSTUS	CDS	6635576	6635818	1	+	2	transcript_id file_1_file_1_jg10342.t1; gene_id file_1_file_1_jg10342;
dsanSTOCAGO1482_1	AUGUSTUS	exon	6635576	6635818	.	+	.	transcript_id file_1_file_1_jg10342.t1; gene_id file_1_file_1_jg10342;
dsanSTOCAGO1482_1	AUGUSTUS	intron	6635819	6635991	.	+	.	transcript_id file_1_file_1_jg10342.t1; gene_id file_1_file_1_jg10342;
dsanSTOCAGO1482_1	AUGUSTUS	transcript	6634214	6636305	.	+	.	transcript_id file_1_file_1_jg10342.t1; gene_id file_1_file_1_jg10342
dsanSTOCAGO1482_1	AUGUSTUS	CDS	6635992	6636305	1	+	2	transcript_id file_1_file_1_jg10342.t1; gene_id file_1_file_1_jg10342;
dsanSTOCAGO1482_1	AUGUSTUS	exon	6635992	6636305	.	+	.	transcript_id file_1_file_1_jg10342.t1; gene_id file_1_file_1_jg10342;
dsanSTOCAGO1482_1	AUGUSTUS	stop_codon	6636303	6636305	.	+	0	transcript_id file_1_file_1_jg10342.t1; gene_id file_1_file_1_jg10342;
dsanSTOCAGO1482_1	AUGUSTUS	stop_codon	6938331	6938333	.	-	0	transcript_id file_1_file_1_jg10375.t1; gene_id file_1_file_1_jg10375;
dsanSTOCAGO1482_1	AUGUSTUS	CDS	6938331	6938453	0.97	-	0	transcript_id file_1_file_1_jg10375.t1; gene_id file_1_file_1_jg10375;
dsanSTOCAGO1482_1	AUGUSTUS	exon	6938331	6938453	.	-	.	transcript_id file_1_file_1_jg10375.t1; gene_id file_1_file_1_jg10375;
dsanSTOCAGO1482_1	AUGUSTUS	intron	6938454	6938512	.	-	.	transcript_id file_1_file_1_jg10375.t1; gene_id file_1_file_1_jg10375;
dsanSTOCAGO1482_1	AUGUSTUS	CDS	6938513	6938713	1	-	0	transcript_id file_1_file_1_jg10375.t1; gene_id file_1_file_1_jg10375;
dsanSTOCAGO1482_1	AUGUSTUS	exon	6938513	6938713	.	-	.	transcript_id file_1_file_1_jg10375.t1; gene_id file_1_file_1_jg10375;
dsanSTOCAGO1482_1	AUGUSTUS	intron	6938714	6938769	.	-	.	transcript_id file_1_file_1_jg10375.t1; gene_id file_1_file_1_jg10375;
dsanSTOCAGO1482_1	AUGUSTUS	CDS	6938770	6939022	0.99	-	1	transcript_id file_1_file_1_jg10375.t1; gene_id file_1_file_1_jg10375;
dsanSTOCAGO1482_1	AUGUSTUS	exon	6938770	6939022	.	-	.	transcript_id file_1_file_1_jg10375.t1; gene_id file_1_file_1_jg10375;
dsanSTOCAGO1482_1	AUGUSTUS	intron	6939023	6939694	.	-	.	transcript_id file_1_file_1_jg10375.t1; gene_id file_1_file_1_jg10375;
dsanSTOCAGO1482_1	AUGUSTUS	transcript	6938331	6939825	.	-	.	transcript_id file_1_file_1_jg10375.t1; gene_id file_1_file_1_jg10375
dsanSTOCAGO1482_1	AUGUSTUS	CDS	6939695	6939825	0.85	-	0	transcript_id file_1_file_1_jg10375.t1; gene_id file_1_file_1_jg10375;
dsanSTOCAGO1482_1	AUGUSTUS	exon	6939695	6939825	.	-	.	transcript_id file_1_file_1_jg10375.t1; gene_id file_1_file_1_jg10375;
dsanSTOCAGO1482_1	AUGUSTUS	start_codon	6939823	6939825	.	-	0	transcript_id file_1_file_1_jg10375.t1; gene_id file_1_file_1_jg10375;
dsanSTOCAGO1482_0	AUGUSTUS	stop_codon	8747516	8747518	.	-	0	transcript_id file_1_file_1_jg1044.t1; gene_id file_1_file_1_jg1044;
dsanSTOCAGO1482_0	AUGUSTUS	CDS	8747516	8747572	1	-	0	transcript_id file_1_file_1_jg1044.t1; gene_id file_1_file_1_jg1044;
dsanSTOCAGO1482_0	AUGUSTUS	exon	8747516	8747572	.	-	.	transcript_id file_1_file_1_jg1044.t1; gene_id file_1_file_1_jg1044;
dsanSTOCAGO1482_0	AUGUSTUS	intron	8747573	8747627	.	-	.	transcript_id file_1_file_1_jg1044.t1; gene_id file_1_file_1_jg1044;
dsanSTOCAGO1482_0	AUGUSTUS	CDS	8747628	8747988	1	-	1	transcript_id file_1_file_1_jg1044.t1; gene_id file_1_file_1_jg1044;
dsanSTOCAGO1482_0	AUGUSTUS	exon	8747628	8747988	.	-	.	transcript_id file_1_file_1_jg1044.t1; gene_id file_1_file_1_jg1044;
dsanSTOCAGO1482_0	AUGUSTUS	intron	8747989	8748055	.	-	.	transcript_id file_1_file_1_jg1044.t1; gene_id file_1_file_1_jg1044;
dsanSTOCAGO1482_0	AUGUSTUS	transcript	8747516	8748792	.	-	.	transcript_id file_1_file_1_jg1044.t1; gene_id file_1_file_1_jg1044
dsanSTOCAGO1482_0	AUGUSTUS	CDS	8748056	8748792	1	-	0	transcript_id file_1_file_1_jg1044.t1; gene_id file_1_file_1_jg1044;
dsanSTOCAGO1482_0	AUGUSTUS	exon	8748056	8748792	.	-	.	transcript_id file_1_file_1_jg1044.t1; gene_id file_1_file_1_jg1044;
dsanSTOCAGO1482_0	AUGUSTUS	start_codon	8748790	8748792	.	-	0	transcript_id file_1_file_1_jg1044.t1; gene_id file_1_file_1_jg1044;
dsanSTOCAGO1482_1	AUGUSTUS	start_codon	7595265	7595267	.	+	0	transcript_id file_1_file_1_jg10485.t1; gene_id file_1_file_1_jg10485;
dsanSTOCAGO1482_1	AUGUSTUS	CDS	7595265	7596401	1	+	0	transcript_id file_1_file_1_jg10485.t1; gene_id file_1_file_1_jg10485;
dsanSTOCAGO1482_1	AUGUSTUS	exon	7595265	7596401	.	+	.	transcript_id file_1_file_1_jg10485.t1; gene_id file_1_file_1_jg10485;
dsanSTOCAGO1482_1	AUGUSTUS	intron	7596402	7596457	.	+	.	transcript_id file_1_file_1_jg10485.t1; gene_id file_1_file_1_jg10485;
dsanSTOCAGO1482_1	AUGUSTUS	CDS	7596458	7596520	1	+	0	transcript_id file_1_file_1_jg10485.t1; gene_id file_1_file_1_jg10485;
dsanSTOCAGO1482_1	AUGUSTUS	exon	7596458	7596520	.	+	.	transcript_id file_1_file_1_jg10485.t1; gene_id file_1_file_1_jg10485;
dsanSTOCAGO1482_1	AUGUSTUS	intron	7596521	7596577	.	+	.	transcript_id file_1_file_1_jg10485.t1; gene_id file_1_file_1_jg10485;
dsanSTOCAGO1482_1	AUGUSTUS	CDS	7596578	7596667	1	+	0	transcript_id file_1_file_1_jg10485.t1; gene_id file_1_file_1_jg10485;
dsanSTOCAGO1482_1	AUGUSTUS	exon	7596578	7596667	.	+	.	transcript_id file_1_file_1_jg10485.t1; gene_id file_1_file_1_jg10485;
dsanSTOCAGO1482_1	AUGUSTUS	intron	7596668	7596752	.	+	.	transcript_id file_1_file_1_jg10485.t1; gene_id file_1_file_1_jg10485;
dsanSTOCAGO1482_1	AUGUSTUS	transcript	7595265	7596836	.	+	.	transcript_id file_1_file_1_jg10485.t1; gene_id file_1_file_1_jg10485
dsanSTOCAGO1482_1	AUGUSTUS	CDS	7596753	7596836	1	+	0	transcript_id file_1_file_1_jg10485.t1; gene_id file_1_file_1_jg10485;
dsanSTOCAGO1482_1	AUGUSTUS	exon	7596753	7596836	.	+	.	transcript_id file_1_file_1_jg10485.t1; gene_id file_1_file_1_jg10485;
dsanSTOCAGO1482_1	AUGUSTUS	stop_codon	7596834	7596836	.	+	0	transcript_id file_1_file_1_jg10485.t1; gene_id file_1_file_1_jg10485;
dsanSTOCAGO1482_1	AUGUSTUS	start_codon	8457545	8457547	.	+	0	transcript_id file_1_file_1_jg10561.t1; gene_id file_1_file_1_jg10561;
dsanSTOCAGO1482_1	AUGUSTUS	CDS	8457545	8457646	0.88	+	0	transcript_id file_1_file_1_jg10561.t1; gene_id file_1_file_1_jg10561;
dsanSTOCAGO1482_1	AUGUSTUS	exon	8457545	8457646	.	+	.	transcript_id file_1_file_1_jg10561.t1; gene_id file_1_file_1_jg10561;
dsanSTOCAGO1482_1	AUGUSTUS	intron	8457647	8458069	.	+	.	transcript_id file_1_file_1_jg10561.t1; gene_id file_1_file_1_jg10561;
dsanSTOCAGO1482_1	AUGUSTUS	CDS	8458070	8458266	0.87	+	0	transcript_id file_1_file_1_jg10561.t1; gene_id file_1_file_1_jg10561;
dsanSTOCAGO1482_1	AUGUSTUS	exon	8458070	8458266	.	+	.	transcript_id file_1_file_1_jg10561.t1; gene_id file_1_file_1_jg10561;
dsanSTOCAGO1482_1	AUGUSTUS	intron	8458267	8458331	.	+	.	transcript_id file_1_file_1_jg10561.t1; gene_id file_1_file_1_jg10561;
dsanSTOCAGO1482_1	AUGUSTUS	transcript	8457545	8458746	.	+	.	transcript_id file_1_file_1_jg10561.t1; gene_id file_1_file_1_jg10561
dsanSTOCAGO1482_1	AUGUSTUS	CDS	8458332	8458746	1	+	1	transcript_id file_1_file_1_jg10561.t1; gene_id file_1_file_1_jg10561;
dsanSTOCAGO1482_1	AUGUSTUS	exon	8458332	8458746	.	+	.	transcript_id file_1_file_1_jg10561.t1; gene_id file_1_file_1_jg10561;
dsanSTOCAGO1482_1	AUGUSTUS	stop_codon	8458744	8458746	.	+	0	transcript_id file_1_file_1_jg10561.t1; gene_id file_1_file_1_jg10561;
dsanSTOCAGO1482_1	AUGUSTUS	start_codon	8459161	8459163	.	+	0	transcript_id file_1_file_1_jg10562.t1; gene_id file_1_file_1_jg10562;
dsanSTOCAGO1482_1	AUGUSTUS	CDS	8459161	8459478	0.55	+	0	transcript_id file_1_file_1_jg10562.t1; gene_id file_1_file_1_jg10562;
dsanSTOCAGO1482_1	AUGUSTUS	exon	8459161	8459478	.	+	.	transcript_id file_1_file_1_jg10562.t1; gene_id file_1_file_1_jg10562;
dsanSTOCAGO1482_1	AUGUSTUS	intron	8459479	8459652	.	+	.	transcript_id file_1_file_1_jg10562.t1; gene_id file_1_file_1_jg10562;
dsanSTOCAGO1482_1	AUGUSTUS	CDS	8459653	8459888	0.53	+	0	transcript_id file_1_file_1_jg10562.t1; gene_id file_1_file_1_jg10562;
dsanSTOCAGO1482_1	AUGUSTUS	exon	8459653	8459888	.	+	.	transcript_id file_1_file_1_jg10562.t1; gene_id file_1_file_1_jg10562;
dsanSTOCAGO1482_1	AUGUSTUS	intron	8459889	8460078	.	+	.	transcript_id file_1_file_1_jg10562.t1; gene_id file_1_file_1_jg10562;
dsanSTOCAGO1482_1	AUGUSTUS	transcript	8459161	8460490	.	+	.	transcript_id file_1_file_1_jg10562.t1; gene_id file_1_file_1_jg10562
dsanSTOCAGO1482_1	AUGUSTUS	CDS	8460079	8460490	1	+	1	transcript_id file_1_file_1_jg10562.t1; gene_id file_1_file_1_jg10562;
dsanSTOCAGO1482_1	AUGUSTUS	exon	8460079	8460490	.	+	.	transcript_id file_1_file_1_jg10562.t1; gene_id file_1_file_1_jg10562;
dsanSTOCAGO1482_1	AUGUSTUS	stop_codon	8460488	8460490	.	+	0	transcript_id file_1_file_1_jg10562.t1; gene_id file_1_file_1_jg10562;
dsanSTOCAGO1482_1	AUGUSTUS	start_codon	8460977	8460979	.	+	0	transcript_id file_1_file_1_jg10563.t1; gene_id file_1_file_1_jg10563;
dsanSTOCAGO1482_1	AUGUSTUS	CDS	8460977	8461710	1	+	0	transcript_id file_1_file_1_jg10563.t1; gene_id file_1_file_1_jg10563;
dsanSTOCAGO1482_1	AUGUSTUS	exon	8460977	8461710	.	+	.	transcript_id file_1_file_1_jg10563.t1; gene_id file_1_file_1_jg10563;
dsanSTOCAGO1482_1	AUGUSTUS	intron	8461711	8461766	.	+	.	transcript_id file_1_file_1_jg10563.t1; gene_id file_1_file_1_jg10563;
dsanSTOCAGO1482_1	AUGUSTUS	transcript	8460977	8462190	.	+	.	transcript_id file_1_file_1_jg10563.t1; gene_id file_1_file_1_jg10563
dsanSTOCAGO1482_1	AUGUSTUS	CDS	8461767	8462190	0.89	+	1	transcript_id file_1_file_1_jg10563.t1; gene_id file_1_file_1_jg10563;
dsanSTOCAGO1482_1	AUGUSTUS	exon	8461767	8462190	.	+	.	transcript_id file_1_file_1_jg10563.t1; gene_id file_1_file_1_jg10563;
dsanSTOCAGO1482_1	AUGUSTUS	stop_codon	8462188	8462190	.	+	0	transcript_id file_1_file_1_jg10563.t1; gene_id file_1_file_1_jg10563;
dsanSTOCAGO1482_1	AUGUSTUS	start_codon	8657213	8657215	.	+	0	transcript_id file_1_file_1_jg10606.t1; gene_id file_1_file_1_jg10606;
dsanSTOCAGO1482_1	AUGUSTUS	CDS	8657213	8657242	1	+	0	transcript_id file_1_file_1_jg10606.t1; gene_id file_1_file_1_jg10606;
dsanSTOCAGO1482_1	AUGUSTUS	exon	8657213	8657242	.	+	.	transcript_id file_1_file_1_jg10606.t1; gene_id file_1_file_1_jg10606;
dsanSTOCAGO1482_1	AUGUSTUS	intron	8657243	8657305	.	+	.	transcript_id file_1_file_1_jg10606.t1; gene_id file_1_file_1_jg10606;
dsanSTOCAGO1482_1	AUGUSTUS	CDS	8657306	8657742	1	+	0	transcript_id file_1_file_1_jg10606.t1; gene_id file_1_file_1_jg10606;
dsanSTOCAGO1482_1	AUGUSTUS	exon	8657306	8657742	.	+	.	transcript_id file_1_file_1_jg10606.t1; gene_id file_1_file_1_jg10606;
dsanSTOCAGO1482_1	AUGUSTUS	intron	8657743	8658137	.	+	.	transcript_id file_1_file_1_jg10606.t1; gene_id file_1_file_1_jg10606;
dsanSTOCAGO1482_1	AUGUSTUS	CDS	8658138	8658542	1	+	1	transcript_id file_1_file_1_jg10606.t1; gene_id file_1_file_1_jg10606;
dsanSTOCAGO1482_1	AUGUSTUS	exon	8658138	8658542	.	+	.	transcript_id file_1_file_1_jg10606.t1; gene_id file_1_file_1_jg10606;
dsanSTOCAGO1482_1	AUGUSTUS	intron	8658543	8659238	.	+	.	transcript_id file_1_file_1_jg10606.t1; gene_id file_1_file_1_jg10606;
dsanSTOCAGO1482_1	AUGUSTUS	CDS	8659239	8659704	1	+	1	transcript_id file_1_file_1_jg10606.t1; gene_id file_1_file_1_jg10606;
dsanSTOCAGO1482_1	AUGUSTUS	exon	8659239	8659704	.	+	.	transcript_id file_1_file_1_jg10606.t1; gene_id file_1_file_1_jg10606;
dsanSTOCAGO1482_1	AUGUSTUS	intron	8659705	8659765	.	+	.	transcript_id file_1_file_1_jg10606.t1; gene_id file_1_file_1_jg10606;
dsanSTOCAGO1482_1	AUGUSTUS	transcript	8657213	8659852	.	+	.	transcript_id file_1_file_1_jg10606.t1; gene_id file_1_file_1_jg10606
dsanSTOCAGO1482_1	AUGUSTUS	CDS	8659766	8659852	1	+	0	transcript_id file_1_file_1_jg10606.t1; gene_id file_1_file_1_jg10606;
dsanSTOCAGO1482_1	AUGUSTUS	exon	8659766	8659852	.	+	.	transcript_id file_1_file_1_jg10606.t1; gene_id file_1_file_1_jg10606;
dsanSTOCAGO1482_1	AUGUSTUS	stop_codon	8659850	8659852	.	+	0	transcript_id file_1_file_1_jg10606.t1; gene_id file_1_file_1_jg10606;
dsanSTOCAGO1482_1	AUGUSTUS	stop_codon	10986118	10986120	.	-	0	transcript_id file_1_file_1_jg10953.t1; gene_id file_1_file_1_jg10953;
dsanSTOCAGO1482_1	AUGUSTUS	CDS	10986118	10986226	1	-	1	transcript_id file_1_file_1_jg10953.t1; gene_id file_1_file_1_jg10953;
dsanSTOCAGO1482_1	AUGUSTUS	exon	10986118	10986226	.	-	.	transcript_id file_1_file_1_jg10953.t1; gene_id file_1_file_1_jg10953;
dsanSTOCAGO1482_1	AUGUSTUS	intron	10986227	10986279	.	-	.	transcript_id file_1_file_1_jg10953.t1; gene_id file_1_file_1_jg10953;
dsanSTOCAGO1482_1	AUGUSTUS	CDS	10986280	10986330	1	-	1	transcript_id file_1_file_1_jg10953.t1; gene_id file_1_file_1_jg10953;
dsanSTOCAGO1482_1	AUGUSTUS	exon	10986280	10986330	.	-	.	transcript_id file_1_file_1_jg10953.t1; gene_id file_1_file_1_jg10953;
dsanSTOCAGO1482_1	AUGUSTUS	intron	10986331	10986389	.	-	.	transcript_id file_1_file_1_jg10953.t1; gene_id file_1_file_1_jg10953;
dsanSTOCAGO1482_1	AUGUSTUS	CDS	10986390	10986637	1	-	0	transcript_id file_1_file_1_jg10953.t1; gene_id file_1_file_1_jg10953;
dsanSTOCAGO1482_1	AUGUSTUS	exon	10986390	10986637	.	-	.	transcript_id file_1_file_1_jg10953.t1; gene_id file_1_file_1_jg10953;
dsanSTOCAGO1482_1	AUGUSTUS	intron	10986638	10986695	.	-	.	transcript_id file_1_file_1_jg10953.t1; gene_id file_1_file_1_jg10953;
dsanSTOCAGO1482_1	AUGUSTUS	CDS	10986696	10986938	1	-	0	transcript_id file_1_file_1_jg10953.t1; gene_id file_1_file_1_jg10953;
dsanSTOCAGO1482_1	AUGUSTUS	exon	10986696	10986938	.	-	.	transcript_id file_1_file_1_jg10953.t1; gene_id file_1_file_1_jg10953;
dsanSTOCAGO1482_1	AUGUSTUS	intron	10986939	10986996	.	-	.	transcript_id file_1_file_1_jg10953.t1; gene_id file_1_file_1_jg10953;
dsanSTOCAGO1482_1	AUGUSTUS	CDS	10986997	10987224	1	-	0	transcript_id file_1_file_1_jg10953.t1; gene_id file_1_file_1_jg10953;
dsanSTOCAGO1482_1	AUGUSTUS	exon	10986997	10987224	.	-	.	transcript_id file_1_file_1_jg10953.t1; gene_id file_1_file_1_jg10953;
dsanSTOCAGO1482_1	AUGUSTUS	intron	10987225	10987299	.	-	.	transcript_id file_1_file_1_jg10953.t1; gene_id file_1_file_1_jg10953;
dsanSTOCAGO1482_1	AUGUSTUS	CDS	10987300	10987531	1	-	1	transcript_id file_1_file_1_jg10953.t1; gene_id file_1_file_1_jg10953;
dsanSTOCAGO1482_1	AUGUSTUS	exon	10987300	10987531	.	-	.	transcript_id file_1_file_1_jg10953.t1; gene_id file_1_file_1_jg10953;
dsanSTOCAGO1482_1	AUGUSTUS	intron	10987532	10987585	.	-	.	transcript_id file_1_file_1_jg10953.t1; gene_id file_1_file_1_jg10953;
dsanSTOCAGO1482_1	AUGUSTUS	CDS	10987586	10987977	1	-	0	transcript_id file_1_file_1_jg10953.t1; gene_id file_1_file_1_jg10953;
dsanSTOCAGO1482_1	AUGUSTUS	exon	10987586	10987977	.	-	.	transcript_id file_1_file_1_jg10953.t1; gene_id file_1_file_1_jg10953;
dsanSTOCAGO1482_1	AUGUSTUS	intron	10987978	10988046	.	-	.	transcript_id file_1_file_1_jg10953.t1; gene_id file_1_file_1_jg10953;
dsanSTOCAGO1482_1	AUGUSTUS	CDS	10988047	10988546	1	-	2	transcript_id file_1_file_1_jg10953.t1; gene_id file_1_file_1_jg10953;
dsanSTOCAGO1482_1	AUGUSTUS	exon	10988047	10988546	.	-	.	transcript_id file_1_file_1_jg10953.t1; gene_id file_1_file_1_jg10953;
dsanSTOCAGO1482_1	AUGUSTUS	intron	10988547	10988614	.	-	.	transcript_id file_1_file_1_jg10953.t1; gene_id file_1_file_1_jg10953;
dsanSTOCAGO1482_1	AUGUSTUS	transcript	10986118	10989332	.	-	.	transcript_id file_1_file_1_jg10953.t1; gene_id file_1_file_1_jg10953
dsanSTOCAGO1482_1	AUGUSTUS	CDS	10988615	10989332	0.94	-	0	transcript_id file_1_file_1_jg10953.t1; gene_id file_1_file_1_jg10953;
dsanSTOCAGO1482_1	AUGUSTUS	exon	10988615	10989332	.	-	.	transcript_id file_1_file_1_jg10953.t1; gene_id file_1_file_1_jg10953;
dsanSTOCAGO1482_1	AUGUSTUS	start_codon	10989330	10989332	.	-	0	transcript_id file_1_file_1_jg10953.t1; gene_id file_1_file_1_jg10953;
dsanSTOCAGO1482_0	AUGUSTUS	stop_codon	9213514	9213516	.	-	0	transcript_id file_1_file_1_jg1101.t1; gene_id file_1_file_1_jg1101;
dsanSTOCAGO1482_0	AUGUSTUS	CDS	9213514	9214603	1	-	1	transcript_id file_1_file_1_jg1101.t1; gene_id file_1_file_1_jg1101;
dsanSTOCAGO1482_0	AUGUSTUS	exon	9213514	9214603	.	-	.	transcript_id file_1_file_1_jg1101.t1; gene_id file_1_file_1_jg1101;
dsanSTOCAGO1482_0	AUGUSTUS	intron	9214604	9214729	.	-	.	transcript_id file_1_file_1_jg1101.t1; gene_id file_1_file_1_jg1101;
dsanSTOCAGO1482_0	AUGUSTUS	transcript	9213514	9215466	.	-	.	transcript_id file_1_file_1_jg1101.t1; gene_id file_1_file_1_jg1101
dsanSTOCAGO1482_0	AUGUSTUS	CDS	9214730	9215466	1	-	0	transcript_id file_1_file_1_jg1101.t1; gene_id file_1_file_1_jg1101;
dsanSTOCAGO1482_0	AUGUSTUS	exon	9214730	9215466	.	-	.	transcript_id file_1_file_1_jg1101.t1; gene_id file_1_file_1_jg1101;
dsanSTOCAGO1482_0	AUGUSTUS	start_codon	9215464	9215466	.	-	0	transcript_id file_1_file_1_jg1101.t1; gene_id file_1_file_1_jg1101;
dsanSTOCAGO1482_1	AUGUSTUS	start_codon	11929462	11929464	.	+	0	transcript_id file_1_file_1_jg11053.t1; gene_id file_1_file_1_jg11053;
dsanSTOCAGO1482_1	AUGUSTUS	CDS	11929462	11929773	0.99	+	0	transcript_id file_1_file_1_jg11053.t1; gene_id file_1_file_1_jg11053;
dsanSTOCAGO1482_1	AUGUSTUS	exon	11929462	11929773	.	+	.	transcript_id file_1_file_1_jg11053.t1; gene_id file_1_file_1_jg11053;
dsanSTOCAGO1482_1	AUGUSTUS	intron	11929774	11929827	.	+	.	transcript_id file_1_file_1_jg11053.t1; gene_id file_1_file_1_jg11053;
dsanSTOCAGO1482_1	AUGUSTUS	CDS	11929828	11929966	1	+	0	transcript_id file_1_file_1_jg11053.t1; gene_id file_1_file_1_jg11053;
dsanSTOCAGO1482_1	AUGUSTUS	exon	11929828	11929966	.	+	.	transcript_id file_1_file_1_jg11053.t1; gene_id file_1_file_1_jg11053;
dsanSTOCAGO1482_1	AUGUSTUS	intron	11929967	11930019	.	+	.	transcript_id file_1_file_1_jg11053.t1; gene_id file_1_file_1_jg11053;
dsanSTOCAGO1482_1	AUGUSTUS	CDS	11930020	11930290	1	+	2	transcript_id file_1_file_1_jg11053.t1; gene_id file_1_file_1_jg11053;
dsanSTOCAGO1482_1	AUGUSTUS	exon	11930020	11930290	.	+	.	transcript_id file_1_file_1_jg11053.t1; gene_id file_1_file_1_jg11053;
dsanSTOCAGO1482_1	AUGUSTUS	intron	11930291	11930350	.	+	.	transcript_id file_1_file_1_jg11053.t1; gene_id file_1_file_1_jg11053;
dsanSTOCAGO1482_1	AUGUSTUS	CDS	11930351	11930450	1	+	1	transcript_id file_1_file_1_jg11053.t1; gene_id file_1_file_1_jg11053;
dsanSTOCAGO1482_1	AUGUSTUS	exon	11930351	11930450	.	+	.	transcript_id file_1_file_1_jg11053.t1; gene_id file_1_file_1_jg11053;
dsanSTOCAGO1482_1	AUGUSTUS	intron	11930451	11930509	.	+	.	transcript_id file_1_file_1_jg11053.t1; gene_id file_1_file_1_jg11053;
dsanSTOCAGO1482_1	AUGUSTUS	CDS	11930510	11930611	1	+	0	transcript_id file_1_file_1_jg11053.t1; gene_id file_1_file_1_jg11053;
dsanSTOCAGO1482_1	AUGUSTUS	exon	11930510	11930611	.	+	.	transcript_id file_1_file_1_jg11053.t1; gene_id file_1_file_1_jg11053;
dsanSTOCAGO1482_1	AUGUSTUS	intron	11930612	11930667	.	+	.	transcript_id file_1_file_1_jg11053.t1; gene_id file_1_file_1_jg11053;
dsanSTOCAGO1482_1	AUGUSTUS	CDS	11930668	11930775	1	+	0	transcript_id file_1_file_1_jg11053.t1; gene_id file_1_file_1_jg11053;
dsanSTOCAGO1482_1	AUGUSTUS	exon	11930668	11930775	.	+	.	transcript_id file_1_file_1_jg11053.t1; gene_id file_1_file_1_jg11053;
dsanSTOCAGO1482_1	AUGUSTUS	intron	11930776	11930836	.	+	.	transcript_id file_1_file_1_jg11053.t1; gene_id file_1_file_1_jg11053;
dsanSTOCAGO1482_1	AUGUSTUS	transcript	11929462	11930938	.	+	.	transcript_id file_1_file_1_jg11053.t1; gene_id file_1_file_1_jg11053
dsanSTOCAGO1482_1	AUGUSTUS	CDS	11930837	11930938	1	+	0	transcript_id file_1_file_1_jg11053.t1; gene_id file_1_file_1_jg11053;
dsanSTOCAGO1482_1	AUGUSTUS	exon	11930837	11930938	.	+	.	transcript_id file_1_file_1_jg11053.t1; gene_id file_1_file_1_jg11053;
dsanSTOCAGO1482_1	AUGUSTUS	stop_codon	11930936	11930938	.	+	0	transcript_id file_1_file_1_jg11053.t1; gene_id file_1_file_1_jg11053;
dsanSTOCAGO1482_1	AUGUSTUS	stop_codon	12594494	12594496	.	-	0	transcript_id file_1_file_1_jg11122.t1; gene_id file_1_file_1_jg11122;
dsanSTOCAGO1482_1	AUGUSTUS	CDS	12594494	12594693	0.97	-	2	transcript_id file_1_file_1_jg11122.t1; gene_id file_1_file_1_jg11122;
dsanSTOCAGO1482_1	AUGUSTUS	exon	12594494	12594693	.	-	.	transcript_id file_1_file_1_jg11122.t1; gene_id file_1_file_1_jg11122;
dsanSTOCAGO1482_1	AUGUSTUS	intron	12594694	12594744	.	-	.	transcript_id file_1_file_1_jg11122.t1; gene_id file_1_file_1_jg11122;
dsanSTOCAGO1482_1	AUGUSTUS	CDS	12594745	12594854	1	-	1	transcript_id file_1_file_1_jg11122.t1; gene_id file_1_file_1_jg11122;
dsanSTOCAGO1482_1	AUGUSTUS	exon	12594745	12594854	.	-	.	transcript_id file_1_file_1_jg11122.t1; gene_id file_1_file_1_jg11122;
dsanSTOCAGO1482_1	AUGUSTUS	intron	12594855	12594908	.	-	.	transcript_id file_1_file_1_jg11122.t1; gene_id file_1_file_1_jg11122;
dsanSTOCAGO1482_1	AUGUSTUS	CDS	12594909	12595235	1	-	1	transcript_id file_1_file_1_jg11122.t1; gene_id file_1_file_1_jg11122;
dsanSTOCAGO1482_1	AUGUSTUS	exon	12594909	12595235	.	-	.	transcript_id file_1_file_1_jg11122.t1; gene_id file_1_file_1_jg11122;
dsanSTOCAGO1482_1	AUGUSTUS	intron	12595236	12595290	.	-	.	transcript_id file_1_file_1_jg11122.t1; gene_id file_1_file_1_jg11122;
dsanSTOCAGO1482_1	AUGUSTUS	CDS	12595291	12595484	1	-	0	transcript_id file_1_file_1_jg11122.t1; gene_id file_1_file_1_jg11122;
dsanSTOCAGO1482_1	AUGUSTUS	exon	12595291	12595484	.	-	.	transcript_id file_1_file_1_jg11122.t1; gene_id file_1_file_1_jg11122;
dsanSTOCAGO1482_1	AUGUSTUS	intron	12595485	12595579	.	-	.	transcript_id file_1_file_1_jg11122.t1; gene_id file_1_file_1_jg11122;
dsanSTOCAGO1482_1	AUGUSTUS	CDS	12595580	12595730	1	-	1	transcript_id file_1_file_1_jg11122.t1; gene_id file_1_file_1_jg11122;
dsanSTOCAGO1482_1	AUGUSTUS	exon	12595580	12595730	.	-	.	transcript_id file_1_file_1_jg11122.t1; gene_id file_1_file_1_jg11122;
dsanSTOCAGO1482_1	AUGUSTUS	intron	12595731	12595790	.	-	.	transcript_id file_1_file_1_jg11122.t1; gene_id file_1_file_1_jg11122;
dsanSTOCAGO1482_1	AUGUSTUS	CDS	12595791	12596147	1	-	0	transcript_id file_1_file_1_jg11122.t1; gene_id file_1_file_1_jg11122;
dsanSTOCAGO1482_1	AUGUSTUS	exon	12595791	12596147	.	-	.	transcript_id file_1_file_1_jg11122.t1; gene_id file_1_file_1_jg11122;
dsanSTOCAGO1482_1	AUGUSTUS	intron	12596148	12599593	.	-	0	transcript_id file_1_file_1_jg11122.t1; gene_id file_1_file_1_jg11122;
dsanSTOCAGO1482_1	AUGUSTUS	CDS	12599594	12599800	1	-	1	transcript_id file_1_file_1_jg11122.t1; gene_id file_1_file_1_jg11122;
dsanSTOCAGO1482_1	AUGUSTUS	exon	12599594	12599800	.	-	.	transcript_id file_1_file_1_jg11122.t1; gene_id file_1_file_1_jg11122;
dsanSTOCAGO1482_1	AUGUSTUS	intron	12599801	12600025	.	-	.	transcript_id file_1_file_1_jg11122.t1; gene_id file_1_file_1_jg11122;
dsanSTOCAGO1482_1	AUGUSTUS	transcript	12594494	12600138	.	-	.	transcript_id file_1_file_1_jg11122.t1; gene_id file_1_file_1_jg11122
dsanSTOCAGO1482_1	AUGUSTUS	CDS	12600026	12600138	1	-	0	transcript_id file_1_file_1_jg11122.t1; gene_id file_1_file_1_jg11122;
dsanSTOCAGO1482_1	AUGUSTUS	exon	12600026	12600138	.	-	.	transcript_id file_1_file_1_jg11122.t1; gene_id file_1_file_1_jg11122;
dsanSTOCAGO1482_1	AUGUSTUS	start_codon	12600136	12600138	.	-	0	transcript_id file_1_file_1_jg11122.t1; gene_id file_1_file_1_jg11122;
dsanSTOCAGO1482_1	AUGUSTUS	stop_codon	12600273	12600275	.	-	0	transcript_id file_1_file_1_jg11126.t1; gene_id file_1_file_1_jg11126;
dsanSTOCAGO1482_1	AUGUSTUS	CDS	12600273	12600388	1	-	2	transcript_id file_1_file_1_jg11126.t1; gene_id file_1_file_1_jg11126;
dsanSTOCAGO1482_1	AUGUSTUS	exon	12600273	12600388	.	-	.	transcript_id file_1_file_1_jg11126.t1; gene_id file_1_file_1_jg11126;
dsanSTOCAGO1482_1	AUGUSTUS	intron	12600389	12600447	.	-	.	transcript_id file_1_file_1_jg11126.t1; gene_id file_1_file_1_jg11126;
dsanSTOCAGO1482_1	AUGUSTUS	CDS	12600448	12600545	1	-	1	transcript_id file_1_file_1_jg11126.t1; gene_id file_1_file_1_jg11126;
dsanSTOCAGO1482_1	AUGUSTUS	exon	12600448	12600545	.	-	.	transcript_id file_1_file_1_jg11126.t1; gene_id file_1_file_1_jg11126;
dsanSTOCAGO1482_1	AUGUSTUS	intron	12600546	12600612	.	-	.	transcript_id file_1_file_1_jg11126.t1; gene_id file_1_file_1_jg11126;
dsanSTOCAGO1482_1	AUGUSTUS	CDS	12600613	12600781	1	-	2	transcript_id file_1_file_1_jg11126.t1; gene_id file_1_file_1_jg11126;
dsanSTOCAGO1482_1	AUGUSTUS	exon	12600613	12600781	.	-	.	transcript_id file_1_file_1_jg11126.t1; gene_id file_1_file_1_jg11126;
dsanSTOCAGO1482_1	AUGUSTUS	intron	12600782	12600842	.	-	.	transcript_id file_1_file_1_jg11126.t1; gene_id file_1_file_1_jg11126;
dsanSTOCAGO1482_1	AUGUSTUS	CDS	12600843	12601306	1	-	1	transcript_id file_1_file_1_jg11126.t1; gene_id file_1_file_1_jg11126;
dsanSTOCAGO1482_1	AUGUSTUS	exon	12600843	12601306	.	-	.	transcript_id file_1_file_1_jg11126.t1; gene_id file_1_file_1_jg11126;
dsanSTOCAGO1482_1	AUGUSTUS	intron	12601307	12601361	.	-	.	transcript_id file_1_file_1_jg11126.t1; gene_id file_1_file_1_jg11126;
dsanSTOCAGO1482_1	AUGUSTUS	CDS	12601362	12601664	1	-	1	transcript_id file_1_file_1_jg11126.t1; gene_id file_1_file_1_jg11126;
dsanSTOCAGO1482_1	AUGUSTUS	exon	12601362	12601664	.	-	.	transcript_id file_1_file_1_jg11126.t1; gene_id file_1_file_1_jg11126;
dsanSTOCAGO1482_1	AUGUSTUS	intron	12601665	12601726	.	-	.	transcript_id file_1_file_1_jg11126.t1; gene_id file_1_file_1_jg11126;
dsanSTOCAGO1482_1	AUGUSTUS	transcript	12600273	12602175	.	-	.	transcript_id file_1_file_1_jg11126.t1; gene_id file_1_file_1_jg11126
dsanSTOCAGO1482_1	AUGUSTUS	CDS	12601727	12602175	1	-	0	transcript_id file_1_file_1_jg11126.t1; gene_id file_1_file_1_jg11126;
dsanSTOCAGO1482_1	AUGUSTUS	exon	12601727	12602175	.	-	.	transcript_id file_1_file_1_jg11126.t1; gene_id file_1_file_1_jg11126;
dsanSTOCAGO1482_1	AUGUSTUS	start_codon	12602173	12602175	.	-	0	transcript_id file_1_file_1_jg11126.t1; gene_id file_1_file_1_jg11126;
dsanSTOCAGO1482_1	AUGUSTUS	stop_codon	12602241	12602243	.	-	0	transcript_id file_1_file_1_jg11127.t1; gene_id file_1_file_1_jg11127;
dsanSTOCAGO1482_1	AUGUSTUS	CDS	12602241	12602446	1	-	2	transcript_id file_1_file_1_jg11127.t1; gene_id file_1_file_1_jg11127;
dsanSTOCAGO1482_1	AUGUSTUS	exon	12602241	12602446	.	-	.	transcript_id file_1_file_1_jg11127.t1; gene_id file_1_file_1_jg11127;
dsanSTOCAGO1482_1	AUGUSTUS	intron	12602447	12602500	.	-	.	transcript_id file_1_file_1_jg11127.t1; gene_id file_1_file_1_jg11127;
dsanSTOCAGO1482_1	AUGUSTUS	CDS	12602501	12602592	0.84	-	1	transcript_id file_1_file_1_jg11127.t1; gene_id file_1_file_1_jg11127;
dsanSTOCAGO1482_1	AUGUSTUS	exon	12602501	12602592	.	-	.	transcript_id file_1_file_1_jg11127.t1; gene_id file_1_file_1_jg11127;
dsanSTOCAGO1482_1	AUGUSTUS	intron	12602593	12604928	.	-	.	transcript_id file_1_file_1_jg11127.t1; gene_id file_1_file_1_jg11127;
dsanSTOCAGO1482_1	AUGUSTUS	transcript	12602241	12605458	.	-	.	transcript_id file_1_file_1_jg11127.t1; gene_id file_1_file_1_jg11127
dsanSTOCAGO1482_1	AUGUSTUS	CDS	12604929	12605458	0.74	-	0	transcript_id file_1_file_1_jg11127.t1; gene_id file_1_file_1_jg11127;
dsanSTOCAGO1482_1	AUGUSTUS	exon	12604929	12605458	.	-	.	transcript_id file_1_file_1_jg11127.t1; gene_id file_1_file_1_jg11127;
dsanSTOCAGO1482_1	AUGUSTUS	start_codon	12605456	12605458	.	-	0	transcript_id file_1_file_1_jg11127.t1; gene_id file_1_file_1_jg11127;
dsanSTOCAGO1482_1	AUGUSTUS	start_codon	12849782	12849784	.	+	0	transcript_id file_1_file_1_jg11169.t1; gene_id file_1_file_1_jg11169;
dsanSTOCAGO1482_1	AUGUSTUS	CDS	12849782	12849853	1	+	0	transcript_id file_1_file_1_jg11169.t1; gene_id file_1_file_1_jg11169;
dsanSTOCAGO1482_1	AUGUSTUS	exon	12849782	12849853	.	+	.	transcript_id file_1_file_1_jg11169.t1; gene_id file_1_file_1_jg11169;
dsanSTOCAGO1482_1	AUGUSTUS	intron	12849854	12850038	.	+	.	transcript_id file_1_file_1_jg11169.t1; gene_id file_1_file_1_jg11169;
dsanSTOCAGO1482_1	AUGUSTUS	CDS	12850039	12850677	0.9	+	0	transcript_id file_1_file_1_jg11169.t1; gene_id file_1_file_1_jg11169;
dsanSTOCAGO1482_1	AUGUSTUS	exon	12850039	12850677	.	+	.	transcript_id file_1_file_1_jg11169.t1; gene_id file_1_file_1_jg11169;
dsanSTOCAGO1482_1	AUGUSTUS	intron	12850678	12850787	.	+	.	transcript_id file_1_file_1_jg11169.t1; gene_id file_1_file_1_jg11169;
dsanSTOCAGO1482_1	AUGUSTUS	CDS	12850788	12850859	0.9	+	0	transcript_id file_1_file_1_jg11169.t1; gene_id file_1_file_1_jg11169;
dsanSTOCAGO1482_1	AUGUSTUS	exon	12850788	12850859	.	+	.	transcript_id file_1_file_1_jg11169.t1; gene_id file_1_file_1_jg11169;
dsanSTOCAGO1482_1	AUGUSTUS	intron	12850860	12850912	.	+	.	transcript_id file_1_file_1_jg11169.t1; gene_id file_1_file_1_jg11169;
dsanSTOCAGO1482_1	AUGUSTUS	CDS	12850913	12850925	0.74	+	0	transcript_id file_1_file_1_jg11169.t1; gene_id file_1_file_1_jg11169;
dsanSTOCAGO1482_1	AUGUSTUS	exon	12850913	12850925	.	+	.	transcript_id file_1_file_1_jg11169.t1; gene_id file_1_file_1_jg11169;
dsanSTOCAGO1482_1	AUGUSTUS	intron	12850926	12850993	.	+	.	transcript_id file_1_file_1_jg11169.t1; gene_id file_1_file_1_jg11169;
dsanSTOCAGO1482_1	AUGUSTUS	CDS	12850994	12851219	0.37	+	2	transcript_id file_1_file_1_jg11169.t1; gene_id file_1_file_1_jg11169;
dsanSTOCAGO1482_1	AUGUSTUS	exon	12850994	12851219	.	+	.	transcript_id file_1_file_1_jg11169.t1; gene_id file_1_file_1_jg11169;
dsanSTOCAGO1482_1	AUGUSTUS	intron	12851220	12851786	.	+	.	transcript_id file_1_file_1_jg11169.t1; gene_id file_1_file_1_jg11169;
dsanSTOCAGO1482_1	AUGUSTUS	transcript	12849782	12851880	.	+	.	transcript_id file_1_file_1_jg11169.t1; gene_id file_1_file_1_jg11169
dsanSTOCAGO1482_1	AUGUSTUS	CDS	12851787	12851880	1	+	1	transcript_id file_1_file_1_jg11169.t1; gene_id file_1_file_1_jg11169;
dsanSTOCAGO1482_1	AUGUSTUS	exon	12851787	12851880	.	+	.	transcript_id file_1_file_1_jg11169.t1; gene_id file_1_file_1_jg11169;
dsanSTOCAGO1482_1	AUGUSTUS	stop_codon	12851878	12851880	.	+	0	transcript_id file_1_file_1_jg11169.t1; gene_id file_1_file_1_jg11169;
dsanSTOCAGO1482_0	AUGUSTUS	stop_codon	9308092	9308094	.	-	0	transcript_id file_1_file_1_jg1120.t1; gene_id file_1_file_1_jg1120;
dsanSTOCAGO1482_0	AUGUSTUS	CDS	9308092	9308250	1	-	0	transcript_id file_1_file_1_jg1120.t1; gene_id file_1_file_1_jg1120;
dsanSTOCAGO1482_0	AUGUSTUS	exon	9308092	9308250	.	-	.	transcript_id file_1_file_1_jg1120.t1; gene_id file_1_file_1_jg1120;
dsanSTOCAGO1482_0	AUGUSTUS	intron	9308251	9308333	.	-	.	transcript_id file_1_file_1_jg1120.t1; gene_id file_1_file_1_jg1120;
dsanSTOCAGO1482_0	AUGUSTUS	CDS	9308334	9309056	1	-	0	transcript_id file_1_file_1_jg1120.t1; gene_id file_1_file_1_jg1120;
dsanSTOCAGO1482_0	AUGUSTUS	exon	9308334	9309056	.	-	.	transcript_id file_1_file_1_jg1120.t1; gene_id file_1_file_1_jg1120;
dsanSTOCAGO1482_0	AUGUSTUS	intron	9309057	9309121	.	-	.	transcript_id file_1_file_1_jg1120.t1; gene_id file_1_file_1_jg1120;
dsanSTOCAGO1482_0	AUGUSTUS	transcript	9308092	9309361	.	-	.	transcript_id file_1_file_1_jg1120.t1; gene_id file_1_file_1_jg1120
dsanSTOCAGO1482_0	AUGUSTUS	CDS	9309122	9309361	1	-	0	transcript_id file_1_file_1_jg1120.t1; gene_id file_1_file_1_jg1120;
dsanSTOCAGO1482_0	AUGUSTUS	exon	9309122	9309361	.	-	.	transcript_id file_1_file_1_jg1120.t1; gene_id file_1_file_1_jg1120;
dsanSTOCAGO1482_0	AUGUSTUS	start_codon	9309359	9309361	.	-	0	transcript_id file_1_file_1_jg1120.t1; gene_id file_1_file_1_jg1120;
dsanSTOCAGO1482_0	AUGUSTUS	stop_codon	9309651	9309653	.	-	0	transcript_id file_1_file_1_jg1121.t1; gene_id file_1_file_1_jg1121;
dsanSTOCAGO1482_0	AUGUSTUS	CDS	9309651	9309809	1	-	0	transcript_id file_1_file_1_jg1121.t1; gene_id file_1_file_1_jg1121;
dsanSTOCAGO1482_0	AUGUSTUS	exon	9309651	9309809	.	-	.	transcript_id file_1_file_1_jg1121.t1; gene_id file_1_file_1_jg1121;
dsanSTOCAGO1482_0	AUGUSTUS	intron	9309810	9309917	.	-	.	transcript_id file_1_file_1_jg1121.t1; gene_id file_1_file_1_jg1121;
dsanSTOCAGO1482_0	AUGUSTUS	transcript	9309651	9310985	.	-	.	transcript_id file_1_file_1_jg1121.t1; gene_id file_1_file_1_jg1121
dsanSTOCAGO1482_0	AUGUSTUS	CDS	9309918	9310985	1	-	0	transcript_id file_1_file_1_jg1121.t1; gene_id file_1_file_1_jg1121;
dsanSTOCAGO1482_0	AUGUSTUS	exon	9309918	9310985	.	-	.	transcript_id file_1_file_1_jg1121.t1; gene_id file_1_file_1_jg1121;
dsanSTOCAGO1482_0	AUGUSTUS	start_codon	9310983	9310985	.	-	0	transcript_id file_1_file_1_jg1121.t1; gene_id file_1_file_1_jg1121;
dsanSTOCAGO1482_0	AUGUSTUS	stop_codon	9311250	9311252	.	-	0	transcript_id file_1_file_1_jg1122.t1; gene_id file_1_file_1_jg1122;
dsanSTOCAGO1482_0	AUGUSTUS	CDS	9311250	9311300	1	-	0	transcript_id file_1_file_1_jg1122.t1; gene_id file_1_file_1_jg1122;
dsanSTOCAGO1482_0	AUGUSTUS	exon	9311250	9311300	.	-	.	transcript_id file_1_file_1_jg1122.t1; gene_id file_1_file_1_jg1122;
dsanSTOCAGO1482_0	AUGUSTUS	intron	9311301	9311368	.	-	.	transcript_id file_1_file_1_jg1122.t1; gene_id file_1_file_1_jg1122;
dsanSTOCAGO1482_0	AUGUSTUS	CDS	9311369	9311521	1	-	0	transcript_id file_1_file_1_jg1122.t1; gene_id file_1_file_1_jg1122;
dsanSTOCAGO1482_0	AUGUSTUS	exon	9311369	9311521	.	-	.	transcript_id file_1_file_1_jg1122.t1; gene_id file_1_file_1_jg1122;
dsanSTOCAGO1482_0	AUGUSTUS	intron	9311522	9311578	.	-	.	transcript_id file_1_file_1_jg1122.t1; gene_id file_1_file_1_jg1122;
dsanSTOCAGO1482_0	AUGUSTUS	CDS	9311579	9311868	1	-	2	transcript_id file_1_file_1_jg1122.t1; gene_id file_1_file_1_jg1122;
dsanSTOCAGO1482_0	AUGUSTUS	exon	9311579	9311868	.	-	.	transcript_id file_1_file_1_jg1122.t1; gene_id file_1_file_1_jg1122;
dsanSTOCAGO1482_0	AUGUSTUS	intron	9311869	9311927	.	-	.	transcript_id file_1_file_1_jg1122.t1; gene_id file_1_file_1_jg1122;
dsanSTOCAGO1482_0	AUGUSTUS	CDS	9311928	9312115	1	-	1	transcript_id file_1_file_1_jg1122.t1; gene_id file_1_file_1_jg1122;
dsanSTOCAGO1482_0	AUGUSTUS	exon	9311928	9312115	.	-	.	transcript_id file_1_file_1_jg1122.t1; gene_id file_1_file_1_jg1122;
dsanSTOCAGO1482_0	AUGUSTUS	intron	9312116	9312229	.	-	.	transcript_id file_1_file_1_jg1122.t1; gene_id file_1_file_1_jg1122;
dsanSTOCAGO1482_0	AUGUSTUS	transcript	9311250	9312768	.	-	.	transcript_id file_1_file_1_jg1122.t1; gene_id file_1_file_1_jg1122
dsanSTOCAGO1482_0	AUGUSTUS	CDS	9312230	9312768	1	-	0	transcript_id file_1_file_1_jg1122.t1; gene_id file_1_file_1_jg1122;
dsanSTOCAGO1482_0	AUGUSTUS	exon	9312230	9312768	.	-	.	transcript_id file_1_file_1_jg1122.t1; gene_id file_1_file_1_jg1122;
dsanSTOCAGO1482_0	AUGUSTUS	start_codon	9312766	9312768	.	-	0	transcript_id file_1_file_1_jg1122.t1; gene_id file_1_file_1_jg1122;
dsanSTOCAGO1482_1	AUGUSTUS	stop_codon	14005567	14005569	.	-	0	transcript_id file_1_file_1_jg11387.t2; gene_id file_1_file_1_jg11387;
dsanSTOCAGO1482_1	AUGUSTUS	CDS	14005567	14005832	1	-	2	transcript_id file_1_file_1_jg11387.t2; gene_id file_1_file_1_jg11387;
dsanSTOCAGO1482_1	AUGUSTUS	exon	14005567	14005832	.	-	.	transcript_id file_1_file_1_jg11387.t2; gene_id file_1_file_1_jg11387;
dsanSTOCAGO1482_1	AUGUSTUS	intron	14005833	14006240	.	-	.	transcript_id file_1_file_1_jg11387.t2; gene_id file_1_file_1_jg11387;
dsanSTOCAGO1482_1	AUGUSTUS	CDS	14006241	14006349	1	-	0	transcript_id file_1_file_1_jg11387.t2; gene_id file_1_file_1_jg11387;
dsanSTOCAGO1482_1	AUGUSTUS	exon	14006241	14006349	.	-	.	transcript_id file_1_file_1_jg11387.t2; gene_id file_1_file_1_jg11387;
dsanSTOCAGO1482_1	AUGUSTUS	intron	14006350	14006879	.	-	.	transcript_id file_1_file_1_jg11387.t2; gene_id file_1_file_1_jg11387;
dsanSTOCAGO1482_1	AUGUSTUS	CDS	14006880	14007008	1	-	0	transcript_id file_1_file_1_jg11387.t2; gene_id file_1_file_1_jg11387;
dsanSTOCAGO1482_1	AUGUSTUS	exon	14006880	14007008	.	-	.	transcript_id file_1_file_1_jg11387.t2; gene_id file_1_file_1_jg11387;
dsanSTOCAGO1482_1	AUGUSTUS	intron	14007009	14007905	.	-	.	transcript_id file_1_file_1_jg11387.t2; gene_id file_1_file_1_jg11387;
dsanSTOCAGO1482_1	AUGUSTUS	CDS	14007906	14008007	0.94	-	0	transcript_id file_1_file_1_jg11387.t2; gene_id file_1_file_1_jg11387;
dsanSTOCAGO1482_1	AUGUSTUS	exon	14007906	14008007	.	-	.	transcript_id file_1_file_1_jg11387.t2; gene_id file_1_file_1_jg11387;
dsanSTOCAGO1482_1	AUGUSTUS	intron	14008008	14008550	.	-	.	transcript_id file_1_file_1_jg11387.t2; gene_id file_1_file_1_jg11387;
dsanSTOCAGO1482_1	AUGUSTUS	CDS	14008551	14008762	0.94	-	2	transcript_id file_1_file_1_jg11387.t2; gene_id file_1_file_1_jg11387;
dsanSTOCAGO1482_1	AUGUSTUS	exon	14008551	14008762	.	-	.	transcript_id file_1_file_1_jg11387.t2; gene_id file_1_file_1_jg11387;
dsanSTOCAGO1482_1	AUGUSTUS	intron	14008763	14009874	.	-	.	transcript_id file_1_file_1_jg11387.t2; gene_id file_1_file_1_jg11387;
dsanSTOCAGO1482_1	AUGUSTUS	CDS	14009875	14009961	1	-	2	transcript_id file_1_file_1_jg11387.t2; gene_id file_1_file_1_jg11387;
dsanSTOCAGO1482_1	AUGUSTUS	exon	14009875	14009961	.	-	.	transcript_id file_1_file_1_jg11387.t2; gene_id file_1_file_1_jg11387;
dsanSTOCAGO1482_1	AUGUSTUS	intron	14009962	14010365	.	-	.	transcript_id file_1_file_1_jg11387.t2; gene_id file_1_file_1_jg11387;
dsanSTOCAGO1482_1	AUGUSTUS	CDS	14010366	14011059	1	-	0	transcript_id file_1_file_1_jg11387.t2; gene_id file_1_file_1_jg11387;
dsanSTOCAGO1482_1	AUGUSTUS	exon	14010366	14011059	.	-	.	transcript_id file_1_file_1_jg11387.t2; gene_id file_1_file_1_jg11387;
dsanSTOCAGO1482_1	AUGUSTUS	intron	14011060	14011144	.	-	.	transcript_id file_1_file_1_jg11387.t2; gene_id file_1_file_1_jg11387;
dsanSTOCAGO1482_1	AUGUSTUS	CDS	14011145	14011351	1	-	0	transcript_id file_1_file_1_jg11387.t2; gene_id file_1_file_1_jg11387;
dsanSTOCAGO1482_1	AUGUSTUS	exon	14011145	14011351	.	-	.	transcript_id file_1_file_1_jg11387.t2; gene_id file_1_file_1_jg11387;
dsanSTOCAGO1482_1	AUGUSTUS	intron	14011352	14011430	.	-	.	transcript_id file_1_file_1_jg11387.t2; gene_id file_1_file_1_jg11387;
dsanSTOCAGO1482_1	AUGUSTUS	CDS	14011431	14011967	1	-	0	transcript_id file_1_file_1_jg11387.t2; gene_id file_1_file_1_jg11387;
dsanSTOCAGO1482_1	AUGUSTUS	exon	14011431	14011967	.	-	.	transcript_id file_1_file_1_jg11387.t2; gene_id file_1_file_1_jg11387;
dsanSTOCAGO1482_1	AUGUSTUS	intron	14011968	14012027	.	-	.	transcript_id file_1_file_1_jg11387.t2; gene_id file_1_file_1_jg11387;
dsanSTOCAGO1482_1	AUGUSTUS	transcript	14005567	14012549	.	-	.	transcript_id file_1_file_1_jg11387.t2; gene_id file_1_file_1_jg11387
dsanSTOCAGO1482_1	AUGUSTUS	CDS	14012028	14012549	1	-	0	transcript_id file_1_file_1_jg11387.t2; gene_id file_1_file_1_jg11387;
dsanSTOCAGO1482_1	AUGUSTUS	exon	14012028	14012549	.	-	.	transcript_id file_1_file_1_jg11387.t2; gene_id file_1_file_1_jg11387;
dsanSTOCAGO1482_1	AUGUSTUS	start_codon	14012547	14012549	.	-	0	transcript_id file_1_file_1_jg11387.t2; gene_id file_1_file_1_jg11387;
dsanSTdsanSTOCAGO1482_1	AUGUSTUS	stop_codon	14005567	14005569	.	-	0	transcript_id file_1_file_1_jg11387.t1; gene_id file_1_file_1_jg11387;
dsanSTOCAGO1482_1	AUGUSTUS	CDS	14005567	14005832	1	-	2	transcript_id file_1_file_1_jg11387.t1; gene_id file_1_file_1_jg11387;
dsanSTOCAGO1482_1	AUGUSTUS	exon	14005567	14005832	.	-	.	transcript_id file_1_file_1_jg11387.t1; gene_id file_1_file_1_jg11387;
dsanSTOCAGO1482_1	AUGUSTUS	intron	14005833	14006240	.	-	.	transcript_id file_1_file_1_jg11387.t1; gene_id file_1_file_1_jg11387;
dsanSTOCAGO1482_1	AUGUSTUS	CDS	14006241	14006349	1	-	0	transcript_id file_1_file_1_jg11387.t1; gene_id file_1_file_1_jg11387;
dsanSTOCAGO1482_1	AUGUSTUS	exon	14006241	14006349	.	-	.	transcript_id file_1_file_1_jg11387.t1; gene_id file_1_file_1_jg11387;
dsanSTOCAGO1482_1	AUGUSTUS	intron	14006350	14006879	.	-	.	transcript_id file_1_file_1_jg11387.t1; gene_id file_1_file_1_jg11387;
dsanSTOCAGO1482_1	AUGUSTUS	CDS	14006880	14007008	1	-	0	transcript_id file_1_file_1_jg11387.t1; gene_id file_1_file_1_jg11387;
dsanSTOCAGO1482_1	AUGUSTUS	exon	14006880	14007008	.	-	.	transcript_id file_1_file_1_jg11387.t1; gene_id file_1_file_1_jg11387;
dsanSTOCAGO1482_1	AUGUSTUS	intron	14007009	14007905	.	-	.	transcript_id file_1_file_1_jg11387.t1; gene_id file_1_file_1_jg11387;
dsanSTOCAGO1482_1	AUGUSTUS	CDS	14007906	14008135	1	-	2	transcript_id file_1_file_1_jg11387.t1; gene_id file_1_file_1_jg11387;
dsanSTOCAGO1482_1	AUGUSTUS	exon	14007906	14008135	.	-	.	transcript_id file_1_file_1_jg11387.t1; gene_id file_1_file_1_jg11387;
dsanSTOCAGO1482_1	AUGUSTUS	intron	14008136	14010365	.	-	.	transcript_id file_1_file_1_jg11387.t1; gene_id file_1_file_1_jg11387;
dsanSTOCAGO1482_1	AUGUSTUS	CDS	14010366	14011059	1	-	0	transcript_id file_1_file_1_jg11387.t1; gene_id file_1_file_1_jg11387;
dsanSTOCAGO1482_1	AUGUSTUS	exon	14010366	14011059	.	-	.	transcript_id file_1_file_1_jg11387.t1; gene_id file_1_file_1_jg11387;
dsanSTOCAGO1482_1	AUGUSTUS	intron	14011060	14011144	.	-	.	transcript_id file_1_file_1_jg11387.t1; gene_id file_1_file_1_jg11387;
dsanSTOCAGO1482_1	AUGUSTUS	CDS	14011145	14011351	1	-	0	transcript_id file_1_file_1_jg11387.t1; gene_id file_1_file_1_jg11387;
dsanSTOCAGO1482_1	AUGUSTUS	exon	14011145	14011351	.	-	.	transcript_id file_1_file_1_jg11387.t1; gene_id file_1_file_1_jg11387;
dsanSTOCAGO1482_1	AUGUSTUS	intron	14011352	14011430	.	-	.	transcript_id file_1_file_1_jg11387.t1; gene_id file_1_file_1_jg11387;
dsanSTOCAGO1482_1	AUGUSTUS	CDS	14011431	14011967	1	-	0	transcript_id file_1_file_1_jg11387.t1; gene_id file_1_file_1_jg11387;
dsanSTOCAGO1482_1	AUGUSTUS	exon	14011431	14011967	.	-	.	transcript_id file_1_file_1_jg11387.t1; gene_id file_1_file_1_jg11387;
dsanSTOCAGO1482_1	AUGUSTUS	intron	14011968	14012027	.	-	.	transcript_id file_1_file_1_jg11387.t1; gene_id file_1_file_1_jg11387;
dsanSTOCAGO1482_1	AUGUSTUS	CDS	14012028	14013454	1	-	0	transcript_id file_1_file_1_jg11387.t1; gene_id file_1_file_1_jg11387;
dsanSTOCAGO1482_1	AUGUSTUS	exon	14012028	14013454	.	-	.	transcript_id file_1_file_1_jg11387.t1; gene_id file_1_file_1_jg11387;
dsanSTOCAGO1482_1	AUGUSTUS	intron	14013455	14013513	.	-	.	transcript_id file_1_file_1_jg11387.t1; gene_id file_1_file_1_jg11387;
dsanSTOCAGO1482_1	AUGUSTUS	CDS	14013514	14013641	1	-	2	transcript_id file_1_file_1_jg11387.t1; gene_id file_1_file_1_jg11387;
dsanSTOCAGO1482_1	AUGUSTUS	exon	14013514	14013641	.	-	.	transcript_id file_1_file_1_jg11387.t1; gene_id file_1_file_1_jg11387;
dsanSTOCAGO1482_1	AUGUSTUS	intron	14013642	14013709	.	-	.	transcript_id file_1_file_1_jg11387.t1; gene_id file_1_file_1_jg11387;
dsanSTOCAGO1482_1	AUGUSTUS	CDS	14013710	14013815	1	-	0	transcript_id file_1_file_1_jg11387.t1; gene_id file_1_file_1_jg11387;
dsanSTOCAGO1482_1	AUGUSTUS	exon	14013710	14013815	.	-	.	transcript_id file_1_file_1_jg11387.t1; gene_id file_1_file_1_jg11387;
dsanSTOCAGO1482_1	AUGUSTUS	intron	14013816	14013867	.	-	.	transcript_id file_1_file_1_jg11387.t1; gene_id file_1_file_1_jg11387;
dsanSTOCAGO1482_1	AUGUSTUS	CDS	14013868	14014163	1	-	2	transcript_id file_1_file_1_jg11387.t1; gene_id file_1_file_1_jg11387;
dsanSTOCAGO1482_1	AUGUSTUS	exon	14013868	14014163	.	-	.	transcript_id file_1_file_1_jg11387.t1; gene_id file_1_file_1_jg11387;
dsanSTOCAGO1482_1	AUGUSTUS	intron	14014164	14014348	.	-	.	transcript_id file_1_file_1_jg11387.t1; gene_id file_1_file_1_jg11387;
dsanSTOCAGO1482_1	AUGUSTUS	CDS	14014349	14014562	1	-	0	transcript_id file_1_file_1_jg11387.t1; gene_id file_1_file_1_jg11387;
dsanSTOCAGO1482_1	AUGUSTUS	exon	14014349	14014562	.	-	.	transcript_id file_1_file_1_jg11387.t1; gene_id file_1_file_1_jg11387;
dsanSTOCAGO1482_1	AUGUSTUS	intron	14014563	14015457	.	-	.	transcript_id file_1_file_1_jg11387.t1; gene_id file_1_file_1_jg11387;
dsanSTOCAGO1482_1	AUGUSTUS	CDS	14015458	14015550	1	-	0	transcript_id file_1_file_1_jg11387.t1; gene_id file_1_file_1_jg11387;
dsanSTOCAGO1482_1	AUGUSTUS	exon	14015458	14015550	.	-	.	transcript_id file_1_file_1_jg11387.t1; gene_id file_1_file_1_jg11387;
dsanSTOCAGO1482_1	AUGUSTUS	intron	14015551	14017025	.	-	.	transcript_id file_1_file_1_jg11387.t1; gene_id file_1_file_1_jg11387;
dsanSTOCAGO1482_1	AUGUSTUS	CDS	14017026	14017142	1	-	0	transcript_id file_1_file_1_jg11387.t1; gene_id file_1_file_1_jg11387;
dsanSTOCAGO1482_1	AUGUSTUS	exon	14017026	14017142	.	-	.	transcript_id file_1_file_1_jg11387.t1; gene_id file_1_file_1_jg11387;
dsanSTOCAGO1482_1	AUGUSTUS	intron	14017143	14018463	.	-	.	transcript_id file_1_file_1_jg11387.t1; gene_id file_1_file_1_jg11387;
dsanSTOCAGO1482_1	AUGUSTUS	CDS	14018464	14018565	1	-	0	transcript_id file_1_file_1_jg11387.t1; gene_id file_1_file_1_jg11387;
dsanSTOCAGO1482_1	AUGUSTUS	exon	14018464	14018565	.	-	.	transcript_id file_1_file_1_jg11387.t1; gene_id file_1_file_1_jg11387;
dsanSTOCAGO1482_1	AUGUSTUS	intron	14018566	14022166	.	-	.	transcript_id file_1_file_1_jg11387.t1; gene_id file_1_file_1_jg11387;
dsanSTOCAGO1482_1	AUGUSTUS	CDS	14022167	14022268	1	-	0	transcript_id file_1_file_1_jg11387.t1; gene_id file_1_file_1_jg11387;
dsanSTOCAGO1482_1	AUGUSTUS	exon	14022167	14022268	.	-	.	transcript_id file_1_file_1_jg11387.t1; gene_id file_1_file_1_jg11387;
dsanSTOCAGO1482_1	AUGUSTUS	intron	14022269	14023584	.	-	.	transcript_id file_1_file_1_jg11387.t1; gene_id file_1_file_1_jg11387;
dsanSTOCAGO1482_1	AUGUSTUS	transcript	14005567	14023956	.	-	.	transcript_id file_1_file_1_jg11387.t1; gene_id file_1_file_1_jg11387
dsanSTOCAGO1482_1	AUGUSTUS	CDS	14023585	14023956	1	-	0	transcript_id file_1_file_1_jg11387.t1; gene_id file_1_file_1_jg11387;
dsanSTOCAGO1482_1	AUGUSTUS	exon	14023585	14023956	.	-	.	transcript_id file_1_file_1_jg11387.t1; gene_id file_1_file_1_jg11387;
dsanSTOCAGO1482_1	AUGUSTUS	start_codon	14023954	14023956	.	-	0	transcript_id file_1_file_1_jg11387.t1; gene_id file_1_file_1_jg11387;
dsanSTOCAGO1482_1	AUGUSTUS	stop_codon	14648158	14648160	.	-	0	transcript_id file_1_file_1_jg11486.t1; gene_id file_1_file_1_jg11486;
dsanSTOCAGO1482_1	AUGUSTUS	CDS	14648158	14648419	1	-	1	transcript_id file_1_file_1_jg11486.t1; gene_id file_1_file_1_jg11486;
dsanSTOCAGO1482_1	AUGUSTUS	exon	14648158	14648419	.	-	.	transcript_id file_1_file_1_jg11486.t1; gene_id file_1_file_1_jg11486;
dsanSTOCAGO1482_1	AUGUSTUS	intron	14648420	14648536	.	-	.	transcript_id file_1_file_1_jg11486.t1; gene_id file_1_file_1_jg11486;
dsanSTOCAGO1482_1	AUGUSTUS	CDS	14648537	14648777	1	-	2	transcript_id file_1_file_1_jg11486.t1; gene_id file_1_file_1_jg11486;
dsanSTOCAGO1482_1	AUGUSTUS	exon	14648537	14648777	.	-	.	transcript_id file_1_file_1_jg11486.t1; gene_id file_1_file_1_jg11486;
dsanSTOCAGO1482_1	AUGUSTUS	intron	14648778	14648834	.	-	.	transcript_id file_1_file_1_jg11486.t1; gene_id file_1_file_1_jg11486;
dsanSTOCAGO1482_1	AUGUSTUS	CDS	14648835	14648965	1	-	1	transcript_id file_1_file_1_jg11486.t1; gene_id file_1_file_1_jg11486;
dsanSTOCAGO1482_1	AUGUSTUS	exon	14648835	14648965	.	-	.	transcript_id file_1_file_1_jg11486.t1; gene_id file_1_file_1_jg11486;
dsanSTOCAGO1482_1	AUGUSTUS	intron	14648966	14649081	.	-	.	transcript_id file_1_file_1_jg11486.t1; gene_id file_1_file_1_jg11486;
dsanSTOCAGO1482_1	AUGUSTUS	CDS	14649082	14649176	0.94	-	0	transcript_id file_1_file_1_jg11486.t1; gene_id file_1_file_1_jg11486;
dsanSTOCAGO1482_1	AUGUSTUS	exon	14649082	14649176	.	-	.	transcript_id file_1_file_1_jg11486.t1; gene_id file_1_file_1_jg11486;
dsanSTOCAGO1482_1	AUGUSTUS	intron	14649177	14649238	.	-	.	transcript_id file_1_file_1_jg11486.t1; gene_id file_1_file_1_jg11486;
dsanSTOCAGO1482_1	AUGUSTUS	CDS	14649239	14649749	1	-	1	transcript_id file_1_file_1_jg11486.t1; gene_id file_1_file_1_jg11486;
dsanSTOCAGO1482_1	AUGUSTUS	exon	14649239	14649749	.	-	.	transcript_id file_1_file_1_jg11486.t1; gene_id file_1_file_1_jg11486;
dsanSTOCAGO1482_1	AUGUSTUS	intron	14649750	14649943	.	-	.	transcript_id file_1_file_1_jg11486.t1; gene_id file_1_file_1_jg11486;
dsanSTOCAGO1482_1	AUGUSTUS	CDS	14649944	14650207	1	-	1	transcript_id file_1_file_1_jg11486.t1; gene_id file_1_file_1_jg11486;
dsanSTOCAGO1482_1	AUGUSTUS	exon	14649944	14650207	.	-	.	transcript_id file_1_file_1_jg11486.t1; gene_id file_1_file_1_jg11486;
dsanSTOCAGO1482_1	AUGUSTUS	intron	14650208	14650270	.	-	.	transcript_id file_1_file_1_jg11486.t1; gene_id file_1_file_1_jg11486;
dsanSTOCAGO1482_1	AUGUSTUS	CDS	14650271	14650352	0.89	-	2	transcript_id file_1_file_1_jg11486.t1; gene_id file_1_file_1_jg11486;
dsanSTOCAGO1482_1	AUGUSTUS	exon	14650271	14650352	.	-	.	transcript_id file_1_file_1_jg11486.t1; gene_id file_1_file_1_jg11486;
dsanSTOCAGO1482_1	AUGUSTUS	intron	14650353	14650408	.	-	.	transcript_id file_1_file_1_jg11486.t1; gene_id file_1_file_1_jg11486;
dsanSTOCAGO1482_1	AUGUSTUS	transcript	14648158	14650541	.	-	.	transcript_id file_1_file_1_jg11486.t1; gene_id file_1_file_1_jg11486
dsanSTOCAGO1482_1	AUGUSTUS	CDS	14650409	14650541	0.61	-	0	transcript_id file_1_file_1_jg11486.t1; gene_id file_1_file_1_jg11486;
dsanSTOCAGO1482_1	AUGUSTUS	exon	14650409	14650541	.	-	.	transcript_id file_1_file_1_jg11486.t1; gene_id file_1_file_1_jg11486;
dsanSTOCAGO1482_1	AUGUSTUS	start_codon	14650539	14650541	.	-	0	transcript_id file_1_file_1_jg11486.t1; gene_id file_1_file_1_jg11486;
dsanSTOCAGO1482_1	AUGUSTUS	stop_codon	16370310	16370312	.	-	0	transcript_id file_1_file_1_jg11647.t1; gene_id file_1_file_1_jg11647;
dsanSTOCAGO1482_1	AUGUSTUS	CDS	16370310	16370334	1	-	1	transcript_id file_1_file_1_jg11647.t1; gene_id file_1_file_1_jg11647;
dsanSTOCAGO1482_1	AUGUSTUS	exon	16370310	16370334	.	-	.	transcript_id file_1_file_1_jg11647.t1; gene_id file_1_file_1_jg11647;
dsanSTOCAGO1482_1	AUGUSTUS	intron	16370335	16370384	.	-	.	transcript_id file_1_file_1_jg11647.t1; gene_id file_1_file_1_jg11647;
dsanSTOCAGO1482_1	AUGUSTUS	CDS	16370385	16370485	1	-	0	transcript_id file_1_file_1_jg11647.t1; gene_id file_1_file_1_jg11647;
dsanSTOCAGO1482_1	AUGUSTUS	exon	16370385	16370485	.	-	.	transcript_id file_1_file_1_jg11647.t1; gene_id file_1_file_1_jg11647;
dsanSTOCAGO1482_1	AUGUSTUS	intron	16370486	16370555	.	-	.	transcript_id file_1_file_1_jg11647.t1; gene_id file_1_file_1_jg11647;
dsanSTOCAGO1482_1	AUGUSTUS	CDS	16370556	16370732	1	-	0	transcript_id file_1_file_1_jg11647.t1; gene_id file_1_file_1_jg11647;
dsanSTOCAGO1482_1	AUGUSTUS	exon	16370556	16370732	.	-	.	transcript_id file_1_file_1_jg11647.t1; gene_id file_1_file_1_jg11647;
dsanSTOCAGO1482_1	AUGUSTUS	intron	16370733	16370788	.	-	.	transcript_id file_1_file_1_jg11647.t1; gene_id file_1_file_1_jg11647;
dsanSTOCAGO1482_1	AUGUSTUS	transcript	16370310	16371025	.	-	.	transcript_id file_1_file_1_jg11647.t1; gene_id file_1_file_1_jg11647
dsanSTOCAGO1482_1	AUGUSTUS	CDS	16370789	16371025	1	-	0	transcript_id file_1_file_1_jg11647.t1; gene_id file_1_file_1_jg11647;
dsanSTOCAGO1482_1	AUGUSTUS	exon	16370789	16371025	.	-	.	transcript_id file_1_file_1_jg11647.t1; gene_id file_1_file_1_jg11647;
dsanSTOCAGO1482_1	AUGUSTUS	start_codon	16371023	16371025	.	-	0	transcript_id file_1_file_1_jg11647.t1; gene_id file_1_file_1_jg11647;
dsanSTOCAGO1482_1	AUGUSTUS	stop_codon	16368542	16368544	.	-	0	transcript_id file_1_file_1_jg11648.t1; gene_id file_1_file_1_jg11648;
dsanSTOCAGO1482_1	AUGUSTUS	CDS	16368542	16368718	1	-	0	transcript_id file_1_file_1_jg11648.t1; gene_id file_1_file_1_jg11648;
dsanSTOCAGO1482_1	AUGUSTUS	exon	16368542	16368718	.	-	.	transcript_id file_1_file_1_jg11648.t1; gene_id file_1_file_1_jg11648;
dsanSTOCAGO1482_1	AUGUSTUS	intron	16368719	16368892	.	-	.	transcript_id file_1_file_1_jg11648.t1; gene_id file_1_file_1_jg11648;
dsanSTOCAGO1482_1	AUGUSTUS	CDS	16368893	16369069	1	-	0	transcript_id file_1_file_1_jg11648.t1; gene_id file_1_file_1_jg11648;
dsanSTOCAGO1482_1	AUGUSTUS	exon	16368893	16369069	.	-	.	transcript_id file_1_file_1_jg11648.t1; gene_id file_1_file_1_jg11648;
dsanSTOCAGO1482_1	AUGUSTUS	intron	16369070	16369133	.	-	.	transcript_id file_1_file_1_jg11648.t1; gene_id file_1_file_1_jg11648;
dsanSTOCAGO1482_1	AUGUSTUS	CDS	16369134	16369151	1	-	0	transcript_id file_1_file_1_jg11648.t1; gene_id file_1_file_1_jg11648;
dsanSTOCAGO1482_1	AUGUSTUS	exon	16369134	16369151	.	-	.	transcript_id file_1_file_1_jg11648.t1; gene_id file_1_file_1_jg11648;
dsanSTOCAGO1482_1	AUGUSTUS	intron	16369152	16369216	.	-	.	transcript_id file_1_file_1_jg11648.t1; gene_id file_1_file_1_jg11648;
dsanSTOCAGO1482_1	AUGUSTUS	transcript	16368542	16369378	.	-	.	transcript_id file_1_file_1_jg11648.t1; gene_id file_1_file_1_jg11648
dsanSTOCAGO1482_1	AUGUSTUS	CDS	16369217	16369378	0.79	-	0	transcript_id file_1_file_1_jg11648.t1; gene_id file_1_file_1_jg11648;
dsanSTOCAGO1482_1	AUGUSTUS	exon	16369217	16369378	.	-	.	transcript_id file_1_file_1_jg11648.t1; gene_id file_1_file_1_jg11648;
dsanSTOCAGO1482_1	AUGUSTUS	start_codon	16369376	16369378	.	-	0	transcript_id file_1_file_1_jg11648.t1; gene_id file_1_file_1_jg11648;
dsanSTOCAGO1482_1	AUGUSTUS	start_codon	16373881	16373883	.	+	0	transcript_id file_1_file_1_jg11650.t1; gene_id file_1_file_1_jg11650;
dsanSTOCAGO1482_1	AUGUSTUS	CDS	16373881	16374126	1	+	0	transcript_id file_1_file_1_jg11650.t1; gene_id file_1_file_1_jg11650;
dsanSTOCAGO1482_1	AUGUSTUS	exon	16373881	16374126	.	+	.	transcript_id file_1_file_1_jg11650.t1; gene_id file_1_file_1_jg11650;
dsanSTOCAGO1482_1	AUGUSTUS	intron	16374127	16374177	.	+	.	transcript_id file_1_file_1_jg11650.t1; gene_id file_1_file_1_jg11650;
dsanSTOCAGO1482_1	AUGUSTUS	CDS	16374178	16374354	1	+	0	transcript_id file_1_file_1_jg11650.t1; gene_id file_1_file_1_jg11650;
dsanSTOCAGO1482_1	AUGUSTUS	exon	16374178	16374354	.	+	.	transcript_id file_1_file_1_jg11650.t1; gene_id file_1_file_1_jg11650;
dsanSTOCAGO1482_1	AUGUSTUS	intron	16374355	16374428	.	+	.	transcript_id file_1_file_1_jg11650.t1; gene_id file_1_file_1_jg11650;
dsanSTOCAGO1482_1	AUGUSTUS	transcript	16373881	16374599	.	+	.	transcript_id file_1_file_1_jg11650.t1; gene_id file_1_file_1_jg11650
dsanSTOCAGO1482_1	AUGUSTUS	CDS	16374429	16374599	1	+	0	transcript_id file_1_file_1_jg11650.t1; gene_id file_1_file_1_jg11650;
dsanSTOCAGO1482_1	AUGUSTUS	exon	16374429	16374599	.	+	.	transcript_id file_1_file_1_jg11650.t1; gene_id file_1_file_1_jg11650;
dsanSTOCAGO1482_1	AUGUSTUS	stop_codon	16374597	16374599	.	+	0	transcript_id file_1_file_1_jg11650.t1; gene_id file_1_file_1_jg11650;
dsanSTOCAGO1482_1	AUGUSTUS	start_codon	16374766	16374768	.	+	0	transcript_id file_1_file_1_jg11651.t1; gene_id file_1_file_1_jg11651;
dsanSTOCAGO1482_1	AUGUSTUS	CDS	16374766	16375079	1	+	0	transcript_id file_1_file_1_jg11651.t1; gene_id file_1_file_1_jg11651;
dsanSTOCAGO1482_1	AUGUSTUS	exon	16374766	16375079	.	+	.	transcript_id file_1_file_1_jg11651.t1; gene_id file_1_file_1_jg11651;
dsanSTOCAGO1482_1	AUGUSTUS	intron	16375080	16375128	.	+	.	transcript_id file_1_file_1_jg11651.t1; gene_id file_1_file_1_jg11651;
dsanSTOCAGO1482_1	AUGUSTUS	CDS	16375129	16375410	1	+	1	transcript_id file_1_file_1_jg11651.t1; gene_id file_1_file_1_jg11651;
dsanSTOCAGO1482_1	AUGUSTUS	exon	16375129	16375410	.	+	.	transcript_id file_1_file_1_jg11651.t1; gene_id file_1_file_1_jg11651;
dsanSTOCAGO1482_1	AUGUSTUS	intron	16375411	16375480	.	+	.	transcript_id file_1_file_1_jg11651.t1; gene_id file_1_file_1_jg11651;
dsanSTOCAGO1482_1	AUGUSTUS	CDS	16375481	16375580	1	+	1	transcript_id file_1_file_1_jg11651.t1; gene_id file_1_file_1_jg11651;
dsanSTOCAGO1482_1	AUGUSTUS	exon	16375481	16375580	.	+	.	transcript_id file_1_file_1_jg11651.t1; gene_id file_1_file_1_jg11651;
dsanSTOCAGO1482_1	AUGUSTUS	intron	16375581	16375642	.	+	.	transcript_id file_1_file_1_jg11651.t1; gene_id file_1_file_1_jg11651;
dsanSTOCAGO1482_1	AUGUSTUS	CDS	16375643	16375834	1	+	0	transcript_id file_1_file_1_jg11651.t1; gene_id file_1_file_1_jg11651;
dsanSTOCAGO1482_1	AUGUSTUS	exon	16375643	16375834	.	+	.	transcript_id file_1_file_1_jg11651.t1; gene_id file_1_file_1_jg11651;
dsanSTOCAGO1482_1	AUGUSTUS	intron	16375835	16375890	.	+	.	transcript_id file_1_file_1_jg11651.t1; gene_id file_1_file_1_jg11651;
dsanSTOCAGO1482_1	AUGUSTUS	CDS	16375891	16376115	1	+	0	transcript_id file_1_file_1_jg11651.t1; gene_id file_1_file_1_jg11651;
dsanSTOCAGO1482_1	AUGUSTUS	exon	16375891	16376115	.	+	.	transcript_id file_1_file_1_jg11651.t1; gene_id file_1_file_1_jg11651;
dsanSTOCAGO1482_1	AUGUSTUS	intron	16376116	16376183	.	+	.	transcript_id file_1_file_1_jg11651.t1; gene_id file_1_file_1_jg11651;
dsanSTOCAGO1482_1	AUGUSTUS	transcript	16374766	16376414	.	+	.	transcript_id file_1_file_1_jg11651.t1; gene_id file_1_file_1_jg11651
dsanSTOCAGO1482_1	AUGUSTUS	CDS	16376184	16376414	1	+	0	transcript_id file_1_file_1_jg11651.t1; gene_id file_1_file_1_jg11651;
dsanSTOCAGO1482_1	AUGUSTUS	exon	16376184	16376414	.	+	.	transcript_id file_1_file_1_jg11651.t1; gene_id file_1_file_1_jg11651;
dsanSTOCAGO1482_1	AUGUSTUS	stop_codon	16376412	16376414	.	+	0	transcript_id file_1_file_1_jg11651.t1; gene_id file_1_file_1_jg11651;
dsanSTOCAGO1482_1	AUGUSTUS	stop_codon	16621494	16621496	.	-	0	transcript_id file_1_file_1_jg11698.t1; gene_id file_1_file_1_jg11698;
dsanSTOCAGO1482_1	AUGUSTUS	CDS	16621494	16621598	1	-	0	transcript_id file_1_file_1_jg11698.t1; gene_id file_1_file_1_jg11698;
dsanSTOCAGO1482_1	AUGUSTUS	exon	16621494	16621598	.	-	.	transcript_id file_1_file_1_jg11698.t1; gene_id file_1_file_1_jg11698;
dsanSTOCAGO1482_1	AUGUSTUS	intron	16621599	16621686	.	-	.	transcript_id file_1_file_1_jg11698.t1; gene_id file_1_file_1_jg11698;
dsanSTOCAGO1482_1	AUGUSTUS	CDS	16621687	16621794	1	-	0	transcript_id file_1_file_1_jg11698.t1; gene_id file_1_file_1_jg11698;
dsanSTOCAGO1482_1	AUGUSTUS	exon	16621687	16621794	.	-	.	transcript_id file_1_file_1_jg11698.t1; gene_id file_1_file_1_jg11698;
dsanSTOCAGO1482_1	AUGUSTUS	intron	16621795	16621859	.	-	.	transcript_id file_1_file_1_jg11698.t1; gene_id file_1_file_1_jg11698;
dsanSTOCAGO1482_1	AUGUSTUS	CDS	16621860	16621961	1	-	0	transcript_id file_1_file_1_jg11698.t1; gene_id file_1_file_1_jg11698;
dsanSTOCAGO1482_1	AUGUSTUS	exon	16621860	16621961	.	-	.	transcript_id file_1_file_1_jg11698.t1; gene_id file_1_file_1_jg11698;
dsanSTOCAGO1482_1	AUGUSTUS	intron	16621962	16622088	.	-	.	transcript_id file_1_file_1_jg11698.t1; gene_id file_1_file_1_jg11698;
dsanSTOCAGO1482_1	AUGUSTUS	CDS	16622089	16622188	1	-	1	transcript_id file_1_file_1_jg11698.t1; gene_id file_1_file_1_jg11698;
dsanSTOCAGO1482_1	AUGUSTUS	exon	16622089	16622188	.	-	.	transcript_id file_1_file_1_jg11698.t1; gene_id file_1_file_1_jg11698;
dsanSTOCAGO1482_1	AUGUSTUS	intron	16622189	16622258	.	-	.	transcript_id file_1_file_1_jg11698.t1; gene_id file_1_file_1_jg11698;
dsanSTOCAGO1482_1	AUGUSTUS	CDS	16622259	16622529	1	-	2	transcript_id file_1_file_1_jg11698.t1; gene_id file_1_file_1_jg11698;
dsanSTOCAGO1482_1	AUGUSTUS	exon	16622259	16622529	.	-	.	transcript_id file_1_file_1_jg11698.t1; gene_id file_1_file_1_jg11698;
dsanSTOCAGO1482_1	AUGUSTUS	intron	16622530	16622710	.	-	.	transcript_id file_1_file_1_jg11698.t1; gene_id file_1_file_1_jg11698;
dsanSTOCAGO1482_1	AUGUSTUS	transcript	16621494	16623155	.	-	.	transcript_id file_1_file_1_jg11698.t1; gene_id file_1_file_1_jg11698
dsanSTOCAGO1482_1	AUGUSTUS	CDS	16622711	16623155	1	-	0	transcript_id file_1_file_1_jg11698.t1; gene_id file_1_file_1_jg11698;
dsanSTOCAGO1482_1	AUGUSTUS	exon	16622711	16623155	.	-	.	transcript_id file_1_file_1_jg11698.t1; gene_id file_1_file_1_jg11698;
dsanSTOCAGO1482_1	AUGUSTUS	start_codon	16623153	16623155	.	-	0	transcript_id file_1_file_1_jg11698.t1; gene_id file_1_file_1_jg11698;
dsanSTOCAGO1482_1	AUGUSTUS	stop_codon	16764810	16764812	.	-	0	transcript_id file_1_file_1_jg11711.t1; gene_id file_1_file_1_jg11711;
dsanSTOCAGO1482_1	AUGUSTUS	CDS	16764810	16764872	1	-	0	transcript_id file_1_file_1_jg11711.t1; gene_id file_1_file_1_jg11711;
dsanSTOCAGO1482_1	AUGUSTUS	exon	16764810	16764872	.	-	.	transcript_id file_1_file_1_jg11711.t1; gene_id file_1_file_1_jg11711;
dsanSTOCAGO1482_1	AUGUSTUS	intron	16764873	16764992	.	-	.	transcript_id file_1_file_1_jg11711.t1; gene_id file_1_file_1_jg11711;
dsanSTOCAGO1482_1	AUGUSTUS	CDS	16764993	16765284	0.96	-	1	transcript_id file_1_file_1_jg11711.t1; gene_id file_1_file_1_jg11711;
dsanSTOCAGO1482_1	AUGUSTUS	exon	16764993	16765284	.	-	.	transcript_id file_1_file_1_jg11711.t1; gene_id file_1_file_1_jg11711;
dsanSTOCAGO1482_1	AUGUSTUS	intron	16765285	16765340	.	-	.	transcript_id file_1_file_1_jg11711.t1; gene_id file_1_file_1_jg11711;
dsanSTOCAGO1482_1	AUGUSTUS	CDS	16765341	16765419	1	-	2	transcript_id file_1_file_1_jg11711.t1; gene_id file_1_file_1_jg11711;
dsanSTOCAGO1482_1	AUGUSTUS	exon	16765341	16765419	.	-	.	transcript_id file_1_file_1_jg11711.t1; gene_id file_1_file_1_jg11711;
dsanSTOCAGO1482_1	AUGUSTUS	intron	16765420	16765485	.	-	.	transcript_id file_1_file_1_jg11711.t1; gene_id file_1_file_1_jg11711;
dsanSTOCAGO1482_1	AUGUSTUS	CDS	16765486	16765519	0.61	-	0	transcript_id file_1_file_1_jg11711.t1; gene_id file_1_file_1_jg11711;
dsanSTOCAGO1482_1	AUGUSTUS	exon	16765486	16765519	.	-	.	transcript_id file_1_file_1_jg11711.t1; gene_id file_1_file_1_jg11711;
dsanSTOCAGO1482_1	AUGUSTUS	intron	16765520	16765590	.	-	.	transcript_id file_1_file_1_jg11711.t1; gene_id file_1_file_1_jg11711;
dsanSTOCAGO1482_1	AUGUSTUS	CDS	16765591	16765625	0.98	-	2	transcript_id file_1_file_1_jg11711.t1; gene_id file_1_file_1_jg11711;
dsanSTOCAGO1482_1	AUGUSTUS	exon	16765591	16765625	.	-	.	transcript_id file_1_file_1_jg11711.t1; gene_id file_1_file_1_jg11711;
dsanSTOCAGO1482_1	AUGUSTUS	intron	16765626	16765680	.	-	.	transcript_id file_1_file_1_jg11711.t1; gene_id file_1_file_1_jg11711;
dsanSTOCAGO1482_1	AUGUSTUS	CDS	16765681	16765824	1	-	2	transcript_id file_1_file_1_jg11711.t1; gene_id file_1_file_1_jg11711;
dsanSTOCAGO1482_1	AUGUSTUS	exon	16765681	16765824	.	-	.	transcript_id file_1_file_1_jg11711.t1; gene_id file_1_file_1_jg11711;
dsanSTOCAGO1482_1	AUGUSTUS	intron	16765825	16765886	.	-	.	transcript_id file_1_file_1_jg11711.t1; gene_id file_1_file_1_jg11711;
dsanSTOCAGO1482_1	AUGUSTUS	transcript	16764810	16765929	.	-	.	transcript_id file_1_file_1_jg11711.t1; gene_id file_1_file_1_jg11711
dsanSTOCAGO1482_1	AUGUSTUS	CDS	16765887	16765929	0.59	-	0	transcript_id file_1_file_1_jg11711.t1; gene_id file_1_file_1_jg11711;
dsanSTOCAGO1482_1	AUGUSTUS	exon	16765887	16765929	.	-	.	transcript_id file_1_file_1_jg11711.t1; gene_id file_1_file_1_jg11711;
dsanSTOCAGO1482_1	AUGUSTUS	start_codon	16765927	16765929	.	-	0	transcript_id file_1_file_1_jg11711.t1; gene_id file_1_file_1_jg11711;
dsanSTOCAGO1482_1	AUGUSTUS	stop_codon	17273483	17273485	.	-	0	transcript_id file_1_file_1_jg11810.t1; gene_id file_1_file_1_jg11810;
dsanSTOCAGO1482_1	AUGUSTUS	CDS	17273483	17273560	1	-	0	transcript_id file_1_file_1_jg11810.t1; gene_id file_1_file_1_jg11810;
dsanSTOCAGO1482_1	AUGUSTUS	exon	17273483	17273560	.	-	.	transcript_id file_1_file_1_jg11810.t1; gene_id file_1_file_1_jg11810;
dsanSTOCAGO1482_1	AUGUSTUS	intron	17273561	17273619	.	-	.	transcript_id file_1_file_1_jg11810.t1; gene_id file_1_file_1_jg11810;
dsanSTOCAGO1482_1	AUGUSTUS	CDS	17273620	17273977	1	-	1	transcript_id file_1_file_1_jg11810.t1; gene_id file_1_file_1_jg11810;
dsanSTOCAGO1482_1	AUGUSTUS	exon	17273620	17273977	.	-	.	transcript_id file_1_file_1_jg11810.t1; gene_id file_1_file_1_jg11810;
dsanSTOCAGO1482_1	AUGUSTUS	intron	17273978	17274190	.	-	.	transcript_id file_1_file_1_jg11810.t1; gene_id file_1_file_1_jg11810;
dsanSTOCAGO1482_1	AUGUSTUS	CDS	17274191	17274585	0.52	-	0	transcript_id file_1_file_1_jg11810.t1; gene_id file_1_file_1_jg11810;
dsanSTOCAGO1482_1	AUGUSTUS	exon	17274191	17274585	.	-	.	transcript_id file_1_file_1_jg11810.t1; gene_id file_1_file_1_jg11810;
dsanSTOCAGO1482_1	AUGUSTUS	intron	17274586	17274782	.	-	.	transcript_id file_1_file_1_jg11810.t1; gene_id file_1_file_1_jg11810;
dsanSTOCAGO1482_1	AUGUSTUS	transcript	17273483	17274965	.	-	.	transcript_id file_1_file_1_jg11810.t1; gene_id file_1_file_1_jg11810
dsanSTOCAGO1482_1	AUGUSTUS	CDS	17274783	17274965	0.51	-	0	transcript_id file_1_file_1_jg11810.t1; gene_id file_1_file_1_jg11810;
dsanSTOCAGO1482_1	AUGUSTUS	exon	17274783	17274965	.	-	.	transcript_id file_1_file_1_jg11810.t1; gene_id file_1_file_1_jg11810;
dsanSTOCAGO1482_1	AUGUSTUS	start_codon	17274963	17274965	.	-	0	transcript_id file_1_file_1_jg11810.t1; gene_id file_1_file_1_jg11810;
dsanSTOCAGO1482_1	AUGUSTUS	stop_codon	17487557	17487559	.	-	0	transcript_id file_1_file_1_jg11873.t1; gene_id file_1_file_1_jg11873;
dsanSTOCAGO1482_1	AUGUSTUS	CDS	17487557	17487943	1	-	0	transcript_id file_1_file_1_jg11873.t1; gene_id file_1_file_1_jg11873;
dsanSTOCAGO1482_1	AUGUSTUS	exon	17487557	17487943	.	-	.	transcript_id file_1_file_1_jg11873.t1; gene_id file_1_file_1_jg11873;
dsanSTOCAGO1482_1	AUGUSTUS	intron	17487944	17488001	.	-	.	transcript_id file_1_file_1_jg11873.t1; gene_id file_1_file_1_jg11873;
dsanSTOCAGO1482_1	AUGUSTUS	transcript	17487557	17488046	.	-	.	transcript_id file_1_file_1_jg11873.t1; gene_id file_1_file_1_jg11873
dsanSTOCAGO1482_1	AUGUSTUS	CDS	17488002	17488046	1	-	0	transcript_id file_1_file_1_jg11873.t1; gene_id file_1_file_1_jg11873;
dsanSTOCAGO1482_1	AUGUSTUS	exon	17488002	17488046	.	-	.	transcript_id file_1_file_1_jg11873.t1; gene_id file_1_file_1_jg11873;
dsanSTOCAGO1482_1	AUGUSTUS	start_codon	17488044	17488046	.	-	0	transcript_id file_1_file_1_jg11873.t1; gene_id file_1_file_1_jg11873;
dsanSTOCAGO1482_1	AUGUSTUS	start_codon	18716580	18716582	.	+	0	transcript_id file_1_file_1_jg12065.t1; gene_id file_1_file_1_jg12065;
dsanSTOCAGO1482_1	AUGUSTUS	CDS	18716580	18717662	1	+	0	transcript_id file_1_file_1_jg12065.t1; gene_id file_1_file_1_jg12065;
dsanSTOCAGO1482_1	AUGUSTUS	exon	18716580	18717662	.	+	.	transcript_id file_1_file_1_jg12065.t1; gene_id file_1_file_1_jg12065;
dsanSTOCAGO1482_1	AUGUSTUS	intron	18717663	18717716	.	+	.	transcript_id file_1_file_1_jg12065.t1; gene_id file_1_file_1_jg12065;
dsanSTOCAGO1482_1	AUGUSTUS	transcript	18716580	18717779	.	+	.	transcript_id file_1_file_1_jg12065.t1; gene_id file_1_file_1_jg12065
dsanSTOCAGO1482_1	AUGUSTUS	CDS	18717717	18717779	1	+	0	transcript_id file_1_file_1_jg12065.t1; gene_id file_1_file_1_jg12065;
dsanSTOCAGO1482_1	AUGUSTUS	exon	18717717	18717779	.	+	.	transcript_id file_1_file_1_jg12065.t1; gene_id file_1_file_1_jg12065;
dsanSTOCAGO1482_1	AUGUSTUS	stop_codon	18717777	18717779	.	+	0	transcript_id file_1_file_1_jg12065.t1; gene_id file_1_file_1_jg12065;
dsanSTOCAGO1482_1	AUGUSTUS	start_codon	18919226	18919228	.	+	0	transcript_id file_1_file_1_jg12083.t1; gene_id file_1_file_1_jg12083;
dsanSTOCAGO1482_1	AUGUSTUS	CDS	18919226	18919749	1	+	0	transcript_id file_1_file_1_jg12083.t1; gene_id file_1_file_1_jg12083;
dsanSTOCAGO1482_1	AUGUSTUS	exon	18919226	18919749	.	+	.	transcript_id file_1_file_1_jg12083.t1; gene_id file_1_file_1_jg12083;
dsanSTOCAGO1482_1	AUGUSTUS	intron	18919750	18919806	.	+	.	transcript_id file_1_file_1_jg12083.t1; gene_id file_1_file_1_jg12083;
dsanSTOCAGO1482_1	AUGUSTUS	CDS	18919807	18919994	1	+	1	transcript_id file_1_file_1_jg12083.t1; gene_id file_1_file_1_jg12083;
dsanSTOCAGO1482_1	AUGUSTUS	exon	18919807	18919994	.	+	.	transcript_id file_1_file_1_jg12083.t1; gene_id file_1_file_1_jg12083;
dsanSTOCAGO1482_1	AUGUSTUS	intron	18919995	18920054	.	+	.	transcript_id file_1_file_1_jg12083.t1; gene_id file_1_file_1_jg12083;
dsanSTOCAGO1482_1	AUGUSTUS	CDS	18920055	18920230	1	+	2	transcript_id file_1_file_1_jg12083.t1; gene_id file_1_file_1_jg12083;
dsanSTOCAGO1482_1	AUGUSTUS	exon	18920055	18920230	.	+	.	transcript_id file_1_file_1_jg12083.t1; gene_id file_1_file_1_jg12083;
dsanSTOCAGO1482_1	AUGUSTUS	intron	18920231	18920293	.	+	.	transcript_id file_1_file_1_jg12083.t1; gene_id file_1_file_1_jg12083;
dsanSTOCAGO1482_1	AUGUSTUS	CDS	18920294	18920392	1	+	0	transcript_id file_1_file_1_jg12083.t1; gene_id file_1_file_1_jg12083;
dsanSTOCAGO1482_1	AUGUSTUS	exon	18920294	18920392	.	+	.	transcript_id file_1_file_1_jg12083.t1; gene_id file_1_file_1_jg12083;
dsanSTOCAGO1482_1	AUGUSTUS	intron	18920393	18920446	.	+	.	transcript_id file_1_file_1_jg12083.t1; gene_id file_1_file_1_jg12083;
dsanSTOCAGO1482_1	AUGUSTUS	CDS	18920447	18920599	1	+	0	transcript_id file_1_file_1_jg12083.t1; gene_id file_1_file_1_jg12083;
dsanSTOCAGO1482_1	AUGUSTUS	exon	18920447	18920599	.	+	.	transcript_id file_1_file_1_jg12083.t1; gene_id file_1_file_1_jg12083;
dsanSTOCAGO1482_1	AUGUSTUS	intron	18920600	18920655	.	+	.	transcript_id file_1_file_1_jg12083.t1; gene_id file_1_file_1_jg12083;
dsanSTOCAGO1482_1	AUGUSTUS	transcript	18919226	18920706	.	+	.	transcript_id file_1_file_1_jg12083.t1; gene_id file_1_file_1_jg12083
dsanSTOCAGO1482_1	AUGUSTUS	CDS	18920656	18920706	1	+	0	transcript_id file_1_file_1_jg12083.t1; gene_id file_1_file_1_jg12083;
dsanSTOCAGO1482_1	AUGUSTUS	exon	18920656	18920706	.	+	.	transcript_id file_1_file_1_jg12083.t1; gene_id file_1_file_1_jg12083;
dsanSTOCAGO1482_1	AUGUSTUS	stop_codon	18920704	18920706	.	+	0	transcript_id file_1_file_1_jg12083.t1; gene_id file_1_file_1_jg12083;
dsanSTOCAGO1482_1	AUGUSTUS	start_codon	19109057	19109059	.	+	0	transcript_id file_1_file_1_jg12109.t3; gene_id file_1_file_1_jg12109;
dsanSTOCAGO1482_1	AUGUSTUS	CDS	19109057	19109086	1	+	0	transcript_id file_1_file_1_jg12109.t3; gene_id file_1_file_1_jg12109;
dsanSTOCAGO1482_1	AUGUSTUS	exon	19109057	19109086	.	+	.	transcript_id file_1_file_1_jg12109.t3; gene_id file_1_file_1_jg12109;
dsanSTOCAGO1482_1	AUGUSTUS	intron	19109087	19109381	.	+	.	transcript_id file_1_file_1_jg12109.t3; gene_id file_1_file_1_jg12109;
dsanSTOCAGO1482_1	AUGUSTUS	CDS	19109382	19109527	1	+	0	transcript_id file_1_file_1_jg12109.t3; gene_id file_1_file_1_jg12109;
dsanSTOCAGO1482_1	AUGUSTUS	exon	19109382	19109527	.	+	.	transcript_id file_1_file_1_jg12109.t3; gene_id file_1_file_1_jg12109;
dsanSTOCAGO1482_1	AUGUSTUS	intron	19109528	19111663	.	+	.	transcript_id file_1_file_1_jg12109.t3; gene_id file_1_file_1_jg12109;
dsanSTOCAGO1482_1	AUGUSTUS	CDS	19111664	19111901	1	+	1	transcript_id file_1_file_1_jg12109.t3; gene_id file_1_file_1_jg12109;
dsanSTOCAGO1482_1	AUGUSTUS	exon	19111664	19111901	.	+	.	transcript_id file_1_file_1_jg12109.t3; gene_id file_1_file_1_jg12109;
dsanSTOCAGO1482_1	AUGUSTUS	intron	19111902	19113022	.	+	.	transcript_id file_1_file_1_jg12109.t3; gene_id file_1_file_1_jg12109;
dsanSTOCAGO1482_1	AUGUSTUS	CDS	19113023	19113165	1	+	0	transcript_id file_1_file_1_jg12109.t3; gene_id file_1_file_1_jg12109;
dsanSTOCAGO1482_1	AUGUSTUS	exon	19113023	19113165	.	+	.	transcript_id file_1_file_1_jg12109.t3; gene_id file_1_file_1_jg12109;
dsanSTOCAGO1482_1	AUGUSTUS	intron	19113166	19113227	.	+	.	transcript_id file_1_file_1_jg12109.t3; gene_id file_1_file_1_jg12109;
dsanSTOCAGO1482_1	AUGUSTUS	CDS	19113228	19113600	1	+	1	transcript_id file_1_file_1_jg12109.t3; gene_id file_1_file_1_jg12109;
dsanSTOCAGO1482_1	AUGUSTUS	exon	19113228	19113600	.	+	.	transcript_id file_1_file_1_jg12109.t3; gene_id file_1_file_1_jg12109;
dsanSTOCAGO1482_1	AUGUSTUS	intron	19113601	19113669	.	+	.	transcript_id file_1_file_1_jg12109.t3; gene_id file_1_file_1_jg12109;
dsanSTOCAGO1482_1	AUGUSTUS	CDS	19113670	19113904	1	+	0	transcript_id file_1_file_1_jg12109.t3; gene_id file_1_file_1_jg12109;
dsanSTOCAGO1482_1	AUGUSTUS	exon	19113670	19113904	.	+	.	transcript_id file_1_file_1_jg12109.t3; gene_id file_1_file_1_jg12109;
dsanSTOCAGO1482_1	AUGUSTUS	intron	19113905	19114419	.	+	.	transcript_id file_1_file_1_jg12109.t3; gene_id file_1_file_1_jg12109;
dsanSTOCAGO1482_1	AUGUSTUS	CDS	19114420	19114693	1	+	2	transcript_id file_1_file_1_jg12109.t3; gene_id file_1_file_1_jg12109;
dsanSTOCAGO1482_1	AUGUSTUS	exon	19114420	19114693	.	+	.	transcript_id file_1_file_1_jg12109.t3; gene_id file_1_file_1_jg12109;
dsanSTOCAGO1482_1	AUGUSTUS	intron	19114694	19114754	.	+	.	transcript_id file_1_file_1_jg12109.t3; gene_id file_1_file_1_jg12109;
dsanSTOCAGO1482_1	AUGUSTUS	CDS	19114755	19115147	1	+	1	transcript_id file_1_file_1_jg12109.t3; gene_id file_1_file_1_jg12109;
dsanSTOCAGO1482_1	AUGUSTUS	exon	19114755	19115147	.	+	.	transcript_id file_1_file_1_jg12109.t3; gene_id file_1_file_1_jg12109;
dsanSTOCAGO1482_1	AUGUSTUS	intron	19115148	19115243	.	+	.	transcript_id file_1_file_1_jg12109.t3; gene_id file_1_file_1_jg12109;
dsanSTOCAGO1482_1	AUGUSTUS	CDS	19115244	19115439	1	+	1	transcript_id file_1_file_1_jg12109.t3; gene_id file_1_file_1_jg12109;
dsanSTOCAGO1482_1	AUGUSTUS	exon	19115244	19115439	.	+	.	transcript_id file_1_file_1_jg12109.t3; gene_id file_1_file_1_jg12109;
dsanSTOCAGO1482_1	AUGUSTUS	intron	19115440	19115501	.	+	.	transcript_id file_1_file_1_jg12109.t3; gene_id file_1_file_1_jg12109;
dsanSTOCAGO1482_1	AUGUSTUS	CDS	19115502	19115666	1	+	0	transcript_id file_1_file_1_jg12109.t3; gene_id file_1_file_1_jg12109;
dsanSTOCAGO1482_1	AUGUSTUS	exon	19115502	19115666	.	+	.	transcript_id file_1_file_1_jg12109.t3; gene_id file_1_file_1_jg12109;
dsanSTOCAGO1482_1	AUGUSTUS	intron	19115667	19115833	.	+	.	transcript_id file_1_file_1_jg12109.t3; gene_id file_1_file_1_jg12109;
dsanSTOCAGO1482_1	AUGUSTUS	CDS	19115834	19116056	1	+	0	transcript_id file_1_file_1_jg12109.t3; gene_id file_1_file_1_jg12109;
dsanSTOCAGO1482_1	AUGUSTUS	exon	19115834	19116056	.	+	.	transcript_id file_1_file_1_jg12109.t3; gene_id file_1_file_1_jg12109;
dsanSTOCAGO1482_1	AUGUSTUS	intron	19116057	19116117	.	+	.	transcript_id file_1_file_1_jg12109.t3; gene_id file_1_file_1_jg12109;
dsanSTOCAGO1482_1	AUGUSTUS	CDS	19116118	19116454	1	+	2	transcript_id file_1_file_1_jg12109.t3; gene_id file_1_file_1_jg12109;
dsanSTOCAGO1482_1	AUGUSTUS	exon	19116118	19116454	.	+	.	transcript_id file_1_file_1_jg12109.t3; gene_id file_1_file_1_jg12109;
dsanSTOCAGO1482_1	AUGUSTUS	intron	19116455	19116508	.	+	.	transcript_id file_1_file_1_jg12109.t3; gene_id file_1_file_1_jg12109;
dsanSTOCAGO1482_1	AUGUSTUS	transcript	19109057	19117142	.	+	.	transcript_id file_1_file_1_jg12109.t3; gene_id file_1_file_1_jg12109
dsanSTOCAGO1482_1	AUGUSTUS	CDS	19116509	19117142	1	+	1	transcript_id file_1_file_1_jg12109.t3; gene_id file_1_file_1_jg12109;
dsanSTOCAGO1482_1	AUGUSTUS	exon	19116509	19117142	.	+	.	transcript_id file_1_file_1_jg12109.t3; gene_id file_1_file_1_jg12109;
dsanSTOCAGO1482_1	AUGUSTUS	stop_codon	19117140	19117142	.	+	0	transcript_id file_1_file_1_jg12109.t3; gene_id file_1_file_1_jg12109;
dsanSTOCAGO1482_1	AUGUSTUS	start_codon	19107239	19107241	.	+	0	transcript_id file_1_file_1_jg12109.t1; gene_id file_1_file_1_jg12109;
dsanSTOCAGO1482_1	AUGUSTUS	CDS	19107239	19107310	1	+	0	transcript_id file_1_file_1_jg12109.t1; gene_id file_1_file_1_jg12109;
dsanSTOCAGO1482_1	AUGUSTUS	exon	19107239	19107310	.	+	.	transcript_id file_1_file_1_jg12109.t1; gene_id file_1_file_1_jg12109;
dsanSTOCAGO1482_1	AUGUSTUS	intron	19107311	19109381	.	+	.	transcript_id file_1_file_1_jg12109.t1; gene_id file_1_file_1_jg12109;
dsanSTOCAGO1482_1	AUGUSTUS	CDS	19109382	19109527	1	+	0	transcript_id file_1_file_1_jg12109.t1; gene_id file_1_file_1_jg12109;
dsanSTOCAGO1482_1	AUGUSTUS	exon	19109382	19109527	.	+	.	transcript_id file_1_file_1_jg12109.t1; gene_id file_1_file_1_jg12109;
dsanSTOCAGO1482_1	AUGUSTUS	intron	19109528	19111663	.	+	.	transcript_id file_1_file_1_jg12109.t1; gene_id file_1_file_1_jg12109;
dsanSTOCAGO1482_1	AUGUSTUS	CDS	19111664	19111901	1	+	1	transcript_id file_1_file_1_jg12109.t1; gene_id file_1_file_1_jg12109;
dsanSTOCAGO1482_1	AUGUSTUS	exon	19111664	19111901	.	+	.	transcript_id file_1_file_1_jg12109.t1; gene_id file_1_file_1_jg12109;
dsanSTOCAGO1482_1	AUGUSTUS	intron	19111902	19113022	.	+	.	transcript_id file_1_file_1_jg12109.t1; gene_id file_1_file_1_jg12109;
dsanSTOCAGO1482_1	AUGUSTUS	CDS	19113023	19113165	1	+	0	transcript_id file_1_file_1_jg12109.t1; gene_id file_1_file_1_jg12109;
dsanSTOCAGO1482_1	AUGUSTUS	exon	19113023	19113165	.	+	.	transcript_id file_1_file_1_jg12109.t1; gene_id file_1_file_1_jg12109;
dsanSTOCAGO1482_1	AUGUSTUS	intron	19113166	19113227	.	+	.	transcript_id file_1_file_1_jg12109.t1; gene_id file_1_file_1_jg12109;
dsanSTOCAGO1482_1	AUGUSTUS	CDS	19113228	19113600	1	+	1	transcript_id file_1_file_1_jg12109.t1; gene_id file_1_file_1_jg12109;
dsanSTOCAGO1482_1	AUGUSTUS	exon	19113228	19113600	.	+	.	transcript_id file_1_file_1_jg12109.t1; gene_id file_1_file_1_jg12109;
dsanSTOCAGO1482_1	AUGUSTUS	intron	19113601	19113669	.	+	.	transcript_id file_1_file_1_jg12109.t1; gene_id file_1_file_1_jg12109;
dsanSTOCAGO1482_1	AUGUSTUS	CDS	19113670	19113904	1	+	0	transcript_id file_1_file_1_jg12109.t1; gene_id file_1_file_1_jg12109;
dsanSTOCAGO1482_1	AUGUSTUS	exon	19113670	19113904	.	+	.	transcript_id file_1_file_1_jg12109.t1; gene_id file_1_file_1_jg12109;
dsanSTOCAGO1482_1	AUGUSTUS	intron	19113905	19114419	.	+	.	transcript_id file_1_file_1_jg12109.t1; gene_id file_1_file_1_jg12109;
dsanSTOCAGO1482_1	AUGUSTUS	CDS	19114420	19114693	1	+	2	transcript_id file_1_file_1_jg12109.t1; gene_id file_1_file_1_jg12109;
dsanSTOCAGO1482_1	AUGUSTUS	exon	19114420	19114693	.	+	.	transcript_id file_1_file_1_jg12109.t1; gene_id file_1_file_1_jg12109;
dsanSTOCAGO1482_1	AUGUSTUS	intron	19114694	19114754	.	+	.	transcript_id file_1_file_1_jg12109.t1; gene_id file_1_file_1_jg12109;
dsanSTOCAGO1482_1	AUGUSTUS	CDS	19114755	19115147	1	+	1	transcript_id file_1_file_1_jg12109.t1; gene_id file_1_file_1_jg12109;
dsanSTOCAGO1482_1	AUGUSTUS	exon	19114755	19115147	.	+	.	transcript_id file_1_file_1_jg12109.t1; gene_id file_1_file_1_jg12109;
dsanSTOCAGO1482_1	AUGUSTUS	intron	19115148	19115243	.	+	.	transcript_id file_1_file_1_jg12109.t1; gene_id file_1_file_1_jg12109;
dsanSTOCAGO1482_1	AUGUSTUS	CDS	19115244	19115439	1	+	1	transcript_id file_1_file_1_jg12109.t1; gene_id file_1_file_1_jg12109;
dsanSTOCAGO1482_1	AUGUSTUS	exon	19115244	19115439	.	+	.	transcript_id file_1_file_1_jg12109.t1; gene_id file_1_file_1_jg12109;
dsanSTOCAGO1482_1	AUGUSTUS	intron	19115440	19115501	.	+	.	transcript_id file_1_file_1_jg12109.t1; gene_id file_1_file_1_jg12109;
dsanSTOCAGO1482_1	AUGUSTUS	CDS	19115502	19115666	1	+	0	transcript_id file_1_file_1_jg12109.t1; gene_id file_1_file_1_jg12109;
dsanSTOCAGO1482_1	AUGUSTUS	exon	19115502	19115666	.	+	.	transcript_id file_1_file_1_jg12109.t1; gene_id file_1_file_1_jg12109;
dsanSTOCAGO1482_1	AUGUSTUS	intron	19115667	19115836	.	+	.	transcript_id file_1_file_1_jg12109.t1; gene_id file_1_file_1_jg12109;
dsanSTOCAGO1482_1	AUGUSTUS	CDS	19115837	19116056	1	+	0	transcript_id file_1_file_1_jg12109.t1; gene_id file_1_file_1_jg12109;
dsanSTOCAGO1482_1	AUGUSTUS	exon	19115837	19116056	.	+	.	transcript_id file_1_file_1_jg12109.t1; gene_id file_1_file_1_jg12109;
dsanSTOCAGO1482_1	AUGUSTUS	intron	19116057	19116117	.	+	.	transcript_id file_1_file_1_jg12109.t1; gene_id file_1_file_1_jg12109;
dsanSTOCAGO1482_1	AUGUSTUS	CDS	19116118	19116454	1	+	2	transcript_id file_1_file_1_jg12109.t1; gene_id file_1_file_1_jg12109;
dsanSTOCAGO1482_1	AUGUSTUS	exon	19116118	19116454	.	+	.	transcript_id file_1_file_1_jg12109.t1; gene_id file_1_file_1_jg12109;
dsanSTOCAGO1482_1	AUGUSTUS	intron	19116455	19116508	.	+	.	transcript_id file_1_file_1_jg12109.t1; gene_id file_1_file_1_jg12109;
dsanSTOCAGO1482_1	AUGUSTUS	transcript	19107239	19117142	.	+	.	transcript_id file_1_file_1_jg12109.t1; gene_id file_1_file_1_jg12109
dsanSTOCAGO1482_1	AUGUSTUS	CDS	19116509	19117142	1	+	1	transcript_id file_1_file_1_jg12109.t1; gene_id file_1_file_1_jg12109;
dsanSTOCAGO1482_1	AUGUSTUS	exon	19116509	19117142	.	+	.	transcript_id file_1_file_1_jg12109.t1; gene_id file_1_file_1_jg12109;
dsanSTOCAGO1482_1	AUGUSTUS	stop_codon	19117140	19117142	.	+	0	transcript_id file_1_file_1_jg12109.t1; gene_id file_1_file_1_jg12109;
dsanSTOCAGO1482_1	AUGUSTUS	start_codon	19109057	19109059	.	+	0	transcript_id file_1_file_1_jg12109.t2; gene_id file_1_file_1_jg12109;
dsanSTOCAGO1482_1	AUGUSTUS	CDS	19109057	19109086	1	+	0	transcript_id file_1_file_1_jg12109.t2; gene_id file_1_file_1_jg12109;
dsanSTOCAGO1482_1	AUGUSTUS	exon	19109057	19109086	.	+	.	transcript_id file_1_file_1_jg12109.t2; gene_id file_1_file_1_jg12109;
dsanSTOCAGO1482_1	AUGUSTUS	intron	19109087	19109381	.	+	.	transcript_id file_1_file_1_jg12109.t2; gene_id file_1_file_1_jg12109;
dsanSTOCAGO1482_1	AUGUSTUS	CDS	19109382	19109527	1	+	0	transcript_id file_1_file_1_jg12109.t2; gene_id file_1_file_1_jg12109;
dsanSTOCAGO1482_1	AUGUSTUS	exon	19109382	19109527	.	+	.	transcript_id file_1_file_1_jg12109.t2; gene_id file_1_file_1_jg12109;
dsanSTOCAGO1482_1	AUGUSTUS	intron	19109528	19111663	.	+	.	transcript_id file_1_file_1_jg12109.t2; gene_id file_1_file_1_jg12109;
dsanSTOCAGO1482_1	AUGUSTUS	CDS	19111664	19111901	1	+	1	transcript_id file_1_file_1_jg12109.t2; gene_id file_1_file_1_jg12109;
dsanSTOCAGO1482_1	AUGUSTUS	exon	19111664	19111901	.	+	.	transcript_id file_1_file_1_jg12109.t2; gene_id file_1_file_1_jg12109;
dsanSTOCAGO1482_1	AUGUSTUS	intron	19111902	19113022	.	+	.	transcript_id file_1_file_1_jg12109.t2; gene_id file_1_file_1_jg12109;
dsanSTOCAGO1482_1	AUGUSTUS	CDS	19113023	19113165	1	+	0	transcript_id file_1_file_1_jg12109.t2; gene_id file_1_file_1_jg12109;
dsanSTOCAGO1482_1	AUGUSTUS	exon	19113023	19113165	.	+	.	transcript_id file_1_file_1_jg12109.t2; gene_id file_1_file_1_jg12109;
dsanSTOCAGO1482_1	AUGUSTUS	intron	19113166	19113227	.	+	.	transcript_id file_1_file_1_jg12109.t2; gene_id file_1_file_1_jg12109;
dsanSTOCAGO1482_1	AUGUSTUS	CDS	19113228	19113600	1	+	1	transcript_id file_1_file_1_jg12109.t2; gene_id file_1_file_1_jg12109;
dsanSTOCAGO1482_1	AUGUSTUS	exon	19113228	19113600	.	+	.	transcript_id file_1_file_1_jg12109.t2; gene_id file_1_file_1_jg12109;
dsanSTOCAGO1482_1	AUGUSTUS	intron	19113601	19113669	.	+	.	transcript_id file_1_file_1_jg12109.t2; gene_id file_1_file_1_jg12109;
dsanSTOCAGO1482_1	AUGUSTUS	CDS	19113670	19113904	1	+	0	transcript_id file_1_file_1_jg12109.t2; gene_id file_1_file_1_jg12109;
dsanSTOCAGO1482_1	AUGUSTUS	exon	19113670	19113904	.	+	.	transcript_id file_1_file_1_jg12109.t2; gene_id file_1_file_1_jg12109;
dsanSTOCAGO1482_1	AUGUSTUS	intron	19113905	19114419	.	+	.	transcript_id file_1_file_1_jg12109.t2; gene_id file_1_file_1_jg12109;
dsanSTOCAGO1482_1	AUGUSTUS	CDS	19114420	19114693	1	+	2	transcript_id file_1_file_1_jg12109.t2; gene_id file_1_file_1_jg12109;
dsanSTOCAGO1482_1	AUGUSTUS	exon	19114420	19114693	.	+	.	transcript_id file_1_file_1_jg12109.t2; gene_id file_1_file_1_jg12109;
dsanSTOCAGO1482_1	AUGUSTUS	intron	19114694	19114754	.	+	.	transcript_id file_1_file_1_jg12109.t2; gene_id file_1_file_1_jg12109;
dsanSTOCAGO1482_1	AUGUSTUS	CDS	19114755	19115147	1	+	1	transcript_id file_1_file_1_jg12109.t2; gene_id file_1_file_1_jg12109;
dsanSTOCAGO1482_1	AUGUSTUS	exon	19114755	19115147	.	+	.	transcript_id file_1_file_1_jg12109.t2; gene_id file_1_file_1_jg12109;
dsanSTOCAGO1482_1	AUGUSTUS	intron	19115148	19115243	.	+	.	transcript_id file_1_file_1_jg12109.t2; gene_id file_1_file_1_jg12109;
dsanSTOCAGO1482_1	AUGUSTUS	CDS	19115244	19115439	1	+	1	transcript_id file_1_file_1_jg12109.t2; gene_id file_1_file_1_jg12109;
dsanSTOCAGO1482_1	AUGUSTUS	exon	19115244	19115439	.	+	.	transcript_id file_1_file_1_jg12109.t2; gene_id file_1_file_1_jg12109;
dsanSTOCAGO1482_1	AUGUSTUS	intron	19115440	19115501	.	+	.	transcript_id file_1_file_1_jg12109.t2; gene_id file_1_file_1_jg12109;
dsanSTOCAGO1482_1	AUGUSTUS	CDS	19115502	19115666	1	+	0	transcript_id file_1_file_1_jg12109.t2; gene_id file_1_file_1_jg12109;
dsanSTOCAGO1482_1	AUGUSTUS	exon	19115502	19115666	.	+	.	transcript_id file_1_file_1_jg12109.t2; gene_id file_1_file_1_jg12109;
dsanSTOCAGO1482_1	AUGUSTUS	intron	19115667	19115836	.	+	.	transcript_id file_1_file_1_jg12109.t2; gene_id file_1_file_1_jg12109;
dsanSTOCAGO1482_1	AUGUSTUS	CDS	19115837	19116056	1	+	0	transcript_id file_1_file_1_jg12109.t2; gene_id file_1_file_1_jg12109;
dsanSTOCAGO1482_1	AUGUSTUS	exon	19115837	19116056	.	+	.	transcript_id file_1_file_1_jg12109.t2; gene_id file_1_file_1_jg12109;
dsanSTOCAGO1482_1	AUGUSTUS	intron	19116057	19116117	.	+	.	transcript_id file_1_file_1_jg12109.t2; gene_id file_1_file_1_jg12109;
dsanSTOCAGO1482_1	AUGUSTUS	CDS	19116118	19116454	1	+	2	transcript_id file_1_file_1_jg12109.t2; gene_id file_1_file_1_jg12109;
dsanSTOCAGO1482_1	AUGUSTUS	exon	19116118	19116454	.	+	.	transcript_id file_1_file_1_jg12109.t2; gene_id file_1_file_1_jg12109;
dsanSTOCAGO1482_1	AUGUSTUS	intron	19116455	19116508	.	+	.	transcript_id file_1_file_1_jg12109.t2; gene_id file_1_file_1_jg12109;
dsanSTOCAGO1482_1	AUGUSTUS	transcript	19109057	19117142	.	+	.	transcript_id file_1_file_1_jg12109.t2; gene_id file_1_file_1_jg12109
dsanSTOCAGO1482_1	AUGUSTUS	CDS	19116509	19117142	1	+	1	transcript_id file_1_file_1_jg12109.t2; gene_id file_1_file_1_jg12109;
dsanSTOCAGO1482_1	AUGUSTUS	exon	19116509	19117142	.	+	.	transcript_id file_1_file_1_jg12109.t2; gene_id file_1_file_1_jg12109;
dsanSTOCAGO1482_1	AUGUSTUS	stop_codon	19117140	19117142	.	+	0	transcript_id file_1_file_1_jg12109.t2; gene_id file_1_file_1_jg12109;
dsanSTOCAGO1482_1	AUGUSTUS	start_codon	19504237	19504239	.	+	0	transcript_id file_1_file_1_jg12188.t1; gene_id file_1_file_1_jg12188;
dsanSTOCAGO1482_1	AUGUSTUS	CDS	19504237	19505061	1	+	0	transcript_id file_1_file_1_jg12188.t1; gene_id file_1_file_1_jg12188;
dsanSTOCAGO1482_1	AUGUSTUS	exon	19504237	19505061	.	+	.	transcript_id file_1_file_1_jg12188.t1; gene_id file_1_file_1_jg12188;
dsanSTOCAGO1482_1	AUGUSTUS	intron	19505062	19505250	.	+	.	transcript_id file_1_file_1_jg12188.t1; gene_id file_1_file_1_jg12188;
dsanSTOCAGO1482_1	AUGUSTUS	CDS	19505251	19505339	1	+	0	transcript_id file_1_file_1_jg12188.t1; gene_id file_1_file_1_jg12188;
dsanSTOCAGO1482_1	AUGUSTUS	exon	19505251	19505339	.	+	.	transcript_id file_1_file_1_jg12188.t1; gene_id file_1_file_1_jg12188;
dsanSTOCAGO1482_1	AUGUSTUS	intron	19505340	19505394	.	+	.	transcript_id file_1_file_1_jg12188.t1; gene_id file_1_file_1_jg12188;
dsanSTOCAGO1482_1	AUGUSTUS	CDS	19505395	19505569	0.94	+	1	transcript_id file_1_file_1_jg12188.t1; gene_id file_1_file_1_jg12188;
dsanSTOCAGO1482_1	AUGUSTUS	exon	19505395	19505569	.	+	.	transcript_id file_1_file_1_jg12188.t1; gene_id file_1_file_1_jg12188;
dsanSTOCAGO1482_1	AUGUSTUS	intron	19505570	19505714	.	+	.	transcript_id file_1_file_1_jg12188.t1; gene_id file_1_file_1_jg12188;
dsanSTOCAGO1482_1	AUGUSTUS	CDS	19505715	19506821	0.94	+	0	transcript_id file_1_file_1_jg12188.t1; gene_id file_1_file_1_jg12188;
dsanSTOCAGO1482_1	AUGUSTUS	exon	19505715	19506821	.	+	.	transcript_id file_1_file_1_jg12188.t1; gene_id file_1_file_1_jg12188;
dsanSTOCAGO1482_1	AUGUSTUS	intron	19506822	19506881	.	+	.	transcript_id file_1_file_1_jg12188.t1; gene_id file_1_file_1_jg12188;
dsanSTOCAGO1482_1	AUGUSTUS	transcript	19504237	19506935	.	+	.	transcript_id file_1_file_1_jg12188.t1; gene_id file_1_file_1_jg12188
dsanSTOCAGO1482_1	AUGUSTUS	CDS	19506882	19506935	1	+	0	transcript_id file_1_file_1_jg12188.t1; gene_id file_1_file_1_jg12188;
dsanSTOCAGO1482_1	AUGUSTUS	exon	19506882	19506935	.	+	.	transcript_id file_1_file_1_jg12188.t1; gene_id file_1_file_1_jg12188;
dsanSTOCAGO1482_1	AUGUSTUS	stop_codon	19506933	19506935	.	+	0	transcript_id file_1_file_1_jg12188.t1; gene_id file_1_file_1_jg12188;
dsanSTOCAGO1482_1	AUGUSTUS	stop_codon	19670622	19670624	.	-	0	transcript_id file_1_file_1_jg12208.t1; gene_id file_1_file_1_jg12208;
dsanSTOCAGO1482_1	AUGUSTUS	CDS	19670622	19670833	1	-	2	transcript_id file_1_file_1_jg12208.t1; gene_id file_1_file_1_jg12208;
dsanSTOCAGO1482_1	AUGUSTUS	exon	19670622	19670833	.	-	.	transcript_id file_1_file_1_jg12208.t1; gene_id file_1_file_1_jg12208;
dsanSTOCAGO1482_1	AUGUSTUS	intron	19670834	19670891	.	-	.	transcript_id file_1_file_1_jg12208.t1; gene_id file_1_file_1_jg12208;
dsanSTOCAGO1482_1	AUGUSTUS	CDS	19670892	19671048	1	-	0	transcript_id file_1_file_1_jg12208.t1; gene_id file_1_file_1_jg12208;
dsanSTOCAGO1482_1	AUGUSTUS	exon	19670892	19671048	.	-	.	transcript_id file_1_file_1_jg12208.t1; gene_id file_1_file_1_jg12208;
dsanSTOCAGO1482_1	AUGUSTUS	intron	19671049	19671099	.	-	.	transcript_id file_1_file_1_jg12208.t1; gene_id file_1_file_1_jg12208;
dsanSTOCAGO1482_1	AUGUSTUS	CDS	19671100	19671213	1	-	0	transcript_id file_1_file_1_jg12208.t1; gene_id file_1_file_1_jg12208;
dsanSTOCAGO1482_1	AUGUSTUS	exon	19671100	19671213	.	-	.	transcript_id file_1_file_1_jg12208.t1; gene_id file_1_file_1_jg12208;
dsanSTOCAGO1482_1	AUGUSTUS	intron	19671214	19671385	.	-	.	transcript_id file_1_file_1_jg12208.t1; gene_id file_1_file_1_jg12208;
dsanSTOCAGO1482_1	AUGUSTUS	transcript	19670622	19671499	.	-	.	transcript_id file_1_file_1_jg12208.t1; gene_id file_1_file_1_jg12208
dsanSTOCAGO1482_1	AUGUSTUS	CDS	19671386	19671499	1	-	0	transcript_id file_1_file_1_jg12208.t1; gene_id file_1_file_1_jg12208;
dsanSTOCAGO1482_1	AUGUSTUS	exon	19671386	19671499	.	-	.	transcript_id file_1_file_1_jg12208.t1; gene_id file_1_file_1_jg12208;
dsanSTOCAGO1482_1	AUGUSTUS	start_codon	19671497	19671499	.	-	0	transcript_id file_1_file_1_jg12208.t1; gene_id file_1_file_1_jg12208;
dsanSTOCAGO1482_1	AUGUSTUS	start_codon	19723051	19723053	.	+	0	transcript_id file_1_file_1_jg12214.t1; gene_id file_1_file_1_jg12214;
dsanSTOCAGO1482_1	AUGUSTUS	CDS	19723051	19723912	0.92	+	0	transcript_id file_1_file_1_jg12214.t1; gene_id file_1_file_1_jg12214;
dsanSTOCAGO1482_1	AUGUSTUS	exon	19723051	19723912	.	+	.	transcript_id file_1_file_1_jg12214.t1; gene_id file_1_file_1_jg12214;
dsanSTOCAGO1482_1	AUGUSTUS	intron	19723913	19724096	.	+	.	transcript_id file_1_file_1_jg12214.t1; gene_id file_1_file_1_jg12214;
dsanSTOCAGO1482_1	AUGUSTUS	transcript	19723051	19724261	.	+	.	transcript_id file_1_file_1_jg12214.t1; gene_id file_1_file_1_jg12214
dsanSTOCAGO1482_1	AUGUSTUS	CDS	19724097	19724261	1	+	0	transcript_id file_1_file_1_jg12214.t1; gene_id file_1_file_1_jg12214;
dsanSTOCAGO1482_1	AUGUSTUS	exon	19724097	19724261	.	+	.	transcript_id file_1_file_1_jg12214.t1; gene_id file_1_file_1_jg12214;
dsanSTOCAGO1482_1	AUGUSTUS	stop_codon	19724259	19724261	.	+	0	transcript_id file_1_file_1_jg12214.t1; gene_id file_1_file_1_jg12214;
dsanSTOCAGO1482_1	AUGUSTUS	stop_codon	19736925	19736927	.	-	0	transcript_id file_1_file_1_jg12215.t1; gene_id file_1_file_1_jg12215;
dsanSTOCAGO1482_1	AUGUSTUS	CDS	19736928	19739645	0.49	-	0	transcript_id file_1_file_1_jg12215.t1; gene_id file_1_file_1_jg12215;
dsanSTOCAGO1482_1	AUGUSTUS	exon	19736928	19739645	.	-	.	transcript_id file_1_file_1_jg12215.t1; gene_id file_1_file_1_jg12215;
dsanSTOCAGO1482_1	AUGUSTUS	transcript	19736925	19739645	.	-	.	transcript_id file_1_file_1_jg12215.t1; gene_id file_1_file_1_jg12215
dsanSTOCAGO1482_1	AUGUSTUS	start_codon	19739643	19739645	.	-	0	transcript_id file_1_file_1_jg12215.t1; gene_id file_1_file_1_jg12215;
dsanSTOCAGO1482_1	AUGUSTUS	CDS	20533820	20533822	0.56	+	0	transcript_id file_1_file_1_jg12289.t1; gene_id file_1_file_1_jg12289;
dsanSTOCAGO1482_1	AUGUSTUS	exon	20533820	20533822	.	+	.	transcript_id file_1_file_1_jg12289.t1; gene_id file_1_file_1_jg12289;
dsanSTOCAGO1482_1	AUGUSTUS	start_codon	20533820	20533822	.	+	0	transcript_id file_1_file_1_jg12289.t1; gene_id file_1_file_1_jg12289;
dsanSTOCAGO1482_1	AUGUSTUS	intron	20533823	20534602	.	+	.	transcript_id file_1_file_1_jg12289.t1; gene_id file_1_file_1_jg12289;
dsanSTOCAGO1482_1	AUGUSTUS	CDS	20534603	20534701	0.66	+	0	transcript_id file_1_file_1_jg12289.t1; gene_id file_1_file_1_jg12289;
dsanSTOCAGO1482_1	AUGUSTUS	exon	20534603	20534701	.	+	.	transcript_id file_1_file_1_jg12289.t1; gene_id file_1_file_1_jg12289;
dsanSTOCAGO1482_1	AUGUSTUS	intron	20534702	20534799	.	+	.	transcript_id file_1_file_1_jg12289.t1; gene_id file_1_file_1_jg12289;
dsanSTOCAGO1482_1	AUGUSTUS	CDS	20534800	20534895	1	+	0	transcript_id file_1_file_1_jg12289.t1; gene_id file_1_file_1_jg12289;
dsanSTOCAGO1482_1	AUGUSTUS	exon	20534800	20534895	.	+	.	transcript_id file_1_file_1_jg12289.t1; gene_id file_1_file_1_jg12289;
dsanSTOCAGO1482_1	AUGUSTUS	intron	20534896	20534960	.	+	.	transcript_id file_1_file_1_jg12289.t1; gene_id file_1_file_1_jg12289;
dsanSTOCAGO1482_1	AUGUSTUS	CDS	20534961	20535143	1	+	0	transcript_id file_1_file_1_jg12289.t1; gene_id file_1_file_1_jg12289;
dsanSTOCAGO1482_1	AUGUSTUS	exon	20534961	20535143	.	+	.	transcript_id file_1_file_1_jg12289.t1; gene_id file_1_file_1_jg12289;
dsanSTOCAGO1482_1	AUGUSTUS	intron	20535144	20535197	.	+	.	transcript_id file_1_file_1_jg12289.t1; gene_id file_1_file_1_jg12289;
dsanSTOCAGO1482_1	AUGUSTUS	transcript	20533820	20535266	.	+	.	transcript_id file_1_file_1_jg12289.t1; gene_id file_1_file_1_jg12289
dsanSTOCAGO1482_1	AUGUSTUS	CDS	20535198	20535266	1	+	0	transcript_id file_1_file_1_jg12289.t1; gene_id file_1_file_1_jg12289;
dsanSTOCAGO1482_1	AUGUSTUS	exon	20535198	20535266	.	+	.	transcript_id file_1_file_1_jg12289.t1; gene_id file_1_file_1_jg12289;
dsanSTOCAGO1482_1	AUGUSTUS	stop_codon	20535264	20535266	.	+	0	transcript_id file_1_file_1_jg12289.t1; gene_id file_1_file_1_jg12289;
dsanSTOCAGO1482_0	AUGUSTUS	stop_codon	10139341	10139343	.	-	0	transcript_id file_1_file_1_jg1234.t1; gene_id file_1_file_1_jg1234;
dsanSTOCAGO1482_0	AUGUSTUS	CDS	10139341	10139415	1	-	0	transcript_id file_1_file_1_jg1234.t1; gene_id file_1_file_1_jg1234;
dsanSTOCAGO1482_0	AUGUSTUS	exon	10139341	10139415	.	-	.	transcript_id file_1_file_1_jg1234.t1; gene_id file_1_file_1_jg1234;
dsanSTOCAGO1482_0	AUGUSTUS	intron	10139416	10139474	.	-	.	transcript_id file_1_file_1_jg1234.t1; gene_id file_1_file_1_jg1234;
dsanSTOCAGO1482_0	AUGUSTUS	CDS	10139475	10139663	1	-	0	transcript_id file_1_file_1_jg1234.t1; gene_id file_1_file_1_jg1234;
dsanSTOCAGO1482_0	AUGUSTUS	exon	10139475	10139663	.	-	.	transcript_id file_1_file_1_jg1234.t1; gene_id file_1_file_1_jg1234;
dsanSTOCAGO1482_0	AUGUSTUS	intron	10139664	10139724	.	-	.	transcript_id file_1_file_1_jg1234.t1; gene_id file_1_file_1_jg1234;
dsanSTOCAGO1482_0	AUGUSTUS	CDS	10139725	10139832	1	-	0	transcript_id file_1_file_1_jg1234.t1; gene_id file_1_file_1_jg1234;
dsanSTOCAGO1482_0	AUGUSTUS	exon	10139725	10139832	.	-	.	transcript_id file_1_file_1_jg1234.t1; gene_id file_1_file_1_jg1234;
dsanSTOCAGO1482_0	AUGUSTUS	intron	10139833	10139895	.	-	.	transcript_id file_1_file_1_jg1234.t1; gene_id file_1_file_1_jg1234;
dsanSTOCAGO1482_0	AUGUSTUS	CDS	10139896	10139995	1	-	1	transcript_id file_1_file_1_jg1234.t1; gene_id file_1_file_1_jg1234;
dsanSTOCAGO1482_0	AUGUSTUS	exon	10139896	10139995	.	-	.	transcript_id file_1_file_1_jg1234.t1; gene_id file_1_file_1_jg1234;
dsanSTOCAGO1482_0	AUGUSTUS	intron	10139996	10140063	.	-	.	transcript_id file_1_file_1_jg1234.t1; gene_id file_1_file_1_jg1234;
dsanSTOCAGO1482_0	AUGUSTUS	CDS	10140064	10140495	1	-	1	transcript_id file_1_file_1_jg1234.t1; gene_id file_1_file_1_jg1234;
dsanSTOCAGO1482_0	AUGUSTUS	exon	10140064	10140495	.	-	.	transcript_id file_1_file_1_jg1234.t1; gene_id file_1_file_1_jg1234;
dsanSTOCAGO1482_0	AUGUSTUS	intron	10140496	10140656	.	-	.	transcript_id file_1_file_1_jg1234.t1; gene_id file_1_file_1_jg1234;
dsanSTOCAGO1482_0	AUGUSTUS	transcript	10139341	10141009	.	-	.	transcript_id file_1_file_1_jg1234.t1; gene_id file_1_file_1_jg1234
dsanSTOCAGO1482_0	AUGUSTUS	CDS	10140657	10141009	1	-	0	transcript_id file_1_file_1_jg1234.t1; gene_id file_1_file_1_jg1234;
dsanSTOCAGO1482_0	AUGUSTUS	exon	10140657	10141009	.	-	.	transcript_id file_1_file_1_jg1234.t1; gene_id file_1_file_1_jg1234;
dsanSTOCAGO1482_0	AUGUSTUS	start_codon	10141007	10141009	.	-	0	transcript_id file_1_file_1_jg1234.t1; gene_id file_1_file_1_jg1234;
dsanSTOCAGO1482_1	AUGUSTUS	start_codon	21699691	21699693	.	+	0	transcript_id file_1_file_1_jg12372.t1; gene_id file_1_file_1_jg12372;
dsanSTOCAGO1482_1	AUGUSTUS	CDS	21699691	21700457	1	+	0	transcript_id file_1_file_1_jg12372.t1; gene_id file_1_file_1_jg12372;
dsanSTOCAGO1482_1	AUGUSTUS	exon	21699691	21700457	.	+	.	transcript_id file_1_file_1_jg12372.t1; gene_id file_1_file_1_jg12372;
dsanSTOCAGO1482_1	AUGUSTUS	intron	21700458	21700516	.	+	.	transcript_id file_1_file_1_jg12372.t1; gene_id file_1_file_1_jg12372;
dsanSTOCAGO1482_1	AUGUSTUS	CDS	21700517	21700874	1	+	1	transcript_id file_1_file_1_jg12372.t1; gene_id file_1_file_1_jg12372;
dsanSTOCAGO1482_1	AUGUSTUS	exon	21700517	21700874	.	+	.	transcript_id file_1_file_1_jg12372.t1; gene_id file_1_file_1_jg12372;
dsanSTOCAGO1482_1	AUGUSTUS	intron	21700875	21700938	.	+	.	transcript_id file_1_file_1_jg12372.t1; gene_id file_1_file_1_jg12372;
dsanSTOCAGO1482_1	AUGUSTUS	transcript	21699691	21701013	.	+	.	transcript_id file_1_file_1_jg12372.t1; gene_id file_1_file_1_jg12372
dsanSTOCAGO1482_1	AUGUSTUS	CDS	21700939	21701013	1	+	0	transcript_id file_1_file_1_jg12372.t1; gene_id file_1_file_1_jg12372;
dsanSTOCAGO1482_1	AUGUSTUS	exon	21700939	21701013	.	+	.	transcript_id file_1_file_1_jg12372.t1; gene_id file_1_file_1_jg12372;
dsanSTOCAGO1482_1	AUGUSTUS	stop_codon	21701011	21701013	.	+	0	transcript_id file_1_file_1_jg12372.t1; gene_id file_1_file_1_jg12372;
dsanSTOCAGO1482_1	AUGUSTUS	start_codon	21771569	21771571	.	+	0	transcript_id file_1_file_1_jg12378.t1; gene_id file_1_file_1_jg12378;
dsanSTOCAGO1482_1	AUGUSTUS	CDS	21771569	21772344	1	+	0	transcript_id file_1_file_1_jg12378.t1; gene_id file_1_file_1_jg12378;
dsanSTOCAGO1482_1	AUGUSTUS	exon	21771569	21772344	.	+	.	transcript_id file_1_file_1_jg12378.t1; gene_id file_1_file_1_jg12378;
dsanSTOCAGO1482_1	AUGUSTUS	intron	21772345	21772922	.	+	.	transcript_id file_1_file_1_jg12378.t1; gene_id file_1_file_1_jg12378;
dsanSTOCAGO1482_1	AUGUSTUS	CDS	21772923	21773280	1	+	1	transcript_id file_1_file_1_jg12378.t1; gene_id file_1_file_1_jg12378;
dsanSTOCAGO1482_1	AUGUSTUS	exon	21772923	21773280	.	+	.	transcript_id file_1_file_1_jg12378.t1; gene_id file_1_file_1_jg12378;
dsanSTOCAGO1482_1	AUGUSTUS	intron	21773281	21773342	.	+	.	transcript_id file_1_file_1_jg12378.t1; gene_id file_1_file_1_jg12378;
dsanSTOCAGO1482_1	AUGUSTUS	transcript	21771569	21773429	.	+	.	transcript_id file_1_file_1_jg12378.t1; gene_id file_1_file_1_jg12378
dsanSTOCAGO1482_1	AUGUSTUS	CDS	21773343	21773429	1	+	0	transcript_id file_1_file_1_jg12378.t1; gene_id file_1_file_1_jg12378;
dsanSTOCAGO1482_1	AUGUSTUS	exon	21773343	21773429	.	+	.	transcript_id file_1_file_1_jg12378.t1; gene_id file_1_file_1_jg12378;
dsanSTOCAGO1482_1	AUGUSTUS	stop_codon	21773427	21773429	.	+	0	transcript_id file_1_file_1_jg12378.t1; gene_id file_1_file_1_jg12378;
dsanSTOCAGO1482_1	AUGUSTUS	start_codon	24297573	24297575	.	+	0	transcript_id file_1_file_1_jg12434.t1; gene_id file_1_file_1_jg12434;
dsanSTOCAGO1482_1	AUGUSTUS	CDS	24297573	24297586	0.49	+	0	transcript_id file_1_file_1_jg12434.t1; gene_id file_1_file_1_jg12434;
dsanSTOCAGO1482_1	AUGUSTUS	exon	24297573	24297586	.	+	.	transcript_id file_1_file_1_jg12434.t1; gene_id file_1_file_1_jg12434;
dsanSTOCAGO1482_1	AUGUSTUS	intron	24297587	24299803	.	+	.	transcript_id file_1_file_1_jg12434.t1; gene_id file_1_file_1_jg12434;
dsanSTOCAGO1482_1	AUGUSTUS	CDS	24299804	24299906	0.83	+	1	transcript_id file_1_file_1_jg12434.t1; gene_id file_1_file_1_jg12434;
dsanSTOCAGO1482_1	AUGUSTUS	exon	24299804	24299906	.	+	.	transcript_id file_1_file_1_jg12434.t1; gene_id file_1_file_1_jg12434;
dsanSTOCAGO1482_1	AUGUSTUS	intron	24299907	24299966	.	+	.	transcript_id file_1_file_1_jg12434.t1; gene_id file_1_file_1_jg12434;
dsanSTOCAGO1482_1	AUGUSTUS	CDS	24299967	24300081	1	+	0	transcript_id file_1_file_1_jg12434.t1; gene_id file_1_file_1_jg12434;
dsanSTOCAGO1482_1	AUGUSTUS	exon	24299967	24300081	.	+	.	transcript_id file_1_file_1_jg12434.t1; gene_id file_1_file_1_jg12434;
dsanSTOCAGO1482_1	AUGUSTUS	intron	24300082	24300135	.	+	.	transcript_id file_1_file_1_jg12434.t1; gene_id file_1_file_1_jg12434;
dsanSTOCAGO1482_1	AUGUSTUS	CDS	24300136	24300173	0.9	+	2	transcript_id file_1_file_1_jg12434.t1; gene_id file_1_file_1_jg12434;
dsanSTOCAGO1482_1	AUGUSTUS	exon	24300136	24300173	.	+	.	transcript_id file_1_file_1_jg12434.t1; gene_id file_1_file_1_jg12434;
dsanSTOCAGO1482_1	AUGUSTUS	intron	24300174	24300238	.	+	.	transcript_id file_1_file_1_jg12434.t1; gene_id file_1_file_1_jg12434;
dsanSTOCAGO1482_1	AUGUSTUS	transcript	24297573	24300256	.	+	.	transcript_id file_1_file_1_jg12434.t1; gene_id file_1_file_1_jg12434
dsanSTOCAGO1482_1	AUGUSTUS	CDS	24300239	24300256	0.59	+	0	transcript_id file_1_file_1_jg12434.t1; gene_id file_1_file_1_jg12434;
dsanSTOCAGO1482_1	AUGUSTUS	exon	24300239	24300256	.	+	.	transcript_id file_1_file_1_jg12434.t1; gene_id file_1_file_1_jg12434;
dsanSTOCAGO1482_1	AUGUSTUS	stop_codon	24300254	24300256	.	+	0	transcript_id file_1_file_1_jg12434.t1; gene_id file_1_file_1_jg12434;
dsanSTOCAGO1482_2	AUGUSTUS	start_codon	2280309	2280311	.	+	0	transcript_id file_1_file_1_jg12681.t1; gene_id file_1_file_1_jg12681;
dsanSTOCAGO1482_2	AUGUSTUS	CDS	2280309	2280408	0.61	+	0	transcript_id file_1_file_1_jg12681.t1; gene_id file_1_file_1_jg12681;
dsanSTOCAGO1482_2	AUGUSTUS	exon	2280309	2280408	.	+	.	transcript_id file_1_file_1_jg12681.t1; gene_id file_1_file_1_jg12681;
dsanSTOCAGO1482_2	AUGUSTUS	intron	2280409	2280472	.	+	.	transcript_id file_1_file_1_jg12681.t1; gene_id file_1_file_1_jg12681;
dsanSTOCAGO1482_2	AUGUSTUS	CDS	2280473	2281044	0.6	+	2	transcript_id file_1_file_1_jg12681.t1; gene_id file_1_file_1_jg12681;
dsanSTOCAGO1482_2	AUGUSTUS	exon	2280542	2281044	.	+	.	transcript_id file_1_file_1_jg12681.t1; gene_id file_1_file_1_jg12681;
dsanSTOCAGO1482_2	AUGUSTUS	intron	2281045	2281105	.	+	.	transcript_id file_1_file_1_jg12681.t1; gene_id file_1_file_1_jg12681;
dsanSTOCAGO1482_2	AUGUSTUS	CDS	2281106	2281369	0.66	+	0	transcript_id file_1_file_1_jg12681.t1; gene_id file_1_file_1_jg12681;
dsanSTOCAGO1482_2	AUGUSTUS	exon	2281106	2281369	.	+	.	transcript_id file_1_file_1_jg12681.t1; gene_id file_1_file_1_jg12681;
dsanSTOCAGO1482_2	AUGUSTUS	intron	2281370	2281424	.	+	.	transcript_id file_1_file_1_jg12681.t1; gene_id file_1_file_1_jg12681;
dsanSTOCAGO1482_2	AUGUSTUS	CDS	2281425	2281848	0.48	+	0	transcript_id file_1_file_1_jg12681.t1; gene_id file_1_file_1_jg12681;
dsanSTOCAGO1482_2	AUGUSTUS	exon	2281425	2281848	.	+	.	transcript_id file_1_file_1_jg12681.t1; gene_id file_1_file_1_jg12681;
dsanSTOCAGO1482_2	AUGUSTUS	intron	2281849	2284823	.	+	.	transcript_id file_1_file_1_jg12681.t1; gene_id file_1_file_1_jg12681;
dsanSTOCAGO1482_2	AUGUSTUS	transcript	2280309	2284846	.	+	.	transcript_id file_1_file_1_jg12681.t1; gene_id file_1_file_1_jg12681
dsanSTOCAGO1482_2	AUGUSTUS	CDS	2284824	2284846	0.38	+	2	transcript_id file_1_file_1_jg12681.t1; gene_id file_1_file_1_jg12681;
dsanSTOCAGO1482_2	AUGUSTUS	exon	2284824	2284846	.	+	.	transcript_id file_1_file_1_jg12681.t1; gene_id file_1_file_1_jg12681;
dsanSTOCAGO1482_2	AUGUSTUS	stop_codon	2284844	2284846	.	+	0	transcript_id file_1_file_1_jg12681.t1; gene_id file_1_file_1_jg12681;
dsanSTOCAGO1482_2	AUGUSTUS	stop_codon	5478189	5478191	.	-	0	transcript_id file_1_file_1_jg12971.t1; gene_id file_1_file_1_jg12971;
dsanSTOCAGO1482_2	AUGUSTUS	CDS	5478189	5478341	0.99	-	0	transcript_id file_1_file_1_jg12971.t1; gene_id file_1_file_1_jg12971;
dsanSTOCAGO1482_2	AUGUSTUS	exon	5478189	5478341	.	-	.	transcript_id file_1_file_1_jg12971.t1; gene_id file_1_file_1_jg12971;
dsanSTOCAGO1482_2	AUGUSTUS	intron	5478342	5478412	.	-	.	transcript_id file_1_file_1_jg12971.t1; gene_id file_1_file_1_jg12971;
dsanSTOCAGO1482_2	AUGUSTUS	CDS	5478413	5479164	1	-	2	transcript_id file_1_file_1_jg12971.t1; gene_id file_1_file_1_jg12971;
dsanSTOCAGO1482_2	AUGUSTUS	exon	5478413	5479164	.	-	.	transcript_id file_1_file_1_jg12971.t1; gene_id file_1_file_1_jg12971;
dsanSTOCAGO1482_2	AUGUSTUS	intron	5479165	5479233	.	-	.	transcript_id file_1_file_1_jg12971.t1; gene_id file_1_file_1_jg12971;
dsanSTOCAGO1482_2	AUGUSTUS	transcript	5478189	5479258	.	-	.	transcript_id file_1_file_1_jg12971.t1; gene_id file_1_file_1_jg12971
dsanSTOCAGO1482_2	AUGUSTUS	CDS	5479234	5479258	0.68	-	0	transcript_id file_1_file_1_jg12971.t1; gene_id file_1_file_1_jg12971;
dsanSTOCAGO1482_2	AUGUSTUS	exon	5479234	5479258	.	-	.	transcript_id file_1_file_1_jg12971.t1; gene_id file_1_file_1_jg12971;
dsanSTOCAGO1482_2	AUGUSTUS	start_codon	5479256	5479258	.	-	0	transcript_id file_1_file_1_jg12971.t1; gene_id file_1_file_1_jg12971;
dsanSTOCAGO1482_2	AUGUSTUS	stop_codon	5479753	5479755	.	-	0	transcript_id file_1_file_1_jg12972.t1; gene_id file_1_file_1_jg12972;
dsanSTOCAGO1482_2	AUGUSTUS	CDS	5479753	5479905	1	-	0	transcript_id file_1_file_1_jg12972.t1; gene_id file_1_file_1_jg12972;
dsanSTOCAGO1482_2	AUGUSTUS	exon	5479753	5479905	.	-	.	transcript_id file_1_file_1_jg12972.t1; gene_id file_1_file_1_jg12972;
dsanSTOCAGO1482_2	AUGUSTUS	intron	5479906	5479963	.	-	.	transcript_id file_1_file_1_jg12972.t1; gene_id file_1_file_1_jg12972;
dsanSTOCAGO1482_2	AUGUSTUS	CDS	5479964	5480130	0.69	-	2	transcript_id file_1_file_1_jg12972.t1; gene_id file_1_file_1_jg12972;
dsanSTOCAGO1482_2	AUGUSTUS	exon	5479964	5480130	.	-	.	transcript_id file_1_file_1_jg12972.t1; gene_id file_1_file_1_jg12972;
dsanSTOCAGO1482_2	AUGUSTUS	intron	5480131	5481020	.	-	.	transcript_id file_1_file_1_jg12972.t1; gene_id file_1_file_1_jg12972;
dsanSTOCAGO1482_2	AUGUSTUS	transcript	5479753	5481036	.	-	.	transcript_id file_1_file_1_jg12972.t1; gene_id file_1_file_1_jg12972
dsanSTOCAGO1482_2	AUGUSTUS	CDS	5481021	5481036	0.52	-	0	transcript_id file_1_file_1_jg12972.t1; gene_id file_1_file_1_jg12972;
dsanSTOCAGO1482_2	AUGUSTUS	exon	5481021	5481036	.	-	.	transcript_id file_1_file_1_jg12972.t1; gene_id file_1_file_1_jg12972;
dsanSTOCAGO1482_2	AUGUSTUS	start_codon	5481034	5481036	.	-	0	transcript_id file_1_file_1_jg12972.t1; gene_id file_1_file_1_jg12972;
dsanSTOCAGO1482_2	AUGUSTUS	start_codon	5900176	5900178	.	+	0	transcript_id file_1_file_1_jg13010.t1; gene_id file_1_file_1_jg13010;
dsanSTOCAGO1482_2	AUGUSTUS	CDS	5900176	5900409	1	+	0	transcript_id file_1_file_1_jg13010.t1; gene_id file_1_file_1_jg13010;
dsanSTOCAGO1482_2	AUGUSTUS	exon	5900176	5900409	.	+	.	transcript_id file_1_file_1_jg13010.t1; gene_id file_1_file_1_jg13010;
dsanSTOCAGO1482_2	AUGUSTUS	intron	5900410	5900522	.	+	.	transcript_id file_1_file_1_jg13010.t1; gene_id file_1_file_1_jg13010;
dsanSTOCAGO1482_2	AUGUSTUS	CDS	5900523	5900676	1	+	0	transcript_id file_1_file_1_jg13010.t1; gene_id file_1_file_1_jg13010;
dsanSTOCAGO1482_2	AUGUSTUS	exon	5900523	5900676	.	+	.	transcript_id file_1_file_1_jg13010.t1; gene_id file_1_file_1_jg13010;
dsanSTOCAGO1482_2	AUGUSTUS	intron	5900677	5900736	.	+	.	transcript_id file_1_file_1_jg13010.t1; gene_id file_1_file_1_jg13010;
dsanSTOCAGO1482_2	AUGUSTUS	CDS	5900737	5900940	1	+	2	transcript_id file_1_file_1_jg13010.t1; gene_id file_1_file_1_jg13010;
dsanSTOCAGO1482_2	AUGUSTUS	exon	5900737	5900940	.	+	.	transcript_id file_1_file_1_jg13010.t1; gene_id file_1_file_1_jg13010;
dsanSTOCAGO1482_2	AUGUSTUS	intron	5900941	5901007	.	+	.	transcript_id file_1_file_1_jg13010.t1; gene_id file_1_file_1_jg13010;
dsanSTOCAGO1482_2	AUGUSTUS	CDS	5901008	5901156	1	+	2	transcript_id file_1_file_1_jg13010.t1; gene_id file_1_file_1_jg13010;
dsanSTOCAGO1482_2	AUGUSTUS	exon	5901008	5901156	.	+	.	transcript_id file_1_file_1_jg13010.t1; gene_id file_1_file_1_jg13010;
dsanSTOCAGO1482_2	AUGUSTUS	intron	5901157	5901209	.	+	.	transcript_id file_1_file_1_jg13010.t1; gene_id file_1_file_1_jg13010;
dsanSTOCAGO1482_2	AUGUSTUS	CDS	5901210	5901340	1	+	0	transcript_id file_1_file_1_jg13010.t1; gene_id file_1_file_1_jg13010;
dsanSTOCAGO1482_2	AUGUSTUS	exon	5901210	5901340	.	+	.	transcript_id file_1_file_1_jg13010.t1; gene_id file_1_file_1_jg13010;
dsanSTOCAGO1482_2	AUGUSTUS	intron	5901341	5901392	.	+	.	transcript_id file_1_file_1_jg13010.t1; gene_id file_1_file_1_jg13010;
dsanSTOCAGO1482_2	AUGUSTUS	CDS	5901393	5901543	1	+	1	transcript_id file_1_file_1_jg13010.t1; gene_id file_1_file_1_jg13010;
dsanSTOCAGO1482_2	AUGUSTUS	exon	5901393	5901543	.	+	.	transcript_id file_1_file_1_jg13010.t1; gene_id file_1_file_1_jg13010;
dsanSTOCAGO1482_2	AUGUSTUS	intron	5901544	5901597	.	+	.	transcript_id file_1_file_1_jg13010.t1; gene_id file_1_file_1_jg13010;
dsanSTOCAGO1482_2	AUGUSTUS	CDS	5901598	5901711	1	+	0	transcript_id file_1_file_1_jg13010.t1; gene_id file_1_file_1_jg13010;
dsanSTOCAGO1482_2	AUGUSTUS	exon	5901598	5901711	.	+	.	transcript_id file_1_file_1_jg13010.t1; gene_id file_1_file_1_jg13010;
dsanSTOCAGO1482_2	AUGUSTUS	intron	5901712	5901769	.	+	.	transcript_id file_1_file_1_jg13010.t1; gene_id file_1_file_1_jg13010;
dsanSTOCAGO1482_2	AUGUSTUS	transcript	5900176	5901928	.	+	.	transcript_id file_1_file_1_jg13010.t1; gene_id file_1_file_1_jg13010
dsanSTOCAGO1482_2	AUGUSTUS	CDS	5901770	5901928	1	+	0	transcript_id file_1_file_1_jg13010.t1; gene_id file_1_file_1_jg13010;
dsanSTOCAGO1482_2	AUGUSTUS	exon	5901770	5901928	.	+	.	transcript_id file_1_file_1_jg13010.t1; gene_id file_1_file_1_jg13010;
dsanSTOCAGO1482_2	AUGUSTUS	stop_codon	5901926	5901928	.	+	0	transcript_id file_1_file_1_jg13010.t1; gene_id file_1_file_1_jg13010;
dsanSTOCAGO1482_2	AUGUSTUS	start_codon	5991654	5991656	.	+	0	transcript_id file_1_file_1_jg13030.t1; gene_id file_1_file_1_jg13030;
dsanSTOCAGO1482_2	AUGUSTUS	CDS	5991654	5991732	0.49	+	0	transcript_id file_1_file_1_jg13030.t1; gene_id file_1_file_1_jg13030;
dsanSTOCAGO1482_2	AUGUSTUS	exon	5991654	5991732	.	+	.	transcript_id file_1_file_1_jg13030.t1; gene_id file_1_file_1_jg13030;
dsanSTOCAGO1482_2	AUGUSTUS	intron	5991733	5993698	.	+	.	transcript_id file_1_file_1_jg13030.t1; gene_id file_1_file_1_jg13030;
dsanSTOCAGO1482_2	AUGUSTUS	CDS	5993699	5993877	1	+	2	transcript_id file_1_file_1_jg13030.t1; gene_id file_1_file_1_jg13030;
dsanSTOCAGO1482_2	AUGUSTUS	exon	5993699	5993877	.	+	.	transcript_id file_1_file_1_jg13030.t1; gene_id file_1_file_1_jg13030;
dsanSTOCAGO1482_2	AUGUSTUS	intron	5993878	5993952	.	+	.	transcript_id file_1_file_1_jg13030.t1; gene_id file_1_file_1_jg13030;
dsanSTOCAGO1482_2	AUGUSTUS	CDS	5993953	5994321	1	+	0	transcript_id file_1_file_1_jg13030.t1; gene_id file_1_file_1_jg13030;
dsanSTOCAGO1482_2	AUGUSTUS	exon	5993953	5994321	.	+	.	transcript_id file_1_file_1_jg13030.t1; gene_id file_1_file_1_jg13030;
dsanSTOCAGO1482_2	AUGUSTUS	intron	5994322	5994378	.	+	.	transcript_id file_1_file_1_jg13030.t1; gene_id file_1_file_1_jg13030;
dsanSTOCAGO1482_2	AUGUSTUS	CDS	5994379	5994711	1	+	0	transcript_id file_1_file_1_jg13030.t1; gene_id file_1_file_1_jg13030;
dsanSTOCAGO1482_2	AUGUSTUS	exon	5994379	5994711	.	+	.	transcript_id file_1_file_1_jg13030.t1; gene_id file_1_file_1_jg13030;
dsanSTOCAGO1482_2	AUGUSTUS	intron	5994712	5994770	.	+	.	transcript_id file_1_file_1_jg13030.t1; gene_id file_1_file_1_jg13030;
dsanSTOCAGO1482_2	AUGUSTUS	CDS	5994771	5994953	1	+	0	transcript_id file_1_file_1_jg13030.t1; gene_id file_1_file_1_jg13030;
dsanSTOCAGO1482_2	AUGUSTUS	exon	5994771	5994953	.	+	.	transcript_id file_1_file_1_jg13030.t1; gene_id file_1_file_1_jg13030;
dsanSTOCAGO1482_2	AUGUSTUS	intron	5994954	5995008	.	+	.	transcript_id file_1_file_1_jg13030.t1; gene_id file_1_file_1_jg13030;
dsanSTOCAGO1482_2	AUGUSTUS	CDS	5995009	5995243	1	+	0	transcript_id file_1_file_1_jg13030.t1; gene_id file_1_file_1_jg13030;
dsanSTOCAGO1482_2	AUGUSTUS	exon	5995009	5995243	.	+	.	transcript_id file_1_file_1_jg13030.t1; gene_id file_1_file_1_jg13030;
dsanSTOCAGO1482_2	AUGUSTUS	intron	5995244	5995330	.	+	.	transcript_id file_1_file_1_jg13030.t1; gene_id file_1_file_1_jg13030;
dsanSTOCAGO1482_2	AUGUSTUS	CDS	5995331	5995626	1	+	2	transcript_id file_1_file_1_jg13030.t1; gene_id file_1_file_1_jg13030;
dsanSTOCAGO1482_2	AUGUSTUS	exon	5995331	5995626	.	+	.	transcript_id file_1_file_1_jg13030.t1; gene_id file_1_file_1_jg13030;
dsanSTOCAGO1482_2	AUGUSTUS	intron	5995627	5995688	.	+	.	transcript_id file_1_file_1_jg13030.t1; gene_id file_1_file_1_jg13030;
dsanSTOCAGO1482_2	AUGUSTUS	CDS	5995689	5995957	1	+	0	transcript_id file_1_file_1_jg13030.t1; gene_id file_1_file_1_jg13030;
dsanSTOCAGO1482_2	AUGUSTUS	exon	5995689	5995957	.	+	.	transcript_id file_1_file_1_jg13030.t1; gene_id file_1_file_1_jg13030;
dsanSTOCAGO1482_2	AUGUSTUS	intron	5995958	5996130	.	+	.	transcript_id file_1_file_1_jg13030.t1; gene_id file_1_file_1_jg13030;
dsanSTOCAGO1482_2	AUGUSTUS	CDS	5996131	5996247	1	+	1	transcript_id file_1_file_1_jg13030.t1; gene_id file_1_file_1_jg13030;
dsanSTOCAGO1482_2	AUGUSTUS	exon	5996131	5996247	.	+	.	transcript_id file_1_file_1_jg13030.t1; gene_id file_1_file_1_jg13030;
dsanSTOCAGO1482_2	AUGUSTUS	intron	5996248	5996315	.	+	.	transcript_id file_1_file_1_jg13030.t1; gene_id file_1_file_1_jg13030;
dsanSTOCAGO1482_2	AUGUSTUS	CDS	5996316	5996511	1	+	1	transcript_id file_1_file_1_jg13030.t1; gene_id file_1_file_1_jg13030;
dsanSTOCAGO1482_2	AUGUSTUS	exon	5996316	5996511	.	+	.	transcript_id file_1_file_1_jg13030.t1; gene_id file_1_file_1_jg13030;
dsanSTOCAGO1482_2	AUGUSTUS	intron	5996512	5996576	.	+	.	transcript_id file_1_file_1_jg13030.t1; gene_id file_1_file_1_jg13030;
dsanSTOCAGO1482_2	AUGUSTUS	CDS	5996577	5996771	1	+	0	transcript_id file_1_file_1_jg13030.t1; gene_id file_1_file_1_jg13030;
dsanSTOCAGO1482_2	AUGUSTUS	exon	5996577	5996771	.	+	.	transcript_id file_1_file_1_jg13030.t1; gene_id file_1_file_1_jg13030;
dsanSTOCAGO1482_2	AUGUSTUS	intron	5996772	5996830	.	+	.	transcript_id file_1_file_1_jg13030.t1; gene_id file_1_file_1_jg13030;
dsanSTOCAGO1482_2	AUGUSTUS	CDS	5996831	5997056	1	+	0	transcript_id file_1_file_1_jg13030.t1; gene_id file_1_file_1_jg13030;
dsanSTOCAGO1482_2	AUGUSTUS	exon	5996831	5997056	.	+	.	transcript_id file_1_file_1_jg13030.t1; gene_id file_1_file_1_jg13030;
dsanSTOCAGO1482_2	AUGUSTUS	intron	5997057	5997126	.	+	.	transcript_id file_1_file_1_jg13030.t1; gene_id file_1_file_1_jg13030;
dsanSTOCAGO1482_2	AUGUSTUS	CDS	5997127	5997480	1	+	2	transcript_id file_1_file_1_jg13030.t1; gene_id file_1_file_1_jg13030;
dsanSTOCAGO1482_2	AUGUSTUS	exon	5997127	5997480	.	+	.	transcript_id file_1_file_1_jg13030.t1; gene_id file_1_file_1_jg13030;
dsanSTOCAGO1482_2	AUGUSTUS	intron	5997481	5997908	.	+	.	transcript_id file_1_file_1_jg13030.t1; gene_id file_1_file_1_jg13030;
dsanSTOCAGO1482_2	AUGUSTUS	CDS	5997909	5998184	1	+	2	transcript_id file_1_file_1_jg13030.t1; gene_id file_1_file_1_jg13030;
dsanSTOCAGO1482_2	AUGUSTUS	exon	5997909	5998184	.	+	.	transcript_id file_1_file_1_jg13030.t1; gene_id file_1_file_1_jg13030;
dsanSTOCAGO1482_2	AUGUSTUS	intron	5998185	5998246	.	+	.	transcript_id file_1_file_1_jg13030.t1; gene_id file_1_file_1_jg13030;
dsanSTOCAGO1482_2	AUGUSTUS	CDS	5998247	5998365	1	+	2	transcript_id file_1_file_1_jg13030.t1; gene_id file_1_file_1_jg13030;
dsanSTOCAGO1482_2	AUGUSTUS	exon	5998247	5998365	.	+	.	transcript_id file_1_file_1_jg13030.t1; gene_id file_1_file_1_jg13030;
dsanSTOCAGO1482_2	AUGUSTUS	intron	5998366	5998423	.	+	.	transcript_id file_1_file_1_jg13030.t1; gene_id file_1_file_1_jg13030;
dsanSTOCAGO1482_2	AUGUSTUS	transcript	5991654	5998648	.	+	.	transcript_id file_1_file_1_jg13030.t1; gene_id file_1_file_1_jg13030
dsanSTOCAGO1482_2	AUGUSTUS	CDS	5998424	5998648	1	+	0	transcript_id file_1_file_1_jg13030.t1; gene_id file_1_file_1_jg13030;
dsanSTOCAGO1482_2	AUGUSTUS	exon	5998424	5998648	.	+	.	transcript_id file_1_file_1_jg13030.t1; gene_id file_1_file_1_jg13030;
dsanSTOCAGO1482_2	AUGUSTUS	stop_codon	5998646	5998648	.	+	0	transcript_id file_1_file_1_jg13030.t1; gene_id file_1_file_1_jg13030;
dsanSTOCAGO1482_2	AUGUSTUS	stop_codon	9764008	9764010	.	-	0	transcript_id file_1_file_1_jg13491.t1; gene_id file_1_file_1_jg13491;
dsanSTOCAGO1482_2	AUGUSTUS	CDS	9764008	9764109	1	-	0	transcript_id file_1_file_1_jg13491.t1; gene_id file_1_file_1_jg13491;
dsanSTOCAGO1482_2	AUGUSTUS	exon	9764008	9764109	.	-	.	transcript_id file_1_file_1_jg13491.t1; gene_id file_1_file_1_jg13491;
dsanSTOCAGO1482_2	AUGUSTUS	intron	9764110	9764220	.	-	.	transcript_id file_1_file_1_jg13491.t1; gene_id file_1_file_1_jg13491;
dsanSTOCAGO1482_2	AUGUSTUS	CDS	9764221	9764430	1	-	0	transcript_id file_1_file_1_jg13491.t1; gene_id file_1_file_1_jg13491;
dsanSTOCAGO1482_2	AUGUSTUS	exon	9764221	9764430	.	-	.	transcript_id file_1_file_1_jg13491.t1; gene_id file_1_file_1_jg13491;
dsanSTOCAGO1482_2	AUGUSTUS	intron	9764431	9764480	.	-	.	transcript_id file_1_file_1_jg13491.t1; gene_id file_1_file_1_jg13491;
dsanSTOCAGO1482_2	AUGUSTUS	CDS	9764481	9764863	1	-	2	transcript_id file_1_file_1_jg13491.t1; gene_id file_1_file_1_jg13491;
dsanSTOCAGO1482_2	AUGUSTUS	exon	9764481	9764863	.	-	.	transcript_id file_1_file_1_jg13491.t1; gene_id file_1_file_1_jg13491;
dsanSTOCAGO1482_2	AUGUSTUS	intron	9764864	9764938	.	-	.	transcript_id file_1_file_1_jg13491.t1; gene_id file_1_file_1_jg13491;
dsanSTOCAGO1482_2	AUGUSTUS	transcript	9764008	9765371	.	-	.	transcript_id file_1_file_1_jg13491.t1; gene_id file_1_file_1_jg13491
dsanSTOCAGO1482_2	AUGUSTUS	CDS	9764939	9765371	1	-	0	transcript_id file_1_file_1_jg13491.t1; gene_id file_1_file_1_jg13491;
dsanSTOCAGO1482_2	AUGUSTUS	exon	9764939	9765371	.	-	.	transcript_id file_1_file_1_jg13491.t1; gene_id file_1_file_1_jg13491;
dsanSTOCAGO1482_2	AUGUSTUS	start_codon	9765369	9765371	.	-	0	transcript_id file_1_file_1_jg13491.t1; gene_id file_1_file_1_jg13491;
dsanSTOCAGO1482_2	AUGUSTUS	start_codon	9902028	9902030	.	+	0	transcript_id file_1_file_1_jg13505.t1; gene_id file_1_file_1_jg13505;
dsanSTOCAGO1482_2	AUGUSTUS	CDS	9902028	9902075	1	+	0	transcript_id file_1_file_1_jg13505.t1; gene_id file_1_file_1_jg13505;
dsanSTOCAGO1482_2	AUGUSTUS	exon	9902028	9902075	.	+	.	transcript_id file_1_file_1_jg13505.t1; gene_id file_1_file_1_jg13505;
dsanSTOCAGO1482_2	AUGUSTUS	intron	9902076	9902131	.	+	.	transcript_id file_1_file_1_jg13505.t1; gene_id file_1_file_1_jg13505;
dsanSTOCAGO1482_2	AUGUSTUS	CDS	9902132	9902338	1	+	0	transcript_id file_1_file_1_jg13505.t1; gene_id file_1_file_1_jg13505;
dsanSTOCAGO1482_2	AUGUSTUS	exon	9902132	9902338	.	+	.	transcript_id file_1_file_1_jg13505.t1; gene_id file_1_file_1_jg13505;
dsanSTOCAGO1482_2	AUGUSTUS	intron	9902339	9902407	.	+	.	transcript_id file_1_file_1_jg13505.t1; gene_id file_1_file_1_jg13505;
dsanSTOCAGO1482_2	AUGUSTUS	transcript	9902028	9902791	.	+	.	transcript_id file_1_file_1_jg13505.t1; gene_id file_1_file_1_jg13505
dsanSTOCAGO1482_2	AUGUSTUS	CDS	9902408	9902791	1	+	0	transcript_id file_1_file_1_jg13505.t1; gene_id file_1_file_1_jg13505;
dsanSTOCAGO1482_2	AUGUSTUS	exon	9902408	9902791	.	+	.	transcript_id file_1_file_1_jg13505.t1; gene_id file_1_file_1_jg13505;
dsanSTOCAGO1482_2	AUGUSTUS	stop_codon	9902789	9902791	.	+	0	transcript_id file_1_file_1_jg13505.t1; gene_id file_1_file_1_jg13505;
dsanSTOCAGO1482_2	AUGUSTUS	stop_codon	10201924	10201926	.	-	0	transcript_id file_1_file_1_jg13562.t1; gene_id file_1_file_1_jg13562;
dsanSTOCAGO1482_2	AUGUSTUS	CDS	10201924	10201980	1	-	0	transcript_id file_1_file_1_jg13562.t1; gene_id file_1_file_1_jg13562;
dsanSTOCAGO1482_2	AUGUSTUS	exon	10201924	10201980	.	-	.	transcript_id file_1_file_1_jg13562.t1; gene_id file_1_file_1_jg13562;
dsanSTOCAGO1482_2	AUGUSTUS	intron	10201981	10202034	.	-	.	transcript_id file_1_file_1_jg13562.t1; gene_id file_1_file_1_jg13562;
dsanSTOCAGO1482_2	AUGUSTUS	CDS	10202035	10202190	1	-	0	transcript_id file_1_file_1_jg13562.t1; gene_id file_1_file_1_jg13562;
dsanSTOCAGO1482_2	AUGUSTUS	exon	10202035	10202190	.	-	.	transcript_id file_1_file_1_jg13562.t1; gene_id file_1_file_1_jg13562;
dsanSTOCAGO1482_2	AUGUSTUS	intron	10202191	10202243	.	-	.	transcript_id file_1_file_1_jg13562.t1; gene_id file_1_file_1_jg13562;
dsanSTOCAGO1482_2	AUGUSTUS	CDS	10202244	10202445	1	-	1	transcript_id file_1_file_1_jg13562.t1; gene_id file_1_file_1_jg13562;
dsanSTOCAGO1482_2	AUGUSTUS	exon	10202244	10202445	.	-	.	transcript_id file_1_file_1_jg13562.t1; gene_id file_1_file_1_jg13562;
dsanSTOCAGO1482_2	AUGUSTUS	intron	10202446	10202500	.	-	.	transcript_id file_1_file_1_jg13562.t1; gene_id file_1_file_1_jg13562;
dsanSTOCAGO1482_2	AUGUSTUS	transcript	10201924	10203276	.	-	.	transcript_id file_1_file_1_jg13562.t1; gene_id file_1_file_1_jg13562
dsanSTOCAGO1482_2	AUGUSTUS	CDS	10202501	10203276	1	-	0	transcript_id file_1_file_1_jg13562.t1; gene_id file_1_file_1_jg13562;
dsanSTOCAGO1482_2	AUGUSTUS	exon	10202501	10203276	.	-	.	transcript_id file_1_file_1_jg13562.t1; gene_id file_1_file_1_jg13562;
dsanSTOCAGO1482_2	AUGUSTUS	start_codon	10203274	10203276	.	-	0	transcript_id file_1_file_1_jg13562.t1; gene_id file_1_file_1_jg13562;
dsanSTOCAGO1482_2	AUGUSTUS	stop_codon	10391357	10391359	.	-	0	transcript_id file_1_file_1_jg13607.t1; gene_id file_1_file_1_jg13607;
dsanSTOCAGO1482_2	AUGUSTUS	CDS	10391357	10391634	1	-	2	transcript_id file_1_file_1_jg13607.t1; gene_id file_1_file_1_jg13607;
dsanSTOCAGO1482_2	AUGUSTUS	exon	10391357	10391634	.	-	.	transcript_id file_1_file_1_jg13607.t1; gene_id file_1_file_1_jg13607;
dsanSTOCAGO1482_2	AUGUSTUS	intron	10391635	10391694	.	-	.	transcript_id file_1_file_1_jg13607.t1; gene_id file_1_file_1_jg13607;
dsanSTOCAGO1482_2	AUGUSTUS	CDS	10391695	10392280	1	-	0	transcript_id file_1_file_1_jg13607.t1; gene_id file_1_file_1_jg13607;
dsanSTOCAGO1482_2	AUGUSTUS	exon	10391695	10392280	.	-	.	transcript_id file_1_file_1_jg13607.t1; gene_id file_1_file_1_jg13607;
dsanSTOCAGO1482_2	AUGUSTUS	intron	10392281	10392331	.	-	.	transcript_id file_1_file_1_jg13607.t1; gene_id file_1_file_1_jg13607;
dsanSTOCAGO1482_2	AUGUSTUS	CDS	10392332	10392420	1	-	2	transcript_id file_1_file_1_jg13607.t1; gene_id file_1_file_1_jg13607;
dsanSTOCAGO1482_2	AUGUSTUS	exon	10392332	10392420	.	-	.	transcript_id file_1_file_1_jg13607.t1; gene_id file_1_file_1_jg13607;
dsanSTOCAGO1482_2	AUGUSTUS	intron	10392421	10392473	.	-	.	transcript_id file_1_file_1_jg13607.t1; gene_id file_1_file_1_jg13607;
dsanSTOCAGO1482_2	AUGUSTUS	CDS	10392474	10392589	1	-	1	transcript_id file_1_file_1_jg13607.t1; gene_id file_1_file_1_jg13607;
dsanSTOCAGO1482_2	AUGUSTUS	exon	10392474	10392589	.	-	.	transcript_id file_1_file_1_jg13607.t1; gene_id file_1_file_1_jg13607;
dsanSTOCAGO1482_2	AUGUSTUS	intron	10392590	10392641	.	-	.	transcript_id file_1_file_1_jg13607.t1; gene_id file_1_file_1_jg13607;
dsanSTOCAGO1482_2	AUGUSTUS	CDS	10392642	10392923	1	-	1	transcript_id file_1_file_1_jg13607.t1; gene_id file_1_file_1_jg13607;
dsanSTOCAGO1482_2	AUGUSTUS	exon	10392642	10392923	.	-	.	transcript_id file_1_file_1_jg13607.t1; gene_id file_1_file_1_jg13607;
dsanSTOCAGO1482_2	AUGUSTUS	intron	10392924	10392973	.	-	.	transcript_id file_1_file_1_jg13607.t1; gene_id file_1_file_1_jg13607;
dsanSTOCAGO1482_2	AUGUSTUS	CDS	10392974	10393174	1	-	1	transcript_id file_1_file_1_jg13607.t1; gene_id file_1_file_1_jg13607;
dsanSTOCAGO1482_2	AUGUSTUS	exon	10392974	10393174	.	-	.	transcript_id file_1_file_1_jg13607.t1; gene_id file_1_file_1_jg13607;
dsanSTOCAGO1482_2	AUGUSTUS	intron	10393175	10393231	.	-	.	transcript_id file_1_file_1_jg13607.t1; gene_id file_1_file_1_jg13607;
dsanSTOCAGO1482_2	AUGUSTUS	transcript	10391357	10393383	.	-	.	transcript_id file_1_file_1_jg13607.t1; gene_id file_1_file_1_jg13607
dsanSTOCAGO1482_2	AUGUSTUS	CDS	10393232	10393383	1	-	0	transcript_id file_1_file_1_jg13607.t1; gene_id file_1_file_1_jg13607;
dsanSTOCAGO1482_2	AUGUSTUS	exon	10393232	10393383	.	-	.	transcript_id file_1_file_1_jg13607.t1; gene_id file_1_file_1_jg13607;
dsanSTOCAGO1482_2	AUGUSTUS	start_codon	10393381	10393383	.	-	0	transcript_id file_1_file_1_jg13607.t1; gene_id file_1_file_1_jg13607;
dsanSTOCAGO1482_2	AUGUSTUS	start_codon	10871981	10871983	.	+	0	transcript_id file_1_file_1_jg13677.t1; gene_id file_1_file_1_jg13677;
dsanSTOCAGO1482_2	AUGUSTUS	CDS	10871981	10872994	1	+	0	transcript_id file_1_file_1_jg13677.t1; gene_id file_1_file_1_jg13677;
dsanSTOCAGO1482_2	AUGUSTUS	exon	10871981	10872994	.	+	.	transcript_id file_1_file_1_jg13677.t1; gene_id file_1_file_1_jg13677;
dsanSTOCAGO1482_2	AUGUSTUS	intron	10872995	10873049	.	+	.	transcript_id file_1_file_1_jg13677.t1; gene_id file_1_file_1_jg13677;
dsanSTOCAGO1482_2	AUGUSTUS	transcript	10871981	10873259	.	+	.	transcript_id file_1_file_1_jg13677.t1; gene_id file_1_file_1_jg13677
dsanSTOCAGO1482_2	AUGUSTUS	CDS	10873050	10873259	1	+	0	transcript_id file_1_file_1_jg13677.t1; gene_id file_1_file_1_jg13677;
dsanSTOCAGO1482_2	AUGUSTUS	exon	10873050	10873259	.	+	.	transcript_id file_1_file_1_jg13677.t1; gene_id file_1_file_1_jg13677;
dsanSTOCAGO1482_2	AUGUSTUS	stop_codon	10873257	10873259	.	+	0	transcript_id file_1_file_1_jg13677.t1; gene_id file_1_file_1_jg13677;
dsanSTOCAGO1482_2	AUGUSTUS	stop_codon	10873784	10873786	.	-	0	transcript_id file_1_file_1_jg13678.t1; gene_id file_1_file_1_jg13678;
dsanSTOCAGO1482_2	AUGUSTUS	CDS	10873784	10873960	1	-	0	transcript_id file_1_file_1_jg13678.t1; gene_id file_1_file_1_jg13678;
dsanSTOCAGO1482_2	AUGUSTUS	exon	10873784	10873960	.	-	.	transcript_id file_1_file_1_jg13678.t1; gene_id file_1_file_1_jg13678;
dsanSTOCAGO1482_2	AUGUSTUS	intron	10873961	10874016	.	-	.	transcript_id file_1_file_1_jg13678.t1; gene_id file_1_file_1_jg13678;
dsanSTOCAGO1482_2	AUGUSTUS	transcript	10873784	10875075	.	-	.	transcript_id file_1_file_1_jg13678.t1; gene_id file_1_file_1_jg13678
dsanSTOCAGO1482_2	AUGUSTUS	CDS	10874017	10875075	0.97	-	0	transcript_id file_1_file_1_jg13678.t1; gene_id file_1_file_1_jg13678;
dsanSTOCAGO1482_2	AUGUSTUS	exon	10874017	10875075	.	-	.	transcript_id file_1_file_1_jg13678.t1; gene_id file_1_file_1_jg13678;
dsanSTOCAGO1482_2	AUGUSTUS	start_codon	10875073	10875075	.	-	0	transcript_id file_1_file_1_jg13678.t1; gene_id file_1_file_1_jg13678;
dsanSTOCAGO1482_2	AUGUSTUS	stop_codon	10881021	10881023	.	-	0	transcript_id file_1_file_1_jg13681.t1; gene_id file_1_file_1_jg13681;
dsanSTOCAGO1482_2	AUGUSTUS	CDS	10881021	10881130	1	-	2	transcript_id file_1_file_1_jg13681.t1; gene_id file_1_file_1_jg13681;
dsanSTOCAGO1482_2	AUGUSTUS	exon	10881021	10881130	.	-	.	transcript_id file_1_file_1_jg13681.t1; gene_id file_1_file_1_jg13681;
dsanSTOCAGO1482_2	AUGUSTUS	intron	10881131	10881195	.	-	.	transcript_id file_1_file_1_jg13681.t1; gene_id file_1_file_1_jg13681;
dsanSTOCAGO1482_2	AUGUSTUS	CDS	10881196	10881235	1	-	0	transcript_id file_1_file_1_jg13681.t1; gene_id file_1_file_1_jg13681;
dsanSTOCAGO1482_2	AUGUSTUS	exon	10881196	10881235	.	-	.	transcript_id file_1_file_1_jg13681.t1; gene_id file_1_file_1_jg13681;
dsanSTOCAGO1482_2	AUGUSTUS	intron	10881236	10881451	.	-	.	transcript_id file_1_file_1_jg13681.t1; gene_id file_1_file_1_jg13681;
dsanSTOCAGO1482_2	AUGUSTUS	CDS	10881452	10881517	1	-	0	transcript_id file_1_file_1_jg13681.t1; gene_id file_1_file_1_jg13681;
dsanSTOCAGO1482_2	AUGUSTUS	exon	10881452	10881517	.	-	.	transcript_id file_1_file_1_jg13681.t1; gene_id file_1_file_1_jg13681;
dsanSTOCAGO1482_2	AUGUSTUS	intron	10881518	10882074	.	-	.	transcript_id file_1_file_1_jg13681.t1; gene_id file_1_file_1_jg13681;
dsanSTOCAGO1482_2	AUGUSTUS	CDS	10882075	10882166	1	-	2	transcript_id file_1_file_1_jg13681.t1; gene_id file_1_file_1_jg13681;
dsanSTOCAGO1482_2	AUGUSTUS	exon	10882075	10882166	.	-	.	transcript_id file_1_file_1_jg13681.t1; gene_id file_1_file_1_jg13681;
dsanSTOCAGO1482_2	AUGUSTUS	intron	10882167	10882621	.	-	.	transcript_id file_1_file_1_jg13681.t1; gene_id file_1_file_1_jg13681;
dsanSTOCAGO1482_2	AUGUSTUS	CDS	10882622	10882687	1	-	2	transcript_id file_1_file_1_jg13681.t1; gene_id file_1_file_1_jg13681;
dsanSTOCAGO1482_2	AUGUSTUS	exon	10882622	10882687	.	-	.	transcript_id file_1_file_1_jg13681.t1; gene_id file_1_file_1_jg13681;
dsanSTOCAGO1482_2	AUGUSTUS	intron	10882688	10882920	.	-	.	transcript_id file_1_file_1_jg13681.t1; gene_id file_1_file_1_jg13681;
dsanSTOCAGO1482_2	AUGUSTUS	CDS	10882921	10883075	1	-	1	transcript_id file_1_file_1_jg13681.t1; gene_id file_1_file_1_jg13681;
dsanSTOCAGO1482_2	AUGUSTUS	exon	10882921	10883075	.	-	.	transcript_id file_1_file_1_jg13681.t1; gene_id file_1_file_1_jg13681;
dsanSTOCAGO1482_2	AUGUSTUS	intron	10883076	10883161	.	-	.	transcript_id file_1_file_1_jg13681.t1; gene_id file_1_file_1_jg13681;
dsanSTOCAGO1482_2	AUGUSTUS	CDS	10883162	10883398	1	-	1	transcript_id file_1_file_1_jg13681.t1; gene_id file_1_file_1_jg13681;
dsanSTOCAGO1482_2	AUGUSTUS	exon	10883162	10883398	.	-	.	transcript_id file_1_file_1_jg13681.t1; gene_id file_1_file_1_jg13681;
dsanSTOCAGO1482_2	AUGUSTUS	intron	10883399	10883476	.	-	.	transcript_id file_1_file_1_jg13681.t1; gene_id file_1_file_1_jg13681;
dsanSTOCAGO1482_2	AUGUSTUS	CDS	10883477	10883761	1	-	1	transcript_id file_1_file_1_jg13681.t1; gene_id file_1_file_1_jg13681;
dsanSTOCAGO1482_2	AUGUSTUS	exon	10883477	10883761	.	-	.	transcript_id file_1_file_1_jg13681.t1; gene_id file_1_file_1_jg13681;
dsanSTOCAGO1482_2	AUGUSTUS	intron	10883762	10883843	.	-	.	transcript_id file_1_file_1_jg13681.t1; gene_id file_1_file_1_jg13681;
dsanSTOCAGO1482_2	AUGUSTUS	CDS	10883844	10884041	1	-	1	transcript_id file_1_file_1_jg13681.t1; gene_id file_1_file_1_jg13681;
dsanSTOCAGO1482_2	AUGUSTUS	exon	10883844	10884041	.	-	.	transcript_id file_1_file_1_jg13681.t1; gene_id file_1_file_1_jg13681;
dsanSTOCAGO1482_2	AUGUSTUS	intron	10884042	10887203	.	-	.	transcript_id file_1_file_1_jg13681.t1; gene_id file_1_file_1_jg13681;
dsanSTOCAGO1482_2	AUGUSTUS	transcript	10881021	10887742	.	-	.	transcript_id file_1_file_1_jg13681.t1; gene_id file_1_file_1_jg13681
dsanSTOCAGO1482_2	AUGUSTUS	CDS	10887204	10887742	1	-	0	transcript_id file_1_file_1_jg13681.t1; gene_id file_1_file_1_jg13681;
dsanSTOCAGO1482_2	AUGUSTUS	exon	10887204	10887742	.	-	.	transcript_id file_1_file_1_jg13681.t1; gene_id file_1_file_1_jg13681;
dsanSTOCAGO1482_2	AUGUSTUS	start_codon	10887740	10887742	.	-	0	transcript_id file_1_file_1_jg13681.t1; gene_id file_1_file_1_jg13681;
dsanSTOCAGO1482_2	AUGUSTUS	start_codon	12178325	12178327	.	+	0	transcript_id file_1_file_1_jg13855.t1; gene_id file_1_file_1_jg13855;
dsanSTOCAGO1482_2	AUGUSTUS	CDS	12178325	12179458	1	+	0	transcript_id file_1_file_1_jg13855.t1; gene_id file_1_file_1_jg13855;
dsanSTOCAGO1482_2	AUGUSTUS	exon	12178325	12179458	.	+	.	transcript_id file_1_file_1_jg13855.t1; gene_id file_1_file_1_jg13855;
dsanSTOCAGO1482_2	AUGUSTUS	intron	12179459	12179513	.	+	.	transcript_id file_1_file_1_jg13855.t1; gene_id file_1_file_1_jg13855;
dsanSTOCAGO1482_2	AUGUSTUS	transcript	12178325	12179630	.	+	.	transcript_id file_1_file_1_jg13855.t1; gene_id file_1_file_1_jg13855
dsanSTOCAGO1482_2	AUGUSTUS	CDS	12179514	12179630	1	+	0	transcript_id file_1_file_1_jg13855.t1; gene_id file_1_file_1_jg13855;
dsanSTOCAGO1482_2	AUGUSTUS	exon	12179514	12179630	.	+	.	transcript_id file_1_file_1_jg13855.t1; gene_id file_1_file_1_jg13855;
dsanSTOCAGO1482_2	AUGUSTUS	stop_codon	12179628	12179630	.	+	0	transcript_id file_1_file_1_jg13855.t1; gene_id file_1_file_1_jg13855;
dsanSTOCAGO1482_2	AUGUSTUS	start_codon	12319424	12319426	.	+	0	transcript_id file_1_file_1_jg13887.t1; gene_id file_1_file_1_jg13887;
dsanSTOCAGO1482_2	AUGUSTUS	CDS	12319424	12319735	0.98	+	0	transcript_id file_1_file_1_jg13887.t1; gene_id file_1_file_1_jg13887;
dsanSTOCAGO1482_2	AUGUSTUS	exon	12319424	12319735	.	+	.	transcript_id file_1_file_1_jg13887.t1; gene_id file_1_file_1_jg13887;
dsanSTOCAGO1482_2	AUGUSTUS	transcript	12319424	12319735	.	+	.	transcript_id file_1_file_1_jg13887.t1; gene_id file_1_file_1_jg13887
dsanSTOCAGO1482_2	AUGUSTUS	stop_codon	12319733	12319735	.	+	0	transcript_id file_1_file_1_jg13887.t1; gene_id file_1_file_1_jg13887;
dsanSTOCAGO1482_2	AUGUSTUS	stop_codon	12361999	12362001	.	-	0	transcript_id file_1_file_1_jg13896.t1; gene_id file_1_file_1_jg13896;
dsanSTOCAGO1482_2	AUGUSTUS	CDS	12361999	12362445	1	-	0	transcript_id file_1_file_1_jg13896.t1; gene_id file_1_file_1_jg13896;
dsanSTOCAGO1482_2	AUGUSTUS	exon	12361999	12362445	.	-	.	transcript_id file_1_file_1_jg13896.t1; gene_id file_1_file_1_jg13896;
dsanSTOCAGO1482_2	AUGUSTUS	intron	12362446	12362497	.	-	.	transcript_id file_1_file_1_jg13896.t1; gene_id file_1_file_1_jg13896;
dsanSTOCAGO1482_2	AUGUSTUS	transcript	12361999	12362557	.	-	.	transcript_id file_1_file_1_jg13896.t1; gene_id file_1_file_1_jg13896
dsanSTOCAGO1482_2	AUGUSTUS	CDS	12362498	12362557	1	-	0	transcript_id file_1_file_1_jg13896.t1; gene_id file_1_file_1_jg13896;
dsanSTOCAGO1482_2	AUGUSTUS	exon	12362498	12362557	.	-	.	transcript_id file_1_file_1_jg13896.t1; gene_id file_1_file_1_jg13896;
dsanSTOCAGO1482_2	AUGUSTUS	start_codon	12362555	12362557	.	-	0	transcript_id file_1_file_1_jg13896.t1; gene_id file_1_file_1_jg13896;
dsanSTOCAGO1482_2	AUGUSTUS	stop_codon	12362946	12362948	.	-	0	transcript_id file_1_file_1_jg13897.t1; gene_id file_1_file_1_jg13897;
dsanSTOCAGO1482_2	AUGUSTUS	CDS	12362946	12363308	1	-	0	transcript_id file_1_file_1_jg13897.t1; gene_id file_1_file_1_jg13897;
dsanSTOCAGO1482_2	AUGUSTUS	exon	12362946	12363308	.	-	.	transcript_id file_1_file_1_jg13897.t1; gene_id file_1_file_1_jg13897;
dsanSTOCAGO1482_2	AUGUSTUS	intron	12363309	12363372	.	-	.	transcript_id file_1_file_1_jg13897.t1; gene_id file_1_file_1_jg13897;
dsanSTOCAGO1482_2	AUGUSTUS	transcript	12362946	12363432	.	-	.	transcript_id file_1_file_1_jg13897.t1; gene_id file_1_file_1_jg13897
dsanSTOCAGO1482_2	AUGUSTUS	CDS	12363373	12363432	1	-	0	transcript_id file_1_file_1_jg13897.t1; gene_id file_1_file_1_jg13897;
dsanSTOCAGO1482_2	AUGUSTUS	exon	12363373	12363432	.	-	.	transcript_id file_1_file_1_jg13897.t1; gene_id file_1_file_1_jg13897;
dsanSTOCAGO1482_2	AUGUSTUS	start_codon	12363430	12363432	.	-	0	transcript_id file_1_file_1_jg13897.t1; gene_id file_1_file_1_jg13897;
dsanSTOCAGO1482_2	AUGUSTUS	stop_codon	12363520	12363522	.	-	0	transcript_id file_1_file_1_jg13898.t1; gene_id file_1_file_1_jg13898;
dsanSTOCAGO1482_2	AUGUSTUS	CDS	12363520	12363906	1	-	0	transcript_id file_1_file_1_jg13898.t1; gene_id file_1_file_1_jg13898;
dsanSTOCAGO1482_2	AUGUSTUS	exon	12363520	12363906	.	-	.	transcript_id file_1_file_1_jg13898.t1; gene_id file_1_file_1_jg13898;
dsanSTOCAGO1482_2	AUGUSTUS	intron	12363907	12363967	.	-	.	transcript_id file_1_file_1_jg13898.t1; gene_id file_1_file_1_jg13898;
dsanSTOCAGO1482_2	AUGUSTUS	transcript	12363520	12364021	.	-	.	transcript_id file_1_file_1_jg13898.t1; gene_id file_1_file_1_jg13898
dsanSTOCAGO1482_2	AUGUSTUS	CDS	12363968	12364021	1	-	0	transcript_id file_1_file_1_jg13898.t1; gene_id file_1_file_1_jg13898;
dsanSTOCAGO1482_2	AUGUSTUS	exon	12363968	12364021	.	-	.	transcript_id file_1_file_1_jg13898.t1; gene_id file_1_file_1_jg13898;
dsanSTOCAGO1482_2	AUGUSTUS	start_codon	12364019	12364021	.	-	0	transcript_id file_1_file_1_jg13898.t1; gene_id file_1_file_1_jg13898;
dsanSTOCAGO1482_2	AUGUSTUS	start_codon	12618561	12618563	.	+	0	transcript_id file_1_file_1_jg13926.t1; gene_id file_1_file_1_jg13926;
dsanSTOCAGO1482_2	AUGUSTUS	CDS	12618561	12618952	1	+	0	transcript_id file_1_file_1_jg13926.t1; gene_id file_1_file_1_jg13926;
dsanSTOCAGO1482_2	AUGUSTUS	exon	12618561	12618952	.	+	.	transcript_id file_1_file_1_jg13926.t1; gene_id file_1_file_1_jg13926;
dsanSTOCAGO1482_2	AUGUSTUS	intron	12618953	12619008	.	+	.	transcript_id file_1_file_1_jg13926.t1; gene_id file_1_file_1_jg13926;
dsanSTOCAGO1482_2	AUGUSTUS	CDS	12619009	12619745	1	+	1	transcript_id file_1_file_1_jg13926.t1; gene_id file_1_file_1_jg13926;
dsanSTOCAGO1482_2	AUGUSTUS	exon	12619009	12619745	.	+	.	transcript_id file_1_file_1_jg13926.t1; gene_id file_1_file_1_jg13926;
dsanSTOCAGO1482_2	AUGUSTUS	intron	12619746	12619813	.	+	.	transcript_id file_1_file_1_jg13926.t1; gene_id file_1_file_1_jg13926;
dsanSTOCAGO1482_2	AUGUSTUS	CDS	12619814	12619931	1	+	2	transcript_id file_1_file_1_jg13926.t1; gene_id file_1_file_1_jg13926;
dsanSTOCAGO1482_2	AUGUSTUS	exon	12619814	12619931	.	+	.	transcript_id file_1_file_1_jg13926.t1; gene_id file_1_file_1_jg13926;
dsanSTOCAGO1482_2	AUGUSTUS	intron	12619932	12619995	.	+	.	transcript_id file_1_file_1_jg13926.t1; gene_id file_1_file_1_jg13926;
dsanSTOCAGO1482_2	AUGUSTUS	CDS	12619996	12620105	1	+	1	transcript_id file_1_file_1_jg13926.t1; gene_id file_1_file_1_jg13926;
dsanSTOCAGO1482_2	AUGUSTUS	exon	12619996	12620105	.	+	.	transcript_id file_1_file_1_jg13926.t1; gene_id file_1_file_1_jg13926;
dsanSTOCAGO1482_2	AUGUSTUS	intron	12620106	12620159	.	+	.	transcript_id file_1_file_1_jg13926.t1; gene_id file_1_file_1_jg13926;
dsanSTOCAGO1482_2	AUGUSTUS	transcript	12618561	12620299	.	+	.	transcript_id file_1_file_1_jg13926.t1; gene_id file_1_file_1_jg13926
dsanSTOCAGO1482_2	AUGUSTUS	CDS	12620160	12620299	1	+	2	transcript_id file_1_file_1_jg13926.t1; gene_id file_1_file_1_jg13926;
dsanSTOCAGO1482_2	AUGUSTUS	exon	12620160	12620299	.	+	.	transcript_id file_1_file_1_jg13926.t1; gene_id file_1_file_1_jg13926;
dsanSTOCAGO1482_2	AUGUSTUS	stop_codon	12620297	12620299	.	+	0	transcript_id file_1_file_1_jg13926.t1; gene_id file_1_file_1_jg13926;
dsanSTOCAGO1482_2	AUGUSTUS	stop_codon	13060585	13060587	.	-	0	transcript_id file_1_file_1_jg13944.t1; gene_id file_1_file_1_jg13944;
dsanSTOCAGO1482_2	AUGUSTUS	CDS	13060585	13060935	1	-	0	transcript_id file_1_file_1_jg13944.t1; gene_id file_1_file_1_jg13944;
dsanSTOCAGO1482_2	AUGUSTUS	exon	13060585	13060935	.	-	.	transcript_id file_1_file_1_jg13944.t1; gene_id file_1_file_1_jg13944;
dsanSTOCAGO1482_2	AUGUSTUS	intron	13060936	13060989	.	-	.	transcript_id file_1_file_1_jg13944.t1; gene_id file_1_file_1_jg13944;
dsanSTOCAGO1482_2	AUGUSTUS	transcript	13060585	13061043	.	-	.	transcript_id file_1_file_1_jg13944.t1; gene_id file_1_file_1_jg13944
dsanSTOCAGO1482_2	AUGUSTUS	CDS	13060990	13061043	1	-	0	transcript_id file_1_file_1_jg13944.t1; gene_id file_1_file_1_jg13944;
dsanSTOCAGO1482_2	AUGUSTUS	exon	13060990	13061043	.	-	.	transcript_id file_1_file_1_jg13944.t1; gene_id file_1_file_1_jg13944;
dsanSTOCAGO1482_2	AUGUSTUS	start_codon	13061041	13061043	.	-	0	transcript_id file_1_file_1_jg13944.t1; gene_id file_1_file_1_jg13944;
dsanSTOCAGO1482_2	AUGUSTUS	start_codon	13094865	13094867	.	+	0	transcript_id file_1_file_1_jg13948.t1; gene_id file_1_file_1_jg13948;
dsanSTOCAGO1482_2	AUGUSTUS	CDS	13094865	13094921	1	+	0	transcript_id file_1_file_1_jg13948.t1; gene_id file_1_file_1_jg13948;
dsanSTOCAGO1482_2	AUGUSTUS	exon	13094865	13094921	.	+	.	transcript_id file_1_file_1_jg13948.t1; gene_id file_1_file_1_jg13948;
dsanSTOCAGO1482_2	AUGUSTUS	intron	13094922	13094986	.	+	.	transcript_id file_1_file_1_jg13948.t1; gene_id file_1_file_1_jg13948;
dsanSTOCAGO1482_2	AUGUSTUS	transcript	13094865	13095328	.	+	.	transcript_id file_1_file_1_jg13948.t1; gene_id file_1_file_1_jg13948
dsanSTOCAGO1482_2	AUGUSTUS	CDS	13094987	13095328	1	+	0	transcript_id file_1_file_1_jg13948.t1; gene_id file_1_file_1_jg13948;
dsanSTOCAGO1482_2	AUGUSTUS	exon	13094987	13095328	.	+	.	transcript_id file_1_file_1_jg13948.t1; gene_id file_1_file_1_jg13948;
dsanSTOCAGO1482_2	AUGUSTUS	stop_codon	13095326	13095328	.	+	0	transcript_id file_1_file_1_jg13948.t1; gene_id file_1_file_1_jg13948;
dsanSTOCAGO1482_2	AUGUSTUS	start_codon	13104551	13104553	.	+	0	transcript_id file_1_file_1_jg13949.t1; gene_id file_1_file_1_jg13949;
dsanSTOCAGO1482_2	AUGUSTUS	CDS	13104551	13104851	1	+	0	transcript_id file_1_file_1_jg13949.t1; gene_id file_1_file_1_jg13949;
dsanSTOCAGO1482_2	AUGUSTUS	exon	13104551	13104851	.	+	.	transcript_id file_1_file_1_jg13949.t1; gene_id file_1_file_1_jg13949;
dsanSTOCAGO1482_2	AUGUSTUS	intron	13104852	13104944	.	+	.	transcript_id file_1_file_1_jg13949.t1; gene_id file_1_file_1_jg13949;
dsanSTOCAGO1482_2	AUGUSTUS	CDS	13104945	13105375	1	+	2	transcript_id file_1_file_1_jg13949.t1; gene_id file_1_file_1_jg13949;
dsanSTOCAGO1482_2	AUGUSTUS	exon	13104945	13105375	.	+	.	transcript_id file_1_file_1_jg13949.t1; gene_id file_1_file_1_jg13949;
dsanSTOCAGO1482_2	AUGUSTUS	intron	13105376	13105437	.	+	.	transcript_id file_1_file_1_jg13949.t1; gene_id file_1_file_1_jg13949;
dsanSTOCAGO1482_2	AUGUSTUS	CDS	13105438	13105656	1	+	0	transcript_id file_1_file_1_jg13949.t1; gene_id file_1_file_1_jg13949;
dsanSTOCAGO1482_2	AUGUSTUS	exon	13105438	13105656	.	+	.	transcript_id file_1_file_1_jg13949.t1; gene_id file_1_file_1_jg13949;
dsanSTOCAGO1482_2	AUGUSTUS	intron	13105657	13105718	.	+	.	transcript_id file_1_file_1_jg13949.t1; gene_id file_1_file_1_jg13949;
dsanSTOCAGO1482_2	AUGUSTUS	CDS	13105719	13105820	1	+	0	transcript_id file_1_file_1_jg13949.t1; gene_id file_1_file_1_jg13949;
dsanSTOCAGO1482_2	AUGUSTUS	exon	13105719	13105820	.	+	.	transcript_id file_1_file_1_jg13949.t1; gene_id file_1_file_1_jg13949;
dsanSTOCAGO1482_2	AUGUSTUS	intron	13105821	13106060	.	+	.	transcript_id file_1_file_1_jg13949.t1; gene_id file_1_file_1_jg13949;
dsanSTOCAGO1482_2	AUGUSTUS	CDS	13106061	13106213	1	+	0	transcript_id file_1_file_1_jg13949.t1; gene_id file_1_file_1_jg13949;
dsanSTOCAGO1482_2	AUGUSTUS	exon	13106061	13106213	.	+	.	transcript_id file_1_file_1_jg13949.t1; gene_id file_1_file_1_jg13949;
dsanSTOCAGO1482_2	AUGUSTUS	intron	13106214	13106268	.	+	.	transcript_id file_1_file_1_jg13949.t1; gene_id file_1_file_1_jg13949;
dsanSTOCAGO1482_2	AUGUSTUS	transcript	13104551	13106325	.	+	.	transcript_id file_1_file_1_jg13949.t1; gene_id file_1_file_1_jg13949
dsanSTOCAGO1482_2	AUGUSTUS	CDS	13106269	13106325	1	+	0	transcript_id file_1_file_1_jg13949.t1; gene_id file_1_file_1_jg13949;
dsanSTOCAGO1482_2	AUGUSTUS	exon	13106269	13106325	.	+	.	transcript_id file_1_file_1_jg13949.t1; gene_id file_1_file_1_jg13949;
dsanSTOCAGO1482_2	AUGUSTUS	stop_codon	13106323	13106325	.	+	0	transcript_id file_1_file_1_jg13949.t1; gene_id file_1_file_1_jg13949;
dsanSTOCAGO1482_2	AUGUSTUS	stop_codon	13143712	13143714	.	-	0	transcript_id file_1_file_1_jg13951.t1; gene_id file_1_file_1_jg13951;
dsanSTOCAGO1482_2	AUGUSTUS	CDS	13143712	13144053	1	-	0	transcript_id file_1_file_1_jg13951.t1; gene_id file_1_file_1_jg13951;
dsanSTOCAGO1482_2	AUGUSTUS	exon	13143712	13144053	.	-	.	transcript_id file_1_file_1_jg13951.t1; gene_id file_1_file_1_jg13951;
dsanSTOCAGO1482_2	AUGUSTUS	intron	13144054	13144109	.	-	.	transcript_id file_1_file_1_jg13951.t1; gene_id file_1_file_1_jg13951;
dsanSTOCAGO1482_2	AUGUSTUS	transcript	13143712	13144166	.	-	.	transcript_id file_1_file_1_jg13951.t1; gene_id file_1_file_1_jg13951
dsanSTOCAGO1482_2	AUGUSTUS	CDS	13144110	13144166	1	-	0	transcript_id file_1_file_1_jg13951.t1; gene_id file_1_file_1_jg13951;
dsanSTOCAGO1482_2	AUGUSTUS	exon	13144110	13144166	.	-	.	transcript_id file_1_file_1_jg13951.t1; gene_id file_1_file_1_jg13951;
dsanSTOCAGO1482_2	AUGUSTUS	start_codon	13144164	13144166	.	-	0	transcript_id file_1_file_1_jg13951.t1; gene_id file_1_file_1_jg13951;
dsanSTOCAGO1482_2	AUGUSTUS	start_codon	13153923	13153925	.	+	0	transcript_id file_1_file_1_jg13952.t1; gene_id file_1_file_1_jg13952;
dsanSTOCAGO1482_2	AUGUSTUS	CDS	13153923	13153970	1	+	0	transcript_id file_1_file_1_jg13952.t1; gene_id file_1_file_1_jg13952;
dsanSTOCAGO1482_2	AUGUSTUS	exon	13153923	13153970	.	+	.	transcript_id file_1_file_1_jg13952.t1; gene_id file_1_file_1_jg13952;
dsanSTOCAGO1482_2	AUGUSTUS	intron	13153971	13154035	.	+	.	transcript_id file_1_file_1_jg13952.t1; gene_id file_1_file_1_jg13952;
dsanSTOCAGO1482_2	AUGUSTUS	transcript	13153923	13154383	.	+	.	transcript_id file_1_file_1_jg13952.t1; gene_id file_1_file_1_jg13952
dsanSTOCAGO1482_2	AUGUSTUS	CDS	13154036	13154383	1	+	0	transcript_id file_1_file_1_jg13952.t1; gene_id file_1_file_1_jg13952;
dsanSTOCAGO1482_2	AUGUSTUS	exon	13154036	13154383	.	+	.	transcript_id file_1_file_1_jg13952.t1; gene_id file_1_file_1_jg13952;
dsanSTOCAGO1482_2	AUGUSTUS	stop_codon	13154381	13154383	.	+	0	transcript_id file_1_file_1_jg13952.t1; gene_id file_1_file_1_jg13952;
dsanSTOCAGO1482_2	AUGUSTUS	start_codon	13156650	13156652	.	+	0	transcript_id file_1_file_1_jg13953.t1; gene_id file_1_file_1_jg13953;
dsanSTOCAGO1482_2	AUGUSTUS	CDS	13156650	13156718	1	+	0	transcript_id file_1_file_1_jg13953.t1; gene_id file_1_file_1_jg13953;
dsanSTOCAGO1482_2	AUGUSTUS	exon	13156650	13156718	.	+	.	transcript_id file_1_file_1_jg13953.t1; gene_id file_1_file_1_jg13953;
dsanSTOCAGO1482_2	AUGUSTUS	intron	13156719	13156894	.	+	.	transcript_id file_1_file_1_jg13953.t1; gene_id file_1_file_1_jg13953;
dsanSTOCAGO1482_2	AUGUSTUS	transcript	13156650	13157533	.	+	.	transcript_id file_1_file_1_jg13953.t1; gene_id file_1_file_1_jg13953
dsanSTOCAGO1482_2	AUGUSTUS	CDS	13156895	13157533	1	+	0	transcript_id file_1_file_1_jg13953.t1; gene_id file_1_file_1_jg13953;
dsanSTOCAGO1482_2	AUGUSTUS	exon	13156895	13157533	.	+	.	transcript_id file_1_file_1_jg13953.t1; gene_id file_1_file_1_jg13953;
dsanSTOCAGO1482_2	AUGUSTUS	stop_codon	13157531	13157533	.	+	0	transcript_id file_1_file_1_jg13953.t1; gene_id file_1_file_1_jg13953;
dsanSTOCAGO1482_2	AUGUSTUS	start_codon	13158491	13158493	.	+	0	transcript_id file_1_file_1_jg13954.t1; gene_id file_1_file_1_jg13954;
dsanSTOCAGO1482_2	AUGUSTUS	CDS	13158491	13158550	1	+	0	transcript_id file_1_file_1_jg13954.t1; gene_id file_1_file_1_jg13954;
dsanSTOCAGO1482_2	AUGUSTUS	exon	13158491	13158550	.	+	.	transcript_id file_1_file_1_jg13954.t1; gene_id file_1_file_1_jg13954;
dsanSTOCAGO1482_2	AUGUSTUS	intron	13158551	13158611	.	+	.	transcript_id file_1_file_1_jg13954.t1; gene_id file_1_file_1_jg13954;
dsanSTOCAGO1482_2	AUGUSTUS	transcript	13158491	13158965	.	+	.	transcript_id file_1_file_1_jg13954.t1; gene_id file_1_file_1_jg13954
dsanSTOCAGO1482_2	AUGUSTUS	CDS	13158612	13158965	1	+	0	transcript_id file_1_file_1_jg13954.t1; gene_id file_1_file_1_jg13954;
dsanSTOCAGO1482_2	AUGUSTUS	exon	13158612	13158965	.	+	.	transcript_id file_1_file_1_jg13954.t1; gene_id file_1_file_1_jg13954;
dsanSTOCAGO1482_2	AUGUSTUS	stop_codon	13158963	13158965	.	+	0	transcript_id file_1_file_1_jg13954.t1; gene_id file_1_file_1_jg13954;
dsanSTOCAGO1482_2	AUGUSTUS	stop_codon	13159365	13159367	.	-	0	transcript_id file_1_file_1_jg13955.t1; gene_id file_1_file_1_jg13955;
dsanSTOCAGO1482_2	AUGUSTUS	CDS	13159365	13159724	1	-	0	transcript_id file_1_file_1_jg13955.t1; gene_id file_1_file_1_jg13955;
dsanSTOCAGO1482_2	AUGUSTUS	exon	13159365	13159724	.	-	.	transcript_id file_1_file_1_jg13955.t1; gene_id file_1_file_1_jg13955;
dsanSTOCAGO1482_2	AUGUSTUS	intron	13159725	13159892	.	-	.	transcript_id file_1_file_1_jg13955.t1; gene_id file_1_file_1_jg13955;
dsanSTOCAGO1482_2	AUGUSTUS	transcript	13159365	13159952	.	-	.	transcript_id file_1_file_1_jg13955.t1; gene_id file_1_file_1_jg13955
dsanSTOCAGO1482_2	AUGUSTUS	CDS	13159893	13159952	1	-	0	transcript_id file_1_file_1_jg13955.t1; gene_id file_1_file_1_jg13955;
dsanSTOCAGO1482_2	AUGUSTUS	exon	13159893	13159952	.	-	.	transcript_id file_1_file_1_jg13955.t1; gene_id file_1_file_1_jg13955;
dsanSTOCAGO1482_2	AUGUSTUS	start_codon	13159950	13159952	.	-	0	transcript_id file_1_file_1_jg13955.t1; gene_id file_1_file_1_jg13955;
dsanSTOCAGO1482_2	AUGUSTUS	start_codon	13347564	13347566	.	+	0	transcript_id file_1_file_1_jg13971.t2; gene_id file_1_file_1_jg13971;
dsanSTOCAGO1482_2	AUGUSTUS	CDS	13347564	13349189	0.79	+	0	transcript_id file_1_file_1_jg13971.t2; gene_id file_1_file_1_jg13971;
dsanSTOCAGO1482_2	AUGUSTUS	exon	13347564	13349189	.	+	.	transcript_id file_1_file_1_jg13971.t2; gene_id file_1_file_1_jg13971;
dsanSTOCAGO1482_2	AUGUSTUS	transcript	13347564	13349189	.	+	.	transcript_id file_1_file_1_jg13971.t2; gene_id file_1_file_1_jg13971
dsanSTOCAGO1482_2	AUGUSTUS	stop_codon	13349187	13349189	.	+	0	transcript_id file_1_file_1_jg13971.t2; gene_id file_1_file_1_jg13971;
dsanSTOCAGO1482_2	AUGUSTUS	start_codon	13347291	13347293	.	+	0	transcript_id file_1_file_1_jg13971.t1; gene_id file_1_file_1_jg13971;
dsanSTOCAGO1482_2	AUGUSTUS	CDS	13347291	13349189	1	+	0	transcript_id file_1_file_1_jg13971.t1; gene_id file_1_file_1_jg13971;
dsanSTOCAGO1482_2	AUGUSTUS	exon	13347291	13349189	.	+	.	transcript_id file_1_file_1_jg13971.t1; gene_id file_1_file_1_jg13971;
dsanSTOCAGO1482_2	AUGUSTUS	transcript	13347291	13349189	.	+	.	transcript_id file_1_file_1_jg13971.t1; gene_id file_1_file_1_jg13971
dsanSTOCAGO1482_2	AUGUSTUS	stop_codon	13349187	13349189	.	+	0	transcript_id file_1_file_1_jg13971.t1; gene_id file_1_file_1_jg13971;
dsanSTOCAGO1482_2	AUGUSTUS	stop_codon	13349344	13349346	.	-	0	transcript_id file_1_file_1_jg13972.t1; gene_id file_1_file_1_jg13972;
dsanSTOCAGO1482_2	AUGUSTUS	CDS	13349344	13351062	1	-	0	transcript_id file_1_file_1_jg13972.t1; gene_id file_1_file_1_jg13972;
dsanSTOCAGO1482_2	AUGUSTUS	exon	13349344	13351062	.	-	.	transcript_id file_1_file_1_jg13972.t1; gene_id file_1_file_1_jg13972;
dsanSTOCAGO1482_2	AUGUSTUS	transcript	13349344	13351062	.	-	.	transcript_id file_1_file_1_jg13972.t1; gene_id file_1_file_1_jg13972
dsanSTOCAGO1482_2	AUGUSTUS	start_codon	13351060	13351062	.	-	0	transcript_id file_1_file_1_jg13972.t1; gene_id file_1_file_1_jg13972;
dsanSTOCAGO1482_2	AUGUSTUS	stop_codon	13351487	13351489	.	-	0	transcript_id file_1_file_1_jg13973.t1; gene_id file_1_file_1_jg13973;
dsanSTOCAGO1482_2	AUGUSTUS	CDS	13351487	13351945	1	-	0	transcript_id file_1_file_1_jg13973.t1; gene_id file_1_file_1_jg13973;
dsanSTOCAGO1482_2	AUGUSTUS	exon	13351487	13351945	.	-	.	transcript_id file_1_file_1_jg13973.t1; gene_id file_1_file_1_jg13973;
dsanSTOCAGO1482_2	AUGUSTUS	intron	13351946	13351996	.	-	.	transcript_id file_1_file_1_jg13973.t1; gene_id file_1_file_1_jg13973;
dsanSTOCAGO1482_2	AUGUSTUS	transcript	13351487	13352755	.	-	.	transcript_id file_1_file_1_jg13973.t1; gene_id file_1_file_1_jg13973
dsanSTOCAGO1482_2	AUGUSTUS	CDS	13351997	13352755	1	-	0	transcript_id file_1_file_1_jg13973.t1; gene_id file_1_file_1_jg13973;
dsanSTOCAGO1482_2	AUGUSTUS	exon	13351997	13352755	.	-	.	transcript_id file_1_file_1_jg13973.t1; gene_id file_1_file_1_jg13973;
dsanSTOCAGO1482_2	AUGUSTUS	start_codon	13352753	13352755	.	-	0	transcript_id file_1_file_1_jg13973.t1; gene_id file_1_file_1_jg13973;
dsanSTOCAGO1482_2	AUGUSTUS	start_codon	13778163	13778165	.	+	0	transcript_id file_1_file_1_jg14032.t1; gene_id file_1_file_1_jg14032;
dsanSTOCAGO1482_2	AUGUSTUS	CDS	13778163	13778810	0.71	+	0	transcript_id file_1_file_1_jg14032.t1; gene_id file_1_file_1_jg14032;
dsanSTOCAGO1482_2	AUGUSTUS	exon	13778163	13778810	.	+	.	transcript_id file_1_file_1_jg14032.t1; gene_id file_1_file_1_jg14032;
dsanSTOCAGO1482_2	AUGUSTUS	intron	13778811	13778921	.	+	.	transcript_id file_1_file_1_jg14032.t1; gene_id file_1_file_1_jg14032;
dsanSTOCAGO1482_2	AUGUSTUS	CDS	13778810	13778922	0.96	+	0	transcript_id file_1_file_1_jg14032.t1; gene_id file_1_file_1_jg14032;
dsanSTOCAGO1482_2	AUGUSTUS	exon	13778810	13778922	.	+	.	transcript_id file_1_file_1_jg14032.t1; gene_id file_1_file_1_jg14032;
dsanSTOCAGO1482_2	AUGUSTUS	transcript	13778163	13780067	.	+	.	transcript_id file_1_file_1_jg14032.t1; gene_id file_1_file_1_jg14032
dsanSTOCAGO1482_2	AUGUSTUS	stop_codon	13780065	13780067	.	+	0	transcript_id file_1_file_1_jg14032.t1; gene_id file_1_file_1_jg14032;
dsanSTOCAGO1482_2	AUGUSTUS	stop_codon	15124067	15124069	.	-	0	transcript_id file_1_file_1_jg14225.t1; gene_id file_1_file_1_jg14225;
dsanSTOCAGO1482_2	AUGUSTUS	CDS	15124067	15125827	0.99	-	0	transcript_id file_1_file_1_jg14225.t1; gene_id file_1_file_1_jg14225;
dsanSTOCAGO1482_2	AUGUSTUS	exon	15124067	15125827	.	-	.	transcript_id file_1_file_1_jg14225.t1; gene_id file_1_file_1_jg14225;
dsanSTOCAGO1482_2	AUGUSTUS	transcript	15124067	15125827	.	-	.	transcript_id file_1_file_1_jg14225.t1; gene_id file_1_file_1_jg14225
dsanSTOCAGO1482_2	AUGUSTUS	start_codon	15125825	15125827	.	-	0	transcript_id file_1_file_1_jg14225.t1; gene_id file_1_file_1_jg14225;
dsanSTOCAGO1482_2	AUGUSTUS	start_codon	15633170	15633172	.	+	0	transcript_id file_1_file_1_jg14322.t1; gene_id file_1_file_1_jg14322;
dsanSTOCAGO1482_2	AUGUSTUS	CDS	15633170	15633517	1	+	0	transcript_id file_1_file_1_jg14322.t1; gene_id file_1_file_1_jg14322;
dsanSTOCAGO1482_2	AUGUSTUS	exon	15633170	15633517	.	+	.	transcript_id file_1_file_1_jg14322.t1; gene_id file_1_file_1_jg14322;
dsanSTOCAGO1482_2	AUGUSTUS	intron	15633518	15633595	.	+	.	transcript_id file_1_file_1_jg14322.t1; gene_id file_1_file_1_jg14322;
dsanSTOCAGO1482_2	AUGUSTUS	transcript	15633170	15633844	.	+	.	transcript_id file_1_file_1_jg14322.t1; gene_id file_1_file_1_jg14322
dsanSTOCAGO1482_2	AUGUSTUS	CDS	15633596	15633844	1	+	0	transcript_id file_1_file_1_jg14322.t1; gene_id file_1_file_1_jg14322;
dsanSTOCAGO1482_2	AUGUSTUS	exon	15633596	15633844	.	+	.	transcript_id file_1_file_1_jg14322.t1; gene_id file_1_file_1_jg14322;
dsanSTOCAGO1482_2	AUGUSTUS	stop_codon	15633842	15633844	.	+	0	transcript_id file_1_file_1_jg14322.t1; gene_id file_1_file_1_jg14322;
dsanSTOCAGO1482_2	AUGUSTUS	start_codon	15635210	15635212	.	+	0	transcript_id file_1_file_1_jg14323.t1; gene_id file_1_file_1_jg14323;
dsanSTOCAGO1482_2	AUGUSTUS	CDS	15635210	15635257	1	+	0	transcript_id file_1_file_1_jg14323.t1; gene_id file_1_file_1_jg14323;
dsanSTOCAGO1482_2	AUGUSTUS	exon	15635210	15635257	.	+	.	transcript_id file_1_file_1_jg14323.t1; gene_id file_1_file_1_jg14323;
dsanSTOCAGO1482_2	AUGUSTUS	intron	15635258	15635383	.	+	.	transcript_id file_1_file_1_jg14323.t1; gene_id file_1_file_1_jg14323;
dsanSTOCAGO1482_2	AUGUSTUS	CDS	15635384	15635735	1	+	0	transcript_id file_1_file_1_jg14323.t1; gene_id file_1_file_1_jg14323;
dsanSTOCAGO1482_2	AUGUSTUS	exon	15635384	15635735	.	+	.	transcript_id file_1_file_1_jg14323.t1; gene_id file_1_file_1_jg14323;
dsanSTOCAGO1482_2	AUGUSTUS	intron	15635736	15635807	.	+	.	transcript_id file_1_file_1_jg14323.t1; gene_id file_1_file_1_jg14323;
dsanSTOCAGO1482_2	AUGUSTUS	transcript	15635210	15636019	.	+	.	transcript_id file_1_file_1_jg14323.t1; gene_id file_1_file_1_jg14323
dsanSTOCAGO1482_2	AUGUSTUS	CDS	15635808	15636019	1	+	2	transcript_id file_1_file_1_jg14323.t1; gene_id file_1_file_1_jg14323;
dsanSTOCAGO1482_2	AUGUSTUS	exon	15635808	15636019	.	+	.	transcript_id file_1_file_1_jg14323.t1; gene_id file_1_file_1_jg14323;
dsanSTOCAGO1482_2	AUGUSTUS	stop_codon	15636017	15636019	.	+	0	transcript_id file_1_file_1_jg14323.t1; gene_id file_1_file_1_jg14323;
dsanSTOCAGO1482_2	AUGUSTUS	stop_codon	15636387	15636389	.	-	0	transcript_id file_1_file_1_jg14324.t1; gene_id file_1_file_1_jg14324;
dsanSTOCAGO1482_2	AUGUSTUS	CDS	15636387	15636595	1	-	2	transcript_id file_1_file_1_jg14324.t1; gene_id file_1_file_1_jg14324;
dsanSTOCAGO1482_2	AUGUSTUS	exon	15636387	15636595	.	-	.	transcript_id file_1_file_1_jg14324.t1; gene_id file_1_file_1_jg14324;
dsanSTOCAGO1482_2	AUGUSTUS	intron	15636596	15636655	.	-	.	transcript_id file_1_file_1_jg14324.t1; gene_id file_1_file_1_jg14324;
dsanSTOCAGO1482_2	AUGUSTUS	CDS	15636656	15637004	1	-	0	transcript_id file_1_file_1_jg14324.t1; gene_id file_1_file_1_jg14324;
dsanSTOCAGO1482_2	AUGUSTUS	exon	15636656	15637004	.	-	.	transcript_id file_1_file_1_jg14324.t1; gene_id file_1_file_1_jg14324;
dsanSTOCAGO1482_2	AUGUSTUS	intron	15637005	15637060	.	-	.	transcript_id file_1_file_1_jg14324.t1; gene_id file_1_file_1_jg14324;
dsanSTOCAGO1482_2	AUGUSTUS	transcript	15636387	15637102	.	-	.	transcript_id file_1_file_1_jg14324.t1; gene_id file_1_file_1_jg14324
dsanSTOCAGO1482_2	AUGUSTUS	CDS	15637061	15637102	1	-	0	transcript_id file_1_file_1_jg14324.t1; gene_id file_1_file_1_jg14324;
dsanSTOCAGO1482_2	AUGUSTUS	exon	15637061	15637102	.	-	.	transcript_id file_1_file_1_jg14324.t1; gene_id file_1_file_1_jg14324;
dsanSTOCAGO1482_2	AUGUSTUS	start_codon	15637100	15637102	.	-	0	transcript_id file_1_file_1_jg14324.t1; gene_id file_1_file_1_jg14324;
dsanSTOCAGO1482_2	AUGUSTUS	start_codon	15637395	15637397	.	+	0	transcript_id file_1_file_1_jg14325.t1; gene_id file_1_file_1_jg14325;
dsanSTOCAGO1482_2	AUGUSTUS	CDS	15637395	15637523	1	+	0	transcript_id file_1_file_1_jg14325.t1; gene_id file_1_file_1_jg14325;
dsanSTOCAGO1482_2	AUGUSTUS	exon	15637395	15637523	.	+	.	transcript_id file_1_file_1_jg14325.t1; gene_id file_1_file_1_jg14325;
dsanSTOCAGO1482_2	AUGUSTUS	intron	15637524	15637582	.	+	.	transcript_id file_1_file_1_jg14325.t1; gene_id file_1_file_1_jg14325;
dsanSTOCAGO1482_2	AUGUSTUS	CDS	15637583	15637711	1	+	0	transcript_id file_1_file_1_jg14325.t1; gene_id file_1_file_1_jg14325;
dsanSTOCAGO1482_2	AUGUSTUS	exon	15637583	15637711	.	+	.	transcript_id file_1_file_1_jg14325.t1; gene_id file_1_file_1_jg14325;
dsanSTOCAGO1482_2	AUGUSTUS	intron	15637712	15637770	.	+	.	transcript_id file_1_file_1_jg14325.t1; gene_id file_1_file_1_jg14325;
dsanSTOCAGO1482_2	AUGUSTUS	transcript	15637395	15638169	.	+	.	transcript_id file_1_file_1_jg14325.t1; gene_id file_1_file_1_jg14325
dsanSTOCAGO1482_2	AUGUSTUS	CDS	15637771	15638169	1	+	0	transcript_id file_1_file_1_jg14325.t1; gene_id file_1_file_1_jg14325;
dsanSTOCAGO1482_2	AUGUSTUS	exon	15637771	15638169	.	+	.	transcript_id file_1_file_1_jg14325.t1; gene_id file_1_file_1_jg14325;
dsanSTOCAGO1482_2	AUGUSTUS	stop_codon	15638167	15638169	.	+	0	transcript_id file_1_file_1_jg14325.t1; gene_id file_1_file_1_jg14325;
dsanSTOCAGO1482_2	AUGUSTUS	stop_codon	16210490	16210492	.	-	0	transcript_id file_1_file_1_jg14401.t1; gene_id file_1_file_1_jg14401;
dsanSTOCAGO1482_2	AUGUSTUS	CDS	16210490	16210660	1	-	0	transcript_id file_1_file_1_jg14401.t1; gene_id file_1_file_1_jg14401;
dsanSTOCAGO1482_2	AUGUSTUS	exon	16210490	16210660	.	-	.	transcript_id file_1_file_1_jg14401.t1; gene_id file_1_file_1_jg14401;
dsanSTOCAGO1482_2	AUGUSTUS	intron	16210661	16210719	.	-	.	transcript_id file_1_file_1_jg14401.t1; gene_id file_1_file_1_jg14401;
dsanSTOCAGO1482_2	AUGUSTUS	CDS	16210720	16210893	1	-	0	transcript_id file_1_file_1_jg14401.t1; gene_id file_1_file_1_jg14401;
dsanSTOCAGO1482_2	AUGUSTUS	exon	16210720	16210893	.	-	.	transcript_id file_1_file_1_jg14401.t1; gene_id file_1_file_1_jg14401;
dsanSTOCAGO1482_2	AUGUSTUS	intron	16210894	16210960	.	-	.	transcript_id file_1_file_1_jg14401.t1; gene_id file_1_file_1_jg14401;
dsanSTOCAGO1482_2	AUGUSTUS	transcript	16210490	16211218	.	-	.	transcript_id file_1_file_1_jg14401.t1; gene_id file_1_file_1_jg14401
dsanSTOCAGO1482_2	AUGUSTUS	CDS	16210961	16211218	1	-	0	transcript_id file_1_file_1_jg14401.t1; gene_id file_1_file_1_jg14401;
dsanSTOCAGO1482_2	AUGUSTUS	exon	16210961	16211218	.	-	.	transcript_id file_1_file_1_jg14401.t1; gene_id file_1_file_1_jg14401;
dsanSTOCAGO1482_2	AUGUSTUS	start_codon	16211216	16211218	.	-	0	transcript_id file_1_file_1_jg14401.t1; gene_id file_1_file_1_jg14401;
dsanSTOCAGO1482_2	AUGUSTUS	stop_codon	16209128	16209130	.	-	0	transcript_id file_1_file_1_jg14402.t1; gene_id file_1_file_1_jg14402;
dsanSTOCAGO1482_2	AUGUSTUS	CDS	16209128	16209141	0.84	-	2	transcript_id file_1_file_1_jg14402.t1; gene_id file_1_file_1_jg14402;
dsanSTOCAGO1482_2	AUGUSTUS	exon	16209128	16209141	.	-	.	transcript_id file_1_file_1_jg14402.t1; gene_id file_1_file_1_jg14402;
dsanSTOCAGO1482_2	AUGUSTUS	intron	16209142	16209231	.	-	.	transcript_id file_1_file_1_jg14402.t1; gene_id file_1_file_1_jg14402;
dsanSTOCAGO1482_2	AUGUSTUS	CDS	16209232	16209313	0.84	-	0	transcript_id file_1_file_1_jg14402.t1; gene_id file_1_file_1_jg14402;
dsanSTOCAGO1482_2	AUGUSTUS	exon	16209232	16209313	.	-	.	transcript_id file_1_file_1_jg14402.t1; gene_id file_1_file_1_jg14402;
dsanSTOCAGO1482_2	AUGUSTUS	intron	16209314	16209374	.	-	.	transcript_id file_1_file_1_jg14402.t1; gene_id file_1_file_1_jg14402;
dsanSTOCAGO1482_2	AUGUSTUS	CDS	16209375	16209551	1	-	0	transcript_id file_1_file_1_jg14402.t1; gene_id file_1_file_1_jg14402;
dsanSTOCAGO1482_2	AUGUSTUS	exon	16209375	16209551	.	-	.	transcript_id file_1_file_1_jg14402.t1; gene_id file_1_file_1_jg14402;
dsanSTOCAGO1482_2	AUGUSTUS	intron	16209552	16209612	.	-	.	transcript_id file_1_file_1_jg14402.t1; gene_id file_1_file_1_jg14402;
dsanSTOCAGO1482_2	AUGUSTUS	transcript	16209128	16209870	.	-	.	transcript_id file_1_file_1_jg14402.t1; gene_id file_1_file_1_jg14402
dsanSTOCAGO1482_2	AUGUSTUS	CDS	16209613	16209870	1	-	0	transcript_id file_1_file_1_jg14402.t1; gene_id file_1_file_1_jg14402;
dsanSTOCAGO1482_2	AUGUSTUS	exon	16209613	16209870	.	-	.	transcript_id file_1_file_1_jg14402.t1; gene_id file_1_file_1_jg14402;
dsanSTOCAGO1482_2	AUGUSTUS	start_codon	16209868	16209870	.	-	0	transcript_id file_1_file_1_jg14402.t1; gene_id file_1_file_1_jg14402;
dsanSTOCAGO1482_2	AUGUSTUS	stop_codon	17196905	17196907	.	-	0	transcript_id file_1_file_1_jg14558.t1; gene_id file_1_file_1_jg14558;
dsanSTOCAGO1482_2	AUGUSTUS	CDS	17196905	17198686	0.95	-	0	transcript_id file_1_file_1_jg14558.t1; gene_id file_1_file_1_jg14558;
dsanSTOCAGO1482_2	AUGUSTUS	exon	17196905	17198686	.	-	.	transcript_id file_1_file_1_jg14558.t1; gene_id file_1_file_1_jg14558;
dsanSTOCAGO1482_2	AUGUSTUS	transcript	17196905	17198686	.	-	.	transcript_id file_1_file_1_jg14558.t1; gene_id file_1_file_1_jg14558
dsanSTOCAGO1482_2	AUGUSTUS	start_codon	17198684	17198686	.	-	0	transcript_id file_1_file_1_jg14558.t1; gene_id file_1_file_1_jg14558;
dsanSTOCAGO1482_2	AUGUSTUS	stop_codon	17196905	17196907	.	-	0	transcript_id file_1_file_1_jg14558.t2; gene_id file_1_file_1_jg14558;
dsanSTOCAGO1482_2	AUGUSTUS	CDS	17196905	17197111	0.74	-	0	transcript_id file_1_file_1_jg14558.t2; gene_id file_1_file_1_jg14558;
dsanSTOCAGO1482_2	AUGUSTUS	exon	17196905	17197111	.	-	.	transcript_id file_1_file_1_jg14558.t2; gene_id file_1_file_1_jg14558;
dsanSTOCAGO1482_2	AUGUSTUS	transcript	17196905	17197111	.	-	.	transcript_id file_1_file_1_jg14558.t2; gene_id file_1_file_1_jg14558
dsanSTOCAGO1482_2	AUGUSTUS	start_codon	17197109	17197111	.	-	0	transcript_id file_1_file_1_jg14558.t2; gene_id file_1_file_1_jg14558;
dsanSTOCAGO1482_2	AUGUSTUS	stop_codon	17199357	17199359	.	-	0	transcript_id file_1_file_1_jg14559.t1; gene_id file_1_file_1_jg14559;
dsanSTOCAGO1482_2	AUGUSTUS	CDS	17199357	17201102	1	-	0	transcript_id file_1_file_1_jg14559.t1; gene_id file_1_file_1_jg14559;
dsanSTOCAGO1482_2	AUGUSTUS	exon	17199357	17201102	.	-	.	transcript_id file_1_file_1_jg14559.t1; gene_id file_1_file_1_jg14559;
dsanSTOCAGO1482_2	AUGUSTUS	transcript	17199357	17201102	.	-	.	transcript_id file_1_file_1_jg14559.t1; gene_id file_1_file_1_jg14559
dsanSTOCAGO1482_2	AUGUSTUS	start_codon	17201100	17201102	.	-	0	transcript_id file_1_file_1_jg14559.t1; gene_id file_1_file_1_jg14559;
dsanSTOCAGO1482_2	AUGUSTUS	stop_codon	17201709	17201711	.	-	0	transcript_id file_1_file_1_jg14560.t1; gene_id file_1_file_1_jg14560;
dsanSTOCAGO1482_2	AUGUSTUS	CDS	17201709	17202222	0.92	-	1	transcript_id file_1_file_1_jg14560.t1; gene_id file_1_file_1_jg14560;
dsanSTOCAGO1482_2	AUGUSTUS	exon	17201709	17202222	.	-	.	transcript_id file_1_file_1_jg14560.t1; gene_id file_1_file_1_jg14560;
dsanSTOCAGO1482_2	AUGUSTUS	intron	17202223	17203161	.	-	.	transcript_id file_1_file_1_jg14560.t1; gene_id file_1_file_1_jg14560;
dsanSTOCAGO1482_2	AUGUSTUS	transcript	17201709	17203505	.	-	.	transcript_id file_1_file_1_jg14560.t1; gene_id file_1_file_1_jg14560
dsanSTOCAGO1482_2	AUGUSTUS	CDS	17203162	17203505	1	-	0	transcript_id file_1_file_1_jg14560.t1; gene_id file_1_file_1_jg14560;
dsanSTOCAGO1482_2	AUGUSTUS	exon	17203162	17203505	.	-	.	transcript_id file_1_file_1_jg14560.t1; gene_id file_1_file_1_jg14560;
dsanSTOCAGO1482_2	AUGUSTUS	start_codon	17203503	17203505	.	-	0	transcript_id file_1_file_1_jg14560.t1; gene_id file_1_file_1_jg14560;
dsanSTOCAGO1482_2	AUGUSTUS	stop_codon	17203869	17203871	.	-	0	transcript_id file_1_file_1_jg14561.t1; gene_id file_1_file_1_jg14561;
dsanSTOCAGO1482_2	AUGUSTUS	CDS	17203869	17205122	1	-	0	transcript_id file_1_file_1_jg14561.t1; gene_id file_1_file_1_jg14561;
dsanSTOCAGO1482_2	AUGUSTUS	exon	17203869	17205122	.	-	.	transcript_id file_1_file_1_jg14561.t1; gene_id file_1_file_1_jg14561;
dsanSTOCAGO1482_2	AUGUSTUS	transcript	17203869	17205122	.	-	.	transcript_id file_1_file_1_jg14561.t1; gene_id file_1_file_1_jg14561
dsanSTOCAGO1482_2	AUGUSTUS	start_codon	17205120	17205122	.	-	0	transcript_id file_1_file_1_jg14561.t1; gene_id file_1_file_1_jg14561;
dsanSTOCAGO1482_2	AUGUSTUS	stop_codon	17205917	17205919	.	-	0	transcript_id file_1_file_1_jg14562.t1; gene_id file_1_file_1_jg14562;
dsanSTOCAGO1482_2	AUGUSTUS	CDS	17205917	17206577	0.69	-	1	transcript_id file_1_file_1_jg14562.t1; gene_id file_1_file_1_jg14562;
dsanSTOCAGO1482_2	AUGUSTUS	exon	17205917	17206577	.	-	.	transcript_id file_1_file_1_jg14562.t1; gene_id file_1_file_1_jg14562;
dsanSTOCAGO1482_2	AUGUSTUS	intron	17206578	17207653	.	-	.	transcript_id file_1_file_1_jg14562.t1; gene_id file_1_file_1_jg14562;
dsanSTOCAGO1482_2	AUGUSTUS	transcript	17205917	17207661	.	-	.	transcript_id file_1_file_1_jg14562.t1; gene_id file_1_file_1_jg14562
dsanSTOCAGO1482_2	AUGUSTUS	CDS	17207654	17207661	1	-	0	transcript_id file_1_file_1_jg14562.t1; gene_id file_1_file_1_jg14562;
dsanSTOCAGO1482_2	AUGUSTUS	exon	17207654	17207661	.	-	.	transcript_id file_1_file_1_jg14562.t1; gene_id file_1_file_1_jg14562;
dsanSTOCAGO1482_2	AUGUSTUS	start_codon	17207659	17207661	.	-	0	transcript_id file_1_file_1_jg14562.t1; gene_id file_1_file_1_jg14562;
dsanSTOCAGO1482_2	AUGUSTUS	stop_codon	17208127	17208129	.	-	0	transcript_id file_1_file_1_jg14563.t1; gene_id file_1_file_1_jg14563;
dsanSTOCAGO1482_2	AUGUSTUS	CDS	17208127	17209926	1	-	0	transcript_id file_1_file_1_jg14563.t1; gene_id file_1_file_1_jg14563;
dsanSTOCAGO1482_2	AUGUSTUS	exon	17208127	17209926	.	-	.	transcript_id file_1_file_1_jg14563.t1; gene_id file_1_file_1_jg14563;
dsanSTOCAGO1482_2	AUGUSTUS	transcript	17208127	17209926	.	-	.	transcript_id file_1_file_1_jg14563.t1; gene_id file_1_file_1_jg14563
dsanSTOCAGO1482_2	AUGUSTUS	start_codon	17209924	17209926	.	-	0	transcript_id file_1_file_1_jg14563.t1; gene_id file_1_file_1_jg14563;
dsanSTOCAGO1482_2	AUGUSTUS	start_codon	17411201	17411203	.	+	0	transcript_id file_1_file_1_jg14584.t1; gene_id file_1_file_1_jg14584;
dsanSTOCAGO1482_2	AUGUSTUS	CDS	17411201	17411287	0.47	+	0	transcript_id file_1_file_1_jg14584.t1; gene_id file_1_file_1_jg14584;
dsanSTOCAGO1482_2	AUGUSTUS	exon	17411201	17411287	.	+	.	transcript_id file_1_file_1_jg14584.t1; gene_id file_1_file_1_jg14584;
dsanSTOCAGO1482_2	AUGUSTUS	intron	17411288	17411685	.	+	.	transcript_id file_1_file_1_jg14584.t1; gene_id file_1_file_1_jg14584;
dsanSTOCAGO1482_2	AUGUSTUS	CDS	17411686	17411820	0.87	+	0	transcript_id file_1_file_1_jg14584.t1; gene_id file_1_file_1_jg14584;
dsanSTOCAGO1482_2	AUGUSTUS	exon	17411686	17411820	.	+	.	transcript_id file_1_file_1_jg14584.t1; gene_id file_1_file_1_jg14584;
dsanSTOCAGO1482_2	AUGUSTUS	intron	17411821	17412327	.	+	.	transcript_id file_1_file_1_jg14584.t1; gene_id file_1_file_1_jg14584;
dsanSTOCAGO1482_2	AUGUSTUS	transcript	17411201	17412363	.	+	.	transcript_id file_1_file_1_jg14584.t1; gene_id file_1_file_1_jg14584
dsanSTOCAGO1482_2	AUGUSTUS	CDS	17412328	17412363	1	+	0	transcript_id file_1_file_1_jg14584.t1; gene_id file_1_file_1_jg14584;
dsanSTOCAGO1482_2	AUGUSTUS	exon	17412328	17412363	.	+	.	transcript_id file_1_file_1_jg14584.t1; gene_id file_1_file_1_jg14584;
dsanSTOCAGO1482_2	AUGUSTUS	stop_codon	17412361	17412363	.	+	0	transcript_id file_1_file_1_jg14584.t1; gene_id file_1_file_1_jg14584;
dsanSTOCAGO1482_2	AUGUSTUS	start_codon	17419135	17419137	.	+	0	transcript_id file_1_file_1_jg14585.t1; gene_id file_1_file_1_jg14585;
dsanSTOCAGO1482_2	AUGUSTUS	CDS	17419135	17419467	1	+	0	transcript_id file_1_file_1_jg14585.t1; gene_id file_1_file_1_jg14585;
dsanSTOCAGO1482_2	AUGUSTUS	exon	17419135	17419467	.	+	.	transcript_id file_1_file_1_jg14585.t1; gene_id file_1_file_1_jg14585;
dsanSTOCAGO1482_2	AUGUSTUS	intron	17419468	17420624	.	+	.	transcript_id file_1_file_1_jg14585.t1; gene_id file_1_file_1_jg14585;
dsanSTOCAGO1482_2	AUGUSTUS	CDS	17420625	17420707	1	+	0	transcript_id file_1_file_1_jg14585.t1; gene_id file_1_file_1_jg14585;
dsanSTOCAGO1482_2	AUGUSTUS	exon	17420625	17420707	.	+	.	transcript_id file_1_file_1_jg14585.t1; gene_id file_1_file_1_jg14585;
dsanSTOCAGO1482_2	AUGUSTUS	intron	17420708	17422738	.	+	.	transcript_id file_1_file_1_jg14585.t1; gene_id file_1_file_1_jg14585;
dsanSTOCAGO1482_2	AUGUSTUS	CDS	17422739	17422901	1	+	1	transcript_id file_1_file_1_jg14585.t1; gene_id file_1_file_1_jg14585;
dsanSTOCAGO1482_2	AUGUSTUS	exon	17422739	17422901	.	+	.	transcript_id file_1_file_1_jg14585.t1; gene_id file_1_file_1_jg14585;
dsanSTOCAGO1482_2	AUGUSTUS	intron	17422902	17422974	.	+	.	transcript_id file_1_file_1_jg14585.t1; gene_id file_1_file_1_jg14585;
dsanSTOCAGO1482_2	AUGUSTUS	CDS	17422975	17423115	1	+	0	transcript_id file_1_file_1_jg14585.t1; gene_id file_1_file_1_jg14585;
dsanSTOCAGO1482_2	AUGUSTUS	exon	17422975	17423115	.	+	.	transcript_id file_1_file_1_jg14585.t1; gene_id file_1_file_1_jg14585;
dsanSTOCAGO1482_2	AUGUSTUS	intron	17423116	17423260	.	+	.	transcript_id file_1_file_1_jg14585.t1; gene_id file_1_file_1_jg14585;
dsanSTOCAGO1482_2	AUGUSTUS	CDS	17423261	17423333	1	+	0	transcript_id file_1_file_1_jg14585.t1; gene_id file_1_file_1_jg14585;
dsanSTOCAGO1482_2	AUGUSTUS	exon	17423261	17423333	.	+	.	transcript_id file_1_file_1_jg14585.t1; gene_id file_1_file_1_jg14585;
dsanSTOCAGO1482_2	AUGUSTUS	intron	17423334	17424365	.	+	.	transcript_id file_1_file_1_jg14585.t1; gene_id file_1_file_1_jg14585;
dsanSTOCAGO1482_2	AUGUSTUS	CDS	17424366	17424525	1	+	2	transcript_id file_1_file_1_jg14585.t1; gene_id file_1_file_1_jg14585;
dsanSTOCAGO1482_2	AUGUSTUS	exon	17424366	17424525	.	+	.	transcript_id file_1_file_1_jg14585.t1; gene_id file_1_file_1_jg14585;
dsanSTOCAGO1482_2	AUGUSTUS	intron	17424526	17424686	.	+	.	transcript_id file_1_file_1_jg14585.t1; gene_id file_1_file_1_jg14585;
dsanSTOCAGO1482_2	AUGUSTUS	CDS	17424687	17424823	1	+	1	transcript_id file_1_file_1_jg14585.t1; gene_id file_1_file_1_jg14585;
dsanSTOCAGO1482_2	AUGUSTUS	exon	17424687	17424823	.	+	.	transcript_id file_1_file_1_jg14585.t1; gene_id file_1_file_1_jg14585;
dsanSTOCAGO1482_2	AUGUSTUS	intron	17424824	17425303	.	+	.	transcript_id file_1_file_1_jg14585.t1; gene_id file_1_file_1_jg14585;
dsanSTOCAGO1482_2	AUGUSTUS	CDS	17425304	17425330	1	+	2	transcript_id file_1_file_1_jg14585.t1; gene_id file_1_file_1_jg14585;
dsanSTOCAGO1482_2	AUGUSTUS	exon	17425304	17425330	.	+	.	transcript_id file_1_file_1_jg14585.t1; gene_id file_1_file_1_jg14585;
dsanSTOCAGO1482_2	AUGUSTUS	intron	17425331	17425756	.	+	.	transcript_id file_1_file_1_jg14585.t1; gene_id file_1_file_1_jg14585;
dsanSTOCAGO1482_2	AUGUSTUS	CDS	17425757	17425913	1	+	2	transcript_id file_1_file_1_jg14585.t1; gene_id file_1_file_1_jg14585;
dsanSTOCAGO1482_2	AUGUSTUS	exon	17425757	17425913	.	+	.	transcript_id file_1_file_1_jg14585.t1; gene_id file_1_file_1_jg14585;
dsanSTOCAGO1482_2	AUGUSTUS	intron	17425914	17426295	.	+	.	transcript_id file_1_file_1_jg14585.t1; gene_id file_1_file_1_jg14585;
dsanSTOCAGO1482_2	AUGUSTUS	CDS	17426296	17426443	1	+	1	transcript_id file_1_file_1_jg14585.t1; gene_id file_1_file_1_jg14585;
dsanSTOCAGO1482_2	AUGUSTUS	exon	17426296	17426443	.	+	.	transcript_id file_1_file_1_jg14585.t1; gene_id file_1_file_1_jg14585;
dsanSTOCAGO1482_2	AUGUSTUS	intron	17426444	17427400	.	+	.	transcript_id file_1_file_1_jg14585.t1; gene_id file_1_file_1_jg14585;
dsanSTOCAGO1482_2	AUGUSTUS	CDS	17427401	17427587	1	+	0	transcript_id file_1_file_1_jg14585.t1; gene_id file_1_file_1_jg14585;
dsanSTOCAGO1482_2	AUGUSTUS	exon	17427401	17427587	.	+	.	transcript_id file_1_file_1_jg14585.t1; gene_id file_1_file_1_jg14585;
dsanSTOCAGO1482_2	AUGUSTUS	intron	17427588	17427679	.	+	.	transcript_id file_1_file_1_jg14585.t1; gene_id file_1_file_1_jg14585;
dsanSTOCAGO1482_2	AUGUSTUS	CDS	17427680	17427836	1	+	2	transcript_id file_1_file_1_jg14585.t1; gene_id file_1_file_1_jg14585;
dsanSTOCAGO1482_2	AUGUSTUS	exon	17427680	17427836	.	+	.	transcript_id file_1_file_1_jg14585.t1; gene_id file_1_file_1_jg14585;
dsanSTOCAGO1482_2	AUGUSTUS	intron	17427837	17428021	.	+	.	transcript_id file_1_file_1_jg14585.t1; gene_id file_1_file_1_jg14585;
dsanSTOCAGO1482_2	AUGUSTUS	CDS	17428022	17428123	1	+	1	transcript_id file_1_file_1_jg14585.t1; gene_id file_1_file_1_jg14585;
dsanSTOCAGO1482_2	AUGUSTUS	exon	17428022	17428123	.	+	.	transcript_id file_1_file_1_jg14585.t1; gene_id file_1_file_1_jg14585;
dsanSTOCAGO1482_2	AUGUSTUS	intron	17428124	17430240	.	+	.	transcript_id file_1_file_1_jg14585.t1; gene_id file_1_file_1_jg14585;
dsanSTOCAGO1482_2	AUGUSTUS	CDS	17430241	17430433	1	+	1	transcript_id file_1_file_1_jg14585.t1; gene_id file_1_file_1_jg14585;
dsanSTOCAGO1482_2	AUGUSTUS	exon	17430241	17430433	.	+	.	transcript_id file_1_file_1_jg14585.t1; gene_id file_1_file_1_jg14585;
dsanSTOCAGO1482_2	AUGUSTUS	intron	17430434	17430498	.	+	.	transcript_id file_1_file_1_jg14585.t1; gene_id file_1_file_1_jg14585;
dsanSTOCAGO1482_2	AUGUSTUS	CDS	17430499	17430688	1	+	0	transcript_id file_1_file_1_jg14585.t1; gene_id file_1_file_1_jg14585;
dsanSTOCAGO1482_2	AUGUSTUS	exon	17430499	17430688	.	+	.	transcript_id file_1_file_1_jg14585.t1; gene_id file_1_file_1_jg14585;
dsanSTOCAGO1482_2	AUGUSTUS	intron	17430689	17430757	.	+	.	transcript_id file_1_file_1_jg14585.t1; gene_id file_1_file_1_jg14585;
dsanSTOCAGO1482_2	AUGUSTUS	CDS	17430758	17430969	1	+	2	transcript_id file_1_file_1_jg14585.t1; gene_id file_1_file_1_jg14585;
dsanSTOCAGO1482_2	AUGUSTUS	exon	17430758	17430969	.	+	.	transcript_id file_1_file_1_jg14585.t1; gene_id file_1_file_1_jg14585;
dsanSTOCAGO1482_2	AUGUSTUS	intron	17430970	17431040	.	+	.	transcript_id file_1_file_1_jg14585.t1; gene_id file_1_file_1_jg14585;
dsanSTOCAGO1482_2	AUGUSTUS	CDS	17431041	17431193	1	+	0	transcript_id file_1_file_1_jg14585.t1; gene_id file_1_file_1_jg14585;
dsanSTOCAGO1482_2	AUGUSTUS	exon	17431041	17431193	.	+	.	transcript_id file_1_file_1_jg14585.t1; gene_id file_1_file_1_jg14585;
dsanSTOCAGO1482_2	AUGUSTUS	intron	17431194	17431448	.	+	.	transcript_id file_1_file_1_jg14585.t1; gene_id file_1_file_1_jg14585;
dsanSTOCAGO1482_2	AUGUSTUS	CDS	17431449	17431523	1	+	0	transcript_id file_1_file_1_jg14585.t1; gene_id file_1_file_1_jg14585;
dsanSTOCAGO1482_2	AUGUSTUS	exon	17431449	17431523	.	+	.	transcript_id file_1_file_1_jg14585.t1; gene_id file_1_file_1_jg14585;
dsanSTOCAGO1482_2	AUGUSTUS	intron	17431524	17432373	.	+	.	transcript_id file_1_file_1_jg14585.t1; gene_id file_1_file_1_jg14585;
dsanSTOCAGO1482_2	AUGUSTUS	CDS	17432374	17432436	1	+	0	transcript_id file_1_file_1_jg14585.t1; gene_id file_1_file_1_jg14585;
dsanSTOCAGO1482_2	AUGUSTUS	exon	17432374	17432436	.	+	.	transcript_id file_1_file_1_jg14585.t1; gene_id file_1_file_1_jg14585;
dsanSTOCAGO1482_2	AUGUSTUS	intron	17432437	17433142	.	+	.	transcript_id file_1_file_1_jg14585.t1; gene_id file_1_file_1_jg14585;
dsanSTOCAGO1482_2	AUGUSTUS	CDS	17433143	17433199	1	+	0	transcript_id file_1_file_1_jg14585.t1; gene_id file_1_file_1_jg14585;
dsanSTOCAGO1482_2	AUGUSTUS	exon	17433143	17433199	.	+	.	transcript_id file_1_file_1_jg14585.t1; gene_id file_1_file_1_jg14585;
dsanSTOCAGO1482_2	AUGUSTUS	intron	17433200	17433638	.	+	.	transcript_id file_1_file_1_jg14585.t1; gene_id file_1_file_1_jg14585;
dsanSTOCAGO1482_2	AUGUSTUS	CDS	17433639	17433677	1	+	0	transcript_id file_1_file_1_jg14585.t1; gene_id file_1_file_1_jg14585;
dsanSTOCAGO1482_2	AUGUSTUS	exon	17433639	17433677	.	+	.	transcript_id file_1_file_1_jg14585.t1; gene_id file_1_file_1_jg14585;
dsanSTOCAGO1482_2	AUGUSTUS	intron	17433678	17434261	.	+	.	transcript_id file_1_file_1_jg14585.t1; gene_id file_1_file_1_jg14585;
dsanSTOCAGO1482_2	AUGUSTUS	CDS	17434262	17434411	1	+	0	transcript_id file_1_file_1_jg14585.t1; gene_id file_1_file_1_jg14585;
dsanSTOCAGO1482_2	AUGUSTUS	exon	17434262	17434411	.	+	.	transcript_id file_1_file_1_jg14585.t1; gene_id file_1_file_1_jg14585;
dsanSTOCAGO1482_2	AUGUSTUS	intron	17434412	17434653	.	+	.	transcript_id file_1_file_1_jg14585.t1; gene_id file_1_file_1_jg14585;
dsanSTOCAGO1482_2	AUGUSTUS	CDS	17434654	17434811	1	+	0	transcript_id file_1_file_1_jg14585.t1; gene_id file_1_file_1_jg14585;
dsanSTOCAGO1482_2	AUGUSTUS	exon	17434654	17434811	.	+	.	transcript_id file_1_file_1_jg14585.t1; gene_id file_1_file_1_jg14585;
dsanSTOCAGO1482_2	AUGUSTUS	intron	17434812	17435002	.	+	.	transcript_id file_1_file_1_jg14585.t1; gene_id file_1_file_1_jg14585;
dsanSTOCAGO1482_2	AUGUSTUS	CDS	17435003	17435193	1	+	1	transcript_id file_1_file_1_jg14585.t1; gene_id file_1_file_1_jg14585;
dsanSTOCAGO1482_2	AUGUSTUS	exon	17435003	17435193	.	+	.	transcript_id file_1_file_1_jg14585.t1; gene_id file_1_file_1_jg14585;
dsanSTOCAGO1482_2	AUGUSTUS	intron	17435194	17435395	.	+	.	transcript_id file_1_file_1_jg14585.t1; gene_id file_1_file_1_jg14585;
dsanSTOCAGO1482_2	AUGUSTUS	CDS	17435396	17435541	1	+	2	transcript_id file_1_file_1_jg14585.t1; gene_id file_1_file_1_jg14585;
dsanSTOCAGO1482_2	AUGUSTUS	exon	17435396	17435541	.	+	.	transcript_id file_1_file_1_jg14585.t1; gene_id file_1_file_1_jg14585;
dsanSTOCAGO1482_2	AUGUSTUS	intron	17435542	17436113	.	+	.	transcript_id file_1_file_1_jg14585.t1; gene_id file_1_file_1_jg14585;
dsanSTOCAGO1482_2	AUGUSTUS	CDS	17436114	17436335	1	+	0	transcript_id file_1_file_1_jg14585.t1; gene_id file_1_file_1_jg14585;
dsanSTOCAGO1482_2	AUGUSTUS	exon	17436114	17436335	.	+	.	transcript_id file_1_file_1_jg14585.t1; gene_id file_1_file_1_jg14585;
dsanSTOCAGO1482_2	AUGUSTUS	intron	17436336	17437541	.	+	.	transcript_id file_1_file_1_jg14585.t1; gene_id file_1_file_1_jg14585;
dsanSTOCAGO1482_2	AUGUSTUS	CDS	17437542	17437641	1	+	0	transcript_id file_1_file_1_jg14585.t1; gene_id file_1_file_1_jg14585;
dsanSTOCAGO1482_2	AUGUSTUS	exon	17437542	17437641	.	+	.	transcript_id file_1_file_1_jg14585.t1; gene_id file_1_file_1_jg14585;
dsanSTOCAGO1482_2	AUGUSTUS	intron	17437642	17437726	.	+	.	transcript_id file_1_file_1_jg14585.t1; gene_id file_1_file_1_jg14585;
dsanSTOCAGO1482_2	AUGUSTUS	CDS	17437727	17437848	1	+	2	transcript_id file_1_file_1_jg14585.t1; gene_id file_1_file_1_jg14585;
dsanSTOCAGO1482_2	AUGUSTUS	exon	17437727	17437848	.	+	.	transcript_id file_1_file_1_jg14585.t1; gene_id file_1_file_1_jg14585;
dsanSTOCAGO1482_2	AUGUSTUS	intron	17437849	17437969	.	+	.	transcript_id file_1_file_1_jg14585.t1; gene_id file_1_file_1_jg14585;
dsanSTOCAGO1482_2	AUGUSTUS	CDS	17437970	17438093	1	+	0	transcript_id file_1_file_1_jg14585.t1; gene_id file_1_file_1_jg14585;
dsanSTOCAGO1482_2	AUGUSTUS	exon	17437970	17438093	.	+	.	transcript_id file_1_file_1_jg14585.t1; gene_id file_1_file_1_jg14585;
dsanSTOCAGO1482_2	AUGUSTUS	intron	17438094	17438489	.	+	.	transcript_id file_1_file_1_jg14585.t1; gene_id file_1_file_1_jg14585;
dsanSTOCAGO1482_2	AUGUSTUS	CDS	17438490	17438722	1	+	2	transcript_id file_1_file_1_jg14585.t1; gene_id file_1_file_1_jg14585;
dsanSTOCAGO1482_2	AUGUSTUS	exon	17438490	17438722	.	+	.	transcript_id file_1_file_1_jg14585.t1; gene_id file_1_file_1_jg14585;
dsanSTOCAGO1482_2	AUGUSTUS	intron	17438723	17439000	.	+	.	transcript_id file_1_file_1_jg14585.t1; gene_id file_1_file_1_jg14585;
dsanSTOCAGO1482_2	AUGUSTUS	CDS	17439001	17439291	1	+	0	transcript_id file_1_file_1_jg14585.t1; gene_id file_1_file_1_jg14585;
dsanSTOCAGO1482_2	AUGUSTUS	exon	17439001	17439291	.	+	.	transcript_id file_1_file_1_jg14585.t1; gene_id file_1_file_1_jg14585;
dsanSTOCAGO1482_2	AUGUSTUS	intron	17439292	17439638	.	+	.	transcript_id file_1_file_1_jg14585.t1; gene_id file_1_file_1_jg14585;
dsanSTOCAGO1482_2	AUGUSTUS	CDS	17439639	17440023	1	+	0	transcript_id file_1_file_1_jg14585.t1; gene_id file_1_file_1_jg14585;
dsanSTOCAGO1482_2	AUGUSTUS	exon	17439639	17440023	.	+	.	transcript_id file_1_file_1_jg14585.t1; gene_id file_1_file_1_jg14585;
dsanSTOCAGO1482_2	AUGUSTUS	intron	17440024	17440138	.	+	.	transcript_id file_1_file_1_jg14585.t1; gene_id file_1_file_1_jg14585;
dsanSTOCAGO1482_2	AUGUSTUS	CDS	17440139	17440345	1	+	2	transcript_id file_1_file_1_jg14585.t1; gene_id file_1_file_1_jg14585;
dsanSTOCAGO1482_2	AUGUSTUS	exon	17440139	17440345	.	+	.	transcript_id file_1_file_1_jg14585.t1; gene_id file_1_file_1_jg14585;
dsanSTOCAGO1482_2	AUGUSTUS	intron	17440346	17440621	.	+	.	transcript_id file_1_file_1_jg14585.t1; gene_id file_1_file_1_jg14585;
dsanSTOCAGO1482_2	AUGUSTUS	CDS	17440622	17440759	1	+	2	transcript_id file_1_file_1_jg14585.t1; gene_id file_1_file_1_jg14585;
dsanSTOCAGO1482_2	AUGUSTUS	exon	17440622	17440759	.	+	.	transcript_id file_1_file_1_jg14585.t1; gene_id file_1_file_1_jg14585;
dsanSTOCAGO1482_2	AUGUSTUS	intron	17440760	17441017	.	+	.	transcript_id file_1_file_1_jg14585.t1; gene_id file_1_file_1_jg14585;
dsanSTOCAGO1482_2	AUGUSTUS	CDS	17441018	17441175	1	+	2	transcript_id file_1_file_1_jg14585.t1; gene_id file_1_file_1_jg14585;
dsanSTOCAGO1482_2	AUGUSTUS	exon	17441018	17441175	.	+	.	transcript_id file_1_file_1_jg14585.t1; gene_id file_1_file_1_jg14585;
dsanSTOCAGO1482_2	AUGUSTUS	intron	17441176	17441232	.	+	.	transcript_id file_1_file_1_jg14585.t1; gene_id file_1_file_1_jg14585;
dsanSTOCAGO1482_2	AUGUSTUS	transcript	17419135	17442276	.	+	.	transcript_id file_1_file_1_jg14585.t1; gene_id file_1_file_1_jg14585
dsanSTOCAGO1482_2	AUGUSTUS	CDS	17441233	17442276	1	+	0	transcript_id file_1_file_1_jg14585.t1; gene_id file_1_file_1_jg14585;
dsanSTOCAGO1482_2	AUGUSTUS	exon	17441233	17442276	.	+	.	transcript_id file_1_file_1_jg14585.t1; gene_id file_1_file_1_jg14585;
dsanSTOCAGO1482_2	AUGUSTUS	stop_codon	17442274	17442276	.	+	0	transcript_id file_1_file_1_jg14585.t1; gene_id file_1_file_1_jg14585;
dsanSTOCAGO1482_2	AUGUSTUS	stop_codon	17495026	17495028	.	-	0	transcript_id file_1_file_1_ir51b.t1; gene_id file_1_file_1_ir51b;
dsanSTOCAGO1482_2	AUGUSTUS	CDS	17495026	17496819	0.51	-	0	transcript_id file_1_file_1_ir51b.t1; gene_id file_1_file_1_ir51b;
dsanSTOCAGO1482_2	AUGUSTUS	exon	17495026	17496819	.	-	.	transcript_id file_1_file_1_ir51b.t1; gene_id file_1_file_1_ir51b;
dsanSTOCAGO1482_2	AUGUSTUS	transcript	17495026	17496819	.	-	.	transcript_id file_1_file_1_ir51b.t1; gene_id file_1_file_1_ir51b
dsanSTOCAGO1482_2	AUGUSTUS	start_codon	17496817	17496819	.	-	0	transcript_id file_1_file_1_ir51b.t1; gene_id file_1_file_1_ir51b;
dsanSTOCAGO1482_2	AUGUSTUS	stop_codon	17498472	17498474	.	-	0	transcript_id file_1_file_1_jg14597.t1; gene_id file_1_file_1_jg14597;
dsanSTOCAGO1482_2	AUGUSTUS	CDS	17498472	17498867	0.51	-	0	transcript_id file_1_file_1_jg14597.t1; gene_id file_1_file_1_jg14597;
dsanSTOCAGO1482_2	AUGUSTUS	exon	17498472	17498867	.	-	.	transcript_id file_1_file_1_jg14597.t1; gene_id file_1_file_1_jg14597;
dsanSTOCAGO1482_2	AUGUSTUS	intron	17498868	17498937	.	-	.	transcript_id file_1_file_1_jg14597.t1; gene_id file_1_file_1_jg14597;
dsanSTOCAGO1482_2	AUGUSTUS	CDS	17498938	17499567	0.4	-	0	transcript_id file_1_file_1_jg14597.t1; gene_id file_1_file_1_jg14597;
dsanSTOCAGO1482_2	AUGUSTUS	exon	17498938	17499567	.	-	.	transcript_id file_1_file_1_jg14597.t1; gene_id file_1_file_1_jg14597;
dsanSTOCAGO1482_2	AUGUSTUS	intron	17499568	17499921	.	-	.	transcript_id file_1_file_1_jg14597.t1; gene_id file_1_file_1_jg14597;
dsanSTOCAGO1482_2	AUGUSTUS	transcript	17498472	17500218	.	-	.	transcript_id file_1_file_1_jg14597.t1; gene_id file_1_file_1_jg14597
dsanSTOCAGO1482_2	AUGUSTUS	CDS	17499922	17500218	0.51	-	0	transcript_id file_1_file_1_jg14597.t1; gene_id file_1_file_1_jg14597;
dsanSTOCAGO1482_2	AUGUSTUS	exon	17499922	17500218	.	-	.	transcript_id file_1_file_1_jg14597.t1; gene_id file_1_file_1_jg14597;
dsanSTOCAGO1482_2	AUGUSTUS	start_codon	17500216	17500218	.	-	0	transcript_id file_1_file_1_jg14597.t1; gene_id file_1_file_1_jg14597;
dsanSTOCAGO1482_0	AUGUSTUS	start_codon	12188223	12188225	.	+	0	transcript_id file_1_file_1_jg1468.t1; gene_id file_1_file_1_jg1468;
dsanSTOCAGO1482_0	AUGUSTUS	CDS	12188223	12189386	1	+	0	transcript_id file_1_file_1_jg1468.t1; gene_id file_1_file_1_jg1468;
dsanSTOCAGO1482_0	AUGUSTUS	exon	12188223	12189386	.	+	.	transcript_id file_1_file_1_jg1468.t1; gene_id file_1_file_1_jg1468;
dsanSTOCAGO1482_0	AUGUSTUS	intron	12189387	12189506	.	+	.	transcript_id file_1_file_1_jg1468.t1; gene_id file_1_file_1_jg1468;
dsanSTOCAGO1482_0	AUGUSTUS	transcript	12188223	12189584	.	+	.	transcript_id file_1_file_1_jg1468.t1; gene_id file_1_file_1_jg1468
dsanSTOCAGO1482_0	AUGUSTUS	CDS	12189507	12189584	1	+	0	transcript_id file_1_file_1_jg1468.t1; gene_id file_1_file_1_jg1468;
dsanSTOCAGO1482_0	AUGUSTUS	exon	12189507	12189584	.	+	.	transcript_id file_1_file_1_jg1468.t1; gene_id file_1_file_1_jg1468;
dsanSTOCAGO1482_0	AUGUSTUS	stop_codon	12189582	12189584	.	+	0	transcript_id file_1_file_1_jg1468.t1; gene_id file_1_file_1_jg1468;
dsanSTOCAGO1482_2	AUGUSTUS	start_codon	18304595	18304597	.	+	0	transcript_id file_1_file_1_jg14697.t1; gene_id file_1_file_1_jg14697;
dsanSTOCAGO1482_2	AUGUSTUS	CDS	18304595	18304693	1	+	0	transcript_id file_1_file_1_jg14697.t1; gene_id file_1_file_1_jg14697;
dsanSTOCAGO1482_2	AUGUSTUS	exon	18304595	18304693	.	+	.	transcript_id file_1_file_1_jg14697.t1; gene_id file_1_file_1_jg14697;
dsanSTOCAGO1482_2	AUGUSTUS	intron	18304694	18304746	.	+	.	transcript_id file_1_file_1_jg14697.t1; gene_id file_1_file_1_jg14697;
dsanSTOCAGO1482_2	AUGUSTUS	CDS	18304747	18304866	1	+	0	transcript_id file_1_file_1_jg14697.t1; gene_id file_1_file_1_jg14697;
dsanSTOCAGO1482_2	AUGUSTUS	exon	18304747	18304866	.	+	.	transcript_id file_1_file_1_jg14697.t1; gene_id file_1_file_1_jg14697;
dsanSTOCAGO1482_2	AUGUSTUS	intron	18304867	18304925	.	+	.	transcript_id file_1_file_1_jg14697.t1; gene_id file_1_file_1_jg14697;
dsanSTOCAGO1482_2	AUGUSTUS	CDS	18304926	18305082	1	+	0	transcript_id file_1_file_1_jg14697.t1; gene_id file_1_file_1_jg14697;
dsanSTOCAGO1482_2	AUGUSTUS	exon	18304926	18305082	.	+	.	transcript_id file_1_file_1_jg14697.t1; gene_id file_1_file_1_jg14697;
dsanSTOCAGO1482_2	AUGUSTUS	intron	18305083	18305139	.	+	.	transcript_id file_1_file_1_jg14697.t1; gene_id file_1_file_1_jg14697;
dsanSTOCAGO1482_2	AUGUSTUS	transcript	18304595	18305354	.	+	.	transcript_id file_1_file_1_jg14697.t1; gene_id file_1_file_1_jg14697
dsanSTOCAGO1482_2	AUGUSTUS	CDS	18305140	18305354	1	+	2	transcript_id file_1_file_1_jg14697.t1; gene_id file_1_file_1_jg14697;
dsanSTOCAGO1482_2	AUGUSTUS	exon	18305140	18305354	.	+	.	transcript_id file_1_file_1_jg14697.t1; gene_id file_1_file_1_jg14697;
dsanSTOCAGO1482_2	AUGUSTUS	stop_codon	18305352	18305354	.	+	0	transcript_id file_1_file_1_jg14697.t1; gene_id file_1_file_1_jg14697;
dsanSTOCAGO1482_2	AUGUSTUS	stop_codon	18306179	18306181	.	-	0	transcript_id file_1_file_1_jg14699.t1; gene_id file_1_file_1_jg14699;
dsanSTOCAGO1482_2	AUGUSTUS	CDS	18306179	18306517	1	-	0	transcript_id file_1_file_1_jg14699.t1; gene_id file_1_file_1_jg14699;
dsanSTOCAGO1482_2	AUGUSTUS	exon	18306179	18306517	.	-	.	transcript_id file_1_file_1_jg14699.t1; gene_id file_1_file_1_jg14699;
dsanSTOCAGO1482_2	AUGUSTUS	intron	18306518	18306573	.	-	.	transcript_id file_1_file_1_jg14699.t1; gene_id file_1_file_1_jg14699;
dsanSTOCAGO1482_2	AUGUSTUS	CDS	18306574	18306669	1	-	0	transcript_id file_1_file_1_jg14699.t1; gene_id file_1_file_1_jg14699;
dsanSTOCAGO1482_2	AUGUSTUS	exon	18306574	18306669	.	-	.	transcript_id file_1_file_1_jg14699.t1; gene_id file_1_file_1_jg14699;
dsanSTOCAGO1482_2	AUGUSTUS	intron	18306670	18306722	.	-	.	transcript_id file_1_file_1_jg14699.t1; gene_id file_1_file_1_jg14699;
dsanSTOCAGO1482_2	AUGUSTUS	transcript	18306179	18306809	.	-	.	transcript_id file_1_file_1_jg14699.t1; gene_id file_1_file_1_jg14699
dsanSTOCAGO1482_2	AUGUSTUS	CDS	18306723	18306809	1	-	0	transcript_id file_1_file_1_jg14699.t1; gene_id file_1_file_1_jg14699;
dsanSTOCAGO1482_2	AUGUSTUS	exon	18306723	18306809	.	-	.	transcript_id file_1_file_1_jg14699.t1; gene_id file_1_file_1_jg14699;
dsanSTOCAGO1482_2	AUGUSTUS	start_codon	18306807	18306809	.	-	0	transcript_id file_1_file_1_jg14699.t1; gene_id file_1_file_1_jg14699;
dsanSTOCAGO1482_2	AUGUSTUS	stop_codon	18306957	18306959	.	-	0	transcript_id file_1_file_1_jg14700.t1; gene_id file_1_file_1_jg14700;
dsanSTOCAGO1482_2	AUGUSTUS	CDS	18306957	18307322	1	-	0	transcript_id file_1_file_1_jg14700.t1; gene_id file_1_file_1_jg14700;
dsanSTOCAGO1482_2	AUGUSTUS	exon	18306957	18307322	.	-	.	transcript_id file_1_file_1_jg14700.t1; gene_id file_1_file_1_jg14700;
dsanSTOCAGO1482_2	AUGUSTUS	intron	18307323	18307386	.	-	.	transcript_id file_1_file_1_jg14700.t1; gene_id file_1_file_1_jg14700;
dsanSTOCAGO1482_2	AUGUSTUS	CDS	18307387	18307485	1	-	0	transcript_id file_1_file_1_jg14700.t1; gene_id file_1_file_1_jg14700;
dsanSTOCAGO1482_2	AUGUSTUS	exon	18307387	18307485	.	-	.	transcript_id file_1_file_1_jg14700.t1; gene_id file_1_file_1_jg14700;
dsanSTOCAGO1482_2	AUGUSTUS	intron	18307486	18307545	.	-	.	transcript_id file_1_file_1_jg14700.t1; gene_id file_1_file_1_jg14700;
dsanSTOCAGO1482_2	AUGUSTUS	transcript	18306957	18307647	.	-	.	transcript_id file_1_file_1_jg14700.t1; gene_id file_1_file_1_jg14700
dsanSTOCAGO1482_2	AUGUSTUS	CDS	18307546	18307647	1	-	0	transcript_id file_1_file_1_jg14700.t1; gene_id file_1_file_1_jg14700;
dsanSTOCAGO1482_2	AUGUSTUS	exon	18307546	18307647	.	-	.	transcript_id file_1_file_1_jg14700.t1; gene_id file_1_file_1_jg14700;
dsanSTOCAGO1482_2	AUGUSTUS	start_codon	18307645	18307647	.	-	0	transcript_id file_1_file_1_jg14700.t1; gene_id file_1_file_1_jg14700;
dsanSTOCAGO1482_2	AUGUSTUS	stop_codon	18307933	18307935	.	-	0	transcript_id file_1_file_1_jg14701.t1; gene_id file_1_file_1_jg14701;
dsanSTOCAGO1482_2	AUGUSTUS	CDS	18307933	18308445	1	-	0	transcript_id file_1_file_1_jg14701.t1; gene_id file_1_file_1_jg14701;
dsanSTOCAGO1482_2	AUGUSTUS	exon	18307933	18308445	.	-	.	transcript_id file_1_file_1_jg14701.t1; gene_id file_1_file_1_jg14701;
dsanSTOCAGO1482_2	AUGUSTUS	intron	18308446	18308501	.	-	.	transcript_id file_1_file_1_jg14701.t1; gene_id file_1_file_1_jg14701;
dsanSTOCAGO1482_2	AUGUSTUS	transcript	18307933	18308702	.	-	.	transcript_id file_1_file_1_jg14701.t1; gene_id file_1_file_1_jg14701
dsanSTOCAGO1482_2	AUGUSTUS	CDS	18308502	18308702	1	-	0	transcript_id file_1_file_1_jg14701.t1; gene_id file_1_file_1_jg14701;
dsanSTOCAGO1482_2	AUGUSTUS	exon	18308502	18308702	.	-	.	transcript_id file_1_file_1_jg14701.t1; gene_id file_1_file_1_jg14701;
dsanSTOCAGO1482_2	AUGUSTUS	start_codon	18308700	18308702	.	-	0	transcript_id file_1_file_1_jg14701.t1; gene_id file_1_file_1_jg14701;
dsanSTOCAGO1482_2	AUGUSTUS	start_codon	18309294	18309296	.	+	0	transcript_id file_1_file_1_jg14702.t1; gene_id file_1_file_1_jg14702;
dsanSTOCAGO1482_2	AUGUSTUS	CDS	18309294	18309584	0.92	+	0	transcript_id file_1_file_1_jg14702.t1; gene_id file_1_file_1_jg14702;
dsanSTOCAGO1482_2	AUGUSTUS	exon	18309294	18309584	.	+	.	transcript_id file_1_file_1_jg14702.t1; gene_id file_1_file_1_jg14702;
dsanSTOCAGO1482_2	AUGUSTUS	transcript	18309294	18309584	.	+	.	transcript_id file_1_file_1_jg14702.t1; gene_id file_1_file_1_jg14702
dsanSTOCAGO1482_2	AUGUSTUS	stop_codon	18309582	18309584	.	+	0	transcript_id file_1_file_1_jg14702.t1; gene_id file_1_file_1_jg14702;
dsanSTOCAGO1482_2	AUGUSTUS	stop_codon	18754728	18754730	.	-	0	transcript_id file_1_file_1_jg14766.t1; gene_id file_1_file_1_jg14766;
dsanSTOCAGO1482_2	AUGUSTUS	CDS	18754728	18754907	1	-	0	transcript_id file_1_file_1_jg14766.t1; gene_id file_1_file_1_jg14766;
dsanSTOCAGO1482_2	AUGUSTUS	exon	18754728	18754907	.	-	.	transcript_id file_1_file_1_jg14766.t1; gene_id file_1_file_1_jg14766;
dsanSTOCAGO1482_2	AUGUSTUS	intron	18754908	18754968	.	-	.	transcript_id file_1_file_1_jg14766.t1; gene_id file_1_file_1_jg14766;
dsanSTOCAGO1482_2	AUGUSTUS	CDS	18754969	18755145	1	-	0	transcript_id file_1_file_1_jg14766.t1; gene_id file_1_file_1_jg14766;
dsanSTOCAGO1482_2	AUGUSTUS	exon	18754969	18755145	.	-	.	transcript_id file_1_file_1_jg14766.t1; gene_id file_1_file_1_jg14766;
dsanSTOCAGO1482_2	AUGUSTUS	intron	18755146	18755204	.	-	.	transcript_id file_1_file_1_jg14766.t1; gene_id file_1_file_1_jg14766;
dsanSTOCAGO1482_2	AUGUSTUS	transcript	18754728	18755444	.	-	.	transcript_id file_1_file_1_jg14766.t1; gene_id file_1_file_1_jg14766
dsanSTOCAGO1482_2	AUGUSTUS	CDS	18755205	18755444	1	-	0	transcript_id file_1_file_1_jg14766.t1; gene_id file_1_file_1_jg14766;
dsanSTOCAGO1482_2	AUGUSTUS	exon	18755205	18755444	.	-	.	transcript_id file_1_file_1_jg14766.t1; gene_id file_1_file_1_jg14766;
dsanSTOCAGO1482_2	AUGUSTUS	start_codon	18755442	18755444	.	-	0	transcript_id file_1_file_1_jg14766.t1; gene_id file_1_file_1_jg14766;
dsanSTOCAGO1482_2	AUGUSTUS	start_codon	18783886	18783888	.	+	0	transcript_id file_1_file_1_jg14783.t1; gene_id file_1_file_1_jg14783;
dsanSTOCAGO1482_2	AUGUSTUS	CDS	18783886	18784827	1	+	0	transcript_id file_1_file_1_jg14783.t1; gene_id file_1_file_1_jg14783;
dsanSTOCAGO1482_2	AUGUSTUS	exon	18783886	18784827	.	+	.	transcript_id file_1_file_1_jg14783.t1; gene_id file_1_file_1_jg14783;
dsanSTOCAGO1482_2	AUGUSTUS	intron	18784828	18784890	.	+	.	transcript_id file_1_file_1_jg14783.t1; gene_id file_1_file_1_jg14783;
dsanSTOCAGO1482_2	AUGUSTUS	CDS	18784891	18785052	1	+	0	transcript_id file_1_file_1_jg14783.t1; gene_id file_1_file_1_jg14783;
dsanSTOCAGO1482_2	AUGUSTUS	exon	18784891	18785052	.	+	.	transcript_id file_1_file_1_jg14783.t1; gene_id file_1_file_1_jg14783;
dsanSTOCAGO1482_2	AUGUSTUS	intron	18785053	18785113	.	+	.	transcript_id file_1_file_1_jg14783.t1; gene_id file_1_file_1_jg14783;
dsanSTOCAGO1482_2	AUGUSTUS	transcript	18783886	18785254	.	+	.	transcript_id file_1_file_1_jg14783.t1; gene_id file_1_file_1_jg14783
dsanSTOCAGO1482_2	AUGUSTUS	CDS	18785114	18785254	1	+	0	transcript_id file_1_file_1_jg14783.t1; gene_id file_1_file_1_jg14783;
dsanSTOCAGO1482_2	AUGUSTUS	exon	18785114	18785254	.	+	.	transcript_id file_1_file_1_jg14783.t1; gene_id file_1_file_1_jg14783;
dsanSTOCAGO1482_2	AUGUSTUS	stop_codon	18785252	18785254	.	+	0	transcript_id file_1_file_1_jg14783.t1; gene_id file_1_file_1_jg14783;
dsanSTOCAGO1482_2	AUGUSTUS	stop_codon	19128160	19128162	.	-	0	transcript_id file_1_file_1_jg14820.t1; gene_id file_1_file_1_jg14820;
dsanSTOCAGO1482_2	AUGUSTUS	CDS	19128160	19128783	0.57	-	0	transcript_id file_1_file_1_jg14820.t1; gene_id file_1_file_1_jg14820;
dsanSTOCAGO1482_2	AUGUSTUS	exon	19128160	19128783	.	-	.	transcript_id file_1_file_1_jg14820.t1; gene_id file_1_file_1_jg14820;
dsanSTOCAGO1482_2	AUGUSTUS	transcript	19128160	19128783	.	-	.	transcript_id file_1_file_1_jg14820.t1; gene_id file_1_file_1_jg14820
dsanSTOCAGO1482_2	AUGUSTUS	start_codon	19128781	19128783	.	-	0	transcript_id file_1_file_1_jg14820.t1; gene_id file_1_file_1_jg14820;
dsanSTOCAGO1482_2	AUGUSTUS	stop_codon	19130161	19130163	.	-	0	transcript_id file_1_file_1_jg14821.t1; gene_id file_1_file_1_jg14821;
dsanSTOCAGO1482_2	AUGUSTUS	CDS	19130161	19131624	0.99	-	0	transcript_id file_1_file_1_jg14821.t1; gene_id file_1_file_1_jg14821;
dsanSTOCAGO1482_2	AUGUSTUS	exon	19130161	19131624	.	-	.	transcript_id file_1_file_1_jg14821.t1; gene_id file_1_file_1_jg14821;
dsanSTOCAGO1482_2	AUGUSTUS	intron	19131625	19131906	.	-	.	transcript_id file_1_file_1_jg14821.t1; gene_id file_1_file_1_jg14821;
dsanSTOCAGO1482_2	AUGUSTUS	transcript	19130161	19131966	.	-	.	transcript_id file_1_file_1_jg14821.t1; gene_id file_1_file_1_jg14821
dsanSTOCAGO1482_2	AUGUSTUS	CDS	19131907	19131966	1	-	0	transcript_id file_1_file_1_jg14821.t1; gene_id file_1_file_1_jg14821;
dsanSTOCAGO1482_2	AUGUSTUS	exon	19131907	19131966	.	-	.	transcript_id file_1_file_1_jg14821.t1; gene_id file_1_file_1_jg14821;
dsanSTOCAGO1482_2	AUGUSTUS	start_codon	19131964	19131966	.	-	0	transcript_id file_1_file_1_jg14821.t1; gene_id file_1_file_1_jg14821;
dsanSTOCAGO1482_2	AUGUSTUS	stop_codon	19220219	19220221	.	-	0	transcript_id file_1_file_1_jg14826.t1; gene_id file_1_file_1_jg14826;
dsanSTOCAGO1482_2	AUGUSTUS	CDS	19220219	19221184	1	-	0	transcript_id file_1_file_1_jg14826.t1; gene_id file_1_file_1_jg14826;
dsanSTOCAGO1482_2	AUGUSTUS	exon	19220219	19221184	.	-	.	transcript_id file_1_file_1_jg14826.t1; gene_id file_1_file_1_jg14826;
dsanSTOCAGO1482_2	AUGUSTUS	intron	19221185	19221859	.	-	.	transcript_id file_1_file_1_jg14826.t1; gene_id file_1_file_1_jg14826;
dsanSTOCAGO1482_2	AUGUSTUS	transcript	19220219	19221904	.	-	.	transcript_id file_1_file_1_jg14826.t1; gene_id file_1_file_1_jg14826
dsanSTOCAGO1482_2	AUGUSTUS	CDS	19221860	19221904	0.94	-	0	transcript_id file_1_file_1_jg14826.t1; gene_id file_1_file_1_jg14826;
dsanSTOCAGO1482_2	AUGUSTUS	exon	19221860	19221904	.	-	.	transcript_id file_1_file_1_jg14826.t1; gene_id file_1_file_1_jg14826;
dsanSTOCAGO1482_2	AUGUSTUS	start_codon	19221902	19221904	.	-	0	transcript_id file_1_file_1_jg14826.t1; gene_id file_1_file_1_jg14826;
dsanSTOCAGO1482_2	AUGUSTUS	start_codon	20501450	20501452	.	+	0	transcript_id file_1_file_1_jg15013.t1; gene_id file_1_file_1_jg15013;
dsanSTOCAGO1482_2	AUGUSTUS	CDS	20501450	20501616	0.69	+	0	transcript_id file_1_file_1_jg15013.t1; gene_id file_1_file_1_jg15013;
dsanSTOCAGO1482_2	AUGUSTUS	exon	20501450	20501616	.	+	.	transcript_id file_1_file_1_jg15013.t1; gene_id file_1_file_1_jg15013;
dsanSTOCAGO1482_2	AUGUSTUS	intron	20501617	20501964	.	+	.	transcript_id file_1_file_1_jg15013.t1; gene_id file_1_file_1_jg15013;
dsanSTOCAGO1482_2	AUGUSTUS	transcript	20501450	20502394	.	+	.	transcript_id file_1_file_1_jg15013.t1; gene_id file_1_file_1_jg15013
dsanSTOCAGO1482_2	AUGUSTUS	CDS	20501965	20502394	0.36	+	1	transcript_id file_1_file_1_jg15013.t1; gene_id file_1_file_1_jg15013;
dsanSTOCAGO1482_2	AUGUSTUS	exon	20501965	20502394	.	+	.	transcript_id file_1_file_1_jg15013.t1; gene_id file_1_file_1_jg15013;
dsanSTOCAGO1482_2	AUGUSTUS	stop_codon	20502392	20502394	.	+	0	transcript_id file_1_file_1_jg15013.t1; gene_id file_1_file_1_jg15013;
dsanSTOCAGO1482_2	AUGUSTUS	start_codon	20502873	20502875	.	+	0	transcript_id file_1_file_1_jg15014.t1; gene_id file_1_file_1_jg15014;
dsanSTOCAGO1482_2	AUGUSTUS	CDS	20502873	20503814	0.83	+	0	transcript_id file_1_file_1_jg15014.t1; gene_id file_1_file_1_jg15014;
dsanSTOCAGO1482_2	AUGUSTUS	exon	20502873	20503814	.	+	.	transcript_id file_1_file_1_jg15014.t1; gene_id file_1_file_1_jg15014;
dsanSTOCAGO1482_2	AUGUSTUS	intron	20503815	20503866	.	+	.	transcript_id file_1_file_1_jg15014.t1; gene_id file_1_file_1_jg15014;
dsanSTOCAGO1482_2	AUGUSTUS	transcript	20502873	20504037	.	+	.	transcript_id file_1_file_1_jg15014.t1; gene_id file_1_file_1_jg15014
dsanSTOCAGO1482_2	AUGUSTUS	CDS	20503867	20504037	1	+	0	transcript_id file_1_file_1_jg15014.t1; gene_id file_1_file_1_jg15014;
dsanSTOCAGO1482_2	AUGUSTUS	exon	20503867	20504037	.	+	.	transcript_id file_1_file_1_jg15014.t1; gene_id file_1_file_1_jg15014;
dsanSTOCAGO1482_2	AUGUSTUS	stop_codon	20504035	20504037	.	+	0	transcript_id file_1_file_1_jg15014.t1; gene_id file_1_file_1_jg15014;
dsanSTOCAGO1482_2	AUGUSTUS	start_codon	20504292	20504294	.	+	0	transcript_id file_1_file_1_jg15015.t1; gene_id file_1_file_1_jg15015;
dsanSTOCAGO1482_2	AUGUSTUS	CDS	20504292	20505236	0.89	+	0	transcript_id file_1_file_1_jg15015.t1; gene_id file_1_file_1_jg15015;
dsanSTOCAGO1482_2	AUGUSTUS	exon	20504292	20505236	.	+	.	transcript_id file_1_file_1_jg15015.t1; gene_id file_1_file_1_jg15015;
dsanSTOCAGO1482_2	AUGUSTUS	intron	20505237	20505294	.	+	.	transcript_id file_1_file_1_jg15015.t1; gene_id file_1_file_1_jg15015;
dsanSTOCAGO1482_2	AUGUSTUS	transcript	20504292	20505450	.	+	.	transcript_id file_1_file_1_jg15015.t1; gene_id file_1_file_1_jg15015
dsanSTOCAGO1482_2	AUGUSTUS	CDS	20505295	20505450	1	+	0	transcript_id file_1_file_1_jg15015.t1; gene_id file_1_file_1_jg15015;
dsanSTOCAGO1482_2	AUGUSTUS	exon	20505295	20505450	.	+	.	transcript_id file_1_file_1_jg15015.t1; gene_id file_1_file_1_jg15015;
dsanSTOCAGO1482_2	AUGUSTUS	stop_codon	20505448	20505450	.	+	0	transcript_id file_1_file_1_jg15015.t1; gene_id file_1_file_1_jg15015;
dsanSTOCAGO1482_2	AUGUSTUS	stop_codon	20524702	20524704	.	-	0	transcript_id file_1_file_1_jg15020.t1; gene_id file_1_file_1_jg15020;
dsanSTOCAGO1482_2	AUGUSTUS	CDS	20524702	20524860	1	-	0	transcript_id file_1_file_1_jg15020.t1; gene_id file_1_file_1_jg15020;
dsanSTOCAGO1482_2	AUGUSTUS	exon	20524702	20524860	.	-	.	transcript_id file_1_file_1_jg15020.t1; gene_id file_1_file_1_jg15020;
dsanSTOCAGO1482_2	AUGUSTUS	intron	20524861	20524919	.	-	.	transcript_id file_1_file_1_jg15020.t1; gene_id file_1_file_1_jg15020;
dsanSTOCAGO1482_2	AUGUSTUS	transcript	20524702	20525954	.	-	.	transcript_id file_1_file_1_jg15020.t1; gene_id file_1_file_1_jg15020
dsanSTOCAGO1482_2	AUGUSTUS	CDS	20524920	20525954	1	-	0	transcript_id file_1_file_1_jg15020.t1; gene_id file_1_file_1_jg15020;
dsanSTOCAGO1482_2	AUGUSTUS	exon	20524920	20525954	.	-	.	transcript_id file_1_file_1_jg15020.t1; gene_id file_1_file_1_jg15020;
dsanSTOCAGO1482_2	AUGUSTUS	start_codon	20525952	20525954	.	-	0	transcript_id file_1_file_1_jg15020.t1; gene_id file_1_file_1_jg15020;
dsanSTOCAGO1482_2	AUGUSTUS	stop_codon	20526159	20526161	.	-	0	transcript_id file_1_file_1_jg15021.t1; gene_id file_1_file_1_jg15021;
dsanSTOCAGO1482_2	AUGUSTUS	CDS	20526159	20526323	1	-	0	transcript_id file_1_file_1_jg15021.t1; gene_id file_1_file_1_jg15021;
dsanSTOCAGO1482_2	AUGUSTUS	exon	20526159	20526323	.	-	.	transcript_id file_1_file_1_jg15021.t1; gene_id file_1_file_1_jg15021;
dsanSTOCAGO1482_2	AUGUSTUS	intron	20526324	20526385	.	-	.	transcript_id file_1_file_1_jg15021.t1; gene_id file_1_file_1_jg15021;
dsanSTOCAGO1482_2	AUGUSTUS	transcript	20526159	20527405	.	-	.	transcript_id file_1_file_1_jg15021.t1; gene_id file_1_file_1_jg15021
dsanSTOCAGO1482_2	AUGUSTUS	CDS	20526386	20527405	1	-	0	transcript_id file_1_file_1_jg15021.t1; gene_id file_1_file_1_jg15021;
dsanSTOCAGO1482_2	AUGUSTUS	exon	20526386	20527405	.	-	.	transcript_id file_1_file_1_jg15021.t1; gene_id file_1_file_1_jg15021;
dsanSTOCAGO1482_2	AUGUSTUS	start_codon	20527403	20527405	.	-	0	transcript_id file_1_file_1_jg15021.t1; gene_id file_1_file_1_jg15021;
dsanSTOCAGO1482_2	AUGUSTUS	stop_codon	20864001	20864003	.	-	0	transcript_id file_1_file_1_jg15077.t1; gene_id file_1_file_1_jg15077;
dsanSTOCAGO1482_2	AUGUSTUS	CDS	20864001	20864415	1	-	1	transcript_id file_1_file_1_jg15077.t1; gene_id file_1_file_1_jg15077;
dsanSTOCAGO1482_2	AUGUSTUS	exon	20864001	20864415	.	-	.	transcript_id file_1_file_1_jg15077.t1; gene_id file_1_file_1_jg15077;
dsanSTOCAGO1482_2	AUGUSTUS	intron	20864416	20864468	.	-	.	transcript_id file_1_file_1_jg15077.t1; gene_id file_1_file_1_jg15077;
dsanSTOCAGO1482_2	AUGUSTUS	transcript	20864001	20865193	.	-	.	transcript_id file_1_file_1_jg15077.t1; gene_id file_1_file_1_jg15077
dsanSTOCAGO1482_2	AUGUSTUS	CDS	20864469	20865193	1	-	0	transcript_id file_1_file_1_jg15077.t1; gene_id file_1_file_1_jg15077;
dsanSTOCAGO1482_2	AUGUSTUS	exon	20864469	20865193	.	-	.	transcript_id file_1_file_1_jg15077.t1; gene_id file_1_file_1_jg15077;
dsanSTOCAGO1482_2	AUGUSTUS	start_codon	20865191	20865193	.	-	0	transcript_id file_1_file_1_jg15077.t1; gene_id file_1_file_1_jg15077;
dsanSTOCAGO1482_2	AUGUSTUS	stop_codon	20895084	20895086	.	-	0	transcript_id "file_1_file_1_jg15082.t1"; gene_id "file_1_file_1_jg15082";
dsanSTOCAGO1482_2	AUGUSTUS	CDS	20895084	20895152	1	-	0	transcript_id "file_1_file_1_jg15082.t1"; gene_id "file_1_file_1_jg15082";
dsanSTOCAGO1482_2	AUGUSTUS	exon	20895084	20895152	.	-	.	transcript_id "file_1_file_1_jg15082.t1"; gene_id "file_1_file_1_jg15082";
dsanSTOCAGO1482_2	AUGUSTUS	intron	20895153	20895218	.	-	.	transcript_id "file_1_file_1_jg15082.t1"; gene_id "file_1_file_1_jg15082";
dsanSTOCAGO1482_2	AUGUSTUS	CDS	20895219	20895576	1	-	1	transcript_id "file_1_file_1_jg15082.t1"; gene_id "file_1_file_1_jg15082";
dsanSTOCAGO1482_2	AUGUSTUS	exon	20895219	20895576	.	-	.	transcript_id "file_1_file_1_jg15082.t1"; gene_id "file_1_file_1_jg15082";
dsanSTOCAGO1482_2	AUGUSTUS	intron	20895577	20895636	.	-	.	transcript_id "file_1_file_1_jg15082.t1"; gene_id "file_1_file_1_jg15082";
dsanSTOCAGO1482_2	AUGUSTUS	transcript	20895084	20896406	.	-	.	transcript_id "file_1_file_1_jg15082.t1"; gene_id "file_1_file_1_jg15082"
dsanSTOCAGO1482_2	AUGUSTUS	CDS	20895637	20896406	1	-	0	transcript_id "file_1_file_1_jg15082.t1"; gene_id "file_1_file_1_jg15082";
dsanSTOCAGO1482_2	AUGUSTUS	exon	20895637	20896406	.	-	.	transcript_id "file_1_file_1_jg15082.t1"; gene_id "file_1_file_1_jg15082";
dsanSTOCAGO1482_2	AUGUSTUS	start_codon	20896404	20896406	.	-	0	transcript_id "file_1_file_1_jg15082.t1"; gene_id "file_1_file_1_jg15082";
dsanSTOCAGO1482_2	AUGUSTUS	stop_codon	20896994	20896996	.	-	0	transcript_id file_1_file_1_jg15083.t1; gene_id file_1_file_1_jg15083;
dsanSTOCAGO1482_2	AUGUSTUS	CDS	20896994	20897453	1	-	1	transcript_id file_1_file_1_jg15083.t1; gene_id file_1_file_1_jg15083;
dsanSTOCAGO1482_2	AUGUSTUS	exon	20896994	20897453	.	-	.	transcript_id file_1_file_1_jg15083.t1; gene_id file_1_file_1_jg15083;
dsanSTOCAGO1482_2	AUGUSTUS	intron	20897454	20897502	.	-	.	transcript_id file_1_file_1_jg15083.t1; gene_id file_1_file_1_jg15083;
dsanSTOCAGO1482_2	AUGUSTUS	transcript	20896994	20898278	.	-	.	transcript_id file_1_file_1_jg15083.t1; gene_id file_1_file_1_jg15083
dsanSTOCAGO1482_2	AUGUSTUS	CDS	20897503	20898278	1	-	0	transcript_id file_1_file_1_jg15083.t1; gene_id file_1_file_1_jg15083;
dsanSTOCAGO1482_2	AUGUSTUS	exon	20897503	20898278	.	-	.	transcript_id file_1_file_1_jg15083.t1; gene_id file_1_file_1_jg15083;
dsanSTOCAGO1482_2	AUGUSTUS	start_codon	20898276	20898278	.	-	0	transcript_id file_1_file_1_jg15083.t1; gene_id file_1_file_1_jg15083;
dsanSTOCAGO1482_2	AUGUSTUS	stop_codon	20956954	20956956	.	-	0	transcript_id file_1_file_1_jg15093.t1; gene_id file_1_file_1_jg15093;
dsanSTOCAGO1482_2	AUGUSTUS	CDS	20956954	20957213	1	-	2	transcript_id file_1_file_1_jg15093.t1; gene_id file_1_file_1_jg15093;
dsanSTOCAGO1482_2	AUGUSTUS	exon	20956954	20957213	.	-	.	transcript_id file_1_file_1_jg15093.t1; gene_id file_1_file_1_jg15093;
dsanSTOCAGO1482_2	AUGUSTUS	intron	20957214	20957286	.	-	.	transcript_id file_1_file_1_jg15093.t1; gene_id file_1_file_1_jg15093;
dsanSTOCAGO1482_2	AUGUSTUS	CDS	20957287	20957641	1	-	0	transcript_id file_1_file_1_jg15093.t1; gene_id file_1_file_1_jg15093;
dsanSTOCAGO1482_2	AUGUSTUS	exon	20957287	20957641	.	-	.	transcript_id file_1_file_1_jg15093.t1; gene_id file_1_file_1_jg15093;
dsanSTOCAGO1482_2	AUGUSTUS	intron	20957642	20957922	.	-	.	transcript_id file_1_file_1_jg15093.t1; gene_id file_1_file_1_jg15093;
dsanSTOCAGO1482_2	AUGUSTUS	CDS	20957923	20958001	1	-	1	transcript_id file_1_file_1_jg15093.t1; gene_id file_1_file_1_jg15093;
dsanSTOCAGO1482_2	AUGUSTUS	exon	20957923	20958001	.	-	.	transcript_id file_1_file_1_jg15093.t1; gene_id file_1_file_1_jg15093;
dsanSTOCAGO1482_2	AUGUSTUS	intron	20958002	20958080	.	-	.	transcript_id file_1_file_1_jg15093.t1; gene_id file_1_file_1_jg15093;
dsanSTOCAGO1482_2	AUGUSTUS	CDS	20958081	20958184	1	-	0	transcript_id file_1_file_1_jg15093.t1; gene_id file_1_file_1_jg15093;
dsanSTOCAGO1482_2	AUGUSTUS	exon	20958081	20958184	.	-	.	transcript_id file_1_file_1_jg15093.t1; gene_id file_1_file_1_jg15093;
dsanSTOCAGO1482_2	AUGUSTUS	intron	20958185	20958249	.	-	.	transcript_id file_1_file_1_jg15093.t1; gene_id file_1_file_1_jg15093;
dsanSTOCAGO1482_2	AUGUSTUS	CDS	20958250	20958346	1	-	1	transcript_id file_1_file_1_jg15093.t1; gene_id file_1_file_1_jg15093;
dsanSTOCAGO1482_2	AUGUSTUS	exon	20958250	20958346	.	-	.	transcript_id file_1_file_1_jg15093.t1; gene_id file_1_file_1_jg15093;
dsanSTOCAGO1482_2	AUGUSTUS	intron	20958347	20958402	.	-	.	transcript_id file_1_file_1_jg15093.t1; gene_id file_1_file_1_jg15093;
dsanSTOCAGO1482_2	AUGUSTUS	transcript	20956954	20959094	.	-	.	transcript_id file_1_file_1_jg15093.t1; gene_id file_1_file_1_jg15093
dsanSTOCAGO1482_2	AUGUSTUS	CDS	20958403	20959094	1	-	0	transcript_id file_1_file_1_jg15093.t1; gene_id file_1_file_1_jg15093;
dsanSTOCAGO1482_2	AUGUSTUS	exon	20958403	20959094	.	-	.	transcript_id file_1_file_1_jg15093.t1; gene_id file_1_file_1_jg15093;
dsanSTOCAGO1482_2	AUGUSTUS	start_codon	20959092	20959094	.	-	0	transcript_id file_1_file_1_jg15093.t1; gene_id file_1_file_1_jg15093;
dsanSTOCAGO1482_2	AUGUSTUS	stop_codon	20959220	20959222	.	-	0	transcript_id file_1_file_1_jg15094.t1; gene_id file_1_file_1_jg15094;
dsanSTOCAGO1482_2	AUGUSTUS	CDS	20959220	20959327	1	-	0	transcript_id file_1_file_1_jg15094.t1; gene_id file_1_file_1_jg15094;
dsanSTOCAGO1482_2	AUGUSTUS	exon	20959220	20959327	.	-	.	transcript_id file_1_file_1_jg15094.t1; gene_id file_1_file_1_jg15094;
dsanSTOCAGO1482_2	AUGUSTUS	intron	20959328	20959382	.	-	.	transcript_id file_1_file_1_jg15094.t1; gene_id file_1_file_1_jg15094;
dsanSTOCAGO1482_2	AUGUSTUS	CDS	20959383	20959538	1	-	0	transcript_id file_1_file_1_jg15094.t1; gene_id file_1_file_1_jg15094;
dsanSTOCAGO1482_2	AUGUSTUS	exon	20959383	20959538	.	-	.	transcript_id file_1_file_1_jg15094.t1; gene_id file_1_file_1_jg15094;
dsanSTOCAGO1482_2	AUGUSTUS	intron	20959539	20959592	.	-	.	transcript_id file_1_file_1_jg15094.t1; gene_id file_1_file_1_jg15094;
dsanSTOCAGO1482_2	AUGUSTUS	transcript	20959220	20960528	.	-	.	transcript_id file_1_file_1_jg15094.t1; gene_id file_1_file_1_jg15094
dsanSTOCAGO1482_2	AUGUSTUS	CDS	20959593	20960528	1	-	0	transcript_id file_1_file_1_jg15094.t1; gene_id file_1_file_1_jg15094;
dsanSTOCAGO1482_2	AUGUSTUS	exon	20959593	20960528	.	-	.	transcript_id file_1_file_1_jg15094.t1; gene_id file_1_file_1_jg15094;
dsanSTOCAGO1482_2	AUGUSTUS	start_codon	20960526	20960528	.	-	0	transcript_id file_1_file_1_jg15094.t1; gene_id file_1_file_1_jg15094;
dsanSTOCAGO1482_2	AUGUSTUS	start_codon	20960659	20960661	.	+	0	transcript_id file_1_file_1_jg15095.t1; gene_id file_1_file_1_jg15095;
dsanSTOCAGO1482_2	AUGUSTUS	CDS	20960659	20960720	1	+	0	transcript_id file_1_file_1_jg15095.t1; gene_id file_1_file_1_jg15095;
dsanSTOCAGO1482_2	AUGUSTUS	exon	20960659	20960720	.	+	.	transcript_id file_1_file_1_jg15095.t1; gene_id file_1_file_1_jg15095;
dsanSTOCAGO1482_2	AUGUSTUS	intron	20960721	20960771	.	+	.	transcript_id file_1_file_1_jg15095.t1; gene_id file_1_file_1_jg15095;
dsanSTOCAGO1482_2	AUGUSTUS	CDS	20960772	20961681	0.41	+	1	transcript_id file_1_file_1_jg15095.t1; gene_id file_1_file_1_jg15095;
dsanSTOCAGO1482_2	AUGUSTUS	exon	20960772	20961681	.	+	.	transcript_id file_1_file_1_jg15095.t1; gene_id file_1_file_1_jg15095;
dsanSTOCAGO1482_2	AUGUSTUS	intron	20961682	20961732	.	+	.	transcript_id file_1_file_1_jg15095.t1; gene_id file_1_file_1_jg15095;
dsanSTOCAGO1482_2	AUGUSTUS	CDS	20961733	20961885	1	+	0	transcript_id file_1_file_1_jg15095.t1; gene_id file_1_file_1_jg15095;
dsanSTOCAGO1482_2	AUGUSTUS	exon	20961733	20961885	.	+	.	transcript_id file_1_file_1_jg15095.t1; gene_id file_1_file_1_jg15095;
dsanSTOCAGO1482_2	AUGUSTUS	intron	20961886	20961935	.	+	.	transcript_id file_1_file_1_jg15095.t1; gene_id file_1_file_1_jg15095;
dsanSTOCAGO1482_2	AUGUSTUS	transcript	20960659	20962043	.	+	.	transcript_id file_1_file_1_jg15095.t1; gene_id file_1_file_1_jg15095
dsanSTOCAGO1482_2	AUGUSTUS	CDS	20961936	20962043	1	+	0	transcript_id file_1_file_1_jg15095.t1; gene_id file_1_file_1_jg15095;
dsanSTOCAGO1482_2	AUGUSTUS	exon	20961936	20962043	.	+	.	transcript_id file_1_file_1_jg15095.t1; gene_id file_1_file_1_jg15095;
dsanSTOCAGO1482_2	AUGUSTUS	stop_codon	20962041	20962043	.	+	0	transcript_id file_1_file_1_jg15095.t1; gene_id file_1_file_1_jg15095;
dsanSTOCAGO1482_2	AUGUSTUS	start_codon	21446615	21446617	.	+	0	transcript_id file_1_file_1_jg15210.t1; gene_id file_1_file_1_jg15210;
dsanSTOCAGO1482_2	AUGUSTUS	CDS	21446615	21446995	1	+	0	transcript_id file_1_file_1_jg15210.t1; gene_id file_1_file_1_jg15210;
dsanSTOCAGO1482_2	AUGUSTUS	exon	21446615	21446995	.	+	.	transcript_id file_1_file_1_jg15210.t1; gene_id file_1_file_1_jg15210;
dsanSTOCAGO1482_2	AUGUSTUS	transcript	21446615	21446995	.	+	.	transcript_id file_1_file_1_jg15210.t1; gene_id file_1_file_1_jg15210
dsanSTOCAGO1482_2	AUGUSTUS	stop_codon	21446993	21446995	.	+	0	transcript_id file_1_file_1_jg15210.t1; gene_id file_1_file_1_jg15210;
dsanSTOCAGO1482_2	AUGUSTUS	stop_codon	21472556	21472558	.	-	0	transcript_id file_1_file_1_jg15220.t3; gene_id file_1_file_1_jg15220;
dsanSTOCAGO1482_2	AUGUSTUS	CDS	21472556	21472662	1	-	2	transcript_id file_1_file_1_jg15220.t3; gene_id file_1_file_1_jg15220;
dsanSTOCAGO1482_2	AUGUSTUS	exon	21472556	21472662	.	-	.	transcript_id file_1_file_1_jg15220.t3; gene_id file_1_file_1_jg15220;
dsanSTOCAGO1482_2	AUGUSTUS	intron	21472663	21472718	.	-	.	transcript_id file_1_file_1_jg15220.t3; gene_id file_1_file_1_jg15220;
dsanSTOCAGO1482_2	AUGUSTUS	CDS	21472719	21472840	1	-	1	transcript_id file_1_file_1_jg15220.t3; gene_id file_1_file_1_jg15220;
dsanSTOCAGO1482_2	AUGUSTUS	exon	21472719	21472840	.	-	.	transcript_id file_1_file_1_jg15220.t3; gene_id file_1_file_1_jg15220;
dsanSTOCAGO1482_2	AUGUSTUS	intron	21472841	21472897	.	-	.	transcript_id file_1_file_1_jg15220.t3; gene_id file_1_file_1_jg15220;
dsanSTOCAGO1482_2	AUGUSTUS	CDS	21472898	21472985	1	-	2	transcript_id file_1_file_1_jg15220.t3; gene_id file_1_file_1_jg15220;
dsanSTOCAGO1482_2	AUGUSTUS	exon	21472898	21472985	.	-	.	transcript_id file_1_file_1_jg15220.t3; gene_id file_1_file_1_jg15220;
dsanSTOCAGO1482_2	AUGUSTUS	intron	21472986	21473042	.	-	.	transcript_id file_1_file_1_jg15220.t3; gene_id file_1_file_1_jg15220;
dsanSTOCAGO1482_2	AUGUSTUS	CDS	21473043	21473090	1	-	2	transcript_id file_1_file_1_jg15220.t3; gene_id file_1_file_1_jg15220;
dsanSTOCAGO1482_2	AUGUSTUS	exon	21473043	21473090	.	-	.	transcript_id file_1_file_1_jg15220.t3; gene_id file_1_file_1_jg15220;
dsanSTOCAGO1482_2	AUGUSTUS	intron	21473091	21473141	.	-	.	transcript_id file_1_file_1_jg15220.t3; gene_id file_1_file_1_jg15220;
dsanSTOCAGO1482_2	AUGUSTUS	CDS	21473142	21473224	1	-	1	transcript_id file_1_file_1_jg15220.t3; gene_id file_1_file_1_jg15220;
dsanSTOCAGO1482_2	AUGUSTUS	exon	21473142	21473224	.	-	.	transcript_id file_1_file_1_jg15220.t3; gene_id file_1_file_1_jg15220;
dsanSTOCAGO1482_2	AUGUSTUS	intron	21473225	21473280	.	-	.	transcript_id file_1_file_1_jg15220.t3; gene_id file_1_file_1_jg15220;
dsanSTOCAGO1482_2	AUGUSTUS	CDS	21473281	21473328	0.58	-	1	transcript_id file_1_file_1_jg15220.t3; gene_id file_1_file_1_jg15220;
dsanSTOCAGO1482_2	AUGUSTUS	exon	21473281	21473328	.	-	.	transcript_id file_1_file_1_jg15220.t3; gene_id file_1_file_1_jg15220;
dsanSTOCAGO1482_2	AUGUSTUS	intron	21473329	21473396	.	-	.	transcript_id file_1_file_1_jg15220.t3; gene_id file_1_file_1_jg15220;
dsanSTOCAGO1482_2	AUGUSTUS	CDS	21473397	21473468	0.54	-	1	transcript_id file_1_file_1_jg15220.t3; gene_id file_1_file_1_jg15220;
dsanSTOCAGO1482_2	AUGUSTUS	exon	21473397	21473468	.	-	.	transcript_id file_1_file_1_jg15220.t3; gene_id file_1_file_1_jg15220;
dsanSTOCAGO1482_2	AUGUSTUS	intron	21473469	21473538	.	-	.	transcript_id file_1_file_1_jg15220.t3; gene_id file_1_file_1_jg15220;
dsanSTOCAGO1482_2	AUGUSTUS	CDS	21473539	21473628	1	-	1	transcript_id file_1_file_1_jg15220.t3; gene_id file_1_file_1_jg15220;
dsanSTOCAGO1482_2	AUGUSTUS	exon	21473539	21473628	.	-	.	transcript_id file_1_file_1_jg15220.t3; gene_id file_1_file_1_jg15220;
dsanSTOCAGO1482_2	AUGUSTUS	intron	21473629	21473677	.	-	.	transcript_id file_1_file_1_jg15220.t3; gene_id file_1_file_1_jg15220;
dsanSTOCAGO1482_2	AUGUSTUS	CDS	21473678	21473814	1	-	0	transcript_id file_1_file_1_jg15220.t3; gene_id file_1_file_1_jg15220;
dsanSTOCAGO1482_2	AUGUSTUS	exon	21473678	21473814	.	-	.	transcript_id file_1_file_1_jg15220.t3; gene_id file_1_file_1_jg15220;
dsanSTOCAGO1482_2	AUGUSTUS	intron	21473815	21473873	.	-	.	transcript_id file_1_file_1_jg15220.t3; gene_id file_1_file_1_jg15220;
dsanSTOCAGO1482_2	AUGUSTUS	CDS	21473874	21473935	0.48	-	2	transcript_id file_1_file_1_jg15220.t3; gene_id file_1_file_1_jg15220;
dsanSTOCAGO1482_2	AUGUSTUS	exon	21473874	21473935	.	-	.	transcript_id file_1_file_1_jg15220.t3; gene_id file_1_file_1_jg15220;
dsanSTOCAGO1482_2	AUGUSTUS	intron	21473936	21474067	.	-	.	transcript_id file_1_file_1_jg15220.t3; gene_id file_1_file_1_jg15220;
dsanSTOCAGO1482_2	AUGUSTUS	CDS	21474068	21474219	0.45	-	1	transcript_id file_1_file_1_jg15220.t3; gene_id file_1_file_1_jg15220;
dsanSTOCAGO1482_2	AUGUSTUS	exon	21474068	21474219	.	-	.	transcript_id file_1_file_1_jg15220.t3; gene_id file_1_file_1_jg15220;
dsanSTOCAGO1482_2	AUGUSTUS	intron	21474220	21474279	.	-	.	transcript_id file_1_file_1_jg15220.t3; gene_id file_1_file_1_jg15220;
dsanSTOCAGO1482_2	AUGUSTUS	transcript	21472556	21474440	.	-	.	transcript_id file_1_file_1_jg15220.t3; gene_id file_1_file_1_jg15220
dsanSTOCAGO1482_2	AUGUSTUS	CDS	21474280	21474440	0.99	-	0	transcript_id file_1_file_1_jg15220.t3; gene_id file_1_file_1_jg15220;
dsanSTOCAGO1482_2	AUGUSTUS	exon	21474280	21474440	.	-	.	transcript_id file_1_file_1_jg15220.t3; gene_id file_1_file_1_jg15220;
dsanSTOCAGO1482_2	AUGUSTUS	start_codon	21474438	21474440	.	-	0	transcript_id file_1_file_1_jg15220.t3; gene_id file_1_file_1_jg15220;
dsanSTOCAGO1482_2	AUGUSTUS	stop_codon	21472970	21472972	.	-	0	transcript_id file_1_file_1_jg15220.t2; gene_id file_1_file_1_jg15220;
dsanSTOCAGO1482_2	AUGUSTUS	CDS	21472970	21472980	1	-	2	transcript_id file_1_file_1_jg15220.t2; gene_id file_1_file_1_jg15220;
dsanSTOCAGO1482_2	AUGUSTUS	exon	21472970	21472980	.	-	.	transcript_id file_1_file_1_jg15220.t2; gene_id file_1_file_1_jg15220;
dsanSTOCAGO1482_2	AUGUSTUS	intron	21472981	21473042	.	-	.	transcript_id file_1_file_1_jg15220.t2; gene_id file_1_file_1_jg15220;
dsanSTOCAGO1482_2	AUGUSTUS	CDS	21473043	21473090	1	-	2	transcript_id file_1_file_1_jg15220.t2; gene_id file_1_file_1_jg15220;
dsanSTOCAGO1482_2	AUGUSTUS	exon	21473043	21473090	.	-	.	transcript_id file_1_file_1_jg15220.t2; gene_id file_1_file_1_jg15220;
dsanSTOCAGO1482_2	AUGUSTUS	intron	21473091	21473141	.	-	.	transcript_id file_1_file_1_jg15220.t2; gene_id file_1_file_1_jg15220;
dsanSTOCAGO1482_2	AUGUSTUS	CDS	21473142	21473224	1	-	1	transcript_id file_1_file_1_jg15220.t2; gene_id file_1_file_1_jg15220;
dsanSTOCAGO1482_2	AUGUSTUS	exon	21473142	21473224	.	-	.	transcript_id file_1_file_1_jg15220.t2; gene_id file_1_file_1_jg15220;
dsanSTOCAGO1482_2	AUGUSTUS	intron	21473225	21473280	.	-	.	transcript_id file_1_file_1_jg15220.t2; gene_id file_1_file_1_jg15220;
dsanSTOCAGO1482_2	AUGUSTUS	CDS	21473281	21473468	1	-	0	transcript_id file_1_file_1_jg15220.t2; gene_id file_1_file_1_jg15220;
dsanSTOCAGO1482_2	AUGUSTUS	exon	21473281	21473468	.	-	.	transcript_id file_1_file_1_jg15220.t2; gene_id file_1_file_1_jg15220;
dsanSTOCAGO1482_2	AUGUSTUS	intron	21473469	21473531	.	-	.	transcript_id file_1_file_1_jg15220.t2; gene_id file_1_file_1_jg15220;
dsanSTOCAGO1482_2	AUGUSTUS	CDS	21473532	21473628	1	-	1	transcript_id file_1_file_1_jg15220.t2; gene_id file_1_file_1_jg15220;
dsanSTOCAGO1482_2	AUGUSTUS	exon	21473532	21473628	.	-	.	transcript_id file_1_file_1_jg15220.t2; gene_id file_1_file_1_jg15220;
dsanSTOCAGO1482_2	AUGUSTUS	intron	21473629	21473677	.	-	.	transcript_id file_1_file_1_jg15220.t2; gene_id file_1_file_1_jg15220;
dsanSTOCAGO1482_2	AUGUSTUS	CDS	21473678	21473814	1	-	0	transcript_id file_1_file_1_jg15220.t2; gene_id file_1_file_1_jg15220;
dsanSTOCAGO1482_2	AUGUSTUS	exon	21473678	21473814	.	-	.	transcript_id file_1_file_1_jg15220.t2; gene_id file_1_file_1_jg15220;
dsanSTOCAGO1482_2	AUGUSTUS	intron	21473815	21473873	.	-	.	transcript_id file_1_file_1_jg15220.t2; gene_id file_1_file_1_jg15220;
dsanSTOCAGO1482_2	AUGUSTUS	CDS	21473874	21473935	0.44	-	2	transcript_id file_1_file_1_jg15220.t2; gene_id file_1_file_1_jg15220;
dsanSTOCAGO1482_2	AUGUSTUS	exon	21473874	21473935	.	-	.	transcript_id file_1_file_1_jg15220.t2; gene_id file_1_file_1_jg15220;
dsanSTOCAGO1482_2	AUGUSTUS	intron	21473936	21474067	.	-	.	transcript_id file_1_file_1_jg15220.t2; gene_id file_1_file_1_jg15220;
dsanSTOCAGO1482_2	AUGUSTUS	CDS	21474068	21474219	0.41	-	1	transcript_id file_1_file_1_jg15220.t2; gene_id file_1_file_1_jg15220;
dsanSTOCAGO1482_2	AUGUSTUS	exon	21474068	21474219	.	-	.	transcript_id file_1_file_1_jg15220.t2; gene_id file_1_file_1_jg15220;
dsanSTOCAGO1482_2	AUGUSTUS	intron	21474220	21474279	.	-	.	transcript_id file_1_file_1_jg15220.t2; gene_id file_1_file_1_jg15220;
dsanSTOCAGO1482_2	AUGUSTUS	transcript	21472970	21474440	.	-	.	transcript_id file_1_file_1_jg15220.t2; gene_id file_1_file_1_jg15220
dsanSTOCAGO1482_2	AUGUSTUS	CDS	21474280	21474440	0.99	-	0	transcript_id file_1_file_1_jg15220.t2; gene_id file_1_file_1_jg15220;
dsanSTOCAGO1482_2	AUGUSTUS	exon	21474280	21474440	.	-	.	transcript_id file_1_file_1_jg15220.t2; gene_id file_1_file_1_jg15220;
dsanSTOCAGO1482_2	AUGUSTUS	start_codon	21474438	21474440	.	-	0	transcript_id file_1_file_1_jg15220.t2; gene_id file_1_file_1_jg15220;
dsanSTOCAGO1482_2	AUGUSTUS	stop_codon	21472556	21472558	.	-	0	transcript_id file_1_file_1_jg15220.t1; gene_id file_1_file_1_jg15220;
dsanSTOCAGO1482_2	AUGUSTUS	CDS	21472556	21472662	1	-	2	transcript_id file_1_file_1_jg15220.t1; gene_id file_1_file_1_jg15220;
dsanSTOCAGO1482_2	AUGUSTUS	exon	21472556	21472662	.	-	.	transcript_id file_1_file_1_jg15220.t1; gene_id file_1_file_1_jg15220;
dsanSTOCAGO1482_2	AUGUSTUS	intron	21472663	21472718	.	-	.	transcript_id file_1_file_1_jg15220.t1; gene_id file_1_file_1_jg15220;
dsanSTOCAGO1482_2	AUGUSTUS	CDS	21472719	21472840	1	-	1	transcript_id file_1_file_1_jg15220.t1; gene_id file_1_file_1_jg15220;
dsanSTOCAGO1482_2	AUGUSTUS	exon	21472719	21472840	.	-	.	transcript_id file_1_file_1_jg15220.t1; gene_id file_1_file_1_jg15220;
dsanSTOCAGO1482_2	AUGUSTUS	intron	21472841	21472897	.	-	.	transcript_id file_1_file_1_jg15220.t1; gene_id file_1_file_1_jg15220;
dsanSTOCAGO1482_2	AUGUSTUS	CDS	21472898	21472985	1	-	2	transcript_id file_1_file_1_jg15220.t1; gene_id file_1_file_1_jg15220;
dsanSTOCAGO1482_2	AUGUSTUS	exon	21472898	21472985	.	-	.	transcript_id file_1_file_1_jg15220.t1; gene_id file_1_file_1_jg15220;
dsanSTOCAGO1482_2	AUGUSTUS	intron	21472986	21473042	.	-	.	transcript_id file_1_file_1_jg15220.t1; gene_id file_1_file_1_jg15220;
dsanSTOCAGO1482_2	AUGUSTUS	CDS	21473043	21473090	1	-	2	transcript_id file_1_file_1_jg15220.t1; gene_id file_1_file_1_jg15220;
dsanSTOCAGO1482_2	AUGUSTUS	exon	21473043	21473090	.	-	.	transcript_id file_1_file_1_jg15220.t1; gene_id file_1_file_1_jg15220;
dsanSTOCAGO1482_2	AUGUSTUS	intron	21473091	21473141	.	-	.	transcript_id file_1_file_1_jg15220.t1; gene_id file_1_file_1_jg15220;
dsanSTOCAGO1482_2	AUGUSTUS	CDS	21473142	21473224	1	-	1	transcript_id file_1_file_1_jg15220.t1; gene_id file_1_file_1_jg15220;
dsanSTOCAGO1482_2	AUGUSTUS	exon	21473142	21473224	.	-	.	transcript_id file_1_file_1_jg15220.t1; gene_id file_1_file_1_jg15220;
dsanSTOCAGO1482_2	AUGUSTUS	intron	21473225	21473280	.	-	.	transcript_id file_1_file_1_jg15220.t1; gene_id file_1_file_1_jg15220;
dsanSTOCAGO1482_2	AUGUSTUS	CDS	21473281	21473468	1	-	0	transcript_id file_1_file_1_jg15220.t1; gene_id file_1_file_1_jg15220;
dsanSTOCAGO1482_2	AUGUSTUS	exon	21473281	21473468	.	-	.	transcript_id file_1_file_1_jg15220.t1; gene_id file_1_file_1_jg15220;
dsanSTOCAGO1482_2	AUGUSTUS	intron	21473469	21473531	.	-	.	transcript_id file_1_file_1_jg15220.t1; gene_id file_1_file_1_jg15220;
dsanSTOCAGO1482_2	AUGUSTUS	CDS	21473532	21473628	1	-	1	transcript_id file_1_file_1_jg15220.t1; gene_id file_1_file_1_jg15220;
dsanSTOCAGO1482_2	AUGUSTUS	exon	21473532	21473628	.	-	.	transcript_id file_1_file_1_jg15220.t1; gene_id file_1_file_1_jg15220;
dsanSTOCAGO1482_2	AUGUSTUS	intron	21473629	21473677	.	-	.	transcript_id file_1_file_1_jg15220.t1; gene_id file_1_file_1_jg15220;
dsanSTOCAGO1482_2	AUGUSTUS	CDS	21473678	21473814	1	-	0	transcript_id file_1_file_1_jg15220.t1; gene_id file_1_file_1_jg15220;
dsanSTOCAGO1482_2	AUGUSTUS	exon	21473678	21473814	.	-	.	transcript_id file_1_file_1_jg15220.t1; gene_id file_1_file_1_jg15220;
dsanSTOCAGO1482_2	AUGUSTUS	intron	21473815	21473873	.	-	.	transcript_id file_1_file_1_jg15220.t1; gene_id file_1_file_1_jg15220;
dsanSTOCAGO1482_2	AUGUSTUS	CDS	21473874	21473935	0.54	-	2	transcript_id file_1_file_1_jg15220.t1; gene_id file_1_file_1_jg15220;
dsanSTOCAGO1482_2	AUGUSTUS	exon	21473874	21473935	.	-	.	transcript_id file_1_file_1_jg15220.t1; gene_id file_1_file_1_jg15220;
dsanSTOCAGO1482_2	AUGUSTUS	intron	21473936	21474067	.	-	.	transcript_id file_1_file_1_jg15220.t1; gene_id file_1_file_1_jg15220;
dsanSTOCAGO1482_2	AUGUSTUS	CDS	21474068	21474219	0.5	-	1	transcript_id file_1_file_1_jg15220.t1; gene_id file_1_file_1_jg15220;
dsanSTOCAGO1482_2	AUGUSTUS	exon	21474068	21474219	.	-	.	transcript_id file_1_file_1_jg15220.t1; gene_id file_1_file_1_jg15220;
dsanSTOCAGO1482_2	AUGUSTUS	intron	21474220	21474279	.	-	.	transcript_id file_1_file_1_jg15220.t1; gene_id file_1_file_1_jg15220;
dsanSTOCAGO1482_2	AUGUSTUS	transcript	21472556	21474440	.	-	.	transcript_id file_1_file_1_jg15220.t1; gene_id file_1_file_1_jg15220
dsanSTOCAGO1482_2	AUGUSTUS	CDS	21474280	21474440	0.99	-	0	transcript_id file_1_file_1_jg15220.t1; gene_id file_1_file_1_jg15220;
dsanSTOCAGO1482_2	AUGUSTUS	exon	21474280	21474440	.	-	.	transcript_id file_1_file_1_jg15220.t1; gene_id file_1_file_1_jg15220;
dsanSTOCAGO1482_2	AUGUSTUS	start_codon	21474438	21474440	.	-	0	transcript_id file_1_file_1_jg15220.t1; gene_id file_1_file_1_jg15220;
dsanSTOCAGO1482_0	AUGUSTUS	stop_codon	12466967	12466969	.	-	0	transcript_id file_1_file_1_jg1525.t1; gene_id file_1_file_1_jg1525;
dsanSTOCAGO1482_0	AUGUSTUS	CDS	12466967	12467632	1	-	0	transcript_id file_1_file_1_jg1525.t1; gene_id file_1_file_1_jg1525;
dsanSTOCAGO1482_0	AUGUSTUS	exon	12466967	12467632	.	-	.	transcript_id file_1_file_1_jg1525.t1; gene_id file_1_file_1_jg1525;
dsanSTOCAGO1482_0	AUGUSTUS	intron	12467633	12467770	.	-	.	transcript_id file_1_file_1_jg1525.t1; gene_id file_1_file_1_jg1525;
dsanSTOCAGO1482_0	AUGUSTUS	CDS	12467771	12467959	1	-	0	transcript_id file_1_file_1_jg1525.t1; gene_id file_1_file_1_jg1525;
dsanSTOCAGO1482_0	AUGUSTUS	exon	12467771	12467959	.	-	.	transcript_id file_1_file_1_jg1525.t1; gene_id file_1_file_1_jg1525;
dsanSTOCAGO1482_0	AUGUSTUS	intron	12467960	12468014	.	-	.	transcript_id file_1_file_1_jg1525.t1; gene_id file_1_file_1_jg1525;
dsanSTOCAGO1482_0	AUGUSTUS	CDS	12468015	12468534	1	-	1	transcript_id file_1_file_1_jg1525.t1; gene_id file_1_file_1_jg1525;
dsanSTOCAGO1482_0	AUGUSTUS	exon	12468015	12468534	.	-	.	transcript_id file_1_file_1_jg1525.t1; gene_id file_1_file_1_jg1525;
dsanSTOCAGO1482_0	AUGUSTUS	intron	12468535	12468600	.	-	.	transcript_id file_1_file_1_jg1525.t1; gene_id file_1_file_1_jg1525;
dsanSTOCAGO1482_0	AUGUSTUS	transcript	12466967	12468926	.	-	.	transcript_id file_1_file_1_jg1525.t1; gene_id file_1_file_1_jg1525
dsanSTOCAGO1482_0	AUGUSTUS	CDS	12468601	12468926	1	-	0	transcript_id file_1_file_1_jg1525.t1; gene_id file_1_file_1_jg1525;
dsanSTOCAGO1482_0	AUGUSTUS	exon	12468601	12468926	.	-	.	transcript_id file_1_file_1_jg1525.t1; gene_id file_1_file_1_jg1525;
dsanSTOCAGO1482_0	AUGUSTUS	start_codon	12468924	12468926	.	-	0	transcript_id file_1_file_1_jg1525.t1; gene_id file_1_file_1_jg1525;
dsanSTOCAGO1482_2	AUGUSTUS	stop_codon	21656006	21656008	.	-	0	transcript_id file_1_file_1_jg15259.t1; gene_id file_1_file_1_jg15259;
dsanSTOCAGO1482_2	AUGUSTUS	CDS	21656006	21657238	1	-	0	transcript_id file_1_file_1_jg15259.t1; gene_id file_1_file_1_jg15259;
dsanSTOCAGO1482_2	AUGUSTUS	exon	21656006	21657238	.	-	.	transcript_id file_1_file_1_jg15259.t1; gene_id file_1_file_1_jg15259;
dsanSTOCAGO1482_2	AUGUSTUS	intron	21657239	21657302	.	-	.	transcript_id file_1_file_1_jg15259.t1; gene_id file_1_file_1_jg15259;
dsanSTOCAGO1482_2	AUGUSTUS	transcript	21656006	21658220	.	-	.	transcript_id file_1_file_1_jg15259.t1; gene_id file_1_file_1_jg15259
dsanSTOCAGO1482_2	AUGUSTUS	CDS	21657303	21658220	1	-	0	transcript_id file_1_file_1_jg15259.t1; gene_id file_1_file_1_jg15259;
dsanSTOCAGO1482_2	AUGUSTUS	exon	21657303	21658220	.	-	.	transcript_id file_1_file_1_jg15259.t1; gene_id file_1_file_1_jg15259;
dsanSTOCAGO1482_2	AUGUSTUS	start_codon	21658218	21658220	.	-	0	transcript_id file_1_file_1_jg15259.t1; gene_id file_1_file_1_jg15259;
dsanSTOCAGO1482_2	AUGUSTUS	stop_codon	21656006	21656008	.	-	0	transcript_id file_1_file_1_jg15259.t1; gene_id file_1_file_1_jg15259;
dsanSTOCAGO1482_2	AUGUSTUS	CDS	21656006	21657238	1	-	0	transcript_id file_1_file_1_jg15259.t1; gene_id file_1_file_1_jg15259;
dsanSTOCAGO1482_2	AUGUSTUS	exon	21656006	21657238	.	-	.	transcript_id file_1_file_1_jg15259.t1; gene_id file_1_file_1_jg15259;
dsanSTOCAGO1482_2	AUGUSTUS	intron	21657239	21657302	.	-	.	transcript_id file_1_file_1_jg15259.t1; gene_id file_1_file_1_jg15259;
dsanSTOCAGO1482_2	AUGUSTUS	transcript	21656006	21658220	.	-	.	transcript_id file_1_file_1_jg15259.t1; gene_id file_1_file_1_jg15259
dsanSTOCAGO1482_2	AUGUSTUS	CDS	21657303	21658220	1	-	0	transcript_id file_1_file_1_jg15259.t1; gene_id file_1_file_1_jg15259;
dsanSTOCAGO1482_2	AUGUSTUS	exon	21657303	21658220	.	-	.	transcript_id file_1_file_1_jg15259.t1; gene_id file_1_file_1_jg15259;
dsanSTOCAGO1482_2	AUGUSTUS	start_codon	21658218	21658220	.	-	0	transcript_id file_1_file_1_jg15259.t1; gene_id file_1_file_1_jg15259;
dsanSTOCAGO1482_0	AUGUSTUS	start_codon	12469635	12469637	.	+	0	transcript_id file_1_file_1_jg1526.t1; gene_id file_1_file_1_jg1526;
dsanSTOCAGO1482_0	AUGUSTUS	CDS	12469635	12469993	1	+	0	transcript_id file_1_file_1_jg1526.t1; gene_id file_1_file_1_jg1526;
dsanSTOCAGO1482_0	AUGUSTUS	exon	12469635	12469993	.	+	.	transcript_id file_1_file_1_jg1526.t1; gene_id file_1_file_1_jg1526;
dsanSTOCAGO1482_0	AUGUSTUS	intron	12469994	12470050	.	+	.	transcript_id file_1_file_1_jg1526.t1; gene_id file_1_file_1_jg1526;
dsanSTOCAGO1482_0	AUGUSTUS	CDS	12470051	12470573	1	+	1	transcript_id file_1_file_1_jg1526.t1; gene_id file_1_file_1_jg1526;
dsanSTOCAGO1482_0	AUGUSTUS	exon	12470051	12470573	.	+	.	transcript_id file_1_file_1_jg1526.t1; gene_id file_1_file_1_jg1526;
dsanSTOCAGO1482_0	AUGUSTUS	intron	12470574	12470636	.	+	.	transcript_id file_1_file_1_jg1526.t1; gene_id file_1_file_1_jg1526;
dsanSTOCAGO1482_0	AUGUSTUS	transcript	12469635	12471629	.	+	.	transcript_id file_1_file_1_jg1526.t1; gene_id file_1_file_1_jg1526
dsanSTOCAGO1482_0	AUGUSTUS	CDS	12470637	12471629	1	+	0	transcript_id file_1_file_1_jg1526.t1; gene_id file_1_file_1_jg1526;
dsanSTOCAGO1482_0	AUGUSTUS	exon	12470637	12471629	.	+	.	transcript_id file_1_file_1_jg1526.t1; gene_id file_1_file_1_jg1526;
dsanSTOCAGO1482_0	AUGUSTUS	stop_codon	12471627	12471629	.	+	0	transcript_id file_1_file_1_jg1526.t1; gene_id file_1_file_1_jg1526;
dsanSTOCAGO1482_0	AUGUSTUS	start_codon	12471924	12471926	.	+	0	transcript_id file_1_file_1_jg1527.t1; gene_id file_1_file_1_jg1527;
dsanSTOCAGO1482_0	AUGUSTUS	CDS	12471924	12472736	1	+	0	transcript_id file_1_file_1_jg1527.t1; gene_id file_1_file_1_jg1527;
dsanSTOCAGO1482_0	AUGUSTUS	exon	12471924	12472736	.	+	.	transcript_id file_1_file_1_jg1527.t1; gene_id file_1_file_1_jg1527;
dsanSTOCAGO1482_0	AUGUSTUS	intron	12472737	12472804	.	+	.	transcript_id file_1_file_1_jg1527.t1; gene_id file_1_file_1_jg1527;
dsanSTOCAGO1482_0	AUGUSTUS	transcript	12471924	12473551	.	+	.	transcript_id file_1_file_1_jg1527.t1; gene_id file_1_file_1_jg1527
dsanSTOCAGO1482_0	AUGUSTUS	CDS	12472805	12473551	1	+	0	transcript_id file_1_file_1_jg1527.t1; gene_id file_1_file_1_jg1527;
dsanSTOCAGO1482_0	AUGUSTUS	exon	12472805	12473551	.	+	.	transcript_id file_1_file_1_jg1527.t1; gene_id file_1_file_1_jg1527;
dsanSTOCAGO1482_0	AUGUSTUS	stop_codon	12473549	12473551	.	+	0	transcript_id file_1_file_1_jg1527.t1; gene_id file_1_file_1_jg1527;
dsanSTOCAGO1482_0	AUGUSTUS	start_codon	12475209	12475211	.	+	0	transcript_id file_1_file_1_jg1529.t1; gene_id file_1_file_1_jg1529;
dsanSTOCAGO1482_0	AUGUSTUS	CDS	12475209	12475555	1	+	0	transcript_id file_1_file_1_jg1529.t1; gene_id file_1_file_1_jg1529;
dsanSTOCAGO1482_0	AUGUSTUS	exon	12475209	12475555	.	+	.	transcript_id file_1_file_1_jg1529.t1; gene_id file_1_file_1_jg1529;
dsanSTOCAGO1482_0	AUGUSTUS	intron	12475556	12475617	.	+	.	transcript_id file_1_file_1_jg1529.t1; gene_id file_1_file_1_jg1529;
dsanSTOCAGO1482_0	AUGUSTUS	transcript	12475209	12477058	.	+	.	transcript_id file_1_file_1_jg1529.t1; gene_id file_1_file_1_jg1529
dsanSTOCAGO1482_0	AUGUSTUS	CDS	12475618	12477058	1	+	1	transcript_id file_1_file_1_jg1529.t1; gene_id file_1_file_1_jg1529;
dsanSTOCAGO1482_0	AUGUSTUS	exon	12475618	12477058	.	+	.	transcript_id file_1_file_1_jg1529.t1; gene_id file_1_file_1_jg1529;
dsanSTOCAGO1482_0	AUGUSTUS	stop_codon	12477056	12477058	.	+	0	transcript_id file_1_file_1_jg1529.t1; gene_id file_1_file_1_jg1529;
dsanSTOCAGO1482_0	AUGUSTUS	stop_codon	12477136	12477138	.	-	0	transcript_id file_1_file_1_jg1530.t1; gene_id file_1_file_1_jg1530;
dsanSTOCAGO1482_0	AUGUSTUS	CDS	12477136	12478158	1	-	0	transcript_id file_1_file_1_jg1530.t1; gene_id file_1_file_1_jg1530;
dsanSTOCAGO1482_0	AUGUSTUS	exon	12477136	12478158	.	-	.	transcript_id file_1_file_1_jg1530.t1; gene_id file_1_file_1_jg1530;
dsanSTOCAGO1482_0	AUGUSTUS	intron	12478159	12478239	.	-	.	transcript_id file_1_file_1_jg1530.t1; gene_id file_1_file_1_jg1530;
dsanSTOCAGO1482_0	AUGUSTUS	transcript	12477136	12479097	.	-	.	transcript_id file_1_file_1_jg1530.t1; gene_id file_1_file_1_jg1530
dsanSTOCAGO1482_0	AUGUSTUS	CDS	12478240	12479097	1	-	0	transcript_id file_1_file_1_jg1530.t1; gene_id file_1_file_1_jg1530;
dsanSTOCAGO1482_0	AUGUSTUS	exon	12478240	12479097	.	-	.	transcript_id file_1_file_1_jg1530.t1; gene_id file_1_file_1_jg1530;
dsanSTOCAGO1482_0	AUGUSTUS	start_codon	12479095	12479097	.	-	0	transcript_id file_1_file_1_jg1530.t1; gene_id file_1_file_1_jg1530;
dsanSTOCAGO1482_2	AUGUSTUS	stop_codon	21936206	21936208	.	-	0	transcript_id file_1_file_1_jg15307.t1; gene_id file_1_file_1_jg15307;
dsanSTOCAGO1482_2	AUGUSTUS	CDS	21936206	21937927	0.94	-	0	transcript_id file_1_file_1_jg15307.t1; gene_id file_1_file_1_jg15307;
dsanSTOCAGO1482_2	AUGUSTUS	exon	21936206	21937927	.	-	.	transcript_id file_1_file_1_jg15307.t1; gene_id file_1_file_1_jg15307;
dsanSTOCAGO1482_2	AUGUSTUS	transcript	21936206	21937927	.	-	.	transcript_id file_1_file_1_jg15307.t1; gene_id file_1_file_1_jg15307
dsanSTOCAGO1482_2	AUGUSTUS	start_codon	21937925	21937927	.	-	0	transcript_id file_1_file_1_jg15307.t1; gene_id file_1_file_1_jg15307;
dsanSTOCAGO1482_2	AUGUSTUS	start_codon	21922163	21922165	.	+	0	transcript_id file_1_file_1_jg15302.t1; gene_id file_1_file_1_jg15302;
dsanSTOCAGO1482_2	AUGUSTUS	CDS	21922163	21923902	1	+	0	transcript_id file_1_file_1_jg15302.t1; gene_id file_1_file_1_jg15302;
dsanSTOCAGO1482_2	AUGUSTUS	exon	21922163	21923902	.	+	.	transcript_id file_1_file_1_jg15302.t1; gene_id file_1_file_1_jg15302;
dsanSTOCAGO1482_2	AUGUSTUS	transcript	21922163	21923902	.	+	.	transcript_id file_1_file_1_jg15302.t1; gene_id file_1_file_1_jg15302
dsanSTOCAGO1482_2	AUGUSTUS	stop_codon	21923900	21923902	.	+	0	transcript_id file_1_file_1_jg15302.t1; gene_id file_1_file_1_jg15302;
dsanSTOCAGO1482_2	AUGUSTUS	start_codon	21927579	21927581	.	+	0	transcript_id file_1_file_1_jg15304.t2; gene_id file_1_file_1_jg15304;
dsanSTOCAGO1482_2	AUGUSTUS	CDS	21927579	21927896	0.93	+	0	transcript_id file_1_file_1_jg15304.t2; gene_id file_1_file_1_jg15304;
dsanSTOCAGO1482_2	AUGUSTUS	exon	21927579	21927896	.	+	.	transcript_id file_1_file_1_jg15304.t2; gene_id file_1_file_1_jg15304;
dsanSTOCAGO1482_2	AUGUSTUS	transcript	21927579	21927896	.	+	.	transcript_id file_1_file_1_jg15304.t2; gene_id file_1_file_1_jg15304
dsanSTOCAGO1482_2	AUGUSTUS	stop_codon	21927894	21927896	.	+	0	transcript_id file_1_file_1_jg15304.t2; gene_id file_1_file_1_jg15304;
dsanSTOCAGO1482_2	AUGUSTUS	start_codon	21926175	21926177	.	+	0	transcript_id file_1_file_1_jg15304.t1; gene_id file_1_file_1_jg15304;
dsanSTOCAGO1482_2	AUGUSTUS	CDS	21926175	21927896	1	+	0	transcript_id file_1_file_1_jg15304.t1; gene_id file_1_file_1_jg15304;
dsanSTOCAGO1482_2	AUGUSTUS	exon	21926175	21927896	.	+	.	transcript_id file_1_file_1_jg15304.t1; gene_id file_1_file_1_jg15304;
dsanSTOCAGO1482_2	AUGUSTUS	transcript	21926175	21927896	.	+	.	transcript_id file_1_file_1_jg15304.t1; gene_id file_1_file_1_jg15304
dsanSTOCAGO1482_2	AUGUSTUS	stop_codon	21927894	21927896	.	+	0	transcript_id file_1_file_1_jg15304.t1; gene_id file_1_file_1_jg15304;
dsanSTOCAGO1482_2	AUGUSTUS	start_codon	21924160	21924162	.	+	0	transcript_id file_1_file_1_jg15303.t1; gene_id file_1_file_1_jg15303;
dsanSTOCAGO1482_2	AUGUSTUS	CDS	21924160	21925887	1	+	0	transcript_id file_1_file_1_jg15303.t1; gene_id file_1_file_1_jg15303;
dsanSTOCAGO1482_2	AUGUSTUS	exon	21924160	21925887	.	+	.	transcript_id file_1_file_1_jg15303.t1; gene_id file_1_file_1_jg15303;
dsanSTOCAGO1482_2	AUGUSTUS	transcript	21924160	21925887	.	+	.	transcript_id file_1_file_1_jg15303.t1; gene_id file_1_file_1_jg15303
dsanSTOCAGO1482_2	AUGUSTUS	stop_codon	21925885	21925887	.	+	0	transcript_id file_1_file_1_jg15303.t1; gene_id file_1_file_1_jg15303;
dsanSTOCAGO1482_2	AUGUSTUS	start_codon	21922163	21922165	.	+	0	transcript_id file_1_file_1_jg15302.t1; gene_id file_1_file_1_jg15302;
dsanSTOCAGO1482_2	AUGUSTUS	CDS	21922163	21923902	1	+	0	transcript_id file_1_file_1_jg15302.t1; gene_id file_1_file_1_jg15302;
dsanSTOCAGO1482_2	AUGUSTUS	exon	21922163	21923902	.	+	.	transcript_id file_1_file_1_jg15302.t1; gene_id file_1_file_1_jg15302;
dsanSTOCAGO1482_2	AUGUSTUS	transcript	21922163	21923902	.	+	.	transcript_id file_1_file_1_jg15302.t1; gene_id file_1_file_1_jg15302
dsanSTOCAGO1482_2	AUGUSTUS	stop_codon	21923900	21923902	.	+	0	transcript_id file_1_file_1_jg15302.t1; gene_id file_1_file_1_jg15302;
dsanSTOCAGO1482_2	AUGUSTUS	start_codon	21924160	21924162	.	+	0	transcript_id file_1_file_1_jg15303.t1; gene_id file_1_file_1_jg15303;
dsanSTOCAGO1482_2	AUGUSTUS	CDS	21924160	21925887	1	+	0	transcript_id file_1_file_1_jg15303.t1; gene_id file_1_file_1_jg15303;
dsanSTOCAGO1482_2	AUGUSTUS	exon	21924160	21925887	.	+	.	transcript_id file_1_file_1_jg15303.t1; gene_id file_1_file_1_jg15303;
dsanSTOCAGO1482_2	AUGUSTUS	transcript	21924160	21925887	.	+	.	transcript_id file_1_file_1_jg15303.t1; gene_id file_1_file_1_jg15303
dsanSTOCAGO1482_2	AUGUSTUS	stop_codon	21925885	21925887	.	+	0	transcript_id file_1_file_1_jg15303.t1; gene_id file_1_file_1_jg15303;
dsanSTOCAGO1482_2	AUGUSTUS	start_codon	21927579	21927581	.	+	0	transcript_id file_1_file_1_jg15304.t2; gene_id file_1_file_1_jg15304;
dsanSTOCAGO1482_2	AUGUSTUS	CDS	21927579	21927896	0.93	+	0	transcript_id file_1_file_1_jg15304.t2; gene_id file_1_file_1_jg15304;
dsanSTOCAGO1482_2	AUGUSTUS	exon	21927579	21927896	.	+	.	transcript_id file_1_file_1_jg15304.t2; gene_id file_1_file_1_jg15304;
dsanSTOCAGO1482_2	AUGUSTUS	transcript	21927579	21927896	.	+	.	transcript_id file_1_file_1_jg15304.t2; gene_id file_1_file_1_jg15304
dsanSTOCAGO1482_2	AUGUSTUS	stop_codon	21927894	21927896	.	+	0	transcript_id file_1_file_1_jg15304.t2; gene_id file_1_file_1_jg15304;
dsanSTOCAGO1482_2	AUGUSTUS	start_codon	21926175	21926177	.	+	0	transcript_id file_1_file_1_jg15304.t1; gene_id file_1_file_1_jg15304;
dsanSTOCAGO1482_2	AUGUSTUS	CDS	21926175	21927896	1	+	0	transcript_id file_1_file_1_jg15304.t1; gene_id file_1_file_1_jg15304;
dsanSTOCAGO1482_2	AUGUSTUS	exon	21926175	21927896	.	+	.	transcript_id file_1_file_1_jg15304.t1; gene_id file_1_file_1_jg15304;
dsanSTOCAGO1482_2	AUGUSTUS	transcript	21926175	21927896	.	+	.	transcript_id file_1_file_1_jg15304.t1; gene_id file_1_file_1_jg15304
dsanSTOCAGO1482_2	AUGUSTUS	stop_codon	21927894	21927896	.	+	0	transcript_id file_1_file_1_jg15304.t1; gene_id file_1_file_1_jg15304;
dsanSTOCAGO1482_2	AUGUSTUS	stop_codon	21936206	21936208	.	-	0	transcript_id file_1_file_1_jg15307.t1; gene_id file_1_file_1_jg15307;
dsanSTOCAGO1482_2	AUGUSTUS	CDS	21936206	21937927	0.94	-	0	transcript_id file_1_file_1_jg15307.t1; gene_id file_1_file_1_jg15307;
dsanSTOCAGO1482_2	AUGUSTUS	exon	21936206	21937927	.	-	.	transcript_id file_1_file_1_jg15307.t1; gene_id file_1_file_1_jg15307;
dsanSTOCAGO1482_2	AUGUSTUS	transcript	21936206	21937927	.	-	.	transcript_id file_1_file_1_jg15307.t1; gene_id file_1_file_1_jg15307
dsanSTOCAGO1482_2	AUGUSTUS	start_codon	21937925	21937927	.	-	0	transcript_id file_1_file_1_jg15307.t1; gene_id file_1_file_1_jg15307;
dsanSTOCAGO1482_0	AUGUSTUS	start_codon	12487257	12487259	.	+	0	transcript_id file_1_file_1_jg1532.t1; gene_id file_1_file_1_jg1532;
dsanSTOCAGO1482_0	AUGUSTUS	CDS	12487257	12488081	1	+	0	transcript_id file_1_file_1_jg1532.t1; gene_id file_1_file_1_jg1532;
dsanSTOCAGO1482_0	AUGUSTUS	exon	12487257	12488081	.	+	.	transcript_id file_1_file_1_jg1532.t1; gene_id file_1_file_1_jg1532;
dsanSTOCAGO1482_0	AUGUSTUS	intron	12488082	12488141	.	+	.	transcript_id file_1_file_1_jg1532.t1; gene_id file_1_file_1_jg1532;
dsanSTOCAGO1482_0	AUGUSTUS	transcript	12487257	12489281	.	+	.	transcript_id file_1_file_1_jg1532.t1; gene_id file_1_file_1_jg1532
dsanSTOCAGO1482_0	AUGUSTUS	CDS	12488142	12489281	1	+	0	transcript_id file_1_file_1_jg1532.t1; gene_id file_1_file_1_jg1532;
dsanSTOCAGO1482_0	AUGUSTUS	exon	12488142	12489281	.	+	.	transcript_id file_1_file_1_jg1532.t1; gene_id file_1_file_1_jg1532;
dsanSTOCAGO1482_0	AUGUSTUS	stop_codon	12489279	12489281	.	+	0	transcript_id file_1_file_1_jg1532.t1; gene_id file_1_file_1_jg1532;
dsanSTOCAGO1482_2	AUGUSTUS	stop_codon	22329720	22329722	.	-	0	transcript_id file_1_file_1_jg15390.t2; gene_id file_1_file_1_jg15390;
dsanSTOCAGO1482_2	AUGUSTUS	CDS	22329720	22330253	1	-	0	transcript_id file_1_file_1_jg15390.t2; gene_id file_1_file_1_jg15390;
dsanSTOCAGO1482_2	AUGUSTUS	exon	22329720	22330253	.	-	.	transcript_id file_1_file_1_jg15390.t2; gene_id file_1_file_1_jg15390;
dsanSTOCAGO1482_2	AUGUSTUS	intron	22330254	22330313	.	-	.	transcript_id file_1_file_1_jg15390.t2; gene_id file_1_file_1_jg15390;
dsanSTOCAGO1482_2	AUGUSTUS	CDS	22330314	22332338	1	-	0	transcript_id file_1_file_1_jg15390.t2; gene_id file_1_file_1_jg15390;
dsanSTOCAGO1482_2	AUGUSTUS	exon	22330314	22332338	.	-	.	transcript_id file_1_file_1_jg15390.t2; gene_id file_1_file_1_jg15390;
dsanSTOCAGO1482_2	AUGUSTUS	intron	22332339	22332398	.	-	.	transcript_id file_1_file_1_jg15390.t2; gene_id file_1_file_1_jg15390;
dsanSTOCAGO1482_2	AUGUSTUS	CDS	22332399	22332626	1	-	0	transcript_id file_1_file_1_jg15390.t2; gene_id file_1_file_1_jg15390;
dsanSTOCAGO1482_2	AUGUSTUS	exon	22332399	22332626	.	-	.	transcript_id file_1_file_1_jg15390.t2; gene_id file_1_file_1_jg15390;
dsanSTOCAGO1482_2	AUGUSTUS	intron	22332627	22336229	.	-	.	transcript_id file_1_file_1_jg15390.t2; gene_id file_1_file_1_jg15390;
dsanSTOCAGO1482_2	AUGUSTUS	CDS	22336230	22336292	0.57	-	0	transcript_id file_1_file_1_jg15390.t2; gene_id file_1_file_1_jg15390;
dsanSTOCAGO1482_2	AUGUSTUS	exon	22336230	22336292	.	-	.	transcript_id file_1_file_1_jg15390.t2; gene_id file_1_file_1_jg15390;
dsanSTOCAGO1482_2	AUGUSTUS	intron	22336293	22336845	.	-	.	transcript_id file_1_file_1_jg15390.t2; gene_id file_1_file_1_jg15390;
dsanSTOCAGO1482_2	AUGUSTUS	CDS	22336846	22336903	0.48	-	1	transcript_id file_1_file_1_jg15390.t2; gene_id file_1_file_1_jg15390;
dsanSTOCAGO1482_2	AUGUSTUS	exon	22336846	22336903	.	-	.	transcript_id file_1_file_1_jg15390.t2; gene_id file_1_file_1_jg15390;
[truncated: 2,897 more rows]
