# Supplementary material for: Evolution of chemosensory tissues and cells across ecologically diverse Drosophilids
Source: Nat Commun. 2024 Feb 5;15:1047. doi: 10.1038/s41467-023-44558-4 (PMC10844241; doi:10.1038/s41467-023-44558-4)
Supplement: Supplementary file 20 — Supplementary Data 17 [file 41467_2023_44558_MOESM20_ESM.zip › Dsec_chemo_no_gene_sorted.gtf]

dsecASM438219v1_0	AUGUSTUS	start_codon	5254989	5254991	.	+	0	transcript_id file_1_file_1_jg1000.t2; gene_id file_1_file_1_jg1000;
dsecASM438219v1_0	AUGUSTUS	CDS	5254989	5255360	1	+	0	transcript_id file_1_file_1_jg1000.t2; gene_id file_1_file_1_jg1000;
dsecASM438219v1_0	AUGUSTUS	exon	5254989	5255360	.	+	.	transcript_id file_1_file_1_jg1000.t2; gene_id file_1_file_1_jg1000;
dsecASM438219v1_0	AUGUSTUS	intron	5255361	5256549	.	+	.	transcript_id file_1_file_1_jg1000.t2; gene_id file_1_file_1_jg1000;
dsecASM438219v1_0	AUGUSTUS	CDS	5256550	5256651	1	+	0	transcript_id file_1_file_1_jg1000.t2; gene_id file_1_file_1_jg1000;
dsecASM438219v1_0	AUGUSTUS	exon	5256550	5256651	.	+	.	transcript_id file_1_file_1_jg1000.t2; gene_id file_1_file_1_jg1000;
dsecASM438219v1_0	AUGUSTUS	intron	5256652	5260130	.	+	.	transcript_id file_1_file_1_jg1000.t2; gene_id file_1_file_1_jg1000;
dsecASM438219v1_0	AUGUSTUS	CDS	5260131	5260232	1	+	0	transcript_id file_1_file_1_jg1000.t2; gene_id file_1_file_1_jg1000;
dsecASM438219v1_0	AUGUSTUS	exon	5260131	5260232	.	+	.	transcript_id file_1_file_1_jg1000.t2; gene_id file_1_file_1_jg1000;
dsecASM438219v1_0	AUGUSTUS	intron	5260233	5261604	.	+	.	transcript_id file_1_file_1_jg1000.t2; gene_id file_1_file_1_jg1000;
dsecASM438219v1_0	AUGUSTUS	CDS	5261605	5261721	1	+	0	transcript_id file_1_file_1_jg1000.t2; gene_id file_1_file_1_jg1000;
dsecASM438219v1_0	AUGUSTUS	exon	5261605	5261721	.	+	.	transcript_id file_1_file_1_jg1000.t2; gene_id file_1_file_1_jg1000;
dsecASM438219v1_0	AUGUSTUS	intron	5261722	5263229	.	+	.	transcript_id file_1_file_1_jg1000.t2; gene_id file_1_file_1_jg1000;
dsecASM438219v1_0	AUGUSTUS	CDS	5263230	5263322	1	+	0	transcript_id file_1_file_1_jg1000.t2; gene_id file_1_file_1_jg1000;
dsecASM438219v1_0	AUGUSTUS	exon	5263230	5263322	.	+	.	transcript_id file_1_file_1_jg1000.t2; gene_id file_1_file_1_jg1000;
dsecASM438219v1_0	AUGUSTUS	intron	5263323	5264147	.	+	.	transcript_id file_1_file_1_jg1000.t2; gene_id file_1_file_1_jg1000;
dsecASM438219v1_0	AUGUSTUS	CDS	5264148	5264361	1	+	0	transcript_id file_1_file_1_jg1000.t2; gene_id file_1_file_1_jg1000;
dsecASM438219v1_0	AUGUSTUS	exon	5264148	5264361	.	+	.	transcript_id file_1_file_1_jg1000.t2; gene_id file_1_file_1_jg1000;
dsecASM438219v1_0	AUGUSTUS	intron	5264362	5264581	.	+	.	transcript_id file_1_file_1_jg1000.t2; gene_id file_1_file_1_jg1000;
dsecASM438219v1_0	AUGUSTUS	CDS	5264582	5264877	1	+	2	transcript_id file_1_file_1_jg1000.t2; gene_id file_1_file_1_jg1000;
dsecASM438219v1_0	AUGUSTUS	exon	5264582	5264877	.	+	.	transcript_id file_1_file_1_jg1000.t2; gene_id file_1_file_1_jg1000;
dsecASM438219v1_0	AUGUSTUS	intron	5264878	5264931	.	+	.	transcript_id file_1_file_1_jg1000.t2; gene_id file_1_file_1_jg1000;
dsecASM438219v1_0	AUGUSTUS	CDS	5264932	5265234	1	+	0	transcript_id file_1_file_1_jg1000.t2; gene_id file_1_file_1_jg1000;
dsecASM438219v1_0	AUGUSTUS	exon	5264932	5265234	.	+	.	transcript_id file_1_file_1_jg1000.t2; gene_id file_1_file_1_jg1000;
dsecASM438219v1_0	AUGUSTUS	intron	5265235	5265292	.	+	.	transcript_id file_1_file_1_jg1000.t2; gene_id file_1_file_1_jg1000;
dsecASM438219v1_0	AUGUSTUS	CDS	5265293	5266720	1	+	0	transcript_id file_1_file_1_jg1000.t2; gene_id file_1_file_1_jg1000;
dsecASM438219v1_0	AUGUSTUS	exon	5265293	5266720	.	+	.	transcript_id file_1_file_1_jg1000.t2; gene_id file_1_file_1_jg1000;
dsecASM438219v1_0	AUGUSTUS	intron	5266721	5266781	.	+	.	transcript_id file_1_file_1_jg1000.t2; gene_id file_1_file_1_jg1000;
dsecASM438219v1_0	AUGUSTUS	CDS	5266782	5267318	1	+	0	transcript_id file_1_file_1_jg1000.t2; gene_id file_1_file_1_jg1000;
dsecASM438219v1_0	AUGUSTUS	exon	5266782	5267318	.	+	.	transcript_id file_1_file_1_jg1000.t2; gene_id file_1_file_1_jg1000;
dsecASM438219v1_0	AUGUSTUS	intron	5267319	5267388	.	+	.	transcript_id file_1_file_1_jg1000.t2; gene_id file_1_file_1_jg1000;
dsecASM438219v1_0	AUGUSTUS	CDS	5267389	5267595	1	+	0	transcript_id file_1_file_1_jg1000.t2; gene_id file_1_file_1_jg1000;
dsecASM438219v1_0	AUGUSTUS	exon	5267389	5267595	.	+	.	transcript_id file_1_file_1_jg1000.t2; gene_id file_1_file_1_jg1000;
dsecASM438219v1_0	AUGUSTUS	intron	5267596	5267669	.	+	.	transcript_id file_1_file_1_jg1000.t2; gene_id file_1_file_1_jg1000;
dsecASM438219v1_0	AUGUSTUS	CDS	5267670	5268363	1	+	0	transcript_id file_1_file_1_jg1000.t2; gene_id file_1_file_1_jg1000;
dsecASM438219v1_0	AUGUSTUS	exon	5267670	5268363	.	+	.	transcript_id file_1_file_1_jg1000.t2; gene_id file_1_file_1_jg1000;
dsecASM438219v1_0	AUGUSTUS	intron	5268364	5268749	.	+	.	transcript_id file_1_file_1_jg1000.t2; gene_id file_1_file_1_jg1000;
dsecASM438219v1_0	AUGUSTUS	CDS	5268750	5268836	1	+	2	transcript_id file_1_file_1_jg1000.t2; gene_id file_1_file_1_jg1000;
dsecASM438219v1_0	AUGUSTUS	exon	5268750	5268836	.	+	.	transcript_id file_1_file_1_jg1000.t2; gene_id file_1_file_1_jg1000;
dsecASM438219v1_0	AUGUSTUS	intron	5268837	5269964	.	+	.	transcript_id file_1_file_1_jg1000.t2; gene_id file_1_file_1_jg1000;
dsecASM438219v1_0	AUGUSTUS	CDS	5269965	5270180	1	+	2	transcript_id file_1_file_1_jg1000.t2; gene_id file_1_file_1_jg1000;
dsecASM438219v1_0	AUGUSTUS	exon	5269965	5270180	.	+	.	transcript_id file_1_file_1_jg1000.t2; gene_id file_1_file_1_jg1000;
dsecASM438219v1_0	AUGUSTUS	intron	5270181	5270579	.	+	.	transcript_id file_1_file_1_jg1000.t2; gene_id file_1_file_1_jg1000;
dsecASM438219v1_0	AUGUSTUS	CDS	5270580	5270809	1	+	2	transcript_id file_1_file_1_jg1000.t2; gene_id file_1_file_1_jg1000;
dsecASM438219v1_0	AUGUSTUS	exon	5270580	5270809	.	+	.	transcript_id file_1_file_1_jg1000.t2; gene_id file_1_file_1_jg1000;
dsecASM438219v1_0	AUGUSTUS	intron	5270810	5271662	.	+	.	transcript_id file_1_file_1_jg1000.t2; gene_id file_1_file_1_jg1000;
dsecASM438219v1_0	AUGUSTUS	CDS	5271663	5271791	1	+	0	transcript_id file_1_file_1_jg1000.t2; gene_id file_1_file_1_jg1000;
dsecASM438219v1_0	AUGUSTUS	exon	5271663	5271791	.	+	.	transcript_id file_1_file_1_jg1000.t2; gene_id file_1_file_1_jg1000;
dsecASM438219v1_0	AUGUSTUS	intron	5271792	5272319	.	+	.	transcript_id file_1_file_1_jg1000.t2; gene_id file_1_file_1_jg1000;
dsecASM438219v1_0	AUGUSTUS	CDS	5272320	5272428	1	+	0	transcript_id file_1_file_1_jg1000.t2; gene_id file_1_file_1_jg1000;
dsecASM438219v1_0	AUGUSTUS	exon	5272320	5272428	.	+	.	transcript_id file_1_file_1_jg1000.t2; gene_id file_1_file_1_jg1000;
dsecASM438219v1_0	AUGUSTUS	intron	5272429	5272808	.	+	.	transcript_id file_1_file_1_jg1000.t2; gene_id file_1_file_1_jg1000;
dsecASM438219v1_0	AUGUSTUS	transcript	5254989	5273074	.	+	.	transcript_id file_1_file_1_jg1000.t2; gene_id file_1_file_1_jg1000
dsecASM438219v1_0	AUGUSTUS	CDS	5272809	5273074	1	+	2	transcript_id file_1_file_1_jg1000.t2; gene_id file_1_file_1_jg1000;
dsecASM438219v1_0	AUGUSTUS	exon	5272809	5273074	.	+	.	transcript_id file_1_file_1_jg1000.t2; gene_id file_1_file_1_jg1000;
dsecASM438219v1_0	AUGUSTUS	stop_codon	5273072	5273074	.	+	0	transcript_id file_1_file_1_jg1000.t2; gene_id file_1_file_1_jg1000;
dsecASM438219v1_0	AUGUSTUS	start_codon	5254989	5254991	.	+	0	transcript_id file_1_file_1_jg1000.t3; gene_id file_1_file_1_jg1000;
dsecASM438219v1_0	AUGUSTUS	CDS	5254989	5255360	1	+	0	transcript_id file_1_file_1_jg1000.t3; gene_id file_1_file_1_jg1000;
dsecASM438219v1_0	AUGUSTUS	exon	5254989	5255360	.	+	.	transcript_id file_1_file_1_jg1000.t3; gene_id file_1_file_1_jg1000;
dsecASM438219v1_0	AUGUSTUS	intron	5255361	5256549	.	+	.	transcript_id file_1_file_1_jg1000.t3; gene_id file_1_file_1_jg1000;
dsecASM438219v1_0	AUGUSTUS	CDS	5256550	5256651	1	+	0	transcript_id file_1_file_1_jg1000.t3; gene_id file_1_file_1_jg1000;
dsecASM438219v1_0	AUGUSTUS	exon	5256550	5256651	.	+	.	transcript_id file_1_file_1_jg1000.t3; gene_id file_1_file_1_jg1000;
dsecASM438219v1_0	AUGUSTUS	intron	5256652	5260130	.	+	.	transcript_id file_1_file_1_jg1000.t3; gene_id file_1_file_1_jg1000;
dsecASM438219v1_0	AUGUSTUS	CDS	5260131	5260232	1	+	0	transcript_id file_1_file_1_jg1000.t3; gene_id file_1_file_1_jg1000;
dsecASM438219v1_0	AUGUSTUS	exon	5260131	5260232	.	+	.	transcript_id file_1_file_1_jg1000.t3; gene_id file_1_file_1_jg1000;
dsecASM438219v1_0	AUGUSTUS	intron	5260233	5261604	.	+	.	transcript_id file_1_file_1_jg1000.t3; gene_id file_1_file_1_jg1000;
dsecASM438219v1_0	AUGUSTUS	CDS	5261605	5261721	1	+	0	transcript_id file_1_file_1_jg1000.t3; gene_id file_1_file_1_jg1000;
dsecASM438219v1_0	AUGUSTUS	exon	5261605	5261721	.	+	.	transcript_id file_1_file_1_jg1000.t3; gene_id file_1_file_1_jg1000;
dsecASM438219v1_0	AUGUSTUS	intron	5261722	5263229	.	+	.	transcript_id file_1_file_1_jg1000.t3; gene_id file_1_file_1_jg1000;
dsecASM438219v1_0	AUGUSTUS	CDS	5263230	5263322	1	+	0	transcript_id file_1_file_1_jg1000.t3; gene_id file_1_file_1_jg1000;
dsecASM438219v1_0	AUGUSTUS	exon	5263230	5263322	.	+	.	transcript_id file_1_file_1_jg1000.t3; gene_id file_1_file_1_jg1000;
dsecASM438219v1_0	AUGUSTUS	intron	5263323	5264147	.	+	.	transcript_id file_1_file_1_jg1000.t3; gene_id file_1_file_1_jg1000;
dsecASM438219v1_0	AUGUSTUS	CDS	5264148	5264361	1	+	0	transcript_id file_1_file_1_jg1000.t3; gene_id file_1_file_1_jg1000;
dsecASM438219v1_0	AUGUSTUS	exon	5264148	5264361	.	+	.	transcript_id file_1_file_1_jg1000.t3; gene_id file_1_file_1_jg1000;
dsecASM438219v1_0	AUGUSTUS	intron	5264362	5264581	.	+	.	transcript_id file_1_file_1_jg1000.t3; gene_id file_1_file_1_jg1000;
dsecASM438219v1_0	AUGUSTUS	CDS	5264582	5264877	1	+	2	transcript_id file_1_file_1_jg1000.t3; gene_id file_1_file_1_jg1000;
dsecASM438219v1_0	AUGUSTUS	exon	5264582	5264877	.	+	.	transcript_id file_1_file_1_jg1000.t3; gene_id file_1_file_1_jg1000;
dsecASM438219v1_0	AUGUSTUS	intron	5264878	5264931	.	+	.	transcript_id file_1_file_1_jg1000.t3; gene_id file_1_file_1_jg1000;
dsecASM438219v1_0	AUGUSTUS	CDS	5264932	5265234	1	+	0	transcript_id file_1_file_1_jg1000.t3; gene_id file_1_file_1_jg1000;
dsecASM438219v1_0	AUGUSTUS	exon	5264932	5265234	.	+	.	transcript_id file_1_file_1_jg1000.t3; gene_id file_1_file_1_jg1000;
dsecASM438219v1_0	AUGUSTUS	intron	5265235	5265292	.	+	.	transcript_id file_1_file_1_jg1000.t3; gene_id file_1_file_1_jg1000;
dsecASM438219v1_0	AUGUSTUS	CDS	5265293	5266720	1	+	0	transcript_id file_1_file_1_jg1000.t3; gene_id file_1_file_1_jg1000;
dsecASM438219v1_0	AUGUSTUS	exon	5265293	5266720	.	+	.	transcript_id file_1_file_1_jg1000.t3; gene_id file_1_file_1_jg1000;
dsecASM438219v1_0	AUGUSTUS	intron	5266721	5266781	.	+	.	transcript_id file_1_file_1_jg1000.t3; gene_id file_1_file_1_jg1000;
dsecASM438219v1_0	AUGUSTUS	CDS	5266782	5267318	1	+	0	transcript_id file_1_file_1_jg1000.t3; gene_id file_1_file_1_jg1000;
dsecASM438219v1_0	AUGUSTUS	exon	5266782	5267318	.	+	.	transcript_id file_1_file_1_jg1000.t3; gene_id file_1_file_1_jg1000;
dsecASM438219v1_0	AUGUSTUS	intron	5267319	5267388	.	+	.	transcript_id file_1_file_1_jg1000.t3; gene_id file_1_file_1_jg1000;
dsecASM438219v1_0	AUGUSTUS	CDS	5267389	5267595	1	+	0	transcript_id file_1_file_1_jg1000.t3; gene_id file_1_file_1_jg1000;
dsecASM438219v1_0	AUGUSTUS	exon	5267389	5267595	.	+	.	transcript_id file_1_file_1_jg1000.t3; gene_id file_1_file_1_jg1000;
dsecASM438219v1_0	AUGUSTUS	intron	5267596	5267669	.	+	.	transcript_id file_1_file_1_jg1000.t3; gene_id file_1_file_1_jg1000;
dsecASM438219v1_0	AUGUSTUS	CDS	5267670	5268363	1	+	0	transcript_id file_1_file_1_jg1000.t3; gene_id file_1_file_1_jg1000;
dsecASM438219v1_0	AUGUSTUS	exon	5267670	5268363	.	+	.	transcript_id file_1_file_1_jg1000.t3; gene_id file_1_file_1_jg1000;
dsecASM438219v1_0	AUGUSTUS	intron	5268364	5268749	.	+	.	transcript_id file_1_file_1_jg1000.t3; gene_id file_1_file_1_jg1000;
dsecASM438219v1_0	AUGUSTUS	CDS	5268750	5268836	1	+	2	transcript_id file_1_file_1_jg1000.t3; gene_id file_1_file_1_jg1000;
dsecASM438219v1_0	AUGUSTUS	exon	5268750	5268836	.	+	.	transcript_id file_1_file_1_jg1000.t3; gene_id file_1_file_1_jg1000;
dsecASM438219v1_0	AUGUSTUS	intron	5268837	5269964	.	+	.	transcript_id file_1_file_1_jg1000.t3; gene_id file_1_file_1_jg1000;
dsecASM438219v1_0	AUGUSTUS	CDS	5269965	5270180	0.99	+	2	transcript_id file_1_file_1_jg1000.t3; gene_id file_1_file_1_jg1000;
dsecASM438219v1_0	AUGUSTUS	exon	5269965	5270180	.	+	.	transcript_id file_1_file_1_jg1000.t3; gene_id file_1_file_1_jg1000;
dsecASM438219v1_0	AUGUSTUS	intron	5270181	5270579	.	+	.	transcript_id file_1_file_1_jg1000.t3; gene_id file_1_file_1_jg1000;
dsecASM438219v1_0	AUGUSTUS	CDS	5270580	5270809	0.99	+	2	transcript_id file_1_file_1_jg1000.t3; gene_id file_1_file_1_jg1000;
dsecASM438219v1_0	AUGUSTUS	exon	5270580	5270809	.	+	.	transcript_id file_1_file_1_jg1000.t3; gene_id file_1_file_1_jg1000;
dsecASM438219v1_0	AUGUSTUS	intron	5270810	5271662	.	+	.	transcript_id file_1_file_1_jg1000.t3; gene_id file_1_file_1_jg1000;
dsecASM438219v1_0	AUGUSTUS	CDS	5271663	5271791	1	+	0	transcript_id file_1_file_1_jg1000.t3; gene_id file_1_file_1_jg1000;
dsecASM438219v1_0	AUGUSTUS	exon	5271663	5271791	.	+	.	transcript_id file_1_file_1_jg1000.t3; gene_id file_1_file_1_jg1000;
dsecASM438219v1_0	AUGUSTUS	intron	5271792	5272319	.	+	.	transcript_id file_1_file_1_jg1000.t3; gene_id file_1_file_1_jg1000;
dsecASM438219v1_0	AUGUSTUS	CDS	5272320	5272437	1	+	0	transcript_id file_1_file_1_jg1000.t3; gene_id file_1_file_1_jg1000;
dsecASM438219v1_0	AUGUSTUS	exon	5272320	5272437	.	+	.	transcript_id file_1_file_1_jg1000.t3; gene_id file_1_file_1_jg1000;
dsecASM438219v1_0	AUGUSTUS	intron	5272438	5272808	.	+	.	transcript_id file_1_file_1_jg1000.t3; gene_id file_1_file_1_jg1000;
dsecASM438219v1_0	AUGUSTUS	transcript	5254989	5273074	.	+	.	transcript_id file_1_file_1_jg1000.t3; gene_id file_1_file_1_jg1000
dsecASM438219v1_0	AUGUSTUS	CDS	5272809	5273074	1	+	2	transcript_id file_1_file_1_jg1000.t3; gene_id file_1_file_1_jg1000;
dsecASM438219v1_0	AUGUSTUS	exon	5272809	5273074	.	+	.	transcript_id file_1_file_1_jg1000.t3; gene_id file_1_file_1_jg1000;
dsecASM438219v1_0	AUGUSTUS	stop_codon	5273072	5273074	.	+	0	transcript_id file_1_file_1_jg1000.t3; gene_id file_1_file_1_jg1000;
dsecASM438219v1_0	AUGUSTUS	start_codon	5254989	5254991	.	+	0	transcript_id file_1_file_1_jg1000.t1; gene_id file_1_file_1_jg1000;
dsecASM438219v1_0	AUGUSTUS	CDS	5254989	5255360	1	+	0	transcript_id file_1_file_1_jg1000.t1; gene_id file_1_file_1_jg1000;
dsecASM438219v1_0	AUGUSTUS	exon	5254989	5255360	.	+	.	transcript_id file_1_file_1_jg1000.t1; gene_id file_1_file_1_jg1000;
dsecASM438219v1_0	AUGUSTUS	intron	5255361	5256549	.	+	.	transcript_id file_1_file_1_jg1000.t1; gene_id file_1_file_1_jg1000;
dsecASM438219v1_0	AUGUSTUS	CDS	5256550	5256651	1	+	0	transcript_id file_1_file_1_jg1000.t1; gene_id file_1_file_1_jg1000;
dsecASM438219v1_0	AUGUSTUS	exon	5256550	5256651	.	+	.	transcript_id file_1_file_1_jg1000.t1; gene_id file_1_file_1_jg1000;
dsecASM438219v1_0	AUGUSTUS	intron	5256652	5260130	.	+	.	transcript_id file_1_file_1_jg1000.t1; gene_id file_1_file_1_jg1000;
dsecASM438219v1_0	AUGUSTUS	CDS	5260131	5260232	1	+	0	transcript_id file_1_file_1_jg1000.t1; gene_id file_1_file_1_jg1000;
dsecASM438219v1_0	AUGUSTUS	exon	5260131	5260232	.	+	.	transcript_id file_1_file_1_jg1000.t1; gene_id file_1_file_1_jg1000;
dsecASM438219v1_0	AUGUSTUS	intron	5260233	5261604	.	+	.	transcript_id file_1_file_1_jg1000.t1; gene_id file_1_file_1_jg1000;
dsecASM438219v1_0	AUGUSTUS	CDS	5261605	5261721	1	+	0	transcript_id file_1_file_1_jg1000.t1; gene_id file_1_file_1_jg1000;
dsecASM438219v1_0	AUGUSTUS	exon	5261605	5261721	.	+	.	transcript_id file_1_file_1_jg1000.t1; gene_id file_1_file_1_jg1000;
dsecASM438219v1_0	AUGUSTUS	intron	5261722	5263229	.	+	.	transcript_id file_1_file_1_jg1000.t1; gene_id file_1_file_1_jg1000;
dsecASM438219v1_0	AUGUSTUS	CDS	5263230	5263322	1	+	0	transcript_id file_1_file_1_jg1000.t1; gene_id file_1_file_1_jg1000;
dsecASM438219v1_0	AUGUSTUS	exon	5263230	5263322	.	+	.	transcript_id file_1_file_1_jg1000.t1; gene_id file_1_file_1_jg1000;
dsecASM438219v1_0	AUGUSTUS	intron	5263323	5264147	.	+	.	transcript_id file_1_file_1_jg1000.t1; gene_id file_1_file_1_jg1000;
dsecASM438219v1_0	AUGUSTUS	CDS	5264148	5264361	1	+	0	transcript_id file_1_file_1_jg1000.t1; gene_id file_1_file_1_jg1000;
dsecASM438219v1_0	AUGUSTUS	exon	5264148	5264361	.	+	.	transcript_id file_1_file_1_jg1000.t1; gene_id file_1_file_1_jg1000;
dsecASM438219v1_0	AUGUSTUS	intron	5264362	5264581	.	+	.	transcript_id file_1_file_1_jg1000.t1; gene_id file_1_file_1_jg1000;
dsecASM438219v1_0	AUGUSTUS	CDS	5264582	5264877	1	+	2	transcript_id file_1_file_1_jg1000.t1; gene_id file_1_file_1_jg1000;
dsecASM438219v1_0	AUGUSTUS	exon	5264582	5264877	.	+	.	transcript_id file_1_file_1_jg1000.t1; gene_id file_1_file_1_jg1000;
dsecASM438219v1_0	AUGUSTUS	intron	5264878	5264931	.	+	.	transcript_id file_1_file_1_jg1000.t1; gene_id file_1_file_1_jg1000;
dsecASM438219v1_0	AUGUSTUS	CDS	5264932	5265234	1	+	0	transcript_id file_1_file_1_jg1000.t1; gene_id file_1_file_1_jg1000;
dsecASM438219v1_0	AUGUSTUS	exon	5264932	5265234	.	+	.	transcript_id file_1_file_1_jg1000.t1; gene_id file_1_file_1_jg1000;
dsecASM438219v1_0	AUGUSTUS	intron	5265235	5265292	.	+	.	transcript_id file_1_file_1_jg1000.t1; gene_id file_1_file_1_jg1000;
dsecASM438219v1_0	AUGUSTUS	CDS	5265293	5266720	1	+	0	transcript_id file_1_file_1_jg1000.t1; gene_id file_1_file_1_jg1000;
dsecASM438219v1_0	AUGUSTUS	exon	5265293	5266720	.	+	.	transcript_id file_1_file_1_jg1000.t1; gene_id file_1_file_1_jg1000;
dsecASM438219v1_0	AUGUSTUS	intron	5266721	5266781	.	+	.	transcript_id file_1_file_1_jg1000.t1; gene_id file_1_file_1_jg1000;
dsecASM438219v1_0	AUGUSTUS	CDS	5266782	5267318	1	+	0	transcript_id file_1_file_1_jg1000.t1; gene_id file_1_file_1_jg1000;
dsecASM438219v1_0	AUGUSTUS	exon	5266782	5267318	.	+	.	transcript_id file_1_file_1_jg1000.t1; gene_id file_1_file_1_jg1000;
dsecASM438219v1_0	AUGUSTUS	intron	5267319	5267388	.	+	.	transcript_id file_1_file_1_jg1000.t1; gene_id file_1_file_1_jg1000;
dsecASM438219v1_0	AUGUSTUS	CDS	5267389	5267595	1	+	0	transcript_id file_1_file_1_jg1000.t1; gene_id file_1_file_1_jg1000;
dsecASM438219v1_0	AUGUSTUS	exon	5267389	5267595	.	+	.	transcript_id file_1_file_1_jg1000.t1; gene_id file_1_file_1_jg1000;
dsecASM438219v1_0	AUGUSTUS	intron	5267596	5267669	.	+	.	transcript_id file_1_file_1_jg1000.t1; gene_id file_1_file_1_jg1000;
dsecASM438219v1_0	AUGUSTUS	CDS	5267670	5268363	1	+	0	transcript_id file_1_file_1_jg1000.t1; gene_id file_1_file_1_jg1000;
dsecASM438219v1_0	AUGUSTUS	exon	5267670	5268363	.	+	.	transcript_id file_1_file_1_jg1000.t1; gene_id file_1_file_1_jg1000;
dsecASM438219v1_0	AUGUSTUS	intron	5268364	5268749	.	+	.	transcript_id file_1_file_1_jg1000.t1; gene_id file_1_file_1_jg1000;
dsecASM438219v1_0	AUGUSTUS	CDS	5268750	5268836	1	+	2	transcript_id file_1_file_1_jg1000.t1; gene_id file_1_file_1_jg1000;
dsecASM438219v1_0	AUGUSTUS	exon	5268750	5268836	.	+	.	transcript_id file_1_file_1_jg1000.t1; gene_id file_1_file_1_jg1000;
dsecASM438219v1_0	AUGUSTUS	intron	5268837	5269964	.	+	.	transcript_id file_1_file_1_jg1000.t1; gene_id file_1_file_1_jg1000;
dsecASM438219v1_0	AUGUSTUS	CDS	5269965	5270176	1	+	2	transcript_id file_1_file_1_jg1000.t1; gene_id file_1_file_1_jg1000;
dsecASM438219v1_0	AUGUSTUS	exon	5269965	5270176	.	+	.	transcript_id file_1_file_1_jg1000.t1; gene_id file_1_file_1_jg1000;
dsecASM438219v1_0	AUGUSTUS	intron	5270177	5271662	.	+	.	transcript_id file_1_file_1_jg1000.t1; gene_id file_1_file_1_jg1000;
dsecASM438219v1_0	AUGUSTUS	CDS	5271663	5271791	1	+	0	transcript_id file_1_file_1_jg1000.t1; gene_id file_1_file_1_jg1000;
dsecASM438219v1_0	AUGUSTUS	exon	5271663	5271791	.	+	.	transcript_id file_1_file_1_jg1000.t1; gene_id file_1_file_1_jg1000;
dsecASM438219v1_0	AUGUSTUS	intron	5271792	5272319	.	+	.	transcript_id file_1_file_1_jg1000.t1; gene_id file_1_file_1_jg1000;
dsecASM438219v1_0	AUGUSTUS	CDS	5272320	5272428	1	+	0	transcript_id file_1_file_1_jg1000.t1; gene_id file_1_file_1_jg1000;
dsecASM438219v1_0	AUGUSTUS	exon	5272320	5272428	.	+	.	transcript_id file_1_file_1_jg1000.t1; gene_id file_1_file_1_jg1000;
dsecASM438219v1_0	AUGUSTUS	intron	5272429	5272808	.	+	.	transcript_id file_1_file_1_jg1000.t1; gene_id file_1_file_1_jg1000;
dsecASM438219v1_0	AUGUSTUS	transcript	5254989	5273074	.	+	.	transcript_id file_1_file_1_jg1000.t1; gene_id file_1_file_1_jg1000
dsecASM438219v1_0	AUGUSTUS	CDS	5272809	5273074	1	+	2	transcript_id file_1_file_1_jg1000.t1; gene_id file_1_file_1_jg1000;
dsecASM438219v1_0	AUGUSTUS	exon	5272809	5273074	.	+	.	transcript_id file_1_file_1_jg1000.t1; gene_id file_1_file_1_jg1000;
dsecASM438219v1_0	AUGUSTUS	stop_codon	5273072	5273074	.	+	0	transcript_id file_1_file_1_jg1000.t1; gene_id file_1_file_1_jg1000;
dsecASM438219v1_3	AUGUSTUS	stop_codon	14476480	14476482	.	-	0	transcript_id file_1_file_1_jg10100.t1; gene_id file_1_file_1_jg10100;
dsecASM438219v1_3	AUGUSTUS	CDS	14476480	14476527	1	-	0	transcript_id file_1_file_1_jg10100.t1; gene_id file_1_file_1_jg10100;
dsecASM438219v1_3	AUGUSTUS	exon	14476480	14476527	.	-	.	transcript_id file_1_file_1_jg10100.t1; gene_id file_1_file_1_jg10100;
dsecASM438219v1_3	AUGUSTUS	intron	14476528	14476583	.	-	.	transcript_id file_1_file_1_jg10100.t1; gene_id file_1_file_1_jg10100;
dsecASM438219v1_3	AUGUSTUS	CDS	14476584	14476739	1	-	0	transcript_id file_1_file_1_jg10100.t1; gene_id file_1_file_1_jg10100;
dsecASM438219v1_3	AUGUSTUS	exon	14476584	14476739	.	-	.	transcript_id file_1_file_1_jg10100.t1; gene_id file_1_file_1_jg10100;
dsecASM438219v1_3	AUGUSTUS	intron	14476740	14476801	.	-	.	transcript_id file_1_file_1_jg10100.t1; gene_id file_1_file_1_jg10100;
dsecASM438219v1_3	AUGUSTUS	CDS	14476802	14476991	1	-	1	transcript_id file_1_file_1_jg10100.t1; gene_id file_1_file_1_jg10100;
dsecASM438219v1_3	AUGUSTUS	exon	14476802	14476991	.	-	.	transcript_id file_1_file_1_jg10100.t1; gene_id file_1_file_1_jg10100;
dsecASM438219v1_3	AUGUSTUS	intron	14476992	14477053	.	-	.	transcript_id file_1_file_1_jg10100.t1; gene_id file_1_file_1_jg10100;
dsecASM438219v1_3	AUGUSTUS	transcript	14476480	14477865	.	-	.	transcript_id file_1_file_1_jg10100.t1; gene_id file_1_file_1_jg10100
dsecASM438219v1_3	AUGUSTUS	CDS	14477054	14477865	1	-	0	transcript_id file_1_file_1_jg10100.t1; gene_id file_1_file_1_jg10100;
dsecASM438219v1_3	AUGUSTUS	exon	14477054	14477865	.	-	.	transcript_id file_1_file_1_jg10100.t1; gene_id file_1_file_1_jg10100;
dsecASM438219v1_3	AUGUSTUS	start_codon	14477863	14477865	.	-	0	transcript_id file_1_file_1_jg10100.t1; gene_id file_1_file_1_jg10100;
dsecASM438219v1_3	AUGUSTUS	stop_codon	15151305	15151307	.	-	0	transcript_id file_1_file_1_jg10165.t1; gene_id file_1_file_1_jg10165;
dsecASM438219v1_3	AUGUSTUS	CDS	15151305	15151364	0.8	-	0	transcript_id file_1_file_1_jg10165.t1; gene_id file_1_file_1_jg10165;
dsecASM438219v1_3	AUGUSTUS	exon	15151305	15151364	.	-	.	transcript_id file_1_file_1_jg10165.t1; gene_id file_1_file_1_jg10165;
dsecASM438219v1_3	AUGUSTUS	intron	15151365	15151507	.	-	.	transcript_id file_1_file_1_jg10165.t1; gene_id file_1_file_1_jg10165;
dsecASM438219v1_3	AUGUSTUS	CDS	15151508	15151831	0.76	-	0	transcript_id file_1_file_1_jg10165.t1; gene_id file_1_file_1_jg10165;
dsecASM438219v1_3	AUGUSTUS	exon	15151508	15151831	.	-	.	transcript_id file_1_file_1_jg10165.t1; gene_id file_1_file_1_jg10165;
dsecASM438219v1_3	AUGUSTUS	intron	15151832	15151890	.	-	.	transcript_id file_1_file_1_jg10165.t1; gene_id file_1_file_1_jg10165;
dsecASM438219v1_3	AUGUSTUS	CDS	15151891	15152413	0.99	-	1	transcript_id file_1_file_1_jg10165.t1; gene_id file_1_file_1_jg10165;
dsecASM438219v1_3	AUGUSTUS	exon	15151891	15152413	.	-	.	transcript_id file_1_file_1_jg10165.t1; gene_id file_1_file_1_jg10165;
dsecASM438219v1_3	AUGUSTUS	intron	15152414	15152469	.	-	.	transcript_id file_1_file_1_jg10165.t1; gene_id file_1_file_1_jg10165;
dsecASM438219v1_3	AUGUSTUS	CDS	15152470	15152931	0.96	-	1	transcript_id file_1_file_1_jg10165.t1; gene_id file_1_file_1_jg10165;
dsecASM438219v1_3	AUGUSTUS	exon	15152470	15152931	.	-	.	transcript_id file_1_file_1_jg10165.t1; gene_id file_1_file_1_jg10165;
dsecASM438219v1_3	AUGUSTUS	intron	15152932	15153225	.	-	.	transcript_id file_1_file_1_jg10165.t1; gene_id file_1_file_1_jg10165;
dsecASM438219v1_3	AUGUSTUS	transcript	15151305	15154103	.	-	.	transcript_id file_1_file_1_jg10165.t1; gene_id file_1_file_1_jg10165
dsecASM438219v1_3	AUGUSTUS	CDS	15153226	15154103	0.96	-	0	transcript_id file_1_file_1_jg10165.t1; gene_id file_1_file_1_jg10165;
dsecASM438219v1_3	AUGUSTUS	exon	15153226	15154103	.	-	.	transcript_id file_1_file_1_jg10165.t1; gene_id file_1_file_1_jg10165;
dsecASM438219v1_3	AUGUSTUS	start_codon	15154101	15154103	.	-	0	transcript_id file_1_file_1_jg10165.t1; gene_id file_1_file_1_jg10165;
dsecASM438219v1_3	AUGUSTUS	stop_codon	15209475	15209477	.	-	0	transcript_id file_1_file_1_jg10181.t1; gene_id file_1_file_1_jg10181;
dsecASM438219v1_3	AUGUSTUS	CDS	15209475	15209795	1	-	0	transcript_id file_1_file_1_jg10181.t1; gene_id file_1_file_1_jg10181;
dsecASM438219v1_3	AUGUSTUS	exon	15209475	15209795	.	-	.	transcript_id file_1_file_1_jg10181.t1; gene_id file_1_file_1_jg10181;
dsecASM438219v1_3	AUGUSTUS	intron	15209796	15209853	.	-	.	transcript_id file_1_file_1_jg10181.t1; gene_id file_1_file_1_jg10181;
dsecASM438219v1_3	AUGUSTUS	transcript	15209475	15210084	.	-	.	transcript_id file_1_file_1_jg10181.t1; gene_id file_1_file_1_jg10181
dsecASM438219v1_3	AUGUSTUS	CDS	15209854	15210084	1	-	0	transcript_id file_1_file_1_jg10181.t1; gene_id file_1_file_1_jg10181;
dsecASM438219v1_3	AUGUSTUS	exon	15209854	15210084	.	-	.	transcript_id file_1_file_1_jg10181.t1; gene_id file_1_file_1_jg10181;
dsecASM438219v1_3	AUGUSTUS	start_codon	15210082	15210084	.	-	0	transcript_id file_1_file_1_jg10181.t1; gene_id file_1_file_1_jg10181;
dsecASM438219v1_3	AUGUSTUS	start_codon	18463495	18463497	.	+	0	transcript_id file_1_file_1_jg10630.t1; gene_id file_1_file_1_jg10630;
dsecASM438219v1_3	AUGUSTUS	CDS	18463495	18464475	0.9	+	0	transcript_id file_1_file_1_jg10630.t1; gene_id file_1_file_1_jg10630;
dsecASM438219v1_3	AUGUSTUS	exon	18463495	18464475	.	+	.	transcript_id file_1_file_1_jg10630.t1; gene_id file_1_file_1_jg10630;
dsecASM438219v1_3	AUGUSTUS	intron	18464476	18464527	.	+	.	transcript_id file_1_file_1_jg10630.t1; gene_id file_1_file_1_jg10630;
dsecASM438219v1_3	AUGUSTUS	transcript	18463495	18464686	.	+	.	transcript_id file_1_file_1_jg10630.t1; gene_id file_1_file_1_jg10630
dsecASM438219v1_3	AUGUSTUS	CDS	18464528	18464686	1	+	0	transcript_id file_1_file_1_jg10630.t1; gene_id file_1_file_1_jg10630;
dsecASM438219v1_3	AUGUSTUS	exon	18464528	18464686	.	+	.	transcript_id file_1_file_1_jg10630.t1; gene_id file_1_file_1_jg10630;
dsecASM438219v1_3	AUGUSTUS	stop_codon	18464684	18464686	.	+	0	transcript_id file_1_file_1_jg10630.t1; gene_id file_1_file_1_jg10630;
dsecASM438219v1_3	AUGUSTUS	stop_codon	19045377	19045379	.	-	0	transcript_id file_1_file_1_jg10744.t1; gene_id file_1_file_1_jg10744;
dsecASM438219v1_3	AUGUSTUS	CDS	19045377	19045430	1	-	0	transcript_id file_1_file_1_jg10744.t1; gene_id file_1_file_1_jg10744;
dsecASM438219v1_3	AUGUSTUS	exon	19045377	19045430	.	-	.	transcript_id file_1_file_1_jg10744.t1; gene_id file_1_file_1_jg10744;
dsecASM438219v1_3	AUGUSTUS	intron	19045431	19045494	.	-	.	transcript_id file_1_file_1_jg10744.t1; gene_id file_1_file_1_jg10744;
dsecASM438219v1_3	AUGUSTUS	CDS	19045495	19045650	1	-	0	transcript_id file_1_file_1_jg10744.t1; gene_id file_1_file_1_jg10744;
dsecASM438219v1_3	AUGUSTUS	exon	19045495	19045650	.	-	.	transcript_id file_1_file_1_jg10744.t1; gene_id file_1_file_1_jg10744;
dsecASM438219v1_3	AUGUSTUS	intron	19045651	19045702	.	-	.	transcript_id file_1_file_1_jg10744.t1; gene_id file_1_file_1_jg10744;
dsecASM438219v1_3	AUGUSTUS	CDS	19045703	19045904	1	-	1	transcript_id file_1_file_1_jg10744.t1; gene_id file_1_file_1_jg10744;
dsecASM438219v1_3	AUGUSTUS	exon	19045703	19045904	.	-	.	transcript_id file_1_file_1_jg10744.t1; gene_id file_1_file_1_jg10744;
dsecASM438219v1_3	AUGUSTUS	intron	19045905	19045973	.	-	.	transcript_id file_1_file_1_jg10744.t1; gene_id file_1_file_1_jg10744;
dsecASM438219v1_3	AUGUSTUS	transcript	19045377	19046740	.	-	.	transcript_id file_1_file_1_jg10744.t1; gene_id file_1_file_1_jg10744
dsecASM438219v1_3	AUGUSTUS	CDS	19045974	19046740	0.99	-	0	transcript_id file_1_file_1_jg10744.t1; gene_id file_1_file_1_jg10744;
dsecASM438219v1_3	AUGUSTUS	exon	19045974	19046740	.	-	.	transcript_id file_1_file_1_jg10744.t1; gene_id file_1_file_1_jg10744;
dsecASM438219v1_3	AUGUSTUS	start_codon	19046738	19046740	.	-	0	transcript_id file_1_file_1_jg10744.t1; gene_id file_1_file_1_jg10744;
dsecASM438219v1_3	AUGUSTUS	stop_codon	19610216	19610218	.	-	0	transcript_id file_1_file_1_jg10812.t1; gene_id file_1_file_1_jg10812;
dsecASM438219v1_3	AUGUSTUS	CDS	19610216	19610639	1	-	1	transcript_id file_1_file_1_jg10812.t1; gene_id file_1_file_1_jg10812;
dsecASM438219v1_3	AUGUSTUS	exon	19610216	19610639	.	-	.	transcript_id file_1_file_1_jg10812.t1; gene_id file_1_file_1_jg10812;
dsecASM438219v1_3	AUGUSTUS	intron	19610640	19610692	.	-	.	transcript_id file_1_file_1_jg10812.t1; gene_id file_1_file_1_jg10812;
dsecASM438219v1_3	AUGUSTUS	CDS	19610693	19611853	1	-	1	transcript_id file_1_file_1_jg10812.t1; gene_id file_1_file_1_jg10812;
dsecASM438219v1_3	AUGUSTUS	exon	19610693	19611853	.	-	.	transcript_id file_1_file_1_jg10812.t1; gene_id file_1_file_1_jg10812;
dsecASM438219v1_3	AUGUSTUS	intron	19611854	19611929	.	-	.	transcript_id file_1_file_1_jg10812.t1; gene_id file_1_file_1_jg10812;
dsecASM438219v1_3	AUGUSTUS	transcript	19610216	19612177	.	-	.	transcript_id file_1_file_1_jg10812.t1; gene_id file_1_file_1_jg10812
dsecASM438219v1_3	AUGUSTUS	CDS	19611930	19612177	1	-	0	transcript_id file_1_file_1_jg10812.t1; gene_id file_1_file_1_jg10812;
dsecASM438219v1_3	AUGUSTUS	exon	19611930	19612177	.	-	.	transcript_id file_1_file_1_jg10812.t1; gene_id file_1_file_1_jg10812;
dsecASM438219v1_3	AUGUSTUS	start_codon	19612175	19612177	.	-	0	transcript_id file_1_file_1_jg10812.t1; gene_id file_1_file_1_jg10812;
dsecASM438219v1_3	AUGUSTUS	start_codon	19767506	19767508	.	+	0	transcript_id file_1_file_1_jg10849.t1; gene_id file_1_file_1_jg10849;
dsecASM438219v1_3	AUGUSTUS	CDS	19767506	19768293	1	+	0	transcript_id file_1_file_1_jg10849.t1; gene_id file_1_file_1_jg10849;
dsecASM438219v1_3	AUGUSTUS	exon	19767506	19768293	.	+	.	transcript_id file_1_file_1_jg10849.t1; gene_id file_1_file_1_jg10849;
dsecASM438219v1_3	AUGUSTUS	intron	19768294	19768411	.	+	.	transcript_id file_1_file_1_jg10849.t1; gene_id file_1_file_1_jg10849;
dsecASM438219v1_3	AUGUSTUS	CDS	19768412	19768952	1	+	1	transcript_id file_1_file_1_jg10849.t1; gene_id file_1_file_1_jg10849;
dsecASM438219v1_3	AUGUSTUS	exon	19768412	19768952	.	+	.	transcript_id file_1_file_1_jg10849.t1; gene_id file_1_file_1_jg10849;
dsecASM438219v1_3	AUGUSTUS	intron	19768953	19769017	.	+	.	transcript_id file_1_file_1_jg10849.t1; gene_id file_1_file_1_jg10849;
dsecASM438219v1_3	AUGUSTUS	transcript	19767506	19769092	.	+	.	transcript_id file_1_file_1_jg10849.t1; gene_id file_1_file_1_jg10849
dsecASM438219v1_3	AUGUSTUS	CDS	19769018	19769092	1	+	0	transcript_id file_1_file_1_jg10849.t1; gene_id file_1_file_1_jg10849;
dsecASM438219v1_3	AUGUSTUS	exon	19769018	19769092	.	+	.	transcript_id file_1_file_1_jg10849.t1; gene_id file_1_file_1_jg10849;
dsecASM438219v1_3	AUGUSTUS	stop_codon	19769090	19769092	.	+	0	transcript_id file_1_file_1_jg10849.t1; gene_id file_1_file_1_jg10849;
dsecASM438219v1_3	AUGUSTUS	stop_codon	19835776	19835778	.	-	0	transcript_id file_1_file_1_jg10856.t1; gene_id file_1_file_1_jg10856;
dsecASM438219v1_3	AUGUSTUS	CDS	19835776	19835832	1	-	0	transcript_id file_1_file_1_jg10856.t1; gene_id file_1_file_1_jg10856;
dsecASM438219v1_3	AUGUSTUS	exon	19835776	19835832	.	-	.	transcript_id file_1_file_1_jg10856.t1; gene_id file_1_file_1_jg10856;
dsecASM438219v1_3	AUGUSTUS	intron	19835833	19835892	.	-	.	transcript_id file_1_file_1_jg10856.t1; gene_id file_1_file_1_jg10856;
dsecASM438219v1_3	AUGUSTUS	CDS	19835893	19836048	1	-	0	transcript_id file_1_file_1_jg10856.t1; gene_id file_1_file_1_jg10856;
dsecASM438219v1_3	AUGUSTUS	exon	19835893	19836048	.	-	.	transcript_id file_1_file_1_jg10856.t1; gene_id file_1_file_1_jg10856;
dsecASM438219v1_3	AUGUSTUS	intron	19836049	19836118	.	-	.	transcript_id file_1_file_1_jg10856.t1; gene_id file_1_file_1_jg10856;
dsecASM438219v1_3	AUGUSTUS	transcript	19835776	19837144	.	-	.	transcript_id file_1_file_1_jg10856.t1; gene_id file_1_file_1_jg10856
dsecASM438219v1_3	AUGUSTUS	CDS	19836119	19837144	1	-	0	transcript_id file_1_file_1_jg10856.t1; gene_id file_1_file_1_jg10856;
dsecASM438219v1_3	AUGUSTUS	exon	19836119	19837144	.	-	.	transcript_id file_1_file_1_jg10856.t1; gene_id file_1_file_1_jg10856;
dsecASM438219v1_3	AUGUSTUS	start_codon	19837142	19837144	.	-	0	transcript_id file_1_file_1_jg10856.t1; gene_id file_1_file_1_jg10856;
dsecASM438219v1_3	AUGUSTUS	start_codon	19876581	19876583	.	+	0	transcript_id file_1_file_1_jg10861.t1; gene_id file_1_file_1_jg10861;
dsecASM438219v1_3	AUGUSTUS	CDS	19876581	19877537	0.69	+	0	transcript_id file_1_file_1_jg10861.t1; gene_id file_1_file_1_jg10861;
dsecASM438219v1_3	AUGUSTUS	exon	19876581	19877537	.	+	.	transcript_id file_1_file_1_jg10861.t1; gene_id file_1_file_1_jg10861;
dsecASM438219v1_3	AUGUSTUS	intron	19877538	19877596	.	+	.	transcript_id file_1_file_1_jg10861.t1; gene_id file_1_file_1_jg10861;
dsecASM438219v1_3	AUGUSTUS	CDS	19877597	19877752	1	+	0	transcript_id file_1_file_1_jg10861.t1; gene_id file_1_file_1_jg10861;
dsecASM438219v1_3	AUGUSTUS	exon	19877597	19877752	.	+	.	transcript_id file_1_file_1_jg10861.t1; gene_id file_1_file_1_jg10861;
dsecASM438219v1_3	AUGUSTUS	intron	19877753	19877806	.	+	.	transcript_id file_1_file_1_jg10861.t1; gene_id file_1_file_1_jg10861;
dsecASM438219v1_3	AUGUSTUS	transcript	19876581	19877863	.	+	.	transcript_id file_1_file_1_jg10861.t1; gene_id file_1_file_1_jg10861
dsecASM438219v1_3	AUGUSTUS	CDS	19877807	19877863	1	+	0	transcript_id file_1_file_1_jg10861.t1; gene_id file_1_file_1_jg10861;
dsecASM438219v1_3	AUGUSTUS	exon	19877807	19877863	.	+	.	transcript_id file_1_file_1_jg10861.t1; gene_id file_1_file_1_jg10861;
dsecASM438219v1_3	AUGUSTUS	stop_codon	19877861	19877863	.	+	0	transcript_id file_1_file_1_jg10861.t1; gene_id file_1_file_1_jg10861;
dsecASM438219v1_3	AUGUSTUS	start_codon	19878207	19878209	.	+	0	transcript_id file_1_file_1_jg10862.t1; gene_id file_1_file_1_jg10862;
dsecASM438219v1_3	AUGUSTUS	CDS	19878207	19879166	1	+	0	transcript_id file_1_file_1_jg10862.t1; gene_id file_1_file_1_jg10862;
dsecASM438219v1_3	AUGUSTUS	exon	19878207	19879166	.	+	.	transcript_id file_1_file_1_jg10862.t1; gene_id file_1_file_1_jg10862;
dsecASM438219v1_3	AUGUSTUS	intron	19879167	19879218	.	+	.	transcript_id file_1_file_1_jg10862.t1; gene_id file_1_file_1_jg10862;
dsecASM438219v1_3	AUGUSTUS	CDS	19879219	19879374	1	+	0	transcript_id file_1_file_1_jg10862.t1; gene_id file_1_file_1_jg10862;
dsecASM438219v1_3	AUGUSTUS	exon	19879219	19879374	.	+	.	transcript_id file_1_file_1_jg10862.t1; gene_id file_1_file_1_jg10862;
dsecASM438219v1_3	AUGUSTUS	intron	19879375	19879431	.	+	.	transcript_id file_1_file_1_jg10862.t1; gene_id file_1_file_1_jg10862;
dsecASM438219v1_3	AUGUSTUS	transcript	19878207	19879488	.	+	.	transcript_id file_1_file_1_jg10862.t1; gene_id file_1_file_1_jg10862
dsecASM438219v1_3	AUGUSTUS	CDS	19879432	19879488	1	+	0	transcript_id file_1_file_1_jg10862.t1; gene_id file_1_file_1_jg10862;
dsecASM438219v1_3	AUGUSTUS	exon	19879432	19879488	.	+	.	transcript_id file_1_file_1_jg10862.t1; gene_id file_1_file_1_jg10862;
dsecASM438219v1_3	AUGUSTUS	stop_codon	19879486	19879488	.	+	0	transcript_id file_1_file_1_jg10862.t1; gene_id file_1_file_1_jg10862;
dsecASM438219v1_3	AUGUSTUS	start_codon	19968143	19968145	.	+	0	transcript_id file_1_file_1_jg10866.t1; gene_id file_1_file_1_jg10866;
dsecASM438219v1_3	AUGUSTUS	CDS	19968143	19968175	0.9	+	0	transcript_id file_1_file_1_jg10866.t1; gene_id file_1_file_1_jg10866;
dsecASM438219v1_3	AUGUSTUS	exon	19968143	19968175	.	+	.	transcript_id file_1_file_1_jg10866.t1; gene_id file_1_file_1_jg10866;
dsecASM438219v1_3	AUGUSTUS	intron	19968176	19968228	.	+	.	transcript_id file_1_file_1_jg10866.t1; gene_id file_1_file_1_jg10866;
dsecASM438219v1_3	AUGUSTUS	CDS	19968229	19968297	1	+	0	transcript_id file_1_file_1_jg10866.t1; gene_id file_1_file_1_jg10866;
dsecASM438219v1_3	AUGUSTUS	exon	19968229	19968297	.	+	.	transcript_id file_1_file_1_jg10866.t1; gene_id file_1_file_1_jg10866;
dsecASM438219v1_3	AUGUSTUS	intron	19968298	19968352	.	+	.	transcript_id file_1_file_1_jg10866.t1; gene_id file_1_file_1_jg10866;
dsecASM438219v1_3	AUGUSTUS	CDS	19968353	19968481	1	+	0	transcript_id file_1_file_1_jg10866.t1; gene_id file_1_file_1_jg10866;
dsecASM438219v1_3	AUGUSTUS	exon	19968353	19968481	.	+	.	transcript_id file_1_file_1_jg10866.t1; gene_id file_1_file_1_jg10866;
dsecASM438219v1_3	AUGUSTUS	intron	19968482	19968538	.	+	.	transcript_id file_1_file_1_jg10866.t1; gene_id file_1_file_1_jg10866;
dsecASM438219v1_3	AUGUSTUS	transcript	19968143	19968919	.	+	.	transcript_id file_1_file_1_jg10866.t1; gene_id file_1_file_1_jg10866
dsecASM438219v1_3	AUGUSTUS	CDS	19968539	19968919	1	+	0	transcript_id file_1_file_1_jg10866.t1; gene_id file_1_file_1_jg10866;
dsecASM438219v1_3	AUGUSTUS	exon	19968539	19968919	.	+	.	transcript_id file_1_file_1_jg10866.t1; gene_id file_1_file_1_jg10866;
dsecASM438219v1_3	AUGUSTUS	stop_codon	19968917	19968919	.	+	0	transcript_id file_1_file_1_jg10866.t1; gene_id file_1_file_1_jg10866;
dsecASM438219v1_3	AUGUSTUS	stop_codon	20056074	20056076	.	-	0	transcript_id file_1_file_1_jg10881.t1; gene_id file_1_file_1_jg10881;
dsecASM438219v1_3	AUGUSTUS	CDS	20056074	20056148	1	-	0	transcript_id file_1_file_1_jg10881.t1; gene_id file_1_file_1_jg10881;
dsecASM438219v1_3	AUGUSTUS	exon	20056074	20056148	.	-	.	transcript_id file_1_file_1_jg10881.t1; gene_id file_1_file_1_jg10881;
dsecASM438219v1_3	AUGUSTUS	intron	20056149	20056202	.	-	.	transcript_id file_1_file_1_jg10881.t1; gene_id file_1_file_1_jg10881;
dsecASM438219v1_3	AUGUSTUS	CDS	20056203	20056560	1	-	1	transcript_id file_1_file_1_jg10881.t1; gene_id file_1_file_1_jg10881;
dsecASM438219v1_3	AUGUSTUS	exon	20056203	20056560	.	-	.	transcript_id file_1_file_1_jg10881.t1; gene_id file_1_file_1_jg10881;
dsecASM438219v1_3	AUGUSTUS	intron	20056561	20056620	.	-	.	transcript_id file_1_file_1_jg10881.t1; gene_id file_1_file_1_jg10881;
dsecASM438219v1_3	AUGUSTUS	transcript	20056074	20057381	.	-	.	transcript_id file_1_file_1_jg10881.t1; gene_id file_1_file_1_jg10881
dsecASM438219v1_3	AUGUSTUS	CDS	20056621	20057381	1	-	0	transcript_id file_1_file_1_jg10881.t1; gene_id file_1_file_1_jg10881;
dsecASM438219v1_3	AUGUSTUS	exon	20056621	20057381	.	-	.	transcript_id file_1_file_1_jg10881.t1; gene_id file_1_file_1_jg10881;
dsecASM438219v1_3	AUGUSTUS	start_codon	20057379	20057381	.	-	0	transcript_id file_1_file_1_jg10881.t1; gene_id file_1_file_1_jg10881;
dsecASM438219v1_3	AUGUSTUS	start_codon	20173745	20173747	.	+	0	transcript_id file_1_file_1_jg10912.t1; gene_id file_1_file_1_jg10912;
dsecASM438219v1_3	AUGUSTUS	CDS	20173745	20173795	1	+	0	transcript_id file_1_file_1_jg10912.t1; gene_id file_1_file_1_jg10912;
dsecASM438219v1_3	AUGUSTUS	exon	20173745	20173795	.	+	.	transcript_id file_1_file_1_jg10912.t1; gene_id file_1_file_1_jg10912;
dsecASM438219v1_3	AUGUSTUS	intron	20173796	20173849	.	+	.	transcript_id file_1_file_1_jg10912.t1; gene_id file_1_file_1_jg10912;
dsecASM438219v1_3	AUGUSTUS	transcript	20173745	20174341	.	+	.	transcript_id file_1_file_1_jg10912.t1; gene_id file_1_file_1_jg10912
dsecASM438219v1_3	AUGUSTUS	CDS	20173850	20174341	1	+	0	transcript_id file_1_file_1_jg10912.t1; gene_id file_1_file_1_jg10912;
dsecASM438219v1_3	AUGUSTUS	exon	20173850	20174341	.	+	.	transcript_id file_1_file_1_jg10912.t1; gene_id file_1_file_1_jg10912;
dsecASM438219v1_3	AUGUSTUS	stop_codon	20174339	20174341	.	+	0	transcript_id file_1_file_1_jg10912.t1; gene_id file_1_file_1_jg10912;
dsecASM438219v1_3	AUGUSTUS	start_codon	20410946	20410948	.	+	0	transcript_id file_1_file_1_jg10940.t1; gene_id file_1_file_1_jg10940;
dsecASM438219v1_3	AUGUSTUS	CDS	20410946	20411995	0.83	+	0	transcript_id file_1_file_1_jg10940.t1; gene_id file_1_file_1_jg10940;
dsecASM438219v1_3	AUGUSTUS	exon	20410946	20411995	.	+	.	transcript_id file_1_file_1_jg10940.t1; gene_id file_1_file_1_jg10940;
dsecASM438219v1_3	AUGUSTUS	intron	20411996	20412056	.	+	.	transcript_id file_1_file_1_jg10940.t1; gene_id file_1_file_1_jg10940;
dsecASM438219v1_3	AUGUSTUS	transcript	20410946	20412245	.	+	.	transcript_id file_1_file_1_jg10940.t1; gene_id file_1_file_1_jg10940
dsecASM438219v1_3	AUGUSTUS	CDS	20412057	20412245	1	+	0	transcript_id file_1_file_1_jg10940.t1; gene_id file_1_file_1_jg10940;
dsecASM438219v1_3	AUGUSTUS	exon	20412057	20412245	.	+	.	transcript_id file_1_file_1_jg10940.t1; gene_id file_1_file_1_jg10940;
dsecASM438219v1_3	AUGUSTUS	stop_codon	20412243	20412245	.	+	0	transcript_id file_1_file_1_jg10940.t1; gene_id file_1_file_1_jg10940;
dsecASM438219v1_3	AUGUSTUS	stop_codon	20420700	20420702	.	-	0	transcript_id file_1_file_1_jg10941.t1; gene_id file_1_file_1_jg10941;
dsecASM438219v1_3	AUGUSTUS	CDS	20420700	20420858	1	-	0	transcript_id file_1_file_1_jg10941.t1; gene_id file_1_file_1_jg10941;
dsecASM438219v1_3	AUGUSTUS	exon	20420700	20420858	.	-	.	transcript_id file_1_file_1_jg10941.t1; gene_id file_1_file_1_jg10941;
dsecASM438219v1_3	AUGUSTUS	intron	20420859	20420915	.	-	.	transcript_id file_1_file_1_jg10941.t1; gene_id file_1_file_1_jg10941;
dsecASM438219v1_3	AUGUSTUS	CDS	20420916	20421324	0.65	-	1	transcript_id file_1_file_1_jg10941.t1; gene_id file_1_file_1_jg10941;
dsecASM438219v1_3	AUGUSTUS	exon	20420916	20421324	.	-	.	transcript_id file_1_file_1_jg10941.t1; gene_id file_1_file_1_jg10941;
dsecASM438219v1_3	AUGUSTUS	intron	20421325	20421507	.	-	.	transcript_id file_1_file_1_jg10941.t1; gene_id file_1_file_1_jg10941;
dsecASM438219v1_3	AUGUSTUS	transcript	20420700	20421920	.	-	.	transcript_id file_1_file_1_jg10941.t1; gene_id file_1_file_1_jg10941
dsecASM438219v1_3	AUGUSTUS	CDS	20421508	20421920	0.56	-	0	transcript_id file_1_file_1_jg10941.t1; gene_id file_1_file_1_jg10941;
dsecASM438219v1_3	AUGUSTUS	exon	20421508	20421920	.	-	.	transcript_id file_1_file_1_jg10941.t1; gene_id file_1_file_1_jg10941;
dsecASM438219v1_3	AUGUSTUS	start_codon	20421918	20421920	.	-	0	transcript_id file_1_file_1_jg10941.t1; gene_id file_1_file_1_jg10941;
dsecASM438219v1_3	AUGUSTUS	stop_codon	20422178	20422180	.	-	0	transcript_id file_1_file_1_jg10942.t1; gene_id file_1_file_1_jg10942;
dsecASM438219v1_3	AUGUSTUS	CDS	20422178	20422336	1	-	0	transcript_id file_1_file_1_jg10942.t1; gene_id file_1_file_1_jg10942;
dsecASM438219v1_3	AUGUSTUS	exon	20422178	20422336	.	-	.	transcript_id file_1_file_1_jg10942.t1; gene_id file_1_file_1_jg10942;
dsecASM438219v1_3	AUGUSTUS	intron	20422337	20422394	.	-	.	transcript_id file_1_file_1_jg10942.t1; gene_id file_1_file_1_jg10942;
dsecASM438219v1_3	AUGUSTUS	transcript	20422178	20423429	.	-	.	transcript_id file_1_file_1_jg10942.t1; gene_id file_1_file_1_jg10942
dsecASM438219v1_3	AUGUSTUS	CDS	20422395	20423429	1	-	0	transcript_id file_1_file_1_jg10942.t1; gene_id file_1_file_1_jg10942;
dsecASM438219v1_3	AUGUSTUS	exon	20422395	20423429	.	-	.	transcript_id file_1_file_1_jg10942.t1; gene_id file_1_file_1_jg10942;
dsecASM438219v1_3	AUGUSTUS	start_codon	20423427	20423429	.	-	0	transcript_id file_1_file_1_jg10942.t1; gene_id file_1_file_1_jg10942;
dsecASM438219v1_3	AUGUSTUS	start_codon	20687328	20687330	.	+	0	transcript_id file_1_file_1_jg10979.t1; gene_id file_1_file_1_jg10979;
dsecASM438219v1_3	AUGUSTUS	CDS	20687328	20687345	0.74	+	0	transcript_id file_1_file_1_jg10979.t1; gene_id file_1_file_1_jg10979;
dsecASM438219v1_3	AUGUSTUS	exon	20687328	20687345	.	+	.	transcript_id file_1_file_1_jg10979.t1; gene_id file_1_file_1_jg10979;
dsecASM438219v1_3	AUGUSTUS	intron	20687346	20688442	.	+	.	transcript_id file_1_file_1_jg10979.t1; gene_id file_1_file_1_jg10979;
dsecASM438219v1_3	AUGUSTUS	transcript	20687328	20688850	.	+	.	transcript_id file_1_file_1_jg10979.t1; gene_id file_1_file_1_jg10979
dsecASM438219v1_3	AUGUSTUS	CDS	20688443	20688850	0.83	+	0	transcript_id file_1_file_1_jg10979.t1; gene_id file_1_file_1_jg10979;
dsecASM438219v1_3	AUGUSTUS	exon	20688443	20688850	.	+	.	transcript_id file_1_file_1_jg10979.t1; gene_id file_1_file_1_jg10979;
dsecASM438219v1_3	AUGUSTUS	stop_codon	20688848	20688850	.	+	0	transcript_id file_1_file_1_jg10979.t1; gene_id file_1_file_1_jg10979;
dsecASM438219v1_3	AUGUSTUS	stop_codon	20693445	20693447	.	-	0	transcript_id file_1_file_1_jg10980.t1; gene_id file_1_file_1_jg10980;
dsecASM438219v1_3	AUGUSTUS	CDS	20693445	20693622	1	-	1	transcript_id file_1_file_1_jg10980.t1; gene_id file_1_file_1_jg10980;
dsecASM438219v1_3	AUGUSTUS	exon	20693445	20693622	.	-	.	transcript_id file_1_file_1_jg10980.t1; gene_id file_1_file_1_jg10980;
dsecASM438219v1_3	AUGUSTUS	intron	20693623	20694843	.	-	.	transcript_id file_1_file_1_jg10980.t1; gene_id file_1_file_1_jg10980;
dsecASM438219v1_3	AUGUSTUS	transcript	20693445	20695259	.	-	.	transcript_id file_1_file_1_jg10980.t1; gene_id file_1_file_1_jg10980
dsecASM438219v1_3	AUGUSTUS	CDS	20694844	20695259	0.99	-	0	transcript_id file_1_file_1_jg10980.t1; gene_id file_1_file_1_jg10980;
dsecASM438219v1_3	AUGUSTUS	exon	20694844	20695259	.	-	.	transcript_id file_1_file_1_jg10980.t1; gene_id file_1_file_1_jg10980;
dsecASM438219v1_3	AUGUSTUS	start_codon	20695257	20695259	.	-	0	transcript_id file_1_file_1_jg10980.t1; gene_id file_1_file_1_jg10980;
dsecASM438219v1_3	AUGUSTUS	start_codon	21553819	21553821	.	+	0	transcript_id file_1_file_1_jg11101.t1; gene_id file_1_file_1_jg11101;
dsecASM438219v1_3	AUGUSTUS	CDS	21553819	21554561	1	+	0	transcript_id file_1_file_1_jg11101.t1; gene_id file_1_file_1_jg11101;
dsecASM438219v1_3	AUGUSTUS	exon	21553819	21554561	.	+	.	transcript_id file_1_file_1_jg11101.t1; gene_id file_1_file_1_jg11101;
dsecASM438219v1_3	AUGUSTUS	intron	21554562	21554620	.	+	.	transcript_id file_1_file_1_jg11101.t1; gene_id file_1_file_1_jg11101;
dsecASM438219v1_3	AUGUSTUS	transcript	21553819	21555041	.	+	.	transcript_id file_1_file_1_jg11101.t1; gene_id file_1_file_1_jg11101
dsecASM438219v1_3	AUGUSTUS	CDS	21554621	21555041	1	+	1	transcript_id file_1_file_1_jg11101.t1; gene_id file_1_file_1_jg11101;
dsecASM438219v1_3	AUGUSTUS	exon	21554621	21555041	.	+	.	transcript_id file_1_file_1_jg11101.t1; gene_id file_1_file_1_jg11101;
dsecASM438219v1_3	AUGUSTUS	stop_codon	21555039	21555041	.	+	0	transcript_id file_1_file_1_jg11101.t1; gene_id file_1_file_1_jg11101;
dsecASM438219v1_3	AUGUSTUS	start_codon	21555826	21555828	.	+	0	transcript_id file_1_file_1_jg11102.t1; gene_id file_1_file_1_jg11102;
dsecASM438219v1_3	AUGUSTUS	CDS	21555826	21556923	1	+	0	transcript_id file_1_file_1_jg11102.t1; gene_id file_1_file_1_jg11102;
dsecASM438219v1_3	AUGUSTUS	exon	21555826	21556923	.	+	.	transcript_id file_1_file_1_jg11102.t1; gene_id file_1_file_1_jg11102;
dsecASM438219v1_3	AUGUSTUS	intron	21556924	21557041	.	+	.	transcript_id file_1_file_1_jg11102.t1; gene_id file_1_file_1_jg11102;
dsecASM438219v1_3	AUGUSTUS	transcript	21555826	21557095	.	+	.	transcript_id file_1_file_1_jg11102.t1; gene_id file_1_file_1_jg11102
dsecASM438219v1_3	AUGUSTUS	CDS	21557042	21557095	1	+	0	transcript_id file_1_file_1_jg11102.t1; gene_id file_1_file_1_jg11102;
dsecASM438219v1_3	AUGUSTUS	exon	21557042	21557095	.	+	.	transcript_id file_1_file_1_jg11102.t1; gene_id file_1_file_1_jg11102;
dsecASM438219v1_3	AUGUSTUS	stop_codon	21557093	21557095	.	+	0	transcript_id file_1_file_1_jg11102.t1; gene_id file_1_file_1_jg11102;
dsecASM438219v1_3	AUGUSTUS	stop_codon	21618979	21618981	.	+	0	transcript_id file_1_file_1_gr94a.t1; gene_id file_1_file_1_gr94a;
dsecASM438219v1_3	AUGUSTUS	CDS	21617767	21618979	1	+	2	transcript_id file_1_file_1_gr94a.t1; gene_id file_1_file_1_gr94a;
dsecASM438219v1_3	AUGUSTUS	exon	21617767	21618979	.	+	.	transcript_id file_1_file_1_gr94a.t1; gene_id file_1_file_1_gr94a;
dsecASM438219v1_3	AUGUSTUS	transcript	21617767	21618981	.	+	.	transcript_id file_1_file_1_gr94a.t1; gene_id file_1_file_1_gr94a
dsecASM438219v1_3	AUGUSTUS	start_codon	21617767	21617769	.	+	0	transcript_id file_1_file_1_gr94a.t1; gene_id file_1_file_1_gr94a;
dsecASM438219v1_3	AUGUSTUS	start_codon	21968410	21968412	.	+	0	transcript_id file_1_file_1_jg11159.t1; gene_id file_1_file_1_jg11159;
dsecASM438219v1_3	AUGUSTUS	CDS	21968410	21968413	0.86	+	0	transcript_id file_1_file_1_jg11159.t1; gene_id file_1_file_1_jg11159;
dsecASM438219v1_3	AUGUSTUS	exon	21968410	21968413	.	+	.	transcript_id file_1_file_1_jg11159.t1; gene_id file_1_file_1_jg11159;
dsecASM438219v1_3	AUGUSTUS	intron	21968414	21968659	.	+	.	transcript_id file_1_file_1_jg11159.t1; gene_id file_1_file_1_jg11159;
dsecASM438219v1_3	AUGUSTUS	CDS	21968660	21968838	0.61	+	2	transcript_id file_1_file_1_jg11159.t1; gene_id file_1_file_1_jg11159;
dsecASM438219v1_3	AUGUSTUS	exon	21968660	21968838	.	+	.	transcript_id file_1_file_1_jg11159.t1; gene_id file_1_file_1_jg11159;
dsecASM438219v1_3	AUGUSTUS	intron	21968839	21969374	.	+	.	transcript_id file_1_file_1_jg11159.t1; gene_id file_1_file_1_jg11159;
dsecASM438219v1_3	AUGUSTUS	CDS	21969375	21970551	0.71	+	0	transcript_id file_1_file_1_jg11159.t1; gene_id file_1_file_1_jg11159;
dsecASM438219v1_3	AUGUSTUS	exon	21969375	21970551	.	+	.	transcript_id file_1_file_1_jg11159.t1; gene_id file_1_file_1_jg11159;
dsecASM438219v1_3	AUGUSTUS	intron	21970552	21970869	.	+	.	transcript_id file_1_file_1_jg11159.t1; gene_id file_1_file_1_jg11159;
dsecASM438219v1_3	AUGUSTUS	transcript	21968410	21970874	.	+	.	transcript_id file_1_file_1_jg11159.t1; gene_id file_1_file_1_jg11159
dsecASM438219v1_3	AUGUSTUS	CDS	21970870	21970874	0.27	+	2	transcript_id file_1_file_1_jg11159.t1; gene_id file_1_file_1_jg11159;
dsecASM438219v1_3	AUGUSTUS	exon	21970870	21970874	.	+	.	transcript_id file_1_file_1_jg11159.t1; gene_id file_1_file_1_jg11159;
dsecASM438219v1_3	AUGUSTUS	stop_codon	21970872	21970874	.	+	0	transcript_id file_1_file_1_jg11159.t1; gene_id file_1_file_1_jg11159;
dsecASM438219v1_3	AUGUSTUS	start_codon	21971097	21971099	.	+	0	transcript_id file_1_file_1_jg11160.t1; gene_id file_1_file_1_jg11160;
dsecASM438219v1_3	AUGUSTUS	CDS	21971097	21971570	1	+	0	transcript_id file_1_file_1_jg11160.t1; gene_id file_1_file_1_jg11160;
dsecASM438219v1_3	AUGUSTUS	exon	21971097	21971570	.	+	.	transcript_id file_1_file_1_jg11160.t1; gene_id file_1_file_1_jg11160;
dsecASM438219v1_3	AUGUSTUS	intron	21971571	21971628	.	+	.	transcript_id file_1_file_1_jg11160.t1; gene_id file_1_file_1_jg11160;
dsecASM438219v1_3	AUGUSTUS	transcript	21971097	21972990	.	+	.	transcript_id file_1_file_1_jg11160.t1; gene_id file_1_file_1_jg11160
dsecASM438219v1_3	AUGUSTUS	CDS	21971629	21972990	1	+	0	transcript_id file_1_file_1_jg11160.t1; gene_id file_1_file_1_jg11160;
dsecASM438219v1_3	AUGUSTUS	exon	21971629	21972990	.	+	.	transcript_id file_1_file_1_jg11160.t1; gene_id file_1_file_1_jg11160;
dsecASM438219v1_3	AUGUSTUS	stop_codon	21972988	21972990	.	+	0	transcript_id file_1_file_1_jg11160.t1; gene_id file_1_file_1_jg11160;
dsecASM438219v1_3	AUGUSTUS	start_codon	22049489	22049491	.	+	0	transcript_id file_1_file_1_jg11162.t1; gene_id file_1_file_1_jg11162;
dsecASM438219v1_3	AUGUSTUS	CDS	22049489	22051126	0.99	+	0	transcript_id file_1_file_1_jg11162.t1; gene_id file_1_file_1_jg11162;
dsecASM438219v1_3	AUGUSTUS	exon	22049489	22051126	.	+	.	transcript_id file_1_file_1_jg11162.t1; gene_id file_1_file_1_jg11162;
dsecASM438219v1_3	AUGUSTUS	transcript	22049489	22051126	.	+	.	transcript_id file_1_file_1_jg11162.t1; gene_id file_1_file_1_jg11162
dsecASM438219v1_3	AUGUSTUS	stop_codon	22051124	22051126	.	+	0	transcript_id file_1_file_1_jg11162.t1; gene_id file_1_file_1_jg11162;
dsecASM438219v1_3	AUGUSTUS	start_codon	22053092	22053094	.	+	0	transcript_id file_1_file_1_jg11163.t1; gene_id file_1_file_1_jg11163;
dsecASM438219v1_3	AUGUSTUS	CDS	22053092	22053396	0.47	+	0	transcript_id file_1_file_1_jg11163.t1; gene_id file_1_file_1_jg11163;
dsecASM438219v1_3	AUGUSTUS	exon	22053092	22053396	.	+	.	transcript_id file_1_file_1_jg11163.t1; gene_id file_1_file_1_jg11163;
dsecASM438219v1_3	AUGUSTUS	intron	22053397	22054359	.	+	.	transcript_id file_1_file_1_jg11163.t1; gene_id file_1_file_1_jg11163;
dsecASM438219v1_3	AUGUSTUS	transcript	22053092	22054771	.	+	.	transcript_id file_1_file_1_jg11163.t1; gene_id file_1_file_1_jg11163
dsecASM438219v1_3	AUGUSTUS	CDS	22054360	22054771	0.49	+	1	transcript_id file_1_file_1_jg11163.t1; gene_id file_1_file_1_jg11163;
dsecASM438219v1_3	AUGUSTUS	exon	22054360	22054771	.	+	.	transcript_id file_1_file_1_jg11163.t1; gene_id file_1_file_1_jg11163;
dsecASM438219v1_3	AUGUSTUS	stop_codon	22054769	22054771	.	+	0	transcript_id file_1_file_1_jg11163.t1; gene_id file_1_file_1_jg11163;
dsecASM438219v1_0	AUGUSTUS	stop_codon	6252401	6252403	.	-	0	transcript_id file_1_file_1_jg1122.t1; gene_id file_1_file_1_jg1122;
dsecASM438219v1_0	AUGUSTUS	CDS	6252401	6252714	1	-	2	transcript_id file_1_file_1_jg1122.t1; gene_id file_1_file_1_jg1122;
dsecASM438219v1_0	AUGUSTUS	exon	6252401	6252714	.	-	.	transcript_id file_1_file_1_jg1122.t1; gene_id file_1_file_1_jg1122;
dsecASM438219v1_0	AUGUSTUS	intron	6252715	6252817	.	-	.	transcript_id file_1_file_1_jg1122.t1; gene_id file_1_file_1_jg1122;
dsecASM438219v1_0	AUGUSTUS	CDS	6252818	6253060	1	-	2	transcript_id file_1_file_1_jg1122.t1; gene_id file_1_file_1_jg1122;
dsecASM438219v1_0	AUGUSTUS	exon	6252818	6253060	.	-	.	transcript_id file_1_file_1_jg1122.t1; gene_id file_1_file_1_jg1122;
dsecASM438219v1_0	AUGUSTUS	intron	6253061	6253118	.	-	.	transcript_id file_1_file_1_jg1122.t1; gene_id file_1_file_1_jg1122;
dsecASM438219v1_0	AUGUSTUS	CDS	6253119	6253172	1	-	2	transcript_id file_1_file_1_jg1122.t1; gene_id file_1_file_1_jg1122;
dsecASM438219v1_0	AUGUSTUS	exon	6253119	6253172	.	-	.	transcript_id file_1_file_1_jg1122.t1; gene_id file_1_file_1_jg1122;
dsecASM438219v1_0	AUGUSTUS	intron	6253173	6253229	.	-	.	transcript_id file_1_file_1_jg1122.t1; gene_id file_1_file_1_jg1122;
dsecASM438219v1_0	AUGUSTUS	CDS	6253230	6253362	1	-	0	transcript_id file_1_file_1_jg1122.t1; gene_id file_1_file_1_jg1122;
dsecASM438219v1_0	AUGUSTUS	exon	6253230	6253362	.	-	.	transcript_id file_1_file_1_jg1122.t1; gene_id file_1_file_1_jg1122;
dsecASM438219v1_0	AUGUSTUS	intron	6253363	6253427	.	-	.	transcript_id file_1_file_1_jg1122.t1; gene_id file_1_file_1_jg1122;
dsecASM438219v1_0	AUGUSTUS	transcript	6252401	6254402	.	-	.	transcript_id file_1_file_1_jg1122.t1; gene_id file_1_file_1_jg1122
dsecASM438219v1_0	AUGUSTUS	CDS	6253428	6254402	1	-	0	transcript_id file_1_file_1_jg1122.t1; gene_id file_1_file_1_jg1122;
dsecASM438219v1_0	AUGUSTUS	exon	6253428	6254402	.	-	.	transcript_id file_1_file_1_jg1122.t1; gene_id file_1_file_1_jg1122;
dsecASM438219v1_0	AUGUSTUS	start_codon	6254400	6254402	.	-	0	transcript_id file_1_file_1_jg1122.t1; gene_id file_1_file_1_jg1122;
dsecASM438219v1_0	AUGUSTUS	start_codon	6255028	6255030	.	+	0	transcript_id file_1_file_1_jg1123.t1; gene_id file_1_file_1_jg1123;
dsecASM438219v1_0	AUGUSTUS	CDS	6255028	6255227	1	+	0	transcript_id file_1_file_1_jg1123.t1; gene_id file_1_file_1_jg1123;
dsecASM438219v1_0	AUGUSTUS	exon	6255028	6255227	.	+	.	transcript_id file_1_file_1_jg1123.t1; gene_id file_1_file_1_jg1123;
dsecASM438219v1_0	AUGUSTUS	intron	6255228	6255280	.	+	.	transcript_id file_1_file_1_jg1123.t1; gene_id file_1_file_1_jg1123;
dsecASM438219v1_0	AUGUSTUS	CDS	6255281	6255869	1	+	1	transcript_id file_1_file_1_jg1123.t1; gene_id file_1_file_1_jg1123;
dsecASM438219v1_0	AUGUSTUS	exon	6255281	6255869	.	+	.	transcript_id file_1_file_1_jg1123.t1; gene_id file_1_file_1_jg1123;
dsecASM438219v1_0	AUGUSTUS	intron	6255870	6255968	.	+	.	transcript_id file_1_file_1_jg1123.t1; gene_id file_1_file_1_jg1123;
dsecASM438219v1_0	AUGUSTUS	CDS	6255969	6256557	1	+	0	transcript_id file_1_file_1_jg1123.t1; gene_id file_1_file_1_jg1123;
dsecASM438219v1_0	AUGUSTUS	exon	6255969	6256557	.	+	.	transcript_id file_1_file_1_jg1123.t1; gene_id file_1_file_1_jg1123;
dsecASM438219v1_0	AUGUSTUS	intron	6256558	6256609	.	+	.	transcript_id file_1_file_1_jg1123.t1; gene_id file_1_file_1_jg1123;
dsecASM438219v1_0	AUGUSTUS	transcript	6255028	6256746	.	+	.	transcript_id file_1_file_1_jg1123.t1; gene_id file_1_file_1_jg1123
dsecASM438219v1_0	AUGUSTUS	CDS	6256610	6256746	1	+	2	transcript_id file_1_file_1_jg1123.t1; gene_id file_1_file_1_jg1123;
dsecASM438219v1_0	AUGUSTUS	exon	6256610	6256746	.	+	.	transcript_id file_1_file_1_jg1123.t1; gene_id file_1_file_1_jg1123;
dsecASM438219v1_0	AUGUSTUS	stop_codon	6256744	6256746	.	+	0	transcript_id file_1_file_1_jg1123.t1; gene_id file_1_file_1_jg1123;
dsecASM438219v1_3	AUGUSTUS	stop_codon	23406544	23406546	.	-	0	transcript_id file_1_file_1_jg11392.t1; gene_id file_1_file_1_jg11392;
dsecASM438219v1_3	AUGUSTUS	CDS	23406544	23406719	1	-	2	transcript_id file_1_file_1_jg11392.t1; gene_id file_1_file_1_jg11392;
dsecASM438219v1_3	AUGUSTUS	exon	23406544	23406719	.	-	.	transcript_id file_1_file_1_jg11392.t1; gene_id file_1_file_1_jg11392;
dsecASM438219v1_3	AUGUSTUS	intron	23406720	23406778	.	-	.	transcript_id file_1_file_1_jg11392.t1; gene_id file_1_file_1_jg11392;
dsecASM438219v1_3	AUGUSTUS	CDS	23406779	23407063	1	-	2	transcript_id file_1_file_1_jg11392.t1; gene_id file_1_file_1_jg11392;
dsecASM438219v1_3	AUGUSTUS	exon	23406779	23407063	.	-	.	transcript_id file_1_file_1_jg11392.t1; gene_id file_1_file_1_jg11392;
dsecASM438219v1_3	AUGUSTUS	intron	23407064	23407120	.	-	.	transcript_id file_1_file_1_jg11392.t1; gene_id file_1_file_1_jg11392;
dsecASM438219v1_3	AUGUSTUS	CDS	23407121	23407349	1	-	0	transcript_id file_1_file_1_jg11392.t1; gene_id file_1_file_1_jg11392;
dsecASM438219v1_3	AUGUSTUS	exon	23407121	23407349	.	-	.	transcript_id file_1_file_1_jg11392.t1; gene_id file_1_file_1_jg11392;
dsecASM438219v1_3	AUGUSTUS	intron	23407350	23407407	.	-	.	transcript_id file_1_file_1_jg11392.t1; gene_id file_1_file_1_jg11392;
dsecASM438219v1_3	AUGUSTUS	CDS	23407408	23407675	1	-	1	transcript_id file_1_file_1_jg11392.t1; gene_id file_1_file_1_jg11392;
dsecASM438219v1_3	AUGUSTUS	exon	23407408	23407675	.	-	.	transcript_id file_1_file_1_jg11392.t1; gene_id file_1_file_1_jg11392;
dsecASM438219v1_3	AUGUSTUS	intron	23407676	23407724	.	-	.	transcript_id file_1_file_1_jg11392.t1; gene_id file_1_file_1_jg11392;
dsecASM438219v1_3	AUGUSTUS	CDS	23407725	23407858	1	-	0	transcript_id file_1_file_1_jg11392.t1; gene_id file_1_file_1_jg11392;
dsecASM438219v1_3	AUGUSTUS	exon	23407725	23407858	.	-	.	transcript_id file_1_file_1_jg11392.t1; gene_id file_1_file_1_jg11392;
dsecASM438219v1_3	AUGUSTUS	intron	23407859	23407911	.	-	.	transcript_id file_1_file_1_jg11392.t1; gene_id file_1_file_1_jg11392;
dsecASM438219v1_3	AUGUSTUS	CDS	23407912	23408101	1	-	1	transcript_id file_1_file_1_jg11392.t1; gene_id file_1_file_1_jg11392;
dsecASM438219v1_3	AUGUSTUS	exon	23407912	23408101	.	-	.	transcript_id file_1_file_1_jg11392.t1; gene_id file_1_file_1_jg11392;
dsecASM438219v1_3	AUGUSTUS	intron	23408102	23408165	.	-	.	transcript_id file_1_file_1_jg11392.t1; gene_id file_1_file_1_jg11392;
dsecASM438219v1_3	AUGUSTUS	CDS	23408166	23408372	1	-	1	transcript_id file_1_file_1_jg11392.t1; gene_id file_1_file_1_jg11392;
dsecASM438219v1_3	AUGUSTUS	exon	23408166	23408372	.	-	.	transcript_id file_1_file_1_jg11392.t1; gene_id file_1_file_1_jg11392;
dsecASM438219v1_3	AUGUSTUS	intron	23408373	23408437	.	-	.	transcript_id file_1_file_1_jg11392.t1; gene_id file_1_file_1_jg11392;
dsecASM438219v1_3	AUGUSTUS	transcript	23406544	23408634	.	-	.	transcript_id file_1_file_1_jg11392.t1; gene_id file_1_file_1_jg11392
dsecASM438219v1_3	AUGUSTUS	CDS	23408438	23408634	1	-	0	transcript_id file_1_file_1_jg11392.t1; gene_id file_1_file_1_jg11392;
dsecASM438219v1_3	AUGUSTUS	exon	23408438	23408634	.	-	.	transcript_id file_1_file_1_jg11392.t1; gene_id file_1_file_1_jg11392;
dsecASM438219v1_3	AUGUSTUS	start_codon	23408632	23408634	.	-	0	transcript_id file_1_file_1_jg11392.t1; gene_id file_1_file_1_jg11392;
dsecASM438219v1_3	AUGUSTUS	stop_codon	24937803	24937805	.	-	0	transcript_id file_1_file_1_jg11627.t1; gene_id file_1_file_1_jg11627;
dsecASM438219v1_3	AUGUSTUS	CDS	24937803	24938031	1	-	1	transcript_id file_1_file_1_jg11627.t1; gene_id file_1_file_1_jg11627;
dsecASM438219v1_3	AUGUSTUS	exon	24937803	24938031	.	-	.	transcript_id file_1_file_1_jg11627.t1; gene_id file_1_file_1_jg11627;
dsecASM438219v1_3	AUGUSTUS	intron	24938032	24938101	.	-	.	transcript_id file_1_file_1_jg11627.t1; gene_id file_1_file_1_jg11627;
dsecASM438219v1_3	AUGUSTUS	CDS	24938102	24938790	1	-	0	transcript_id file_1_file_1_jg11627.t1; gene_id file_1_file_1_jg11627;
dsecASM438219v1_3	AUGUSTUS	exon	24938102	24938790	.	-	.	transcript_id file_1_file_1_jg11627.t1; gene_id file_1_file_1_jg11627;
dsecASM438219v1_3	AUGUSTUS	intron	24938791	24938896	.	-	.	transcript_id file_1_file_1_jg11627.t1; gene_id file_1_file_1_jg11627;
dsecASM438219v1_3	AUGUSTUS	CDS	24938897	24939077	1	-	1	transcript_id file_1_file_1_jg11627.t1; gene_id file_1_file_1_jg11627;
dsecASM438219v1_3	AUGUSTUS	exon	24938897	24939077	.	-	.	transcript_id file_1_file_1_jg11627.t1; gene_id file_1_file_1_jg11627;
dsecASM438219v1_3	AUGUSTUS	intron	24939078	24939132	.	-	.	transcript_id file_1_file_1_jg11627.t1; gene_id file_1_file_1_jg11627;
dsecASM438219v1_3	AUGUSTUS	CDS	24939133	24939357	1	-	1	transcript_id file_1_file_1_jg11627.t1; gene_id file_1_file_1_jg11627;
dsecASM438219v1_3	AUGUSTUS	exon	24939133	24939357	.	-	.	transcript_id file_1_file_1_jg11627.t1; gene_id file_1_file_1_jg11627;
dsecASM438219v1_3	AUGUSTUS	intron	24939358	24939418	.	-	.	transcript_id file_1_file_1_jg11627.t1; gene_id file_1_file_1_jg11627;
dsecASM438219v1_3	AUGUSTUS	transcript	24937803	24939546	.	-	.	transcript_id file_1_file_1_jg11627.t1; gene_id file_1_file_1_jg11627
dsecASM438219v1_3	AUGUSTUS	CDS	24939419	24939546	1	-	0	transcript_id file_1_file_1_jg11627.t1; gene_id file_1_file_1_jg11627;
dsecASM438219v1_3	AUGUSTUS	exon	24939419	24939546	.	-	.	transcript_id file_1_file_1_jg11627.t1; gene_id file_1_file_1_jg11627;
dsecASM438219v1_3	AUGUSTUS	start_codon	24939544	24939546	.	-	0	transcript_id file_1_file_1_jg11627.t1; gene_id file_1_file_1_jg11627;
dsecASM438219v1_3	AUGUSTUS	stop_codon	25484328	25484330	.	-	0	transcript_id file_1_file_1_jg11691.t1; gene_id file_1_file_1_jg11691;
dsecASM438219v1_3	AUGUSTUS	CDS	25484328	25484561	1	-	0	transcript_id file_1_file_1_jg11691.t1; gene_id file_1_file_1_jg11691;
dsecASM438219v1_3	AUGUSTUS	exon	25484328	25484561	.	-	.	transcript_id file_1_file_1_jg11691.t1; gene_id file_1_file_1_jg11691;
dsecASM438219v1_3	AUGUSTUS	intron	25484562	25484612	.	-	.	transcript_id file_1_file_1_jg11691.t1; gene_id file_1_file_1_jg11691;
dsecASM438219v1_3	AUGUSTUS	CDS	25484613	25485245	1	-	0	transcript_id file_1_file_1_jg11691.t1; gene_id file_1_file_1_jg11691;
dsecASM438219v1_3	AUGUSTUS	exon	25484613	25485245	.	-	.	transcript_id file_1_file_1_jg11691.t1; gene_id file_1_file_1_jg11691;
dsecASM438219v1_3	AUGUSTUS	intron	25485246	25485596	.	-	.	transcript_id file_1_file_1_jg11691.t1; gene_id file_1_file_1_jg11691;
dsecASM438219v1_3	AUGUSTUS	transcript	25484328	25485656	.	-	.	transcript_id file_1_file_1_jg11691.t1; gene_id file_1_file_1_jg11691
dsecASM438219v1_3	AUGUSTUS	CDS	25485597	25485656	0.86	-	0	transcript_id file_1_file_1_jg11691.t1; gene_id file_1_file_1_jg11691;
dsecASM438219v1_3	AUGUSTUS	exon	25485597	25485656	.	-	.	transcript_id file_1_file_1_jg11691.t1; gene_id file_1_file_1_jg11691;
dsecASM438219v1_3	AUGUSTUS	start_codon	25485654	25485656	.	-	0	transcript_id file_1_file_1_jg11691.t1; gene_id file_1_file_1_jg11691;
dsecASM438219v1_3	AUGUSTUS	start_codon	25665107	25665109	.	+	0	transcript_id file_1_file_1_jg11732.t1; gene_id file_1_file_1_jg11732;
dsecASM438219v1_3	AUGUSTUS	CDS	25665107	25665114	0.56	+	0	transcript_id file_1_file_1_jg11732.t1; gene_id file_1_file_1_jg11732;
dsecASM438219v1_3	AUGUSTUS	exon	25665107	25665114	.	+	.	transcript_id file_1_file_1_jg11732.t1; gene_id file_1_file_1_jg11732;
dsecASM438219v1_3	AUGUSTUS	intron	25665115	25665538	.	+	.	transcript_id file_1_file_1_jg11732.t1; gene_id file_1_file_1_jg11732;
dsecASM438219v1_3	AUGUSTUS	CDS	25665539	25665652	1	+	1	transcript_id file_1_file_1_jg11732.t1; gene_id file_1_file_1_jg11732;
dsecASM438219v1_3	AUGUSTUS	exon	25665539	25665652	.	+	.	transcript_id file_1_file_1_jg11732.t1; gene_id file_1_file_1_jg11732;
dsecASM438219v1_3	AUGUSTUS	intron	25665653	25665701	.	+	.	transcript_id file_1_file_1_jg11732.t1; gene_id file_1_file_1_jg11732;
dsecASM438219v1_3	AUGUSTUS	CDS	25665702	25665918	1	+	1	transcript_id file_1_file_1_jg11732.t1; gene_id file_1_file_1_jg11732;
dsecASM438219v1_3	AUGUSTUS	exon	25665702	25665918	.	+	.	transcript_id file_1_file_1_jg11732.t1; gene_id file_1_file_1_jg11732;
dsecASM438219v1_3	AUGUSTUS	intron	25665919	25665978	.	+	.	transcript_id file_1_file_1_jg11732.t1; gene_id file_1_file_1_jg11732;
dsecASM438219v1_3	AUGUSTUS	CDS	25665979	25666427	1	+	0	transcript_id file_1_file_1_jg11732.t1; gene_id file_1_file_1_jg11732;
dsecASM438219v1_3	AUGUSTUS	exon	25665979	25666427	.	+	.	transcript_id file_1_file_1_jg11732.t1; gene_id file_1_file_1_jg11732;
dsecASM438219v1_3	AUGUSTUS	intron	25666428	25666485	.	+	.	transcript_id file_1_file_1_jg11732.t1; gene_id file_1_file_1_jg11732;
dsecASM438219v1_3	AUGUSTUS	CDS	25666486	25666692	1	+	1	transcript_id file_1_file_1_jg11732.t1; gene_id file_1_file_1_jg11732;
dsecASM438219v1_3	AUGUSTUS	exon	25666486	25666692	.	+	.	transcript_id file_1_file_1_jg11732.t1; gene_id file_1_file_1_jg11732;
dsecASM438219v1_3	AUGUSTUS	intron	25666693	25666784	.	+	.	transcript_id file_1_file_1_jg11732.t1; gene_id file_1_file_1_jg11732;
dsecASM438219v1_3	AUGUSTUS	CDS	25666785	25666891	1	+	1	transcript_id file_1_file_1_jg11732.t1; gene_id file_1_file_1_jg11732;
dsecASM438219v1_3	AUGUSTUS	exon	25666785	25666891	.	+	.	transcript_id file_1_file_1_jg11732.t1; gene_id file_1_file_1_jg11732;
dsecASM438219v1_3	AUGUSTUS	intron	25666892	25666951	.	+	.	transcript_id file_1_file_1_jg11732.t1; gene_id file_1_file_1_jg11732;
dsecASM438219v1_3	AUGUSTUS	transcript	25665107	25667115	.	+	.	transcript_id file_1_file_1_jg11732.t1; gene_id file_1_file_1_jg11732
dsecASM438219v1_3	AUGUSTUS	CDS	25666952	25667115	1	+	2	transcript_id file_1_file_1_jg11732.t1; gene_id file_1_file_1_jg11732;
dsecASM438219v1_3	AUGUSTUS	exon	25666952	25667115	.	+	.	transcript_id file_1_file_1_jg11732.t1; gene_id file_1_file_1_jg11732;
dsecASM438219v1_3	AUGUSTUS	stop_codon	25667113	25667115	.	+	0	transcript_id file_1_file_1_jg11732.t1; gene_id file_1_file_1_jg11732;
dsecASM438219v1_3	AUGUSTUS	start_codon	25979246	25979248	.	+	0	transcript_id file_1_file_1_jg11771.t1; gene_id file_1_file_1_jg11771;
dsecASM438219v1_3	AUGUSTUS	CDS	25979246	25979453	0.83	+	0	transcript_id file_1_file_1_jg11771.t1; gene_id file_1_file_1_jg11771;
dsecASM438219v1_3	AUGUSTUS	exon	25979246	25979453	.	+	.	transcript_id file_1_file_1_jg11771.t1; gene_id file_1_file_1_jg11771;
dsecASM438219v1_3	AUGUSTUS	intron	25979454	25979523	.	+	.	transcript_id file_1_file_1_jg11771.t1; gene_id file_1_file_1_jg11771;
dsecASM438219v1_3	AUGUSTUS	transcript	25979246	25979633	.	+	.	transcript_id file_1_file_1_jg11771.t1; gene_id file_1_file_1_jg11771
dsecASM438219v1_3	AUGUSTUS	CDS	25979524	25979633	0.85	+	2	transcript_id file_1_file_1_jg11771.t1; gene_id file_1_file_1_jg11771;
dsecASM438219v1_3	AUGUSTUS	exon	25979524	25979633	.	+	.	transcript_id file_1_file_1_jg11771.t1; gene_id file_1_file_1_jg11771;
dsecASM438219v1_3	AUGUSTUS	stop_codon	25979631	25979633	.	+	0	transcript_id file_1_file_1_jg11771.t1; gene_id file_1_file_1_jg11771;
dsecASM438219v1_3	AUGUSTUS	start_codon	26023176	26023178	.	+	0	transcript_id file_1_file_1_jg11776.t1; gene_id file_1_file_1_jg11776;
dsecASM438219v1_3	AUGUSTUS	CDS	26023176	26024049	1	+	0	transcript_id file_1_file_1_jg11776.t1; gene_id file_1_file_1_jg11776;
dsecASM438219v1_3	AUGUSTUS	exon	26023176	26024049	.	+	.	transcript_id file_1_file_1_jg11776.t1; gene_id file_1_file_1_jg11776;
dsecASM438219v1_3	AUGUSTUS	intron	26024050	26024114	.	+	.	transcript_id file_1_file_1_jg11776.t1; gene_id file_1_file_1_jg11776;
dsecASM438219v1_3	AUGUSTUS	CDS	26024115	26024191	1	+	2	transcript_id file_1_file_1_jg11776.t1; gene_id file_1_file_1_jg11776;
dsecASM438219v1_3	AUGUSTUS	exon	26024115	26024191	.	+	.	transcript_id file_1_file_1_jg11776.t1; gene_id file_1_file_1_jg11776;
dsecASM438219v1_3	AUGUSTUS	intron	26024192	26024250	.	+	.	transcript_id file_1_file_1_jg11776.t1; gene_id file_1_file_1_jg11776;
dsecASM438219v1_3	AUGUSTUS	CDS	26024251	26024418	1	+	0	transcript_id file_1_file_1_jg11776.t1; gene_id file_1_file_1_jg11776;
dsecASM438219v1_3	AUGUSTUS	exon	26024251	26024418	.	+	.	transcript_id file_1_file_1_jg11776.t1; gene_id file_1_file_1_jg11776;
dsecASM438219v1_3	AUGUSTUS	intron	26024419	26024475	.	+	.	transcript_id file_1_file_1_jg11776.t1; gene_id file_1_file_1_jg11776;
dsecASM438219v1_3	AUGUSTUS	CDS	26024476	26024523	0.99	+	0	transcript_id file_1_file_1_jg11776.t1; gene_id file_1_file_1_jg11776;
dsecASM438219v1_3	AUGUSTUS	exon	26024476	26024523	.	+	.	transcript_id file_1_file_1_jg11776.t1; gene_id file_1_file_1_jg11776;
dsecASM438219v1_3	AUGUSTUS	intron	26024524	26024739	.	+	.	transcript_id file_1_file_1_jg11776.t1; gene_id file_1_file_1_jg11776;
dsecASM438219v1_3	AUGUSTUS	transcript	26023176	26024910	.	+	.	transcript_id file_1_file_1_jg11776.t1; gene_id file_1_file_1_jg11776
dsecASM438219v1_3	AUGUSTUS	CDS	26024740	26024910	1	+	0	transcript_id file_1_file_1_jg11776.t1; gene_id file_1_file_1_jg11776;
dsecASM438219v1_3	AUGUSTUS	exon	26024740	26024910	.	+	.	transcript_id file_1_file_1_jg11776.t1; gene_id file_1_file_1_jg11776;
dsecASM438219v1_3	AUGUSTUS	stop_codon	26024908	26024910	.	+	0	transcript_id file_1_file_1_jg11776.t1; gene_id file_1_file_1_jg11776;
dsecASM438219v1_3	AUGUSTUS	start_codon	26028832	26028834	.	+	0	transcript_id file_1_file_1_jg11778.t1; gene_id file_1_file_1_jg11778;
dsecASM438219v1_3	AUGUSTUS	CDS	26028832	26029705	1	+	0	transcript_id file_1_file_1_jg11778.t1; gene_id file_1_file_1_jg11778;
dsecASM438219v1_3	AUGUSTUS	exon	26028832	26029705	.	+	.	transcript_id file_1_file_1_jg11778.t1; gene_id file_1_file_1_jg11778;
dsecASM438219v1_3	AUGUSTUS	intron	26029706	26029765	.	+	.	transcript_id file_1_file_1_jg11778.t1; gene_id file_1_file_1_jg11778;
dsecASM438219v1_3	AUGUSTUS	CDS	26029766	26029842	1	+	2	transcript_id file_1_file_1_jg11778.t1; gene_id file_1_file_1_jg11778;
dsecASM438219v1_3	AUGUSTUS	exon	26029766	26029842	.	+	.	transcript_id file_1_file_1_jg11778.t1; gene_id file_1_file_1_jg11778;
dsecASM438219v1_3	AUGUSTUS	intron	26029843	26029907	.	+	.	transcript_id file_1_file_1_jg11778.t1; gene_id file_1_file_1_jg11778;
dsecASM438219v1_3	AUGUSTUS	CDS	26029908	26030075	1	+	0	transcript_id file_1_file_1_jg11778.t1; gene_id file_1_file_1_jg11778;
dsecASM438219v1_3	AUGUSTUS	exon	26029908	26030075	.	+	.	transcript_id file_1_file_1_jg11778.t1; gene_id file_1_file_1_jg11778;
dsecASM438219v1_3	AUGUSTUS	intron	26030076	26030135	.	+	.	transcript_id file_1_file_1_jg11778.t1; gene_id file_1_file_1_jg11778;
dsecASM438219v1_3	AUGUSTUS	transcript	26028832	26030246	.	+	.	transcript_id file_1_file_1_jg11778.t1; gene_id file_1_file_1_jg11778
dsecASM438219v1_3	AUGUSTUS	CDS	26030136	26030246	1	+	0	transcript_id file_1_file_1_jg11778.t1; gene_id file_1_file_1_jg11778;
dsecASM438219v1_3	AUGUSTUS	exon	26030136	26030246	.	+	.	transcript_id file_1_file_1_jg11778.t1; gene_id file_1_file_1_jg11778;
dsecASM438219v1_3	AUGUSTUS	stop_codon	26030244	26030246	.	+	0	transcript_id file_1_file_1_jg11778.t1; gene_id file_1_file_1_jg11778;
dsecASM438219v1_3	AUGUSTUS	start_codon	26030437	26030439	.	+	0	transcript_id file_1_file_1_jg11779.t1; gene_id file_1_file_1_jg11779;
dsecASM438219v1_3	AUGUSTUS	CDS	26030437	26031286	0.96	+	0	transcript_id file_1_file_1_jg11779.t1; gene_id file_1_file_1_jg11779;
dsecASM438219v1_3	AUGUSTUS	exon	26030437	26031286	.	+	.	transcript_id file_1_file_1_jg11779.t1; gene_id file_1_file_1_jg11779;
dsecASM438219v1_3	AUGUSTUS	intron	26031287	26031417	.	+	.	transcript_id file_1_file_1_jg11779.t1; gene_id file_1_file_1_jg11779;
dsecASM438219v1_3	AUGUSTUS	CDS	26031418	26031536	1	+	2	transcript_id file_1_file_1_jg11779.t1; gene_id file_1_file_1_jg11779;
dsecASM438219v1_3	AUGUSTUS	exon	26031418	26031536	.	+	.	transcript_id file_1_file_1_jg11779.t1; gene_id file_1_file_1_jg11779;
dsecASM438219v1_3	AUGUSTUS	intron	26031537	26031587	.	+	.	transcript_id file_1_file_1_jg11779.t1; gene_id file_1_file_1_jg11779;
dsecASM438219v1_3	AUGUSTUS	transcript	26030437	26031689	.	+	.	transcript_id file_1_file_1_jg11779.t1; gene_id file_1_file_1_jg11779
dsecASM438219v1_3	AUGUSTUS	CDS	26031588	26031689	1	+	0	transcript_id file_1_file_1_jg11779.t1; gene_id file_1_file_1_jg11779;
dsecASM438219v1_3	AUGUSTUS	exon	26031588	26031689	.	+	.	transcript_id file_1_file_1_jg11779.t1; gene_id file_1_file_1_jg11779;
dsecASM438219v1_3	AUGUSTUS	stop_codon	26031687	26031689	.	+	0	transcript_id file_1_file_1_jg11779.t1; gene_id file_1_file_1_jg11779;
dsecASM438219v1_3	AUGUSTUS	start_codon	26031898	26031900	.	+	0	transcript_id file_1_file_1_jg11780.t1; gene_id file_1_file_1_jg11780;
dsecASM438219v1_3	AUGUSTUS	CDS	26031898	26032771	1	+	0	transcript_id file_1_file_1_jg11780.t1; gene_id file_1_file_1_jg11780;
dsecASM438219v1_3	AUGUSTUS	exon	26031898	26032771	.	+	.	transcript_id file_1_file_1_jg11780.t1; gene_id file_1_file_1_jg11780;
dsecASM438219v1_3	AUGUSTUS	intron	26032772	26032829	.	+	.	transcript_id file_1_file_1_jg11780.t1; gene_id file_1_file_1_jg11780;
dsecASM438219v1_3	AUGUSTUS	CDS	26032830	26032906	1	+	2	transcript_id file_1_file_1_jg11780.t1; gene_id file_1_file_1_jg11780;
dsecASM438219v1_3	AUGUSTUS	exon	26032830	26032906	.	+	.	transcript_id file_1_file_1_jg11780.t1; gene_id file_1_file_1_jg11780;
dsecASM438219v1_3	AUGUSTUS	intron	26032907	26032962	.	+	.	transcript_id file_1_file_1_jg11780.t1; gene_id file_1_file_1_jg11780;
dsecASM438219v1_3	AUGUSTUS	CDS	26032963	26033130	1	+	0	transcript_id file_1_file_1_jg11780.t1; gene_id file_1_file_1_jg11780;
dsecASM438219v1_3	AUGUSTUS	exon	26032963	26033130	.	+	.	transcript_id file_1_file_1_jg11780.t1; gene_id file_1_file_1_jg11780;
dsecASM438219v1_3	AUGUSTUS	intron	26033131	26033187	.	+	.	transcript_id file_1_file_1_jg11780.t1; gene_id file_1_file_1_jg11780;
dsecASM438219v1_3	AUGUSTUS	transcript	26031898	26033307	.	+	.	transcript_id file_1_file_1_jg11780.t1; gene_id file_1_file_1_jg11780
dsecASM438219v1_3	AUGUSTUS	CDS	26033188	26033307	1	+	0	transcript_id file_1_file_1_jg11780.t1; gene_id file_1_file_1_jg11780;
dsecASM438219v1_3	AUGUSTUS	exon	26033188	26033307	.	+	.	transcript_id file_1_file_1_jg11780.t1; gene_id file_1_file_1_jg11780;
dsecASM438219v1_3	AUGUSTUS	stop_codon	26033305	26033307	.	+	0	transcript_id file_1_file_1_jg11780.t1; gene_id file_1_file_1_jg11780;
dsecASM438219v1_3	AUGUSTUS	start_codon	26327596	26327598	.	+	0	transcript_id file_1_file_1_jg11809.t1; gene_id file_1_file_1_jg11809;
dsecASM438219v1_3	AUGUSTUS	CDS	26327596	26328356	0.92	+	0	transcript_id file_1_file_1_jg11809.t1; gene_id file_1_file_1_jg11809;
dsecASM438219v1_3	AUGUSTUS	exon	26327596	26328356	.	+	.	transcript_id file_1_file_1_jg11809.t1; gene_id file_1_file_1_jg11809;
dsecASM438219v1_3	AUGUSTUS	intron	26328357	26328413	.	+	.	transcript_id file_1_file_1_jg11809.t1; gene_id file_1_file_1_jg11809;
dsecASM438219v1_3	AUGUSTUS	CDS	26328414	26328771	1	+	1	transcript_id file_1_file_1_jg11809.t1; gene_id file_1_file_1_jg11809;
dsecASM438219v1_3	AUGUSTUS	exon	26328414	26328771	.	+	.	transcript_id file_1_file_1_jg11809.t1; gene_id file_1_file_1_jg11809;
dsecASM438219v1_3	AUGUSTUS	intron	26328772	26328829	.	+	.	transcript_id file_1_file_1_jg11809.t1; gene_id file_1_file_1_jg11809;
dsecASM438219v1_3	AUGUSTUS	transcript	26327596	26328904	.	+	.	transcript_id file_1_file_1_jg11809.t1; gene_id file_1_file_1_jg11809
dsecASM438219v1_3	AUGUSTUS	CDS	26328830	26328904	1	+	0	transcript_id file_1_file_1_jg11809.t1; gene_id file_1_file_1_jg11809;
dsecASM438219v1_3	AUGUSTUS	exon	26328830	26328904	.	+	.	transcript_id file_1_file_1_jg11809.t1; gene_id file_1_file_1_jg11809;
dsecASM438219v1_3	AUGUSTUS	stop_codon	26328902	26328904	.	+	0	transcript_id file_1_file_1_jg11809.t1; gene_id file_1_file_1_jg11809;
dsecASM438219v1_3	AUGUSTUS	start_codon	26801348	26801350	.	+	0	transcript_id file_1_file_1_jg11844.t1; gene_id file_1_file_1_jg11844;
dsecASM438219v1_3	AUGUSTUS	CDS	26801348	26801657	1	+	0	transcript_id file_1_file_1_jg11844.t1; gene_id file_1_file_1_jg11844;
dsecASM438219v1_3	AUGUSTUS	exon	26801348	26801657	.	+	.	transcript_id file_1_file_1_jg11844.t1; gene_id file_1_file_1_jg11844;
dsecASM438219v1_3	AUGUSTUS	intron	26801658	26801707	.	+	.	transcript_id file_1_file_1_jg11844.t1; gene_id file_1_file_1_jg11844;
dsecASM438219v1_3	AUGUSTUS	CDS	26801708	26801894	1	+	2	transcript_id file_1_file_1_jg11844.t1; gene_id file_1_file_1_jg11844;
dsecASM438219v1_3	AUGUSTUS	exon	26801708	26801894	.	+	.	transcript_id file_1_file_1_jg11844.t1; gene_id file_1_file_1_jg11844;
dsecASM438219v1_3	AUGUSTUS	intron	26801895	26801948	.	+	.	transcript_id file_1_file_1_jg11844.t1; gene_id file_1_file_1_jg11844;
dsecASM438219v1_3	AUGUSTUS	CDS	26801949	26802552	1	+	1	transcript_id file_1_file_1_jg11844.t1; gene_id file_1_file_1_jg11844;
dsecASM438219v1_3	AUGUSTUS	exon	26801949	26802552	.	+	.	transcript_id file_1_file_1_jg11844.t1; gene_id file_1_file_1_jg11844;
dsecASM438219v1_3	AUGUSTUS	intron	26802553	26802714	.	+	.	transcript_id file_1_file_1_jg11844.t1; gene_id file_1_file_1_jg11844;
dsecASM438219v1_3	AUGUSTUS	transcript	26801348	26802765	.	+	.	transcript_id file_1_file_1_jg11844.t1; gene_id file_1_file_1_jg11844
dsecASM438219v1_3	AUGUSTUS	CDS	26802715	26802765	1	+	0	transcript_id file_1_file_1_jg11844.t1; gene_id file_1_file_1_jg11844;
dsecASM438219v1_3	AUGUSTUS	exon	26802715	26802765	.	+	.	transcript_id file_1_file_1_jg11844.t1; gene_id file_1_file_1_jg11844;
dsecASM438219v1_3	AUGUSTUS	stop_codon	26802763	26802765	.	+	0	transcript_id file_1_file_1_jg11844.t1; gene_id file_1_file_1_jg11844;
dsecASM438219v1_3	AUGUSTUS	start_codon	27253318	27253320	.	+	0	transcript_id file_1_file_1_jg11878.t1; gene_id file_1_file_1_jg11878;
dsecASM438219v1_3	AUGUSTUS	CDS	27253318	27253563	1	+	0	transcript_id file_1_file_1_jg11878.t1; gene_id file_1_file_1_jg11878;
dsecASM438219v1_3	AUGUSTUS	exon	27253318	27253563	.	+	.	transcript_id file_1_file_1_jg11878.t1; gene_id file_1_file_1_jg11878;
dsecASM438219v1_3	AUGUSTUS	intron	27253564	27253619	.	+	.	transcript_id file_1_file_1_jg11878.t1; gene_id file_1_file_1_jg11878;
dsecASM438219v1_3	AUGUSTUS	transcript	27253318	27253712	.	+	.	transcript_id file_1_file_1_jg11878.t1; gene_id file_1_file_1_jg11878
dsecASM438219v1_3	AUGUSTUS	CDS	27253620	27253712	1	+	0	transcript_id file_1_file_1_jg11878.t1; gene_id file_1_file_1_jg11878;
dsecASM438219v1_3	AUGUSTUS	exon	27253620	27253712	.	+	.	transcript_id file_1_file_1_jg11878.t1; gene_id file_1_file_1_jg11878;
dsecASM438219v1_3	AUGUSTUS	stop_codon	27253710	27253712	.	+	0	transcript_id file_1_file_1_jg11878.t1; gene_id file_1_file_1_jg11878;
dsecASM438219v1_3	AUGUSTUS	start_codon	28100906	28100908	.	+	0	transcript_id file_1_file_1_jg11985.t1; gene_id file_1_file_1_jg11985;
dsecASM438219v1_3	AUGUSTUS	CDS	28100906	28101123	1	+	0	transcript_id file_1_file_1_jg11985.t1; gene_id file_1_file_1_jg11985;
dsecASM438219v1_3	AUGUSTUS	exon	28100906	28101123	.	+	.	transcript_id file_1_file_1_jg11985.t1; gene_id file_1_file_1_jg11985;
dsecASM438219v1_3	AUGUSTUS	intron	28101124	28101178	.	+	.	transcript_id file_1_file_1_jg11985.t1; gene_id file_1_file_1_jg11985;
dsecASM438219v1_3	AUGUSTUS	CDS	28101179	28101713	1	+	1	transcript_id file_1_file_1_jg11985.t1; gene_id file_1_file_1_jg11985;
dsecASM438219v1_3	AUGUSTUS	exon	28101179	28101713	.	+	.	transcript_id file_1_file_1_jg11985.t1; gene_id file_1_file_1_jg11985;
dsecASM438219v1_3	AUGUSTUS	intron	28101714	28101796	.	+	.	transcript_id file_1_file_1_jg11985.t1; gene_id file_1_file_1_jg11985;
dsecASM438219v1_3	AUGUSTUS	CDS	28101797	28102202	1	+	0	transcript_id file_1_file_1_jg11985.t1; gene_id file_1_file_1_jg11985;
dsecASM438219v1_3	AUGUSTUS	exon	28101797	28102202	.	+	.	transcript_id file_1_file_1_jg11985.t1; gene_id file_1_file_1_jg11985;
dsecASM438219v1_3	AUGUSTUS	intron	28102203	28102255	.	+	.	transcript_id file_1_file_1_jg11985.t1; gene_id file_1_file_1_jg11985;
dsecASM438219v1_3	AUGUSTUS	CDS	28102256	28102309	1	+	2	transcript_id file_1_file_1_jg11985.t1; gene_id file_1_file_1_jg11985;
dsecASM438219v1_3	AUGUSTUS	exon	28102256	28102309	.	+	.	transcript_id file_1_file_1_jg11985.t1; gene_id file_1_file_1_jg11985;
dsecASM438219v1_3	AUGUSTUS	intron	28102310	28102364	.	+	.	transcript_id file_1_file_1_jg11985.t1; gene_id file_1_file_1_jg11985;
dsecASM438219v1_3	AUGUSTUS	CDS	28102365	28102500	1	+	2	transcript_id file_1_file_1_jg11985.t1; gene_id file_1_file_1_jg11985;
dsecASM438219v1_3	AUGUSTUS	exon	28102365	28102500	.	+	.	transcript_id file_1_file_1_jg11985.t1; gene_id file_1_file_1_jg11985;
dsecASM438219v1_3	AUGUSTUS	intron	28102501	28102559	.	+	.	transcript_id file_1_file_1_jg11985.t1; gene_id file_1_file_1_jg11985;
dsecASM438219v1_3	AUGUSTUS	CDS	28102560	28102672	1	+	1	transcript_id file_1_file_1_jg11985.t1; gene_id file_1_file_1_jg11985;
dsecASM438219v1_3	AUGUSTUS	exon	28102560	28102672	.	+	.	transcript_id file_1_file_1_jg11985.t1; gene_id file_1_file_1_jg11985;
dsecASM438219v1_3	AUGUSTUS	intron	28102673	28102728	.	+	.	transcript_id file_1_file_1_jg11985.t1; gene_id file_1_file_1_jg11985;
dsecASM438219v1_3	AUGUSTUS	transcript	28100906	28102913	.	+	.	transcript_id file_1_file_1_jg11985.t1; gene_id file_1_file_1_jg11985
dsecASM438219v1_3	AUGUSTUS	CDS	28102729	28102913	1	+	2	transcript_id file_1_file_1_jg11985.t1; gene_id file_1_file_1_jg11985;
dsecASM438219v1_3	AUGUSTUS	exon	28102729	28102913	.	+	.	transcript_id file_1_file_1_jg11985.t1; gene_id file_1_file_1_jg11985;
dsecASM438219v1_3	AUGUSTUS	stop_codon	28102911	28102913	.	+	0	transcript_id file_1_file_1_jg11985.t1; gene_id file_1_file_1_jg11985;
dsecASM438219v1_3	AUGUSTUS	stop_codon	28102944	28102946	.	-	0	transcript_id file_1_file_1_jg11986.t1; gene_id file_1_file_1_jg11986;
dsecASM438219v1_3	AUGUSTUS	CDS	28102944	28103215	1	-	2	transcript_id file_1_file_1_jg11986.t1; gene_id file_1_file_1_jg11986;
dsecASM438219v1_3	AUGUSTUS	exon	28102944	28103215	.	-	.	transcript_id file_1_file_1_jg11986.t1; gene_id file_1_file_1_jg11986;
dsecASM438219v1_3	AUGUSTUS	intron	28103216	28103264	.	-	.	transcript_id file_1_file_1_jg11986.t1; gene_id file_1_file_1_jg11986;
dsecASM438219v1_3	AUGUSTUS	CDS	28103265	28103371	1	-	1	transcript_id file_1_file_1_jg11986.t1; gene_id file_1_file_1_jg11986;
dsecASM438219v1_3	AUGUSTUS	exon	28103265	28103371	.	-	.	transcript_id file_1_file_1_jg11986.t1; gene_id file_1_file_1_jg11986;
dsecASM438219v1_3	AUGUSTUS	intron	28103372	28103433	.	-	.	transcript_id file_1_file_1_jg11986.t1; gene_id file_1_file_1_jg11986;
dsecASM438219v1_3	AUGUSTUS	CDS	28103434	28103578	1	-	2	transcript_id file_1_file_1_jg11986.t1; gene_id file_1_file_1_jg11986;
dsecASM438219v1_3	AUGUSTUS	exon	28103434	28103578	.	-	.	transcript_id file_1_file_1_jg11986.t1; gene_id file_1_file_1_jg11986;
dsecASM438219v1_3	AUGUSTUS	intron	28103579	28103632	.	-	.	transcript_id file_1_file_1_jg11986.t1; gene_id file_1_file_1_jg11986;
dsecASM438219v1_3	AUGUSTUS	CDS	28103633	28103680	1	-	2	transcript_id file_1_file_1_jg11986.t1; gene_id file_1_file_1_jg11986;
dsecASM438219v1_3	AUGUSTUS	exon	28103633	28103680	.	-	.	transcript_id file_1_file_1_jg11986.t1; gene_id file_1_file_1_jg11986;
dsecASM438219v1_3	AUGUSTUS	intron	28103681	28103789	.	-	.	transcript_id file_1_file_1_jg11986.t1; gene_id file_1_file_1_jg11986;
dsecASM438219v1_3	AUGUSTUS	CDS	28103790	28104090	1	-	0	transcript_id file_1_file_1_jg11986.t1; gene_id file_1_file_1_jg11986;
dsecASM438219v1_3	AUGUSTUS	exon	28103790	28104090	.	-	.	transcript_id file_1_file_1_jg11986.t1; gene_id file_1_file_1_jg11986;
dsecASM438219v1_3	AUGUSTUS	intron	28104091	28104139	.	-	.	transcript_id file_1_file_1_jg11986.t1; gene_id file_1_file_1_jg11986;
dsecASM438219v1_3	AUGUSTUS	CDS	28104140	28104794	1	-	1	transcript_id file_1_file_1_jg11986.t1; gene_id file_1_file_1_jg11986;
dsecASM438219v1_3	AUGUSTUS	exon	28104140	28104794	.	-	.	transcript_id file_1_file_1_jg11986.t1; gene_id file_1_file_1_jg11986;
dsecASM438219v1_3	AUGUSTUS	intron	28104795	28104860	.	-	.	transcript_id file_1_file_1_jg11986.t1; gene_id file_1_file_1_jg11986;
dsecASM438219v1_3	AUGUSTUS	transcript	28102944	28105027	.	-	.	transcript_id file_1_file_1_jg11986.t1; gene_id file_1_file_1_jg11986
dsecASM438219v1_3	AUGUSTUS	CDS	28104861	28105027	1	-	0	transcript_id file_1_file_1_jg11986.t1; gene_id file_1_file_1_jg11986;
dsecASM438219v1_3	AUGUSTUS	exon	28104861	28105027	.	-	.	transcript_id file_1_file_1_jg11986.t1; gene_id file_1_file_1_jg11986;
dsecASM438219v1_3	AUGUSTUS	start_codon	28105025	28105027	.	-	0	transcript_id file_1_file_1_jg11986.t1; gene_id file_1_file_1_jg11986;
dsecASM438219v1_3	AUGUSTUS	start_codon	28105302	28105304	.	+	0	transcript_id file_1_file_1_jg11987.t1; gene_id file_1_file_1_jg11987;
dsecASM438219v1_3	AUGUSTUS	CDS	28105302	28105417	1	+	0	transcript_id file_1_file_1_jg11987.t1; gene_id file_1_file_1_jg11987;
dsecASM438219v1_3	AUGUSTUS	exon	28105302	28105417	.	+	.	transcript_id file_1_file_1_jg11987.t1; gene_id file_1_file_1_jg11987;
dsecASM438219v1_3	AUGUSTUS	intron	28105418	28105533	.	+	.	transcript_id file_1_file_1_jg11987.t1; gene_id file_1_file_1_jg11987;
dsecASM438219v1_3	AUGUSTUS	CDS	28105534	28106098	1	+	1	transcript_id file_1_file_1_jg11987.t1; gene_id file_1_file_1_jg11987;
dsecASM438219v1_3	AUGUSTUS	exon	28105534	28106098	.	+	.	transcript_id file_1_file_1_jg11987.t1; gene_id file_1_file_1_jg11987;
dsecASM438219v1_3	AUGUSTUS	intron	28106099	28106154	.	+	.	transcript_id file_1_file_1_jg11987.t1; gene_id file_1_file_1_jg11987;
dsecASM438219v1_3	AUGUSTUS	CDS	28106155	28106304	1	+	0	transcript_id file_1_file_1_jg11987.t1; gene_id file_1_file_1_jg11987;
dsecASM438219v1_3	AUGUSTUS	exon	28106155	28106304	.	+	.	transcript_id file_1_file_1_jg11987.t1; gene_id file_1_file_1_jg11987;
dsecASM438219v1_3	AUGUSTUS	intron	28106305	28106357	.	+	.	transcript_id file_1_file_1_jg11987.t1; gene_id file_1_file_1_jg11987;
dsecASM438219v1_3	AUGUSTUS	CDS	28106358	28106556	1	+	0	transcript_id file_1_file_1_jg11987.t1; gene_id file_1_file_1_jg11987;
dsecASM438219v1_3	AUGUSTUS	exon	28106358	28106556	.	+	.	transcript_id file_1_file_1_jg11987.t1; gene_id file_1_file_1_jg11987;
dsecASM438219v1_3	AUGUSTUS	intron	28106557	28106603	.	+	.	transcript_id file_1_file_1_jg11987.t1; gene_id file_1_file_1_jg11987;
dsecASM438219v1_3	AUGUSTUS	CDS	28106604	28106840	1	+	2	transcript_id file_1_file_1_jg11987.t1; gene_id file_1_file_1_jg11987;
dsecASM438219v1_3	AUGUSTUS	exon	28106604	28106840	.	+	.	transcript_id file_1_file_1_jg11987.t1; gene_id file_1_file_1_jg11987;
dsecASM438219v1_3	AUGUSTUS	intron	28106841	28106897	.	+	.	transcript_id file_1_file_1_jg11987.t1; gene_id file_1_file_1_jg11987;
dsecASM438219v1_3	AUGUSTUS	transcript	28105302	28107004	.	+	.	transcript_id file_1_file_1_jg11987.t1; gene_id file_1_file_1_jg11987
dsecASM438219v1_3	AUGUSTUS	CDS	28106898	28107004	1	+	2	transcript_id file_1_file_1_jg11987.t1; gene_id file_1_file_1_jg11987;
dsecASM438219v1_3	AUGUSTUS	exon	28106898	28107004	.	+	.	transcript_id file_1_file_1_jg11987.t1; gene_id file_1_file_1_jg11987;
dsecASM438219v1_3	AUGUSTUS	stop_codon	28107002	28107004	.	+	0	transcript_id file_1_file_1_jg11987.t1; gene_id file_1_file_1_jg11987;
dsecASM438219v1_3	AUGUSTUS	start_codon	28107852	28107854	.	+	0	transcript_id file_1_file_1_jg11988.t1; gene_id file_1_file_1_jg11988;
dsecASM438219v1_3	AUGUSTUS	CDS	28107852	28107890	1	+	0	transcript_id file_1_file_1_jg11988.t1; gene_id file_1_file_1_jg11988;
dsecASM438219v1_3	AUGUSTUS	exon	28107852	28107890	.	+	.	transcript_id file_1_file_1_jg11988.t1; gene_id file_1_file_1_jg11988;
dsecASM438219v1_3	AUGUSTUS	intron	28107891	28107958	.	+	.	transcript_id file_1_file_1_jg11988.t1; gene_id file_1_file_1_jg11988;
dsecASM438219v1_3	AUGUSTUS	transcript	28107852	28108348	.	+	.	transcript_id file_1_file_1_jg11988.t1; gene_id file_1_file_1_jg11988
dsecASM438219v1_3	AUGUSTUS	CDS	28107959	28108348	1	+	0	transcript_id file_1_file_1_jg11988.t1; gene_id file_1_file_1_jg11988;
dsecASM438219v1_3	AUGUSTUS	exon	28107959	28108348	.	+	.	transcript_id file_1_file_1_jg11988.t1; gene_id file_1_file_1_jg11988;
dsecASM438219v1_3	AUGUSTUS	stop_codon	28108346	28108348	.	+	0	transcript_id file_1_file_1_jg11988.t1; gene_id file_1_file_1_jg11988;
dsecASM438219v1_3	AUGUSTUS	start_codon	28108573	28108575	.	+	0	transcript_id file_1_file_1_jg11989.t1; gene_id file_1_file_1_jg11989;
dsecASM438219v1_3	AUGUSTUS	CDS	28108573	28109391	1	+	0	transcript_id file_1_file_1_jg11989.t1; gene_id file_1_file_1_jg11989;
dsecASM438219v1_3	AUGUSTUS	exon	28108573	28109391	.	+	.	transcript_id file_1_file_1_jg11989.t1; gene_id file_1_file_1_jg11989;
dsecASM438219v1_3	AUGUSTUS	intron	28109392	28109456	.	+	.	transcript_id file_1_file_1_jg11989.t1; gene_id file_1_file_1_jg11989;
dsecASM438219v1_3	AUGUSTUS	CDS	28109457	28109609	1	+	0	transcript_id file_1_file_1_jg11989.t1; gene_id file_1_file_1_jg11989;
dsecASM438219v1_3	AUGUSTUS	exon	28109457	28109609	.	+	.	transcript_id file_1_file_1_jg11989.t1; gene_id file_1_file_1_jg11989;
dsecASM438219v1_3	AUGUSTUS	intron	28109610	28109670	.	+	.	transcript_id file_1_file_1_jg11989.t1; gene_id file_1_file_1_jg11989;
dsecASM438219v1_3	AUGUSTUS	CDS	28109671	28109800	1	+	0	transcript_id file_1_file_1_jg11989.t1; gene_id file_1_file_1_jg11989;
dsecASM438219v1_3	AUGUSTUS	exon	28109671	28109800	.	+	.	transcript_id file_1_file_1_jg11989.t1; gene_id file_1_file_1_jg11989;
dsecASM438219v1_3	AUGUSTUS	intron	28109801	28109863	.	+	.	transcript_id file_1_file_1_jg11989.t1; gene_id file_1_file_1_jg11989;
dsecASM438219v1_3	AUGUSTUS	CDS	28109864	28110053	1	+	2	transcript_id file_1_file_1_jg11989.t1; gene_id file_1_file_1_jg11989;
dsecASM438219v1_3	AUGUSTUS	exon	28109864	28110053	.	+	.	transcript_id file_1_file_1_jg11989.t1; gene_id file_1_file_1_jg11989;
dsecASM438219v1_3	AUGUSTUS	intron	28110054	28110110	.	+	.	transcript_id file_1_file_1_jg11989.t1; gene_id file_1_file_1_jg11989;
dsecASM438219v1_3	AUGUSTUS	transcript	28108573	28110354	.	+	.	transcript_id file_1_file_1_jg11989.t1; gene_id file_1_file_1_jg11989
dsecASM438219v1_3	AUGUSTUS	CDS	28110111	28110354	1	+	1	transcript_id file_1_file_1_jg11989.t1; gene_id file_1_file_1_jg11989;
dsecASM438219v1_3	AUGUSTUS	exon	28110111	28110354	.	+	.	transcript_id file_1_file_1_jg11989.t1; gene_id file_1_file_1_jg11989;
dsecASM438219v1_3	AUGUSTUS	stop_codon	28110352	28110354	.	+	0	transcript_id file_1_file_1_jg11989.t1; gene_id file_1_file_1_jg11989;
dsecASM438219v1_3	AUGUSTUS	stop_codon	28121930	28121932	.	-	0	transcript_id file_1_file_1_jg11994.t1; gene_id file_1_file_1_jg11994;
dsecASM438219v1_3	AUGUSTUS	CDS	28121930	28122343	1	-	0	transcript_id file_1_file_1_jg11994.t1; gene_id file_1_file_1_jg11994;
dsecASM438219v1_3	AUGUSTUS	exon	28121930	28122343	.	-	.	transcript_id file_1_file_1_jg11994.t1; gene_id file_1_file_1_jg11994;
dsecASM438219v1_3	AUGUSTUS	intron	28122344	28122797	.	-	.	transcript_id file_1_file_1_jg11994.t1; gene_id file_1_file_1_jg11994;
dsecASM438219v1_3	AUGUSTUS	transcript	28121930	28122839	.	-	.	transcript_id file_1_file_1_jg11994.t1; gene_id file_1_file_1_jg11994
dsecASM438219v1_3	AUGUSTUS	CDS	28122798	28122839	1	-	0	transcript_id file_1_file_1_jg11994.t1; gene_id file_1_file_1_jg11994;
dsecASM438219v1_3	AUGUSTUS	exon	28122798	28122839	.	-	.	transcript_id file_1_file_1_jg11994.t1; gene_id file_1_file_1_jg11994;
dsecASM438219v1_3	AUGUSTUS	start_codon	28122837	28122839	.	-	0	transcript_id file_1_file_1_jg11994.t1; gene_id file_1_file_1_jg11994;
dsecASM438219v1_3	AUGUSTUS	start_codon	28150034	28150036	.	+	0	transcript_id file_1_file_1_jg11996.t1; gene_id file_1_file_1_jg11996;
dsecASM438219v1_3	AUGUSTUS	CDS	28150034	28150441	1	+	0	transcript_id file_1_file_1_jg11996.t1; gene_id file_1_file_1_jg11996;
dsecASM438219v1_3	AUGUSTUS	exon	28150034	28150441	.	+	.	transcript_id file_1_file_1_jg11996.t1; gene_id file_1_file_1_jg11996;
dsecASM438219v1_3	AUGUSTUS	transcript	28150034	28150441	.	+	.	transcript_id file_1_file_1_jg11996.t1; gene_id file_1_file_1_jg11996
dsecASM438219v1_3	AUGUSTUS	stop_codon	28150439	28150441	.	+	0	transcript_id file_1_file_1_jg11996.t1; gene_id file_1_file_1_jg11996;
dsecASM438219v1_3	AUGUSTUS	stop_codon	28151839	28151841	.	-	0	transcript_id file_1_file_1_jg11997.t1; gene_id file_1_file_1_jg11997;
dsecASM438219v1_3	AUGUSTUS	CDS	28151839	28152288	1	-	0	transcript_id file_1_file_1_jg11997.t1; gene_id file_1_file_1_jg11997;
dsecASM438219v1_3	AUGUSTUS	exon	28151839	28152288	.	-	.	transcript_id file_1_file_1_jg11997.t1; gene_id file_1_file_1_jg11997;
dsecASM438219v1_3	AUGUSTUS	transcript	28151839	28152288	.	-	.	transcript_id file_1_file_1_jg11997.t1; gene_id file_1_file_1_jg11997
dsecASM438219v1_3	AUGUSTUS	start_codon	28152286	28152288	.	-	0	transcript_id file_1_file_1_jg11997.t1; gene_id file_1_file_1_jg11997;
dsecASM438219v1_3	AUGUSTUS	stop_codon	28337336	28337338	.	-	0	transcript_id file_1_file_1_jg12045.t1; gene_id file_1_file_1_jg12045;
dsecASM438219v1_3	AUGUSTUS	CDS	28337336	28338313	1	-	0	transcript_id file_1_file_1_jg12045.t1; gene_id file_1_file_1_jg12045;
dsecASM438219v1_3	AUGUSTUS	exon	28337336	28338313	.	-	.	transcript_id file_1_file_1_jg12045.t1; gene_id file_1_file_1_jg12045;
dsecASM438219v1_3	AUGUSTUS	intron	28338314	28338375	.	-	.	transcript_id file_1_file_1_jg12045.t1; gene_id file_1_file_1_jg12045;
dsecASM438219v1_3	AUGUSTUS	CDS	28338376	28338527	1	-	2	transcript_id file_1_file_1_jg12045.t1; gene_id file_1_file_1_jg12045;
dsecASM438219v1_3	AUGUSTUS	exon	28338376	28338527	.	-	.	transcript_id file_1_file_1_jg12045.t1; gene_id file_1_file_1_jg12045;
dsecASM438219v1_3	AUGUSTUS	intron	28338528	28338588	.	-	.	transcript_id file_1_file_1_jg12045.t1; gene_id file_1_file_1_jg12045;
dsecASM438219v1_3	AUGUSTUS	CDS	28338589	28338749	1	-	1	transcript_id file_1_file_1_jg12045.t1; gene_id file_1_file_1_jg12045;
dsecASM438219v1_3	AUGUSTUS	exon	28338589	28338749	.	-	.	transcript_id file_1_file_1_jg12045.t1; gene_id file_1_file_1_jg12045;
dsecASM438219v1_3	AUGUSTUS	intron	28338750	28338804	.	-	.	transcript_id file_1_file_1_jg12045.t1; gene_id file_1_file_1_jg12045;
dsecASM438219v1_3	AUGUSTUS	CDS	28338805	28338970	1	-	2	transcript_id file_1_file_1_jg12045.t1; gene_id file_1_file_1_jg12045;
dsecASM438219v1_3	AUGUSTUS	exon	28338805	28338970	.	-	.	transcript_id file_1_file_1_jg12045.t1; gene_id file_1_file_1_jg12045;
dsecASM438219v1_3	AUGUSTUS	intron	28338971	28339154	.	-	.	transcript_id file_1_file_1_jg12045.t1; gene_id file_1_file_1_jg12045;
dsecASM438219v1_3	AUGUSTUS	CDS	28339155	28339374	1	-	0	transcript_id file_1_file_1_jg12045.t1; gene_id file_1_file_1_jg12045;
dsecASM438219v1_3	AUGUSTUS	exon	28339155	28339374	.	-	.	transcript_id file_1_file_1_jg12045.t1; gene_id file_1_file_1_jg12045;
dsecASM438219v1_3	AUGUSTUS	intron	28339375	28339703	.	-	.	transcript_id file_1_file_1_jg12045.t1; gene_id file_1_file_1_jg12045;
dsecASM438219v1_3	AUGUSTUS	CDS	28339704	28340061	1	-	1	transcript_id file_1_file_1_jg12045.t1; gene_id file_1_file_1_jg12045;
dsecASM438219v1_3	AUGUSTUS	exon	28339704	28340061	.	-	.	transcript_id file_1_file_1_jg12045.t1; gene_id file_1_file_1_jg12045;
dsecASM438219v1_3	AUGUSTUS	intron	28340062	28340123	.	-	.	transcript_id file_1_file_1_jg12045.t1; gene_id file_1_file_1_jg12045;
dsecASM438219v1_3	AUGUSTUS	CDS	28340124	28340491	1	-	0	transcript_id file_1_file_1_jg12045.t1; gene_id file_1_file_1_jg12045;
dsecASM438219v1_3	AUGUSTUS	exon	28340124	28340491	.	-	.	transcript_id file_1_file_1_jg12045.t1; gene_id file_1_file_1_jg12045;
dsecASM438219v1_3	AUGUSTUS	intron	28340492	28340548	.	-	.	transcript_id file_1_file_1_jg12045.t1; gene_id file_1_file_1_jg12045;
dsecASM438219v1_3	AUGUSTUS	CDS	28340549	28340847	1	-	2	transcript_id file_1_file_1_jg12045.t1; gene_id file_1_file_1_jg12045;
dsecASM438219v1_3	AUGUSTUS	exon	28340549	28340847	.	-	.	transcript_id file_1_file_1_jg12045.t1; gene_id file_1_file_1_jg12045;
dsecASM438219v1_3	AUGUSTUS	intron	28340848	28340902	.	-	.	transcript_id file_1_file_1_jg12045.t1; gene_id file_1_file_1_jg12045;
dsecASM438219v1_3	AUGUSTUS	CDS	28340903	28341137	1	-	0	transcript_id file_1_file_1_jg12045.t1; gene_id file_1_file_1_jg12045;
dsecASM438219v1_3	AUGUSTUS	exon	28340903	28341137	.	-	.	transcript_id file_1_file_1_jg12045.t1; gene_id file_1_file_1_jg12045;
dsecASM438219v1_3	AUGUSTUS	intron	28341138	28341303	.	-	.	transcript_id file_1_file_1_jg12045.t1; gene_id file_1_file_1_jg12045;
dsecASM438219v1_3	AUGUSTUS	CDS	28341304	28341480	1	-	0	transcript_id file_1_file_1_jg12045.t1; gene_id file_1_file_1_jg12045;
dsecASM438219v1_3	AUGUSTUS	exon	28341304	28341480	.	-	.	transcript_id file_1_file_1_jg12045.t1; gene_id file_1_file_1_jg12045;
dsecASM438219v1_3	AUGUSTUS	intron	28341481	28341574	.	-	.	transcript_id file_1_file_1_jg12045.t1; gene_id file_1_file_1_jg12045;
dsecASM438219v1_3	AUGUSTUS	CDS	28341575	28341776	1	-	1	transcript_id file_1_file_1_jg12045.t1; gene_id file_1_file_1_jg12045;
dsecASM438219v1_3	AUGUSTUS	exon	28341575	28341776	.	-	.	transcript_id file_1_file_1_jg12045.t1; gene_id file_1_file_1_jg12045;
dsecASM438219v1_3	AUGUSTUS	intron	28341777	28342171	.	-	.	transcript_id file_1_file_1_jg12045.t1; gene_id file_1_file_1_jg12045;
dsecASM438219v1_3	AUGUSTUS	CDS	28342172	28342314	1	-	0	transcript_id file_1_file_1_jg12045.t1; gene_id file_1_file_1_jg12045;
dsecASM438219v1_3	AUGUSTUS	exon	28342172	28342314	.	-	.	transcript_id file_1_file_1_jg12045.t1; gene_id file_1_file_1_jg12045;
dsecASM438219v1_3	AUGUSTUS	intron	28342315	28342375	.	-	.	transcript_id file_1_file_1_jg12045.t1; gene_id file_1_file_1_jg12045;
dsecASM438219v1_3	AUGUSTUS	CDS	28342376	28342613	1	-	1	transcript_id file_1_file_1_jg12045.t1; gene_id file_1_file_1_jg12045;
dsecASM438219v1_3	AUGUSTUS	exon	28342376	28342613	.	-	.	transcript_id file_1_file_1_jg12045.t1; gene_id file_1_file_1_jg12045;
dsecASM438219v1_3	AUGUSTUS	intron	28342614	28342671	.	-	.	transcript_id file_1_file_1_jg12045.t1; gene_id file_1_file_1_jg12045;
dsecASM438219v1_3	AUGUSTUS	transcript	28337336	28342820	.	-	.	transcript_id file_1_file_1_jg12045.t1; gene_id file_1_file_1_jg12045
dsecASM438219v1_3	AUGUSTUS	CDS	28342672	28342820	1	-	0	transcript_id file_1_file_1_jg12045.t1; gene_id file_1_file_1_jg12045;
dsecASM438219v1_3	AUGUSTUS	exon	28342672	28342820	.	-	.	transcript_id file_1_file_1_jg12045.t1; gene_id file_1_file_1_jg12045;
dsecASM438219v1_3	AUGUSTUS	start_codon	28342818	28342820	.	-	0	transcript_id file_1_file_1_jg12045.t1; gene_id file_1_file_1_jg12045;
dsecASM438219v1_3	AUGUSTUS	start_codon	29667235	29667237	.	+	0	transcript_id file_1_file_1_jg12233.t1; gene_id file_1_file_1_jg12233;
dsecASM438219v1_3	AUGUSTUS	CDS	29667235	29667491	1	+	0	transcript_id file_1_file_1_jg12233.t1; gene_id file_1_file_1_jg12233;
dsecASM438219v1_3	AUGUSTUS	exon	29667235	29667491	.	+	.	transcript_id file_1_file_1_jg12233.t1; gene_id file_1_file_1_jg12233;
dsecASM438219v1_3	AUGUSTUS	intron	29667492	29667716	.	+	.	transcript_id file_1_file_1_jg12233.t1; gene_id file_1_file_1_jg12233;
dsecASM438219v1_3	AUGUSTUS	CDS	29667717	29667920	1	+	1	transcript_id file_1_file_1_jg12233.t1; gene_id file_1_file_1_jg12233;
dsecASM438219v1_3	AUGUSTUS	exon	29667717	29667920	.	+	.	transcript_id file_1_file_1_jg12233.t1; gene_id file_1_file_1_jg12233;
dsecASM438219v1_3	AUGUSTUS	intron	29667921	29667983	.	+	.	transcript_id file_1_file_1_jg12233.t1; gene_id file_1_file_1_jg12233;
dsecASM438219v1_3	AUGUSTUS	CDS	29667984	29668301	1	+	1	transcript_id file_1_file_1_jg12233.t1; gene_id file_1_file_1_jg12233;
dsecASM438219v1_3	AUGUSTUS	exon	29667984	29668301	.	+	.	transcript_id file_1_file_1_jg12233.t1; gene_id file_1_file_1_jg12233;
dsecASM438219v1_3	AUGUSTUS	intron	29668302	29668374	.	+	.	transcript_id file_1_file_1_jg12233.t1; gene_id file_1_file_1_jg12233;
dsecASM438219v1_3	AUGUSTUS	CDS	29668375	29668495	1	+	1	transcript_id file_1_file_1_jg12233.t1; gene_id file_1_file_1_jg12233;
dsecASM438219v1_3	AUGUSTUS	exon	29668375	29668495	.	+	.	transcript_id file_1_file_1_jg12233.t1; gene_id file_1_file_1_jg12233;
dsecASM438219v1_3	AUGUSTUS	intron	29668496	29668545	.	+	.	transcript_id file_1_file_1_jg12233.t1; gene_id file_1_file_1_jg12233;
dsecASM438219v1_3	AUGUSTUS	CDS	29668546	29668695	1	+	0	transcript_id file_1_file_1_jg12233.t1; gene_id file_1_file_1_jg12233;
dsecASM438219v1_3	AUGUSTUS	exon	29668546	29668695	.	+	.	transcript_id file_1_file_1_jg12233.t1; gene_id file_1_file_1_jg12233;
dsecASM438219v1_3	AUGUSTUS	intron	29668696	29668758	.	+	.	transcript_id file_1_file_1_jg12233.t1; gene_id file_1_file_1_jg12233;
dsecASM438219v1_3	AUGUSTUS	CDS	29668759	29668963	1	+	0	transcript_id file_1_file_1_jg12233.t1; gene_id file_1_file_1_jg12233;
dsecASM438219v1_3	AUGUSTUS	exon	29668759	29668963	.	+	.	transcript_id file_1_file_1_jg12233.t1; gene_id file_1_file_1_jg12233;
dsecASM438219v1_3	AUGUSTUS	intron	29668964	29669044	.	+	.	transcript_id file_1_file_1_jg12233.t1; gene_id file_1_file_1_jg12233;
dsecASM438219v1_3	AUGUSTUS	CDS	29669045	29669216	1	+	2	transcript_id file_1_file_1_jg12233.t1; gene_id file_1_file_1_jg12233;
dsecASM438219v1_3	AUGUSTUS	exon	29669045	29669216	.	+	.	transcript_id file_1_file_1_jg12233.t1; gene_id file_1_file_1_jg12233;
dsecASM438219v1_3	AUGUSTUS	intron	29669217	29669560	.	+	.	transcript_id file_1_file_1_jg12233.t1; gene_id file_1_file_1_jg12233;
dsecASM438219v1_3	AUGUSTUS	CDS	29669561	29669733	1	+	1	transcript_id file_1_file_1_jg12233.t1; gene_id file_1_file_1_jg12233;
dsecASM438219v1_3	AUGUSTUS	exon	29669561	29669733	.	+	.	transcript_id file_1_file_1_jg12233.t1; gene_id file_1_file_1_jg12233;
dsecASM438219v1_3	AUGUSTUS	intron	29669734	29669796	.	+	.	transcript_id file_1_file_1_jg12233.t1; gene_id file_1_file_1_jg12233;
dsecASM438219v1_3	AUGUSTUS	transcript	29667235	29670002	.	+	.	transcript_id file_1_file_1_jg12233.t1; gene_id file_1_file_1_jg12233
dsecASM438219v1_3	AUGUSTUS	CDS	29669797	29670002	1	+	2	transcript_id file_1_file_1_jg12233.t1; gene_id file_1_file_1_jg12233;
dsecASM438219v1_3	AUGUSTUS	exon	29669797	29670002	.	+	.	transcript_id file_1_file_1_jg12233.t1; gene_id file_1_file_1_jg12233;
dsecASM438219v1_3	AUGUSTUS	stop_codon	29670000	29670002	.	+	0	transcript_id file_1_file_1_jg12233.t1; gene_id file_1_file_1_jg12233;
dsecASM438219v1_3	AUGUSTUS	stop_codon	30180876	30180878	.	-	0	transcript_id file_1_file_1_ir100a.t1; gene_id file_1_file_1_ir100a;
dsecASM438219v1_3	AUGUSTUS	transcript	30179064	30180878	.	-	.	transcript_id file_1_file_1_ir100a.t1; gene_id file_1_file_1_ir100a
dsecASM438219v1_3	AUGUSTUS	CDS	30179064	30180875	1	-	0	transcript_id file_1_file_1_ir100a.t1; gene_id file_1_file_1_ir100a;
dsecASM438219v1_3	AUGUSTUS	exon	30179064	30180875	.	-	.	transcript_id file_1_file_1_ir100a.t1; gene_id file_1_file_1_ir100a;
dsecASM438219v1_3	AUGUSTUS	start_codon	30179064	30179066	.	-	0	transcript_id file_1_file_1_ir100a.t1; gene_id file_1_file_1_ir100a;
dsecASM438219v1_1	AUGUSTUS	stop_codon	2254024	2254026	.	-	0	transcript_id file_1_file_1_jg12367.t1; gene_id file_1_file_1_jg12367;
dsecASM438219v1_1	AUGUSTUS	CDS	2254024	2254110	1	-	0	transcript_id file_1_file_1_jg12367.t1; gene_id file_1_file_1_jg12367;
dsecASM438219v1_1	AUGUSTUS	exon	2254024	2254110	.	-	.	transcript_id file_1_file_1_jg12367.t1; gene_id file_1_file_1_jg12367;
dsecASM438219v1_1	AUGUSTUS	intron	2254111	2254170	.	-	.	transcript_id file_1_file_1_jg12367.t1; gene_id file_1_file_1_jg12367;
dsecASM438219v1_1	AUGUSTUS	CDS	2254171	2254528	1	-	1	transcript_id file_1_file_1_jg12367.t1; gene_id file_1_file_1_jg12367;
dsecASM438219v1_1	AUGUSTUS	exon	2254171	2254528	.	-	.	transcript_id file_1_file_1_jg12367.t1; gene_id file_1_file_1_jg12367;
dsecASM438219v1_1	AUGUSTUS	intron	2254529	2254654	.	-	.	transcript_id file_1_file_1_jg12367.t1; gene_id file_1_file_1_jg12367;
dsecASM438219v1_1	AUGUSTUS	transcript	2254024	2255430	.	-	.	transcript_id file_1_file_1_jg12367.t1; gene_id file_1_file_1_jg12367
dsecASM438219v1_1	AUGUSTUS	CDS	2254655	2255430	1	-	0	transcript_id file_1_file_1_jg12367.t1; gene_id file_1_file_1_jg12367;
dsecASM438219v1_1	AUGUSTUS	exon	2254655	2255430	.	-	.	transcript_id file_1_file_1_jg12367.t1; gene_id file_1_file_1_jg12367;
dsecASM438219v1_1	AUGUSTUS	start_codon	2255428	2255430	.	-	0	transcript_id file_1_file_1_jg12367.t1; gene_id file_1_file_1_jg12367;
dsecASM438219v1_1	AUGUSTUS	stop_codon	2269135	2269137	.	-	0	transcript_id file_1_file_1_jg12369.t1; gene_id file_1_file_1_jg12369;
dsecASM438219v1_1	AUGUSTUS	CDS	2269135	2269209	1	-	0	transcript_id file_1_file_1_jg12369.t1; gene_id file_1_file_1_jg12369;
dsecASM438219v1_1	AUGUSTUS	exon	2269135	2269209	.	-	.	transcript_id file_1_file_1_jg12369.t1; gene_id file_1_file_1_jg12369;
dsecASM438219v1_1	AUGUSTUS	intron	2269210	2269273	.	-	.	transcript_id file_1_file_1_jg12369.t1; gene_id file_1_file_1_jg12369;
dsecASM438219v1_1	AUGUSTUS	CDS	2269274	2269631	1	-	1	transcript_id file_1_file_1_jg12369.t1; gene_id file_1_file_1_jg12369;
dsecASM438219v1_1	AUGUSTUS	exon	2269274	2269631	.	-	.	transcript_id file_1_file_1_jg12369.t1; gene_id file_1_file_1_jg12369;
dsecASM438219v1_1	AUGUSTUS	intron	2269632	2269691	.	-	.	transcript_id file_1_file_1_jg12369.t1; gene_id file_1_file_1_jg12369;
dsecASM438219v1_1	AUGUSTUS	transcript	2269135	2270458	.	-	.	transcript_id file_1_file_1_jg12369.t1; gene_id file_1_file_1_jg12369
dsecASM438219v1_1	AUGUSTUS	CDS	2269692	2270458	1	-	0	transcript_id file_1_file_1_jg12369.t1; gene_id file_1_file_1_jg12369;
dsecASM438219v1_1	AUGUSTUS	exon	2269692	2270458	.	-	.	transcript_id file_1_file_1_jg12369.t1; gene_id file_1_file_1_jg12369;
dsecASM438219v1_1	AUGUSTUS	start_codon	2270456	2270458	.	-	0	transcript_id file_1_file_1_jg12369.t1; gene_id file_1_file_1_jg12369;
dsecASM438219v1_1	AUGUSTUS	stop_codon	3249656	3249658	.	-	0	transcript_id file_1_file_1_jg12464.t1; gene_id file_1_file_1_jg12464;
dsecASM438219v1_1	AUGUSTUS	CDS	3249656	3249832	1	-	0	transcript_id file_1_file_1_jg12464.t1; gene_id file_1_file_1_jg12464;
dsecASM438219v1_1	AUGUSTUS	exon	3249656	3249832	.	-	.	transcript_id file_1_file_1_jg12464.t1; gene_id file_1_file_1_jg12464;
dsecASM438219v1_1	AUGUSTUS	intron	3249833	3250014	.	-	.	transcript_id file_1_file_1_jg12464.t1; gene_id file_1_file_1_jg12464;
dsecASM438219v1_1	AUGUSTUS	CDS	3250015	3250191	1	-	0	transcript_id file_1_file_1_jg12464.t1; gene_id file_1_file_1_jg12464;
dsecASM438219v1_1	AUGUSTUS	exon	3250015	3250191	.	-	.	transcript_id file_1_file_1_jg12464.t1; gene_id file_1_file_1_jg12464;
dsecASM438219v1_1	AUGUSTUS	intron	3250192	3250256	.	-	.	transcript_id file_1_file_1_jg12464.t1; gene_id file_1_file_1_jg12464;
dsecASM438219v1_1	AUGUSTUS	transcript	3249656	3250493	.	-	.	transcript_id file_1_file_1_jg12464.t1; gene_id file_1_file_1_jg12464
dsecASM438219v1_1	AUGUSTUS	CDS	3250257	3250493	0.64	-	0	transcript_id file_1_file_1_jg12464.t1; gene_id file_1_file_1_jg12464;
dsecASM438219v1_1	AUGUSTUS	exon	3250257	3250493	.	-	.	transcript_id file_1_file_1_jg12464.t1; gene_id file_1_file_1_jg12464;
dsecASM438219v1_1	AUGUSTUS	start_codon	3250491	3250493	.	-	0	transcript_id file_1_file_1_jg12464.t1; gene_id file_1_file_1_jg12464;
dsecASM438219v1_1	AUGUSTUS	stop_codon	3251245	3251247	.	-	0	transcript_id file_1_file_1_jg12465.t1; gene_id file_1_file_1_jg12465;
dsecASM438219v1_1	AUGUSTUS	CDS	3251245	3251421	1	-	0	transcript_id file_1_file_1_jg12465.t1; gene_id file_1_file_1_jg12465;
dsecASM438219v1_1	AUGUSTUS	exon	3251245	3251421	.	-	.	transcript_id file_1_file_1_jg12465.t1; gene_id file_1_file_1_jg12465;
dsecASM438219v1_1	AUGUSTUS	intron	3251422	3251491	.	-	.	transcript_id file_1_file_1_jg12465.t1; gene_id file_1_file_1_jg12465;
dsecASM438219v1_1	AUGUSTUS	CDS	3251492	3251668	1	-	0	transcript_id file_1_file_1_jg12465.t1; gene_id file_1_file_1_jg12465;
dsecASM438219v1_1	AUGUSTUS	exon	3251492	3251668	.	-	.	transcript_id file_1_file_1_jg12465.t1; gene_id file_1_file_1_jg12465;
dsecASM438219v1_1	AUGUSTUS	intron	3251669	3251724	.	-	.	transcript_id file_1_file_1_jg12465.t1; gene_id file_1_file_1_jg12465;
dsecASM438219v1_1	AUGUSTUS	transcript	3251245	3251961	.	-	.	transcript_id file_1_file_1_jg12465.t1; gene_id file_1_file_1_jg12465
dsecASM438219v1_1	AUGUSTUS	CDS	3251725	3251961	1	-	0	transcript_id file_1_file_1_jg12465.t1; gene_id file_1_file_1_jg12465;
dsecASM438219v1_1	AUGUSTUS	exon	3251725	3251961	.	-	.	transcript_id file_1_file_1_jg12465.t1; gene_id file_1_file_1_jg12465;
dsecASM438219v1_1	AUGUSTUS	start_codon	3251959	3251961	.	-	0	transcript_id file_1_file_1_jg12465.t1; gene_id file_1_file_1_jg12465;
dsecASM438219v1_1	AUGUSTUS	start_codon	3255832	3255834	.	+	0	transcript_id file_1_file_1_jg12466.t1; gene_id file_1_file_1_jg12466;
dsecASM438219v1_1	AUGUSTUS	CDS	3255832	3256080	1	+	0	transcript_id file_1_file_1_jg12466.t1; gene_id file_1_file_1_jg12466;
dsecASM438219v1_1	AUGUSTUS	exon	3255832	3256080	.	+	.	transcript_id file_1_file_1_jg12466.t1; gene_id file_1_file_1_jg12466;
dsecASM438219v1_1	AUGUSTUS	intron	3256081	3256131	.	+	.	transcript_id file_1_file_1_jg12466.t1; gene_id file_1_file_1_jg12466;
dsecASM438219v1_1	AUGUSTUS	CDS	3256132	3256308	1	+	0	transcript_id file_1_file_1_jg12466.t1; gene_id file_1_file_1_jg12466;
dsecASM438219v1_1	AUGUSTUS	exon	3256132	3256308	.	+	.	transcript_id file_1_file_1_jg12466.t1; gene_id file_1_file_1_jg12466;
dsecASM438219v1_1	AUGUSTUS	intron	3256309	3256376	.	+	.	transcript_id file_1_file_1_jg12466.t1; gene_id file_1_file_1_jg12466;
dsecASM438219v1_1	AUGUSTUS	transcript	3255832	3256547	.	+	.	transcript_id file_1_file_1_jg12466.t1; gene_id file_1_file_1_jg12466
dsecASM438219v1_1	AUGUSTUS	CDS	3256377	3256547	1	+	0	transcript_id file_1_file_1_jg12466.t1; gene_id file_1_file_1_jg12466;
dsecASM438219v1_1	AUGUSTUS	exon	3256377	3256547	.	+	.	transcript_id file_1_file_1_jg12466.t1; gene_id file_1_file_1_jg12466;
dsecASM438219v1_1	AUGUSTUS	stop_codon	3256545	3256547	.	+	0	transcript_id file_1_file_1_jg12466.t1; gene_id file_1_file_1_jg12466;
dsecASM438219v1_1	AUGUSTUS	start_codon	3256718	3256720	.	+	0	transcript_id file_1_file_1_jg12467.t1; gene_id file_1_file_1_jg12467;
dsecASM438219v1_1	AUGUSTUS	CDS	3256718	3257031	1	+	0	transcript_id file_1_file_1_jg12467.t1; gene_id file_1_file_1_jg12467;
dsecASM438219v1_1	AUGUSTUS	exon	3256718	3257031	.	+	.	transcript_id file_1_file_1_jg12467.t1; gene_id file_1_file_1_jg12467;
dsecASM438219v1_1	AUGUSTUS	intron	3257032	3257092	.	+	.	transcript_id file_1_file_1_jg12467.t1; gene_id file_1_file_1_jg12467;
dsecASM438219v1_1	AUGUSTUS	CDS	3257093	3257374	1	+	1	transcript_id file_1_file_1_jg12467.t1; gene_id file_1_file_1_jg12467;
dsecASM438219v1_1	AUGUSTUS	exon	3257093	3257374	.	+	.	transcript_id file_1_file_1_jg12467.t1; gene_id file_1_file_1_jg12467;
dsecASM438219v1_1	AUGUSTUS	intron	3257375	3257451	.	+	.	transcript_id file_1_file_1_jg12467.t1; gene_id file_1_file_1_jg12467;
dsecASM438219v1_1	AUGUSTUS	CDS	3257452	3257551	1	+	1	transcript_id file_1_file_1_jg12467.t1; gene_id file_1_file_1_jg12467;
dsecASM438219v1_1	AUGUSTUS	exon	3257452	3257551	.	+	.	transcript_id file_1_file_1_jg12467.t1; gene_id file_1_file_1_jg12467;
dsecASM438219v1_1	AUGUSTUS	intron	3257552	3257610	.	+	.	transcript_id file_1_file_1_jg12467.t1; gene_id file_1_file_1_jg12467;
dsecASM438219v1_1	AUGUSTUS	CDS	3257611	3257802	1	+	0	transcript_id file_1_file_1_jg12467.t1; gene_id file_1_file_1_jg12467;
dsecASM438219v1_1	AUGUSTUS	exon	3257611	3257802	.	+	.	transcript_id file_1_file_1_jg12467.t1; gene_id file_1_file_1_jg12467;
dsecASM438219v1_1	AUGUSTUS	intron	3257803	3257871	.	+	.	transcript_id file_1_file_1_jg12467.t1; gene_id file_1_file_1_jg12467;
dsecASM438219v1_1	AUGUSTUS	CDS	3257872	3258096	1	+	0	transcript_id file_1_file_1_jg12467.t1; gene_id file_1_file_1_jg12467;
dsecASM438219v1_1	AUGUSTUS	exon	3257872	3258096	.	+	.	transcript_id file_1_file_1_jg12467.t1; gene_id file_1_file_1_jg12467;
dsecASM438219v1_1	AUGUSTUS	intron	3258097	3258157	.	+	.	transcript_id file_1_file_1_jg12467.t1; gene_id file_1_file_1_jg12467;
dsecASM438219v1_1	AUGUSTUS	transcript	3256718	3258391	.	+	.	transcript_id file_1_file_1_jg12467.t1; gene_id file_1_file_1_jg12467
dsecASM438219v1_1	AUGUSTUS	CDS	3258158	3258391	1	+	0	transcript_id file_1_file_1_jg12467.t1; gene_id file_1_file_1_jg12467;
dsecASM438219v1_1	AUGUSTUS	exon	3258158	3258391	.	+	.	transcript_id file_1_file_1_jg12467.t1; gene_id file_1_file_1_jg12467;
dsecASM438219v1_1	AUGUSTUS	stop_codon	3258389	3258391	.	+	0	transcript_id file_1_file_1_jg12467.t1; gene_id file_1_file_1_jg12467;
dsecASM438219v1_1	AUGUSTUS	stop_codon	3512770	3512772	.	-	0	transcript_id file_1_file_1_jg12511.t1; gene_id file_1_file_1_jg12511;
dsecASM438219v1_1	AUGUSTUS	CDS	3512770	3512874	1	-	0	transcript_id file_1_file_1_jg12511.t1; gene_id file_1_file_1_jg12511;
dsecASM438219v1_1	AUGUSTUS	exon	3512770	3512874	.	-	.	transcript_id file_1_file_1_jg12511.t1; gene_id file_1_file_1_jg12511;
dsecASM438219v1_1	AUGUSTUS	intron	3512875	3512955	.	-	.	transcript_id file_1_file_1_jg12511.t1; gene_id file_1_file_1_jg12511;
dsecASM438219v1_1	AUGUSTUS	CDS	3512956	3513063	1	-	0	transcript_id file_1_file_1_jg12511.t1; gene_id file_1_file_1_jg12511;
dsecASM438219v1_1	AUGUSTUS	exon	3512956	3513063	.	-	.	transcript_id file_1_file_1_jg12511.t1; gene_id file_1_file_1_jg12511;
dsecASM438219v1_1	AUGUSTUS	intron	3513064	3513129	.	-	.	transcript_id file_1_file_1_jg12511.t1; gene_id file_1_file_1_jg12511;
dsecASM438219v1_1	AUGUSTUS	CDS	3513130	3513231	1	-	0	transcript_id file_1_file_1_jg12511.t1; gene_id file_1_file_1_jg12511;
dsecASM438219v1_1	AUGUSTUS	exon	3513130	3513231	.	-	.	transcript_id file_1_file_1_jg12511.t1; gene_id file_1_file_1_jg12511;
dsecASM438219v1_1	AUGUSTUS	intron	3513232	3513375	.	-	.	transcript_id file_1_file_1_jg12511.t1; gene_id file_1_file_1_jg12511;
dsecASM438219v1_1	AUGUSTUS	CDS	3513376	3513475	1	-	1	transcript_id file_1_file_1_jg12511.t1; gene_id file_1_file_1_jg12511;
dsecASM438219v1_1	AUGUSTUS	exon	3513376	3513475	.	-	.	transcript_id file_1_file_1_jg12511.t1; gene_id file_1_file_1_jg12511;
dsecASM438219v1_1	AUGUSTUS	intron	3513476	3513538	.	-	.	transcript_id file_1_file_1_jg12511.t1; gene_id file_1_file_1_jg12511;
dsecASM438219v1_1	AUGUSTUS	CDS	3513539	3513809	1	-	2	transcript_id file_1_file_1_jg12511.t1; gene_id file_1_file_1_jg12511;
dsecASM438219v1_1	AUGUSTUS	exon	3513539	3513809	.	-	.	transcript_id file_1_file_1_jg12511.t1; gene_id file_1_file_1_jg12511;
dsecASM438219v1_1	AUGUSTUS	intron	3513810	3513909	.	-	.	transcript_id file_1_file_1_jg12511.t1; gene_id file_1_file_1_jg12511;
dsecASM438219v1_1	AUGUSTUS	transcript	3512770	3514354	.	-	.	transcript_id file_1_file_1_jg12511.t1; gene_id file_1_file_1_jg12511
dsecASM438219v1_1	AUGUSTUS	CDS	3513910	3514354	1	-	0	transcript_id file_1_file_1_jg12511.t1; gene_id file_1_file_1_jg12511;
dsecASM438219v1_1	AUGUSTUS	exon	3513910	3514354	.	-	.	transcript_id file_1_file_1_jg12511.t1; gene_id file_1_file_1_jg12511;
dsecASM438219v1_1	AUGUSTUS	start_codon	3514352	3514354	.	-	0	transcript_id file_1_file_1_jg12511.t1; gene_id file_1_file_1_jg12511;
dsecASM438219v1_1	AUGUSTUS	stop_codon	3664904	3664906	.	-	0	transcript_id file_1_file_1_jg12524.t2; gene_id file_1_file_1_jg12524;
dsecASM438219v1_1	AUGUSTUS	CDS	3664904	3664966	1	-	0	transcript_id file_1_file_1_jg12524.t2; gene_id file_1_file_1_jg12524;
dsecASM438219v1_1	AUGUSTUS	exon	3664904	3664966	.	-	.	transcript_id file_1_file_1_jg12524.t2; gene_id file_1_file_1_jg12524;
dsecASM438219v1_1	AUGUSTUS	intron	3664967	3665028	.	-	.	transcript_id file_1_file_1_jg12524.t2; gene_id file_1_file_1_jg12524;
dsecASM438219v1_1	AUGUSTUS	CDS	3665029	3665380	1	-	1	transcript_id file_1_file_1_jg12524.t2; gene_id file_1_file_1_jg12524;
dsecASM438219v1_1	AUGUSTUS	exon	3665029	3665380	.	-	.	transcript_id file_1_file_1_jg12524.t2; gene_id file_1_file_1_jg12524;
dsecASM438219v1_1	AUGUSTUS	intron	3665381	3665438	.	-	.	transcript_id file_1_file_1_jg12524.t2; gene_id file_1_file_1_jg12524;
dsecASM438219v1_1	AUGUSTUS	CDS	3665439	3665517	1	-	2	transcript_id file_1_file_1_jg12524.t2; gene_id file_1_file_1_jg12524;
dsecASM438219v1_1	AUGUSTUS	exon	3665439	3665517	.	-	.	transcript_id file_1_file_1_jg12524.t2; gene_id file_1_file_1_jg12524;
dsecASM438219v1_1	AUGUSTUS	intron	3665518	3665583	.	-	.	transcript_id file_1_file_1_jg12524.t2; gene_id file_1_file_1_jg12524;
dsecASM438219v1_1	AUGUSTUS	CDS	3665584	3665715	1	-	2	transcript_id file_1_file_1_jg12524.t2; gene_id file_1_file_1_jg12524;
dsecASM438219v1_1	AUGUSTUS	exon	3665584	3665715	.	-	.	transcript_id file_1_file_1_jg12524.t2; gene_id file_1_file_1_jg12524;
dsecASM438219v1_1	AUGUSTUS	intron	3665716	3665770	.	-	.	transcript_id file_1_file_1_jg12524.t2; gene_id file_1_file_1_jg12524;
dsecASM438219v1_1	AUGUSTUS	CDS	3665771	3665914	1	-	2	transcript_id file_1_file_1_jg12524.t2; gene_id file_1_file_1_jg12524;
dsecASM438219v1_1	AUGUSTUS	exon	3665771	3665914	.	-	.	transcript_id file_1_file_1_jg12524.t2; gene_id file_1_file_1_jg12524;
dsecASM438219v1_1	AUGUSTUS	intron	3665915	3666014	.	-	.	transcript_id file_1_file_1_jg12524.t2; gene_id file_1_file_1_jg12524;
dsecASM438219v1_1	AUGUSTUS	CDS	3666015	3666177	1	-	0	transcript_id file_1_file_1_jg12524.t2; gene_id file_1_file_1_jg12524;
dsecASM438219v1_1	AUGUSTUS	exon	3666015	3666177	.	-	.	transcript_id file_1_file_1_jg12524.t2; gene_id file_1_file_1_jg12524;
dsecASM438219v1_1	AUGUSTUS	intron	3666178	3666243	.	-	.	transcript_id file_1_file_1_jg12524.t2; gene_id file_1_file_1_jg12524;
dsecASM438219v1_1	AUGUSTUS	CDS	3666244	3666388	1	-	1	transcript_id file_1_file_1_jg12524.t2; gene_id file_1_file_1_jg12524;
dsecASM438219v1_1	AUGUSTUS	exon	3666244	3666388	.	-	.	transcript_id file_1_file_1_jg12524.t2; gene_id file_1_file_1_jg12524;
dsecASM438219v1_1	AUGUSTUS	intron	3666389	3666741	.	-	.	transcript_id file_1_file_1_jg12524.t2; gene_id file_1_file_1_jg12524;
dsecASM438219v1_1	AUGUSTUS	CDS	3666742	3666796	1	-	2	transcript_id file_1_file_1_jg12524.t2; gene_id file_1_file_1_jg12524;
dsecASM438219v1_1	AUGUSTUS	exon	3666742	3666796	.	-	.	transcript_id file_1_file_1_jg12524.t2; gene_id file_1_file_1_jg12524;
dsecASM438219v1_1	AUGUSTUS	intron	3666797	3666858	.	-	.	transcript_id file_1_file_1_jg12524.t2; gene_id file_1_file_1_jg12524;
dsecASM438219v1_1	AUGUSTUS	transcript	3664904	3667012	.	-	.	transcript_id file_1_file_1_jg12524.t2; gene_id file_1_file_1_jg12524
dsecASM438219v1_1	AUGUSTUS	CDS	3666859	3667012	1	-	0	transcript_id file_1_file_1_jg12524.t2; gene_id file_1_file_1_jg12524;
dsecASM438219v1_1	AUGUSTUS	exon	3666859	3667012	.	-	.	transcript_id file_1_file_1_jg12524.t2; gene_id file_1_file_1_jg12524;
dsecASM438219v1_1	AUGUSTUS	start_codon	3667010	3667012	.	-	0	transcript_id file_1_file_1_jg12524.t2; gene_id file_1_file_1_jg12524;
dsecASM438219v1_1	AUGUSTUS	stop_codon	3664904	3664906	.	-	0	transcript_id file_1_file_1_jg12524.t1; gene_id file_1_file_1_jg12524;
dsecASM438219v1_1	AUGUSTUS	CDS	3664904	3664966	1	-	0	transcript_id file_1_file_1_jg12524.t1; gene_id file_1_file_1_jg12524;
dsecASM438219v1_1	AUGUSTUS	exon	3664904	3664966	.	-	.	transcript_id file_1_file_1_jg12524.t1; gene_id file_1_file_1_jg12524;
dsecASM438219v1_1	AUGUSTUS	intron	3664967	3665028	.	-	.	transcript_id file_1_file_1_jg12524.t1; gene_id file_1_file_1_jg12524;
dsecASM438219v1_1	AUGUSTUS	CDS	3665029	3665380	1	-	1	transcript_id file_1_file_1_jg12524.t1; gene_id file_1_file_1_jg12524;
dsecASM438219v1_1	AUGUSTUS	exon	3665029	3665380	.	-	.	transcript_id file_1_file_1_jg12524.t1; gene_id file_1_file_1_jg12524;
dsecASM438219v1_1	AUGUSTUS	intron	3665381	3665438	.	-	.	transcript_id file_1_file_1_jg12524.t1; gene_id file_1_file_1_jg12524;
dsecASM438219v1_1	AUGUSTUS	CDS	3665439	3665517	1	-	2	transcript_id file_1_file_1_jg12524.t1; gene_id file_1_file_1_jg12524;
dsecASM438219v1_1	AUGUSTUS	exon	3665439	3665517	.	-	.	transcript_id file_1_file_1_jg12524.t1; gene_id file_1_file_1_jg12524;
dsecASM438219v1_1	AUGUSTUS	intron	3665518	3665583	.	-	.	transcript_id file_1_file_1_jg12524.t1; gene_id file_1_file_1_jg12524;
dsecASM438219v1_1	AUGUSTUS	CDS	3665584	3665715	1	-	2	transcript_id file_1_file_1_jg12524.t1; gene_id file_1_file_1_jg12524;
dsecASM438219v1_1	AUGUSTUS	exon	3665584	3665715	.	-	.	transcript_id file_1_file_1_jg12524.t1; gene_id file_1_file_1_jg12524;
dsecASM438219v1_1	AUGUSTUS	intron	3665716	3665770	.	-	.	transcript_id file_1_file_1_jg12524.t1; gene_id file_1_file_1_jg12524;
dsecASM438219v1_1	AUGUSTUS	CDS	3665771	3665914	1	-	2	transcript_id file_1_file_1_jg12524.t1; gene_id file_1_file_1_jg12524;
dsecASM438219v1_1	AUGUSTUS	exon	3665771	3665914	.	-	.	transcript_id file_1_file_1_jg12524.t1; gene_id file_1_file_1_jg12524;
dsecASM438219v1_1	AUGUSTUS	intron	3665915	3666014	.	-	.	transcript_id file_1_file_1_jg12524.t1; gene_id file_1_file_1_jg12524;
dsecASM438219v1_1	AUGUSTUS	CDS	3666015	3666177	1	-	0	transcript_id file_1_file_1_jg12524.t1; gene_id file_1_file_1_jg12524;
dsecASM438219v1_1	AUGUSTUS	exon	3666015	3666177	.	-	.	transcript_id file_1_file_1_jg12524.t1; gene_id file_1_file_1_jg12524;
dsecASM438219v1_1	AUGUSTUS	intron	3666178	3666243	.	-	.	transcript_id file_1_file_1_jg12524.t1; gene_id file_1_file_1_jg12524;
dsecASM438219v1_1	AUGUSTUS	CDS	3666244	3666376	1	-	1	transcript_id file_1_file_1_jg12524.t1; gene_id file_1_file_1_jg12524;
dsecASM438219v1_1	AUGUSTUS	exon	3666244	3666376	.	-	.	transcript_id file_1_file_1_jg12524.t1; gene_id file_1_file_1_jg12524;
dsecASM438219v1_1	AUGUSTUS	intron	3666377	3666741	.	-	.	transcript_id file_1_file_1_jg12524.t1; gene_id file_1_file_1_jg12524;
dsecASM438219v1_1	AUGUSTUS	CDS	3666742	3666796	1	-	2	transcript_id file_1_file_1_jg12524.t1; gene_id file_1_file_1_jg12524;
dsecASM438219v1_1	AUGUSTUS	exon	3666742	3666796	.	-	.	transcript_id file_1_file_1_jg12524.t1; gene_id file_1_file_1_jg12524;
dsecASM438219v1_1	AUGUSTUS	intron	3666797	3666858	.	-	.	transcript_id file_1_file_1_jg12524.t1; gene_id file_1_file_1_jg12524;
dsecASM438219v1_1	AUGUSTUS	transcript	3664904	3667012	.	-	.	transcript_id file_1_file_1_jg12524.t1; gene_id file_1_file_1_jg12524
dsecASM438219v1_1	AUGUSTUS	CDS	3666859	3667012	1	-	0	transcript_id file_1_file_1_jg12524.t1; gene_id file_1_file_1_jg12524;
dsecASM438219v1_1	AUGUSTUS	exon	3666859	3667012	.	-	.	transcript_id file_1_file_1_jg12524.t1; gene_id file_1_file_1_jg12524;
dsecASM438219v1_1	AUGUSTUS	start_codon	3667010	3667012	.	-	0	transcript_id file_1_file_1_jg12524.t1; gene_id file_1_file_1_jg12524;
dsecASM438219v1_1	AUGUSTUS	stop_codon	4177843	4177845	.	-	0	transcript_id file_1_file_1_jg12620.t1; gene_id file_1_file_1_jg12620;
dsecASM438219v1_1	AUGUSTUS	CDS	4177843	4177920	1	-	0	transcript_id file_1_file_1_jg12620.t1; gene_id file_1_file_1_jg12620;
dsecASM438219v1_1	AUGUSTUS	exon	4177843	4177920	.	-	.	transcript_id file_1_file_1_jg12620.t1; gene_id file_1_file_1_jg12620;
dsecASM438219v1_1	AUGUSTUS	intron	4177921	4177982	.	-	.	transcript_id file_1_file_1_jg12620.t1; gene_id file_1_file_1_jg12620;
dsecASM438219v1_1	AUGUSTUS	CDS	4177983	4178340	1	-	1	transcript_id file_1_file_1_jg12620.t1; gene_id file_1_file_1_jg12620;
dsecASM438219v1_1	AUGUSTUS	exon	4177983	4178340	.	-	.	transcript_id file_1_file_1_jg12620.t1; gene_id file_1_file_1_jg12620;
dsecASM438219v1_1	AUGUSTUS	intron	4178341	4178669	.	-	.	transcript_id file_1_file_1_jg12620.t1; gene_id file_1_file_1_jg12620;
dsecASM438219v1_1	AUGUSTUS	transcript	4177843	4179445	.	-	.	transcript_id file_1_file_1_jg12620.t1; gene_id file_1_file_1_jg12620
dsecASM438219v1_1	AUGUSTUS	CDS	4178670	4179445	1	-	0	transcript_id file_1_file_1_jg12620.t1; gene_id file_1_file_1_jg12620;
dsecASM438219v1_1	AUGUSTUS	exon	4178670	4179445	.	-	.	transcript_id file_1_file_1_jg12620.t1; gene_id file_1_file_1_jg12620;
dsecASM438219v1_1	AUGUSTUS	start_codon	4179443	4179445	.	-	0	transcript_id file_1_file_1_jg12620.t1; gene_id file_1_file_1_jg12620;
dsecASM438219v1_1	AUGUSTUS	stop_codon	4390328	4390330	.	-	0	transcript_id file_1_file_1_jg12672.t1; gene_id file_1_file_1_jg12672;
dsecASM438219v1_1	AUGUSTUS	CDS	4390328	4390714	1	-	0	transcript_id file_1_file_1_jg12672.t1; gene_id file_1_file_1_jg12672;
dsecASM438219v1_1	AUGUSTUS	exon	4390328	4390714	.	-	.	transcript_id file_1_file_1_jg12672.t1; gene_id file_1_file_1_jg12672;
dsecASM438219v1_1	AUGUSTUS	intron	4390715	4390784	.	-	.	transcript_id file_1_file_1_jg12672.t1; gene_id file_1_file_1_jg12672;
dsecASM438219v1_1	AUGUSTUS	transcript	4390328	4390829	.	-	.	transcript_id file_1_file_1_jg12672.t1; gene_id file_1_file_1_jg12672
dsecASM438219v1_1	AUGUSTUS	CDS	4390785	4390829	1	-	0	transcript_id file_1_file_1_jg12672.t1; gene_id file_1_file_1_jg12672;
dsecASM438219v1_1	AUGUSTUS	exon	4390785	4390829	.	-	.	transcript_id file_1_file_1_jg12672.t1; gene_id file_1_file_1_jg12672;
dsecASM438219v1_1	AUGUSTUS	start_codon	4390827	4390829	.	-	0	transcript_id file_1_file_1_jg12672.t1; gene_id file_1_file_1_jg12672;
dsecASM438219v1_0	AUGUSTUS	stop_codon	7318035	7318037	.	-	0	transcript_id file_1_file_1_jg1277.t1; gene_id file_1_file_1_jg1277;
dsecASM438219v1_0	AUGUSTUS	CDS	7318035	7318154	1	-	0	transcript_id file_1_file_1_jg1277.t1; gene_id file_1_file_1_jg1277;
dsecASM438219v1_0	AUGUSTUS	exon	7318035	7318154	.	-	.	transcript_id file_1_file_1_jg1277.t1; gene_id file_1_file_1_jg1277;
dsecASM438219v1_0	AUGUSTUS	intron	7318155	7318212	.	-	.	transcript_id file_1_file_1_jg1277.t1; gene_id file_1_file_1_jg1277;
dsecASM438219v1_0	AUGUSTUS	CDS	7318213	7318815	1	-	0	transcript_id file_1_file_1_jg1277.t1; gene_id file_1_file_1_jg1277;
dsecASM438219v1_0	AUGUSTUS	exon	7318213	7318815	.	-	.	transcript_id file_1_file_1_jg1277.t1; gene_id file_1_file_1_jg1277;
dsecASM438219v1_0	AUGUSTUS	intron	7318816	7319051	.	-	.	transcript_id file_1_file_1_jg1277.t1; gene_id file_1_file_1_jg1277;
dsecASM438219v1_0	AUGUSTUS	transcript	7318035	7319681	.	-	.	transcript_id file_1_file_1_jg1277.t1; gene_id file_1_file_1_jg1277
dsecASM438219v1_0	AUGUSTUS	CDS	7319052	7319681	1	-	0	transcript_id file_1_file_1_jg1277.t1; gene_id file_1_file_1_jg1277;
dsecASM438219v1_0	AUGUSTUS	exon	7319052	7319681	.	-	.	transcript_id file_1_file_1_jg1277.t1; gene_id file_1_file_1_jg1277;
dsecASM438219v1_0	AUGUSTUS	start_codon	7319679	7319681	.	-	0	transcript_id file_1_file_1_jg1277.t1; gene_id file_1_file_1_jg1277;
dsecASM438219v1_0	AUGUSTUS	stop_codon	7320563	7320565	.	-	0	transcript_id file_1_file_1_jg1278.t1; gene_id file_1_file_1_jg1278;
dsecASM438219v1_0	AUGUSTUS	CDS	7320563	7320691	1	-	0	transcript_id file_1_file_1_jg1278.t1; gene_id file_1_file_1_jg1278;
dsecASM438219v1_0	AUGUSTUS	exon	7320563	7320691	.	-	.	transcript_id file_1_file_1_jg1278.t1; gene_id file_1_file_1_jg1278;
dsecASM438219v1_0	AUGUSTUS	intron	7320692	7320755	.	-	.	transcript_id file_1_file_1_jg1278.t1; gene_id file_1_file_1_jg1278;
dsecASM438219v1_0	AUGUSTUS	CDS	7320756	7321316	1	-	0	transcript_id file_1_file_1_jg1278.t1; gene_id file_1_file_1_jg1278;
dsecASM438219v1_0	AUGUSTUS	exon	7320756	7321316	.	-	.	transcript_id file_1_file_1_jg1278.t1; gene_id file_1_file_1_jg1278;
dsecASM438219v1_0	AUGUSTUS	intron	7321317	7325610	.	-	.	transcript_id file_1_file_1_jg1278.t1; gene_id file_1_file_1_jg1278;
dsecASM438219v1_0	AUGUSTUS	transcript	7320563	7326252	.	-	.	transcript_id file_1_file_1_jg1278.t1; gene_id file_1_file_1_jg1278
dsecASM438219v1_0	AUGUSTUS	CDS	7325611	7326252	1	-	0	transcript_id file_1_file_1_jg1278.t1; gene_id file_1_file_1_jg1278;
dsecASM438219v1_0	AUGUSTUS	exon	7325611	7326252	.	-	.	transcript_id file_1_file_1_jg1278.t1; gene_id file_1_file_1_jg1278;
dsecASM438219v1_0	AUGUSTUS	start_codon	7326250	7326252	.	-	0	transcript_id file_1_file_1_jg1278.t1; gene_id file_1_file_1_jg1278;
dsecASM438219v1_0	AUGUSTUS	stop_codon	7320563	7320565	.	-	0	transcript_id file_1_file_1_jg1278.t2; gene_id file_1_file_1_jg1278;
dsecASM438219v1_0	AUGUSTUS	CDS	7320563	7320691	1	-	0	transcript_id file_1_file_1_jg1278.t2; gene_id file_1_file_1_jg1278;
dsecASM438219v1_0	AUGUSTUS	exon	7320563	7320691	.	-	.	transcript_id file_1_file_1_jg1278.t2; gene_id file_1_file_1_jg1278;
dsecASM438219v1_0	AUGUSTUS	intron	7320692	7320755	.	-	.	transcript_id file_1_file_1_jg1278.t2; gene_id file_1_file_1_jg1278;
dsecASM438219v1_0	AUGUSTUS	CDS	7320756	7321316	1	-	0	transcript_id file_1_file_1_jg1278.t2; gene_id file_1_file_1_jg1278;
dsecASM438219v1_0	AUGUSTUS	exon	7320756	7321316	.	-	.	transcript_id file_1_file_1_jg1278.t2; gene_id file_1_file_1_jg1278;
dsecASM438219v1_0	AUGUSTUS	intron	7321317	7322304	.	-	.	transcript_id file_1_file_1_jg1278.t2; gene_id file_1_file_1_jg1278;
dsecASM438219v1_0	AUGUSTUS	CDS	7322305	7322766	0.97	-	0	transcript_id file_1_file_1_jg1278.t2; gene_id file_1_file_1_jg1278;
dsecASM438219v1_0	AUGUSTUS	exon	7322305	7322766	.	-	.	transcript_id file_1_file_1_jg1278.t2; gene_id file_1_file_1_jg1278;
dsecASM438219v1_0	AUGUSTUS	intron	7322767	7323750	.	-	.	transcript_id file_1_file_1_jg1278.t2; gene_id file_1_file_1_jg1278;
dsecASM438219v1_0	AUGUSTUS	transcript	7320563	7324473	.	-	.	transcript_id file_1_file_1_jg1278.t2; gene_id file_1_file_1_jg1278
dsecASM438219v1_0	AUGUSTUS	CDS	7323751	7324473	1	-	0	transcript_id file_1_file_1_jg1278.t2; gene_id file_1_file_1_jg1278;
dsecASM438219v1_0	AUGUSTUS	exon	7323751	7324473	.	-	.	transcript_id file_1_file_1_jg1278.t2; gene_id file_1_file_1_jg1278;
dsecASM438219v1_0	AUGUSTUS	start_codon	7324471	7324473	.	-	0	transcript_id file_1_file_1_jg1278.t2; gene_id file_1_file_1_jg1278;
dsecASM438219v1_0	AUGUSTUS	stop_codon	7320563	7320565	.	-	0	transcript_id file_1_file_1_jg1278.t3; gene_id file_1_file_1_jg1278;
dsecASM438219v1_0	AUGUSTUS	CDS	7320563	7320691	1	-	0	transcript_id file_1_file_1_jg1278.t3; gene_id file_1_file_1_jg1278;
dsecASM438219v1_0	AUGUSTUS	exon	7320563	7320691	.	-	.	transcript_id file_1_file_1_jg1278.t3; gene_id file_1_file_1_jg1278;
dsecASM438219v1_0	AUGUSTUS	intron	7320692	7320755	.	-	.	transcript_id file_1_file_1_jg1278.t3; gene_id file_1_file_1_jg1278;
dsecASM438219v1_0	AUGUSTUS	CDS	7320756	7321316	1	-	0	transcript_id file_1_file_1_jg1278.t3; gene_id file_1_file_1_jg1278;
dsecASM438219v1_0	AUGUSTUS	exon	7320756	7321316	.	-	.	transcript_id file_1_file_1_jg1278.t3; gene_id file_1_file_1_jg1278;
dsecASM438219v1_0	AUGUSTUS	intron	7321317	7327013	.	-	.	transcript_id file_1_file_1_jg1278.t3; gene_id file_1_file_1_jg1278;
dsecASM438219v1_0	AUGUSTUS	CDS	7327014	7327472	0.89	-	0	transcript_id file_1_file_1_jg1278.t3; gene_id file_1_file_1_jg1278;
dsecASM438219v1_0	AUGUSTUS	exon	7327014	7327472	.	-	.	transcript_id file_1_file_1_jg1278.t3; gene_id file_1_file_1_jg1278;
dsecASM438219v1_0	AUGUSTUS	transcript	7320563	7327472	.	-	.	transcript_id file_1_file_1_jg1278.t3; gene_id file_1_file_1_jg1278
dsecASM438219v1_0	AUGUSTUS	start_codon	7327470	7327472	.	-	0	transcript_id file_1_file_1_jg1278.t3; gene_id file_1_file_1_jg1278;
dsecASM438219v1_0	AUGUSTUS	stop_codon	7361946	7361948	.	-	0	transcript_id file_1_file_1_jg1284.t1; gene_id file_1_file_1_jg1284;
dsecASM438219v1_0	AUGUSTUS	CDS	7361946	7362377	1	-	0	transcript_id file_1_file_1_jg1284.t1; gene_id file_1_file_1_jg1284;
dsecASM438219v1_0	AUGUSTUS	exon	7361946	7362377	.	-	.	transcript_id file_1_file_1_jg1284.t1; gene_id file_1_file_1_jg1284;
dsecASM438219v1_0	AUGUSTUS	transcript	7361946	7362377	.	-	.	transcript_id file_1_file_1_jg1284.t1; gene_id file_1_file_1_jg1284
dsecASM438219v1_0	AUGUSTUS	start_codon	7362375	7362377	.	-	0	transcript_id file_1_file_1_jg1284.t1; gene_id file_1_file_1_jg1284;
dsecASM438219v1_1	AUGUSTUS	start_codon	5585719	5585721	.	+	0	transcript_id file_1_file_1_jg12864.t1; gene_id file_1_file_1_jg12864;
dsecASM438219v1_1	AUGUSTUS	CDS	5585719	5586801	1	+	0	transcript_id file_1_file_1_jg12864.t1; gene_id file_1_file_1_jg12864;
dsecASM438219v1_1	AUGUSTUS	exon	5585719	5586801	.	+	.	transcript_id file_1_file_1_jg12864.t1; gene_id file_1_file_1_jg12864;
dsecASM438219v1_1	AUGUSTUS	intron	5586802	5586855	.	+	.	transcript_id file_1_file_1_jg12864.t1; gene_id file_1_file_1_jg12864;
dsecASM438219v1_1	AUGUSTUS	transcript	5585719	5586909	.	+	.	transcript_id file_1_file_1_jg12864.t1; gene_id file_1_file_1_jg12864
dsecASM438219v1_1	AUGUSTUS	CDS	5586856	5586909	1	+	0	transcript_id file_1_file_1_jg12864.t1; gene_id file_1_file_1_jg12864;
dsecASM438219v1_1	AUGUSTUS	exon	5586856	5586909	.	+	.	transcript_id file_1_file_1_jg12864.t1; gene_id file_1_file_1_jg12864;
dsecASM438219v1_1	AUGUSTUS	stop_codon	5586907	5586909	.	+	0	transcript_id file_1_file_1_jg12864.t1; gene_id file_1_file_1_jg12864;
dsecASM438219v1_1	AUGUSTUS	start_codon	5780731	5780733	.	+	0	transcript_id file_1_file_1_jg12884.t1; gene_id file_1_file_1_jg12884;
dsecASM438219v1_1	AUGUSTUS	CDS	5780731	5781254	1	+	0	transcript_id file_1_file_1_jg12884.t1; gene_id file_1_file_1_jg12884;
dsecASM438219v1_1	AUGUSTUS	exon	5780731	5781254	.	+	.	transcript_id file_1_file_1_jg12884.t1; gene_id file_1_file_1_jg12884;
dsecASM438219v1_1	AUGUSTUS	intron	5781255	5781312	.	+	.	transcript_id file_1_file_1_jg12884.t1; gene_id file_1_file_1_jg12884;
dsecASM438219v1_1	AUGUSTUS	CDS	5781313	5781500	1	+	1	transcript_id file_1_file_1_jg12884.t1; gene_id file_1_file_1_jg12884;
dsecASM438219v1_1	AUGUSTUS	exon	5781313	5781500	.	+	.	transcript_id file_1_file_1_jg12884.t1; gene_id file_1_file_1_jg12884;
dsecASM438219v1_1	AUGUSTUS	intron	5781501	5781555	.	+	.	transcript_id file_1_file_1_jg12884.t1; gene_id file_1_file_1_jg12884;
dsecASM438219v1_1	AUGUSTUS	CDS	5781556	5781731	1	+	2	transcript_id file_1_file_1_jg12884.t1; gene_id file_1_file_1_jg12884;
dsecASM438219v1_1	AUGUSTUS	exon	5781556	5781731	.	+	.	transcript_id file_1_file_1_jg12884.t1; gene_id file_1_file_1_jg12884;
dsecASM438219v1_1	AUGUSTUS	intron	5781732	5781787	.	+	.	transcript_id file_1_file_1_jg12884.t1; gene_id file_1_file_1_jg12884;
dsecASM438219v1_1	AUGUSTUS	CDS	5781788	5781886	1	+	0	transcript_id file_1_file_1_jg12884.t1; gene_id file_1_file_1_jg12884;
dsecASM438219v1_1	AUGUSTUS	exon	5781788	5781886	.	+	.	transcript_id file_1_file_1_jg12884.t1; gene_id file_1_file_1_jg12884;
dsecASM438219v1_1	AUGUSTUS	intron	5781887	5781936	.	+	.	transcript_id file_1_file_1_jg12884.t1; gene_id file_1_file_1_jg12884;
dsecASM438219v1_1	AUGUSTUS	CDS	5781937	5782089	1	+	0	transcript_id file_1_file_1_jg12884.t1; gene_id file_1_file_1_jg12884;
dsecASM438219v1_1	AUGUSTUS	exon	5781937	5782089	.	+	.	transcript_id file_1_file_1_jg12884.t1; gene_id file_1_file_1_jg12884;
dsecASM438219v1_1	AUGUSTUS	intron	5782090	5782146	.	+	.	transcript_id file_1_file_1_jg12884.t1; gene_id file_1_file_1_jg12884;
dsecASM438219v1_1	AUGUSTUS	transcript	5780731	5782197	.	+	.	transcript_id file_1_file_1_jg12884.t1; gene_id file_1_file_1_jg12884
dsecASM438219v1_1	AUGUSTUS	CDS	5782147	5782197	1	+	0	transcript_id file_1_file_1_jg12884.t1; gene_id file_1_file_1_jg12884;
dsecASM438219v1_1	AUGUSTUS	exon	5782147	5782197	.	+	.	transcript_id file_1_file_1_jg12884.t1; gene_id file_1_file_1_jg12884;
dsecASM438219v1_1	AUGUSTUS	stop_codon	5782195	5782197	.	+	0	transcript_id file_1_file_1_jg12884.t1; gene_id file_1_file_1_jg12884;
dsecASM438219v1_1	AUGUSTUS	start_codon	5975414	5975416	.	+	0	transcript_id file_1_file_1_jg12912.t2; gene_id file_1_file_1_jg12912;
dsecASM438219v1_1	AUGUSTUS	CDS	5975414	5975421	1	+	0	transcript_id file_1_file_1_jg12912.t2; gene_id file_1_file_1_jg12912;
dsecASM438219v1_1	AUGUSTUS	exon	5975414	5975421	.	+	.	transcript_id file_1_file_1_jg12912.t2; gene_id file_1_file_1_jg12912;
dsecASM438219v1_1	AUGUSTUS	intron	5975422	5975694	.	+	.	transcript_id file_1_file_1_jg12912.t2; gene_id file_1_file_1_jg12912;
dsecASM438219v1_1	AUGUSTUS	CDS	5975695	5975932	1	+	1	transcript_id file_1_file_1_jg12912.t2; gene_id file_1_file_1_jg12912;
dsecASM438219v1_1	AUGUSTUS	exon	5975695	5975932	.	+	.	transcript_id file_1_file_1_jg12912.t2; gene_id file_1_file_1_jg12912;
dsecASM438219v1_1	AUGUSTUS	intron	5975933	5977316	.	+	.	transcript_id file_1_file_1_jg12912.t2; gene_id file_1_file_1_jg12912;
dsecASM438219v1_1	AUGUSTUS	CDS	5977317	5977459	1	+	0	transcript_id file_1_file_1_jg12912.t2; gene_id file_1_file_1_jg12912;
dsecASM438219v1_1	AUGUSTUS	exon	5977317	5977459	.	+	.	transcript_id file_1_file_1_jg12912.t2; gene_id file_1_file_1_jg12912;
dsecASM438219v1_1	AUGUSTUS	intron	5977460	5977518	.	+	.	transcript_id file_1_file_1_jg12912.t2; gene_id file_1_file_1_jg12912;
dsecASM438219v1_1	AUGUSTUS	CDS	5977519	5977891	1	+	1	transcript_id file_1_file_1_jg12912.t2; gene_id file_1_file_1_jg12912;
dsecASM438219v1_1	AUGUSTUS	exon	5977519	5977891	.	+	.	transcript_id file_1_file_1_jg12912.t2; gene_id file_1_file_1_jg12912;
dsecASM438219v1_1	AUGUSTUS	intron	5977892	5977953	.	+	.	transcript_id file_1_file_1_jg12912.t2; gene_id file_1_file_1_jg12912;
dsecASM438219v1_1	AUGUSTUS	CDS	5977954	5978188	1	+	0	transcript_id file_1_file_1_jg12912.t2; gene_id file_1_file_1_jg12912;
dsecASM438219v1_1	AUGUSTUS	exon	5977954	5978188	.	+	.	transcript_id file_1_file_1_jg12912.t2; gene_id file_1_file_1_jg12912;
dsecASM438219v1_1	AUGUSTUS	intron	5978189	5978647	.	+	.	transcript_id file_1_file_1_jg12912.t2; gene_id file_1_file_1_jg12912;
dsecASM438219v1_1	AUGUSTUS	CDS	5978648	5978921	1	+	2	transcript_id file_1_file_1_jg12912.t2; gene_id file_1_file_1_jg12912;
dsecASM438219v1_1	AUGUSTUS	exon	5978648	5978921	.	+	.	transcript_id file_1_file_1_jg12912.t2; gene_id file_1_file_1_jg12912;
dsecASM438219v1_1	AUGUSTUS	intron	5978922	5978982	.	+	.	transcript_id file_1_file_1_jg12912.t2; gene_id file_1_file_1_jg12912;
dsecASM438219v1_1	AUGUSTUS	CDS	5978983	5979375	1	+	1	transcript_id file_1_file_1_jg12912.t2; gene_id file_1_file_1_jg12912;
dsecASM438219v1_1	AUGUSTUS	exon	5978983	5979375	.	+	.	transcript_id file_1_file_1_jg12912.t2; gene_id file_1_file_1_jg12912;
dsecASM438219v1_1	AUGUSTUS	intron	5979376	5979463	.	+	.	transcript_id file_1_file_1_jg12912.t2; gene_id file_1_file_1_jg12912;
dsecASM438219v1_1	AUGUSTUS	CDS	5979464	5979659	1	+	1	transcript_id file_1_file_1_jg12912.t2; gene_id file_1_file_1_jg12912;
dsecASM438219v1_1	AUGUSTUS	exon	5979464	5979659	.	+	.	transcript_id file_1_file_1_jg12912.t2; gene_id file_1_file_1_jg12912;
dsecASM438219v1_1	AUGUSTUS	intron	5979660	5979720	.	+	.	transcript_id file_1_file_1_jg12912.t2; gene_id file_1_file_1_jg12912;
dsecASM438219v1_1	AUGUSTUS	CDS	5979721	5979885	1	+	0	transcript_id file_1_file_1_jg12912.t2; gene_id file_1_file_1_jg12912;
dsecASM438219v1_1	AUGUSTUS	exon	5979721	5979885	.	+	.	transcript_id file_1_file_1_jg12912.t2; gene_id file_1_file_1_jg12912;
dsecASM438219v1_1	AUGUSTUS	intron	5979886	5980027	.	+	.	transcript_id file_1_file_1_jg12912.t2; gene_id file_1_file_1_jg12912;
dsecASM438219v1_1	AUGUSTUS	CDS	5980028	5980247	1	+	0	transcript_id file_1_file_1_jg12912.t2; gene_id file_1_file_1_jg12912;
dsecASM438219v1_1	AUGUSTUS	exon	5980028	5980247	.	+	.	transcript_id file_1_file_1_jg12912.t2; gene_id file_1_file_1_jg12912;
dsecASM438219v1_1	AUGUSTUS	intron	5980248	5980302	.	+	.	transcript_id file_1_file_1_jg12912.t2; gene_id file_1_file_1_jg12912;
dsecASM438219v1_1	AUGUSTUS	CDS	5980303	5980639	1	+	2	transcript_id file_1_file_1_jg12912.t2; gene_id file_1_file_1_jg12912;
dsecASM438219v1_1	AUGUSTUS	exon	5980303	5980639	.	+	.	transcript_id file_1_file_1_jg12912.t2; gene_id file_1_file_1_jg12912;
dsecASM438219v1_1	AUGUSTUS	intron	5980640	5980698	.	+	.	transcript_id file_1_file_1_jg12912.t2; gene_id file_1_file_1_jg12912;
dsecASM438219v1_1	AUGUSTUS	transcript	5975414	5981323	.	+	.	transcript_id file_1_file_1_jg12912.t2; gene_id file_1_file_1_jg12912
dsecASM438219v1_1	AUGUSTUS	CDS	5980699	5981323	1	+	1	transcript_id file_1_file_1_jg12912.t2; gene_id file_1_file_1_jg12912;
dsecASM438219v1_1	AUGUSTUS	exon	5980699	5981323	.	+	.	transcript_id file_1_file_1_jg12912.t2; gene_id file_1_file_1_jg12912;
dsecASM438219v1_1	AUGUSTUS	stop_codon	5981321	5981323	.	+	0	transcript_id file_1_file_1_jg12912.t2; gene_id file_1_file_1_jg12912;
dsecASM438219v1_1	AUGUSTUS	start_codon	5975414	5975416	.	+	0	transcript_id file_1_file_1_jg12912.t1; gene_id file_1_file_1_jg12912;
dsecASM438219v1_1	AUGUSTUS	CDS	5975414	5975421	1	+	0	transcript_id file_1_file_1_jg12912.t1; gene_id file_1_file_1_jg12912;
dsecASM438219v1_1	AUGUSTUS	exon	5975414	5975421	.	+	.	transcript_id file_1_file_1_jg12912.t1; gene_id file_1_file_1_jg12912;
dsecASM438219v1_1	AUGUSTUS	intron	5975422	5975694	.	+	.	transcript_id file_1_file_1_jg12912.t1; gene_id file_1_file_1_jg12912;
dsecASM438219v1_1	AUGUSTUS	CDS	5975695	5975932	1	+	1	transcript_id file_1_file_1_jg12912.t1; gene_id file_1_file_1_jg12912;
dsecASM438219v1_1	AUGUSTUS	exon	5975695	5975932	.	+	.	transcript_id file_1_file_1_jg12912.t1; gene_id file_1_file_1_jg12912;
dsecASM438219v1_1	AUGUSTUS	intron	5975933	5977316	.	+	.	transcript_id file_1_file_1_jg12912.t1; gene_id file_1_file_1_jg12912;
dsecASM438219v1_1	AUGUSTUS	CDS	5977317	5977459	1	+	0	transcript_id file_1_file_1_jg12912.t1; gene_id file_1_file_1_jg12912;
dsecASM438219v1_1	AUGUSTUS	exon	5977317	5977459	.	+	.	transcript_id file_1_file_1_jg12912.t1; gene_id file_1_file_1_jg12912;
dsecASM438219v1_1	AUGUSTUS	intron	5977460	5977518	.	+	.	transcript_id file_1_file_1_jg12912.t1; gene_id file_1_file_1_jg12912;
dsecASM438219v1_1	AUGUSTUS	CDS	5977519	5977891	1	+	1	transcript_id file_1_file_1_jg12912.t1; gene_id file_1_file_1_jg12912;
dsecASM438219v1_1	AUGUSTUS	exon	5977519	5977891	.	+	.	transcript_id file_1_file_1_jg12912.t1; gene_id file_1_file_1_jg12912;
dsecASM438219v1_1	AUGUSTUS	intron	5977892	5977953	.	+	.	transcript_id file_1_file_1_jg12912.t1; gene_id file_1_file_1_jg12912;
dsecASM438219v1_1	AUGUSTUS	CDS	5977954	5978188	1	+	0	transcript_id file_1_file_1_jg12912.t1; gene_id file_1_file_1_jg12912;
dsecASM438219v1_1	AUGUSTUS	exon	5977954	5978188	.	+	.	transcript_id file_1_file_1_jg12912.t1; gene_id file_1_file_1_jg12912;
dsecASM438219v1_1	AUGUSTUS	intron	5978189	5978647	.	+	.	transcript_id file_1_file_1_jg12912.t1; gene_id file_1_file_1_jg12912;
dsecASM438219v1_1	AUGUSTUS	CDS	5978648	5978921	1	+	2	transcript_id file_1_file_1_jg12912.t1; gene_id file_1_file_1_jg12912;
dsecASM438219v1_1	AUGUSTUS	exon	5978648	5978921	.	+	.	transcript_id file_1_file_1_jg12912.t1; gene_id file_1_file_1_jg12912;
dsecASM438219v1_1	AUGUSTUS	intron	5978922	5978982	.	+	.	transcript_id file_1_file_1_jg12912.t1; gene_id file_1_file_1_jg12912;
dsecASM438219v1_1	AUGUSTUS	CDS	5978983	5979375	1	+	1	transcript_id file_1_file_1_jg12912.t1; gene_id file_1_file_1_jg12912;
dsecASM438219v1_1	AUGUSTUS	exon	5978983	5979375	.	+	.	transcript_id file_1_file_1_jg12912.t1; gene_id file_1_file_1_jg12912;
dsecASM438219v1_1	AUGUSTUS	intron	5979376	5979463	.	+	.	transcript_id file_1_file_1_jg12912.t1; gene_id file_1_file_1_jg12912;
dsecASM438219v1_1	AUGUSTUS	CDS	5979464	5979659	1	+	1	transcript_id file_1_file_1_jg12912.t1; gene_id file_1_file_1_jg12912;
dsecASM438219v1_1	AUGUSTUS	exon	5979464	5979659	.	+	.	transcript_id file_1_file_1_jg12912.t1; gene_id file_1_file_1_jg12912;
dsecASM438219v1_1	AUGUSTUS	intron	5979660	5979720	.	+	.	transcript_id file_1_file_1_jg12912.t1; gene_id file_1_file_1_jg12912;
dsecASM438219v1_1	AUGUSTUS	CDS	5979721	5979885	1	+	0	transcript_id file_1_file_1_jg12912.t1; gene_id file_1_file_1_jg12912;
dsecASM438219v1_1	AUGUSTUS	exon	5979721	5979885	.	+	.	transcript_id file_1_file_1_jg12912.t1; gene_id file_1_file_1_jg12912;
dsecASM438219v1_1	AUGUSTUS	intron	5979886	5980024	.	+	.	transcript_id file_1_file_1_jg12912.t1; gene_id file_1_file_1_jg12912;
dsecASM438219v1_1	AUGUSTUS	CDS	5980025	5980247	1	+	0	transcript_id file_1_file_1_jg12912.t1; gene_id file_1_file_1_jg12912;
dsecASM438219v1_1	AUGUSTUS	exon	5980025	5980247	.	+	.	transcript_id file_1_file_1_jg12912.t1; gene_id file_1_file_1_jg12912;
dsecASM438219v1_1	AUGUSTUS	intron	5980248	5980302	.	+	.	transcript_id file_1_file_1_jg12912.t1; gene_id file_1_file_1_jg12912;
dsecASM438219v1_1	AUGUSTUS	CDS	5980303	5980639	1	+	2	transcript_id file_1_file_1_jg12912.t1; gene_id file_1_file_1_jg12912;
dsecASM438219v1_1	AUGUSTUS	exon	5980303	5980639	.	+	.	transcript_id file_1_file_1_jg12912.t1; gene_id file_1_file_1_jg12912;
dsecASM438219v1_1	AUGUSTUS	intron	5980640	5980698	.	+	.	transcript_id file_1_file_1_jg12912.t1; gene_id file_1_file_1_jg12912;
dsecASM438219v1_1	AUGUSTUS	transcript	5975414	5981323	.	+	.	transcript_id file_1_file_1_jg12912.t1; gene_id file_1_file_1_jg12912
dsecASM438219v1_1	AUGUSTUS	CDS	5980699	5981323	1	+	1	transcript_id file_1_file_1_jg12912.t1; gene_id file_1_file_1_jg12912;
dsecASM438219v1_1	AUGUSTUS	exon	5980699	5981323	.	+	.	transcript_id file_1_file_1_jg12912.t1; gene_id file_1_file_1_jg12912;
dsecASM438219v1_1	AUGUSTUS	stop_codon	5981321	5981323	.	+	0	transcript_id file_1_file_1_jg12912.t1; gene_id file_1_file_1_jg12912;
dsecASM438219v1_1	AUGUSTUS	start_codon	6362429	6362431	.	+	0	transcript_id file_1_file_1_jg12980.t1; gene_id file_1_file_1_jg12980;
dsecASM438219v1_1	AUGUSTUS	CDS	6362429	6363256	1	+	0	transcript_id file_1_file_1_jg12980.t1; gene_id file_1_file_1_jg12980;
dsecASM438219v1_1	AUGUSTUS	exon	6362429	6363256	.	+	.	transcript_id file_1_file_1_jg12980.t1; gene_id file_1_file_1_jg12980;
dsecASM438219v1_1	AUGUSTUS	intron	6363257	6363365	.	+	.	transcript_id file_1_file_1_jg12980.t1; gene_id file_1_file_1_jg12980;
dsecASM438219v1_1	AUGUSTUS	CDS	6363366	6363454	1	+	0	transcript_id file_1_file_1_jg12980.t1; gene_id file_1_file_1_jg12980;
dsecASM438219v1_1	AUGUSTUS	exon	6363366	6363454	.	+	.	transcript_id file_1_file_1_jg12980.t1; gene_id file_1_file_1_jg12980;
dsecASM438219v1_1	AUGUSTUS	intron	6363455	6363509	.	+	.	transcript_id file_1_file_1_jg12980.t1; gene_id file_1_file_1_jg12980;
dsecASM438219v1_1	AUGUSTUS	transcript	6362429	6363750	.	+	.	transcript_id file_1_file_1_jg12980.t1; gene_id file_1_file_1_jg12980
dsecASM438219v1_1	AUGUSTUS	CDS	6363510	6363750	0.55	+	1	transcript_id file_1_file_1_jg12980.t1; gene_id file_1_file_1_jg12980;
dsecASM438219v1_1	AUGUSTUS	exon	6363510	6363750	.	+	.	transcript_id file_1_file_1_jg12980.t1; gene_id file_1_file_1_jg12980;
dsecASM438219v1_1	AUGUSTUS	stop_codon	6363748	6363750	.	+	0	transcript_id file_1_file_1_jg12980.t1; gene_id file_1_file_1_jg12980;
dsecASM438219v1_1	AUGUSTUS	start_codon	6363822	6363824	.	+	0	transcript_id file_1_file_1_jg12980.t2; gene_id file_1_file_1_jg12980;
dsecASM438219v1_1	AUGUSTUS	CDS	6363822	6364937	0.61	+	0	transcript_id file_1_file_1_jg12980.t2; gene_id file_1_file_1_jg12980;
dsecASM438219v1_1	AUGUSTUS	exon	6363822	6364937	.	+	.	transcript_id file_1_file_1_jg12980.t2; gene_id file_1_file_1_jg12980;
dsecASM438219v1_1	AUGUSTUS	intron	6364938	6364997	.	+	.	transcript_id file_1_file_1_jg12980.t2; gene_id file_1_file_1_jg12980;
dsecASM438219v1_1	AUGUSTUS	transcript	6363822	6365051	.	+	.	transcript_id file_1_file_1_jg12980.t2; gene_id file_1_file_1_jg12980
dsecASM438219v1_1	AUGUSTUS	CDS	6364998	6365051	1	+	0	transcript_id file_1_file_1_jg12980.t2; gene_id file_1_file_1_jg12980;
dsecASM438219v1_1	AUGUSTUS	exon	6364998	6365051	.	+	.	transcript_id file_1_file_1_jg12980.t2; gene_id file_1_file_1_jg12980;
dsecASM438219v1_1	AUGUSTUS	stop_codon	6365049	6365051	.	+	0	transcript_id file_1_file_1_jg12980.t2; gene_id file_1_file_1_jg12980;
dsecASM438219v1_1	AUGUSTUS	stop_codon	6524460	6524462	.	-	0	transcript_id file_1_file_1_jg12998.t1; gene_id file_1_file_1_jg12998;
dsecASM438219v1_1	AUGUSTUS	CDS	6524460	6524671	1	-	2	transcript_id file_1_file_1_jg12998.t1; gene_id file_1_file_1_jg12998;
dsecASM438219v1_1	AUGUSTUS	exon	6524460	6524671	.	-	.	transcript_id file_1_file_1_jg12998.t1; gene_id file_1_file_1_jg12998;
dsecASM438219v1_1	AUGUSTUS	intron	6524672	6524728	.	-	.	transcript_id file_1_file_1_jg12998.t1; gene_id file_1_file_1_jg12998;
dsecASM438219v1_1	AUGUSTUS	CDS	6524729	6524885	1	-	0	transcript_id file_1_file_1_jg12998.t1; gene_id file_1_file_1_jg12998;
dsecASM438219v1_1	AUGUSTUS	exon	6524729	6524885	.	-	.	transcript_id file_1_file_1_jg12998.t1; gene_id file_1_file_1_jg12998;
dsecASM438219v1_1	AUGUSTUS	intron	6524886	6524936	.	-	.	transcript_id file_1_file_1_jg12998.t1; gene_id file_1_file_1_jg12998;
dsecASM438219v1_1	AUGUSTUS	CDS	6524937	6525050	1	-	0	transcript_id file_1_file_1_jg12998.t1; gene_id file_1_file_1_jg12998;
dsecASM438219v1_1	AUGUSTUS	exon	6524937	6525050	.	-	.	transcript_id file_1_file_1_jg12998.t1; gene_id file_1_file_1_jg12998;
dsecASM438219v1_1	AUGUSTUS	intron	6525051	6525168	.	-	.	transcript_id file_1_file_1_jg12998.t1; gene_id file_1_file_1_jg12998;
dsecASM438219v1_1	AUGUSTUS	transcript	6524460	6525282	.	-	.	transcript_id file_1_file_1_jg12998.t1; gene_id file_1_file_1_jg12998
dsecASM438219v1_1	AUGUSTUS	CDS	6525169	6525282	1	-	0	transcript_id file_1_file_1_jg12998.t1; gene_id file_1_file_1_jg12998;
dsecASM438219v1_1	AUGUSTUS	exon	6525169	6525282	.	-	.	transcript_id file_1_file_1_jg12998.t1; gene_id file_1_file_1_jg12998;
dsecASM438219v1_1	AUGUSTUS	start_codon	6525280	6525282	.	-	0	transcript_id file_1_file_1_jg12998.t1; gene_id file_1_file_1_jg12998;
dsecASM438219v1_1	AUGUSTUS	start_codon	6575104	6575106	.	+	0	transcript_id file_1_file_1_jg13005.t1; gene_id file_1_file_1_jg13005;
dsecASM438219v1_1	AUGUSTUS	CDS	6575104	6576030	1	+	0	transcript_id file_1_file_1_jg13005.t1; gene_id file_1_file_1_jg13005;
dsecASM438219v1_1	AUGUSTUS	exon	6575104	6576030	.	+	.	transcript_id file_1_file_1_jg13005.t1; gene_id file_1_file_1_jg13005;
dsecASM438219v1_1	AUGUSTUS	intron	6576031	6576182	.	+	.	transcript_id file_1_file_1_jg13005.t1; gene_id file_1_file_1_jg13005;
dsecASM438219v1_1	AUGUSTUS	transcript	6575104	6576341	.	+	.	transcript_id file_1_file_1_jg13005.t1; gene_id file_1_file_1_jg13005
dsecASM438219v1_1	AUGUSTUS	CDS	6576183	6576341	1	+	0	transcript_id file_1_file_1_jg13005.t1; gene_id file_1_file_1_jg13005;
dsecASM438219v1_1	AUGUSTUS	exon	6576183	6576341	.	+	.	transcript_id file_1_file_1_jg13005.t1; gene_id file_1_file_1_jg13005;
dsecASM438219v1_1	AUGUSTUS	stop_codon	6576339	6576341	.	+	0	transcript_id file_1_file_1_jg13005.t1; gene_id file_1_file_1_jg13005;
dsecASM438219v1_1	AUGUSTUS	start_codon	7104253	7104255	.	+	0	transcript_id file_1_file_1_jg13083.t1; gene_id file_1_file_1_jg13083;
dsecASM438219v1_1	AUGUSTUS	CDS	7104253	7104306	1	+	0	transcript_id file_1_file_1_jg13083.t1; gene_id file_1_file_1_jg13083;
dsecASM438219v1_1	AUGUSTUS	exon	7104253	7104306	.	+	.	transcript_id file_1_file_1_jg13083.t1; gene_id file_1_file_1_jg13083;
dsecASM438219v1_1	AUGUSTUS	intron	7104307	7104362	.	+	.	transcript_id file_1_file_1_jg13083.t1; gene_id file_1_file_1_jg13083;
dsecASM438219v1_1	AUGUSTUS	transcript	7104253	7104806	.	+	.	transcript_id file_1_file_1_jg13083.t1; gene_id file_1_file_1_jg13083
dsecASM438219v1_1	AUGUSTUS	CDS	7104363	7104806	1	+	0	transcript_id file_1_file_1_jg13083.t1; gene_id file_1_file_1_jg13083;
dsecASM438219v1_1	AUGUSTUS	exon	7104363	7104806	.	+	.	transcript_id file_1_file_1_jg13083.t1; gene_id file_1_file_1_jg13083;
dsecASM438219v1_1	AUGUSTUS	stop_codon	7104804	7104806	.	+	0	transcript_id file_1_file_1_jg13083.t1; gene_id file_1_file_1_jg13083;
dsecASM438219v1_1	AUGUSTUS	start_codon	7428208	7428210	.	+	0	transcript_id file_1_file_1_jg13115.t1; gene_id file_1_file_1_jg13115;
dsecASM438219v1_1	AUGUSTUS	CDS	7428208	7428508	1	+	0	transcript_id file_1_file_1_jg13115.t1; gene_id file_1_file_1_jg13115;
dsecASM438219v1_1	AUGUSTUS	exon	7428208	7428508	.	+	.	transcript_id file_1_file_1_jg13115.t1; gene_id file_1_file_1_jg13115;
dsecASM438219v1_1	AUGUSTUS	intron	7428509	7428563	.	+	.	transcript_id file_1_file_1_jg13115.t1; gene_id file_1_file_1_jg13115;
dsecASM438219v1_1	AUGUSTUS	CDS	7428564	7428753	1	+	2	transcript_id file_1_file_1_jg13115.t1; gene_id file_1_file_1_jg13115;
dsecASM438219v1_1	AUGUSTUS	exon	7428564	7428753	.	+	.	transcript_id file_1_file_1_jg13115.t1; gene_id file_1_file_1_jg13115;
dsecASM438219v1_1	AUGUSTUS	intron	7428754	7428806	.	+	.	transcript_id file_1_file_1_jg13115.t1; gene_id file_1_file_1_jg13115;
dsecASM438219v1_1	AUGUSTUS	CDS	7428807	7429422	1	+	1	transcript_id file_1_file_1_jg13115.t1; gene_id file_1_file_1_jg13115;
dsecASM438219v1_1	AUGUSTUS	exon	7428807	7429422	.	+	.	transcript_id file_1_file_1_jg13115.t1; gene_id file_1_file_1_jg13115;
dsecASM438219v1_1	AUGUSTUS	intron	7429423	7429491	.	+	.	transcript_id file_1_file_1_jg13115.t1; gene_id file_1_file_1_jg13115;
dsecASM438219v1_1	AUGUSTUS	transcript	7428208	7429542	.	+	.	transcript_id file_1_file_1_jg13115.t1; gene_id file_1_file_1_jg13115
dsecASM438219v1_1	AUGUSTUS	CDS	7429492	7429542	1	+	0	transcript_id file_1_file_1_jg13115.t1; gene_id file_1_file_1_jg13115;
dsecASM438219v1_1	AUGUSTUS	exon	7429492	7429542	.	+	.	transcript_id file_1_file_1_jg13115.t1; gene_id file_1_file_1_jg13115;
dsecASM438219v1_1	AUGUSTUS	stop_codon	7429540	7429542	.	+	0	transcript_id file_1_file_1_jg13115.t1; gene_id file_1_file_1_jg13115;
dsecASM438219v1_1	AUGUSTUS	stop_codon	7475348	7475350	.	-	0	transcript_id file_1_file_1_jg13134.t1; gene_id file_1_file_1_jg13134;
dsecASM438219v1_1	AUGUSTUS	CDS	7475348	7475719	1	-	0	transcript_id file_1_file_1_jg13134.t1; gene_id file_1_file_1_jg13134;
dsecASM438219v1_1	AUGUSTUS	exon	7475348	7475719	.	-	.	transcript_id file_1_file_1_jg13134.t1; gene_id file_1_file_1_jg13134;
dsecASM438219v1_1	AUGUSTUS	intron	7475720	7475779	.	-	.	transcript_id file_1_file_1_jg13134.t1; gene_id file_1_file_1_jg13134;
dsecASM438219v1_1	AUGUSTUS	CDS	7475780	7475902	1	-	0	transcript_id file_1_file_1_jg13134.t1; gene_id file_1_file_1_jg13134;
dsecASM438219v1_1	AUGUSTUS	exon	7475780	7475902	.	-	.	transcript_id file_1_file_1_jg13134.t1; gene_id file_1_file_1_jg13134;
dsecASM438219v1_1	AUGUSTUS	intron	7475903	7475968	.	-	.	transcript_id file_1_file_1_jg13134.t1; gene_id file_1_file_1_jg13134;
dsecASM438219v1_1	AUGUSTUS	transcript	7475348	7476073	.	-	.	transcript_id file_1_file_1_jg13134.t1; gene_id file_1_file_1_jg13134
dsecASM438219v1_1	AUGUSTUS	CDS	7475969	7476073	1	-	0	transcript_id file_1_file_1_jg13134.t1; gene_id file_1_file_1_jg13134;
dsecASM438219v1_1	AUGUSTUS	exon	7475969	7476073	.	-	.	transcript_id file_1_file_1_jg13134.t1; gene_id file_1_file_1_jg13134;
dsecASM438219v1_1	AUGUSTUS	start_codon	7476071	7476073	.	-	0	transcript_id file_1_file_1_jg13134.t1; gene_id file_1_file_1_jg13134;
dsecASM438219v1_1	AUGUSTUS	stop_codon	7483625	7483627	.	-	0	transcript_id file_1_file_1_jg13138.t1; gene_id file_1_file_1_jg13138;
dsecASM438219v1_1	AUGUSTUS	CDS	7483625	7483679	1	-	1	transcript_id file_1_file_1_jg13138.t1; gene_id file_1_file_1_jg13138;
dsecASM438219v1_1	AUGUSTUS	exon	7483625	7483679	.	-	.	transcript_id file_1_file_1_jg13138.t1; gene_id file_1_file_1_jg13138;
dsecASM438219v1_1	AUGUSTUS	intron	7483680	7484227	.	-	.	transcript_id file_1_file_1_jg13138.t1; gene_id file_1_file_1_jg13138;
dsecASM438219v1_1	AUGUSTUS	CDS	7484228	7484353	1	-	1	transcript_id file_1_file_1_jg13138.t1; gene_id file_1_file_1_jg13138;
dsecASM438219v1_1	AUGUSTUS	exon	7484228	7484353	.	-	.	transcript_id file_1_file_1_jg13138.t1; gene_id file_1_file_1_jg13138;
dsecASM438219v1_1	AUGUSTUS	intron	7484354	7484422	.	-	.	transcript_id file_1_file_1_jg13138.t1; gene_id file_1_file_1_jg13138;
dsecASM438219v1_1	AUGUSTUS	CDS	7484423	7484689	1	-	1	transcript_id file_1_file_1_jg13138.t1; gene_id file_1_file_1_jg13138;
dsecASM438219v1_1	AUGUSTUS	exon	7484423	7484689	.	-	.	transcript_id file_1_file_1_jg13138.t1; gene_id file_1_file_1_jg13138;
dsecASM438219v1_1	AUGUSTUS	intron	7484690	7484741	.	-	.	transcript_id file_1_file_1_jg13138.t1; gene_id file_1_file_1_jg13138;
dsecASM438219v1_1	AUGUSTUS	CDS	7484742	7484911	1	-	0	transcript_id file_1_file_1_jg13138.t1; gene_id file_1_file_1_jg13138;
dsecASM438219v1_1	AUGUSTUS	exon	7484742	7484911	.	-	.	transcript_id file_1_file_1_jg13138.t1; gene_id file_1_file_1_jg13138;
dsecASM438219v1_1	AUGUSTUS	intron	7484912	7484968	.	-	.	transcript_id file_1_file_1_jg13138.t1; gene_id file_1_file_1_jg13138;
dsecASM438219v1_1	AUGUSTUS	CDS	7484969	7485620	1	-	1	transcript_id file_1_file_1_jg13138.t1; gene_id file_1_file_1_jg13138;
dsecASM438219v1_1	AUGUSTUS	exon	7484969	7485620	.	-	.	transcript_id file_1_file_1_jg13138.t1; gene_id file_1_file_1_jg13138;
dsecASM438219v1_1	AUGUSTUS	intron	7485621	7485676	.	-	.	transcript_id file_1_file_1_jg13138.t1; gene_id file_1_file_1_jg13138;
dsecASM438219v1_1	AUGUSTUS	CDS	7485677	7485816	1	-	0	transcript_id file_1_file_1_jg13138.t1; gene_id file_1_file_1_jg13138;
dsecASM438219v1_1	AUGUSTUS	exon	7485677	7485816	.	-	.	transcript_id file_1_file_1_jg13138.t1; gene_id file_1_file_1_jg13138;
dsecASM438219v1_1	AUGUSTUS	intron	7485817	7485888	.	-	.	transcript_id file_1_file_1_jg13138.t1; gene_id file_1_file_1_jg13138;
dsecASM438219v1_1	AUGUSTUS	CDS	7485889	7486067	1	-	2	transcript_id file_1_file_1_jg13138.t1; gene_id file_1_file_1_jg13138;
dsecASM438219v1_1	AUGUSTUS	exon	7485889	7486067	.	-	.	transcript_id file_1_file_1_jg13138.t1; gene_id file_1_file_1_jg13138;
dsecASM438219v1_1	AUGUSTUS	intron	7486068	7486141	.	-	.	transcript_id file_1_file_1_jg13138.t1; gene_id file_1_file_1_jg13138;
dsecASM438219v1_1	AUGUSTUS	CDS	7486142	7486323	1	-	1	transcript_id file_1_file_1_jg13138.t1; gene_id file_1_file_1_jg13138;
dsecASM438219v1_1	AUGUSTUS	exon	7486142	7486323	.	-	.	transcript_id file_1_file_1_jg13138.t1; gene_id file_1_file_1_jg13138;
dsecASM438219v1_1	AUGUSTUS	intron	7486324	7486408	.	-	.	transcript_id file_1_file_1_jg13138.t1; gene_id file_1_file_1_jg13138;
dsecASM438219v1_1	AUGUSTUS	CDS	7486409	7486868	1	-	2	transcript_id file_1_file_1_jg13138.t1; gene_id file_1_file_1_jg13138;
dsecASM438219v1_1	AUGUSTUS	exon	7486409	7486868	.	-	.	transcript_id file_1_file_1_jg13138.t1; gene_id file_1_file_1_jg13138;
dsecASM438219v1_1	AUGUSTUS	intron	7486869	7486976	.	-	.	transcript_id file_1_file_1_jg13138.t1; gene_id file_1_file_1_jg13138;
dsecASM438219v1_1	AUGUSTUS	CDS	7486977	7487729	1	-	2	transcript_id file_1_file_1_jg13138.t1; gene_id file_1_file_1_jg13138;
dsecASM438219v1_1	AUGUSTUS	exon	7486977	7487729	.	-	.	transcript_id file_1_file_1_jg13138.t1; gene_id file_1_file_1_jg13138;
dsecASM438219v1_1	AUGUSTUS	intron	7487730	7487842	.	-	.	transcript_id file_1_file_1_jg13138.t1; gene_id file_1_file_1_jg13138;
dsecASM438219v1_1	AUGUSTUS	CDS	7487843	7487971	1	-	2	transcript_id file_1_file_1_jg13138.t1; gene_id file_1_file_1_jg13138;
dsecASM438219v1_1	AUGUSTUS	exon	7487843	7487971	.	-	.	transcript_id file_1_file_1_jg13138.t1; gene_id file_1_file_1_jg13138;
dsecASM438219v1_1	AUGUSTUS	intron	7487972	7488026	.	-	.	transcript_id file_1_file_1_jg13138.t1; gene_id file_1_file_1_jg13138;
dsecASM438219v1_1	AUGUSTUS	CDS	7488027	7488287	1	-	2	transcript_id file_1_file_1_jg13138.t1; gene_id file_1_file_1_jg13138;
dsecASM438219v1_1	AUGUSTUS	exon	7488027	7488287	.	-	.	transcript_id file_1_file_1_jg13138.t1; gene_id file_1_file_1_jg13138;
dsecASM438219v1_1	AUGUSTUS	intron	7488288	7488358	.	-	.	transcript_id file_1_file_1_jg13138.t1; gene_id file_1_file_1_jg13138;
dsecASM438219v1_1	AUGUSTUS	CDS	7488359	7488471	1	-	1	transcript_id file_1_file_1_jg13138.t1; gene_id file_1_file_1_jg13138;
dsecASM438219v1_1	AUGUSTUS	exon	7488359	7488471	.	-	.	transcript_id file_1_file_1_jg13138.t1; gene_id file_1_file_1_jg13138;
dsecASM438219v1_1	AUGUSTUS	intron	7488472	7488746	.	-	.	transcript_id file_1_file_1_jg13138.t1; gene_id file_1_file_1_jg13138;
dsecASM438219v1_1	AUGUSTUS	CDS	7488747	7488933	1	-	2	transcript_id file_1_file_1_jg13138.t1; gene_id file_1_file_1_jg13138;
dsecASM438219v1_1	AUGUSTUS	exon	7488747	7488933	.	-	.	transcript_id file_1_file_1_jg13138.t1; gene_id file_1_file_1_jg13138;
dsecASM438219v1_1	AUGUSTUS	intron	7488934	7489097	.	-	.	transcript_id file_1_file_1_jg13138.t1; gene_id file_1_file_1_jg13138;
dsecASM438219v1_1	AUGUSTUS	CDS	7489098	7489240	1	-	1	transcript_id file_1_file_1_jg13138.t1; gene_id file_1_file_1_jg13138;
dsecASM438219v1_1	AUGUSTUS	exon	7489098	7489240	.	-	.	transcript_id file_1_file_1_jg13138.t1; gene_id file_1_file_1_jg13138;
dsecASM438219v1_1	AUGUSTUS	intron	7489241	7489309	.	-	.	transcript_id file_1_file_1_jg13138.t1; gene_id file_1_file_1_jg13138;
dsecASM438219v1_1	AUGUSTUS	CDS	7489310	7489442	1	-	2	transcript_id file_1_file_1_jg13138.t1; gene_id file_1_file_1_jg13138;
dsecASM438219v1_1	AUGUSTUS	exon	7489310	7489442	.	-	.	transcript_id file_1_file_1_jg13138.t1; gene_id file_1_file_1_jg13138;
dsecASM438219v1_1	AUGUSTUS	intron	7489443	7489499	.	-	.	transcript_id file_1_file_1_jg13138.t1; gene_id file_1_file_1_jg13138;
dsecASM438219v1_1	AUGUSTUS	CDS	7489500	7489781	1	-	2	transcript_id file_1_file_1_jg13138.t1; gene_id file_1_file_1_jg13138;
dsecASM438219v1_1	AUGUSTUS	exon	7489500	7489781	.	-	.	transcript_id file_1_file_1_jg13138.t1; gene_id file_1_file_1_jg13138;
dsecASM438219v1_1	AUGUSTUS	intron	7489782	7489838	.	-	.	transcript_id file_1_file_1_jg13138.t1; gene_id file_1_file_1_jg13138;
dsecASM438219v1_1	AUGUSTUS	transcript	7483625	7490000	.	-	.	transcript_id file_1_file_1_jg13138.t1; gene_id file_1_file_1_jg13138
dsecASM438219v1_1	AUGUSTUS	CDS	7489839	7490000	0.99	-	2	transcript_id file_1_file_1_jg13138.t1; gene_id file_1_file_1_jg13138;
dsecASM438219v1_1	AUGUSTUS	exon	7489839	7490000	.	-	.	transcript_id file_1_file_1_jg13138.t1; gene_id file_1_file_1_jg13138;
dsecASM438219v1_1	AUGUSTUS	stop_codon	7492707	7492709	.	-	0	transcript_id file_1_file_1_jg13139.t1; gene_id file_1_file_1_jg13139;
dsecASM438219v1_1	AUGUSTUS	CDS	7492707	7492757	1	-	0	transcript_id file_1_file_1_jg13139.t1; gene_id file_1_file_1_jg13139;
dsecASM438219v1_1	AUGUSTUS	exon	7492707	7492757	.	-	.	transcript_id file_1_file_1_jg13139.t1; gene_id file_1_file_1_jg13139;
dsecASM438219v1_1	AUGUSTUS	intron	7492758	7492816	.	-	.	transcript_id file_1_file_1_jg13139.t1; gene_id file_1_file_1_jg13139;
dsecASM438219v1_1	AUGUSTUS	CDS	7492817	7492975	1	-	0	transcript_id file_1_file_1_jg13139.t1; gene_id file_1_file_1_jg13139;
dsecASM438219v1_1	AUGUSTUS	exon	7492817	7492975	.	-	.	transcript_id file_1_file_1_jg13139.t1; gene_id file_1_file_1_jg13139;
dsecASM438219v1_1	AUGUSTUS	intron	7492976	7493095	.	-	.	transcript_id file_1_file_1_jg13139.t1; gene_id file_1_file_1_jg13139;
dsecASM438219v1_1	AUGUSTUS	CDS	7493096	7493303	1	-	1	transcript_id file_1_file_1_jg13139.t1; gene_id file_1_file_1_jg13139;
dsecASM438219v1_1	AUGUSTUS	exon	7493096	7493303	.	-	.	transcript_id file_1_file_1_jg13139.t1; gene_id file_1_file_1_jg13139;
dsecASM438219v1_1	AUGUSTUS	intron	7493304	7493359	.	-	.	transcript_id file_1_file_1_jg13139.t1; gene_id file_1_file_1_jg13139;
dsecASM438219v1_1	AUGUSTUS	CDS	7493360	7493877	1	-	0	transcript_id file_1_file_1_jg13139.t1; gene_id file_1_file_1_jg13139;
dsecASM438219v1_1	AUGUSTUS	exon	7493360	7493877	.	-	.	transcript_id file_1_file_1_jg13139.t1; gene_id file_1_file_1_jg13139;
dsecASM438219v1_1	AUGUSTUS	intron	7493878	7493939	.	-	.	transcript_id file_1_file_1_jg13139.t1; gene_id file_1_file_1_jg13139;
dsecASM438219v1_1	AUGUSTUS	CDS	7493940	7494108	1	-	1	transcript_id file_1_file_1_jg13139.t1; gene_id file_1_file_1_jg13139;
dsecASM438219v1_1	AUGUSTUS	exon	7493940	7494108	.	-	.	transcript_id file_1_file_1_jg13139.t1; gene_id file_1_file_1_jg13139;
dsecASM438219v1_1	AUGUSTUS	intron	7494109	7494172	.	-	.	transcript_id file_1_file_1_jg13139.t1; gene_id file_1_file_1_jg13139;
dsecASM438219v1_1	AUGUSTUS	transcript	7492707	7494306	.	-	.	transcript_id file_1_file_1_jg13139.t1; gene_id file_1_file_1_jg13139
dsecASM438219v1_1	AUGUSTUS	CDS	7494173	7494306	1	-	0	transcript_id file_1_file_1_jg13139.t1; gene_id file_1_file_1_jg13139;
dsecASM438219v1_1	AUGUSTUS	exon	7494173	7494306	.	-	.	transcript_id file_1_file_1_jg13139.t1; gene_id file_1_file_1_jg13139;
dsecASM438219v1_1	AUGUSTUS	start_codon	7494304	7494306	.	-	0	transcript_id file_1_file_1_jg13139.t1; gene_id file_1_file_1_jg13139;
dsecASM438219v1_1	AUGUSTUS	start_codon	7527302	7527304	.	+	0	transcript_id file_1_file_1_jg13154.t1; gene_id file_1_file_1_jg13154;
dsecASM438219v1_1	AUGUSTUS	CDS	7527302	7528243	1	+	0	transcript_id file_1_file_1_jg13154.t1; gene_id file_1_file_1_jg13154;
dsecASM438219v1_1	AUGUSTUS	exon	7527302	7528243	.	+	.	transcript_id file_1_file_1_jg13154.t1; gene_id file_1_file_1_jg13154;
dsecASM438219v1_1	AUGUSTUS	intron	7528244	7528307	.	+	.	transcript_id file_1_file_1_jg13154.t1; gene_id file_1_file_1_jg13154;
dsecASM438219v1_1	AUGUSTUS	CDS	7528308	7528469	1	+	0	transcript_id file_1_file_1_jg13154.t1; gene_id file_1_file_1_jg13154;
dsecASM438219v1_1	AUGUSTUS	exon	7528308	7528469	.	+	.	transcript_id file_1_file_1_jg13154.t1; gene_id file_1_file_1_jg13154;
dsecASM438219v1_1	AUGUSTUS	intron	7528470	7528530	.	+	.	transcript_id file_1_file_1_jg13154.t1; gene_id file_1_file_1_jg13154;
dsecASM438219v1_1	AUGUSTUS	transcript	7527302	7528671	.	+	.	transcript_id file_1_file_1_jg13154.t1; gene_id file_1_file_1_jg13154
dsecASM438219v1_1	AUGUSTUS	CDS	7528531	7528671	1	+	0	transcript_id file_1_file_1_jg13154.t1; gene_id file_1_file_1_jg13154;
dsecASM438219v1_1	AUGUSTUS	exon	7528531	7528671	.	+	.	transcript_id file_1_file_1_jg13154.t1; gene_id file_1_file_1_jg13154;
dsecASM438219v1_1	AUGUSTUS	stop_codon	7528669	7528671	.	+	0	transcript_id file_1_file_1_jg13154.t1; gene_id file_1_file_1_jg13154;
dsecASM438219v1_1	AUGUSTUS	stop_codon	7856349	7856351	.	-	0	transcript_id file_1_file_1_jg13186.t1; gene_id file_1_file_1_jg13186;
dsecASM438219v1_1	AUGUSTUS	CDS	7856349	7856430	0.61	-	1	transcript_id file_1_file_1_jg13186.t1; gene_id file_1_file_1_jg13186;
dsecASM438219v1_1	AUGUSTUS	exon	7856349	7856430	.	-	.	transcript_id file_1_file_1_jg13186.t1; gene_id file_1_file_1_jg13186;
dsecASM438219v1_1	AUGUSTUS	intron	7856431	7859594	.	-	.	transcript_id file_1_file_1_jg13186.t1; gene_id file_1_file_1_jg13186;
dsecASM438219v1_1	AUGUSTUS	transcript	7856349	7859803	.	-	.	transcript_id file_1_file_1_jg13186.t1; gene_id file_1_file_1_jg13186
dsecASM438219v1_1	AUGUSTUS	CDS	7859595	7859803	0.4	-	0	transcript_id file_1_file_1_jg13186.t1; gene_id file_1_file_1_jg13186;
dsecASM438219v1_1	AUGUSTUS	exon	7859595	7859803	.	-	.	transcript_id file_1_file_1_jg13186.t1; gene_id file_1_file_1_jg13186;
dsecASM438219v1_1	AUGUSTUS	start_codon	7859801	7859803	.	-	0	transcript_id file_1_file_1_jg13186.t1; gene_id file_1_file_1_jg13186;
dsecASM438219v1_1	AUGUSTUS	stop_codon	7861383	7861385	.	-	0	transcript_id file_1_file_1_jg13187.t1; gene_id file_1_file_1_jg13187;
dsecASM438219v1_1	AUGUSTUS	CDS	7861383	7862531	0.72	-	0	transcript_id file_1_file_1_jg13187.t1; gene_id file_1_file_1_jg13187;
dsecASM438219v1_1	AUGUSTUS	exon	7861383	7862531	.	-	.	transcript_id file_1_file_1_jg13187.t1; gene_id file_1_file_1_jg13187;
dsecASM438219v1_1	AUGUSTUS	transcript	7861383	7862531	.	-	.	transcript_id file_1_file_1_jg13187.t1; gene_id file_1_file_1_jg13187
dsecASM438219v1_1	AUGUSTUS	start_codon	7862529	7862531	.	-	0	transcript_id file_1_file_1_jg13187.t1; gene_id file_1_file_1_jg13187;
dsecASM438219v1_1	AUGUSTUS	stop_codon	7948320	7948322	.	-	0	transcript_id file_1_file_1_jg13191.t1; gene_id file_1_file_1_jg13191;
dsecASM438219v1_1	AUGUSTUS	CDS	7948320	7949540	0.89	-	0	transcript_id file_1_file_1_jg13191.t1; gene_id file_1_file_1_jg13191;
dsecASM438219v1_1	AUGUSTUS	exon	7948320	7949540	.	-	.	transcript_id file_1_file_1_jg13191.t1; gene_id file_1_file_1_jg13191;
dsecASM438219v1_1	AUGUSTUS	intron	7949541	7949960	.	-	.	transcript_id file_1_file_1_jg13191.t1; gene_id file_1_file_1_jg13191;
dsecASM438219v1_1	AUGUSTUS	transcript	7948320	7950005	.	-	.	transcript_id file_1_file_1_jg13191.t1; gene_id file_1_file_1_jg13191
dsecASM438219v1_1	AUGUSTUS	CDS	7949961	7950005	0.97	-	0	transcript_id file_1_file_1_jg13191.t1; gene_id file_1_file_1_jg13191;
dsecASM438219v1_1	AUGUSTUS	exon	7949961	7950005	.	-	.	transcript_id file_1_file_1_jg13191.t1; gene_id file_1_file_1_jg13191;
dsecASM438219v1_1	AUGUSTUS	start_codon	7950003	7950005	.	-	0	transcript_id file_1_file_1_jg13191.t1; gene_id file_1_file_1_jg13191;
dsecASM438219v1_1	AUGUSTUS	start_codon	8549605	8549607	.	+	0	transcript_id file_1_file_1_jg13299.t1; gene_id file_1_file_1_jg13299;
dsecASM438219v1_1	AUGUSTUS	CDS	8549605	8550380	1	+	0	transcript_id file_1_file_1_jg13299.t1; gene_id file_1_file_1_jg13299;
dsecASM438219v1_1	AUGUSTUS	exon	8549605	8550380	.	+	.	transcript_id file_1_file_1_jg13299.t1; gene_id file_1_file_1_jg13299;
dsecASM438219v1_1	AUGUSTUS	intron	8550381	8550437	.	+	.	transcript_id file_1_file_1_jg13299.t1; gene_id file_1_file_1_jg13299;
dsecASM438219v1_1	AUGUSTUS	CDS	8550438	8550639	1	+	1	transcript_id file_1_file_1_jg13299.t1; gene_id file_1_file_1_jg13299;
dsecASM438219v1_1	AUGUSTUS	exon	8550438	8550639	.	+	.	transcript_id file_1_file_1_jg13299.t1; gene_id file_1_file_1_jg13299;
dsecASM438219v1_1	AUGUSTUS	intron	8550640	8550693	.	+	.	transcript_id file_1_file_1_jg13299.t1; gene_id file_1_file_1_jg13299;
dsecASM438219v1_1	AUGUSTUS	CDS	8550694	8550849	1	+	0	transcript_id file_1_file_1_jg13299.t1; gene_id file_1_file_1_jg13299;
dsecASM438219v1_1	AUGUSTUS	exon	8550694	8550849	.	+	.	transcript_id file_1_file_1_jg13299.t1; gene_id file_1_file_1_jg13299;
dsecASM438219v1_1	AUGUSTUS	intron	8550850	8550905	.	+	.	transcript_id file_1_file_1_jg13299.t1; gene_id file_1_file_1_jg13299;
dsecASM438219v1_1	AUGUSTUS	transcript	8549605	8550962	.	+	.	transcript_id file_1_file_1_jg13299.t1; gene_id file_1_file_1_jg13299
dsecASM438219v1_1	AUGUSTUS	CDS	8550906	8550962	1	+	0	transcript_id file_1_file_1_jg13299.t1; gene_id file_1_file_1_jg13299;
dsecASM438219v1_1	AUGUSTUS	exon	8550906	8550962	.	+	.	transcript_id file_1_file_1_jg13299.t1; gene_id file_1_file_1_jg13299;
dsecASM438219v1_1	AUGUSTUS	stop_codon	8550960	8550962	.	+	0	transcript_id file_1_file_1_jg13299.t1; gene_id file_1_file_1_jg13299;
dsecASM438219v1_1	AUGUSTUS	stop_codon	8847407	8847409	.	-	0	transcript_id file_1_file_1_jg13354.t1; gene_id file_1_file_1_jg13354;
dsecASM438219v1_1	AUGUSTUS	CDS	8847407	8847790	1	-	0	transcript_id file_1_file_1_jg13354.t1; gene_id file_1_file_1_jg13354;
dsecASM438219v1_1	AUGUSTUS	exon	8847407	8847790	.	-	.	transcript_id file_1_file_1_jg13354.t1; gene_id file_1_file_1_jg13354;
dsecASM438219v1_1	AUGUSTUS	intron	8847791	8847851	.	-	.	transcript_id file_1_file_1_jg13354.t1; gene_id file_1_file_1_jg13354;
dsecASM438219v1_1	AUGUSTUS	CDS	8847852	8848058	1	-	0	transcript_id file_1_file_1_jg13354.t1; gene_id file_1_file_1_jg13354;
dsecASM438219v1_1	AUGUSTUS	exon	8847852	8848058	.	-	.	transcript_id file_1_file_1_jg13354.t1; gene_id file_1_file_1_jg13354;
dsecASM438219v1_1	AUGUSTUS	intron	8848059	8848114	.	-	.	transcript_id file_1_file_1_jg13354.t1; gene_id file_1_file_1_jg13354;
dsecASM438219v1_1	AUGUSTUS	transcript	8847407	8848162	.	-	.	transcript_id file_1_file_1_jg13354.t1; gene_id file_1_file_1_jg13354
dsecASM438219v1_1	AUGUSTUS	CDS	8848115	8848162	1	-	0	transcript_id file_1_file_1_jg13354.t1; gene_id file_1_file_1_jg13354;
dsecASM438219v1_1	AUGUSTUS	exon	8848115	8848162	.	-	.	transcript_id file_1_file_1_jg13354.t1; gene_id file_1_file_1_jg13354;
dsecASM438219v1_1	AUGUSTUS	start_codon	8848160	8848162	.	-	0	transcript_id file_1_file_1_jg13354.t1; gene_id file_1_file_1_jg13354;
dsecASM438219v1_1	AUGUSTUS	start_codon	8981155	8981157	.	+	0	transcript_id file_1_file_1_jg13368.t1; gene_id file_1_file_1_jg13368;
dsecASM438219v1_1	AUGUSTUS	CDS	8981155	8981587	1	+	0	transcript_id file_1_file_1_jg13368.t1; gene_id file_1_file_1_jg13368;
dsecASM438219v1_1	AUGUSTUS	exon	8981155	8981587	.	+	.	transcript_id file_1_file_1_jg13368.t1; gene_id file_1_file_1_jg13368;
dsecASM438219v1_1	AUGUSTUS	intron	8981588	8981654	.	+	.	transcript_id file_1_file_1_jg13368.t1; gene_id file_1_file_1_jg13368;
dsecASM438219v1_1	AUGUSTUS	CDS	8981655	8982037	1	+	2	transcript_id file_1_file_1_jg13368.t1; gene_id file_1_file_1_jg13368;
dsecASM438219v1_1	AUGUSTUS	exon	8981655	8982037	.	+	.	transcript_id file_1_file_1_jg13368.t1; gene_id file_1_file_1_jg13368;
dsecASM438219v1_1	AUGUSTUS	intron	8982038	8982093	.	+	.	transcript_id file_1_file_1_jg13368.t1; gene_id file_1_file_1_jg13368;
dsecASM438219v1_1	AUGUSTUS	CDS	8982094	8982303	1	+	0	transcript_id file_1_file_1_jg13368.t1; gene_id file_1_file_1_jg13368;
dsecASM438219v1_1	AUGUSTUS	exon	8982094	8982303	.	+	.	transcript_id file_1_file_1_jg13368.t1; gene_id file_1_file_1_jg13368;
dsecASM438219v1_1	AUGUSTUS	intron	8982304	8982401	.	+	.	transcript_id file_1_file_1_jg13368.t1; gene_id file_1_file_1_jg13368;
dsecASM438219v1_1	AUGUSTUS	transcript	8981155	8982503	.	+	.	transcript_id file_1_file_1_jg13368.t1; gene_id file_1_file_1_jg13368
dsecASM438219v1_1	AUGUSTUS	CDS	8982402	8982503	1	+	0	transcript_id file_1_file_1_jg13368.t1; gene_id file_1_file_1_jg13368;
dsecASM438219v1_1	AUGUSTUS	exon	8982402	8982503	.	+	.	transcript_id file_1_file_1_jg13368.t1; gene_id file_1_file_1_jg13368;
dsecASM438219v1_1	AUGUSTUS	stop_codon	8982501	8982503	.	+	0	transcript_id file_1_file_1_jg13368.t1; gene_id file_1_file_1_jg13368;
dsecASM438219v1_1	AUGUSTUS	start_codon	10469037	10469039	.	+	0	transcript_id file_1_file_1_jg13577.t1; gene_id file_1_file_1_jg13577;
dsecASM438219v1_1	AUGUSTUS	CDS	10469037	10469132	1	+	0	transcript_id file_1_file_1_jg13577.t1; gene_id file_1_file_1_jg13577;
dsecASM438219v1_1	AUGUSTUS	exon	10469037	10469132	.	+	.	transcript_id file_1_file_1_jg13577.t1; gene_id file_1_file_1_jg13577;
dsecASM438219v1_1	AUGUSTUS	intron	10469133	10469196	.	+	.	transcript_id file_1_file_1_jg13577.t1; gene_id file_1_file_1_jg13577;
dsecASM438219v1_1	AUGUSTUS	CDS	10469197	10469295	1	+	0	transcript_id file_1_file_1_jg13577.t1; gene_id file_1_file_1_jg13577;
dsecASM438219v1_1	AUGUSTUS	exon	10469197	10469295	.	+	.	transcript_id file_1_file_1_jg13577.t1; gene_id file_1_file_1_jg13577;
dsecASM438219v1_1	AUGUSTUS	intron	10469296	10469352	.	+	.	transcript_id file_1_file_1_jg13577.t1; gene_id file_1_file_1_jg13577;
dsecASM438219v1_1	AUGUSTUS	transcript	10469037	10469715	.	+	.	transcript_id file_1_file_1_jg13577.t1; gene_id file_1_file_1_jg13577
dsecASM438219v1_1	AUGUSTUS	CDS	10469353	10469715	1	+	0	transcript_id file_1_file_1_jg13577.t1; gene_id file_1_file_1_jg13577;
dsecASM438219v1_1	AUGUSTUS	exon	10469353	10469715	.	+	.	transcript_id file_1_file_1_jg13577.t1; gene_id file_1_file_1_jg13577;
dsecASM438219v1_1	AUGUSTUS	stop_codon	10469713	10469715	.	+	0	transcript_id file_1_file_1_jg13577.t1; gene_id file_1_file_1_jg13577;
dsecASM438219v1_1	AUGUSTUS	start_codon	10469873	10469875	.	+	0	transcript_id file_1_file_1_jg13578.t1; gene_id file_1_file_1_jg13578;
dsecASM438219v1_1	AUGUSTUS	CDS	10469873	10469959	1	+	0	transcript_id file_1_file_1_jg13578.t1; gene_id file_1_file_1_jg13578;
dsecASM438219v1_1	AUGUSTUS	exon	10469873	10469959	.	+	.	transcript_id file_1_file_1_jg13578.t1; gene_id file_1_file_1_jg13578;
dsecASM438219v1_1	AUGUSTUS	intron	10469960	10470014	.	+	.	transcript_id file_1_file_1_jg13578.t1; gene_id file_1_file_1_jg13578;
dsecASM438219v1_1	AUGUSTUS	CDS	10470015	10470110	1	+	0	transcript_id file_1_file_1_jg13578.t1; gene_id file_1_file_1_jg13578;
dsecASM438219v1_1	AUGUSTUS	exon	10470015	10470110	.	+	.	transcript_id file_1_file_1_jg13578.t1; gene_id file_1_file_1_jg13578;
dsecASM438219v1_1	AUGUSTUS	intron	10470111	10470167	.	+	.	transcript_id file_1_file_1_jg13578.t1; gene_id file_1_file_1_jg13578;
dsecASM438219v1_1	AUGUSTUS	transcript	10469873	10470506	.	+	.	transcript_id file_1_file_1_jg13578.t1; gene_id file_1_file_1_jg13578
dsecASM438219v1_1	AUGUSTUS	CDS	10470168	10470506	1	+	0	transcript_id file_1_file_1_jg13578.t1; gene_id file_1_file_1_jg13578;
dsecASM438219v1_1	AUGUSTUS	exon	10470168	10470506	.	+	.	transcript_id file_1_file_1_jg13578.t1; gene_id file_1_file_1_jg13578;
dsecASM438219v1_1	AUGUSTUS	stop_codon	10470504	10470506	.	+	0	transcript_id file_1_file_1_jg13578.t1; gene_id file_1_file_1_jg13578;
dsecASM438219v1_1	AUGUSTUS	stop_codon	10471316	10471318	.	-	0	transcript_id file_1_file_1_jg13580.t1; gene_id file_1_file_1_jg13580;
dsecASM438219v1_1	AUGUSTUS	CDS	10471316	10471530	1	-	2	transcript_id file_1_file_1_jg13580.t1; gene_id file_1_file_1_jg13580;
dsecASM438219v1_1	AUGUSTUS	exon	10471316	10471530	.	-	.	transcript_id file_1_file_1_jg13580.t1; gene_id file_1_file_1_jg13580;
dsecASM438219v1_1	AUGUSTUS	intron	10471531	10471587	.	-	.	transcript_id file_1_file_1_jg13580.t1; gene_id file_1_file_1_jg13580;
dsecASM438219v1_1	AUGUSTUS	CDS	10471588	10471744	1	-	0	transcript_id file_1_file_1_jg13580.t1; gene_id file_1_file_1_jg13580;
dsecASM438219v1_1	AUGUSTUS	exon	10471588	10471744	.	-	.	transcript_id file_1_file_1_jg13580.t1; gene_id file_1_file_1_jg13580;
dsecASM438219v1_1	AUGUSTUS	intron	10471745	10471803	.	-	.	transcript_id file_1_file_1_jg13580.t1; gene_id file_1_file_1_jg13580;
dsecASM438219v1_1	AUGUSTUS	CDS	10471804	10471923	1	-	0	transcript_id file_1_file_1_jg13580.t1; gene_id file_1_file_1_jg13580;
dsecASM438219v1_1	AUGUSTUS	exon	10471804	10471923	.	-	.	transcript_id file_1_file_1_jg13580.t1; gene_id file_1_file_1_jg13580;
dsecASM438219v1_1	AUGUSTUS	intron	10471924	10471976	.	-	.	transcript_id file_1_file_1_jg13580.t1; gene_id file_1_file_1_jg13580;
dsecASM438219v1_1	AUGUSTUS	transcript	10471316	10472075	.	-	.	transcript_id file_1_file_1_jg13580.t1; gene_id file_1_file_1_jg13580
dsecASM438219v1_1	AUGUSTUS	CDS	10471977	10472075	1	-	0	transcript_id file_1_file_1_jg13580.t1; gene_id file_1_file_1_jg13580;
dsecASM438219v1_1	AUGUSTUS	exon	10471977	10472075	.	-	.	transcript_id file_1_file_1_jg13580.t1; gene_id file_1_file_1_jg13580;
dsecASM438219v1_1	AUGUSTUS	start_codon	10472073	10472075	.	-	0	transcript_id file_1_file_1_jg13580.t1; gene_id file_1_file_1_jg13580;
dsecASM438219v1_1	AUGUSTUS	start_codon	11279606	11279608	.	+	0	transcript_id file_1_file_1_jg13693.t1; gene_id file_1_file_1_jg13693;
dsecASM438219v1_1	AUGUSTUS	CDS	11279606	11279762	0.52	+	0	transcript_id file_1_file_1_jg13693.t1; gene_id file_1_file_1_jg13693;
dsecASM438219v1_1	AUGUSTUS	exon	11279606	11279762	.	+	.	transcript_id file_1_file_1_jg13693.t1; gene_id file_1_file_1_jg13693;
dsecASM438219v1_1	AUGUSTUS	intron	11279763	11280122	.	+	.	transcript_id file_1_file_1_jg13693.t1; gene_id file_1_file_1_jg13693;
dsecASM438219v1_1	AUGUSTUS	CDS	11280123	11281337	0.32	+	2	transcript_id file_1_file_1_jg13693.t1; gene_id file_1_file_1_jg13693;
dsecASM438219v1_1	AUGUSTUS	exon	11280123	11281337	.	+	.	transcript_id file_1_file_1_jg13693.t1; gene_id file_1_file_1_jg13693;
dsecASM438219v1_1	AUGUSTUS	intron	11281338	11281429	.	+	.	transcript_id file_1_file_1_jg13693.t1; gene_id file_1_file_1_jg13693;
dsecASM438219v1_1	AUGUSTUS	transcript	11279606	11281434	.	+	.	transcript_id file_1_file_1_jg13693.t1; gene_id file_1_file_1_jg13693
dsecASM438219v1_1	AUGUSTUS	CDS	11281430	11281434	0.62	+	2	transcript_id file_1_file_1_jg13693.t1; gene_id file_1_file_1_jg13693;
dsecASM438219v1_1	AUGUSTUS	exon	11281430	11281434	.	+	.	transcript_id file_1_file_1_jg13693.t1; gene_id file_1_file_1_jg13693;
dsecASM438219v1_1	AUGUSTUS	stop_codon	11281432	11281434	.	+	0	transcript_id file_1_file_1_jg13693.t1; gene_id file_1_file_1_jg13693;
dsecASM438219v1_1	AUGUSTUS	start_codon	11282982	11282984	.	+	0	transcript_id file_1_file_1_jg13695.t1; gene_id file_1_file_1_jg13695;
dsecASM438219v1_1	AUGUSTUS	CDS	11282982	11284775	0.32	+	0	transcript_id file_1_file_1_jg13695.t1; gene_id file_1_file_1_jg13695;
dsecASM438219v1_1	AUGUSTUS	exon	11282982	11284775	.	+	.	transcript_id file_1_file_1_jg13695.t1; gene_id file_1_file_1_jg13695;
dsecASM438219v1_1	AUGUSTUS	transcript	11282982	11284775	.	+	.	transcript_id file_1_file_1_jg13695.t1; gene_id file_1_file_1_jg13695
dsecASM438219v1_1	AUGUSTUS	stop_codon	11284773	11284775	.	+	0	transcript_id file_1_file_1_jg13695.t1; gene_id file_1_file_1_jg13695;
dsecASM438219v1_1	AUGUSTUS	stop_codon	11337411	11337413	.	-	0	transcript_id file_1_file_1_jg13705.t1; gene_id file_1_file_1_jg13705;
dsecASM438219v1_1	AUGUSTUS	CDS	11337411	11338445	1	-	0	transcript_id file_1_file_1_jg13705.t1; gene_id file_1_file_1_jg13705;
dsecASM438219v1_1	AUGUSTUS	exon	11337411	11338445	.	-	.	transcript_id file_1_file_1_jg13705.t1; gene_id file_1_file_1_jg13705;
dsecASM438219v1_1	AUGUSTUS	intron	11338446	11338506	.	-	.	transcript_id file_1_file_1_jg13705.t1; gene_id file_1_file_1_jg13705;
dsecASM438219v1_1	AUGUSTUS	CDS	11338507	11338664	1	-	2	transcript_id file_1_file_1_jg13705.t1; gene_id file_1_file_1_jg13705;
dsecASM438219v1_1	AUGUSTUS	exon	11338507	11338664	.	-	.	transcript_id file_1_file_1_jg13705.t1; gene_id file_1_file_1_jg13705;
dsecASM438219v1_1	AUGUSTUS	intron	11338665	11338913	.	-	.	transcript_id file_1_file_1_jg13705.t1; gene_id file_1_file_1_jg13705;
dsecASM438219v1_1	AUGUSTUS	CDS	11338914	11339051	1	-	2	transcript_id file_1_file_1_jg13705.t1; gene_id file_1_file_1_jg13705;
dsecASM438219v1_1	AUGUSTUS	exon	11338914	11339051	.	-	.	transcript_id file_1_file_1_jg13705.t1; gene_id file_1_file_1_jg13705;
dsecASM438219v1_1	AUGUSTUS	intron	11339052	11339317	.	-	.	transcript_id file_1_file_1_jg13705.t1; gene_id file_1_file_1_jg13705;
dsecASM438219v1_1	AUGUSTUS	CDS	11339318	11339524	1	-	2	transcript_id file_1_file_1_jg13705.t1; gene_id file_1_file_1_jg13705;
dsecASM438219v1_1	AUGUSTUS	exon	11339318	11339524	.	-	.	transcript_id file_1_file_1_jg13705.t1; gene_id file_1_file_1_jg13705;
dsecASM438219v1_1	AUGUSTUS	intron	11339525	11339619	.	-	.	transcript_id file_1_file_1_jg13705.t1; gene_id file_1_file_1_jg13705;
dsecASM438219v1_1	AUGUSTUS	CDS	11339620	11340004	1	-	0	transcript_id file_1_file_1_jg13705.t1; gene_id file_1_file_1_jg13705;
dsecASM438219v1_1	AUGUSTUS	exon	11339620	11340004	.	-	.	transcript_id file_1_file_1_jg13705.t1; gene_id file_1_file_1_jg13705;
dsecASM438219v1_1	AUGUSTUS	intron	11340005	11340334	.	-	.	transcript_id file_1_file_1_jg13705.t1; gene_id file_1_file_1_jg13705;
dsecASM438219v1_1	AUGUSTUS	CDS	11340335	11340613	1	-	0	transcript_id file_1_file_1_jg13705.t1; gene_id file_1_file_1_jg13705;
dsecASM438219v1_1	AUGUSTUS	exon	11340335	11340613	.	-	.	transcript_id file_1_file_1_jg13705.t1; gene_id file_1_file_1_jg13705;
dsecASM438219v1_1	AUGUSTUS	intron	11340614	11340884	.	-	.	transcript_id file_1_file_1_jg13705.t1; gene_id file_1_file_1_jg13705;
dsecASM438219v1_1	AUGUSTUS	CDS	11340885	11341117	1	-	2	transcript_id file_1_file_1_jg13705.t1; gene_id file_1_file_1_jg13705;
dsecASM438219v1_1	AUGUSTUS	exon	11340885	11341117	.	-	.	transcript_id file_1_file_1_jg13705.t1; gene_id file_1_file_1_jg13705;
dsecASM438219v1_1	AUGUSTUS	intron	11341118	11341496	.	-	.	transcript_id file_1_file_1_jg13705.t1; gene_id file_1_file_1_jg13705;
dsecASM438219v1_1	AUGUSTUS	CDS	11341497	11341620	1	-	0	transcript_id file_1_file_1_jg13705.t1; gene_id file_1_file_1_jg13705;
dsecASM438219v1_1	AUGUSTUS	exon	11341497	11341620	.	-	.	transcript_id file_1_file_1_jg13705.t1; gene_id file_1_file_1_jg13705;
dsecASM438219v1_1	AUGUSTUS	intron	11341621	11341718	.	-	.	transcript_id file_1_file_1_jg13705.t1; gene_id file_1_file_1_jg13705;
dsecASM438219v1_1	AUGUSTUS	CDS	11341719	11341840	1	-	2	transcript_id file_1_file_1_jg13705.t1; gene_id file_1_file_1_jg13705;
dsecASM438219v1_1	AUGUSTUS	exon	11341719	11341840	.	-	.	transcript_id file_1_file_1_jg13705.t1; gene_id file_1_file_1_jg13705;
dsecASM438219v1_1	AUGUSTUS	intron	11341841	11341924	.	-	.	transcript_id file_1_file_1_jg13705.t1; gene_id file_1_file_1_jg13705;
dsecASM438219v1_1	AUGUSTUS	CDS	11341925	11342024	1	-	0	transcript_id file_1_file_1_jg13705.t1; gene_id file_1_file_1_jg13705;
dsecASM438219v1_1	AUGUSTUS	exon	11341925	11342024	.	-	.	transcript_id file_1_file_1_jg13705.t1; gene_id file_1_file_1_jg13705;
dsecASM438219v1_1	AUGUSTUS	intron	11342025	11343180	.	-	.	transcript_id file_1_file_1_jg13705.t1; gene_id file_1_file_1_jg13705;
dsecASM438219v1_1	AUGUSTUS	CDS	11343181	11343405	1	-	0	transcript_id file_1_file_1_jg13705.t1; gene_id file_1_file_1_jg13705;
dsecASM438219v1_1	AUGUSTUS	exon	11343181	11343405	.	-	.	transcript_id file_1_file_1_jg13705.t1; gene_id file_1_file_1_jg13705;
dsecASM438219v1_1	AUGUSTUS	intron	11343406	11343942	.	-	.	transcript_id file_1_file_1_jg13705.t1; gene_id file_1_file_1_jg13705;
dsecASM438219v1_1	AUGUSTUS	CDS	11343943	11344088	1	-	2	transcript_id file_1_file_1_jg13705.t1; gene_id file_1_file_1_jg13705;
dsecASM438219v1_1	AUGUSTUS	exon	11343943	11344088	.	-	.	transcript_id file_1_file_1_jg13705.t1; gene_id file_1_file_1_jg13705;
dsecASM438219v1_1	AUGUSTUS	intron	11344089	11344264	.	-	.	transcript_id file_1_file_1_jg13705.t1; gene_id file_1_file_1_jg13705;
dsecASM438219v1_1	AUGUSTUS	CDS	11344265	11344455	1	-	1	transcript_id file_1_file_1_jg13705.t1; gene_id file_1_file_1_jg13705;
dsecASM438219v1_1	AUGUSTUS	exon	11344265	11344455	.	-	.	transcript_id file_1_file_1_jg13705.t1; gene_id file_1_file_1_jg13705;
dsecASM438219v1_1	AUGUSTUS	intron	11344456	11344644	.	-	.	transcript_id file_1_file_1_jg13705.t1; gene_id file_1_file_1_jg13705;
dsecASM438219v1_1	AUGUSTUS	CDS	11344645	11344802	1	-	0	transcript_id file_1_file_1_jg13705.t1; gene_id file_1_file_1_jg13705;
dsecASM438219v1_1	AUGUSTUS	exon	11344645	11344802	.	-	.	transcript_id file_1_file_1_jg13705.t1; gene_id file_1_file_1_jg13705;
dsecASM438219v1_1	AUGUSTUS	intron	11344803	11345011	.	-	.	transcript_id file_1_file_1_jg13705.t1; gene_id file_1_file_1_jg13705;
dsecASM438219v1_1	AUGUSTUS	CDS	11345012	11345161	1	-	0	transcript_id file_1_file_1_jg13705.t1; gene_id file_1_file_1_jg13705;
dsecASM438219v1_1	AUGUSTUS	exon	11345012	11345161	.	-	.	transcript_id file_1_file_1_jg13705.t1; gene_id file_1_file_1_jg13705;
dsecASM438219v1_1	AUGUSTUS	intron	11345162	11345739	.	-	.	transcript_id file_1_file_1_jg13705.t1; gene_id file_1_file_1_jg13705;
dsecASM438219v1_1	AUGUSTUS	CDS	11345740	11345778	1	-	0	transcript_id file_1_file_1_jg13705.t1; gene_id file_1_file_1_jg13705;
dsecASM438219v1_1	AUGUSTUS	exon	11345740	11345778	.	-	.	transcript_id file_1_file_1_jg13705.t1; gene_id file_1_file_1_jg13705;
dsecASM438219v1_1	AUGUSTUS	intron	11345779	11346183	.	-	.	transcript_id file_1_file_1_jg13705.t1; gene_id file_1_file_1_jg13705;
dsecASM438219v1_1	AUGUSTUS	CDS	11346184	11346240	1	-	0	transcript_id file_1_file_1_jg13705.t1; gene_id file_1_file_1_jg13705;
dsecASM438219v1_1	AUGUSTUS	exon	11346184	11346240	.	-	.	transcript_id file_1_file_1_jg13705.t1; gene_id file_1_file_1_jg13705;
dsecASM438219v1_1	AUGUSTUS	intron	11346241	11346954	.	-	.	transcript_id file_1_file_1_jg13705.t1; gene_id file_1_file_1_jg13705;
dsecASM438219v1_1	AUGUSTUS	CDS	11346955	11347017	1	-	0	transcript_id file_1_file_1_jg13705.t1; gene_id file_1_file_1_jg13705;
dsecASM438219v1_1	AUGUSTUS	exon	11346955	11347017	.	-	.	transcript_id file_1_file_1_jg13705.t1; gene_id file_1_file_1_jg13705;
dsecASM438219v1_1	AUGUSTUS	intron	11347018	11347845	.	-	.	transcript_id file_1_file_1_jg13705.t1; gene_id file_1_file_1_jg13705;
dsecASM438219v1_1	AUGUSTUS	CDS	11347846	11347920	1	-	0	transcript_id file_1_file_1_jg13705.t1; gene_id file_1_file_1_jg13705;
dsecASM438219v1_1	AUGUSTUS	exon	11347846	11347920	.	-	.	transcript_id file_1_file_1_jg13705.t1; gene_id file_1_file_1_jg13705;
dsecASM438219v1_1	AUGUSTUS	intron	11347921	11348163	.	-	.	transcript_id file_1_file_1_jg13705.t1; gene_id file_1_file_1_jg13705;
dsecASM438219v1_1	AUGUSTUS	CDS	11348164	11348316	1	-	0	transcript_id file_1_file_1_jg13705.t1; gene_id file_1_file_1_jg13705;
dsecASM438219v1_1	AUGUSTUS	exon	11348164	11348316	.	-	.	transcript_id file_1_file_1_jg13705.t1; gene_id file_1_file_1_jg13705;
dsecASM438219v1_1	AUGUSTUS	intron	11348317	11348380	.	-	.	transcript_id file_1_file_1_jg13705.t1; gene_id file_1_file_1_jg13705;
dsecASM438219v1_1	AUGUSTUS	CDS	11348381	11348592	1	-	2	transcript_id file_1_file_1_jg13705.t1; gene_id file_1_file_1_jg13705;
dsecASM438219v1_1	AUGUSTUS	exon	11348381	11348592	.	-	.	transcript_id file_1_file_1_jg13705.t1; gene_id file_1_file_1_jg13705;
dsecASM438219v1_1	AUGUSTUS	intron	11348593	11348662	.	-	.	transcript_id file_1_file_1_jg13705.t1; gene_id file_1_file_1_jg13705;
dsecASM438219v1_1	AUGUSTUS	CDS	11348663	11348852	1	-	0	transcript_id file_1_file_1_jg13705.t1; gene_id file_1_file_1_jg13705;
dsecASM438219v1_1	AUGUSTUS	exon	11348663	11348852	.	-	.	transcript_id file_1_file_1_jg13705.t1; gene_id file_1_file_1_jg13705;
dsecASM438219v1_1	AUGUSTUS	intron	11348853	11348913	.	-	.	transcript_id file_1_file_1_jg13705.t1; gene_id file_1_file_1_jg13705;
dsecASM438219v1_1	AUGUSTUS	CDS	11348914	11349106	1	-	1	transcript_id file_1_file_1_jg13705.t1; gene_id file_1_file_1_jg13705;
dsecASM438219v1_1	AUGUSTUS	exon	11348914	11349106	.	-	.	transcript_id file_1_file_1_jg13705.t1; gene_id file_1_file_1_jg13705;
dsecASM438219v1_1	AUGUSTUS	intron	11349107	11351324	.	-	.	transcript_id file_1_file_1_jg13705.t1; gene_id file_1_file_1_jg13705;
dsecASM438219v1_1	AUGUSTUS	CDS	11351325	11351426	1	-	1	transcript_id file_1_file_1_jg13705.t1; gene_id file_1_file_1_jg13705;
dsecASM438219v1_1	AUGUSTUS	exon	11351325	11351426	.	-	.	transcript_id file_1_file_1_jg13705.t1; gene_id file_1_file_1_jg13705;
dsecASM438219v1_1	AUGUSTUS	intron	11351427	11351535	.	-	.	transcript_id file_1_file_1_jg13705.t1; gene_id file_1_file_1_jg13705;
dsecASM438219v1_1	AUGUSTUS	CDS	11351536	11351692	1	-	2	transcript_id file_1_file_1_jg13705.t1; gene_id file_1_file_1_jg13705;
dsecASM438219v1_1	AUGUSTUS	exon	11351536	11351692	.	-	.	transcript_id file_1_file_1_jg13705.t1; gene_id file_1_file_1_jg13705;
dsecASM438219v1_1	AUGUSTUS	intron	11351693	11351776	.	-	.	transcript_id file_1_file_1_jg13705.t1; gene_id file_1_file_1_jg13705;
dsecASM438219v1_1	AUGUSTUS	CDS	11351777	11351963	1	-	0	transcript_id file_1_file_1_jg13705.t1; gene_id file_1_file_1_jg13705;
dsecASM438219v1_1	AUGUSTUS	exon	11351777	11351963	.	-	.	transcript_id file_1_file_1_jg13705.t1; gene_id file_1_file_1_jg13705;
dsecASM438219v1_1	AUGUSTUS	intron	11351964	11352886	.	-	.	transcript_id file_1_file_1_jg13705.t1; gene_id file_1_file_1_jg13705;
dsecASM438219v1_1	AUGUSTUS	CDS	11352887	11353034	1	-	1	transcript_id file_1_file_1_jg13705.t1; gene_id file_1_file_1_jg13705;
dsecASM438219v1_1	AUGUSTUS	exon	11352887	11353034	.	-	.	transcript_id file_1_file_1_jg13705.t1; gene_id file_1_file_1_jg13705;
dsecASM438219v1_1	AUGUSTUS	intron	11353035	11353416	.	-	.	transcript_id file_1_file_1_jg13705.t1; gene_id file_1_file_1_jg13705;
dsecASM438219v1_1	AUGUSTUS	CDS	11353417	11353573	1	-	2	transcript_id file_1_file_1_jg13705.t1; gene_id file_1_file_1_jg13705;
dsecASM438219v1_1	AUGUSTUS	exon	11353417	11353573	.	-	.	transcript_id file_1_file_1_jg13705.t1; gene_id file_1_file_1_jg13705;
dsecASM438219v1_1	AUGUSTUS	intron	11353574	11353977	.	-	.	transcript_id file_1_file_1_jg13705.t1; gene_id file_1_file_1_jg13705;
dsecASM438219v1_1	AUGUSTUS	CDS	11353978	11354004	1	-	2	transcript_id file_1_file_1_jg13705.t1; gene_id file_1_file_1_jg13705;
dsecASM438219v1_1	AUGUSTUS	exon	11353978	11354004	.	-	.	transcript_id file_1_file_1_jg13705.t1; gene_id file_1_file_1_jg13705;
dsecASM438219v1_1	AUGUSTUS	intron	11354005	11354518	.	-	.	transcript_id file_1_file_1_jg13705.t1; gene_id file_1_file_1_jg13705;
dsecASM438219v1_1	AUGUSTUS	CDS	11354519	11354655	1	-	1	transcript_id file_1_file_1_jg13705.t1; gene_id file_1_file_1_jg13705;
dsecASM438219v1_1	AUGUSTUS	exon	11354519	11354655	.	-	.	transcript_id file_1_file_1_jg13705.t1; gene_id file_1_file_1_jg13705;
dsecASM438219v1_1	AUGUSTUS	intron	11354656	11354830	.	-	.	transcript_id file_1_file_1_jg13705.t1; gene_id file_1_file_1_jg13705;
dsecASM438219v1_1	AUGUSTUS	CDS	11354831	11354990	1	-	2	transcript_id file_1_file_1_jg13705.t1; gene_id file_1_file_1_jg13705;
dsecASM438219v1_1	AUGUSTUS	exon	11354831	11354990	.	-	.	transcript_id file_1_file_1_jg13705.t1; gene_id file_1_file_1_jg13705;
dsecASM438219v1_1	AUGUSTUS	intron	11354991	11356012	.	-	.	transcript_id file_1_file_1_jg13705.t1; gene_id file_1_file_1_jg13705;
dsecASM438219v1_1	AUGUSTUS	CDS	11356013	11356085	1	-	0	transcript_id file_1_file_1_jg13705.t1; gene_id file_1_file_1_jg13705;
dsecASM438219v1_1	AUGUSTUS	exon	11356013	11356085	.	-	.	transcript_id file_1_file_1_jg13705.t1; gene_id file_1_file_1_jg13705;
dsecASM438219v1_1	AUGUSTUS	intron	11356086	11356247	.	-	.	transcript_id file_1_file_1_jg13705.t1; gene_id file_1_file_1_jg13705;
dsecASM438219v1_1	AUGUSTUS	CDS	11356248	11356388	1	-	0	transcript_id file_1_file_1_jg13705.t1; gene_id file_1_file_1_jg13705;
dsecASM438219v1_1	AUGUSTUS	exon	11356248	11356388	.	-	.	transcript_id file_1_file_1_jg13705.t1; gene_id file_1_file_1_jg13705;
dsecASM438219v1_1	AUGUSTUS	intron	11356389	11356457	.	-	.	transcript_id file_1_file_1_jg13705.t1; gene_id file_1_file_1_jg13705;
dsecASM438219v1_1	AUGUSTUS	CDS	11356458	11356620	1	-	1	transcript_id file_1_file_1_jg13705.t1; gene_id file_1_file_1_jg13705;
dsecASM438219v1_1	AUGUSTUS	exon	11356458	11356620	.	-	.	transcript_id file_1_file_1_jg13705.t1; gene_id file_1_file_1_jg13705;
dsecASM438219v1_1	AUGUSTUS	intron	11356621	11358560	.	-	.	transcript_id file_1_file_1_jg13705.t1; gene_id file_1_file_1_jg13705;
dsecASM438219v1_1	AUGUSTUS	CDS	11358561	11358643	1	-	0	transcript_id file_1_file_1_jg13705.t1; gene_id file_1_file_1_jg13705;
dsecASM438219v1_1	AUGUSTUS	exon	11358561	11358643	.	-	.	transcript_id file_1_file_1_jg13705.t1; gene_id file_1_file_1_jg13705;
dsecASM438219v1_1	AUGUSTUS	intron	11358644	11359827	.	-	.	transcript_id file_1_file_1_jg13705.t1; gene_id file_1_file_1_jg13705;
dsecASM438219v1_1	AUGUSTUS	transcript	11337411	11360160	.	-	.	transcript_id file_1_file_1_jg13705.t1; gene_id file_1_file_1_jg13705
dsecASM438219v1_1	AUGUSTUS	CDS	11359828	11360160	1	-	0	transcript_id file_1_file_1_jg13705.t1; gene_id file_1_file_1_jg13705;
dsecASM438219v1_1	AUGUSTUS	exon	11359828	11360160	.	-	.	transcript_id file_1_file_1_jg13705.t1; gene_id file_1_file_1_jg13705;
dsecASM438219v1_1	AUGUSTUS	start_codon	11360158	11360160	.	-	0	transcript_id file_1_file_1_jg13705.t1; gene_id file_1_file_1_jg13705;
dsecASM438219v1_1	AUGUSTUS	start_codon	11560099	11560101	.	+	0	transcript_id file_1_file_1_jg13723.t1; gene_id file_1_file_1_jg13723;
dsecASM438219v1_1	AUGUSTUS	CDS	11560099	11561417	0.81	+	0	transcript_id file_1_file_1_jg13723.t1; gene_id file_1_file_1_jg13723;
dsecASM438219v1_1	AUGUSTUS	exon	11560099	11561417	.	+	.	transcript_id file_1_file_1_jg13723.t1; gene_id file_1_file_1_jg13723;
dsecASM438219v1_1	AUGUSTUS	intron	11561418	11563013	.	+	.	transcript_id file_1_file_1_jg13723.t1; gene_id file_1_file_1_jg13723;
dsecASM438219v1_1	AUGUSTUS	CDS	11563014	11563122	0.98	+	1	transcript_id file_1_file_1_jg13723.t1; gene_id file_1_file_1_jg13723;
dsecASM438219v1_1	AUGUSTUS	exon	11563014	11563122	.	+	.	transcript_id file_1_file_1_jg13723.t1; gene_id file_1_file_1_jg13723;
dsecASM438219v1_1	AUGUSTUS	intron	11563123	11563177	.	+	.	transcript_id file_1_file_1_jg13723.t1; gene_id file_1_file_1_jg13723;
dsecASM438219v1_1	AUGUSTUS	transcript	11560099	11563189	.	+	.	transcript_id file_1_file_1_jg13723.t1; gene_id file_1_file_1_jg13723
dsecASM438219v1_1	AUGUSTUS	CDS	11563178	11563189	1	+	0	transcript_id file_1_file_1_jg13723.t1; gene_id file_1_file_1_jg13723;
dsecASM438219v1_1	AUGUSTUS	exon	11563178	11563189	.	+	.	transcript_id file_1_file_1_jg13723.t1; gene_id file_1_file_1_jg13723;
dsecASM438219v1_1	AUGUSTUS	stop_codon	11563187	11563189	.	+	0	transcript_id file_1_file_1_jg13723.t1; gene_id file_1_file_1_jg13723;
dsecASM438219v1_1	AUGUSTUS	start_codon	11567806	11567808	.	+	0	transcript_id file_1_file_1_jg13724.t1; gene_id file_1_file_1_jg13724;
dsecASM438219v1_1	AUGUSTUS	CDS	11567806	11567971	0.78	+	0	transcript_id file_1_file_1_jg13724.t1; gene_id file_1_file_1_jg13724;
dsecASM438219v1_1	AUGUSTUS	exon	11567806	11567971	.	+	.	transcript_id file_1_file_1_jg13724.t1; gene_id file_1_file_1_jg13724;
dsecASM438219v1_1	AUGUSTUS	intron	11567972	11568595	.	+	.	transcript_id file_1_file_1_jg13724.t1; gene_id file_1_file_1_jg13724;
dsecASM438219v1_1	AUGUSTUS	CDS	11568596	11569003	0.29	+	2	transcript_id file_1_file_1_jg13724.t1; gene_id file_1_file_1_jg13724;
dsecASM438219v1_1	AUGUSTUS	exon	11568596	11569003	.	+	.	transcript_id file_1_file_1_jg13724.t1; gene_id file_1_file_1_jg13724;
dsecASM438219v1_1	AUGUSTUS	intron	11569004	11569180	.	+	.	transcript_id file_1_file_1_jg13724.t1; gene_id file_1_file_1_jg13724;
dsecASM438219v1_1	AUGUSTUS	transcript	11567806	11569575	.	+	.	transcript_id file_1_file_1_jg13724.t1; gene_id file_1_file_1_jg13724
dsecASM438219v1_1	AUGUSTUS	CDS	11569181	11569575	0.46	+	2	transcript_id file_1_file_1_jg13724.t1; gene_id file_1_file_1_jg13724;
dsecASM438219v1_1	AUGUSTUS	exon	11569181	11569575	.	+	.	transcript_id file_1_file_1_jg13724.t1; gene_id file_1_file_1_jg13724;
dsecASM438219v1_1	AUGUSTUS	stop_codon	11569573	11569575	.	+	0	transcript_id file_1_file_1_jg13724.t1; gene_id file_1_file_1_jg13724;
dsecASM438219v1_1	AUGUSTUS	start_codon	11570378	11570380	.	+	0	transcript_id file_1_file_1_jg13725.t1; gene_id file_1_file_1_jg13725;
dsecASM438219v1_1	AUGUSTUS	CDS	11570378	11571631	1	+	0	transcript_id file_1_file_1_jg13725.t1; gene_id file_1_file_1_jg13725;
dsecASM438219v1_1	AUGUSTUS	exon	11570378	11571631	.	+	.	transcript_id file_1_file_1_jg13725.t1; gene_id file_1_file_1_jg13725;
dsecASM438219v1_1	AUGUSTUS	transcript	11570378	11571631	.	+	.	transcript_id file_1_file_1_jg13725.t1; gene_id file_1_file_1_jg13725
dsecASM438219v1_1	AUGUSTUS	stop_codon	11571629	11571631	.	+	0	transcript_id file_1_file_1_jg13725.t1; gene_id file_1_file_1_jg13725;
dsecASM438219v1_1	AUGUSTUS	start_codon	11573225	11573227	.	+	0	transcript_id file_1_file_1_jg13726.t1; gene_id file_1_file_1_jg13726;
dsecASM438219v1_1	AUGUSTUS	CDS	11573225	11573472	0.92	+	0	transcript_id file_1_file_1_jg13726.t1; gene_id file_1_file_1_jg13726;
dsecASM438219v1_1	AUGUSTUS	exon	11573225	11573472	.	+	.	transcript_id file_1_file_1_jg13726.t1; gene_id file_1_file_1_jg13726;
dsecASM438219v1_1	AUGUSTUS	intron	11573473	11573533	.	+	.	transcript_id file_1_file_1_jg13726.t1; gene_id file_1_file_1_jg13726;
dsecASM438219v1_1	AUGUSTUS	transcript	11573225	11573555	.	+	.	transcript_id file_1_file_1_jg13726.t1; gene_id file_1_file_1_jg13726
dsecASM438219v1_1	AUGUSTUS	CDS	11573534	11573555	0.78	+	1	transcript_id file_1_file_1_jg13726.t1; gene_id file_1_file_1_jg13726;
dsecASM438219v1_1	AUGUSTUS	exon	11573534	11573555	.	+	.	transcript_id file_1_file_1_jg13726.t1; gene_id file_1_file_1_jg13726;
dsecASM438219v1_1	AUGUSTUS	stop_codon	11573553	11573555	.	+	0	transcript_id file_1_file_1_jg13726.t1; gene_id file_1_file_1_jg13726;
dsecASM438219v1_1	AUGUSTUS	start_codon	11573225	11573227	.	+	0	transcript_id file_1_file_1_jg13726.t2; gene_id file_1_file_1_jg13726;
dsecASM438219v1_1	AUGUSTUS	CDS	11573225	11573794	0.97	+	0	transcript_id file_1_file_1_jg13726.t2; gene_id file_1_file_1_jg13726;
dsecASM438219v1_1	AUGUSTUS	exon	11573225	11573794	.	+	.	transcript_id file_1_file_1_jg13726.t2; gene_id file_1_file_1_jg13726;
dsecASM438219v1_1	AUGUSTUS	transcript	11573225	11573794	.	+	.	transcript_id file_1_file_1_jg13726.t2; gene_id file_1_file_1_jg13726
dsecASM438219v1_1	AUGUSTUS	stop_codon	11573792	11573794	.	+	0	transcript_id file_1_file_1_jg13726.t2; gene_id file_1_file_1_jg13726;
dsecASM438219v1_1	AUGUSTUS	start_codon	11574379	11574381	.	+	0	transcript_id file_1_file_1_jg13727.t1; gene_id file_1_file_1_jg13727;
dsecASM438219v1_1	AUGUSTUS	CDS	11574379	11575710	1	+	0	transcript_id file_1_file_1_jg13727.t1; gene_id file_1_file_1_jg13727;
dsecASM438219v1_1	AUGUSTUS	exon	11574379	11575710	.	+	.	transcript_id file_1_file_1_jg13727.t1; gene_id file_1_file_1_jg13727;
dsecASM438219v1_1	AUGUSTUS	transcript	11574379	11575710	.	+	.	transcript_id file_1_file_1_jg13727.t1; gene_id file_1_file_1_jg13727
dsecASM438219v1_1	AUGUSTUS	stop_codon	11575708	11575710	.	+	0	transcript_id file_1_file_1_jg13727.t1; gene_id file_1_file_1_jg13727;
dsecASM438219v1_1	AUGUSTUS	CDS	11576716	11576718	0.86	+	0	transcript_id file_1_file_1_jg13728.t1; gene_id file_1_file_1_jg13728;
dsecASM438219v1_1	AUGUSTUS	exon	11576716	11576718	.	+	.	transcript_id file_1_file_1_jg13728.t1; gene_id file_1_file_1_jg13728;
dsecASM438219v1_1	AUGUSTUS	start_codon	11576716	11576718	.	+	0	transcript_id file_1_file_1_jg13728.t1; gene_id file_1_file_1_jg13728;
dsecASM438219v1_1	AUGUSTUS	intron	11576719	11576994	.	+	.	transcript_id file_1_file_1_jg13728.t1; gene_id file_1_file_1_jg13728;
dsecASM438219v1_1	AUGUSTUS	CDS	11576995	11577156	0.54	+	0	transcript_id file_1_file_1_jg13728.t1; gene_id file_1_file_1_jg13728;
dsecASM438219v1_1	AUGUSTUS	exon	11576995	11577156	.	+	.	transcript_id file_1_file_1_jg13728.t1; gene_id file_1_file_1_jg13728;
dsecASM438219v1_1	AUGUSTUS	intron	11577157	11577411	.	+	.	transcript_id file_1_file_1_jg13728.t1; gene_id file_1_file_1_jg13728;
dsecASM438219v1_1	AUGUSTUS	transcript	11576716	11578500	.	+	.	transcript_id file_1_file_1_jg13728.t1; gene_id file_1_file_1_jg13728
dsecASM438219v1_1	AUGUSTUS	CDS	11577412	11578500	0.96	+	0	transcript_id file_1_file_1_jg13728.t1; gene_id file_1_file_1_jg13728;
dsecASM438219v1_1	AUGUSTUS	exon	11577412	11578500	.	+	.	transcript_id file_1_file_1_jg13728.t1; gene_id file_1_file_1_jg13728;
dsecASM438219v1_1	AUGUSTUS	stop_codon	11578498	11578500	.	+	0	transcript_id file_1_file_1_jg13728.t1; gene_id file_1_file_1_jg13728;
dsecASM438219v1_1	AUGUSTUS	start_codon	12547503	12547505	.	+	0	transcript_id file_1_file_1_jg13879.t1; gene_id file_1_file_1_jg13879;
dsecASM438219v1_1	AUGUSTUS	CDS	12547503	12547760	1	+	0	transcript_id file_1_file_1_jg13879.t1; gene_id file_1_file_1_jg13879;
dsecASM438219v1_1	AUGUSTUS	exon	12547503	12547760	.	+	.	transcript_id file_1_file_1_jg13879.t1; gene_id file_1_file_1_jg13879;
dsecASM438219v1_1	AUGUSTUS	intron	12547761	12547826	.	+	.	transcript_id file_1_file_1_jg13879.t1; gene_id file_1_file_1_jg13879;
dsecASM438219v1_1	AUGUSTUS	CDS	12547827	12548003	1	+	0	transcript_id file_1_file_1_jg13879.t1; gene_id file_1_file_1_jg13879;
dsecASM438219v1_1	AUGUSTUS	exon	12547827	12548003	.	+	.	transcript_id file_1_file_1_jg13879.t1; gene_id file_1_file_1_jg13879;
dsecASM438219v1_1	AUGUSTUS	intron	12548004	12548057	.	+	.	transcript_id file_1_file_1_jg13879.t1; gene_id file_1_file_1_jg13879;
dsecASM438219v1_1	AUGUSTUS	CDS	12548058	12548222	1	+	0	transcript_id file_1_file_1_jg13879.t1; gene_id file_1_file_1_jg13879;
dsecASM438219v1_1	AUGUSTUS	exon	12548058	12548222	.	+	.	transcript_id file_1_file_1_jg13879.t1; gene_id file_1_file_1_jg13879;
dsecASM438219v1_1	AUGUSTUS	intron	12548223	12548287	.	+	.	transcript_id file_1_file_1_jg13879.t1; gene_id file_1_file_1_jg13879;
dsecASM438219v1_1	AUGUSTUS	transcript	12547503	12548296	.	+	.	transcript_id file_1_file_1_jg13879.t1; gene_id file_1_file_1_jg13879
dsecASM438219v1_1	AUGUSTUS	CDS	12548288	12548296	1	+	0	transcript_id file_1_file_1_jg13879.t1; gene_id file_1_file_1_jg13879;
dsecASM438219v1_1	AUGUSTUS	exon	12548288	12548296	.	+	.	transcript_id file_1_file_1_jg13879.t1; gene_id file_1_file_1_jg13879;
dsecASM438219v1_1	AUGUSTUS	stop_codon	12548294	12548296	.	+	0	transcript_id file_1_file_1_jg13879.t1; gene_id file_1_file_1_jg13879;
dsecASM438219v1_1	AUGUSTUS	start_codon	12549025	12549027	.	+	0	transcript_id file_1_file_1_jg13880.t1; gene_id file_1_file_1_jg13880;
dsecASM438219v1_1	AUGUSTUS	CDS	12549025	12549270	0.96	+	0	transcript_id file_1_file_1_jg13880.t1; gene_id file_1_file_1_jg13880;
dsecASM438219v1_1	AUGUSTUS	exon	12549025	12549270	.	+	.	transcript_id file_1_file_1_jg13880.t1; gene_id file_1_file_1_jg13880;
dsecASM438219v1_1	AUGUSTUS	intron	12549271	12549324	.	+	.	transcript_id file_1_file_1_jg13880.t1; gene_id file_1_file_1_jg13880;
dsecASM438219v1_1	AUGUSTUS	CDS	12549325	12549501	1	+	0	transcript_id file_1_file_1_jg13880.t1; gene_id file_1_file_1_jg13880;
dsecASM438219v1_1	AUGUSTUS	exon	12549325	12549501	.	+	.	transcript_id file_1_file_1_jg13880.t1; gene_id file_1_file_1_jg13880;
dsecASM438219v1_1	AUGUSTUS	intron	12549502	12549555	.	+	.	transcript_id file_1_file_1_jg13880.t1; gene_id file_1_file_1_jg13880;
dsecASM438219v1_1	AUGUSTUS	transcript	12549025	12549735	.	+	.	transcript_id file_1_file_1_jg13880.t1; gene_id file_1_file_1_jg13880
dsecASM438219v1_1	AUGUSTUS	CDS	12549556	12549735	1	+	0	transcript_id file_1_file_1_jg13880.t1; gene_id file_1_file_1_jg13880;
dsecASM438219v1_1	AUGUSTUS	exon	12549556	12549735	.	+	.	transcript_id file_1_file_1_jg13880.t1; gene_id file_1_file_1_jg13880;
dsecASM438219v1_1	AUGUSTUS	stop_codon	12549733	12549735	.	+	0	transcript_id file_1_file_1_jg13880.t1; gene_id file_1_file_1_jg13880;
dsecASM438219v1_1	AUGUSTUS	start_codon	13859216	13859218	.	+	0	transcript_id file_1_file_1_jg14088.t1; gene_id file_1_file_1_jg14088;
dsecASM438219v1_1	AUGUSTUS	CDS	13859216	13860976	1	+	0	transcript_id file_1_file_1_jg14088.t1; gene_id file_1_file_1_jg14088;
dsecASM438219v1_1	AUGUSTUS	exon	13859216	13860976	.	+	.	transcript_id file_1_file_1_jg14088.t1; gene_id file_1_file_1_jg14088;
dsecASM438219v1_1	AUGUSTUS	transcript	13859216	13860976	.	+	.	transcript_id file_1_file_1_jg14088.t1; gene_id file_1_file_1_jg14088
dsecASM438219v1_1	AUGUSTUS	stop_codon	13860974	13860976	.	+	0	transcript_id file_1_file_1_jg14088.t1; gene_id file_1_file_1_jg14088;
dsecASM438219v1_1	AUGUSTUS	stop_codon	15168514	15168516	.	-	0	transcript_id file_1_file_1_jg14272.t1; gene_id file_1_file_1_jg14272;
dsecASM438219v1_1	AUGUSTUS	CDS	15168514	15169674	0.55	-	0	transcript_id file_1_file_1_jg14272.t1; gene_id file_1_file_1_jg14272;
dsecASM438219v1_1	AUGUSTUS	exon	15168514	15169674	.	-	.	transcript_id file_1_file_1_jg14272.t1; gene_id file_1_file_1_jg14272;
dsecASM438219v1_1	AUGUSTUS	intron	15169675	15169770	.	-	.	transcript_id file_1_file_1_jg14272.t1; gene_id file_1_file_1_jg14272;
dsecASM438219v1_1	AUGUSTUS	CDS	15169771	15170421	0.54	-	1	transcript_id file_1_file_1_jg14272.t1; gene_id file_1_file_1_jg14272;
dsecASM438219v1_1	AUGUSTUS	exon	15169771	15170421	.	-	.	transcript_id file_1_file_1_jg14272.t1; gene_id file_1_file_1_jg14272;
dsecASM438219v1_1	AUGUSTUS	transcript	15168514	15170421	.	-	.	transcript_id file_1_file_1_jg14272.t1; gene_id file_1_file_1_jg14272
dsecASM438219v1_1	AUGUSTUS	start_codon	15170419	15170421	.	-	0	transcript_id file_1_file_1_jg14272.t1; gene_id file_1_file_1_jg14272;
dsecASM438219v1_1	AUGUSTUS	start_codon	15594239	15594241	.	+	0	transcript_id file_1_file_1_jg14332.t1; gene_id file_1_file_1_jg14332;
dsecASM438219v1_1	AUGUSTUS	CDS	15594239	15594997	1	+	0	transcript_id file_1_file_1_jg14332.t1; gene_id file_1_file_1_jg14332;
dsecASM438219v1_1	AUGUSTUS	exon	15594239	15594997	.	+	.	transcript_id file_1_file_1_jg14332.t1; gene_id file_1_file_1_jg14332;
dsecASM438219v1_1	AUGUSTUS	intron	15594998	15595048	.	+	.	transcript_id file_1_file_1_jg14332.t1; gene_id file_1_file_1_jg14332;
dsecASM438219v1_1	AUGUSTUS	transcript	15594239	15595507	.	+	.	transcript_id file_1_file_1_jg14332.t1; gene_id file_1_file_1_jg14332
dsecASM438219v1_1	AUGUSTUS	CDS	15595049	15595507	1	+	0	transcript_id file_1_file_1_jg14332.t1; gene_id file_1_file_1_jg14332;
dsecASM438219v1_1	AUGUSTUS	exon	15595049	15595507	.	+	.	transcript_id file_1_file_1_jg14332.t1; gene_id file_1_file_1_jg14332;
dsecASM438219v1_1	AUGUSTUS	stop_codon	15595505	15595507	.	+	0	transcript_id file_1_file_1_jg14332.t1; gene_id file_1_file_1_jg14332;
dsecASM438219v1_1	AUGUSTUS	start_codon	15594239	15594241	.	+	0	transcript_id file_1_file_1_jg14332.t2; gene_id file_1_file_1_jg14332;
dsecASM438219v1_1	AUGUSTUS	CDS	15594239	15595000	0.75	+	0	transcript_id file_1_file_1_jg14332.t2; gene_id file_1_file_1_jg14332;
dsecASM438219v1_1	AUGUSTUS	exon	15594239	15595000	.	+	.	transcript_id file_1_file_1_jg14332.t2; gene_id file_1_file_1_jg14332;
dsecASM438219v1_1	AUGUSTUS	intron	15595001	15595048	.	+	.	transcript_id file_1_file_1_jg14332.t2; gene_id file_1_file_1_jg14332;
dsecASM438219v1_1	AUGUSTUS	transcript	15594239	15595507	.	+	.	transcript_id file_1_file_1_jg14332.t2; gene_id file_1_file_1_jg14332
dsecASM438219v1_1	AUGUSTUS	CDS	15595049	15595507	0.93	+	0	transcript_id file_1_file_1_jg14332.t2; gene_id file_1_file_1_jg14332;
dsecASM438219v1_1	AUGUSTUS	exon	15595049	15595507	.	+	.	transcript_id file_1_file_1_jg14332.t2; gene_id file_1_file_1_jg14332;
dsecASM438219v1_1	AUGUSTUS	stop_codon	15595505	15595507	.	+	0	transcript_id file_1_file_1_jg14332.t2; gene_id file_1_file_1_jg14332;
dsecASM438219v1_1	AUGUSTUS	start_codon	15595828	15595830	.	+	0	transcript_id file_1_file_1_jg14333.t1; gene_id file_1_file_1_jg14333;
dsecASM438219v1_1	AUGUSTUS	CDS	15595828	15597531	1	+	0	transcript_id file_1_file_1_jg14333.t1; gene_id file_1_file_1_jg14333;
dsecASM438219v1_1	AUGUSTUS	exon	15595828	15597531	.	+	.	transcript_id file_1_file_1_jg14333.t1; gene_id file_1_file_1_jg14333;
dsecASM438219v1_1	AUGUSTUS	transcript	15595828	15597531	.	+	.	transcript_id file_1_file_1_jg14333.t1; gene_id file_1_file_1_jg14333
dsecASM438219v1_1	AUGUSTUS	stop_codon	15597529	15597531	.	+	0	transcript_id file_1_file_1_jg14333.t1; gene_id file_1_file_1_jg14333;
dsecASM438219v1_1	AUGUSTUS	stop_codon	15597727	15597729	.	-	0	transcript_id file_1_file_1_jg14334.t1; gene_id file_1_file_1_jg14334;
dsecASM438219v1_1	AUGUSTUS	CDS	15597727	15599631	1	-	0	transcript_id file_1_file_1_jg14334.t1; gene_id file_1_file_1_jg14334;
dsecASM438219v1_1	AUGUSTUS	exon	15597727	15599631	.	-	.	transcript_id file_1_file_1_jg14334.t1; gene_id file_1_file_1_jg14334;
dsecASM438219v1_1	AUGUSTUS	transcript	15597727	15599631	.	-	.	transcript_id file_1_file_1_jg14334.t1; gene_id file_1_file_1_jg14334
dsecASM438219v1_1	AUGUSTUS	start_codon	15599629	15599631	.	-	0	transcript_id file_1_file_1_jg14334.t1; gene_id file_1_file_1_jg14334;
dsecASM438219v1_1	AUGUSTUS	start_codon	15778727	15778729	.	+	0	transcript_id file_1_file_1_jg14351.t1; gene_id file_1_file_1_jg14351;
dsecASM438219v1_1	AUGUSTUS	CDS	15778727	15778786	1	+	0	transcript_id file_1_file_1_jg14351.t1; gene_id file_1_file_1_jg14351;
dsecASM438219v1_1	AUGUSTUS	exon	15778727	15778786	.	+	.	transcript_id file_1_file_1_jg14351.t1; gene_id file_1_file_1_jg14351;
dsecASM438219v1_1	AUGUSTUS	intron	15778787	15778996	.	+	.	transcript_id file_1_file_1_jg14351.t1; gene_id file_1_file_1_jg14351;
dsecASM438219v1_1	AUGUSTUS	transcript	15778727	15779356	.	+	.	transcript_id file_1_file_1_jg14351.t1; gene_id file_1_file_1_jg14351
dsecASM438219v1_1	AUGUSTUS	CDS	15778997	15779356	1	+	0	transcript_id file_1_file_1_jg14351.t1; gene_id file_1_file_1_jg14351;
dsecASM438219v1_1	AUGUSTUS	exon	15778997	15779356	.	+	.	transcript_id file_1_file_1_jg14351.t1; gene_id file_1_file_1_jg14351;
dsecASM438219v1_1	AUGUSTUS	stop_codon	15779354	15779356	.	+	0	transcript_id file_1_file_1_jg14351.t1; gene_id file_1_file_1_jg14351;
dsecASM438219v1_1	AUGUSTUS	stop_codon	15779770	15779772	.	-	0	transcript_id file_1_file_1_jg14352.t1; gene_id file_1_file_1_jg14352;
dsecASM438219v1_1	AUGUSTUS	CDS	15779770	15780123	1	-	0	transcript_id file_1_file_1_jg14352.t1; gene_id file_1_file_1_jg14352;
dsecASM438219v1_1	AUGUSTUS	exon	15779770	15780123	.	-	.	transcript_id file_1_file_1_jg14352.t1; gene_id file_1_file_1_jg14352;
dsecASM438219v1_1	AUGUSTUS	intron	15780124	15780189	.	-	.	transcript_id file_1_file_1_jg14352.t1; gene_id file_1_file_1_jg14352;
dsecASM438219v1_1	AUGUSTUS	transcript	15779770	15780249	.	-	.	transcript_id file_1_file_1_jg14352.t1; gene_id file_1_file_1_jg14352
dsecASM438219v1_1	AUGUSTUS	CDS	15780190	15780249	1	-	0	transcript_id file_1_file_1_jg14352.t1; gene_id file_1_file_1_jg14352;
dsecASM438219v1_1	AUGUSTUS	exon	15780190	15780249	.	-	.	transcript_id file_1_file_1_jg14352.t1; gene_id file_1_file_1_jg14352;
dsecASM438219v1_1	AUGUSTUS	start_codon	15780247	15780249	.	-	0	transcript_id file_1_file_1_jg14352.t1; gene_id file_1_file_1_jg14352;
dsecASM438219v1_1	AUGUSTUS	stop_codon	15781077	15781079	.	-	0	transcript_id file_1_file_1_jg14353.t1; gene_id file_1_file_1_jg14353;
dsecASM438219v1_1	AUGUSTUS	CDS	15781077	15781715	1	-	0	transcript_id file_1_file_1_jg14353.t1; gene_id file_1_file_1_jg14353;
dsecASM438219v1_1	AUGUSTUS	exon	15781077	15781715	.	-	.	transcript_id file_1_file_1_jg14353.t1; gene_id file_1_file_1_jg14353;
dsecASM438219v1_1	AUGUSTUS	intron	15781716	15781931	.	-	.	transcript_id file_1_file_1_jg14353.t1; gene_id file_1_file_1_jg14353;
dsecASM438219v1_1	AUGUSTUS	transcript	15781077	15782000	.	-	.	transcript_id file_1_file_1_jg14353.t1; gene_id file_1_file_1_jg14353
dsecASM438219v1_1	AUGUSTUS	CDS	15781932	15782000	1	-	0	transcript_id file_1_file_1_jg14353.t1; gene_id file_1_file_1_jg14353;
dsecASM438219v1_1	AUGUSTUS	exon	15781932	15782000	.	-	.	transcript_id file_1_file_1_jg14353.t1; gene_id file_1_file_1_jg14353;
dsecASM438219v1_1	AUGUSTUS	start_codon	15781998	15782000	.	-	0	transcript_id file_1_file_1_jg14353.t1; gene_id file_1_file_1_jg14353;
dsecASM438219v1_1	AUGUSTUS	stop_codon	15784192	15784194	.	-	0	transcript_id file_1_file_1_jg14354.t1; gene_id file_1_file_1_jg14354;
dsecASM438219v1_1	AUGUSTUS	CDS	15784192	15784539	1	-	0	transcript_id file_1_file_1_jg14354.t1; gene_id file_1_file_1_jg14354;
dsecASM438219v1_1	AUGUSTUS	exon	15784192	15784539	.	-	.	transcript_id file_1_file_1_jg14354.t1; gene_id file_1_file_1_jg14354;
dsecASM438219v1_1	AUGUSTUS	intron	15784540	15784607	.	-	.	transcript_id file_1_file_1_jg14354.t1; gene_id file_1_file_1_jg14354;
dsecASM438219v1_1	AUGUSTUS	transcript	15784192	15784655	.	-	.	transcript_id file_1_file_1_jg14354.t1; gene_id file_1_file_1_jg14354
dsecASM438219v1_1	AUGUSTUS	CDS	15784608	15784655	1	-	0	transcript_id file_1_file_1_jg14354.t1; gene_id file_1_file_1_jg14354;
dsecASM438219v1_1	AUGUSTUS	exon	15784608	15784655	.	-	.	transcript_id file_1_file_1_jg14354.t1; gene_id file_1_file_1_jg14354;
dsecASM438219v1_1	AUGUSTUS	start_codon	15784653	15784655	.	-	0	transcript_id file_1_file_1_jg14354.t1; gene_id file_1_file_1_jg14354;
dsecASM438219v1_1	AUGUSTUS	start_codon	15793238	15793240	.	+	0	transcript_id file_1_file_1_jg14355.t1; gene_id file_1_file_1_jg14355;
dsecASM438219v1_1	AUGUSTUS	CDS	15793238	15793294	1	+	0	transcript_id file_1_file_1_jg14355.t1; gene_id file_1_file_1_jg14355;
dsecASM438219v1_1	AUGUSTUS	exon	15793238	15793294	.	+	.	transcript_id file_1_file_1_jg14355.t1; gene_id file_1_file_1_jg14355;
dsecASM438219v1_1	AUGUSTUS	intron	15793295	15793350	.	+	.	transcript_id file_1_file_1_jg14355.t1; gene_id file_1_file_1_jg14355;
dsecASM438219v1_1	AUGUSTUS	CDS	15793351	15793437	1	+	0	transcript_id file_1_file_1_jg14355.t1; gene_id file_1_file_1_jg14355;
dsecASM438219v1_1	AUGUSTUS	exon	15793351	15793437	.	+	.	transcript_id file_1_file_1_jg14355.t1; gene_id file_1_file_1_jg14355;
dsecASM438219v1_1	AUGUSTUS	intron	15793438	15793502	.	+	.	transcript_id file_1_file_1_jg14355.t1; gene_id file_1_file_1_jg14355;
dsecASM438219v1_1	AUGUSTUS	transcript	15793238	15793685	.	+	.	transcript_id file_1_file_1_jg14355.t1; gene_id file_1_file_1_jg14355
dsecASM438219v1_1	AUGUSTUS	CDS	15793503	15793685	0.93	+	0	transcript_id file_1_file_1_jg14355.t1; gene_id file_1_file_1_jg14355;
dsecASM438219v1_1	AUGUSTUS	exon	15793503	15793685	.	+	.	transcript_id file_1_file_1_jg14355.t1; gene_id file_1_file_1_jg14355;
dsecASM438219v1_1	AUGUSTUS	stop_codon	15793683	15793685	.	+	0	transcript_id file_1_file_1_jg14355.t1; gene_id file_1_file_1_jg14355;
dsecASM438219v1_1	AUGUSTUS	stop_codon	15839916	15839918	.	-	0	transcript_id file_1_file_1_jg14357.t1; gene_id file_1_file_1_jg14357;
dsecASM438219v1_1	AUGUSTUS	CDS	15839916	15839972	1	-	0	transcript_id file_1_file_1_jg14357.t1; gene_id file_1_file_1_jg14357;
dsecASM438219v1_1	AUGUSTUS	exon	15839916	15839972	.	-	.	transcript_id file_1_file_1_jg14357.t1; gene_id file_1_file_1_jg14357;
dsecASM438219v1_1	AUGUSTUS	intron	15839973	15840026	.	-	.	transcript_id file_1_file_1_jg14357.t1; gene_id file_1_file_1_jg14357;
dsecASM438219v1_1	AUGUSTUS	CDS	15840027	15840179	1	-	0	transcript_id file_1_file_1_jg14357.t1; gene_id file_1_file_1_jg14357;
dsecASM438219v1_1	AUGUSTUS	exon	15840027	15840179	.	-	.	transcript_id file_1_file_1_jg14357.t1; gene_id file_1_file_1_jg14357;
dsecASM438219v1_1	AUGUSTUS	intron	15840180	15840412	.	-	.	transcript_id file_1_file_1_jg14357.t1; gene_id file_1_file_1_jg14357;
dsecASM438219v1_1	AUGUSTUS	CDS	15840413	15840514	1	-	0	transcript_id file_1_file_1_jg14357.t1; gene_id file_1_file_1_jg14357;
dsecASM438219v1_1	AUGUSTUS	exon	15840413	15840514	.	-	.	transcript_id file_1_file_1_jg14357.t1; gene_id file_1_file_1_jg14357;
dsecASM438219v1_1	AUGUSTUS	intron	15840515	15840581	.	-	.	transcript_id file_1_file_1_jg14357.t1; gene_id file_1_file_1_jg14357;
dsecASM438219v1_1	AUGUSTUS	CDS	15840582	15840797	0.99	-	0	transcript_id file_1_file_1_jg14357.t1; gene_id file_1_file_1_jg14357;
dsecASM438219v1_1	AUGUSTUS	exon	15840582	15840797	.	-	.	transcript_id file_1_file_1_jg14357.t1; gene_id file_1_file_1_jg14357;
dsecASM438219v1_1	AUGUSTUS	intron	15840798	15840861	.	-	.	transcript_id file_1_file_1_jg14357.t1; gene_id file_1_file_1_jg14357;
dsecASM438219v1_1	AUGUSTUS	CDS	15840862	15841292	1	-	2	transcript_id file_1_file_1_jg14357.t1; gene_id file_1_file_1_jg14357;
dsecASM438219v1_1	AUGUSTUS	exon	15840862	15841292	.	-	.	transcript_id file_1_file_1_jg14357.t1; gene_id file_1_file_1_jg14357;
dsecASM438219v1_1	AUGUSTUS	intron	15841293	15841419	.	-	.	transcript_id file_1_file_1_jg14357.t1; gene_id file_1_file_1_jg14357;
dsecASM438219v1_1	AUGUSTUS	transcript	15839916	15841720	.	-	.	transcript_id file_1_file_1_jg14357.t1; gene_id file_1_file_1_jg14357
dsecASM438219v1_1	AUGUSTUS	CDS	15841420	15841720	1	-	0	transcript_id file_1_file_1_jg14357.t1; gene_id file_1_file_1_jg14357;
dsecASM438219v1_1	AUGUSTUS	exon	15841420	15841720	.	-	.	transcript_id file_1_file_1_jg14357.t1; gene_id file_1_file_1_jg14357;
dsecASM438219v1_1	AUGUSTUS	start_codon	15841718	15841720	.	-	0	transcript_id file_1_file_1_jg14357.t1; gene_id file_1_file_1_jg14357;
dsecASM438219v1_1	AUGUSTUS	stop_codon	15850612	15850614	.	-	0	transcript_id file_1_file_1_jg14358.t1; gene_id file_1_file_1_jg14358;
dsecASM438219v1_1	AUGUSTUS	CDS	15850612	15850953	1	-	0	transcript_id file_1_file_1_jg14358.t1; gene_id file_1_file_1_jg14358;
dsecASM438219v1_1	AUGUSTUS	exon	15850612	15850953	.	-	.	transcript_id file_1_file_1_jg14358.t1; gene_id file_1_file_1_jg14358;
dsecASM438219v1_1	AUGUSTUS	intron	15850954	15851019	.	-	.	transcript_id file_1_file_1_jg14358.t1; gene_id file_1_file_1_jg14358;
dsecASM438219v1_1	AUGUSTUS	transcript	15850612	15851076	.	-	.	transcript_id file_1_file_1_jg14358.t1; gene_id file_1_file_1_jg14358
dsecASM438219v1_1	AUGUSTUS	CDS	15851020	15851076	1	-	0	transcript_id file_1_file_1_jg14358.t1; gene_id file_1_file_1_jg14358;
dsecASM438219v1_1	AUGUSTUS	exon	15851020	15851076	.	-	.	transcript_id file_1_file_1_jg14358.t1; gene_id file_1_file_1_jg14358;
dsecASM438219v1_1	AUGUSTUS	start_codon	15851074	15851076	.	-	0	transcript_id file_1_file_1_jg14358.t1; gene_id file_1_file_1_jg14358;
dsecASM438219v1_1	AUGUSTUS	start_codon	15882769	15882771	.	+	0	transcript_id file_1_file_1_jg14359.t1; gene_id file_1_file_1_jg14359;
dsecASM438219v1_1	AUGUSTUS	CDS	15882769	15882822	1	+	0	transcript_id file_1_file_1_jg14359.t1; gene_id file_1_file_1_jg14359;
dsecASM438219v1_1	AUGUSTUS	exon	15882769	15882822	.	+	.	transcript_id file_1_file_1_jg14359.t1; gene_id file_1_file_1_jg14359;
dsecASM438219v1_1	AUGUSTUS	intron	15882823	15882882	.	+	.	transcript_id file_1_file_1_jg14359.t1; gene_id file_1_file_1_jg14359;
dsecASM438219v1_1	AUGUSTUS	transcript	15882769	15883233	.	+	.	transcript_id file_1_file_1_jg14359.t1; gene_id file_1_file_1_jg14359
dsecASM438219v1_1	AUGUSTUS	CDS	15882883	15883233	1	+	0	transcript_id file_1_file_1_jg14359.t1; gene_id file_1_file_1_jg14359;
dsecASM438219v1_1	AUGUSTUS	exon	15882883	15883233	.	+	.	transcript_id file_1_file_1_jg14359.t1; gene_id file_1_file_1_jg14359;
dsecASM438219v1_1	AUGUSTUS	stop_codon	15883231	15883233	.	+	0	transcript_id file_1_file_1_jg14359.t1; gene_id file_1_file_1_jg14359;
dsecASM438219v1_0	AUGUSTUS	start_codon	8311215	8311217	.	+	0	transcript_id file_1_file_1_jg1436.t1; gene_id file_1_file_1_jg1436;
dsecASM438219v1_0	AUGUSTUS	CDS	8311215	8311277	1	+	0	transcript_id file_1_file_1_jg1436.t1; gene_id file_1_file_1_jg1436;
dsecASM438219v1_0	AUGUSTUS	exon	8311215	8311277	.	+	.	transcript_id file_1_file_1_jg1436.t1; gene_id file_1_file_1_jg1436;
dsecASM438219v1_0	AUGUSTUS	intron	8311278	8311336	.	+	.	transcript_id file_1_file_1_jg1436.t1; gene_id file_1_file_1_jg1436;
dsecASM438219v1_0	AUGUSTUS	transcript	8311215	8311816	.	+	.	transcript_id file_1_file_1_jg1436.t1; gene_id file_1_file_1_jg1436
dsecASM438219v1_0	AUGUSTUS	CDS	8311337	8311816	0.8	+	0	transcript_id file_1_file_1_jg1436.t1; gene_id file_1_file_1_jg1436;
dsecASM438219v1_0	AUGUSTUS	exon	8311337	8311816	.	+	.	transcript_id file_1_file_1_jg1436.t1; gene_id file_1_file_1_jg1436;
dsecASM438219v1_0	AUGUSTUS	stop_codon	8311814	8311816	.	+	0	transcript_id file_1_file_1_jg1436.t1; gene_id file_1_file_1_jg1436;
dsecASM438219v1_0	AUGUSTUS	start_codon	8311215	8311217	.	+	0	transcript_id file_1_file_1_jg1436.t2; gene_id file_1_file_1_jg1436;
dsecASM438219v1_0	AUGUSTUS	CDS	8311215	8311265	1	+	0	transcript_id file_1_file_1_jg1436.t2; gene_id file_1_file_1_jg1436;
dsecASM438219v1_0	AUGUSTUS	exon	8311215	8311265	.	+	.	transcript_id file_1_file_1_jg1436.t2; gene_id file_1_file_1_jg1436;
dsecASM438219v1_0	AUGUSTUS	intron	8311266	8311336	.	+	.	transcript_id file_1_file_1_jg1436.t2; gene_id file_1_file_1_jg1436;
dsecASM438219v1_0	AUGUSTUS	transcript	8311215	8311816	.	+	.	transcript_id file_1_file_1_jg1436.t2; gene_id file_1_file_1_jg1436
dsecASM438219v1_0	AUGUSTUS	CDS	8311337	8311816	0.75	+	0	transcript_id file_1_file_1_jg1436.t2; gene_id file_1_file_1_jg1436;
dsecASM438219v1_0	AUGUSTUS	exon	8311337	8311816	.	+	.	transcript_id file_1_file_1_jg1436.t2; gene_id file_1_file_1_jg1436;
dsecASM438219v1_0	AUGUSTUS	stop_codon	8311814	8311816	.	+	0	transcript_id file_1_file_1_jg1436.t2; gene_id file_1_file_1_jg1436;
dsecASM438219v1_1	AUGUSTUS	stop_codon	16301956	16301958	.	-	0	transcript_id file_1_file_1_jg14381.t1; gene_id file_1_file_1_jg14381;
dsecASM438219v1_1	AUGUSTUS	CDS	16301956	16302095	1	-	2	transcript_id file_1_file_1_jg14381.t1; gene_id file_1_file_1_jg14381;
dsecASM438219v1_1	AUGUSTUS	exon	16301956	16302095	.	-	.	transcript_id file_1_file_1_jg14381.t1; gene_id file_1_file_1_jg14381;
dsecASM438219v1_1	AUGUSTUS	intron	16302096	16302149	.	-	.	transcript_id file_1_file_1_jg14381.t1; gene_id file_1_file_1_jg14381;
dsecASM438219v1_1	AUGUSTUS	CDS	16302150	16302259	1	-	1	transcript_id file_1_file_1_jg14381.t1; gene_id file_1_file_1_jg14381;
dsecASM438219v1_1	AUGUSTUS	exon	16302150	16302259	.	-	.	transcript_id file_1_file_1_jg14381.t1; gene_id file_1_file_1_jg14381;
dsecASM438219v1_1	AUGUSTUS	intron	16302260	16302313	.	-	.	transcript_id file_1_file_1_jg14381.t1; gene_id file_1_file_1_jg14381;
dsecASM438219v1_1	AUGUSTUS	CDS	16302314	16302431	1	-	2	transcript_id file_1_file_1_jg14381.t1; gene_id file_1_file_1_jg14381;
dsecASM438219v1_1	AUGUSTUS	exon	16302314	16302431	.	-	.	transcript_id file_1_file_1_jg14381.t1; gene_id file_1_file_1_jg14381;
dsecASM438219v1_1	AUGUSTUS	intron	16302432	16302508	.	-	.	transcript_id file_1_file_1_jg14381.t1; gene_id file_1_file_1_jg14381;
dsecASM438219v1_1	AUGUSTUS	CDS	16302509	16303245	1	-	1	transcript_id file_1_file_1_jg14381.t1; gene_id file_1_file_1_jg14381;
dsecASM438219v1_1	AUGUSTUS	exon	16302509	16303245	.	-	.	transcript_id file_1_file_1_jg14381.t1; gene_id file_1_file_1_jg14381;
dsecASM438219v1_1	AUGUSTUS	intron	16303246	16303302	.	-	.	transcript_id file_1_file_1_jg14381.t1; gene_id file_1_file_1_jg14381;
dsecASM438219v1_1	AUGUSTUS	transcript	16301956	16303664	.	-	.	transcript_id file_1_file_1_jg14381.t1; gene_id file_1_file_1_jg14381
dsecASM438219v1_1	AUGUSTUS	CDS	16303303	16303664	1	-	0	transcript_id file_1_file_1_jg14381.t1; gene_id file_1_file_1_jg14381;
dsecASM438219v1_1	AUGUSTUS	exon	16303303	16303664	.	-	.	transcript_id file_1_file_1_jg14381.t1; gene_id file_1_file_1_jg14381;
dsecASM438219v1_1	AUGUSTUS	start_codon	16303662	16303664	.	-	0	transcript_id file_1_file_1_jg14381.t1; gene_id file_1_file_1_jg14381;
dsecASM438219v1_1	AUGUSTUS	start_codon	16548967	16548969	.	+	0	transcript_id file_1_file_1_jg14410.t1; gene_id file_1_file_1_jg14410;
dsecASM438219v1_1	AUGUSTUS	CDS	16548967	16549020	1	+	0	transcript_id file_1_file_1_jg14410.t1; gene_id file_1_file_1_jg14410;
dsecASM438219v1_1	AUGUSTUS	exon	16548967	16549020	.	+	.	transcript_id file_1_file_1_jg14410.t1; gene_id file_1_file_1_jg14410;
dsecASM438219v1_1	AUGUSTUS	intron	16549021	16549082	.	+	.	transcript_id file_1_file_1_jg14410.t1; gene_id file_1_file_1_jg14410;
dsecASM438219v1_1	AUGUSTUS	transcript	16548967	16549478	.	+	.	transcript_id file_1_file_1_jg14410.t1; gene_id file_1_file_1_jg14410
dsecASM438219v1_1	AUGUSTUS	CDS	16549083	16549478	1	+	0	transcript_id file_1_file_1_jg14410.t1; gene_id file_1_file_1_jg14410;
dsecASM438219v1_1	AUGUSTUS	exon	16549083	16549478	.	+	.	transcript_id file_1_file_1_jg14410.t1; gene_id file_1_file_1_jg14410;
dsecASM438219v1_1	AUGUSTUS	stop_codon	16549476	16549478	.	+	0	transcript_id file_1_file_1_jg14410.t1; gene_id file_1_file_1_jg14410;
dsecASM438219v1_1	AUGUSTUS	start_codon	16549566	16549568	.	+	0	transcript_id file_1_file_1_jg14411.t1; gene_id file_1_file_1_jg14411;
dsecASM438219v1_1	AUGUSTUS	CDS	16549566	16549628	1	+	0	transcript_id file_1_file_1_jg14411.t1; gene_id file_1_file_1_jg14411;
dsecASM438219v1_1	AUGUSTUS	exon	16549566	16549628	.	+	.	transcript_id file_1_file_1_jg14411.t1; gene_id file_1_file_1_jg14411;
dsecASM438219v1_1	AUGUSTUS	intron	16549629	16549686	.	+	.	transcript_id file_1_file_1_jg14411.t1; gene_id file_1_file_1_jg14411;
dsecASM438219v1_1	AUGUSTUS	transcript	16549566	16550049	.	+	.	transcript_id file_1_file_1_jg14411.t1; gene_id file_1_file_1_jg14411
dsecASM438219v1_1	AUGUSTUS	CDS	16549687	16550049	1	+	0	transcript_id file_1_file_1_jg14411.t1; gene_id file_1_file_1_jg14411;
dsecASM438219v1_1	AUGUSTUS	exon	16549687	16550049	.	+	.	transcript_id file_1_file_1_jg14411.t1; gene_id file_1_file_1_jg14411;
dsecASM438219v1_1	AUGUSTUS	stop_codon	16550047	16550049	.	+	0	transcript_id file_1_file_1_jg14411.t1; gene_id file_1_file_1_jg14411;
dsecASM438219v1_1	AUGUSTUS	start_codon	16550468	16550470	.	+	0	transcript_id file_1_file_1_jg14412.t1; gene_id file_1_file_1_jg14412;
dsecASM438219v1_1	AUGUSTUS	CDS	16550468	16550530	1	+	0	transcript_id file_1_file_1_jg14412.t1; gene_id file_1_file_1_jg14412;
dsecASM438219v1_1	AUGUSTUS	exon	16550468	16550530	.	+	.	transcript_id file_1_file_1_jg14412.t1; gene_id file_1_file_1_jg14412;
dsecASM438219v1_1	AUGUSTUS	intron	16550531	16550582	.	+	.	transcript_id file_1_file_1_jg14412.t1; gene_id file_1_file_1_jg14412;
dsecASM438219v1_1	AUGUSTUS	transcript	16550468	16551029	.	+	.	transcript_id file_1_file_1_jg14412.t1; gene_id file_1_file_1_jg14412
dsecASM438219v1_1	AUGUSTUS	CDS	16550583	16551029	0.96	+	0	transcript_id file_1_file_1_jg14412.t1; gene_id file_1_file_1_jg14412;
dsecASM438219v1_1	AUGUSTUS	exon	16550583	16551029	.	+	.	transcript_id file_1_file_1_jg14412.t1; gene_id file_1_file_1_jg14412;
dsecASM438219v1_1	AUGUSTUS	stop_codon	16551027	16551029	.	+	0	transcript_id file_1_file_1_jg14412.t1; gene_id file_1_file_1_jg14412;
dsecASM438219v1_1	AUGUSTUS	stop_codon	16591945	16591947	.	-	0	transcript_id file_1_file_1_jg14422.t1; gene_id file_1_file_1_jg14422;
dsecASM438219v1_1	AUGUSTUS	CDS	16591945	16592298	1	-	0	transcript_id file_1_file_1_jg14422.t1; gene_id file_1_file_1_jg14422;
dsecASM438219v1_1	AUGUSTUS	exon	16591945	16592298	.	-	.	transcript_id file_1_file_1_jg14422.t1; gene_id file_1_file_1_jg14422;
dsecASM438219v1_1	AUGUSTUS	intron	16592299	16592363	.	-	.	transcript_id file_1_file_1_jg14422.t1; gene_id file_1_file_1_jg14422;
dsecASM438219v1_1	AUGUSTUS	transcript	16591945	16592420	.	-	.	transcript_id file_1_file_1_jg14422.t1; gene_id file_1_file_1_jg14422
dsecASM438219v1_1	AUGUSTUS	CDS	16592364	16592420	1	-	0	transcript_id file_1_file_1_jg14422.t1; gene_id file_1_file_1_jg14422;
dsecASM438219v1_1	AUGUSTUS	exon	16592364	16592420	.	-	.	transcript_id file_1_file_1_jg14422.t1; gene_id file_1_file_1_jg14422;
dsecASM438219v1_1	AUGUSTUS	start_codon	16592418	16592420	.	-	0	transcript_id file_1_file_1_jg14422.t1; gene_id file_1_file_1_jg14422;
dsecASM438219v1_1	AUGUSTUS	stop_codon	16729587	16729589	.	-	0	transcript_id file_1_file_1_jg14451.t1; gene_id file_1_file_1_jg14451;
dsecASM438219v1_1	AUGUSTUS	CDS	16729587	16729703	1	-	0	transcript_id file_1_file_1_jg14451.t1; gene_id file_1_file_1_jg14451;
dsecASM438219v1_1	AUGUSTUS	exon	16729587	16729703	.	-	.	transcript_id file_1_file_1_jg14451.t1; gene_id file_1_file_1_jg14451;
dsecASM438219v1_1	AUGUSTUS	intron	16729704	16729759	.	-	.	transcript_id file_1_file_1_jg14451.t1; gene_id file_1_file_1_jg14451;
dsecASM438219v1_1	AUGUSTUS	transcript	16729587	16730893	.	-	.	transcript_id file_1_file_1_jg14451.t1; gene_id file_1_file_1_jg14451
dsecASM438219v1_1	AUGUSTUS	CDS	16729760	16730893	1	-	0	transcript_id file_1_file_1_jg14451.t1; gene_id file_1_file_1_jg14451;
dsecASM438219v1_1	AUGUSTUS	exon	16729760	16730893	.	-	.	transcript_id file_1_file_1_jg14451.t1; gene_id file_1_file_1_jg14451;
dsecASM438219v1_1	AUGUSTUS	start_codon	16730891	16730893	.	-	0	transcript_id file_1_file_1_jg14451.t1; gene_id file_1_file_1_jg14451;
dsecASM438219v1_1	AUGUSTUS	start_codon	17987853	17987855	.	+	0	transcript_id file_1_file_1_jg14642.t2; gene_id file_1_file_1_jg14642;
dsecASM438219v1_1	AUGUSTUS	CDS	17987853	17988370	1	+	0	transcript_id file_1_file_1_jg14642.t2; gene_id file_1_file_1_jg14642;
dsecASM438219v1_1	AUGUSTUS	exon	17987853	17988370	.	+	.	transcript_id file_1_file_1_jg14642.t2; gene_id file_1_file_1_jg14642;
dsecASM438219v1_1	AUGUSTUS	intron	17988371	17991413	.	+	.	transcript_id file_1_file_1_jg14642.t2; gene_id file_1_file_1_jg14642;
dsecASM438219v1_1	AUGUSTUS	CDS	17991414	17991611	1	+	1	transcript_id file_1_file_1_jg14642.t2; gene_id file_1_file_1_jg14642;
dsecASM438219v1_1	AUGUSTUS	exon	17991414	17991611	.	+	.	transcript_id file_1_file_1_jg14642.t2; gene_id file_1_file_1_jg14642;
dsecASM438219v1_1	AUGUSTUS	intron	17991612	17991685	.	+	.	transcript_id file_1_file_1_jg14642.t2; gene_id file_1_file_1_jg14642;
dsecASM438219v1_1	AUGUSTUS	CDS	17991686	17991970	1	+	1	transcript_id file_1_file_1_jg14642.t2; gene_id file_1_file_1_jg14642;
dsecASM438219v1_1	AUGUSTUS	exon	17991686	17991970	.	+	.	transcript_id file_1_file_1_jg14642.t2; gene_id file_1_file_1_jg14642;
dsecASM438219v1_1	AUGUSTUS	intron	17991971	17992033	.	+	.	transcript_id file_1_file_1_jg14642.t2; gene_id file_1_file_1_jg14642;
dsecASM438219v1_1	AUGUSTUS	CDS	17992034	17992270	1	+	1	transcript_id file_1_file_1_jg14642.t2; gene_id file_1_file_1_jg14642;
dsecASM438219v1_1	AUGUSTUS	exon	17992034	17992270	.	+	.	transcript_id file_1_file_1_jg14642.t2; gene_id file_1_file_1_jg14642;
dsecASM438219v1_1	AUGUSTUS	intron	17992271	17992326	.	+	.	transcript_id file_1_file_1_jg14642.t2; gene_id file_1_file_1_jg14642;
dsecASM438219v1_1	AUGUSTUS	CDS	17992327	17992475	1	+	1	transcript_id file_1_file_1_jg14642.t2; gene_id file_1_file_1_jg14642;
dsecASM438219v1_1	AUGUSTUS	exon	17992327	17992475	.	+	.	transcript_id file_1_file_1_jg14642.t2; gene_id file_1_file_1_jg14642;
dsecASM438219v1_1	AUGUSTUS	intron	17992476	17992696	.	+	.	transcript_id file_1_file_1_jg14642.t2; gene_id file_1_file_1_jg14642;
dsecASM438219v1_1	AUGUSTUS	CDS	17992697	17992762	1	+	2	transcript_id file_1_file_1_jg14642.t2; gene_id file_1_file_1_jg14642;
dsecASM438219v1_1	AUGUSTUS	exon	17992697	17992762	.	+	.	transcript_id file_1_file_1_jg14642.t2; gene_id file_1_file_1_jg14642;
dsecASM438219v1_1	AUGUSTUS	intron	17992763	17993200	.	+	.	transcript_id file_1_file_1_jg14642.t2; gene_id file_1_file_1_jg14642;
dsecASM438219v1_1	AUGUSTUS	CDS	17993201	17993292	1	+	2	transcript_id file_1_file_1_jg14642.t2; gene_id file_1_file_1_jg14642;
dsecASM438219v1_1	AUGUSTUS	exon	17993201	17993292	.	+	.	transcript_id file_1_file_1_jg14642.t2; gene_id file_1_file_1_jg14642;
dsecASM438219v1_1	AUGUSTUS	intron	17993293	17993850	.	+	.	transcript_id file_1_file_1_jg14642.t2; gene_id file_1_file_1_jg14642;
dsecASM438219v1_1	AUGUSTUS	CDS	17993851	17993916	1	+	0	transcript_id file_1_file_1_jg14642.t2; gene_id file_1_file_1_jg14642;
dsecASM438219v1_1	AUGUSTUS	exon	17993851	17993916	.	+	.	transcript_id file_1_file_1_jg14642.t2; gene_id file_1_file_1_jg14642;
dsecASM438219v1_1	AUGUSTUS	intron	17993917	17994073	.	+	.	transcript_id file_1_file_1_jg14642.t2; gene_id file_1_file_1_jg14642;
dsecASM438219v1_1	AUGUSTUS	CDS	17994074	17994113	1	+	0	transcript_id file_1_file_1_jg14642.t2; gene_id file_1_file_1_jg14642;
dsecASM438219v1_1	AUGUSTUS	exon	17994074	17994113	.	+	.	transcript_id file_1_file_1_jg14642.t2; gene_id file_1_file_1_jg14642;
dsecASM438219v1_1	AUGUSTUS	intron	17994114	17994178	.	+	.	transcript_id file_1_file_1_jg14642.t2; gene_id file_1_file_1_jg14642;
dsecASM438219v1_1	AUGUSTUS	transcript	17987853	17994288	.	+	.	transcript_id file_1_file_1_jg14642.t2; gene_id file_1_file_1_jg14642
dsecASM438219v1_1	AUGUSTUS	CDS	17994179	17994288	1	+	2	transcript_id file_1_file_1_jg14642.t2; gene_id file_1_file_1_jg14642;
dsecASM438219v1_1	AUGUSTUS	exon	17994179	17994288	.	+	.	transcript_id file_1_file_1_jg14642.t2; gene_id file_1_file_1_jg14642;
dsecASM438219v1_1	AUGUSTUS	stop_codon	17994286	17994288	.	+	0	transcript_id file_1_file_1_jg14642.t2; gene_id file_1_file_1_jg14642;
dsecASM438219v1_1	AUGUSTUS	start_codon	17987853	17987855	.	+	0	transcript_id file_1_file_1_jg14642.t1; gene_id file_1_file_1_jg14642;
dsecASM438219v1_1	AUGUSTUS	CDS	17987853	17988370	1	+	0	transcript_id file_1_file_1_jg14642.t1; gene_id file_1_file_1_jg14642;
dsecASM438219v1_1	AUGUSTUS	exon	17987853	17988370	.	+	.	transcript_id file_1_file_1_jg14642.t1; gene_id file_1_file_1_jg14642;
dsecASM438219v1_1	AUGUSTUS	intron	17988371	17991413	.	+	.	transcript_id file_1_file_1_jg14642.t1; gene_id file_1_file_1_jg14642;
dsecASM438219v1_1	AUGUSTUS	CDS	17991414	17991611	1	+	1	transcript_id file_1_file_1_jg14642.t1; gene_id file_1_file_1_jg14642;
dsecASM438219v1_1	AUGUSTUS	exon	17991414	17991611	.	+	.	transcript_id file_1_file_1_jg14642.t1; gene_id file_1_file_1_jg14642;
dsecASM438219v1_1	AUGUSTUS	intron	17991612	17991685	.	+	.	transcript_id file_1_file_1_jg14642.t1; gene_id file_1_file_1_jg14642;
dsecASM438219v1_1	AUGUSTUS	CDS	17991686	17991970	1	+	1	transcript_id file_1_file_1_jg14642.t1; gene_id file_1_file_1_jg14642;
dsecASM438219v1_1	AUGUSTUS	exon	17991686	17991970	.	+	.	transcript_id file_1_file_1_jg14642.t1; gene_id file_1_file_1_jg14642;
dsecASM438219v1_1	AUGUSTUS	intron	17991971	17992033	.	+	.	transcript_id file_1_file_1_jg14642.t1; gene_id file_1_file_1_jg14642;
dsecASM438219v1_1	AUGUSTUS	CDS	17992034	17992270	1	+	1	transcript_id file_1_file_1_jg14642.t1; gene_id file_1_file_1_jg14642;
dsecASM438219v1_1	AUGUSTUS	exon	17992034	17992270	.	+	.	transcript_id file_1_file_1_jg14642.t1; gene_id file_1_file_1_jg14642;
dsecASM438219v1_1	AUGUSTUS	intron	17992271	17992320	.	+	.	transcript_id file_1_file_1_jg14642.t1; gene_id file_1_file_1_jg14642;
dsecASM438219v1_1	AUGUSTUS	CDS	17992321	17992475	1	+	1	transcript_id file_1_file_1_jg14642.t1; gene_id file_1_file_1_jg14642;
dsecASM438219v1_1	AUGUSTUS	exon	17992321	17992475	.	+	.	transcript_id file_1_file_1_jg14642.t1; gene_id file_1_file_1_jg14642;
dsecASM438219v1_1	AUGUSTUS	intron	17992476	17992696	.	+	.	transcript_id file_1_file_1_jg14642.t1; gene_id file_1_file_1_jg14642;
dsecASM438219v1_1	AUGUSTUS	CDS	17992697	17992762	1	+	2	transcript_id file_1_file_1_jg14642.t1; gene_id file_1_file_1_jg14642;
dsecASM438219v1_1	AUGUSTUS	exon	17992697	17992762	.	+	.	transcript_id file_1_file_1_jg14642.t1; gene_id file_1_file_1_jg14642;
dsecASM438219v1_1	AUGUSTUS	intron	17992763	17993200	.	+	.	transcript_id file_1_file_1_jg14642.t1; gene_id file_1_file_1_jg14642;
dsecASM438219v1_1	AUGUSTUS	CDS	17993201	17993292	1	+	2	transcript_id file_1_file_1_jg14642.t1; gene_id file_1_file_1_jg14642;
dsecASM438219v1_1	AUGUSTUS	exon	17993201	17993292	.	+	.	transcript_id file_1_file_1_jg14642.t1; gene_id file_1_file_1_jg14642;
dsecASM438219v1_1	AUGUSTUS	intron	17993293	17993850	.	+	.	transcript_id file_1_file_1_jg14642.t1; gene_id file_1_file_1_jg14642;
dsecASM438219v1_1	AUGUSTUS	CDS	17993851	17993916	1	+	0	transcript_id file_1_file_1_jg14642.t1; gene_id file_1_file_1_jg14642;
dsecASM438219v1_1	AUGUSTUS	exon	17993851	17993916	.	+	.	transcript_id file_1_file_1_jg14642.t1; gene_id file_1_file_1_jg14642;
dsecASM438219v1_1	AUGUSTUS	intron	17993917	17994073	.	+	.	transcript_id file_1_file_1_jg14642.t1; gene_id file_1_file_1_jg14642;
dsecASM438219v1_1	AUGUSTUS	CDS	17994074	17994113	1	+	0	transcript_id file_1_file_1_jg14642.t1; gene_id file_1_file_1_jg14642;
dsecASM438219v1_1	AUGUSTUS	exon	17994074	17994113	.	+	.	transcript_id file_1_file_1_jg14642.t1; gene_id file_1_file_1_jg14642;
dsecASM438219v1_1	AUGUSTUS	intron	17994114	17994178	.	+	.	transcript_id file_1_file_1_jg14642.t1; gene_id file_1_file_1_jg14642;
dsecASM438219v1_1	AUGUSTUS	transcript	17987853	17994288	.	+	.	transcript_id file_1_file_1_jg14642.t1; gene_id file_1_file_1_jg14642
dsecASM438219v1_1	AUGUSTUS	CDS	17994179	17994288	1	+	2	transcript_id file_1_file_1_jg14642.t1; gene_id file_1_file_1_jg14642;
dsecASM438219v1_1	AUGUSTUS	exon	17994179	17994288	.	+	.	transcript_id file_1_file_1_jg14642.t1; gene_id file_1_file_1_jg14642;
dsecASM438219v1_1	AUGUSTUS	stop_codon	17994286	17994288	.	+	0	transcript_id file_1_file_1_jg14642.t1; gene_id file_1_file_1_jg14642;
dsecASM438219v1_1	AUGUSTUS	start_codon	18000190	18000192	.	+	0	transcript_id file_1_file_1_jg14645.t1; gene_id file_1_file_1_jg14645;
dsecASM438219v1_1	AUGUSTUS	CDS	18000190	18000995	0.52	+	0	transcript_id file_1_file_1_jg14645.t1; gene_id file_1_file_1_jg14645;
dsecASM438219v1_1	AUGUSTUS	exon	18000190	18000995	.	+	.	transcript_id file_1_file_1_jg14645.t1; gene_id file_1_file_1_jg14645;
dsecASM438219v1_1	AUGUSTUS	intron	18000996	18001151	.	+	.	transcript_id file_1_file_1_jg14645.t1; gene_id file_1_file_1_jg14645;
dsecASM438219v1_1	AUGUSTUS	CDS	18001152	18001251	0.5	+	1	transcript_id file_1_file_1_jg14645.t1; gene_id file_1_file_1_jg14645;
dsecASM438219v1_1	AUGUSTUS	exon	18001152	18001251	.	+	.	transcript_id file_1_file_1_jg14645.t1; gene_id file_1_file_1_jg14645;
dsecASM438219v1_1	AUGUSTUS	intron	18001252	18001310	.	+	.	transcript_id file_1_file_1_jg14645.t1; gene_id file_1_file_1_jg14645;
dsecASM438219v1_1	AUGUSTUS	transcript	18000190	18001487	.	+	.	transcript_id file_1_file_1_jg14645.t1; gene_id file_1_file_1_jg14645
dsecASM438219v1_1	AUGUSTUS	CDS	18001311	18001487	1	+	0	transcript_id file_1_file_1_jg14645.t1; gene_id file_1_file_1_jg14645;
dsecASM438219v1_1	AUGUSTUS	exon	18001311	18001487	.	+	.	transcript_id file_1_file_1_jg14645.t1; gene_id file_1_file_1_jg14645;
dsecASM438219v1_1	AUGUSTUS	stop_codon	18001485	18001487	.	+	0	transcript_id file_1_file_1_jg14645.t1; gene_id file_1_file_1_jg14645;
dsecASM438219v1_1	AUGUSTUS	stop_codon	18001907	18001909	.	-	0	transcript_id file_1_file_1_jg14646.t1; gene_id file_1_file_1_jg14646;
dsecASM438219v1_1	AUGUSTUS	CDS	18001907	18002119	1	-	0	transcript_id file_1_file_1_jg14646.t1; gene_id file_1_file_1_jg14646;
dsecASM438219v1_1	AUGUSTUS	exon	18001907	18002119	.	-	.	transcript_id file_1_file_1_jg14646.t1; gene_id file_1_file_1_jg14646;
dsecASM438219v1_1	AUGUSTUS	intron	18002120	18002173	.	-	.	transcript_id file_1_file_1_jg14646.t1; gene_id file_1_file_1_jg14646;
dsecASM438219v1_1	AUGUSTUS	transcript	18001907	18003187	.	-	.	transcript_id file_1_file_1_jg14646.t1; gene_id file_1_file_1_jg14646
dsecASM438219v1_1	AUGUSTUS	CDS	18002174	18003187	1	-	0	transcript_id file_1_file_1_jg14646.t1; gene_id file_1_file_1_jg14646;
dsecASM438219v1_1	AUGUSTUS	exon	18002174	18003187	.	-	.	transcript_id file_1_file_1_jg14646.t1; gene_id file_1_file_1_jg14646;
dsecASM438219v1_1	AUGUSTUS	start_codon	18003185	18003187	.	-	0	transcript_id file_1_file_1_jg14646.t1; gene_id file_1_file_1_jg14646;
dsecASM438219v1_1	AUGUSTUS	start_codon	18003375	18003377	.	+	0	transcript_id file_1_file_1_jg14647.t2; gene_id file_1_file_1_jg14647;
dsecASM438219v1_1	AUGUSTUS	CDS	18003375	18003678	0.86	+	0	transcript_id file_1_file_1_jg14647.t2; gene_id file_1_file_1_jg14647;
dsecASM438219v1_1	AUGUSTUS	exon	18003375	18003678	.	+	.	transcript_id file_1_file_1_jg14647.t2; gene_id file_1_file_1_jg14647;
dsecASM438219v1_1	AUGUSTUS	intron	18003679	18003734	.	+	.	transcript_id file_1_file_1_jg14647.t2; gene_id file_1_file_1_jg14647;
dsecASM438219v1_1	AUGUSTUS	transcript	18003375	18003745	.	+	.	transcript_id file_1_file_1_jg14647.t2; gene_id file_1_file_1_jg14647
dsecASM438219v1_1	AUGUSTUS	CDS	18003735	18003745	0.81	+	2	transcript_id file_1_file_1_jg14647.t2; gene_id file_1_file_1_jg14647;
dsecASM438219v1_1	AUGUSTUS	exon	18003735	18003745	.	+	.	transcript_id file_1_file_1_jg14647.t2; gene_id file_1_file_1_jg14647;
dsecASM438219v1_1	AUGUSTUS	stop_codon	18003743	18003745	.	+	0	transcript_id file_1_file_1_jg14647.t2; gene_id file_1_file_1_jg14647;
dsecASM438219v1_1	AUGUSTUS	start_codon	18003375	18003377	.	+	0	transcript_id file_1_file_1_jg14647.t1; gene_id file_1_file_1_jg14647;
dsecASM438219v1_1	AUGUSTUS	CDS	18003375	18003646	0.98	+	0	transcript_id file_1_file_1_jg14647.t1; gene_id file_1_file_1_jg14647;
dsecASM438219v1_1	AUGUSTUS	exon	18003375	18003646	.	+	.	transcript_id file_1_file_1_jg14647.t1; gene_id file_1_file_1_jg14647;
dsecASM438219v1_1	AUGUSTUS	intron	18003647	18007425	.	+	.	transcript_id file_1_file_1_jg14647.t1; gene_id file_1_file_1_jg14647;
dsecASM438219v1_1	AUGUSTUS	transcript	18003375	18007450	.	+	.	transcript_id file_1_file_1_jg14647.t1; gene_id file_1_file_1_jg14647
dsecASM438219v1_1	AUGUSTUS	CDS	18007426	18007450	0.89	+	1	transcript_id file_1_file_1_jg14647.t1; gene_id file_1_file_1_jg14647;
dsecASM438219v1_1	AUGUSTUS	exon	18007426	18007450	.	+	.	transcript_id file_1_file_1_jg14647.t1; gene_id file_1_file_1_jg14647;
dsecASM438219v1_1	AUGUSTUS	stop_codon	18007448	18007450	.	+	0	transcript_id file_1_file_1_jg14647.t1; gene_id file_1_file_1_jg14647;
dsecASM438219v1_1	AUGUSTUS	start_codon	18445914	18445916	.	+	0	transcript_id file_1_file_1_jg14713.t2; gene_id file_1_file_1_jg14713;
dsecASM438219v1_1	AUGUSTUS	CDS	18445914	18446065	1	+	0	transcript_id file_1_file_1_jg14713.t2; gene_id file_1_file_1_jg14713;
dsecASM438219v1_1	AUGUSTUS	exon	18445914	18446065	.	+	.	transcript_id file_1_file_1_jg14713.t2; gene_id file_1_file_1_jg14713;
dsecASM438219v1_1	AUGUSTUS	intron	18446066	18446123	.	+	.	transcript_id file_1_file_1_jg14713.t2; gene_id file_1_file_1_jg14713;
dsecASM438219v1_1	AUGUSTUS	CDS	18446124	18446324	1	+	1	transcript_id file_1_file_1_jg14713.t2; gene_id file_1_file_1_jg14713;
dsecASM438219v1_1	AUGUSTUS	exon	18446124	18446324	.	+	.	transcript_id file_1_file_1_jg14713.t2; gene_id file_1_file_1_jg14713;
dsecASM438219v1_1	AUGUSTUS	intron	18446325	18446388	.	+	.	transcript_id file_1_file_1_jg14713.t2; gene_id file_1_file_1_jg14713;
dsecASM438219v1_1	AUGUSTUS	CDS	18446389	18446670	1	+	1	transcript_id file_1_file_1_jg14713.t2; gene_id file_1_file_1_jg14713;
dsecASM438219v1_1	AUGUSTUS	exon	18446389	18446670	.	+	.	transcript_id file_1_file_1_jg14713.t2; gene_id file_1_file_1_jg14713;
dsecASM438219v1_1	AUGUSTUS	intron	18446671	18446721	.	+	.	transcript_id file_1_file_1_jg14713.t2; gene_id file_1_file_1_jg14713;
dsecASM438219v1_1	AUGUSTUS	CDS	18446722	18446837	1	+	1	transcript_id file_1_file_1_jg14713.t2; gene_id file_1_file_1_jg14713;
dsecASM438219v1_1	AUGUSTUS	exon	18446722	18446837	.	+	.	transcript_id file_1_file_1_jg14713.t2; gene_id file_1_file_1_jg14713;
dsecASM438219v1_1	AUGUSTUS	intron	18446838	18446890	.	+	.	transcript_id file_1_file_1_jg14713.t2; gene_id file_1_file_1_jg14713;
dsecASM438219v1_1	AUGUSTUS	CDS	18446891	18446979	1	+	2	transcript_id file_1_file_1_jg14713.t2; gene_id file_1_file_1_jg14713;
dsecASM438219v1_1	AUGUSTUS	exon	18446891	18446979	.	+	.	transcript_id file_1_file_1_jg14713.t2; gene_id file_1_file_1_jg14713;
dsecASM438219v1_1	AUGUSTUS	intron	18446980	18447059	.	+	.	transcript_id file_1_file_1_jg14713.t2; gene_id file_1_file_1_jg14713;
dsecASM438219v1_1	AUGUSTUS	CDS	18447060	18447612	0.98	+	0	transcript_id file_1_file_1_jg14713.t2; gene_id file_1_file_1_jg14713;
dsecASM438219v1_1	AUGUSTUS	exon	18447060	18447612	.	+	.	transcript_id file_1_file_1_jg14713.t2; gene_id file_1_file_1_jg14713;
dsecASM438219v1_1	AUGUSTUS	intron	18447613	18447706	.	+	.	transcript_id file_1_file_1_jg14713.t2; gene_id file_1_file_1_jg14713;
dsecASM438219v1_1	AUGUSTUS	CDS	18447707	18447964	0.72	+	2	transcript_id file_1_file_1_jg14713.t2; gene_id file_1_file_1_jg14713;
dsecASM438219v1_1	AUGUSTUS	exon	18447707	18447964	.	+	.	transcript_id file_1_file_1_jg14713.t2; gene_id file_1_file_1_jg14713;
dsecASM438219v1_1	AUGUSTUS	intron	18447965	18448464	.	+	.	transcript_id file_1_file_1_jg14713.t2; gene_id file_1_file_1_jg14713;
dsecASM438219v1_1	AUGUSTUS	transcript	18445914	18448499	.	+	.	transcript_id file_1_file_1_jg14713.t2; gene_id file_1_file_1_jg14713
dsecASM438219v1_1	AUGUSTUS	CDS	18448465	18448499	0.88	+	2	transcript_id file_1_file_1_jg14713.t2; gene_id file_1_file_1_jg14713;
dsecASM438219v1_1	AUGUSTUS	exon	18448465	18448499	.	+	.	transcript_id file_1_file_1_jg14713.t2; gene_id file_1_file_1_jg14713;
dsecASM438219v1_1	AUGUSTUS	stop_codon	18448497	18448499	.	+	0	transcript_id file_1_file_1_jg14713.t2; gene_id file_1_file_1_jg14713;
dsecASM438219v1_1	AUGUSTUS	start_codon	18445914	18445916	.	+	0	transcript_id file_1_file_1_jg14713.t1; gene_id file_1_file_1_jg14713;
dsecASM438219v1_1	AUGUSTUS	CDS	18445914	18446065	1	+	0	transcript_id file_1_file_1_jg14713.t1; gene_id file_1_file_1_jg14713;
dsecASM438219v1_1	AUGUSTUS	exon	18445914	18446065	.	+	.	transcript_id file_1_file_1_jg14713.t1; gene_id file_1_file_1_jg14713;
dsecASM438219v1_1	AUGUSTUS	intron	18446066	18446123	.	+	.	transcript_id file_1_file_1_jg14713.t1; gene_id file_1_file_1_jg14713;
dsecASM438219v1_1	AUGUSTUS	CDS	18446124	18446324	1	+	1	transcript_id file_1_file_1_jg14713.t1; gene_id file_1_file_1_jg14713;
dsecASM438219v1_1	AUGUSTUS	exon	18446124	18446324	.	+	.	transcript_id file_1_file_1_jg14713.t1; gene_id file_1_file_1_jg14713;
dsecASM438219v1_1	AUGUSTUS	intron	18446325	18446388	.	+	.	transcript_id file_1_file_1_jg14713.t1; gene_id file_1_file_1_jg14713;
dsecASM438219v1_1	AUGUSTUS	CDS	18446389	18446670	1	+	1	transcript_id file_1_file_1_jg14713.t1; gene_id file_1_file_1_jg14713;
dsecASM438219v1_1	AUGUSTUS	exon	18446389	18446670	.	+	.	transcript_id file_1_file_1_jg14713.t1; gene_id file_1_file_1_jg14713;
dsecASM438219v1_1	AUGUSTUS	intron	18446671	18446721	.	+	.	transcript_id file_1_file_1_jg14713.t1; gene_id file_1_file_1_jg14713;
dsecASM438219v1_1	AUGUSTUS	CDS	18446722	18446837	1	+	1	transcript_id file_1_file_1_jg14713.t1; gene_id file_1_file_1_jg14713;
dsecASM438219v1_1	AUGUSTUS	exon	18446722	18446837	.	+	.	transcript_id file_1_file_1_jg14713.t1; gene_id file_1_file_1_jg14713;
dsecASM438219v1_1	AUGUSTUS	intron	18446838	18446890	.	+	.	transcript_id file_1_file_1_jg14713.t1; gene_id file_1_file_1_jg14713;
dsecASM438219v1_1	AUGUSTUS	CDS	18446891	18446979	1	+	2	transcript_id file_1_file_1_jg14713.t1; gene_id file_1_file_1_jg14713;
dsecASM438219v1_1	AUGUSTUS	exon	18446891	18446979	.	+	.	transcript_id file_1_file_1_jg14713.t1; gene_id file_1_file_1_jg14713;
dsecASM438219v1_1	AUGUSTUS	intron	18446980	18447059	.	+	.	transcript_id file_1_file_1_jg14713.t1; gene_id file_1_file_1_jg14713;
dsecASM438219v1_1	AUGUSTUS	CDS	18447060	18447612	0.99	+	0	transcript_id file_1_file_1_jg14713.t1; gene_id file_1_file_1_jg14713;
dsecASM438219v1_1	AUGUSTUS	exon	18447060	18447612	.	+	.	transcript_id file_1_file_1_jg14713.t1; gene_id file_1_file_1_jg14713;
dsecASM438219v1_1	AUGUSTUS	intron	18447613	18447706	.	+	.	transcript_id file_1_file_1_jg14713.t1; gene_id file_1_file_1_jg14713;
dsecASM438219v1_1	AUGUSTUS	transcript	18445914	18447990	.	+	.	transcript_id file_1_file_1_jg14713.t1; gene_id file_1_file_1_jg14713
dsecASM438219v1_1	AUGUSTUS	CDS	18447707	18447990	1	+	2	transcript_id file_1_file_1_jg14713.t1; gene_id file_1_file_1_jg14713;
dsecASM438219v1_1	AUGUSTUS	exon	18447707	18447990	.	+	.	transcript_id file_1_file_1_jg14713.t1; gene_id file_1_file_1_jg14713;
dsecASM438219v1_1	AUGUSTUS	stop_codon	18447988	18447990	.	+	0	transcript_id file_1_file_1_jg14713.t1; gene_id file_1_file_1_jg14713;
dsecASM438219v1_1	AUGUSTUS	start_codon	18718922	18718924	.	+	0	transcript_id file_1_file_1_jg14760.t1; gene_id file_1_file_1_jg14760;
dsecASM438219v1_1	AUGUSTUS	CDS	18718922	18719284	1	+	0	transcript_id file_1_file_1_jg14760.t1; gene_id file_1_file_1_jg14760;
dsecASM438219v1_1	AUGUSTUS	exon	18718922	18719284	.	+	.	transcript_id file_1_file_1_jg14760.t1; gene_id file_1_file_1_jg14760;
dsecASM438219v1_1	AUGUSTUS	intron	18719285	18719377	.	+	.	transcript_id file_1_file_1_jg14760.t1; gene_id file_1_file_1_jg14760;
dsecASM438219v1_1	AUGUSTUS	transcript	18718922	18719623	.	+	.	transcript_id file_1_file_1_jg14760.t1; gene_id file_1_file_1_jg14760
dsecASM438219v1_1	AUGUSTUS	CDS	18719378	18719623	1	+	0	transcript_id file_1_file_1_jg14760.t1; gene_id file_1_file_1_jg14760;
dsecASM438219v1_1	AUGUSTUS	exon	18719378	18719623	.	+	.	transcript_id file_1_file_1_jg14760.t1; gene_id file_1_file_1_jg14760;
dsecASM438219v1_1	AUGUSTUS	stop_codon	18719621	18719623	.	+	0	transcript_id file_1_file_1_jg14760.t1; gene_id file_1_file_1_jg14760;
dsecASM438219v1_1	AUGUSTUS	start_codon	18720943	18720945	.	+	0	transcript_id file_1_file_1_jg14761.t1; gene_id file_1_file_1_jg14761;
dsecASM438219v1_1	AUGUSTUS	CDS	18720943	18720990	1	+	0	transcript_id file_1_file_1_jg14761.t1; gene_id file_1_file_1_jg14761;
dsecASM438219v1_1	AUGUSTUS	exon	18720943	18720990	.	+	.	transcript_id file_1_file_1_jg14761.t1; gene_id file_1_file_1_jg14761;
dsecASM438219v1_1	AUGUSTUS	intron	18720991	18721153	.	+	.	transcript_id file_1_file_1_jg14761.t1; gene_id file_1_file_1_jg14761;
dsecASM438219v1_1	AUGUSTUS	CDS	18721154	18721505	1	+	0	transcript_id file_1_file_1_jg14761.t1; gene_id file_1_file_1_jg14761;
dsecASM438219v1_1	AUGUSTUS	exon	18721154	18721505	.	+	.	transcript_id file_1_file_1_jg14761.t1; gene_id file_1_file_1_jg14761;
dsecASM438219v1_1	AUGUSTUS	intron	18721506	18721573	.	+	.	transcript_id file_1_file_1_jg14761.t1; gene_id file_1_file_1_jg14761;
dsecASM438219v1_1	AUGUSTUS	transcript	18720943	18721785	.	+	.	transcript_id file_1_file_1_jg14761.t1; gene_id file_1_file_1_jg14761
dsecASM438219v1_1	AUGUSTUS	CDS	18721574	18721785	1	+	2	transcript_id file_1_file_1_jg14761.t1; gene_id file_1_file_1_jg14761;
dsecASM438219v1_1	AUGUSTUS	exon	18721574	18721785	.	+	.	transcript_id file_1_file_1_jg14761.t1; gene_id file_1_file_1_jg14761;
dsecASM438219v1_1	AUGUSTUS	stop_codon	18721783	18721785	.	+	0	transcript_id file_1_file_1_jg14761.t1; gene_id file_1_file_1_jg14761;
dsecASM438219v1_1	AUGUSTUS	stop_codon	18722156	18722158	.	-	0	transcript_id file_1_file_1_jg14762.t1; gene_id file_1_file_1_jg14762;
dsecASM438219v1_1	AUGUSTUS	CDS	18722156	18722364	1	-	2	transcript_id file_1_file_1_jg14762.t1; gene_id file_1_file_1_jg14762;
dsecASM438219v1_1	AUGUSTUS	exon	18722156	18722364	.	-	.	transcript_id file_1_file_1_jg14762.t1; gene_id file_1_file_1_jg14762;
dsecASM438219v1_1	AUGUSTUS	intron	18722365	18722421	.	-	.	transcript_id file_1_file_1_jg14762.t1; gene_id file_1_file_1_jg14762;
dsecASM438219v1_1	AUGUSTUS	CDS	18722422	18722770	1	-	0	transcript_id file_1_file_1_jg14762.t1; gene_id file_1_file_1_jg14762;
dsecASM438219v1_1	AUGUSTUS	exon	18722422	18722770	.	-	.	transcript_id file_1_file_1_jg14762.t1; gene_id file_1_file_1_jg14762;
dsecASM438219v1_1	AUGUSTUS	intron	18722771	18722826	.	-	.	transcript_id file_1_file_1_jg14762.t1; gene_id file_1_file_1_jg14762;
dsecASM438219v1_1	AUGUSTUS	transcript	18722156	18722868	.	-	.	transcript_id file_1_file_1_jg14762.t1; gene_id file_1_file_1_jg14762
dsecASM438219v1_1	AUGUSTUS	CDS	18722827	18722868	1	-	0	transcript_id file_1_file_1_jg14762.t1; gene_id file_1_file_1_jg14762;
dsecASM438219v1_1	AUGUSTUS	exon	18722827	18722868	.	-	.	transcript_id file_1_file_1_jg14762.t1; gene_id file_1_file_1_jg14762;
dsecASM438219v1_1	AUGUSTUS	start_codon	18722866	18722868	.	-	0	transcript_id file_1_file_1_jg14762.t1; gene_id file_1_file_1_jg14762;
dsecASM438219v1_1	AUGUSTUS	start_codon	18723151	18723153	.	+	0	transcript_id file_1_file_1_jg14763.t1; gene_id file_1_file_1_jg14763;
dsecASM438219v1_1	AUGUSTUS	CDS	18723151	18723279	1	+	0	transcript_id file_1_file_1_jg14763.t1; gene_id file_1_file_1_jg14763;
dsecASM438219v1_1	AUGUSTUS	exon	18723151	18723279	.	+	.	transcript_id file_1_file_1_jg14763.t1; gene_id file_1_file_1_jg14763;
dsecASM438219v1_1	AUGUSTUS	intron	18723280	18723335	.	+	.	transcript_id file_1_file_1_jg14763.t1; gene_id file_1_file_1_jg14763;
dsecASM438219v1_1	AUGUSTUS	CDS	18723336	18723464	1	+	0	transcript_id file_1_file_1_jg14763.t1; gene_id file_1_file_1_jg14763;
dsecASM438219v1_1	AUGUSTUS	exon	18723336	18723464	.	+	.	transcript_id file_1_file_1_jg14763.t1; gene_id file_1_file_1_jg14763;
dsecASM438219v1_1	AUGUSTUS	intron	18723465	18723518	.	+	.	transcript_id file_1_file_1_jg14763.t1; gene_id file_1_file_1_jg14763;
dsecASM438219v1_1	AUGUSTUS	transcript	18723151	18723917	.	+	.	transcript_id file_1_file_1_jg14763.t1; gene_id file_1_file_1_jg14763
dsecASM438219v1_1	AUGUSTUS	CDS	18723519	18723917	1	+	0	transcript_id file_1_file_1_jg14763.t1; gene_id file_1_file_1_jg14763;
dsecASM438219v1_1	AUGUSTUS	exon	18723519	18723917	.	+	.	transcript_id file_1_file_1_jg14763.t1; gene_id file_1_file_1_jg14763;
dsecASM438219v1_1	AUGUSTUS	stop_codon	18723915	18723917	.	+	0	transcript_id file_1_file_1_jg14763.t1; gene_id file_1_file_1_jg14763;
dsecASM438219v1_1	AUGUSTUS	start_codon	19084701	19084703	.	+	0	transcript_id file_1_file_1_jg14820.t1; gene_id file_1_file_1_jg14820;
dsecASM438219v1_1	AUGUSTUS	CDS	19084701	19085624	0.99	+	0	transcript_id file_1_file_1_jg14820.t1; gene_id file_1_file_1_jg14820;
dsecASM438219v1_1	AUGUSTUS	exon	19084701	19085624	.	+	.	transcript_id file_1_file_1_jg14820.t1; gene_id file_1_file_1_jg14820;
dsecASM438219v1_1	AUGUSTUS	intron	19085625	19085677	.	+	.	transcript_id file_1_file_1_jg14820.t1; gene_id file_1_file_1_jg14820;
dsecASM438219v1_1	AUGUSTUS	transcript	19084701	19085827	.	+	.	transcript_id file_1_file_1_jg14820.t1; gene_id file_1_file_1_jg14820
dsecASM438219v1_1	AUGUSTUS	CDS	19085678	19085827	1	+	0	transcript_id file_1_file_1_jg14820.t1; gene_id file_1_file_1_jg14820;
dsecASM438219v1_1	AUGUSTUS	exon	19085678	19085827	.	+	.	transcript_id file_1_file_1_jg14820.t1; gene_id file_1_file_1_jg14820;
dsecASM438219v1_1	AUGUSTUS	stop_codon	19085825	19085827	.	+	0	transcript_id file_1_file_1_jg14820.t1; gene_id file_1_file_1_jg14820;
dsecASM438219v1_1	AUGUSTUS	start_codon	19086110	19086112	.	+	0	transcript_id file_1_file_1_jg14821.t1; gene_id file_1_file_1_jg14821;
dsecASM438219v1_1	AUGUSTUS	CDS	19086110	19087051	1	+	0	transcript_id file_1_file_1_jg14821.t1; gene_id file_1_file_1_jg14821;
dsecASM438219v1_1	AUGUSTUS	exon	19086110	19087051	.	+	.	transcript_id file_1_file_1_jg14821.t1; gene_id file_1_file_1_jg14821;
dsecASM438219v1_1	AUGUSTUS	intron	19087052	19087111	.	+	.	transcript_id file_1_file_1_jg14821.t1; gene_id file_1_file_1_jg14821;
dsecASM438219v1_1	AUGUSTUS	transcript	19086110	19087273	.	+	.	transcript_id file_1_file_1_jg14821.t1; gene_id file_1_file_1_jg14821
dsecASM438219v1_1	AUGUSTUS	CDS	19087112	19087273	1	+	0	transcript_id file_1_file_1_jg14821.t1; gene_id file_1_file_1_jg14821;
dsecASM438219v1_1	AUGUSTUS	exon	19087112	19087273	.	+	.	transcript_id file_1_file_1_jg14821.t1; gene_id file_1_file_1_jg14821;
dsecASM438219v1_1	AUGUSTUS	stop_codon	19087271	19087273	.	+	0	transcript_id file_1_file_1_jg14821.t1; gene_id file_1_file_1_jg14821;
dsecASM438219v1_1	AUGUSTUS	start_codon	19088102	19088104	.	+	0	transcript_id file_1_file_1_jg14822.t1; gene_id file_1_file_1_jg14822;
dsecASM438219v1_1	AUGUSTUS	CDS	19088102	19088533	0.97	+	0	transcript_id file_1_file_1_jg14822.t1; gene_id file_1_file_1_jg14822;
dsecASM438219v1_1	AUGUSTUS	exon	19088102	19088533	.	+	.	transcript_id file_1_file_1_jg14822.t1; gene_id file_1_file_1_jg14822;
dsecASM438219v1_1	AUGUSTUS	intron	19088534	19088605	.	+	.	transcript_id file_1_file_1_jg14822.t1; gene_id file_1_file_1_jg14822;
dsecASM438219v1_1	AUGUSTUS	transcript	19088102	19088761	.	+	.	transcript_id file_1_file_1_jg14822.t1; gene_id file_1_file_1_jg14822
dsecASM438219v1_1	AUGUSTUS	CDS	19088606	19088761	1	+	0	transcript_id file_1_file_1_jg14822.t1; gene_id file_1_file_1_jg14822;
dsecASM438219v1_1	AUGUSTUS	exon	19088606	19088761	.	+	.	transcript_id file_1_file_1_jg14822.t1; gene_id file_1_file_1_jg14822;
dsecASM438219v1_1	AUGUSTUS	stop_codon	19088759	19088761	.	+	0	transcript_id file_1_file_1_jg14822.t1; gene_id file_1_file_1_jg14822;
[truncated: 2,870 more rows]
