# Supplementary material for: Evolution of chemosensory tissues and cells across ecologically diverse Drosophilids
Source: Nat Commun. 2024 Feb 5;15:1047. doi: 10.1038/s41467-023-44558-4 (PMC10844241; doi:10.1038/s41467-023-44558-4)
Supplement: Supplementary file 20 — Supplementary Data 17 [file 41467_2023_44558_MOESM20_ESM.zip › Dsim_chemo_no_gene_sorted.gtf]

dsimWXD1_0	AUGUSTUS	stop_codon	4924155	4924157	.	-	0	transcript_id file_1_file_1_jg1009.t1; gene_id file_1_file_1_jg1009;
dsimWXD1_0	AUGUSTUS	CDS	4924155	4924548	1	-	1	transcript_id file_1_file_1_jg1009.t1; gene_id file_1_file_1_jg1009;
dsimWXD1_0	AUGUSTUS	exon	4924155	4924548	.	-	.	transcript_id file_1_file_1_jg1009.t1; gene_id file_1_file_1_jg1009;
dsimWXD1_0	AUGUSTUS	intron	4924549	4924603	.	-	.	transcript_id file_1_file_1_jg1009.t1; gene_id file_1_file_1_jg1009;
dsimWXD1_0	AUGUSTUS	CDS	4924604	4925119	1	-	1	transcript_id file_1_file_1_jg1009.t1; gene_id file_1_file_1_jg1009;
dsimWXD1_0	AUGUSTUS	exon	4924604	4925119	.	-	.	transcript_id file_1_file_1_jg1009.t1; gene_id file_1_file_1_jg1009;
dsimWXD1_0	AUGUSTUS	intron	4925120	4925186	.	-	.	transcript_id file_1_file_1_jg1009.t1; gene_id file_1_file_1_jg1009;
dsimWXD1_0	AUGUSTUS	CDS	4925187	4925779	1	-	0	transcript_id file_1_file_1_jg1009.t1; gene_id file_1_file_1_jg1009;
dsimWXD1_0	AUGUSTUS	exon	4925187	4925779	.	-	.	transcript_id file_1_file_1_jg1009.t1; gene_id file_1_file_1_jg1009;
dsimWXD1_0	AUGUSTUS	intron	4925780	4926023	.	-	.	transcript_id file_1_file_1_jg1009.t1; gene_id file_1_file_1_jg1009;
dsimWXD1_0	AUGUSTUS	CDS	4926024	4926269	1	-	0	transcript_id file_1_file_1_jg1009.t1; gene_id file_1_file_1_jg1009;
dsimWXD1_0	AUGUSTUS	exon	4926024	4926269	.	-	.	transcript_id file_1_file_1_jg1009.t1; gene_id file_1_file_1_jg1009;
dsimWXD1_0	AUGUSTUS	intron	4926270	4926326	.	-	.	transcript_id file_1_file_1_jg1009.t1; gene_id file_1_file_1_jg1009;
dsimWXD1_0	AUGUSTUS	CDS	4926327	4926441	1	-	1	transcript_id file_1_file_1_jg1009.t1; gene_id file_1_file_1_jg1009;
dsimWXD1_0	AUGUSTUS	exon	4926327	4926441	.	-	.	transcript_id file_1_file_1_jg1009.t1; gene_id file_1_file_1_jg1009;
dsimWXD1_0	AUGUSTUS	intron	4926442	4926495	.	-	.	transcript_id file_1_file_1_jg1009.t1; gene_id file_1_file_1_jg1009;
dsimWXD1_0	AUGUSTUS	CDS	4926496	4926934	1	-	2	transcript_id file_1_file_1_jg1009.t1; gene_id file_1_file_1_jg1009;
dsimWXD1_0	AUGUSTUS	exon	4926496	4926934	.	-	.	transcript_id file_1_file_1_jg1009.t1; gene_id file_1_file_1_jg1009;
dsimWXD1_0	AUGUSTUS	intron	4926935	4926998	.	-	.	transcript_id file_1_file_1_jg1009.t1; gene_id file_1_file_1_jg1009;
dsimWXD1_0	AUGUSTUS	CDS	4926999	4927274	1	-	2	transcript_id file_1_file_1_jg1009.t1; gene_id file_1_file_1_jg1009;
dsimWXD1_0	AUGUSTUS	exon	4926999	4927274	.	-	.	transcript_id file_1_file_1_jg1009.t1; gene_id file_1_file_1_jg1009;
dsimWXD1_0	AUGUSTUS	intron	4927275	4927336	.	-	.	transcript_id file_1_file_1_jg1009.t1; gene_id file_1_file_1_jg1009;
dsimWXD1_0	AUGUSTUS	CDS	4927337	4927486	1	-	2	transcript_id file_1_file_1_jg1009.t1; gene_id file_1_file_1_jg1009;
dsimWXD1_0	AUGUSTUS	exon	4927337	4927486	.	-	.	transcript_id file_1_file_1_jg1009.t1; gene_id file_1_file_1_jg1009;
dsimWXD1_0	AUGUSTUS	intron	4927487	4927828	.	-	.	transcript_id file_1_file_1_jg1009.t1; gene_id file_1_file_1_jg1009;
dsimWXD1_0	AUGUSTUS	transcript	4924155	4927943	.	-	.	transcript_id file_1_file_1_jg1009.t1; gene_id file_1_file_1_jg1009
dsimWXD1_0	AUGUSTUS	CDS	4927829	4927943	1	-	0	transcript_id file_1_file_1_jg1009.t1; gene_id file_1_file_1_jg1009;
dsimWXD1_0	AUGUSTUS	exon	4927829	4927943	.	-	.	transcript_id file_1_file_1_jg1009.t1; gene_id file_1_file_1_jg1009;
dsimWXD1_0	AUGUSTUS	start_codon	4927941	4927943	.	-	0	transcript_id file_1_file_1_jg1009.t1; gene_id file_1_file_1_jg1009;
dsimWXD1_1	AUGUSTUS	start_codon	7532190	7532192	.	+	0	transcript_id file_1_file_1_jg10166.t1; gene_id file_1_file_1_jg10166;
dsimWXD1_1	AUGUSTUS	CDS	7532190	7533272	1	+	0	transcript_id file_1_file_1_jg10166.t1; gene_id file_1_file_1_jg10166;
dsimWXD1_1	AUGUSTUS	exon	7532190	7533272	.	+	.	transcript_id file_1_file_1_jg10166.t1; gene_id file_1_file_1_jg10166;
dsimWXD1_1	AUGUSTUS	intron	7533273	7533326	.	+	.	transcript_id file_1_file_1_jg10166.t1; gene_id file_1_file_1_jg10166;
dsimWXD1_1	AUGUSTUS	transcript	7532190	7533380	.	+	.	transcript_id file_1_file_1_jg10166.t1; gene_id file_1_file_1_jg10166
dsimWXD1_1	AUGUSTUS	CDS	7533327	7533380	1	+	0	transcript_id file_1_file_1_jg10166.t1; gene_id file_1_file_1_jg10166;
dsimWXD1_1	AUGUSTUS	exon	7533327	7533380	.	+	.	transcript_id file_1_file_1_jg10166.t1; gene_id file_1_file_1_jg10166;
dsimWXD1_1	AUGUSTUS	stop_codon	7533378	7533380	.	+	0	transcript_id file_1_file_1_jg10166.t1; gene_id file_1_file_1_jg10166;
dsimWXD1_1	AUGUSTUS	start_codon	7732214	7732216	.	+	0	transcript_id file_1_file_1_jg10185.t1; gene_id file_1_file_1_jg10185;
dsimWXD1_1	AUGUSTUS	CDS	7732214	7732737	1	+	0	transcript_id file_1_file_1_jg10185.t1; gene_id file_1_file_1_jg10185;
dsimWXD1_1	AUGUSTUS	exon	7732214	7732737	.	+	.	transcript_id file_1_file_1_jg10185.t1; gene_id file_1_file_1_jg10185;
dsimWXD1_1	AUGUSTUS	intron	7732738	7732795	.	+	.	transcript_id file_1_file_1_jg10185.t1; gene_id file_1_file_1_jg10185;
dsimWXD1_1	AUGUSTUS	CDS	7732796	7732983	1	+	1	transcript_id file_1_file_1_jg10185.t1; gene_id file_1_file_1_jg10185;
dsimWXD1_1	AUGUSTUS	exon	7732796	7732983	.	+	.	transcript_id file_1_file_1_jg10185.t1; gene_id file_1_file_1_jg10185;
dsimWXD1_1	AUGUSTUS	intron	7732984	7733038	.	+	.	transcript_id file_1_file_1_jg10185.t1; gene_id file_1_file_1_jg10185;
dsimWXD1_1	AUGUSTUS	CDS	7733039	7733214	1	+	2	transcript_id file_1_file_1_jg10185.t1; gene_id file_1_file_1_jg10185;
dsimWXD1_1	AUGUSTUS	exon	7733039	7733214	.	+	.	transcript_id file_1_file_1_jg10185.t1; gene_id file_1_file_1_jg10185;
dsimWXD1_1	AUGUSTUS	intron	7733215	7733271	.	+	.	transcript_id file_1_file_1_jg10185.t1; gene_id file_1_file_1_jg10185;
dsimWXD1_1	AUGUSTUS	CDS	7733272	7733370	1	+	0	transcript_id file_1_file_1_jg10185.t1; gene_id file_1_file_1_jg10185;
dsimWXD1_1	AUGUSTUS	exon	7733272	7733370	.	+	.	transcript_id file_1_file_1_jg10185.t1; gene_id file_1_file_1_jg10185;
dsimWXD1_1	AUGUSTUS	intron	7733371	7733420	.	+	.	transcript_id file_1_file_1_jg10185.t1; gene_id file_1_file_1_jg10185;
dsimWXD1_1	AUGUSTUS	CDS	7733421	7733573	1	+	0	transcript_id file_1_file_1_jg10185.t1; gene_id file_1_file_1_jg10185;
dsimWXD1_1	AUGUSTUS	exon	7733421	7733573	.	+	.	transcript_id file_1_file_1_jg10185.t1; gene_id file_1_file_1_jg10185;
dsimWXD1_1	AUGUSTUS	intron	7733574	7733629	.	+	.	transcript_id file_1_file_1_jg10185.t1; gene_id file_1_file_1_jg10185;
dsimWXD1_1	AUGUSTUS	transcript	7732214	7733680	.	+	.	transcript_id file_1_file_1_jg10185.t1; gene_id file_1_file_1_jg10185
dsimWXD1_1	AUGUSTUS	CDS	7733630	7733680	1	+	0	transcript_id file_1_file_1_jg10185.t1; gene_id file_1_file_1_jg10185;
dsimWXD1_1	AUGUSTUS	exon	7733630	7733680	.	+	.	transcript_id file_1_file_1_jg10185.t1; gene_id file_1_file_1_jg10185;
dsimWXD1_1	AUGUSTUS	stop_codon	7733678	7733680	.	+	0	transcript_id file_1_file_1_jg10185.t1; gene_id file_1_file_1_jg10185;
dsimWXD1_1	AUGUSTUS	start_codon	7926954	7926956	.	+	0	transcript_id file_1_file_1_jg10211.t2; gene_id file_1_file_1_jg10211;
dsimWXD1_1	AUGUSTUS	CDS	7926954	7926961	0.94	+	0	transcript_id file_1_file_1_jg10211.t2; gene_id file_1_file_1_jg10211;
dsimWXD1_1	AUGUSTUS	exon	7926954	7926961	.	+	.	transcript_id file_1_file_1_jg10211.t2; gene_id file_1_file_1_jg10211;
dsimWXD1_1	AUGUSTUS	intron	7926962	7927233	.	+	.	transcript_id file_1_file_1_jg10211.t2; gene_id file_1_file_1_jg10211;
dsimWXD1_1	AUGUSTUS	CDS	7927234	7927471	0.97	+	1	transcript_id file_1_file_1_jg10211.t2; gene_id file_1_file_1_jg10211;
dsimWXD1_1	AUGUSTUS	exon	7927234	7927471	.	+	.	transcript_id file_1_file_1_jg10211.t2; gene_id file_1_file_1_jg10211;
dsimWXD1_1	AUGUSTUS	intron	7927472	7928790	.	+	.	transcript_id file_1_file_1_jg10211.t2; gene_id file_1_file_1_jg10211;
dsimWXD1_1	AUGUSTUS	CDS	7928791	7928933	1	+	0	transcript_id file_1_file_1_jg10211.t2; gene_id file_1_file_1_jg10211;
dsimWXD1_1	AUGUSTUS	exon	7928791	7928933	.	+	.	transcript_id file_1_file_1_jg10211.t2; gene_id file_1_file_1_jg10211;
dsimWXD1_1	AUGUSTUS	intron	7928934	7928992	.	+	.	transcript_id file_1_file_1_jg10211.t2; gene_id file_1_file_1_jg10211;
dsimWXD1_1	AUGUSTUS	CDS	7928993	7929365	1	+	1	transcript_id file_1_file_1_jg10211.t2; gene_id file_1_file_1_jg10211;
dsimWXD1_1	AUGUSTUS	exon	7928993	7929365	.	+	.	transcript_id file_1_file_1_jg10211.t2; gene_id file_1_file_1_jg10211;
dsimWXD1_1	AUGUSTUS	intron	7929366	7929427	.	+	.	transcript_id file_1_file_1_jg10211.t2; gene_id file_1_file_1_jg10211;
dsimWXD1_1	AUGUSTUS	CDS	7929428	7929662	1	+	0	transcript_id file_1_file_1_jg10211.t2; gene_id file_1_file_1_jg10211;
dsimWXD1_1	AUGUSTUS	exon	7929428	7929662	.	+	.	transcript_id file_1_file_1_jg10211.t2; gene_id file_1_file_1_jg10211;
dsimWXD1_1	AUGUSTUS	intron	7929663	7930103	.	+	.	transcript_id file_1_file_1_jg10211.t2; gene_id file_1_file_1_jg10211;
dsimWXD1_1	AUGUSTUS	CDS	7930104	7930377	1	+	2	transcript_id file_1_file_1_jg10211.t2; gene_id file_1_file_1_jg10211;
dsimWXD1_1	AUGUSTUS	exon	7930104	7930377	.	+	.	transcript_id file_1_file_1_jg10211.t2; gene_id file_1_file_1_jg10211;
dsimWXD1_1	AUGUSTUS	intron	7930378	7930438	.	+	.	transcript_id file_1_file_1_jg10211.t2; gene_id file_1_file_1_jg10211;
dsimWXD1_1	AUGUSTUS	CDS	7930439	7930831	1	+	1	transcript_id file_1_file_1_jg10211.t2; gene_id file_1_file_1_jg10211;
dsimWXD1_1	AUGUSTUS	exon	7930439	7930831	.	+	.	transcript_id file_1_file_1_jg10211.t2; gene_id file_1_file_1_jg10211;
dsimWXD1_1	AUGUSTUS	intron	7930832	7930919	.	+	.	transcript_id file_1_file_1_jg10211.t2; gene_id file_1_file_1_jg10211;
dsimWXD1_1	AUGUSTUS	CDS	7930920	7931115	1	+	1	transcript_id file_1_file_1_jg10211.t2; gene_id file_1_file_1_jg10211;
dsimWXD1_1	AUGUSTUS	exon	7930920	7931115	.	+	.	transcript_id file_1_file_1_jg10211.t2; gene_id file_1_file_1_jg10211;
dsimWXD1_1	AUGUSTUS	intron	7931116	7931177	.	+	.	transcript_id file_1_file_1_jg10211.t2; gene_id file_1_file_1_jg10211;
dsimWXD1_1	AUGUSTUS	CDS	7931178	7931342	1	+	0	transcript_id file_1_file_1_jg10211.t2; gene_id file_1_file_1_jg10211;
dsimWXD1_1	AUGUSTUS	exon	7931178	7931342	.	+	.	transcript_id file_1_file_1_jg10211.t2; gene_id file_1_file_1_jg10211;
dsimWXD1_1	AUGUSTUS	intron	7931343	7931494	.	+	.	transcript_id file_1_file_1_jg10211.t2; gene_id file_1_file_1_jg10211;
dsimWXD1_1	AUGUSTUS	CDS	7931495	7931714	1	+	0	transcript_id file_1_file_1_jg10211.t2; gene_id file_1_file_1_jg10211;
dsimWXD1_1	AUGUSTUS	exon	7931495	7931714	.	+	.	transcript_id file_1_file_1_jg10211.t2; gene_id file_1_file_1_jg10211;
dsimWXD1_1	AUGUSTUS	intron	7931715	7931769	.	+	.	transcript_id file_1_file_1_jg10211.t2; gene_id file_1_file_1_jg10211;
dsimWXD1_1	AUGUSTUS	CDS	7931770	7932106	1	+	2	transcript_id file_1_file_1_jg10211.t2; gene_id file_1_file_1_jg10211;
dsimWXD1_1	AUGUSTUS	exon	7931770	7932106	.	+	.	transcript_id file_1_file_1_jg10211.t2; gene_id file_1_file_1_jg10211;
dsimWXD1_1	AUGUSTUS	intron	7932107	7932165	.	+	.	transcript_id file_1_file_1_jg10211.t2; gene_id file_1_file_1_jg10211;
dsimWXD1_1	AUGUSTUS	transcript	7926954	7932796	.	+	.	transcript_id file_1_file_1_jg10211.t2; gene_id file_1_file_1_jg10211
dsimWXD1_1	AUGUSTUS	CDS	7932166	7932796	1	+	1	transcript_id file_1_file_1_jg10211.t2; gene_id file_1_file_1_jg10211;
dsimWXD1_1	AUGUSTUS	exon	7932166	7932796	.	+	.	transcript_id file_1_file_1_jg10211.t2; gene_id file_1_file_1_jg10211;
dsimWXD1_1	AUGUSTUS	stop_codon	7932794	7932796	.	+	0	transcript_id file_1_file_1_jg10211.t2; gene_id file_1_file_1_jg10211;
dsimWXD1_1	AUGUSTUS	start_codon	7926954	7926956	.	+	0	transcript_id file_1_file_1_jg10211.t1; gene_id file_1_file_1_jg10211;
dsimWXD1_1	AUGUSTUS	CDS	7926954	7926961	0.97	+	0	transcript_id file_1_file_1_jg10211.t1; gene_id file_1_file_1_jg10211;
dsimWXD1_1	AUGUSTUS	exon	7926954	7926961	.	+	.	transcript_id file_1_file_1_jg10211.t1; gene_id file_1_file_1_jg10211;
dsimWXD1_1	AUGUSTUS	intron	7926962	7927233	.	+	.	transcript_id file_1_file_1_jg10211.t1; gene_id file_1_file_1_jg10211;
dsimWXD1_1	AUGUSTUS	CDS	7927234	7927471	0.98	+	1	transcript_id file_1_file_1_jg10211.t1; gene_id file_1_file_1_jg10211;
dsimWXD1_1	AUGUSTUS	exon	7927234	7927471	.	+	.	transcript_id file_1_file_1_jg10211.t1; gene_id file_1_file_1_jg10211;
dsimWXD1_1	AUGUSTUS	intron	7927472	7928790	.	+	.	transcript_id file_1_file_1_jg10211.t1; gene_id file_1_file_1_jg10211;
dsimWXD1_1	AUGUSTUS	CDS	7928791	7928933	1	+	0	transcript_id file_1_file_1_jg10211.t1; gene_id file_1_file_1_jg10211;
dsimWXD1_1	AUGUSTUS	exon	7928791	7928933	.	+	.	transcript_id file_1_file_1_jg10211.t1; gene_id file_1_file_1_jg10211;
dsimWXD1_1	AUGUSTUS	intron	7928934	7928992	.	+	.	transcript_id file_1_file_1_jg10211.t1; gene_id file_1_file_1_jg10211;
dsimWXD1_1	AUGUSTUS	CDS	7928993	7929365	1	+	1	transcript_id file_1_file_1_jg10211.t1; gene_id file_1_file_1_jg10211;
dsimWXD1_1	AUGUSTUS	exon	7928993	7929365	.	+	.	transcript_id file_1_file_1_jg10211.t1; gene_id file_1_file_1_jg10211;
dsimWXD1_1	AUGUSTUS	intron	7929366	7929427	.	+	.	transcript_id file_1_file_1_jg10211.t1; gene_id file_1_file_1_jg10211;
dsimWXD1_1	AUGUSTUS	CDS	7929428	7929662	1	+	0	transcript_id file_1_file_1_jg10211.t1; gene_id file_1_file_1_jg10211;
dsimWXD1_1	AUGUSTUS	exon	7929428	7929662	.	+	.	transcript_id file_1_file_1_jg10211.t1; gene_id file_1_file_1_jg10211;
dsimWXD1_1	AUGUSTUS	intron	7929663	7930103	.	+	.	transcript_id file_1_file_1_jg10211.t1; gene_id file_1_file_1_jg10211;
dsimWXD1_1	AUGUSTUS	CDS	7930104	7930377	1	+	2	transcript_id file_1_file_1_jg10211.t1; gene_id file_1_file_1_jg10211;
dsimWXD1_1	AUGUSTUS	exon	7930104	7930377	.	+	.	transcript_id file_1_file_1_jg10211.t1; gene_id file_1_file_1_jg10211;
dsimWXD1_1	AUGUSTUS	intron	7930378	7930438	.	+	.	transcript_id file_1_file_1_jg10211.t1; gene_id file_1_file_1_jg10211;
dsimWXD1_1	AUGUSTUS	CDS	7930439	7930831	1	+	1	transcript_id file_1_file_1_jg10211.t1; gene_id file_1_file_1_jg10211;
dsimWXD1_1	AUGUSTUS	exon	7930439	7930831	.	+	.	transcript_id file_1_file_1_jg10211.t1; gene_id file_1_file_1_jg10211;
dsimWXD1_1	AUGUSTUS	intron	7930832	7930919	.	+	.	transcript_id file_1_file_1_jg10211.t1; gene_id file_1_file_1_jg10211;
dsimWXD1_1	AUGUSTUS	CDS	7930920	7931115	1	+	1	transcript_id file_1_file_1_jg10211.t1; gene_id file_1_file_1_jg10211;
dsimWXD1_1	AUGUSTUS	exon	7930920	7931115	.	+	.	transcript_id file_1_file_1_jg10211.t1; gene_id file_1_file_1_jg10211;
dsimWXD1_1	AUGUSTUS	intron	7931116	7931177	.	+	.	transcript_id file_1_file_1_jg10211.t1; gene_id file_1_file_1_jg10211;
dsimWXD1_1	AUGUSTUS	CDS	7931178	7931342	1	+	0	transcript_id file_1_file_1_jg10211.t1; gene_id file_1_file_1_jg10211;
dsimWXD1_1	AUGUSTUS	exon	7931178	7931342	.	+	.	transcript_id file_1_file_1_jg10211.t1; gene_id file_1_file_1_jg10211;
dsimWXD1_1	AUGUSTUS	intron	7931343	7931491	.	+	.	transcript_id file_1_file_1_jg10211.t1; gene_id file_1_file_1_jg10211;
dsimWXD1_1	AUGUSTUS	CDS	7931492	7931714	1	+	0	transcript_id file_1_file_1_jg10211.t1; gene_id file_1_file_1_jg10211;
dsimWXD1_1	AUGUSTUS	exon	7931492	7931714	.	+	.	transcript_id file_1_file_1_jg10211.t1; gene_id file_1_file_1_jg10211;
dsimWXD1_1	AUGUSTUS	intron	7931715	7931769	.	+	.	transcript_id file_1_file_1_jg10211.t1; gene_id file_1_file_1_jg10211;
dsimWXD1_1	AUGUSTUS	CDS	7931770	7932106	1	+	2	transcript_id file_1_file_1_jg10211.t1; gene_id file_1_file_1_jg10211;
dsimWXD1_1	AUGUSTUS	exon	7931770	7932106	.	+	.	transcript_id file_1_file_1_jg10211.t1; gene_id file_1_file_1_jg10211;
dsimWXD1_1	AUGUSTUS	intron	7932107	7932165	.	+	.	transcript_id file_1_file_1_jg10211.t1; gene_id file_1_file_1_jg10211;
dsimWXD1_1	AUGUSTUS	transcript	7926954	7932796	.	+	.	transcript_id file_1_file_1_jg10211.t1; gene_id file_1_file_1_jg10211
dsimWXD1_1	AUGUSTUS	CDS	7932166	7932796	1	+	1	transcript_id file_1_file_1_jg10211.t1; gene_id file_1_file_1_jg10211;
dsimWXD1_1	AUGUSTUS	exon	7932166	7932796	.	+	.	transcript_id file_1_file_1_jg10211.t1; gene_id file_1_file_1_jg10211;
dsimWXD1_1	AUGUSTUS	stop_codon	7932794	7932796	.	+	0	transcript_id file_1_file_1_jg10211.t1; gene_id file_1_file_1_jg10211;
dsimWXD1_1	AUGUSTUS	start_codon	8312231	8312233	.	+	0	transcript_id file_1_file_1_jg10280.t2; gene_id file_1_file_1_jg10280;
dsimWXD1_1	AUGUSTUS	CDS	8312231	8313058	1	+	0	transcript_id file_1_file_1_jg10280.t2; gene_id file_1_file_1_jg10280;
dsimWXD1_1	AUGUSTUS	exon	8312231	8313058	.	+	.	transcript_id file_1_file_1_jg10280.t2; gene_id file_1_file_1_jg10280;
dsimWXD1_1	AUGUSTUS	intron	8313059	8313174	.	+	.	transcript_id file_1_file_1_jg10280.t2; gene_id file_1_file_1_jg10280;
dsimWXD1_1	AUGUSTUS	CDS	8313175	8313263	1	+	0	transcript_id file_1_file_1_jg10280.t2; gene_id file_1_file_1_jg10280;
dsimWXD1_1	AUGUSTUS	exon	8313175	8313263	.	+	.	transcript_id file_1_file_1_jg10280.t2; gene_id file_1_file_1_jg10280;
dsimWXD1_1	AUGUSTUS	intron	8313264	8313318	.	+	.	transcript_id file_1_file_1_jg10280.t2; gene_id file_1_file_1_jg10280;
dsimWXD1_1	AUGUSTUS	transcript	8312231	8313559	.	+	.	transcript_id file_1_file_1_jg10280.t2; gene_id file_1_file_1_jg10280
dsimWXD1_1	AUGUSTUS	CDS	8313319	8313559	0.89	+	1	transcript_id file_1_file_1_jg10280.t2; gene_id file_1_file_1_jg10280;
dsimWXD1_1	AUGUSTUS	exon	8313319	8313559	.	+	.	transcript_id file_1_file_1_jg10280.t2; gene_id file_1_file_1_jg10280;
dsimWXD1_1	AUGUSTUS	stop_codon	8313557	8313559	.	+	0	transcript_id file_1_file_1_jg10280.t2; gene_id file_1_file_1_jg10280;
dsimWXD1_1	AUGUSTUS	start_codon	8313631	8313633	.	+	0	transcript_id file_1_file_1_jg10280.t1; gene_id file_1_file_1_jg10280;
dsimWXD1_1	AUGUSTUS	CDS	8313631	8314746	0.93	+	0	transcript_id file_1_file_1_jg10280.t1; gene_id file_1_file_1_jg10280;
dsimWXD1_1	AUGUSTUS	exon	8313631	8314746	.	+	.	transcript_id file_1_file_1_jg10280.t1; gene_id file_1_file_1_jg10280;
dsimWXD1_1	AUGUSTUS	intron	8314747	8314806	.	+	.	transcript_id file_1_file_1_jg10280.t1; gene_id file_1_file_1_jg10280;
dsimWXD1_1	AUGUSTUS	transcript	8313631	8314860	.	+	.	transcript_id file_1_file_1_jg10280.t1; gene_id file_1_file_1_jg10280
dsimWXD1_1	AUGUSTUS	CDS	8314807	8314860	1	+	0	transcript_id file_1_file_1_jg10280.t1; gene_id file_1_file_1_jg10280;
dsimWXD1_1	AUGUSTUS	exon	8314807	8314860	.	+	.	transcript_id file_1_file_1_jg10280.t1; gene_id file_1_file_1_jg10280;
dsimWXD1_1	AUGUSTUS	stop_codon	8314858	8314860	.	+	0	transcript_id file_1_file_1_jg10280.t1; gene_id file_1_file_1_jg10280;
dsimWXD1_1	AUGUSTUS	stop_codon	8485888	8485890	.	-	0	transcript_id file_1_file_1_jg10300.t1; gene_id file_1_file_1_jg10300;
dsimWXD1_1	AUGUSTUS	CDS	8485888	8486099	1	-	2	transcript_id file_1_file_1_jg10300.t1; gene_id file_1_file_1_jg10300;
dsimWXD1_1	AUGUSTUS	exon	8485888	8486099	.	-	.	transcript_id file_1_file_1_jg10300.t1; gene_id file_1_file_1_jg10300;
dsimWXD1_1	AUGUSTUS	intron	8486100	8486157	.	-	.	transcript_id file_1_file_1_jg10300.t1; gene_id file_1_file_1_jg10300;
dsimWXD1_1	AUGUSTUS	CDS	8486158	8486314	1	-	0	transcript_id file_1_file_1_jg10300.t1; gene_id file_1_file_1_jg10300;
dsimWXD1_1	AUGUSTUS	exon	8486158	8486314	.	-	.	transcript_id file_1_file_1_jg10300.t1; gene_id file_1_file_1_jg10300;
dsimWXD1_1	AUGUSTUS	intron	8486315	8486365	.	-	.	transcript_id file_1_file_1_jg10300.t1; gene_id file_1_file_1_jg10300;
dsimWXD1_1	AUGUSTUS	CDS	8486366	8486479	1	-	0	transcript_id file_1_file_1_jg10300.t1; gene_id file_1_file_1_jg10300;
dsimWXD1_1	AUGUSTUS	exon	8486366	8486479	.	-	.	transcript_id file_1_file_1_jg10300.t1; gene_id file_1_file_1_jg10300;
dsimWXD1_1	AUGUSTUS	intron	8486480	8486597	.	-	.	transcript_id file_1_file_1_jg10300.t1; gene_id file_1_file_1_jg10300;
dsimWXD1_1	AUGUSTUS	transcript	8485888	8486711	.	-	.	transcript_id file_1_file_1_jg10300.t1; gene_id file_1_file_1_jg10300
dsimWXD1_1	AUGUSTUS	CDS	8486598	8486711	1	-	0	transcript_id file_1_file_1_jg10300.t1; gene_id file_1_file_1_jg10300;
dsimWXD1_1	AUGUSTUS	exon	8486598	8486711	.	-	.	transcript_id file_1_file_1_jg10300.t1; gene_id file_1_file_1_jg10300;
dsimWXD1_1	AUGUSTUS	start_codon	8486709	8486711	.	-	0	transcript_id file_1_file_1_jg10300.t1; gene_id file_1_file_1_jg10300;
dsimWXD1_1	AUGUSTUS	start_codon	8536440	8536442	.	+	0	transcript_id file_1_file_1_jg10306.t1; gene_id file_1_file_1_jg10306;
dsimWXD1_1	AUGUSTUS	CDS	8536440	8537366	0.97	+	0	transcript_id file_1_file_1_jg10306.t1; gene_id file_1_file_1_jg10306;
dsimWXD1_1	AUGUSTUS	exon	8536440	8537366	.	+	.	transcript_id file_1_file_1_jg10306.t1; gene_id file_1_file_1_jg10306;
dsimWXD1_1	AUGUSTUS	intron	8537367	8537518	.	+	.	transcript_id file_1_file_1_jg10306.t1; gene_id file_1_file_1_jg10306;
dsimWXD1_1	AUGUSTUS	transcript	8536440	8537677	.	+	.	transcript_id file_1_file_1_jg10306.t1; gene_id file_1_file_1_jg10306
dsimWXD1_1	AUGUSTUS	CDS	8537519	8537677	1	+	0	transcript_id file_1_file_1_jg10306.t1; gene_id file_1_file_1_jg10306;
dsimWXD1_1	AUGUSTUS	exon	8537519	8537677	.	+	.	transcript_id file_1_file_1_jg10306.t1; gene_id file_1_file_1_jg10306;
dsimWXD1_1	AUGUSTUS	stop_codon	8537675	8537677	.	+	0	transcript_id file_1_file_1_jg10306.t1; gene_id file_1_file_1_jg10306;
dsimWXD1_1	AUGUSTUS	stop_codon	8552331	8552333	.	-	0	transcript_id file_1_file_1_jg10308.t1; gene_id file_1_file_1_jg10308;
dsimWXD1_1	AUGUSTUS	CDS	8552331	8553281	0.67	-	0	transcript_id file_1_file_1_jg10308.t1; gene_id file_1_file_1_jg10308;
dsimWXD1_1	AUGUSTUS	exon	8552331	8553281	.	-	.	transcript_id file_1_file_1_jg10308.t1; gene_id file_1_file_1_jg10308;
dsimWXD1_1	AUGUSTUS	transcript	8552331	8553281	.	-	.	transcript_id file_1_file_1_jg10308.t1; gene_id file_1_file_1_jg10308
dsimWXD1_1	AUGUSTUS	start_codon	8553279	8553281	.	-	0	transcript_id file_1_file_1_jg10308.t1; gene_id file_1_file_1_jg10308;
dsimWXD1_1	AUGUSTUS	start_codon	9068219	9068221	.	+	0	transcript_id file_1_file_1_jg10388.t1; gene_id file_1_file_1_jg10388;
dsimWXD1_1	AUGUSTUS	CDS	9068219	9068272	1	+	0	transcript_id file_1_file_1_jg10388.t1; gene_id file_1_file_1_jg10388;
dsimWXD1_1	AUGUSTUS	exon	9068219	9068272	.	+	.	transcript_id file_1_file_1_jg10388.t1; gene_id file_1_file_1_jg10388;
dsimWXD1_1	AUGUSTUS	intron	9068273	9068328	.	+	.	transcript_id file_1_file_1_jg10388.t1; gene_id file_1_file_1_jg10388;
dsimWXD1_1	AUGUSTUS	transcript	9068219	9068772	.	+	.	transcript_id file_1_file_1_jg10388.t1; gene_id file_1_file_1_jg10388
dsimWXD1_1	AUGUSTUS	CDS	9068329	9068772	1	+	0	transcript_id file_1_file_1_jg10388.t1; gene_id file_1_file_1_jg10388;
dsimWXD1_1	AUGUSTUS	exon	9068329	9068772	.	+	.	transcript_id file_1_file_1_jg10388.t1; gene_id file_1_file_1_jg10388;
dsimWXD1_1	AUGUSTUS	stop_codon	9068770	9068772	.	+	0	transcript_id file_1_file_1_jg10388.t1; gene_id file_1_file_1_jg10388;
dsimWXD1_1	AUGUSTUS	start_codon	9392218	9392220	.	+	0	transcript_id file_1_file_1_jg10416.t1; gene_id file_1_file_1_jg10416;
dsimWXD1_1	AUGUSTUS	CDS	9392218	9392518	1	+	0	transcript_id file_1_file_1_jg10416.t1; gene_id file_1_file_1_jg10416;
dsimWXD1_1	AUGUSTUS	exon	9392218	9392518	.	+	.	transcript_id file_1_file_1_jg10416.t1; gene_id file_1_file_1_jg10416;
dsimWXD1_1	AUGUSTUS	intron	9392519	9392581	.	+	.	transcript_id file_1_file_1_jg10416.t1; gene_id file_1_file_1_jg10416;
dsimWXD1_1	AUGUSTUS	CDS	9392582	9392768	1	+	2	transcript_id file_1_file_1_jg10416.t1; gene_id file_1_file_1_jg10416;
dsimWXD1_1	AUGUSTUS	exon	9392582	9392768	.	+	.	transcript_id file_1_file_1_jg10416.t1; gene_id file_1_file_1_jg10416;
dsimWXD1_1	AUGUSTUS	intron	9392769	9392828	.	+	.	transcript_id file_1_file_1_jg10416.t1; gene_id file_1_file_1_jg10416;
dsimWXD1_1	AUGUSTUS	CDS	9392829	9393442	1	+	1	transcript_id file_1_file_1_jg10416.t1; gene_id file_1_file_1_jg10416;
dsimWXD1_1	AUGUSTUS	exon	9392829	9393442	.	+	.	transcript_id file_1_file_1_jg10416.t1; gene_id file_1_file_1_jg10416;
dsimWXD1_1	AUGUSTUS	intron	9393443	9393511	.	+	.	transcript_id file_1_file_1_jg10416.t1; gene_id file_1_file_1_jg10416;
dsimWXD1_1	AUGUSTUS	transcript	9392218	9393672	.	+	.	transcript_id file_1_file_1_jg10416.t1; gene_id file_1_file_1_jg10416
dsimWXD1_1	AUGUSTUS	CDS	9393512	9393672	0.99	+	2	transcript_id file_1_file_1_jg10416.t1; gene_id file_1_file_1_jg10416;
dsimWXD1_1	AUGUSTUS	exon	9393512	9393672	.	+	.	transcript_id file_1_file_1_jg10416.t1; gene_id file_1_file_1_jg10416;
dsimWXD1_1	AUGUSTUS	stop_codon	9393670	9393672	.	+	0	transcript_id file_1_file_1_jg10416.t1; gene_id file_1_file_1_jg10416;
dsimWXD1_1	AUGUSTUS	start_codon	9395181	9395183	.	+	0	transcript_id file_1_file_1_jg10418.t1; gene_id file_1_file_1_jg10418;
dsimWXD1_1	AUGUSTUS	CDS	9395181	9395481	1	+	0	transcript_id file_1_file_1_jg10418.t1; gene_id file_1_file_1_jg10418;
dsimWXD1_1	AUGUSTUS	exon	9395181	9395481	.	+	.	transcript_id file_1_file_1_jg10418.t1; gene_id file_1_file_1_jg10418;
dsimWXD1_1	AUGUSTUS	intron	9395482	9395536	.	+	.	transcript_id file_1_file_1_jg10418.t1; gene_id file_1_file_1_jg10418;
dsimWXD1_1	AUGUSTUS	CDS	9395537	9395726	1	+	2	transcript_id file_1_file_1_jg10418.t1; gene_id file_1_file_1_jg10418;
dsimWXD1_1	AUGUSTUS	exon	9395537	9395726	.	+	.	transcript_id file_1_file_1_jg10418.t1; gene_id file_1_file_1_jg10418;
dsimWXD1_1	AUGUSTUS	intron	9395727	9395786	.	+	.	transcript_id file_1_file_1_jg10418.t1; gene_id file_1_file_1_jg10418;
dsimWXD1_1	AUGUSTUS	CDS	9395787	9396402	1	+	1	transcript_id file_1_file_1_jg10418.t1; gene_id file_1_file_1_jg10418;
dsimWXD1_1	AUGUSTUS	exon	9395787	9396402	.	+	.	transcript_id file_1_file_1_jg10418.t1; gene_id file_1_file_1_jg10418;
dsimWXD1_1	AUGUSTUS	intron	9396403	9396474	.	+	.	transcript_id file_1_file_1_jg10418.t1; gene_id file_1_file_1_jg10418;
dsimWXD1_1	AUGUSTUS	transcript	9395181	9396525	.	+	.	transcript_id file_1_file_1_jg10418.t1; gene_id file_1_file_1_jg10418
dsimWXD1_1	AUGUSTUS	CDS	9396475	9396525	1	+	0	transcript_id file_1_file_1_jg10418.t1; gene_id file_1_file_1_jg10418;
dsimWXD1_1	AUGUSTUS	exon	9396475	9396525	.	+	.	transcript_id file_1_file_1_jg10418.t1; gene_id file_1_file_1_jg10418;
dsimWXD1_1	AUGUSTUS	stop_codon	9396523	9396525	.	+	0	transcript_id file_1_file_1_jg10418.t1; gene_id file_1_file_1_jg10418;
dsimWXD1_1	AUGUSTUS	stop_codon	9442699	9442701	.	-	0	transcript_id file_1_file_1_jg10437.t1; gene_id file_1_file_1_jg10437;
dsimWXD1_1	AUGUSTUS	CDS	9442699	9443070	1	-	0	transcript_id file_1_file_1_jg10437.t1; gene_id file_1_file_1_jg10437;
dsimWXD1_1	AUGUSTUS	exon	9442699	9443070	.	-	.	transcript_id file_1_file_1_jg10437.t1; gene_id file_1_file_1_jg10437;
dsimWXD1_1	AUGUSTUS	intron	9443071	9443133	.	-	.	transcript_id file_1_file_1_jg10437.t1; gene_id file_1_file_1_jg10437;
dsimWXD1_1	AUGUSTUS	CDS	9443134	9443256	1	-	0	transcript_id file_1_file_1_jg10437.t1; gene_id file_1_file_1_jg10437;
dsimWXD1_1	AUGUSTUS	exon	9443134	9443256	.	-	.	transcript_id file_1_file_1_jg10437.t1; gene_id file_1_file_1_jg10437;
dsimWXD1_1	AUGUSTUS	intron	9443257	9443322	.	-	.	transcript_id file_1_file_1_jg10437.t1; gene_id file_1_file_1_jg10437;
dsimWXD1_1	AUGUSTUS	transcript	9442699	9443427	.	-	.	transcript_id file_1_file_1_jg10437.t1; gene_id file_1_file_1_jg10437
dsimWXD1_1	AUGUSTUS	CDS	9443323	9443427	1	-	0	transcript_id file_1_file_1_jg10437.t1; gene_id file_1_file_1_jg10437;
dsimWXD1_1	AUGUSTUS	exon	9443323	9443427	.	-	.	transcript_id file_1_file_1_jg10437.t1; gene_id file_1_file_1_jg10437;
dsimWXD1_1	AUGUSTUS	start_codon	9443425	9443427	.	-	0	transcript_id file_1_file_1_jg10437.t1; gene_id file_1_file_1_jg10437;
dsimWXD1_1	AUGUSTUS	stop_codon	9451038	9451040	.	-	0	transcript_id file_1_file_1_jg10441.t1; gene_id file_1_file_1_jg10441;
dsimWXD1_1	AUGUSTUS	CDS	9451038	9451092	1	-	1	transcript_id file_1_file_1_jg10441.t1; gene_id file_1_file_1_jg10441;
dsimWXD1_1	AUGUSTUS	exon	9451038	9451092	.	-	.	transcript_id file_1_file_1_jg10441.t1; gene_id file_1_file_1_jg10441;
dsimWXD1_1	AUGUSTUS	intron	9451093	9451640	.	-	.	transcript_id file_1_file_1_jg10441.t1; gene_id file_1_file_1_jg10441;
dsimWXD1_1	AUGUSTUS	CDS	9451641	9451766	1	-	1	transcript_id file_1_file_1_jg10441.t1; gene_id file_1_file_1_jg10441;
dsimWXD1_1	AUGUSTUS	exon	9451641	9451766	.	-	.	transcript_id file_1_file_1_jg10441.t1; gene_id file_1_file_1_jg10441;
dsimWXD1_1	AUGUSTUS	intron	9451767	9451835	.	-	.	transcript_id file_1_file_1_jg10441.t1; gene_id file_1_file_1_jg10441;
dsimWXD1_1	AUGUSTUS	CDS	9451836	9452099	1	-	1	transcript_id file_1_file_1_jg10441.t1; gene_id file_1_file_1_jg10441;
dsimWXD1_1	AUGUSTUS	exon	9451836	9452099	.	-	.	transcript_id file_1_file_1_jg10441.t1; gene_id file_1_file_1_jg10441;
dsimWXD1_1	AUGUSTUS	intron	9452100	9452151	.	-	.	transcript_id file_1_file_1_jg10441.t1; gene_id file_1_file_1_jg10441;
dsimWXD1_1	AUGUSTUS	CDS	9452152	9452321	1	-	0	transcript_id file_1_file_1_jg10441.t1; gene_id file_1_file_1_jg10441;
dsimWXD1_1	AUGUSTUS	exon	9452152	9452321	.	-	.	transcript_id file_1_file_1_jg10441.t1; gene_id file_1_file_1_jg10441;
dsimWXD1_1	AUGUSTUS	intron	9452322	9452378	.	-	.	transcript_id file_1_file_1_jg10441.t1; gene_id file_1_file_1_jg10441;
dsimWXD1_1	AUGUSTUS	CDS	9452379	9453030	1	-	1	transcript_id file_1_file_1_jg10441.t1; gene_id file_1_file_1_jg10441;
dsimWXD1_1	AUGUSTUS	exon	9452379	9453030	.	-	.	transcript_id file_1_file_1_jg10441.t1; gene_id file_1_file_1_jg10441;
dsimWXD1_1	AUGUSTUS	intron	9453031	9453086	.	-	.	transcript_id file_1_file_1_jg10441.t1; gene_id file_1_file_1_jg10441;
dsimWXD1_1	AUGUSTUS	CDS	9453087	9453226	1	-	0	transcript_id file_1_file_1_jg10441.t1; gene_id file_1_file_1_jg10441;
dsimWXD1_1	AUGUSTUS	exon	9453087	9453226	.	-	.	transcript_id file_1_file_1_jg10441.t1; gene_id file_1_file_1_jg10441;
dsimWXD1_1	AUGUSTUS	intron	9453227	9453298	.	-	.	transcript_id file_1_file_1_jg10441.t1; gene_id file_1_file_1_jg10441;
dsimWXD1_1	AUGUSTUS	CDS	9453299	9453477	1	-	2	transcript_id file_1_file_1_jg10441.t1; gene_id file_1_file_1_jg10441;
dsimWXD1_1	AUGUSTUS	exon	9453299	9453477	.	-	.	transcript_id file_1_file_1_jg10441.t1; gene_id file_1_file_1_jg10441;
dsimWXD1_1	AUGUSTUS	intron	9453478	9453551	.	-	.	transcript_id file_1_file_1_jg10441.t1; gene_id file_1_file_1_jg10441;
dsimWXD1_1	AUGUSTUS	CDS	9453552	9453733	1	-	1	transcript_id file_1_file_1_jg10441.t1; gene_id file_1_file_1_jg10441;
dsimWXD1_1	AUGUSTUS	exon	9453552	9453733	.	-	.	transcript_id file_1_file_1_jg10441.t1; gene_id file_1_file_1_jg10441;
dsimWXD1_1	AUGUSTUS	intron	9453734	9453818	.	-	.	transcript_id file_1_file_1_jg10441.t1; gene_id file_1_file_1_jg10441;
dsimWXD1_1	AUGUSTUS	CDS	9453819	9454278	1	-	2	transcript_id file_1_file_1_jg10441.t1; gene_id file_1_file_1_jg10441;
dsimWXD1_1	AUGUSTUS	exon	9453819	9454278	.	-	.	transcript_id file_1_file_1_jg10441.t1; gene_id file_1_file_1_jg10441;
dsimWXD1_1	AUGUSTUS	intron	9454279	9454385	.	-	.	transcript_id file_1_file_1_jg10441.t1; gene_id file_1_file_1_jg10441;
dsimWXD1_1	AUGUSTUS	CDS	9454386	9455138	1	-	2	transcript_id file_1_file_1_jg10441.t1; gene_id file_1_file_1_jg10441;
dsimWXD1_1	AUGUSTUS	exon	9454386	9455138	.	-	.	transcript_id file_1_file_1_jg10441.t1; gene_id file_1_file_1_jg10441;
dsimWXD1_1	AUGUSTUS	intron	9455139	9455257	.	-	.	transcript_id file_1_file_1_jg10441.t1; gene_id file_1_file_1_jg10441;
dsimWXD1_1	AUGUSTUS	CDS	9455258	9455386	1	-	2	transcript_id file_1_file_1_jg10441.t1; gene_id file_1_file_1_jg10441;
dsimWXD1_1	AUGUSTUS	exon	9455258	9455386	.	-	.	transcript_id file_1_file_1_jg10441.t1; gene_id file_1_file_1_jg10441;
dsimWXD1_1	AUGUSTUS	intron	9455387	9455441	.	-	.	transcript_id file_1_file_1_jg10441.t1; gene_id file_1_file_1_jg10441;
dsimWXD1_1	AUGUSTUS	CDS	9455442	9455702	1	-	2	transcript_id file_1_file_1_jg10441.t1; gene_id file_1_file_1_jg10441;
dsimWXD1_1	AUGUSTUS	exon	9455442	9455702	.	-	.	transcript_id file_1_file_1_jg10441.t1; gene_id file_1_file_1_jg10441;
dsimWXD1_1	AUGUSTUS	intron	9455703	9455773	.	-	.	transcript_id file_1_file_1_jg10441.t1; gene_id file_1_file_1_jg10441;
dsimWXD1_1	AUGUSTUS	CDS	9455774	9455886	1	-	1	transcript_id file_1_file_1_jg10441.t1; gene_id file_1_file_1_jg10441;
dsimWXD1_1	AUGUSTUS	exon	9455774	9455886	.	-	.	transcript_id file_1_file_1_jg10441.t1; gene_id file_1_file_1_jg10441;
dsimWXD1_1	AUGUSTUS	intron	9455887	9456164	.	-	.	transcript_id file_1_file_1_jg10441.t1; gene_id file_1_file_1_jg10441;
dsimWXD1_1	AUGUSTUS	CDS	9456165	9456351	1	-	2	transcript_id file_1_file_1_jg10441.t1; gene_id file_1_file_1_jg10441;
dsimWXD1_1	AUGUSTUS	exon	9456165	9456351	.	-	.	transcript_id file_1_file_1_jg10441.t1; gene_id file_1_file_1_jg10441;
dsimWXD1_1	AUGUSTUS	intron	9456352	9456515	.	-	.	transcript_id file_1_file_1_jg10441.t1; gene_id file_1_file_1_jg10441;
dsimWXD1_1	AUGUSTUS	CDS	9456516	9456658	1	-	1	transcript_id file_1_file_1_jg10441.t1; gene_id file_1_file_1_jg10441;
dsimWXD1_1	AUGUSTUS	exon	9456516	9456658	.	-	.	transcript_id file_1_file_1_jg10441.t1; gene_id file_1_file_1_jg10441;
dsimWXD1_1	AUGUSTUS	intron	9456659	9456727	.	-	.	transcript_id file_1_file_1_jg10441.t1; gene_id file_1_file_1_jg10441;
dsimWXD1_1	AUGUSTUS	CDS	9456728	9456860	1	-	2	transcript_id file_1_file_1_jg10441.t1; gene_id file_1_file_1_jg10441;
dsimWXD1_1	AUGUSTUS	exon	9456728	9456860	.	-	.	transcript_id file_1_file_1_jg10441.t1; gene_id file_1_file_1_jg10441;
dsimWXD1_1	AUGUSTUS	intron	9456861	9456917	.	-	.	transcript_id file_1_file_1_jg10441.t1; gene_id file_1_file_1_jg10441;
dsimWXD1_1	AUGUSTUS	CDS	9456918	9457199	1	-	2	transcript_id file_1_file_1_jg10441.t1; gene_id file_1_file_1_jg10441;
dsimWXD1_1	AUGUSTUS	exon	9456918	9457199	.	-	.	transcript_id file_1_file_1_jg10441.t1; gene_id file_1_file_1_jg10441;
dsimWXD1_1	AUGUSTUS	intron	9457200	9457256	.	-	.	transcript_id file_1_file_1_jg10441.t1; gene_id file_1_file_1_jg10441;
dsimWXD1_1	AUGUSTUS	CDS	9457257	9457604	1	-	2	transcript_id file_1_file_1_jg10441.t1; gene_id file_1_file_1_jg10441;
dsimWXD1_1	AUGUSTUS	exon	9457257	9457604	.	-	.	transcript_id file_1_file_1_jg10441.t1; gene_id file_1_file_1_jg10441;
dsimWXD1_1	AUGUSTUS	intron	9457605	9457815	.	-	.	transcript_id file_1_file_1_jg10441.t1; gene_id file_1_file_1_jg10441;
dsimWXD1_1	AUGUSTUS	transcript	9451038	9457888	.	-	.	transcript_id file_1_file_1_jg10441.t1; gene_id file_1_file_1_jg10441
dsimWXD1_1	AUGUSTUS	CDS	9457816	9457888	1	-	0	transcript_id file_1_file_1_jg10441.t1; gene_id file_1_file_1_jg10441;
dsimWXD1_1	AUGUSTUS	exon	9457816	9457888	.	-	.	transcript_id file_1_file_1_jg10441.t1; gene_id file_1_file_1_jg10441;
dsimWXD1_1	AUGUSTUS	start_codon	9457886	9457888	.	-	0	transcript_id file_1_file_1_jg10441.t1; gene_id file_1_file_1_jg10441;
dsimWXD1_1	AUGUSTUS	stop_codon	9460169	9460171	.	-	0	transcript_id file_1_file_1_jg10442.t1; gene_id file_1_file_1_jg10442;
dsimWXD1_1	AUGUSTUS	CDS	9460169	9460219	1	-	0	transcript_id file_1_file_1_jg10442.t1; gene_id file_1_file_1_jg10442;
dsimWXD1_1	AUGUSTUS	exon	9460169	9460219	.	-	.	transcript_id file_1_file_1_jg10442.t1; gene_id file_1_file_1_jg10442;
dsimWXD1_1	AUGUSTUS	intron	9460220	9460278	.	-	.	transcript_id file_1_file_1_jg10442.t1; gene_id file_1_file_1_jg10442;
dsimWXD1_1	AUGUSTUS	CDS	9460279	9460437	1	-	0	transcript_id file_1_file_1_jg10442.t1; gene_id file_1_file_1_jg10442;
dsimWXD1_1	AUGUSTUS	exon	9460279	9460437	.	-	.	transcript_id file_1_file_1_jg10442.t1; gene_id file_1_file_1_jg10442;
dsimWXD1_1	AUGUSTUS	intron	9460438	9460557	.	-	.	transcript_id file_1_file_1_jg10442.t1; gene_id file_1_file_1_jg10442;
dsimWXD1_1	AUGUSTUS	CDS	9460558	9460765	1	-	1	transcript_id file_1_file_1_jg10442.t1; gene_id file_1_file_1_jg10442;
dsimWXD1_1	AUGUSTUS	exon	9460558	9460765	.	-	.	transcript_id file_1_file_1_jg10442.t1; gene_id file_1_file_1_jg10442;
dsimWXD1_1	AUGUSTUS	intron	9460766	9460823	.	-	.	transcript_id file_1_file_1_jg10442.t1; gene_id file_1_file_1_jg10442;
dsimWXD1_1	AUGUSTUS	CDS	9460824	9461341	1	-	0	transcript_id file_1_file_1_jg10442.t1; gene_id file_1_file_1_jg10442;
dsimWXD1_1	AUGUSTUS	exon	9460824	9461341	.	-	.	transcript_id file_1_file_1_jg10442.t1; gene_id file_1_file_1_jg10442;
dsimWXD1_1	AUGUSTUS	intron	9461342	9461403	.	-	.	transcript_id file_1_file_1_jg10442.t1; gene_id file_1_file_1_jg10442;
dsimWXD1_1	AUGUSTUS	CDS	9461404	9461572	1	-	1	transcript_id file_1_file_1_jg10442.t1; gene_id file_1_file_1_jg10442;
dsimWXD1_1	AUGUSTUS	exon	9461404	9461572	.	-	.	transcript_id file_1_file_1_jg10442.t1; gene_id file_1_file_1_jg10442;
dsimWXD1_1	AUGUSTUS	intron	9461573	9461636	.	-	.	transcript_id file_1_file_1_jg10442.t1; gene_id file_1_file_1_jg10442;
dsimWXD1_1	AUGUSTUS	transcript	9460169	9461770	.	-	.	transcript_id file_1_file_1_jg10442.t1; gene_id file_1_file_1_jg10442
dsimWXD1_1	AUGUSTUS	CDS	9461637	9461770	1	-	0	transcript_id file_1_file_1_jg10442.t1; gene_id file_1_file_1_jg10442;
dsimWXD1_1	AUGUSTUS	exon	9461637	9461770	.	-	.	transcript_id file_1_file_1_jg10442.t1; gene_id file_1_file_1_jg10442;
dsimWXD1_1	AUGUSTUS	start_codon	9461768	9461770	.	-	0	transcript_id file_1_file_1_jg10442.t1; gene_id file_1_file_1_jg10442;
dsimWXD1_1	AUGUSTUS	start_codon	9497174	9497176	.	+	0	transcript_id file_1_file_1_jg10459.t1; gene_id file_1_file_1_jg10459;
dsimWXD1_1	AUGUSTUS	CDS	9497174	9498115	1	+	0	transcript_id file_1_file_1_jg10459.t1; gene_id file_1_file_1_jg10459;
dsimWXD1_1	AUGUSTUS	exon	9497174	9498115	.	+	.	transcript_id file_1_file_1_jg10459.t1; gene_id file_1_file_1_jg10459;
dsimWXD1_1	AUGUSTUS	intron	9498116	9498178	.	+	.	transcript_id file_1_file_1_jg10459.t1; gene_id file_1_file_1_jg10459;
dsimWXD1_1	AUGUSTUS	CDS	9498179	9498340	1	+	0	transcript_id file_1_file_1_jg10459.t1; gene_id file_1_file_1_jg10459;
dsimWXD1_1	AUGUSTUS	exon	9498179	9498340	.	+	.	transcript_id file_1_file_1_jg10459.t1; gene_id file_1_file_1_jg10459;
dsimWXD1_1	AUGUSTUS	intron	9498341	9498401	.	+	.	transcript_id file_1_file_1_jg10459.t1; gene_id file_1_file_1_jg10459;
dsimWXD1_1	AUGUSTUS	transcript	9497174	9498542	.	+	.	transcript_id file_1_file_1_jg10459.t1; gene_id file_1_file_1_jg10459
dsimWXD1_1	AUGUSTUS	CDS	9498402	9498542	1	+	0	transcript_id file_1_file_1_jg10459.t1; gene_id file_1_file_1_jg10459;
dsimWXD1_1	AUGUSTUS	exon	9498402	9498542	.	+	.	transcript_id file_1_file_1_jg10459.t1; gene_id file_1_file_1_jg10459;
dsimWXD1_1	AUGUSTUS	stop_codon	9498540	9498542	.	+	0	transcript_id file_1_file_1_jg10459.t1; gene_id file_1_file_1_jg10459;
dsimWXD1_1	AUGUSTUS	stop_codon	9825312	9825314	.	-	0	transcript_id file_1_file_1_jg10495.t1; gene_id file_1_file_1_jg10495;
dsimWXD1_1	AUGUSTUS	CDS	9825312	9825393	1	-	1	transcript_id file_1_file_1_jg10495.t1; gene_id file_1_file_1_jg10495;
dsimWXD1_1	AUGUSTUS	exon	9825312	9825393	.	-	.	transcript_id file_1_file_1_jg10495.t1; gene_id file_1_file_1_jg10495;
dsimWXD1_1	AUGUSTUS	intron	9825394	9828474	.	-	.	transcript_id file_1_file_1_jg10495.t1; gene_id file_1_file_1_jg10495;
dsimWXD1_1	AUGUSTUS	transcript	9825312	9828938	.	-	.	transcript_id file_1_file_1_jg10495.t1; gene_id file_1_file_1_jg10495
dsimWXD1_1	AUGUSTUS	CDS	9828475	9828938	0.49	-	0	transcript_id file_1_file_1_jg10495.t1; gene_id file_1_file_1_jg10495;
dsimWXD1_1	AUGUSTUS	exon	9828475	9828938	.	-	.	transcript_id file_1_file_1_jg10495.t1; gene_id file_1_file_1_jg10495;
dsimWXD1_1	AUGUSTUS	start_codon	9828936	9828938	.	-	0	transcript_id file_1_file_1_jg10495.t1; gene_id file_1_file_1_jg10495;
dsimWXD1_1	AUGUSTUS	stop_codon	9830330	9830332	.	-	0	transcript_id file_1_file_1_jg10496.t1; gene_id file_1_file_1_jg10496;
dsimWXD1_1	AUGUSTUS	CDS	9830330	9831853	0.8	-	0	transcript_id file_1_file_1_jg10496.t1; gene_id file_1_file_1_jg10496;
dsimWXD1_1	AUGUSTUS	exon	9830330	9831853	.	-	.	transcript_id file_1_file_1_jg10496.t1; gene_id file_1_file_1_jg10496;
dsimWXD1_1	AUGUSTUS	transcript	9830330	9831853	.	-	.	transcript_id file_1_file_1_jg10496.t1; gene_id file_1_file_1_jg10496
dsimWXD1_1	AUGUSTUS	start_codon	9831851	9831853	.	-	0	transcript_id file_1_file_1_jg10496.t1; gene_id file_1_file_1_jg10496;
dsimWXD1_1	AUGUSTUS	stop_codon	9925331	9925333	.	-	0	transcript_id file_1_file_1_jg10500.t1; gene_id file_1_file_1_jg10500;
dsimWXD1_1	AUGUSTUS	CDS	9925331	9926551	0.86	-	0	transcript_id file_1_file_1_jg10500.t1; gene_id file_1_file_1_jg10500;
dsimWXD1_1	AUGUSTUS	exon	9925331	9926551	.	-	.	transcript_id file_1_file_1_jg10500.t1; gene_id file_1_file_1_jg10500;
dsimWXD1_1	AUGUSTUS	intron	9926552	9926971	.	-	.	transcript_id file_1_file_1_jg10500.t1; gene_id file_1_file_1_jg10500;
dsimWXD1_1	AUGUSTUS	transcript	9925331	9927016	.	-	.	transcript_id file_1_file_1_jg10500.t1; gene_id file_1_file_1_jg10500
dsimWXD1_1	AUGUSTUS	CDS	9926972	9927016	0.92	-	0	transcript_id file_1_file_1_jg10500.t1; gene_id file_1_file_1_jg10500;
dsimWXD1_1	AUGUSTUS	exon	9926972	9927016	.	-	.	transcript_id file_1_file_1_jg10500.t1; gene_id file_1_file_1_jg10500;
dsimWXD1_1	AUGUSTUS	start_codon	9927014	9927016	.	-	0	transcript_id file_1_file_1_jg10500.t1; gene_id file_1_file_1_jg10500;
dsimWXD1_1	AUGUSTUS	start_codon	10531069	10531071	.	+	0	transcript_id file_1_file_1_jg10604.t1; gene_id file_1_file_1_jg10604;
dsimWXD1_1	AUGUSTUS	CDS	10531069	10531844	1	+	0	transcript_id file_1_file_1_jg10604.t1; gene_id file_1_file_1_jg10604;
dsimWXD1_1	AUGUSTUS	exon	10531069	10531844	.	+	.	transcript_id file_1_file_1_jg10604.t1; gene_id file_1_file_1_jg10604;
dsimWXD1_1	AUGUSTUS	intron	10531845	10531901	.	+	.	transcript_id file_1_file_1_jg10604.t1; gene_id file_1_file_1_jg10604;
dsimWXD1_1	AUGUSTUS	CDS	10531902	10532103	1	+	1	transcript_id file_1_file_1_jg10604.t1; gene_id file_1_file_1_jg10604;
dsimWXD1_1	AUGUSTUS	exon	10531902	10532103	.	+	.	transcript_id file_1_file_1_jg10604.t1; gene_id file_1_file_1_jg10604;
dsimWXD1_1	AUGUSTUS	intron	10532104	10532155	.	+	.	transcript_id file_1_file_1_jg10604.t1; gene_id file_1_file_1_jg10604;
dsimWXD1_1	AUGUSTUS	CDS	10532156	10532311	1	+	0	transcript_id file_1_file_1_jg10604.t1; gene_id file_1_file_1_jg10604;
dsimWXD1_1	AUGUSTUS	exon	10532156	10532311	.	+	.	transcript_id file_1_file_1_jg10604.t1; gene_id file_1_file_1_jg10604;
dsimWXD1_1	AUGUSTUS	intron	10532312	10532365	.	+	.	transcript_id file_1_file_1_jg10604.t1; gene_id file_1_file_1_jg10604;
dsimWXD1_1	AUGUSTUS	transcript	10531069	10532422	.	+	.	transcript_id file_1_file_1_jg10604.t1; gene_id file_1_file_1_jg10604
dsimWXD1_1	AUGUSTUS	CDS	10532366	10532422	1	+	0	transcript_id file_1_file_1_jg10604.t1; gene_id file_1_file_1_jg10604;
dsimWXD1_1	AUGUSTUS	exon	10532366	10532422	.	+	.	transcript_id file_1_file_1_jg10604.t1; gene_id file_1_file_1_jg10604;
dsimWXD1_1	AUGUSTUS	stop_codon	10532420	10532422	.	+	0	transcript_id file_1_file_1_jg10604.t1; gene_id file_1_file_1_jg10604;
dsimWXD1_1	AUGUSTUS	stop_codon	10831390	10831392	.	-	0	transcript_id file_1_file_1_jg10661.t1; gene_id file_1_file_1_jg10661;
dsimWXD1_1	AUGUSTUS	CDS	10831390	10831773	1	-	0	transcript_id file_1_file_1_jg10661.t1; gene_id file_1_file_1_jg10661;
dsimWXD1_1	AUGUSTUS	exon	10831390	10831773	.	-	.	transcript_id file_1_file_1_jg10661.t1; gene_id file_1_file_1_jg10661;
dsimWXD1_1	AUGUSTUS	intron	10831774	10831834	.	-	.	transcript_id file_1_file_1_jg10661.t1; gene_id file_1_file_1_jg10661;
dsimWXD1_1	AUGUSTUS	CDS	10831835	10832041	1	-	0	transcript_id file_1_file_1_jg10661.t1; gene_id file_1_file_1_jg10661;
dsimWXD1_1	AUGUSTUS	exon	10831835	10832041	.	-	.	transcript_id file_1_file_1_jg10661.t1; gene_id file_1_file_1_jg10661;
dsimWXD1_1	AUGUSTUS	intron	10832042	10832097	.	-	.	transcript_id file_1_file_1_jg10661.t1; gene_id file_1_file_1_jg10661;
dsimWXD1_1	AUGUSTUS	transcript	10831390	10832145	.	-	.	transcript_id file_1_file_1_jg10661.t1; gene_id file_1_file_1_jg10661
dsimWXD1_1	AUGUSTUS	CDS	10832098	10832145	1	-	0	transcript_id file_1_file_1_jg10661.t1; gene_id file_1_file_1_jg10661;
dsimWXD1_1	AUGUSTUS	exon	10832098	10832145	.	-	.	transcript_id file_1_file_1_jg10661.t1; gene_id file_1_file_1_jg10661;
dsimWXD1_1	AUGUSTUS	start_codon	10832143	10832145	.	-	0	transcript_id file_1_file_1_jg10661.t1; gene_id file_1_file_1_jg10661;
dsimWXD1_1	AUGUSTUS	start_codon	10962920	10962922	.	+	0	transcript_id file_1_file_1_jg10675.t1; gene_id file_1_file_1_jg10675;
dsimWXD1_1	AUGUSTUS	CDS	10962920	10963352	1	+	0	transcript_id file_1_file_1_jg10675.t1; gene_id file_1_file_1_jg10675;
dsimWXD1_1	AUGUSTUS	exon	10962920	10963352	.	+	.	transcript_id file_1_file_1_jg10675.t1; gene_id file_1_file_1_jg10675;
dsimWXD1_1	AUGUSTUS	intron	10963353	10963419	.	+	.	transcript_id file_1_file_1_jg10675.t1; gene_id file_1_file_1_jg10675;
dsimWXD1_1	AUGUSTUS	CDS	10963420	10963802	1	+	2	transcript_id file_1_file_1_jg10675.t1; gene_id file_1_file_1_jg10675;
dsimWXD1_1	AUGUSTUS	exon	10963420	10963802	.	+	.	transcript_id file_1_file_1_jg10675.t1; gene_id file_1_file_1_jg10675;
dsimWXD1_1	AUGUSTUS	intron	10963803	10963858	.	+	.	transcript_id file_1_file_1_jg10675.t1; gene_id file_1_file_1_jg10675;
dsimWXD1_1	AUGUSTUS	CDS	10963859	10964068	1	+	0	transcript_id file_1_file_1_jg10675.t1; gene_id file_1_file_1_jg10675;
dsimWXD1_1	AUGUSTUS	exon	10963859	10964068	.	+	.	transcript_id file_1_file_1_jg10675.t1; gene_id file_1_file_1_jg10675;
dsimWXD1_1	AUGUSTUS	intron	10964069	10964201	.	+	.	transcript_id file_1_file_1_jg10675.t1; gene_id file_1_file_1_jg10675;
dsimWXD1_1	AUGUSTUS	transcript	10962920	10964303	.	+	.	transcript_id file_1_file_1_jg10675.t1; gene_id file_1_file_1_jg10675
dsimWXD1_1	AUGUSTUS	CDS	10964202	10964303	1	+	0	transcript_id file_1_file_1_jg10675.t1; gene_id file_1_file_1_jg10675;
dsimWXD1_1	AUGUSTUS	exon	10964202	10964303	.	+	.	transcript_id file_1_file_1_jg10675.t1; gene_id file_1_file_1_jg10675;
dsimWXD1_1	AUGUSTUS	stop_codon	10964301	10964303	.	+	0	transcript_id file_1_file_1_jg10675.t1; gene_id file_1_file_1_jg10675;
dsimWXD1_1	AUGUSTUS	start_codon	12479941	12479943	.	+	0	transcript_id file_1_file_1_jg10895.t1; gene_id file_1_file_1_jg10895;
dsimWXD1_1	AUGUSTUS	CDS	12479941	12480141	0.98	+	0	transcript_id file_1_file_1_jg10895.t1; gene_id file_1_file_1_jg10895;
dsimWXD1_1	AUGUSTUS	exon	12479941	12480141	.	+	.	transcript_id file_1_file_1_jg10895.t1; gene_id file_1_file_1_jg10895;
dsimWXD1_1	AUGUSTUS	intron	12480142	12480195	.	+	.	transcript_id file_1_file_1_jg10895.t1; gene_id file_1_file_1_jg10895;
dsimWXD1_1	AUGUSTUS	CDS	12480196	12480474	0.99	+	0	transcript_id file_1_file_1_jg10895.t1; gene_id file_1_file_1_jg10895;
dsimWXD1_1	AUGUSTUS	exon	12480196	12480474	.	+	.	transcript_id file_1_file_1_jg10895.t1; gene_id file_1_file_1_jg10895;
dsimWXD1_1	AUGUSTUS	intron	12480475	12480556	.	+	.	transcript_id file_1_file_1_jg10895.t1; gene_id file_1_file_1_jg10895;
dsimWXD1_1	AUGUSTUS	transcript	12479941	12480781	.	+	.	transcript_id file_1_file_1_jg10895.t1; gene_id file_1_file_1_jg10895
dsimWXD1_1	AUGUSTUS	CDS	12480557	12480781	1	+	0	transcript_id file_1_file_1_jg10895.t1; gene_id file_1_file_1_jg10895;
dsimWXD1_1	AUGUSTUS	exon	12480557	12480781	.	+	.	transcript_id file_1_file_1_jg10895.t1; gene_id file_1_file_1_jg10895;
dsimWXD1_1	AUGUSTUS	stop_codon	12480779	12480781	.	+	0	transcript_id file_1_file_1_jg10895.t1; gene_id file_1_file_1_jg10895;
dsimWXD1_1	AUGUSTUS	stop_codon	12481591	12481593	.	-	0	transcript_id file_1_file_1_jg10897.t1; gene_id file_1_file_1_jg10897;
dsimWXD1_1	AUGUSTUS	CDS	12481591	12481805	1	-	2	transcript_id file_1_file_1_jg10897.t1; gene_id file_1_file_1_jg10897;
dsimWXD1_1	AUGUSTUS	exon	12481591	12481805	.	-	.	transcript_id file_1_file_1_jg10897.t1; gene_id file_1_file_1_jg10897;
dsimWXD1_1	AUGUSTUS	intron	12481806	12481862	.	-	.	transcript_id file_1_file_1_jg10897.t1; gene_id file_1_file_1_jg10897;
dsimWXD1_1	AUGUSTUS	CDS	12481863	12482019	1	-	0	transcript_id file_1_file_1_jg10897.t1; gene_id file_1_file_1_jg10897;
dsimWXD1_1	AUGUSTUS	exon	12481863	12482019	.	-	.	transcript_id file_1_file_1_jg10897.t1; gene_id file_1_file_1_jg10897;
dsimWXD1_1	AUGUSTUS	intron	12482020	12482078	.	-	.	transcript_id file_1_file_1_jg10897.t1; gene_id file_1_file_1_jg10897;
dsimWXD1_1	AUGUSTUS	CDS	12482079	12482198	1	-	0	transcript_id file_1_file_1_jg10897.t1; gene_id file_1_file_1_jg10897;
dsimWXD1_1	AUGUSTUS	exon	12482079	12482198	.	-	.	transcript_id file_1_file_1_jg10897.t1; gene_id file_1_file_1_jg10897;
dsimWXD1_1	AUGUSTUS	intron	12482199	12482251	.	-	.	transcript_id file_1_file_1_jg10897.t1; gene_id file_1_file_1_jg10897;
dsimWXD1_1	AUGUSTUS	transcript	12481591	12482350	.	-	.	transcript_id file_1_file_1_jg10897.t1; gene_id file_1_file_1_jg10897
dsimWXD1_1	AUGUSTUS	CDS	12482252	12482350	1	-	0	transcript_id file_1_file_1_jg10897.t1; gene_id file_1_file_1_jg10897;
dsimWXD1_1	AUGUSTUS	exon	12482252	12482350	.	-	.	transcript_id file_1_file_1_jg10897.t1; gene_id file_1_file_1_jg10897;
dsimWXD1_1	AUGUSTUS	start_codon	12482348	12482350	.	-	0	transcript_id file_1_file_1_jg10897.t1; gene_id file_1_file_1_jg10897;
dsimWXD1_0	AUGUSTUS	start_codon	5431556	5431558	.	+	0	transcript_id file_1_file_1_jg1100.t3; gene_id file_1_file_1_jg1100;
dsimWXD1_0	AUGUSTUS	CDS	5431556	5431927	1	+	0	transcript_id file_1_file_1_jg1100.t3; gene_id file_1_file_1_jg1100;
dsimWXD1_0	AUGUSTUS	exon	5431556	5431927	.	+	.	transcript_id file_1_file_1_jg1100.t3; gene_id file_1_file_1_jg1100;
dsimWXD1_0	AUGUSTUS	intron	5431928	5433116	.	+	.	transcript_id file_1_file_1_jg1100.t3; gene_id file_1_file_1_jg1100;
dsimWXD1_0	AUGUSTUS	CDS	5433117	5433218	1	+	0	transcript_id file_1_file_1_jg1100.t3; gene_id file_1_file_1_jg1100;
dsimWXD1_0	AUGUSTUS	exon	5433117	5433218	.	+	.	transcript_id file_1_file_1_jg1100.t3; gene_id file_1_file_1_jg1100;
dsimWXD1_0	AUGUSTUS	intron	5433219	5436701	.	+	.	transcript_id file_1_file_1_jg1100.t3; gene_id file_1_file_1_jg1100;
dsimWXD1_0	AUGUSTUS	CDS	5436702	5436803	1	+	0	transcript_id file_1_file_1_jg1100.t3; gene_id file_1_file_1_jg1100;
dsimWXD1_0	AUGUSTUS	exon	5436702	5436803	.	+	.	transcript_id file_1_file_1_jg1100.t3; gene_id file_1_file_1_jg1100;
dsimWXD1_0	AUGUSTUS	intron	5436804	5438164	.	+	.	transcript_id file_1_file_1_jg1100.t3; gene_id file_1_file_1_jg1100;
dsimWXD1_0	AUGUSTUS	CDS	5438165	5438281	1	+	0	transcript_id file_1_file_1_jg1100.t3; gene_id file_1_file_1_jg1100;
dsimWXD1_0	AUGUSTUS	exon	5438165	5438281	.	+	.	transcript_id file_1_file_1_jg1100.t3; gene_id file_1_file_1_jg1100;
dsimWXD1_0	AUGUSTUS	intron	5438282	5439783	.	+	.	transcript_id file_1_file_1_jg1100.t3; gene_id file_1_file_1_jg1100;
dsimWXD1_0	AUGUSTUS	CDS	5439784	5439876	1	+	0	transcript_id file_1_file_1_jg1100.t3; gene_id file_1_file_1_jg1100;
dsimWXD1_0	AUGUSTUS	exon	5439784	5439876	.	+	.	transcript_id file_1_file_1_jg1100.t3; gene_id file_1_file_1_jg1100;
dsimWXD1_0	AUGUSTUS	intron	5439877	5440714	.	+	.	transcript_id file_1_file_1_jg1100.t3; gene_id file_1_file_1_jg1100;
dsimWXD1_0	AUGUSTUS	CDS	5440715	5440928	1	+	0	transcript_id file_1_file_1_jg1100.t3; gene_id file_1_file_1_jg1100;
dsimWXD1_0	AUGUSTUS	exon	5440715	5440928	.	+	.	transcript_id file_1_file_1_jg1100.t3; gene_id file_1_file_1_jg1100;
dsimWXD1_0	AUGUSTUS	intron	5440929	5441146	.	+	.	transcript_id file_1_file_1_jg1100.t3; gene_id file_1_file_1_jg1100;
dsimWXD1_0	AUGUSTUS	CDS	5441147	5441442	1	+	2	transcript_id file_1_file_1_jg1100.t3; gene_id file_1_file_1_jg1100;
dsimWXD1_0	AUGUSTUS	exon	5441147	5441442	.	+	.	transcript_id file_1_file_1_jg1100.t3; gene_id file_1_file_1_jg1100;
dsimWXD1_0	AUGUSTUS	intron	5441443	5441496	.	+	.	transcript_id file_1_file_1_jg1100.t3; gene_id file_1_file_1_jg1100;
dsimWXD1_0	AUGUSTUS	CDS	5441497	5441799	1	+	0	transcript_id file_1_file_1_jg1100.t3; gene_id file_1_file_1_jg1100;
dsimWXD1_0	AUGUSTUS	exon	5441497	5441799	.	+	.	transcript_id file_1_file_1_jg1100.t3; gene_id file_1_file_1_jg1100;
dsimWXD1_0	AUGUSTUS	intron	5441800	5441857	.	+	.	transcript_id file_1_file_1_jg1100.t3; gene_id file_1_file_1_jg1100;
dsimWXD1_0	AUGUSTUS	CDS	5441858	5443285	1	+	0	transcript_id file_1_file_1_jg1100.t3; gene_id file_1_file_1_jg1100;
dsimWXD1_0	AUGUSTUS	exon	5441858	5443285	.	+	.	transcript_id file_1_file_1_jg1100.t3; gene_id file_1_file_1_jg1100;
dsimWXD1_0	AUGUSTUS	intron	5443286	5443346	.	+	.	transcript_id file_1_file_1_jg1100.t3; gene_id file_1_file_1_jg1100;
dsimWXD1_0	AUGUSTUS	CDS	5443347	5443883	1	+	0	transcript_id file_1_file_1_jg1100.t3; gene_id file_1_file_1_jg1100;
dsimWXD1_0	AUGUSTUS	exon	5443347	5443883	.	+	.	transcript_id file_1_file_1_jg1100.t3; gene_id file_1_file_1_jg1100;
dsimWXD1_0	AUGUSTUS	intron	5443884	5443953	.	+	.	transcript_id file_1_file_1_jg1100.t3; gene_id file_1_file_1_jg1100;
dsimWXD1_0	AUGUSTUS	CDS	5443954	5444160	1	+	0	transcript_id file_1_file_1_jg1100.t3; gene_id file_1_file_1_jg1100;
dsimWXD1_0	AUGUSTUS	exon	5443954	5444160	.	+	.	transcript_id file_1_file_1_jg1100.t3; gene_id file_1_file_1_jg1100;
dsimWXD1_0	AUGUSTUS	intron	5444161	5444227	.	+	.	transcript_id file_1_file_1_jg1100.t3; gene_id file_1_file_1_jg1100;
dsimWXD1_0	AUGUSTUS	CDS	5444228	5444921	1	+	0	transcript_id file_1_file_1_jg1100.t3; gene_id file_1_file_1_jg1100;
dsimWXD1_0	AUGUSTUS	exon	5444228	5444921	.	+	.	transcript_id file_1_file_1_jg1100.t3; gene_id file_1_file_1_jg1100;
dsimWXD1_0	AUGUSTUS	intron	5444922	5445307	.	+	.	transcript_id file_1_file_1_jg1100.t3; gene_id file_1_file_1_jg1100;
dsimWXD1_0	AUGUSTUS	CDS	5445308	5445394	1	+	2	transcript_id file_1_file_1_jg1100.t3; gene_id file_1_file_1_jg1100;
dsimWXD1_0	AUGUSTUS	exon	5445308	5445394	.	+	.	transcript_id file_1_file_1_jg1100.t3; gene_id file_1_file_1_jg1100;
dsimWXD1_0	AUGUSTUS	intron	5445395	5446526	.	+	.	transcript_id file_1_file_1_jg1100.t3; gene_id file_1_file_1_jg1100;
dsimWXD1_0	AUGUSTUS	CDS	5446527	5446738	0.97	+	2	transcript_id file_1_file_1_jg1100.t3; gene_id file_1_file_1_jg1100;
dsimWXD1_0	AUGUSTUS	exon	5446527	5446738	.	+	.	transcript_id file_1_file_1_jg1100.t3; gene_id file_1_file_1_jg1100;
dsimWXD1_0	AUGUSTUS	intron	5446739	5447156	.	+	.	transcript_id file_1_file_1_jg1100.t3; gene_id file_1_file_1_jg1100;
dsimWXD1_0	AUGUSTUS	CDS	5447157	5447357	0.96	+	0	transcript_id file_1_file_1_jg1100.t3; gene_id file_1_file_1_jg1100;
dsimWXD1_0	AUGUSTUS	exon	5447157	5447357	.	+	.	transcript_id file_1_file_1_jg1100.t3; gene_id file_1_file_1_jg1100;
dsimWXD1_0	AUGUSTUS	intron	5447358	5448210	.	+	.	transcript_id file_1_file_1_jg1100.t3; gene_id file_1_file_1_jg1100;
dsimWXD1_0	AUGUSTUS	CDS	5448211	5448339	1	+	0	transcript_id file_1_file_1_jg1100.t3; gene_id file_1_file_1_jg1100;
dsimWXD1_0	AUGUSTUS	exon	5448211	5448339	.	+	.	transcript_id file_1_file_1_jg1100.t3; gene_id file_1_file_1_jg1100;
dsimWXD1_0	AUGUSTUS	intron	5448340	5448873	.	+	.	transcript_id file_1_file_1_jg1100.t3; gene_id file_1_file_1_jg1100;
dsimWXD1_0	AUGUSTUS	CDS	5448874	5448991	1	+	0	transcript_id file_1_file_1_jg1100.t3; gene_id file_1_file_1_jg1100;
dsimWXD1_0	AUGUSTUS	exon	5448874	5448991	.	+	.	transcript_id file_1_file_1_jg1100.t3; gene_id file_1_file_1_jg1100;
dsimWXD1_0	AUGUSTUS	intron	5448992	5449369	.	+	.	transcript_id file_1_file_1_jg1100.t3; gene_id file_1_file_1_jg1100;
dsimWXD1_0	AUGUSTUS	transcript	5431556	5449635	.	+	.	transcript_id file_1_file_1_jg1100.t3; gene_id file_1_file_1_jg1100
dsimWXD1_0	AUGUSTUS	CDS	5449370	5449635	1	+	2	transcript_id file_1_file_1_jg1100.t3; gene_id file_1_file_1_jg1100;
dsimWXD1_0	AUGUSTUS	exon	5449370	5449635	.	+	.	transcript_id file_1_file_1_jg1100.t3; gene_id file_1_file_1_jg1100;
dsimWXD1_0	AUGUSTUS	stop_codon	5449633	5449635	.	+	0	transcript_id file_1_file_1_jg1100.t3; gene_id file_1_file_1_jg1100;
dsimWXD1_0	AUGUSTUS	start_codon	5431556	5431558	.	+	0	transcript_id file_1_file_1_jg1100.t2; gene_id file_1_file_1_jg1100;
dsimWXD1_0	AUGUSTUS	CDS	5431556	5431927	1	+	0	transcript_id file_1_file_1_jg1100.t2; gene_id file_1_file_1_jg1100;
dsimWXD1_0	AUGUSTUS	exon	5431556	5431927	.	+	.	transcript_id file_1_file_1_jg1100.t2; gene_id file_1_file_1_jg1100;
dsimWXD1_0	AUGUSTUS	intron	5431928	5433116	.	+	.	transcript_id file_1_file_1_jg1100.t2; gene_id file_1_file_1_jg1100;
dsimWXD1_0	AUGUSTUS	CDS	5433117	5433218	1	+	0	transcript_id file_1_file_1_jg1100.t2; gene_id file_1_file_1_jg1100;
dsimWXD1_0	AUGUSTUS	exon	5433117	5433218	.	+	.	transcript_id file_1_file_1_jg1100.t2; gene_id file_1_file_1_jg1100;
dsimWXD1_0	AUGUSTUS	intron	5433219	5436701	.	+	.	transcript_id file_1_file_1_jg1100.t2; gene_id file_1_file_1_jg1100;
dsimWXD1_0	AUGUSTUS	CDS	5436702	5436803	1	+	0	transcript_id file_1_file_1_jg1100.t2; gene_id file_1_file_1_jg1100;
dsimWXD1_0	AUGUSTUS	exon	5436702	5436803	.	+	.	transcript_id file_1_file_1_jg1100.t2; gene_id file_1_file_1_jg1100;
dsimWXD1_0	AUGUSTUS	intron	5436804	5438164	.	+	.	transcript_id file_1_file_1_jg1100.t2; gene_id file_1_file_1_jg1100;
dsimWXD1_0	AUGUSTUS	CDS	5438165	5438281	1	+	0	transcript_id file_1_file_1_jg1100.t2; gene_id file_1_file_1_jg1100;
dsimWXD1_0	AUGUSTUS	exon	5438165	5438281	.	+	.	transcript_id file_1_file_1_jg1100.t2; gene_id file_1_file_1_jg1100;
dsimWXD1_0	AUGUSTUS	intron	5438282	5439783	.	+	.	transcript_id file_1_file_1_jg1100.t2; gene_id file_1_file_1_jg1100;
dsimWXD1_0	AUGUSTUS	CDS	5439784	5439876	1	+	0	transcript_id file_1_file_1_jg1100.t2; gene_id file_1_file_1_jg1100;
dsimWXD1_0	AUGUSTUS	exon	5439784	5439876	.	+	.	transcript_id file_1_file_1_jg1100.t2; gene_id file_1_file_1_jg1100;
dsimWXD1_0	AUGUSTUS	intron	5439877	5440714	.	+	.	transcript_id file_1_file_1_jg1100.t2; gene_id file_1_file_1_jg1100;
dsimWXD1_0	AUGUSTUS	CDS	5440715	5440928	1	+	0	transcript_id file_1_file_1_jg1100.t2; gene_id file_1_file_1_jg1100;
dsimWXD1_0	AUGUSTUS	exon	5440715	5440928	.	+	.	transcript_id file_1_file_1_jg1100.t2; gene_id file_1_file_1_jg1100;
dsimWXD1_0	AUGUSTUS	intron	5440929	5441146	.	+	.	transcript_id file_1_file_1_jg1100.t2; gene_id file_1_file_1_jg1100;
dsimWXD1_0	AUGUSTUS	CDS	5441147	5441442	1	+	2	transcript_id file_1_file_1_jg1100.t2; gene_id file_1_file_1_jg1100;
dsimWXD1_0	AUGUSTUS	exon	5441147	5441442	.	+	.	transcript_id file_1_file_1_jg1100.t2; gene_id file_1_file_1_jg1100;
dsimWXD1_0	AUGUSTUS	intron	5441443	5441496	.	+	.	transcript_id file_1_file_1_jg1100.t2; gene_id file_1_file_1_jg1100;
dsimWXD1_0	AUGUSTUS	CDS	5441497	5441799	1	+	0	transcript_id file_1_file_1_jg1100.t2; gene_id file_1_file_1_jg1100;
dsimWXD1_0	AUGUSTUS	exon	5441497	5441799	.	+	.	transcript_id file_1_file_1_jg1100.t2; gene_id file_1_file_1_jg1100;
dsimWXD1_0	AUGUSTUS	intron	5441800	5441857	.	+	.	transcript_id file_1_file_1_jg1100.t2; gene_id file_1_file_1_jg1100;
dsimWXD1_0	AUGUSTUS	CDS	5441858	5443285	1	+	0	transcript_id file_1_file_1_jg1100.t2; gene_id file_1_file_1_jg1100;
dsimWXD1_0	AUGUSTUS	exon	5441858	5443285	.	+	.	transcript_id file_1_file_1_jg1100.t2; gene_id file_1_file_1_jg1100;
dsimWXD1_0	AUGUSTUS	intron	5443286	5443346	.	+	.	transcript_id file_1_file_1_jg1100.t2; gene_id file_1_file_1_jg1100;
dsimWXD1_0	AUGUSTUS	CDS	5443347	5443883	1	+	0	transcript_id file_1_file_1_jg1100.t2; gene_id file_1_file_1_jg1100;
dsimWXD1_0	AUGUSTUS	exon	5443347	5443883	.	+	.	transcript_id file_1_file_1_jg1100.t2; gene_id file_1_file_1_jg1100;
dsimWXD1_0	AUGUSTUS	intron	5443884	5443953	.	+	.	transcript_id file_1_file_1_jg1100.t2; gene_id file_1_file_1_jg1100;
dsimWXD1_0	AUGUSTUS	CDS	5443954	5444160	1	+	0	transcript_id file_1_file_1_jg1100.t2; gene_id file_1_file_1_jg1100;
dsimWXD1_0	AUGUSTUS	exon	5443954	5444160	.	+	.	transcript_id file_1_file_1_jg1100.t2; gene_id file_1_file_1_jg1100;
dsimWXD1_0	AUGUSTUS	intron	5444161	5444227	.	+	.	transcript_id file_1_file_1_jg1100.t2; gene_id file_1_file_1_jg1100;
dsimWXD1_0	AUGUSTUS	CDS	5444228	5444921	1	+	0	transcript_id file_1_file_1_jg1100.t2; gene_id file_1_file_1_jg1100;
dsimWXD1_0	AUGUSTUS	exon	5444228	5444921	.	+	.	transcript_id file_1_file_1_jg1100.t2; gene_id file_1_file_1_jg1100;
dsimWXD1_0	AUGUSTUS	intron	5444922	5445307	.	+	.	transcript_id file_1_file_1_jg1100.t2; gene_id file_1_file_1_jg1100;
dsimWXD1_0	AUGUSTUS	CDS	5445308	5445394	1	+	2	transcript_id file_1_file_1_jg1100.t2; gene_id file_1_file_1_jg1100;
dsimWXD1_0	AUGUSTUS	exon	5445308	5445394	.	+	.	transcript_id file_1_file_1_jg1100.t2; gene_id file_1_file_1_jg1100;
dsimWXD1_0	AUGUSTUS	intron	5445395	5446526	.	+	.	transcript_id file_1_file_1_jg1100.t2; gene_id file_1_file_1_jg1100;
dsimWXD1_0	AUGUSTUS	CDS	5446527	5446738	1	+	2	transcript_id file_1_file_1_jg1100.t2; gene_id file_1_file_1_jg1100;
dsimWXD1_0	AUGUSTUS	exon	5446527	5446738	.	+	.	transcript_id file_1_file_1_jg1100.t2; gene_id file_1_file_1_jg1100;
dsimWXD1_0	AUGUSTUS	intron	5446739	5447156	.	+	.	transcript_id file_1_file_1_jg1100.t2; gene_id file_1_file_1_jg1100;
dsimWXD1_0	AUGUSTUS	CDS	5447157	5447357	1	+	0	transcript_id file_1_file_1_jg1100.t2; gene_id file_1_file_1_jg1100;
dsimWXD1_0	AUGUSTUS	exon	5447157	5447357	.	+	.	transcript_id file_1_file_1_jg1100.t2; gene_id file_1_file_1_jg1100;
dsimWXD1_0	AUGUSTUS	intron	5447358	5448210	.	+	.	transcript_id file_1_file_1_jg1100.t2; gene_id file_1_file_1_jg1100;
dsimWXD1_0	AUGUSTUS	CDS	5448211	5448339	1	+	0	transcript_id file_1_file_1_jg1100.t2; gene_id file_1_file_1_jg1100;
dsimWXD1_0	AUGUSTUS	exon	5448211	5448339	.	+	.	transcript_id file_1_file_1_jg1100.t2; gene_id file_1_file_1_jg1100;
dsimWXD1_0	AUGUSTUS	intron	5448340	5448873	.	+	.	transcript_id file_1_file_1_jg1100.t2; gene_id file_1_file_1_jg1100;
dsimWXD1_0	AUGUSTUS	CDS	5448874	5448982	1	+	0	transcript_id file_1_file_1_jg1100.t2; gene_id file_1_file_1_jg1100;
dsimWXD1_0	AUGUSTUS	exon	5448874	5448982	.	+	.	transcript_id file_1_file_1_jg1100.t2; gene_id file_1_file_1_jg1100;
dsimWXD1_0	AUGUSTUS	intron	5448983	5449369	.	+	.	transcript_id file_1_file_1_jg1100.t2; gene_id file_1_file_1_jg1100;
dsimWXD1_0	AUGUSTUS	transcript	5431556	5449635	.	+	.	transcript_id file_1_file_1_jg1100.t2; gene_id file_1_file_1_jg1100
dsimWXD1_0	AUGUSTUS	CDS	5449370	5449635	1	+	2	transcript_id file_1_file_1_jg1100.t2; gene_id file_1_file_1_jg1100;
dsimWXD1_0	AUGUSTUS	exon	5449370	5449635	.	+	.	transcript_id file_1_file_1_jg1100.t2; gene_id file_1_file_1_jg1100;
dsimWXD1_0	AUGUSTUS	stop_codon	5449633	5449635	.	+	0	transcript_id file_1_file_1_jg1100.t2; gene_id file_1_file_1_jg1100;
dsimWXD1_1	AUGUSTUS	start_codon	13285161	13285163	.	+	0	transcript_id file_1_file_1_jg11004.t1; gene_id file_1_file_1_jg11004;
dsimWXD1_1	AUGUSTUS	CDS	13285161	13285425	0.4	+	0	transcript_id file_1_file_1_jg11004.t1; gene_id file_1_file_1_jg11004;
dsimWXD1_1	AUGUSTUS	exon	13285161	13285425	.	+	.	transcript_id file_1_file_1_jg11004.t1; gene_id file_1_file_1_jg11004;
dsimWXD1_1	AUGUSTUS	intron	13285426	13285767	.	+	.	transcript_id file_1_file_1_jg11004.t1; gene_id file_1_file_1_jg11004;
dsimWXD1_1	AUGUSTUS	transcript	13285161	13286951	.	+	.	transcript_id file_1_file_1_jg11004.t1; gene_id file_1_file_1_jg11004
dsimWXD1_1	AUGUSTUS	CDS	13285768	13286951	0.5	+	2	transcript_id file_1_file_1_jg11004.t1; gene_id file_1_file_1_jg11004;
dsimWXD1_1	AUGUSTUS	exon	13285768	13286951	.	+	.	transcript_id file_1_file_1_jg11004.t1; gene_id file_1_file_1_jg11004;
dsimWXD1_1	AUGUSTUS	stop_codon	13286949	13286951	.	+	0	transcript_id file_1_file_1_jg11004.t1; gene_id file_1_file_1_jg11004;
dsimWXD1_0	AUGUSTUS	start_codon	5431556	5431558	.	+	0	transcript_id file_1_file_1_jg1100.t1; gene_id file_1_file_1_jg1100;
dsimWXD1_0	AUGUSTUS	CDS	5431556	5431927	1	+	0	transcript_id file_1_file_1_jg1100.t1; gene_id file_1_file_1_jg1100;
dsimWXD1_0	AUGUSTUS	exon	5431556	5431927	.	+	.	transcript_id file_1_file_1_jg1100.t1; gene_id file_1_file_1_jg1100;
dsimWXD1_0	AUGUSTUS	intron	5431928	5433116	.	+	.	transcript_id file_1_file_1_jg1100.t1; gene_id file_1_file_1_jg1100;
dsimWXD1_0	AUGUSTUS	CDS	5433117	5433218	1	+	0	transcript_id file_1_file_1_jg1100.t1; gene_id file_1_file_1_jg1100;
dsimWXD1_0	AUGUSTUS	exon	5433117	5433218	.	+	.	transcript_id file_1_file_1_jg1100.t1; gene_id file_1_file_1_jg1100;
dsimWXD1_0	AUGUSTUS	intron	5433219	5436701	.	+	.	transcript_id file_1_file_1_jg1100.t1; gene_id file_1_file_1_jg1100;
dsimWXD1_0	AUGUSTUS	CDS	5436702	5436803	1	+	0	transcript_id file_1_file_1_jg1100.t1; gene_id file_1_file_1_jg1100;
dsimWXD1_0	AUGUSTUS	exon	5436702	5436803	.	+	.	transcript_id file_1_file_1_jg1100.t1; gene_id file_1_file_1_jg1100;
dsimWXD1_0	AUGUSTUS	intron	5436804	5438164	.	+	.	transcript_id file_1_file_1_jg1100.t1; gene_id file_1_file_1_jg1100;
dsimWXD1_0	AUGUSTUS	CDS	5438165	5438281	1	+	0	transcript_id file_1_file_1_jg1100.t1; gene_id file_1_file_1_jg1100;
dsimWXD1_0	AUGUSTUS	exon	5438165	5438281	.	+	.	transcript_id file_1_file_1_jg1100.t1; gene_id file_1_file_1_jg1100;
dsimWXD1_0	AUGUSTUS	intron	5438282	5439783	.	+	.	transcript_id file_1_file_1_jg1100.t1; gene_id file_1_file_1_jg1100;
dsimWXD1_0	AUGUSTUS	CDS	5439784	5439876	1	+	0	transcript_id file_1_file_1_jg1100.t1; gene_id file_1_file_1_jg1100;
dsimWXD1_0	AUGUSTUS	exon	5439784	5439876	.	+	.	transcript_id file_1_file_1_jg1100.t1; gene_id file_1_file_1_jg1100;
dsimWXD1_0	AUGUSTUS	intron	5439877	5440714	.	+	.	transcript_id file_1_file_1_jg1100.t1; gene_id file_1_file_1_jg1100;
dsimWXD1_0	AUGUSTUS	CDS	5440715	5440928	1	+	0	transcript_id file_1_file_1_jg1100.t1; gene_id file_1_file_1_jg1100;
dsimWXD1_0	AUGUSTUS	exon	5440715	5440928	.	+	.	transcript_id file_1_file_1_jg1100.t1; gene_id file_1_file_1_jg1100;
dsimWXD1_0	AUGUSTUS	intron	5440929	5441146	.	+	.	transcript_id file_1_file_1_jg1100.t1; gene_id file_1_file_1_jg1100;
dsimWXD1_0	AUGUSTUS	CDS	5441147	5441442	1	+	2	transcript_id file_1_file_1_jg1100.t1; gene_id file_1_file_1_jg1100;
dsimWXD1_0	AUGUSTUS	exon	5441147	5441442	.	+	.	transcript_id file_1_file_1_jg1100.t1; gene_id file_1_file_1_jg1100;
dsimWXD1_0	AUGUSTUS	intron	5441443	5441496	.	+	.	transcript_id file_1_file_1_jg1100.t1; gene_id file_1_file_1_jg1100;
dsimWXD1_0	AUGUSTUS	CDS	5441497	5441799	1	+	0	transcript_id file_1_file_1_jg1100.t1; gene_id file_1_file_1_jg1100;
dsimWXD1_0	AUGUSTUS	exon	5441497	5441799	.	+	.	transcript_id file_1_file_1_jg1100.t1; gene_id file_1_file_1_jg1100;
dsimWXD1_0	AUGUSTUS	intron	5441800	5441857	.	+	.	transcript_id file_1_file_1_jg1100.t1; gene_id file_1_file_1_jg1100;
dsimWXD1_0	AUGUSTUS	CDS	5441858	5443285	1	+	0	transcript_id file_1_file_1_jg1100.t1; gene_id file_1_file_1_jg1100;
dsimWXD1_0	AUGUSTUS	exon	5441858	5443285	.	+	.	transcript_id file_1_file_1_jg1100.t1; gene_id file_1_file_1_jg1100;
dsimWXD1_0	AUGUSTUS	intron	5443286	5443346	.	+	.	transcript_id file_1_file_1_jg1100.t1; gene_id file_1_file_1_jg1100;
dsimWXD1_0	AUGUSTUS	CDS	5443347	5443883	1	+	0	transcript_id file_1_file_1_jg1100.t1; gene_id file_1_file_1_jg1100;
dsimWXD1_0	AUGUSTUS	exon	5443347	5443883	.	+	.	transcript_id file_1_file_1_jg1100.t1; gene_id file_1_file_1_jg1100;
dsimWXD1_0	AUGUSTUS	intron	5443884	5443953	.	+	.	transcript_id file_1_file_1_jg1100.t1; gene_id file_1_file_1_jg1100;
dsimWXD1_0	AUGUSTUS	CDS	5443954	5444160	1	+	0	transcript_id file_1_file_1_jg1100.t1; gene_id file_1_file_1_jg1100;
dsimWXD1_0	AUGUSTUS	exon	5443954	5444160	.	+	.	transcript_id file_1_file_1_jg1100.t1; gene_id file_1_file_1_jg1100;
dsimWXD1_0	AUGUSTUS	intron	5444161	5444227	.	+	.	transcript_id file_1_file_1_jg1100.t1; gene_id file_1_file_1_jg1100;
dsimWXD1_0	AUGUSTUS	CDS	5444228	5444921	1	+	0	transcript_id file_1_file_1_jg1100.t1; gene_id file_1_file_1_jg1100;
dsimWXD1_0	AUGUSTUS	exon	5444228	5444921	.	+	.	transcript_id file_1_file_1_jg1100.t1; gene_id file_1_file_1_jg1100;
dsimWXD1_0	AUGUSTUS	intron	5444922	5447127	.	+	.	transcript_id file_1_file_1_jg1100.t1; gene_id file_1_file_1_jg1100;
dsimWXD1_0	AUGUSTUS	CDS	5447128	5447357	1	+	2	transcript_id file_1_file_1_jg1100.t1; gene_id file_1_file_1_jg1100;
dsimWXD1_0	AUGUSTUS	exon	5447128	5447357	.	+	.	transcript_id file_1_file_1_jg1100.t1; gene_id file_1_file_1_jg1100;
dsimWXD1_0	AUGUSTUS	intron	5447358	5448210	.	+	.	transcript_id file_1_file_1_jg1100.t1; gene_id file_1_file_1_jg1100;
dsimWXD1_0	AUGUSTUS	CDS	5448211	5448339	1	+	0	transcript_id file_1_file_1_jg1100.t1; gene_id file_1_file_1_jg1100;
dsimWXD1_0	AUGUSTUS	exon	5448211	5448339	.	+	.	transcript_id file_1_file_1_jg1100.t1; gene_id file_1_file_1_jg1100;
dsimWXD1_0	AUGUSTUS	intron	5448340	5448873	.	+	.	transcript_id file_1_file_1_jg1100.t1; gene_id file_1_file_1_jg1100;
dsimWXD1_0	AUGUSTUS	CDS	5448874	5448982	1	+	0	transcript_id file_1_file_1_jg1100.t1; gene_id file_1_file_1_jg1100;
dsimWXD1_0	AUGUSTUS	exon	5448874	5448982	.	+	.	transcript_id file_1_file_1_jg1100.t1; gene_id file_1_file_1_jg1100;
dsimWXD1_0	AUGUSTUS	intron	5448983	5449369	.	+	.	transcript_id file_1_file_1_jg1100.t1; gene_id file_1_file_1_jg1100;
dsimWXD1_0	AUGUSTUS	transcript	5431556	5449635	.	+	.	transcript_id file_1_file_1_jg1100.t1; gene_id file_1_file_1_jg1100
dsimWXD1_0	AUGUSTUS	CDS	5449370	5449635	1	+	2	transcript_id file_1_file_1_jg1100.t1; gene_id file_1_file_1_jg1100;
dsimWXD1_0	AUGUSTUS	exon	5449370	5449635	.	+	.	transcript_id file_1_file_1_jg1100.t1; gene_id file_1_file_1_jg1100;
dsimWXD1_0	AUGUSTUS	stop_codon	5449633	5449635	.	+	0	transcript_id file_1_file_1_jg1100.t1; gene_id file_1_file_1_jg1100;
dsimWXD1_1	AUGUSTUS	start_codon	13288609	13288611	.	+	0	transcript_id file_1_file_1_ir51b.t1; gene_id file_1_file_1_ir51b;
dsimWXD1_1	AUGUSTUS	CDS	13288609	13290402	0.4	+	0	transcript_id file_1_file_1_ir51b.t1; gene_id file_1_file_1_ir51b;
dsimWXD1_1	AUGUSTUS	exon	13288609	13290402	.	+	.	transcript_id file_1_file_1_ir51b.t1; gene_id file_1_file_1_ir51b;
dsimWXD1_1	AUGUSTUS	transcript	13288609	13290402	.	+	.	transcript_id file_1_file_1_ir51b.t1; gene_id file_1_file_1_ir51b
dsimWXD1_1	AUGUSTUS	stop_codon	13290400	13290402	.	+	0	transcript_id file_1_file_1_ir51b.t1; gene_id file_1_file_1_ir51b;
dsimWXD1_1	AUGUSTUS	start_codon	13285161	13285163	.	+	0	transcript_id file_1_file_1_jg11004.t1; gene_id file_1_file_1_jg11004;
dsimWXD1_1	AUGUSTUS	CDS	13285161	13285425	0.4	+	0	transcript_id file_1_file_1_jg11004.t1; gene_id file_1_file_1_jg11004;
dsimWXD1_1	AUGUSTUS	exon	13285161	13285425	.	+	.	transcript_id file_1_file_1_jg11004.t1; gene_id file_1_file_1_jg11004;
dsimWXD1_1	AUGUSTUS	intron	13285426	13285767	.	+	.	transcript_id file_1_file_1_jg11004.t1; gene_id file_1_file_1_jg11004;
dsimWXD1_1	AUGUSTUS	transcript	13285161	13286951	.	+	.	transcript_id file_1_file_1_jg11004.t1; gene_id file_1_file_1_jg11004
dsimWXD1_1	AUGUSTUS	CDS	13285768	13286951	0.5	+	2	transcript_id file_1_file_1_jg11004.t1; gene_id file_1_file_1_jg11004;
dsimWXD1_1	AUGUSTUS	exon	13285768	13286951	.	+	.	transcript_id file_1_file_1_jg11004.t1; gene_id file_1_file_1_jg11004;
dsimWXD1_1	AUGUSTUS	stop_codon	13286949	13286951	.	+	0	transcript_id file_1_file_1_jg11004.t1; gene_id file_1_file_1_jg11004;
dsimWXD1_1	AUGUSTUS	stop_codon	13342780	13342782	.	-	0	transcript_id file_1_file_1_jg11015.t1; gene_id file_1_file_1_jg11015;
dsimWXD1_1	AUGUSTUS	CDS	13342780	13343814	1	-	0	transcript_id file_1_file_1_jg11015.t1; gene_id file_1_file_1_jg11015;
dsimWXD1_1	AUGUSTUS	exon	13342780	13343814	.	-	.	transcript_id file_1_file_1_jg11015.t1; gene_id file_1_file_1_jg11015;
dsimWXD1_1	AUGUSTUS	intron	13343815	13343876	.	-	.	transcript_id file_1_file_1_jg11015.t1; gene_id file_1_file_1_jg11015;
dsimWXD1_1	AUGUSTUS	CDS	13343877	13344034	1	-	2	transcript_id file_1_file_1_jg11015.t1; gene_id file_1_file_1_jg11015;
dsimWXD1_1	AUGUSTUS	exon	13343877	13344034	.	-	.	transcript_id file_1_file_1_jg11015.t1; gene_id file_1_file_1_jg11015;
dsimWXD1_1	AUGUSTUS	intron	13344035	13344283	.	-	.	transcript_id file_1_file_1_jg11015.t1; gene_id file_1_file_1_jg11015;
dsimWXD1_1	AUGUSTUS	CDS	13344284	13344421	1	-	2	transcript_id file_1_file_1_jg11015.t1; gene_id file_1_file_1_jg11015;
dsimWXD1_1	AUGUSTUS	exon	13344284	13344421	.	-	.	transcript_id file_1_file_1_jg11015.t1; gene_id file_1_file_1_jg11015;
dsimWXD1_1	AUGUSTUS	intron	13344422	13344687	.	-	.	transcript_id file_1_file_1_jg11015.t1; gene_id file_1_file_1_jg11015;
dsimWXD1_1	AUGUSTUS	CDS	13344688	13344894	1	-	2	transcript_id file_1_file_1_jg11015.t1; gene_id file_1_file_1_jg11015;
dsimWXD1_1	AUGUSTUS	exon	13344688	13344894	.	-	.	transcript_id file_1_file_1_jg11015.t1; gene_id file_1_file_1_jg11015;
dsimWXD1_1	AUGUSTUS	intron	13344895	13344989	.	-	.	transcript_id file_1_file_1_jg11015.t1; gene_id file_1_file_1_jg11015;
dsimWXD1_1	AUGUSTUS	CDS	13344990	13345374	1	-	0	transcript_id file_1_file_1_jg11015.t1; gene_id file_1_file_1_jg11015;
dsimWXD1_1	AUGUSTUS	exon	13344990	13345374	.	-	.	transcript_id file_1_file_1_jg11015.t1; gene_id file_1_file_1_jg11015;
dsimWXD1_1	AUGUSTUS	intron	13345375	13345736	.	-	.	transcript_id file_1_file_1_jg11015.t1; gene_id file_1_file_1_jg11015;
dsimWXD1_1	AUGUSTUS	CDS	13345737	13346015	1	-	0	transcript_id file_1_file_1_jg11015.t1; gene_id file_1_file_1_jg11015;
dsimWXD1_1	AUGUSTUS	exon	13345737	13346015	.	-	.	transcript_id file_1_file_1_jg11015.t1; gene_id file_1_file_1_jg11015;
dsimWXD1_1	AUGUSTUS	intron	13346016	13346286	.	-	.	transcript_id file_1_file_1_jg11015.t1; gene_id file_1_file_1_jg11015;
dsimWXD1_1	AUGUSTUS	CDS	13346287	13346519	1	-	2	transcript_id file_1_file_1_jg11015.t1; gene_id file_1_file_1_jg11015;
dsimWXD1_1	AUGUSTUS	exon	13346287	13346519	.	-	.	transcript_id file_1_file_1_jg11015.t1; gene_id file_1_file_1_jg11015;
dsimWXD1_1	AUGUSTUS	intron	13346520	13346898	.	-	.	transcript_id file_1_file_1_jg11015.t1; gene_id file_1_file_1_jg11015;
dsimWXD1_1	AUGUSTUS	CDS	13346899	13347022	1	-	0	transcript_id file_1_file_1_jg11015.t1; gene_id file_1_file_1_jg11015;
dsimWXD1_1	AUGUSTUS	exon	13346899	13347022	.	-	.	transcript_id file_1_file_1_jg11015.t1; gene_id file_1_file_1_jg11015;
dsimWXD1_1	AUGUSTUS	intron	13347023	13347120	.	-	.	transcript_id file_1_file_1_jg11015.t1; gene_id file_1_file_1_jg11015;
dsimWXD1_1	AUGUSTUS	CDS	13347121	13347242	1	-	2	transcript_id file_1_file_1_jg11015.t1; gene_id file_1_file_1_jg11015;
dsimWXD1_1	AUGUSTUS	exon	13347121	13347242	.	-	.	transcript_id file_1_file_1_jg11015.t1; gene_id file_1_file_1_jg11015;
dsimWXD1_1	AUGUSTUS	intron	13347243	13347326	.	-	.	transcript_id file_1_file_1_jg11015.t1; gene_id file_1_file_1_jg11015;
dsimWXD1_1	AUGUSTUS	CDS	13347327	13347426	1	-	0	transcript_id file_1_file_1_jg11015.t1; gene_id file_1_file_1_jg11015;
dsimWXD1_1	AUGUSTUS	exon	13347327	13347426	.	-	.	transcript_id file_1_file_1_jg11015.t1; gene_id file_1_file_1_jg11015;
dsimWXD1_1	AUGUSTUS	intron	13347427	13348583	.	-	.	transcript_id file_1_file_1_jg11015.t1; gene_id file_1_file_1_jg11015;
dsimWXD1_1	AUGUSTUS	CDS	13348584	13348808	1	-	0	transcript_id file_1_file_1_jg11015.t1; gene_id file_1_file_1_jg11015;
dsimWXD1_1	AUGUSTUS	exon	13348584	13348808	.	-	.	transcript_id file_1_file_1_jg11015.t1; gene_id file_1_file_1_jg11015;
dsimWXD1_1	AUGUSTUS	intron	13348809	13349345	.	-	.	transcript_id file_1_file_1_jg11015.t1; gene_id file_1_file_1_jg11015;
dsimWXD1_1	AUGUSTUS	CDS	13349346	13349491	1	-	2	transcript_id file_1_file_1_jg11015.t1; gene_id file_1_file_1_jg11015;
dsimWXD1_1	AUGUSTUS	exon	13349346	13349491	.	-	.	transcript_id file_1_file_1_jg11015.t1; gene_id file_1_file_1_jg11015;
dsimWXD1_1	AUGUSTUS	intron	13349492	13349653	.	-	.	transcript_id file_1_file_1_jg11015.t1; gene_id file_1_file_1_jg11015;
dsimWXD1_1	AUGUSTUS	CDS	13349654	13349844	1	-	1	transcript_id file_1_file_1_jg11015.t1; gene_id file_1_file_1_jg11015;
dsimWXD1_1	AUGUSTUS	exon	13349654	13349844	.	-	.	transcript_id file_1_file_1_jg11015.t1; gene_id file_1_file_1_jg11015;
dsimWXD1_1	AUGUSTUS	intron	13349845	13350033	.	-	.	transcript_id file_1_file_1_jg11015.t1; gene_id file_1_file_1_jg11015;
dsimWXD1_1	AUGUSTUS	CDS	13350034	13350191	1	-	0	transcript_id file_1_file_1_jg11015.t1; gene_id file_1_file_1_jg11015;
dsimWXD1_1	AUGUSTUS	exon	13350034	13350191	.	-	.	transcript_id file_1_file_1_jg11015.t1; gene_id file_1_file_1_jg11015;
dsimWXD1_1	AUGUSTUS	intron	13350192	13350400	.	-	.	transcript_id file_1_file_1_jg11015.t1; gene_id file_1_file_1_jg11015;
dsimWXD1_1	AUGUSTUS	CDS	13350401	13350550	1	-	0	transcript_id file_1_file_1_jg11015.t1; gene_id file_1_file_1_jg11015;
dsimWXD1_1	AUGUSTUS	exon	13350401	13350550	.	-	.	transcript_id file_1_file_1_jg11015.t1; gene_id file_1_file_1_jg11015;
dsimWXD1_1	AUGUSTUS	intron	13350551	13351127	.	-	.	transcript_id file_1_file_1_jg11015.t1; gene_id file_1_file_1_jg11015;
dsimWXD1_1	AUGUSTUS	CDS	13351128	13351166	1	-	0	transcript_id file_1_file_1_jg11015.t1; gene_id file_1_file_1_jg11015;
dsimWXD1_1	AUGUSTUS	exon	13351128	13351166	.	-	.	transcript_id file_1_file_1_jg11015.t1; gene_id file_1_file_1_jg11015;
dsimWXD1_1	AUGUSTUS	intron	13351167	13351575	.	-	.	transcript_id file_1_file_1_jg11015.t1; gene_id file_1_file_1_jg11015;
dsimWXD1_1	AUGUSTUS	CDS	13351576	13351632	1	-	0	transcript_id file_1_file_1_jg11015.t1; gene_id file_1_file_1_jg11015;
dsimWXD1_1	AUGUSTUS	exon	13351576	13351632	.	-	.	transcript_id file_1_file_1_jg11015.t1; gene_id file_1_file_1_jg11015;
dsimWXD1_1	AUGUSTUS	intron	13351633	13352342	.	-	.	transcript_id file_1_file_1_jg11015.t1; gene_id file_1_file_1_jg11015;
dsimWXD1_1	AUGUSTUS	CDS	13352343	13352405	1	-	0	transcript_id file_1_file_1_jg11015.t1; gene_id file_1_file_1_jg11015;
dsimWXD1_1	AUGUSTUS	exon	13352343	13352405	.	-	.	transcript_id file_1_file_1_jg11015.t1; gene_id file_1_file_1_jg11015;
dsimWXD1_1	AUGUSTUS	intron	13352406	13353236	.	-	.	transcript_id file_1_file_1_jg11015.t1; gene_id file_1_file_1_jg11015;
dsimWXD1_1	AUGUSTUS	CDS	13353237	13353311	1	-	0	transcript_id file_1_file_1_jg11015.t1; gene_id file_1_file_1_jg11015;
dsimWXD1_1	AUGUSTUS	exon	13353237	13353311	.	-	.	transcript_id file_1_file_1_jg11015.t1; gene_id file_1_file_1_jg11015;
dsimWXD1_1	AUGUSTUS	intron	13353312	13353555	.	-	.	transcript_id file_1_file_1_jg11015.t1; gene_id file_1_file_1_jg11015;
dsimWXD1_1	AUGUSTUS	CDS	13353556	13353708	1	-	0	transcript_id file_1_file_1_jg11015.t1; gene_id file_1_file_1_jg11015;
dsimWXD1_1	AUGUSTUS	exon	13353556	13353708	.	-	.	transcript_id file_1_file_1_jg11015.t1; gene_id file_1_file_1_jg11015;
dsimWXD1_1	AUGUSTUS	intron	13353709	13353772	.	-	.	transcript_id file_1_file_1_jg11015.t1; gene_id file_1_file_1_jg11015;
dsimWXD1_1	AUGUSTUS	CDS	13353773	13353984	1	-	2	transcript_id file_1_file_1_jg11015.t1; gene_id file_1_file_1_jg11015;
dsimWXD1_1	AUGUSTUS	exon	13353773	13353984	.	-	.	transcript_id file_1_file_1_jg11015.t1; gene_id file_1_file_1_jg11015;
dsimWXD1_1	AUGUSTUS	intron	13353985	13354054	.	-	.	transcript_id file_1_file_1_jg11015.t1; gene_id file_1_file_1_jg11015;
dsimWXD1_1	AUGUSTUS	CDS	13354055	13354244	1	-	0	transcript_id file_1_file_1_jg11015.t1; gene_id file_1_file_1_jg11015;
dsimWXD1_1	AUGUSTUS	exon	13354055	13354244	.	-	.	transcript_id file_1_file_1_jg11015.t1; gene_id file_1_file_1_jg11015;
dsimWXD1_1	AUGUSTUS	intron	13354245	13354305	.	-	.	transcript_id file_1_file_1_jg11015.t1; gene_id file_1_file_1_jg11015;
dsimWXD1_1	AUGUSTUS	CDS	13354306	13354498	1	-	1	transcript_id file_1_file_1_jg11015.t1; gene_id file_1_file_1_jg11015;
dsimWXD1_1	AUGUSTUS	exon	13354306	13354498	.	-	.	transcript_id file_1_file_1_jg11015.t1; gene_id file_1_file_1_jg11015;
dsimWXD1_1	AUGUSTUS	intron	13354499	13356697	.	-	.	transcript_id file_1_file_1_jg11015.t1; gene_id file_1_file_1_jg11015;
dsimWXD1_1	AUGUSTUS	CDS	13356698	13356799	1	-	1	transcript_id file_1_file_1_jg11015.t1; gene_id file_1_file_1_jg11015;
dsimWXD1_1	AUGUSTUS	exon	13356698	13356799	.	-	.	transcript_id file_1_file_1_jg11015.t1; gene_id file_1_file_1_jg11015;
dsimWXD1_1	AUGUSTUS	intron	13356800	13356908	.	-	.	transcript_id file_1_file_1_jg11015.t1; gene_id file_1_file_1_jg11015;
dsimWXD1_1	AUGUSTUS	CDS	13356909	13357065	1	-	2	transcript_id file_1_file_1_jg11015.t1; gene_id file_1_file_1_jg11015;
dsimWXD1_1	AUGUSTUS	exon	13356909	13357065	.	-	.	transcript_id file_1_file_1_jg11015.t1; gene_id file_1_file_1_jg11015;
dsimWXD1_1	AUGUSTUS	intron	13357066	13357149	.	-	.	transcript_id file_1_file_1_jg11015.t1; gene_id file_1_file_1_jg11015;
dsimWXD1_1	AUGUSTUS	CDS	13357150	13357336	1	-	0	transcript_id file_1_file_1_jg11015.t1; gene_id file_1_file_1_jg11015;
dsimWXD1_1	AUGUSTUS	exon	13357150	13357336	.	-	.	transcript_id file_1_file_1_jg11015.t1; gene_id file_1_file_1_jg11015;
dsimWXD1_1	AUGUSTUS	intron	13357337	13358267	.	-	.	transcript_id file_1_file_1_jg11015.t1; gene_id file_1_file_1_jg11015;
dsimWXD1_1	AUGUSTUS	CDS	13358268	13358415	1	-	1	transcript_id file_1_file_1_jg11015.t1; gene_id file_1_file_1_jg11015;
dsimWXD1_1	AUGUSTUS	exon	13358268	13358415	.	-	.	transcript_id file_1_file_1_jg11015.t1; gene_id file_1_file_1_jg11015;
dsimWXD1_1	AUGUSTUS	intron	13358416	13358791	.	-	.	transcript_id file_1_file_1_jg11015.t1; gene_id file_1_file_1_jg11015;
dsimWXD1_1	AUGUSTUS	CDS	13358792	13358948	1	-	2	transcript_id file_1_file_1_jg11015.t1; gene_id file_1_file_1_jg11015;
dsimWXD1_1	AUGUSTUS	exon	13358792	13358948	.	-	.	transcript_id file_1_file_1_jg11015.t1; gene_id file_1_file_1_jg11015;
dsimWXD1_1	AUGUSTUS	intron	13358949	13359353	.	-	.	transcript_id file_1_file_1_jg11015.t1; gene_id file_1_file_1_jg11015;
dsimWXD1_1	AUGUSTUS	CDS	13359354	13359380	1	-	2	transcript_id file_1_file_1_jg11015.t1; gene_id file_1_file_1_jg11015;
dsimWXD1_1	AUGUSTUS	exon	13359354	13359380	.	-	.	transcript_id file_1_file_1_jg11015.t1; gene_id file_1_file_1_jg11015;
dsimWXD1_1	AUGUSTUS	intron	13359381	13359933	.	-	.	transcript_id file_1_file_1_jg11015.t1; gene_id file_1_file_1_jg11015;
dsimWXD1_1	AUGUSTUS	CDS	13359934	13360070	1	-	1	transcript_id file_1_file_1_jg11015.t1; gene_id file_1_file_1_jg11015;
dsimWXD1_1	AUGUSTUS	exon	13359934	13360070	.	-	.	transcript_id file_1_file_1_jg11015.t1; gene_id file_1_file_1_jg11015;
dsimWXD1_1	AUGUSTUS	intron	13360071	13360245	.	-	.	transcript_id file_1_file_1_jg11015.t1; gene_id file_1_file_1_jg11015;
dsimWXD1_1	AUGUSTUS	CDS	13360246	13360405	1	-	2	transcript_id file_1_file_1_jg11015.t1; gene_id file_1_file_1_jg11015;
dsimWXD1_1	AUGUSTUS	exon	13360246	13360405	.	-	.	transcript_id file_1_file_1_jg11015.t1; gene_id file_1_file_1_jg11015;
dsimWXD1_1	AUGUSTUS	intron	13360406	13361436	.	-	.	transcript_id file_1_file_1_jg11015.t1; gene_id file_1_file_1_jg11015;
dsimWXD1_1	AUGUSTUS	CDS	13361437	13361509	1	-	0	transcript_id file_1_file_1_jg11015.t1; gene_id file_1_file_1_jg11015;
dsimWXD1_1	AUGUSTUS	exon	13361437	13361509	.	-	.	transcript_id file_1_file_1_jg11015.t1; gene_id file_1_file_1_jg11015;
dsimWXD1_1	AUGUSTUS	intron	13361510	13361671	.	-	.	transcript_id file_1_file_1_jg11015.t1; gene_id file_1_file_1_jg11015;
dsimWXD1_1	AUGUSTUS	CDS	13361672	13361812	1	-	0	transcript_id file_1_file_1_jg11015.t1; gene_id file_1_file_1_jg11015;
dsimWXD1_1	AUGUSTUS	exon	13361672	13361812	.	-	.	transcript_id file_1_file_1_jg11015.t1; gene_id file_1_file_1_jg11015;
dsimWXD1_1	AUGUSTUS	intron	13361813	13361881	.	-	.	transcript_id file_1_file_1_jg11015.t1; gene_id file_1_file_1_jg11015;
dsimWXD1_1	AUGUSTUS	CDS	13361882	13362044	1	-	1	transcript_id file_1_file_1_jg11015.t1; gene_id file_1_file_1_jg11015;
dsimWXD1_1	AUGUSTUS	exon	13361882	13362044	.	-	.	transcript_id file_1_file_1_jg11015.t1; gene_id file_1_file_1_jg11015;
dsimWXD1_1	AUGUSTUS	intron	13362045	13363903	.	-	.	transcript_id file_1_file_1_jg11015.t1; gene_id file_1_file_1_jg11015;
dsimWXD1_1	AUGUSTUS	CDS	13363904	13363986	1	-	0	transcript_id file_1_file_1_jg11015.t1; gene_id file_1_file_1_jg11015;
dsimWXD1_1	AUGUSTUS	exon	13363904	13363986	.	-	.	transcript_id file_1_file_1_jg11015.t1; gene_id file_1_file_1_jg11015;
dsimWXD1_1	AUGUSTUS	intron	13363987	13365153	.	-	.	transcript_id file_1_file_1_jg11015.t1; gene_id file_1_file_1_jg11015;
dsimWXD1_1	AUGUSTUS	transcript	13342780	13365486	.	-	.	transcript_id file_1_file_1_jg11015.t1; gene_id file_1_file_1_jg11015
dsimWXD1_1	AUGUSTUS	CDS	13365154	13365486	1	-	0	transcript_id file_1_file_1_jg11015.t1; gene_id file_1_file_1_jg11015;
dsimWXD1_1	AUGUSTUS	exon	13365154	13365486	.	-	.	transcript_id file_1_file_1_jg11015.t1; gene_id file_1_file_1_jg11015;
dsimWXD1_1	AUGUSTUS	start_codon	13365484	13365486	.	-	0	transcript_id file_1_file_1_jg11015.t1; gene_id file_1_file_1_jg11015;
dsimWXD1_1	AUGUSTUS	stop_codon	13342780	13342782	.	-	0	transcript_id file_1_file_1_jg11015.t2; gene_id file_1_file_1_jg11015;
dsimWXD1_1	AUGUSTUS	CDS	13342780	13343814	1	-	0	transcript_id file_1_file_1_jg11015.t2; gene_id file_1_file_1_jg11015;
dsimWXD1_1	AUGUSTUS	exon	13342780	13343814	.	-	.	transcript_id file_1_file_1_jg11015.t2; gene_id file_1_file_1_jg11015;
dsimWXD1_1	AUGUSTUS	intron	13343815	13343876	.	-	.	transcript_id file_1_file_1_jg11015.t2; gene_id file_1_file_1_jg11015;
dsimWXD1_1	AUGUSTUS	CDS	13343877	13344034	1	-	2	transcript_id file_1_file_1_jg11015.t2; gene_id file_1_file_1_jg11015;
dsimWXD1_1	AUGUSTUS	exon	13343877	13344034	.	-	.	transcript_id file_1_file_1_jg11015.t2; gene_id file_1_file_1_jg11015;
dsimWXD1_1	AUGUSTUS	intron	13344035	13344283	.	-	.	transcript_id file_1_file_1_jg11015.t2; gene_id file_1_file_1_jg11015;
dsimWXD1_1	AUGUSTUS	CDS	13344284	13344421	1	-	2	transcript_id file_1_file_1_jg11015.t2; gene_id file_1_file_1_jg11015;
dsimWXD1_1	AUGUSTUS	exon	13344284	13344421	.	-	.	transcript_id file_1_file_1_jg11015.t2; gene_id file_1_file_1_jg11015;
dsimWXD1_1	AUGUSTUS	intron	13344422	13344687	.	-	.	transcript_id file_1_file_1_jg11015.t2; gene_id file_1_file_1_jg11015;
dsimWXD1_1	AUGUSTUS	CDS	13344688	13344894	1	-	2	transcript_id file_1_file_1_jg11015.t2; gene_id file_1_file_1_jg11015;
dsimWXD1_1	AUGUSTUS	exon	13344688	13344894	.	-	.	transcript_id file_1_file_1_jg11015.t2; gene_id file_1_file_1_jg11015;
dsimWXD1_1	AUGUSTUS	intron	13344895	13344989	.	-	.	transcript_id file_1_file_1_jg11015.t2; gene_id file_1_file_1_jg11015;
dsimWXD1_1	AUGUSTUS	CDS	13344990	13345374	1	-	0	transcript_id file_1_file_1_jg11015.t2; gene_id file_1_file_1_jg11015;
dsimWXD1_1	AUGUSTUS	exon	13344990	13345374	.	-	.	transcript_id file_1_file_1_jg11015.t2; gene_id file_1_file_1_jg11015;
dsimWXD1_1	AUGUSTUS	intron	13345375	13345736	.	-	.	transcript_id file_1_file_1_jg11015.t2; gene_id file_1_file_1_jg11015;
dsimWXD1_1	AUGUSTUS	CDS	13345737	13346015	1	-	0	transcript_id file_1_file_1_jg11015.t2; gene_id file_1_file_1_jg11015;
dsimWXD1_1	AUGUSTUS	exon	13345737	13346015	.	-	.	transcript_id file_1_file_1_jg11015.t2; gene_id file_1_file_1_jg11015;
dsimWXD1_1	AUGUSTUS	intron	13346016	13346286	.	-	.	transcript_id file_1_file_1_jg11015.t2; gene_id file_1_file_1_jg11015;
dsimWXD1_1	AUGUSTUS	CDS	13346287	13346519	1	-	2	transcript_id file_1_file_1_jg11015.t2; gene_id file_1_file_1_jg11015;
dsimWXD1_1	AUGUSTUS	exon	13346287	13346519	.	-	.	transcript_id file_1_file_1_jg11015.t2; gene_id file_1_file_1_jg11015;
dsimWXD1_1	AUGUSTUS	intron	13346520	13346898	.	-	.	transcript_id file_1_file_1_jg11015.t2; gene_id file_1_file_1_jg11015;
dsimWXD1_1	AUGUSTUS	CDS	13346899	13347022	1	-	0	transcript_id file_1_file_1_jg11015.t2; gene_id file_1_file_1_jg11015;
dsimWXD1_1	AUGUSTUS	exon	13346899	13347022	.	-	.	transcript_id file_1_file_1_jg11015.t2; gene_id file_1_file_1_jg11015;
dsimWXD1_1	AUGUSTUS	intron	13347023	13347120	.	-	.	transcript_id file_1_file_1_jg11015.t2; gene_id file_1_file_1_jg11015;
dsimWXD1_1	AUGUSTUS	CDS	13347121	13347242	1	-	2	transcript_id file_1_file_1_jg11015.t2; gene_id file_1_file_1_jg11015;
dsimWXD1_1	AUGUSTUS	exon	13347121	13347242	.	-	.	transcript_id file_1_file_1_jg11015.t2; gene_id file_1_file_1_jg11015;
dsimWXD1_1	AUGUSTUS	intron	13347243	13347326	.	-	.	transcript_id file_1_file_1_jg11015.t2; gene_id file_1_file_1_jg11015;
dsimWXD1_1	AUGUSTUS	CDS	13347327	13347426	1	-	0	transcript_id file_1_file_1_jg11015.t2; gene_id file_1_file_1_jg11015;
dsimWXD1_1	AUGUSTUS	exon	13347327	13347426	.	-	.	transcript_id file_1_file_1_jg11015.t2; gene_id file_1_file_1_jg11015;
dsimWXD1_1	AUGUSTUS	intron	13347427	13348583	.	-	.	transcript_id file_1_file_1_jg11015.t2; gene_id file_1_file_1_jg11015;
dsimWXD1_1	AUGUSTUS	CDS	13348584	13348808	1	-	0	transcript_id file_1_file_1_jg11015.t2; gene_id file_1_file_1_jg11015;
dsimWXD1_1	AUGUSTUS	exon	13348584	13348808	.	-	.	transcript_id file_1_file_1_jg11015.t2; gene_id file_1_file_1_jg11015;
dsimWXD1_1	AUGUSTUS	intron	13348809	13349345	.	-	.	transcript_id file_1_file_1_jg11015.t2; gene_id file_1_file_1_jg11015;
dsimWXD1_1	AUGUSTUS	CDS	13349346	13349491	1	-	2	transcript_id file_1_file_1_jg11015.t2; gene_id file_1_file_1_jg11015;
dsimWXD1_1	AUGUSTUS	exon	13349346	13349491	.	-	.	transcript_id file_1_file_1_jg11015.t2; gene_id file_1_file_1_jg11015;
dsimWXD1_1	AUGUSTUS	intron	13349492	13349653	.	-	.	transcript_id file_1_file_1_jg11015.t2; gene_id file_1_file_1_jg11015;
dsimWXD1_1	AUGUSTUS	CDS	13349654	13349844	1	-	1	transcript_id file_1_file_1_jg11015.t2; gene_id file_1_file_1_jg11015;
dsimWXD1_1	AUGUSTUS	exon	13349654	13349844	.	-	.	transcript_id file_1_file_1_jg11015.t2; gene_id file_1_file_1_jg11015;
dsimWXD1_1	AUGUSTUS	intron	13349845	13350033	.	-	.	transcript_id file_1_file_1_jg11015.t2; gene_id file_1_file_1_jg11015;
dsimWXD1_1	AUGUSTUS	CDS	13350034	13350191	1	-	0	transcript_id file_1_file_1_jg11015.t2; gene_id file_1_file_1_jg11015;
dsimWXD1_1	AUGUSTUS	exon	13350034	13350191	.	-	.	transcript_id file_1_file_1_jg11015.t2; gene_id file_1_file_1_jg11015;
dsimWXD1_1	AUGUSTUS	intron	13350192	13350400	.	-	.	transcript_id file_1_file_1_jg11015.t2; gene_id file_1_file_1_jg11015;
dsimWXD1_1	AUGUSTUS	CDS	13350401	13350550	1	-	0	transcript_id file_1_file_1_jg11015.t2; gene_id file_1_file_1_jg11015;
dsimWXD1_1	AUGUSTUS	exon	13350401	13350550	.	-	.	transcript_id file_1_file_1_jg11015.t2; gene_id file_1_file_1_jg11015;
dsimWXD1_1	AUGUSTUS	intron	13350551	13351127	.	-	.	transcript_id file_1_file_1_jg11015.t2; gene_id file_1_file_1_jg11015;
dsimWXD1_1	AUGUSTUS	CDS	13351128	13351166	1	-	0	transcript_id file_1_file_1_jg11015.t2; gene_id file_1_file_1_jg11015;
dsimWXD1_1	AUGUSTUS	exon	13351128	13351166	.	-	.	transcript_id file_1_file_1_jg11015.t2; gene_id file_1_file_1_jg11015;
dsimWXD1_1	AUGUSTUS	intron	13351167	13351575	.	-	.	transcript_id file_1_file_1_jg11015.t2; gene_id file_1_file_1_jg11015;
dsimWXD1_1	AUGUSTUS	CDS	13351576	13351632	1	-	0	transcript_id file_1_file_1_jg11015.t2; gene_id file_1_file_1_jg11015;
dsimWXD1_1	AUGUSTUS	exon	13351576	13351632	.	-	.	transcript_id file_1_file_1_jg11015.t2; gene_id file_1_file_1_jg11015;
dsimWXD1_1	AUGUSTUS	intron	13351633	13352342	.	-	.	transcript_id file_1_file_1_jg11015.t2; gene_id file_1_file_1_jg11015;
dsimWXD1_1	AUGUSTUS	CDS	13352343	13352405	1	-	0	transcript_id file_1_file_1_jg11015.t2; gene_id file_1_file_1_jg11015;
dsimWXD1_1	AUGUSTUS	exon	13352343	13352405	.	-	.	transcript_id file_1_file_1_jg11015.t2; gene_id file_1_file_1_jg11015;
dsimWXD1_1	AUGUSTUS	intron	13352406	13353236	.	-	.	transcript_id file_1_file_1_jg11015.t2; gene_id file_1_file_1_jg11015;
dsimWXD1_1	AUGUSTUS	CDS	13353237	13353311	1	-	0	transcript_id file_1_file_1_jg11015.t2; gene_id file_1_file_1_jg11015;
dsimWXD1_1	AUGUSTUS	exon	13353237	13353311	.	-	.	transcript_id file_1_file_1_jg11015.t2; gene_id file_1_file_1_jg11015;
dsimWXD1_1	AUGUSTUS	intron	13353312	13353555	.	-	.	transcript_id file_1_file_1_jg11015.t2; gene_id file_1_file_1_jg11015;
dsimWXD1_1	AUGUSTUS	CDS	13353556	13353708	1	-	0	transcript_id file_1_file_1_jg11015.t2; gene_id file_1_file_1_jg11015;
dsimWXD1_1	AUGUSTUS	exon	13353556	13353708	.	-	.	transcript_id file_1_file_1_jg11015.t2; gene_id file_1_file_1_jg11015;
dsimWXD1_1	AUGUSTUS	intron	13353709	13353772	.	-	.	transcript_id file_1_file_1_jg11015.t2; gene_id file_1_file_1_jg11015;
dsimWXD1_1	AUGUSTUS	CDS	13353773	13353984	1	-	2	transcript_id file_1_file_1_jg11015.t2; gene_id file_1_file_1_jg11015;
dsimWXD1_1	AUGUSTUS	exon	13353773	13353984	.	-	.	transcript_id file_1_file_1_jg11015.t2; gene_id file_1_file_1_jg11015;
dsimWXD1_1	AUGUSTUS	intron	13353985	13354054	.	-	.	transcript_id file_1_file_1_jg11015.t2; gene_id file_1_file_1_jg11015;
dsimWXD1_1	AUGUSTUS	CDS	13354055	13354244	1	-	0	transcript_id file_1_file_1_jg11015.t2; gene_id file_1_file_1_jg11015;
dsimWXD1_1	AUGUSTUS	exon	13354055	13354244	.	-	.	transcript_id file_1_file_1_jg11015.t2; gene_id file_1_file_1_jg11015;
dsimWXD1_1	AUGUSTUS	intron	13354245	13354305	.	-	.	transcript_id file_1_file_1_jg11015.t2; gene_id file_1_file_1_jg11015;
dsimWXD1_1	AUGUSTUS	CDS	13354306	13354498	1	-	1	transcript_id file_1_file_1_jg11015.t2; gene_id file_1_file_1_jg11015;
dsimWXD1_1	AUGUSTUS	exon	13354306	13354498	.	-	.	transcript_id file_1_file_1_jg11015.t2; gene_id file_1_file_1_jg11015;
dsimWXD1_1	AUGUSTUS	intron	13354499	13356697	.	-	.	transcript_id file_1_file_1_jg11015.t2; gene_id file_1_file_1_jg11015;
dsimWXD1_1	AUGUSTUS	CDS	13356698	13356799	1	-	1	transcript_id file_1_file_1_jg11015.t2; gene_id file_1_file_1_jg11015;
dsimWXD1_1	AUGUSTUS	exon	13356698	13356799	.	-	.	transcript_id file_1_file_1_jg11015.t2; gene_id file_1_file_1_jg11015;
dsimWXD1_1	AUGUSTUS	intron	13356800	13356908	.	-	.	transcript_id file_1_file_1_jg11015.t2; gene_id file_1_file_1_jg11015;
dsimWXD1_1	AUGUSTUS	CDS	13356909	13357065	1	-	2	transcript_id file_1_file_1_jg11015.t2; gene_id file_1_file_1_jg11015;
dsimWXD1_1	AUGUSTUS	exon	13356909	13357065	.	-	.	transcript_id file_1_file_1_jg11015.t2; gene_id file_1_file_1_jg11015;
dsimWXD1_1	AUGUSTUS	intron	13357066	13357149	.	-	.	transcript_id file_1_file_1_jg11015.t2; gene_id file_1_file_1_jg11015;
dsimWXD1_1	AUGUSTUS	CDS	13357150	13357336	1	-	0	transcript_id file_1_file_1_jg11015.t2; gene_id file_1_file_1_jg11015;
dsimWXD1_1	AUGUSTUS	exon	13357150	13357336	.	-	.	transcript_id file_1_file_1_jg11015.t2; gene_id file_1_file_1_jg11015;
dsimWXD1_1	AUGUSTUS	intron	13357337	13358267	.	-	.	transcript_id file_1_file_1_jg11015.t2; gene_id file_1_file_1_jg11015;
dsimWXD1_1	AUGUSTUS	CDS	13358268	13358415	1	-	1	transcript_id file_1_file_1_jg11015.t2; gene_id file_1_file_1_jg11015;
dsimWXD1_1	AUGUSTUS	exon	13358268	13358415	.	-	.	transcript_id file_1_file_1_jg11015.t2; gene_id file_1_file_1_jg11015;
dsimWXD1_1	AUGUSTUS	intron	13358416	13358791	.	-	.	transcript_id file_1_file_1_jg11015.t2; gene_id file_1_file_1_jg11015;
dsimWXD1_1	AUGUSTUS	CDS	13358792	13358948	1	-	2	transcript_id file_1_file_1_jg11015.t2; gene_id file_1_file_1_jg11015;
dsimWXD1_1	AUGUSTUS	exon	13358792	13358948	.	-	.	transcript_id file_1_file_1_jg11015.t2; gene_id file_1_file_1_jg11015;
dsimWXD1_1	AUGUSTUS	intron	13358949	13359353	.	-	.	transcript_id file_1_file_1_jg11015.t2; gene_id file_1_file_1_jg11015;
dsimWXD1_1	AUGUSTUS	CDS	13359354	13359380	1	-	2	transcript_id file_1_file_1_jg11015.t2; gene_id file_1_file_1_jg11015;
dsimWXD1_1	AUGUSTUS	exon	13359354	13359380	.	-	.	transcript_id file_1_file_1_jg11015.t2; gene_id file_1_file_1_jg11015;
dsimWXD1_1	AUGUSTUS	intron	13359381	13359933	.	-	.	transcript_id file_1_file_1_jg11015.t2; gene_id file_1_file_1_jg11015;
dsimWXD1_1	AUGUSTUS	CDS	13359934	13360070	1	-	1	transcript_id file_1_file_1_jg11015.t2; gene_id file_1_file_1_jg11015;
dsimWXD1_1	AUGUSTUS	exon	13359934	13360070	.	-	.	transcript_id file_1_file_1_jg11015.t2; gene_id file_1_file_1_jg11015;
dsimWXD1_1	AUGUSTUS	intron	13360071	13360245	.	-	.	transcript_id file_1_file_1_jg11015.t2; gene_id file_1_file_1_jg11015;
dsimWXD1_1	AUGUSTUS	CDS	13360246	13360405	1	-	2	transcript_id file_1_file_1_jg11015.t2; gene_id file_1_file_1_jg11015;
dsimWXD1_1	AUGUSTUS	exon	13360246	13360405	.	-	.	transcript_id file_1_file_1_jg11015.t2; gene_id file_1_file_1_jg11015;
dsimWXD1_1	AUGUSTUS	intron	13360406	13361436	.	-	.	transcript_id file_1_file_1_jg11015.t2; gene_id file_1_file_1_jg11015;
dsimWXD1_1	AUGUSTUS	CDS	13361437	13361509	1	-	0	transcript_id file_1_file_1_jg11015.t2; gene_id file_1_file_1_jg11015;
dsimWXD1_1	AUGUSTUS	exon	13361437	13361509	.	-	.	transcript_id file_1_file_1_jg11015.t2; gene_id file_1_file_1_jg11015;
dsimWXD1_1	AUGUSTUS	intron	13361510	13361671	.	-	.	transcript_id file_1_file_1_jg11015.t2; gene_id file_1_file_1_jg11015;
dsimWXD1_1	AUGUSTUS	CDS	13361672	13361812	1	-	0	transcript_id file_1_file_1_jg11015.t2; gene_id file_1_file_1_jg11015;
dsimWXD1_1	AUGUSTUS	exon	13361672	13361812	.	-	.	transcript_id file_1_file_1_jg11015.t2; gene_id file_1_file_1_jg11015;
dsimWXD1_1	AUGUSTUS	intron	13361813	13361881	.	-	.	transcript_id file_1_file_1_jg11015.t2; gene_id file_1_file_1_jg11015;
dsimWXD1_1	AUGUSTUS	CDS	13361882	13362044	1	-	1	transcript_id file_1_file_1_jg11015.t2; gene_id file_1_file_1_jg11015;
dsimWXD1_1	AUGUSTUS	exon	13361882	13362044	.	-	.	transcript_id file_1_file_1_jg11015.t2; gene_id file_1_file_1_jg11015;
dsimWXD1_1	AUGUSTUS	intron	13362045	13363903	.	-	.	transcript_id file_1_file_1_jg11015.t2; gene_id file_1_file_1_jg11015;
dsimWXD1_1	AUGUSTUS	CDS	13363904	13363986	1	-	0	transcript_id file_1_file_1_jg11015.t2; gene_id file_1_file_1_jg11015;
dsimWXD1_1	AUGUSTUS	exon	13363904	13363986	.	-	.	transcript_id file_1_file_1_jg11015.t2; gene_id file_1_file_1_jg11015;
dsimWXD1_1	AUGUSTUS	intron	13363987	13366374	.	-	.	transcript_id file_1_file_1_jg11015.t2; gene_id file_1_file_1_jg11015;
dsimWXD1_1	AUGUSTUS	CDS	13366375	13366431	1	-	0	transcript_id file_1_file_1_jg11015.t2; gene_id file_1_file_1_jg11015;
dsimWXD1_1	AUGUSTUS	exon	13366375	13366431	.	-	.	transcript_id file_1_file_1_jg11015.t2; gene_id file_1_file_1_jg11015;
dsimWXD1_1	AUGUSTUS	intron	13366432	13369937	.	-	.	transcript_id file_1_file_1_jg11015.t2; gene_id file_1_file_1_jg11015;
dsimWXD1_1	AUGUSTUS	transcript	13342780	13369964	.	-	.	transcript_id file_1_file_1_jg11015.t2; gene_id file_1_file_1_jg11015
dsimWXD1_1	AUGUSTUS	CDS	13369938	13369964	0.76	-	0	transcript_id file_1_file_1_jg11015.t2; gene_id file_1_file_1_jg11015;
dsimWXD1_1	AUGUSTUS	exon	13369938	13369964	.	-	.	transcript_id file_1_file_1_jg11015.t2; gene_id file_1_file_1_jg11015;
dsimWXD1_1	AUGUSTUS	start_codon	13369962	13369964	.	-	0	transcript_id file_1_file_1_jg11015.t2; gene_id file_1_file_1_jg11015;
dsimWXD1_1	AUGUSTUS	start_codon	13569697	13569699	.	+	0	transcript_id file_1_file_1_jg11036.t1; gene_id file_1_file_1_jg11036;
dsimWXD1_1	AUGUSTUS	CDS	13569697	13571496	1	+	0	transcript_id file_1_file_1_jg11036.t1; gene_id file_1_file_1_jg11036;
dsimWXD1_1	AUGUSTUS	exon	13569697	13571496	.	+	.	transcript_id file_1_file_1_jg11036.t1; gene_id file_1_file_1_jg11036;
dsimWXD1_1	AUGUSTUS	transcript	13569697	13571496	.	+	.	transcript_id file_1_file_1_jg11036.t1; gene_id file_1_file_1_jg11036
dsimWXD1_1	AUGUSTUS	stop_codon	13571494	13571496	.	+	0	transcript_id file_1_file_1_jg11036.t1; gene_id file_1_file_1_jg11036;
dsimWXD1_1	AUGUSTUS	start_codon	13571891	13571893	.	+	0	transcript_id file_1_file_1_jg11037.t1; gene_id file_1_file_1_jg11037;
dsimWXD1_1	AUGUSTUS	CDS	13571891	13572056	0.92	+	0	transcript_id file_1_file_1_jg11037.t1; gene_id file_1_file_1_jg11037;
dsimWXD1_1	AUGUSTUS	exon	13571891	13572056	.	+	.	transcript_id file_1_file_1_jg11037.t1; gene_id file_1_file_1_jg11037;
dsimWXD1_1	AUGUSTUS	intron	13572057	13572362	.	+	.	transcript_id file_1_file_1_jg11037.t1; gene_id file_1_file_1_jg11037;
dsimWXD1_1	AUGUSTUS	transcript	13571891	13573660	.	+	.	transcript_id file_1_file_1_jg11037.t1; gene_id file_1_file_1_jg11037
dsimWXD1_1	AUGUSTUS	CDS	13572363	13573660	0.27	+	2	transcript_id file_1_file_1_jg11037.t1; gene_id file_1_file_1_jg11037;
dsimWXD1_1	AUGUSTUS	exon	13572363	13573660	.	+	.	transcript_id file_1_file_1_jg11037.t1; gene_id file_1_file_1_jg11037;
dsimWXD1_1	AUGUSTUS	stop_codon	13573658	13573660	.	+	0	transcript_id file_1_file_1_jg11037.t1; gene_id file_1_file_1_jg11037;
dsimWXD1_1	AUGUSTUS	start_codon	13574438	13574440	.	+	0	transcript_id file_1_file_1_jg11038.t1; gene_id file_1_file_1_jg11038;
dsimWXD1_1	AUGUSTUS	CDS	13574438	13575691	1	+	0	transcript_id file_1_file_1_jg11038.t1; gene_id file_1_file_1_jg11038;
dsimWXD1_1	AUGUSTUS	exon	13574438	13575691	.	+	.	transcript_id file_1_file_1_jg11038.t1; gene_id file_1_file_1_jg11038;
dsimWXD1_1	AUGUSTUS	transcript	13574438	13575691	.	+	.	transcript_id file_1_file_1_jg11038.t1; gene_id file_1_file_1_jg11038
dsimWXD1_1	AUGUSTUS	stop_codon	13575689	13575691	.	+	0	transcript_id file_1_file_1_jg11038.t1; gene_id file_1_file_1_jg11038;
dsimWXD1_1	AUGUSTUS	start_codon	13576685	13576687	.	+	0	transcript_id file_1_file_1_jg11039.t1; gene_id file_1_file_1_jg11039;
dsimWXD1_1	AUGUSTUS	CDS	13576685	13577857	0.26	+	0	transcript_id file_1_file_1_jg11039.t1; gene_id file_1_file_1_jg11039;
dsimWXD1_1	AUGUSTUS	exon	13576685	13577857	.	+	.	transcript_id file_1_file_1_jg11039.t1; gene_id file_1_file_1_jg11039;
dsimWXD1_1	AUGUSTUS	transcript	13576685	13577857	.	+	.	transcript_id file_1_file_1_jg11039.t1; gene_id file_1_file_1_jg11039
dsimWXD1_1	AUGUSTUS	stop_codon	13577855	13577857	.	+	0	transcript_id file_1_file_1_jg11039.t1; gene_id file_1_file_1_jg11039;
dsimWXD1_1	AUGUSTUS	start_codon	13578456	13578458	.	+	0	transcript_id file_1_file_1_jg11040.t1; gene_id file_1_file_1_jg11040;
dsimWXD1_1	AUGUSTUS	CDS	13578456	13580255	0.98	+	0	transcript_id file_1_file_1_jg11040.t1; gene_id file_1_file_1_jg11040;
dsimWXD1_1	AUGUSTUS	exon	13578456	13580255	.	+	.	transcript_id file_1_file_1_jg11040.t1; gene_id file_1_file_1_jg11040;
dsimWXD1_1	AUGUSTUS	transcript	13578456	13580255	.	+	.	transcript_id file_1_file_1_jg11040.t1; gene_id file_1_file_1_jg11040
dsimWXD1_1	AUGUSTUS	stop_codon	13580253	13580255	.	+	0	transcript_id file_1_file_1_jg11040.t1; gene_id file_1_file_1_jg11040;
dsimWXD1_1	AUGUSTUS	start_codon	13580800	13580802	.	+	0	transcript_id file_1_file_1_jg11041.t1; gene_id file_1_file_1_jg11041;
dsimWXD1_1	AUGUSTUS	CDS	13580800	13581240	0.78	+	0	transcript_id file_1_file_1_jg11041.t1; gene_id file_1_file_1_jg11041;
dsimWXD1_1	AUGUSTUS	exon	13580800	13581240	.	+	.	transcript_id file_1_file_1_jg11041.t1; gene_id file_1_file_1_jg11041;
dsimWXD1_1	AUGUSTUS	intron	13581241	13581495	.	+	.	transcript_id file_1_file_1_jg11041.t1; gene_id file_1_file_1_jg11041;
dsimWXD1_1	AUGUSTUS	transcript	13580800	13582584	.	+	.	transcript_id file_1_file_1_jg11041.t1; gene_id file_1_file_1_jg11041
dsimWXD1_1	AUGUSTUS	CDS	13581496	13582584	0.95	+	0	transcript_id file_1_file_1_jg11041.t1; gene_id file_1_file_1_jg11041;
dsimWXD1_1	AUGUSTUS	exon	13581496	13582584	.	+	.	transcript_id file_1_file_1_jg11041.t1; gene_id file_1_file_1_jg11041;
dsimWXD1_1	AUGUSTUS	stop_codon	13582582	13582584	.	+	0	transcript_id file_1_file_1_jg11041.t1; gene_id file_1_file_1_jg11041;
dsimWXD1_1	AUGUSTUS	start_codon	14547290	14547292	.	+	0	transcript_id file_1_file_1_jg11188.t1; gene_id file_1_file_1_jg11188;
dsimWXD1_1	AUGUSTUS	CDS	14547290	14547547	1	+	0	transcript_id file_1_file_1_jg11188.t1; gene_id file_1_file_1_jg11188;
dsimWXD1_1	AUGUSTUS	exon	14547290	14547547	.	+	.	transcript_id file_1_file_1_jg11188.t1; gene_id file_1_file_1_jg11188;
dsimWXD1_1	AUGUSTUS	intron	14547548	14547616	.	+	.	transcript_id file_1_file_1_jg11188.t1; gene_id file_1_file_1_jg11188;
dsimWXD1_1	AUGUSTUS	CDS	14547617	14547793	1	+	0	transcript_id file_1_file_1_jg11188.t1; gene_id file_1_file_1_jg11188;
dsimWXD1_1	AUGUSTUS	exon	14547617	14547793	.	+	.	transcript_id file_1_file_1_jg11188.t1; gene_id file_1_file_1_jg11188;
dsimWXD1_1	AUGUSTUS	intron	14547794	14547847	.	+	.	transcript_id file_1_file_1_jg11188.t1; gene_id file_1_file_1_jg11188;
dsimWXD1_1	AUGUSTUS	CDS	14547848	14548012	1	+	0	transcript_id file_1_file_1_jg11188.t1; gene_id file_1_file_1_jg11188;
dsimWXD1_1	AUGUSTUS	exon	14547848	14548012	.	+	.	transcript_id file_1_file_1_jg11188.t1; gene_id file_1_file_1_jg11188;
dsimWXD1_1	AUGUSTUS	intron	14548013	14548077	.	+	.	transcript_id file_1_file_1_jg11188.t1; gene_id file_1_file_1_jg11188;
dsimWXD1_1	AUGUSTUS	transcript	14547290	14548086	.	+	.	transcript_id file_1_file_1_jg11188.t1; gene_id file_1_file_1_jg11188
dsimWXD1_1	AUGUSTUS	CDS	14548078	14548086	1	+	0	transcript_id file_1_file_1_jg11188.t1; gene_id file_1_file_1_jg11188;
dsimWXD1_1	AUGUSTUS	exon	14548078	14548086	.	+	.	transcript_id file_1_file_1_jg11188.t1; gene_id file_1_file_1_jg11188;
dsimWXD1_1	AUGUSTUS	stop_codon	14548084	14548086	.	+	0	transcript_id file_1_file_1_jg11188.t1; gene_id file_1_file_1_jg11188;
dsimWXD1_1	AUGUSTUS	start_codon	14548828	14548830	.	+	0	transcript_id file_1_file_1_jg11189.t1; gene_id file_1_file_1_jg11189;
dsimWXD1_1	AUGUSTUS	CDS	14548828	14549085	1	+	0	transcript_id file_1_file_1_jg11189.t1; gene_id file_1_file_1_jg11189;
dsimWXD1_1	AUGUSTUS	exon	14548828	14549085	.	+	.	transcript_id file_1_file_1_jg11189.t1; gene_id file_1_file_1_jg11189;
dsimWXD1_1	AUGUSTUS	intron	14549086	14549143	.	+	.	transcript_id file_1_file_1_jg11189.t1; gene_id file_1_file_1_jg11189;
dsimWXD1_1	AUGUSTUS	CDS	14549144	14549320	1	+	0	transcript_id file_1_file_1_jg11189.t1; gene_id file_1_file_1_jg11189;
dsimWXD1_1	AUGUSTUS	exon	14549144	14549320	.	+	.	transcript_id file_1_file_1_jg11189.t1; gene_id file_1_file_1_jg11189;
dsimWXD1_1	AUGUSTUS	intron	14549321	14549374	.	+	.	transcript_id file_1_file_1_jg11189.t1; gene_id file_1_file_1_jg11189;
dsimWXD1_1	AUGUSTUS	transcript	14548828	14549554	.	+	.	transcript_id file_1_file_1_jg11189.t1; gene_id file_1_file_1_jg11189
dsimWXD1_1	AUGUSTUS	CDS	14549375	14549554	1	+	0	transcript_id file_1_file_1_jg11189.t1; gene_id file_1_file_1_jg11189;
dsimWXD1_1	AUGUSTUS	exon	14549375	14549554	.	+	.	transcript_id file_1_file_1_jg11189.t1; gene_id file_1_file_1_jg11189;
dsimWXD1_1	AUGUSTUS	stop_codon	14549552	14549554	.	+	0	transcript_id file_1_file_1_jg11189.t1; gene_id file_1_file_1_jg11189;
dsimWXD1_1	AUGUSTUS	start_codon	15812418	15812420	.	+	0	transcript_id file_1_file_1_jg11390.t1; gene_id file_1_file_1_jg11390;
dsimWXD1_1	AUGUSTUS	CDS	15812418	15814178	1	+	0	transcript_id file_1_file_1_jg11390.t1; gene_id file_1_file_1_jg11390;
dsimWXD1_1	AUGUSTUS	exon	15812418	15814178	.	+	.	transcript_id file_1_file_1_jg11390.t1; gene_id file_1_file_1_jg11390;
dsimWXD1_1	AUGUSTUS	transcript	15812418	15814178	.	+	.	transcript_id file_1_file_1_jg11390.t1; gene_id file_1_file_1_jg11390
dsimWXD1_1	AUGUSTUS	stop_codon	15814176	15814178	.	+	0	transcript_id file_1_file_1_jg11390.t1; gene_id file_1_file_1_jg11390;
dsimWXD1_1	AUGUSTUS	start_codon	16670435	16670437	.	+	0	transcript_id file_1_file_1_jg11529.t1; gene_id file_1_file_1_jg11529;
dsimWXD1_1	AUGUSTUS	CDS	16670435	16670488	1	+	0	transcript_id file_1_file_1_jg11529.t1; gene_id file_1_file_1_jg11529;
dsimWXD1_1	AUGUSTUS	exon	16670435	16670488	.	+	.	transcript_id file_1_file_1_jg11529.t1; gene_id file_1_file_1_jg11529;
dsimWXD1_1	AUGUSTUS	intron	16670489	16670554	.	+	.	transcript_id file_1_file_1_jg11529.t1; gene_id file_1_file_1_jg11529;
dsimWXD1_1	AUGUSTUS	transcript	16670435	16671040	.	+	.	transcript_id file_1_file_1_jg11529.t1; gene_id file_1_file_1_jg11529
dsimWXD1_1	AUGUSTUS	CDS	16670555	16671040	0.99	+	0	transcript_id file_1_file_1_jg11529.t1; gene_id file_1_file_1_jg11529;
dsimWXD1_1	AUGUSTUS	exon	16670555	16671040	.	+	.	transcript_id file_1_file_1_jg11529.t1; gene_id file_1_file_1_jg11529;
dsimWXD1_1	AUGUSTUS	stop_codon	16671038	16671040	.	+	0	transcript_id file_1_file_1_jg11529.t1; gene_id file_1_file_1_jg11529;
dsimWXD1_1	AUGUSTUS	stop_codon	17141015	17141017	.	-	0	transcript_id file_1_file_1_jg11585.t1; gene_id file_1_file_1_jg11585;
dsimWXD1_1	AUGUSTUS	CDS	17141015	17142175	0.43	-	0	transcript_id file_1_file_1_jg11585.t1; gene_id file_1_file_1_jg11585;
dsimWXD1_1	AUGUSTUS	exon	17141015	17142175	.	-	.	transcript_id file_1_file_1_jg11585.t1; gene_id file_1_file_1_jg11585;
dsimWXD1_1	AUGUSTUS	intron	17142176	17142271	.	-	.	transcript_id file_1_file_1_jg11585.t1; gene_id file_1_file_1_jg11585;
dsimWXD1_1	AUGUSTUS	transcript	17141015	17142922	.	-	.	transcript_id file_1_file_1_jg11585.t1; gene_id file_1_file_1_jg11585
dsimWXD1_1	AUGUSTUS	CDS	17142272	17142922	0.58	-	0	transcript_id file_1_file_1_jg11585.t1; gene_id file_1_file_1_jg11585;
dsimWXD1_1	AUGUSTUS	exon	17142272	17142922	.	-	.	transcript_id file_1_file_1_jg11585.t1; gene_id file_1_file_1_jg11585;
dsimWXD1_1	AUGUSTUS	start_codon	17142920	17142922	.	-	0	transcript_id file_1_file_1_jg11585.t1; gene_id file_1_file_1_jg11585;
dsimWXD1_1	AUGUSTUS	start_codon	17561254	17561256	.	+	0	transcript_id file_1_file_1_jg11644.t2; gene_id file_1_file_1_jg11644;
dsimWXD1_1	AUGUSTUS	CDS	17561254	17562024	0.99	+	0	transcript_id file_1_file_1_jg11644.t2; gene_id file_1_file_1_jg11644;
dsimWXD1_1	AUGUSTUS	exon	17561254	17562024	.	+	.	transcript_id file_1_file_1_jg11644.t2; gene_id file_1_file_1_jg11644;
dsimWXD1_1	AUGUSTUS	intron	17562025	17562072	.	+	.	transcript_id file_1_file_1_jg11644.t2; gene_id file_1_file_1_jg11644;
dsimWXD1_1	AUGUSTUS	transcript	17561254	17562531	.	+	.	transcript_id file_1_file_1_jg11644.t2; gene_id file_1_file_1_jg11644
dsimWXD1_1	AUGUSTUS	CDS	17562073	17562531	1	+	0	transcript_id file_1_file_1_jg11644.t2; gene_id file_1_file_1_jg11644;
dsimWXD1_1	AUGUSTUS	exon	17562073	17562531	.	+	.	transcript_id file_1_file_1_jg11644.t2; gene_id file_1_file_1_jg11644;
dsimWXD1_1	AUGUSTUS	stop_codon	17562529	17562531	.	+	0	transcript_id file_1_file_1_jg11644.t2; gene_id file_1_file_1_jg11644;
dsimWXD1_1	AUGUSTUS	start_codon	17561254	17561256	.	+	0	transcript_id file_1_file_1_jg11644.t1; gene_id file_1_file_1_jg11644;
dsimWXD1_1	AUGUSTUS	CDS	17561254	17562021	0.99	+	0	transcript_id file_1_file_1_jg11644.t1; gene_id file_1_file_1_jg11644;
dsimWXD1_1	AUGUSTUS	exon	17561254	17562021	.	+	.	transcript_id file_1_file_1_jg11644.t1; gene_id file_1_file_1_jg11644;
dsimWXD1_1	AUGUSTUS	intron	17562022	17562072	.	+	.	transcript_id file_1_file_1_jg11644.t1; gene_id file_1_file_1_jg11644;
dsimWXD1_1	AUGUSTUS	transcript	17561254	17562531	.	+	.	transcript_id file_1_file_1_jg11644.t1; gene_id file_1_file_1_jg11644
dsimWXD1_1	AUGUSTUS	CDS	17562073	17562531	1	+	0	transcript_id file_1_file_1_jg11644.t1; gene_id file_1_file_1_jg11644;
dsimWXD1_1	AUGUSTUS	exon	17562073	17562531	.	+	.	transcript_id file_1_file_1_jg11644.t1; gene_id file_1_file_1_jg11644;
dsimWXD1_1	AUGUSTUS	stop_codon	17562529	17562531	.	+	0	transcript_id file_1_file_1_jg11644.t1; gene_id file_1_file_1_jg11644;
dsimWXD1_1	AUGUSTUS	start_codon	17562853	17562855	.	+	0	transcript_id file_1_file_1_jg11645.t1; gene_id file_1_file_1_jg11645;
dsimWXD1_1	AUGUSTUS	CDS	17562853	17564556	1	+	0	transcript_id file_1_file_1_jg11645.t1; gene_id file_1_file_1_jg11645;
dsimWXD1_1	AUGUSTUS	exon	17562853	17564556	.	+	.	transcript_id file_1_file_1_jg11645.t1; gene_id file_1_file_1_jg11645;
dsimWXD1_1	AUGUSTUS	transcript	17562853	17564556	.	+	.	transcript_id file_1_file_1_jg11645.t1; gene_id file_1_file_1_jg11645
dsimWXD1_1	AUGUSTUS	stop_codon	17564554	17564556	.	+	0	transcript_id file_1_file_1_jg11645.t1; gene_id file_1_file_1_jg11645;
dsimWXD1_1	AUGUSTUS	stop_codon	17564758	17564760	.	-	0	transcript_id file_1_file_1_jg11646.t1; gene_id file_1_file_1_jg11646;
dsimWXD1_1	AUGUSTUS	CDS	17564758	17566656	1	-	0	transcript_id file_1_file_1_jg11646.t1; gene_id file_1_file_1_jg11646;
dsimWXD1_1	AUGUSTUS	exon	17564758	17566656	.	-	.	transcript_id file_1_file_1_jg11646.t1; gene_id file_1_file_1_jg11646;
dsimWXD1_1	AUGUSTUS	transcript	17564758	17566656	.	-	.	transcript_id file_1_file_1_jg11646.t1; gene_id file_1_file_1_jg11646
dsimWXD1_1	AUGUSTUS	start_codon	17566654	17566656	.	-	0	transcript_id file_1_file_1_jg11646.t1; gene_id file_1_file_1_jg11646;
dsimWXD1_1	AUGUSTUS	start_codon	17702226	17702228	.	+	0	transcript_id file_1_file_1_jg11656.t1; gene_id file_1_file_1_jg11656;
dsimWXD1_1	AUGUSTUS	CDS	17702226	17702522	0.93	+	0	transcript_id file_1_file_1_jg11656.t1; gene_id file_1_file_1_jg11656;
dsimWXD1_1	AUGUSTUS	exon	17702226	17702522	.	+	.	transcript_id file_1_file_1_jg11656.t1; gene_id file_1_file_1_jg11656;
dsimWXD1_1	AUGUSTUS	transcript	17702226	17702522	.	+	.	transcript_id file_1_file_1_jg11656.t1; gene_id file_1_file_1_jg11656
dsimWXD1_1	AUGUSTUS	stop_codon	17702520	17702522	.	+	0	transcript_id file_1_file_1_jg11656.t1; gene_id file_1_file_1_jg11656;
dsimWXD1_1	AUGUSTUS	start_codon	17743578	17743580	.	+	0	transcript_id file_1_file_1_jg11664.t1; gene_id file_1_file_1_jg11664;
dsimWXD1_1	AUGUSTUS	CDS	17743578	17743637	1	+	0	transcript_id file_1_file_1_jg11664.t1; gene_id file_1_file_1_jg11664;
dsimWXD1_1	AUGUSTUS	exon	17743578	17743637	.	+	.	transcript_id file_1_file_1_jg11664.t1; gene_id file_1_file_1_jg11664;
dsimWXD1_1	AUGUSTUS	intron	17743638	17743820	.	+	.	transcript_id file_1_file_1_jg11664.t1; gene_id file_1_file_1_jg11664;
dsimWXD1_1	AUGUSTUS	transcript	17743578	17744180	.	+	.	transcript_id file_1_file_1_jg11664.t1; gene_id file_1_file_1_jg11664
dsimWXD1_1	AUGUSTUS	CDS	17743821	17744180	1	+	0	transcript_id file_1_file_1_jg11664.t1; gene_id file_1_file_1_jg11664;
dsimWXD1_1	AUGUSTUS	exon	17743821	17744180	.	+	.	transcript_id file_1_file_1_jg11664.t1; gene_id file_1_file_1_jg11664;
dsimWXD1_1	AUGUSTUS	stop_codon	17744178	17744180	.	+	0	transcript_id file_1_file_1_jg11664.t1; gene_id file_1_file_1_jg11664;
dsimWXD1_1	AUGUSTUS	stop_codon	17744593	17744595	.	-	0	transcript_id file_1_file_1_jg11665.t1; gene_id file_1_file_1_jg11665;
dsimWXD1_1	AUGUSTUS	CDS	17744593	17744946	1	-	0	transcript_id file_1_file_1_jg11665.t1; gene_id file_1_file_1_jg11665;
dsimWXD1_1	AUGUSTUS	exon	17744593	17744946	.	-	.	transcript_id file_1_file_1_jg11665.t1; gene_id file_1_file_1_jg11665;
dsimWXD1_1	AUGUSTUS	intron	17744947	17745008	.	-	.	transcript_id file_1_file_1_jg11665.t1; gene_id file_1_file_1_jg11665;
dsimWXD1_1	AUGUSTUS	transcript	17744593	17745068	.	-	.	transcript_id file_1_file_1_jg11665.t1; gene_id file_1_file_1_jg11665
dsimWXD1_1	AUGUSTUS	CDS	17745009	17745068	1	-	0	transcript_id file_1_file_1_jg11665.t1; gene_id file_1_file_1_jg11665;
dsimWXD1_1	AUGUSTUS	exon	17745009	17745068	.	-	.	transcript_id file_1_file_1_jg11665.t1; gene_id file_1_file_1_jg11665;
dsimWXD1_1	AUGUSTUS	start_codon	17745066	17745068	.	-	0	transcript_id file_1_file_1_jg11665.t1; gene_id file_1_file_1_jg11665;
dsimWXD1_1	AUGUSTUS	stop_codon	17745912	17745914	.	-	0	transcript_id file_1_file_1_jg11666.t1; gene_id file_1_file_1_jg11666;
dsimWXD1_1	AUGUSTUS	CDS	17745912	17746550	1	-	0	transcript_id file_1_file_1_jg11666.t1; gene_id file_1_file_1_jg11666;
dsimWXD1_1	AUGUSTUS	exon	17745912	17746550	.	-	.	transcript_id file_1_file_1_jg11666.t1; gene_id file_1_file_1_jg11666;
dsimWXD1_1	AUGUSTUS	intron	17746551	17746750	.	-	.	transcript_id file_1_file_1_jg11666.t1; gene_id file_1_file_1_jg11666;
dsimWXD1_1	AUGUSTUS	transcript	17745912	17746819	.	-	.	transcript_id file_1_file_1_jg11666.t1; gene_id file_1_file_1_jg11666
dsimWXD1_1	AUGUSTUS	CDS	17746751	17746819	1	-	0	transcript_id file_1_file_1_jg11666.t1; gene_id file_1_file_1_jg11666;
dsimWXD1_1	AUGUSTUS	exon	17746751	17746819	.	-	.	transcript_id file_1_file_1_jg11666.t1; gene_id file_1_file_1_jg11666;
dsimWXD1_1	AUGUSTUS	start_codon	17746817	17746819	.	-	0	transcript_id file_1_file_1_jg11666.t1; gene_id file_1_file_1_jg11666;
dsimWXD1_1	AUGUSTUS	stop_codon	17749035	17749037	.	-	0	transcript_id file_1_file_1_jg11667.t1; gene_id file_1_file_1_jg11667;
dsimWXD1_1	AUGUSTUS	CDS	17749035	17749382	1	-	0	transcript_id file_1_file_1_jg11667.t1; gene_id file_1_file_1_jg11667;
dsimWXD1_1	AUGUSTUS	exon	17749035	17749382	.	-	.	transcript_id file_1_file_1_jg11667.t1; gene_id file_1_file_1_jg11667;
dsimWXD1_1	AUGUSTUS	intron	17749383	17749449	.	-	.	transcript_id file_1_file_1_jg11667.t1; gene_id file_1_file_1_jg11667;
dsimWXD1_1	AUGUSTUS	transcript	17749035	17749497	.	-	.	transcript_id file_1_file_1_jg11667.t1; gene_id file_1_file_1_jg11667
dsimWXD1_1	AUGUSTUS	CDS	17749450	17749497	1	-	0	transcript_id file_1_file_1_jg11667.t1; gene_id file_1_file_1_jg11667;
dsimWXD1_1	AUGUSTUS	exon	17749450	17749497	.	-	.	transcript_id file_1_file_1_jg11667.t1; gene_id file_1_file_1_jg11667;
dsimWXD1_1	AUGUSTUS	start_codon	17749495	17749497	.	-	0	transcript_id file_1_file_1_jg11667.t1; gene_id file_1_file_1_jg11667;
dsimWXD1_1	AUGUSTUS	start_codon	17758112	17758114	.	+	0	transcript_id file_1_file_1_jg11668.t1; gene_id file_1_file_1_jg11668;
dsimWXD1_1	AUGUSTUS	CDS	17758112	17758168	1	+	0	transcript_id file_1_file_1_jg11668.t1; gene_id file_1_file_1_jg11668;
dsimWXD1_1	AUGUSTUS	exon	17758112	17758168	.	+	.	transcript_id file_1_file_1_jg11668.t1; gene_id file_1_file_1_jg11668;
dsimWXD1_1	AUGUSTUS	intron	17758169	17758226	.	+	.	transcript_id file_1_file_1_jg11668.t1; gene_id file_1_file_1_jg11668;
dsimWXD1_1	AUGUSTUS	transcript	17758112	17758568	.	+	.	transcript_id file_1_file_1_jg11668.t1; gene_id file_1_file_1_jg11668
dsimWXD1_1	AUGUSTUS	CDS	17758227	17758568	1	+	0	transcript_id file_1_file_1_jg11668.t1; gene_id file_1_file_1_jg11668;
dsimWXD1_1	AUGUSTUS	exon	17758227	17758568	.	+	.	transcript_id file_1_file_1_jg11668.t1; gene_id file_1_file_1_jg11668;
dsimWXD1_1	AUGUSTUS	stop_codon	17758566	17758568	.	+	0	transcript_id file_1_file_1_jg11668.t1; gene_id file_1_file_1_jg11668;
dsimWXD1_1	AUGUSTUS	stop_codon	17796230	17796232	.	-	0	transcript_id file_1_file_1_jg11670.t1; gene_id file_1_file_1_jg11670;
dsimWXD1_1	AUGUSTUS	CDS	17796230	17796286	1	-	0	transcript_id file_1_file_1_jg11670.t1; gene_id file_1_file_1_jg11670;
dsimWXD1_1	AUGUSTUS	exon	17796230	17796286	.	-	.	transcript_id file_1_file_1_jg11670.t1; gene_id file_1_file_1_jg11670;
dsimWXD1_1	AUGUSTUS	intron	17796287	17796340	.	-	.	transcript_id file_1_file_1_jg11670.t1; gene_id file_1_file_1_jg11670;
dsimWXD1_1	AUGUSTUS	CDS	17796341	17796493	1	-	0	transcript_id file_1_file_1_jg11670.t1; gene_id file_1_file_1_jg11670;
dsimWXD1_1	AUGUSTUS	exon	17796341	17796493	.	-	.	transcript_id file_1_file_1_jg11670.t1; gene_id file_1_file_1_jg11670;
dsimWXD1_1	AUGUSTUS	intron	17796494	17796718	.	-	.	transcript_id file_1_file_1_jg11670.t1; gene_id file_1_file_1_jg11670;
dsimWXD1_1	AUGUSTUS	CDS	17796719	17796820	1	-	0	transcript_id file_1_file_1_jg11670.t1; gene_id file_1_file_1_jg11670;
dsimWXD1_1	AUGUSTUS	exon	17796719	17796820	.	-	.	transcript_id file_1_file_1_jg11670.t1; gene_id file_1_file_1_jg11670;
dsimWXD1_1	AUGUSTUS	intron	17796821	17796887	.	-	.	transcript_id file_1_file_1_jg11670.t1; gene_id file_1_file_1_jg11670;
dsimWXD1_1	AUGUSTUS	CDS	17796888	17797103	1	-	0	transcript_id file_1_file_1_jg11670.t1; gene_id file_1_file_1_jg11670;
dsimWXD1_1	AUGUSTUS	exon	17796888	17797103	.	-	.	transcript_id file_1_file_1_jg11670.t1; gene_id file_1_file_1_jg11670;
dsimWXD1_1	AUGUSTUS	intron	17797104	17797167	.	-	.	transcript_id file_1_file_1_jg11670.t1; gene_id file_1_file_1_jg11670;
dsimWXD1_1	AUGUSTUS	CDS	17797168	17797598	1	-	2	transcript_id file_1_file_1_jg11670.t1; gene_id file_1_file_1_jg11670;
dsimWXD1_1	AUGUSTUS	exon	17797168	17797598	.	-	.	transcript_id file_1_file_1_jg11670.t1; gene_id file_1_file_1_jg11670;
dsimWXD1_1	AUGUSTUS	intron	17797599	17797725	.	-	.	transcript_id file_1_file_1_jg11670.t1; gene_id file_1_file_1_jg11670;
dsimWXD1_1	AUGUSTUS	transcript	17796230	17798026	.	-	.	transcript_id file_1_file_1_jg11670.t1; gene_id file_1_file_1_jg11670
dsimWXD1_1	AUGUSTUS	CDS	17797726	17798026	1	-	0	transcript_id file_1_file_1_jg11670.t1; gene_id file_1_file_1_jg11670;
dsimWXD1_1	AUGUSTUS	exon	17797726	17798026	.	-	.	transcript_id file_1_file_1_jg11670.t1; gene_id file_1_file_1_jg11670;
dsimWXD1_1	AUGUSTUS	start_codon	17798024	17798026	.	-	0	transcript_id file_1_file_1_jg11670.t1; gene_id file_1_file_1_jg11670;
dsimWXD1_1	AUGUSTUS	stop_codon	17806893	17806895	.	-	0	transcript_id file_1_file_1_jg11671.t1; gene_id file_1_file_1_jg11671;
dsimWXD1_1	AUGUSTUS	CDS	17806893	17807234	1	-	0	transcript_id file_1_file_1_jg11671.t1; gene_id file_1_file_1_jg11671;
dsimWXD1_1	AUGUSTUS	exon	17806893	17807234	.	-	.	transcript_id file_1_file_1_jg11671.t1; gene_id file_1_file_1_jg11671;
dsimWXD1_1	AUGUSTUS	intron	17807235	17807300	.	-	.	transcript_id file_1_file_1_jg11671.t1; gene_id file_1_file_1_jg11671;
dsimWXD1_1	AUGUSTUS	transcript	17806893	17807357	.	-	.	transcript_id file_1_file_1_jg11671.t1; gene_id file_1_file_1_jg11671
dsimWXD1_1	AUGUSTUS	CDS	17807301	17807357	1	-	0	transcript_id file_1_file_1_jg11671.t1; gene_id file_1_file_1_jg11671;
dsimWXD1_1	AUGUSTUS	exon	17807301	17807357	.	-	.	transcript_id file_1_file_1_jg11671.t1; gene_id file_1_file_1_jg11671;
dsimWXD1_1	AUGUSTUS	start_codon	17807355	17807357	.	-	0	transcript_id file_1_file_1_jg11671.t1; gene_id file_1_file_1_jg11671;
dsimWXD1_1	AUGUSTUS	start_codon	17839014	17839016	.	+	0	transcript_id file_1_file_1_jg11672.t1; gene_id file_1_file_1_jg11672;
dsimWXD1_1	AUGUSTUS	CDS	17839014	17839067	1	+	0	transcript_id file_1_file_1_jg11672.t1; gene_id file_1_file_1_jg11672;
dsimWXD1_1	AUGUSTUS	exon	17839014	17839067	.	+	.	transcript_id file_1_file_1_jg11672.t1; gene_id file_1_file_1_jg11672;
dsimWXD1_1	AUGUSTUS	intron	17839068	17839127	.	+	.	transcript_id file_1_file_1_jg11672.t1; gene_id file_1_file_1_jg11672;
dsimWXD1_1	AUGUSTUS	transcript	17839014	17839478	.	+	.	transcript_id file_1_file_1_jg11672.t1; gene_id file_1_file_1_jg11672
dsimWXD1_1	AUGUSTUS	CDS	17839128	17839478	1	+	0	transcript_id file_1_file_1_jg11672.t1; gene_id file_1_file_1_jg11672;
dsimWXD1_1	AUGUSTUS	exon	17839128	17839478	.	+	.	transcript_id file_1_file_1_jg11672.t1; gene_id file_1_file_1_jg11672;
dsimWXD1_1	AUGUSTUS	stop_codon	17839476	17839478	.	+	0	transcript_id file_1_file_1_jg11672.t1; gene_id file_1_file_1_jg11672;
dsimWXD1_1	AUGUSTUS	stop_codon	18266056	18266058	.	-	0	transcript_id file_1_file_1_jg11693.t1; gene_id file_1_file_1_jg11693;
dsimWXD1_1	AUGUSTUS	CDS	18266056	18266195	1	-	2	transcript_id file_1_file_1_jg11693.t1; gene_id file_1_file_1_jg11693;
dsimWXD1_1	AUGUSTUS	exon	18266056	18266195	.	-	.	transcript_id file_1_file_1_jg11693.t1; gene_id file_1_file_1_jg11693;
dsimWXD1_1	AUGUSTUS	intron	18266196	18266249	.	-	.	transcript_id file_1_file_1_jg11693.t1; gene_id file_1_file_1_jg11693;
dsimWXD1_1	AUGUSTUS	CDS	18266250	18266359	1	-	1	transcript_id file_1_file_1_jg11693.t1; gene_id file_1_file_1_jg11693;
dsimWXD1_1	AUGUSTUS	exon	18266250	18266359	.	-	.	transcript_id file_1_file_1_jg11693.t1; gene_id file_1_file_1_jg11693;
dsimWXD1_1	AUGUSTUS	intron	18266360	18266413	.	-	.	transcript_id file_1_file_1_jg11693.t1; gene_id file_1_file_1_jg11693;
dsimWXD1_1	AUGUSTUS	CDS	18266414	18266531	1	-	2	transcript_id file_1_file_1_jg11693.t1; gene_id file_1_file_1_jg11693;
dsimWXD1_1	AUGUSTUS	exon	18266414	18266531	.	-	.	transcript_id file_1_file_1_jg11693.t1; gene_id file_1_file_1_jg11693;
dsimWXD1_1	AUGUSTUS	intron	18266532	18266608	.	-	.	transcript_id file_1_file_1_jg11693.t1; gene_id file_1_file_1_jg11693;
dsimWXD1_1	AUGUSTUS	CDS	18266609	18267345	1	-	1	transcript_id file_1_file_1_jg11693.t1; gene_id file_1_file_1_jg11693;
dsimWXD1_1	AUGUSTUS	exon	18266609	18267345	.	-	.	transcript_id file_1_file_1_jg11693.t1; gene_id file_1_file_1_jg11693;
dsimWXD1_1	AUGUSTUS	intron	18267346	18267402	.	-	.	transcript_id file_1_file_1_jg11693.t1; gene_id file_1_file_1_jg11693;
dsimWXD1_1	AUGUSTUS	transcript	18266056	18267794	.	-	.	transcript_id file_1_file_1_jg11693.t1; gene_id file_1_file_1_jg11693
dsimWXD1_1	AUGUSTUS	CDS	18267403	18267794	1	-	0	transcript_id file_1_file_1_jg11693.t1; gene_id file_1_file_1_jg11693;
dsimWXD1_1	AUGUSTUS	exon	18267403	18267794	.	-	.	transcript_id file_1_file_1_jg11693.t1; gene_id file_1_file_1_jg11693;
dsimWXD1_1	AUGUSTUS	start_codon	18267792	18267794	.	-	0	transcript_id file_1_file_1_jg11693.t1; gene_id file_1_file_1_jg11693;
dsimWXD1_1	AUGUSTUS	start_codon	18530276	18530278	.	+	0	transcript_id file_1_file_1_jg11722.t1; gene_id file_1_file_1_jg11722;
dsimWXD1_1	AUGUSTUS	CDS	18530276	18530329	1	+	0	transcript_id file_1_file_1_jg11722.t1; gene_id file_1_file_1_jg11722;
dsimWXD1_1	AUGUSTUS	exon	18530276	18530329	.	+	.	transcript_id file_1_file_1_jg11722.t1; gene_id file_1_file_1_jg11722;
dsimWXD1_1	AUGUSTUS	intron	18530330	18530391	.	+	.	transcript_id file_1_file_1_jg11722.t1; gene_id file_1_file_1_jg11722;
dsimWXD1_1	AUGUSTUS	transcript	18530276	18530787	.	+	.	transcript_id file_1_file_1_jg11722.t1; gene_id file_1_file_1_jg11722
dsimWXD1_1	AUGUSTUS	CDS	18530392	18530787	1	+	0	transcript_id file_1_file_1_jg11722.t1; gene_id file_1_file_1_jg11722;
dsimWXD1_1	AUGUSTUS	exon	18530392	18530787	.	+	.	transcript_id file_1_file_1_jg11722.t1; gene_id file_1_file_1_jg11722;
dsimWXD1_1	AUGUSTUS	stop_codon	18530785	18530787	.	+	0	transcript_id file_1_file_1_jg11722.t1; gene_id file_1_file_1_jg11722;
dsimWXD1_1	AUGUSTUS	start_codon	18530875	18530877	.	+	0	transcript_id file_1_file_1_jg11723.t1; gene_id file_1_file_1_jg11723;
dsimWXD1_1	AUGUSTUS	CDS	18530875	18530937	1	+	0	transcript_id file_1_file_1_jg11723.t1; gene_id file_1_file_1_jg11723;
dsimWXD1_1	AUGUSTUS	exon	18530875	18530937	.	+	.	transcript_id file_1_file_1_jg11723.t1; gene_id file_1_file_1_jg11723;
dsimWXD1_1	AUGUSTUS	intron	18530938	18530995	.	+	.	transcript_id file_1_file_1_jg11723.t1; gene_id file_1_file_1_jg11723;
dsimWXD1_1	AUGUSTUS	transcript	18530875	18531358	.	+	.	transcript_id file_1_file_1_jg11723.t1; gene_id file_1_file_1_jg11723
dsimWXD1_1	AUGUSTUS	CDS	18530996	18531358	1	+	0	transcript_id file_1_file_1_jg11723.t1; gene_id file_1_file_1_jg11723;
dsimWXD1_1	AUGUSTUS	exon	18530996	18531358	.	+	.	transcript_id file_1_file_1_jg11723.t1; gene_id file_1_file_1_jg11723;
dsimWXD1_1	AUGUSTUS	stop_codon	18531356	18531358	.	+	0	transcript_id file_1_file_1_jg11723.t1; gene_id file_1_file_1_jg11723;
dsimWXD1_1	AUGUSTUS	start_codon	18531780	18531782	.	+	0	transcript_id file_1_file_1_jg11724.t1; gene_id file_1_file_1_jg11724;
dsimWXD1_1	AUGUSTUS	CDS	18531780	18531842	1	+	0	transcript_id file_1_file_1_jg11724.t1; gene_id file_1_file_1_jg11724;
dsimWXD1_1	AUGUSTUS	exon	18531780	18531842	.	+	.	transcript_id file_1_file_1_jg11724.t1; gene_id file_1_file_1_jg11724;
dsimWXD1_1	AUGUSTUS	intron	18531843	18531894	.	+	.	transcript_id file_1_file_1_jg11724.t1; gene_id file_1_file_1_jg11724;
dsimWXD1_1	AUGUSTUS	transcript	18531780	18532341	.	+	.	transcript_id file_1_file_1_jg11724.t1; gene_id file_1_file_1_jg11724
dsimWXD1_1	AUGUSTUS	CDS	18531895	18532341	0.93	+	0	transcript_id file_1_file_1_jg11724.t1; gene_id file_1_file_1_jg11724;
dsimWXD1_1	AUGUSTUS	exon	18531895	18532341	.	+	.	transcript_id file_1_file_1_jg11724.t1; gene_id file_1_file_1_jg11724;
dsimWXD1_1	AUGUSTUS	stop_codon	18532339	18532341	.	+	0	transcript_id file_1_file_1_jg11724.t1; gene_id file_1_file_1_jg11724;
dsimWXD1_1	AUGUSTUS	stop_codon	18573092	18573094	.	-	0	transcript_id file_1_file_1_jg11733.t1; gene_id file_1_file_1_jg11733;
dsimWXD1_1	AUGUSTUS	CDS	18573092	18573376	1	-	0	transcript_id file_1_file_1_jg11733.t1; gene_id file_1_file_1_jg11733;
dsimWXD1_1	AUGUSTUS	exon	18573092	18573376	.	-	.	transcript_id file_1_file_1_jg11733.t1; gene_id file_1_file_1_jg11733;
dsimWXD1_1	AUGUSTUS	transcript	18573092	18573376	.	-	.	transcript_id file_1_file_1_jg11733.t1; gene_id file_1_file_1_jg11733
dsimWXD1_1	AUGUSTUS	start_codon	18573374	18573376	.	-	0	transcript_id file_1_file_1_jg11733.t1; gene_id file_1_file_1_jg11733;
dsimWXD1_1	AUGUSTUS	stop_codon	18713039	18713041	.	-	0	transcript_id file_1_file_1_jg11763.t1; gene_id file_1_file_1_jg11763;
dsimWXD1_1	AUGUSTUS	CDS	18713039	18713155	1	-	0	transcript_id file_1_file_1_jg11763.t1; gene_id file_1_file_1_jg11763;
dsimWXD1_1	AUGUSTUS	exon	18713039	18713155	.	-	.	transcript_id file_1_file_1_jg11763.t1; gene_id file_1_file_1_jg11763;
dsimWXD1_1	AUGUSTUS	intron	18713156	18713210	.	-	.	transcript_id file_1_file_1_jg11763.t1; gene_id file_1_file_1_jg11763;
dsimWXD1_1	AUGUSTUS	transcript	18713039	18714344	.	-	.	transcript_id file_1_file_1_jg11763.t1; gene_id file_1_file_1_jg11763
dsimWXD1_1	AUGUSTUS	CDS	18713211	18714344	1	-	0	transcript_id file_1_file_1_jg11763.t1; gene_id file_1_file_1_jg11763;
dsimWXD1_1	AUGUSTUS	exon	18713211	18714344	.	-	.	transcript_id file_1_file_1_jg11763.t1; gene_id file_1_file_1_jg11763;
dsimWXD1_1	AUGUSTUS	start_codon	18714342	18714344	.	-	0	transcript_id file_1_file_1_jg11763.t1; gene_id file_1_file_1_jg11763;
dsimWXD1_1	AUGUSTUS	start_codon	19983290	19983292	.	+	0	transcript_id file_1_file_1_jg11948.t1; gene_id file_1_file_1_jg11948;
dsimWXD1_1	AUGUSTUS	CDS	19983290	19983807	1	+	0	transcript_id file_1_file_1_jg11948.t1; gene_id file_1_file_1_jg11948;
dsimWXD1_1	AUGUSTUS	exon	19983290	19983807	.	+	.	transcript_id file_1_file_1_jg11948.t1; gene_id file_1_file_1_jg11948;
dsimWXD1_1	AUGUSTUS	intron	19983808	19986840	.	+	.	transcript_id file_1_file_1_jg11948.t1; gene_id file_1_file_1_jg11948;
dsimWXD1_1	AUGUSTUS	CDS	19986841	19987038	1	+	1	transcript_id file_1_file_1_jg11948.t1; gene_id file_1_file_1_jg11948;
dsimWXD1_1	AUGUSTUS	exon	19986841	19987038	.	+	.	transcript_id file_1_file_1_jg11948.t1; gene_id file_1_file_1_jg11948;
dsimWXD1_1	AUGUSTUS	intron	19987039	19987112	.	+	.	transcript_id file_1_file_1_jg11948.t1; gene_id file_1_file_1_jg11948;
dsimWXD1_1	AUGUSTUS	CDS	19987113	19987397	1	+	1	transcript_id file_1_file_1_jg11948.t1; gene_id file_1_file_1_jg11948;
dsimWXD1_1	AUGUSTUS	exon	19987113	19987397	.	+	.	transcript_id file_1_file_1_jg11948.t1; gene_id file_1_file_1_jg11948;
dsimWXD1_1	AUGUSTUS	intron	19987398	19987460	.	+	.	transcript_id file_1_file_1_jg11948.t1; gene_id file_1_file_1_jg11948;
dsimWXD1_1	AUGUSTUS	CDS	19987461	19987697	1	+	1	transcript_id file_1_file_1_jg11948.t1; gene_id file_1_file_1_jg11948;
dsimWXD1_1	AUGUSTUS	exon	19987461	19987697	.	+	.	transcript_id file_1_file_1_jg11948.t1; gene_id file_1_file_1_jg11948;
dsimWXD1_1	AUGUSTUS	intron	19987698	19987750	.	+	.	transcript_id file_1_file_1_jg11948.t1; gene_id file_1_file_1_jg11948;
dsimWXD1_1	AUGUSTUS	CDS	19987751	19987905	1	+	1	transcript_id file_1_file_1_jg11948.t1; gene_id file_1_file_1_jg11948;
dsimWXD1_1	AUGUSTUS	exon	19987751	19987905	.	+	.	transcript_id file_1_file_1_jg11948.t1; gene_id file_1_file_1_jg11948;
dsimWXD1_1	AUGUSTUS	intron	19987906	19988126	.	+	.	transcript_id file_1_file_1_jg11948.t1; gene_id file_1_file_1_jg11948;
dsimWXD1_1	AUGUSTUS	CDS	19988127	19988192	1	+	2	transcript_id file_1_file_1_jg11948.t1; gene_id file_1_file_1_jg11948;
dsimWXD1_1	AUGUSTUS	exon	19988127	19988192	.	+	.	transcript_id file_1_file_1_jg11948.t1; gene_id file_1_file_1_jg11948;
dsimWXD1_1	AUGUSTUS	intron	19988193	19988633	.	+	.	transcript_id file_1_file_1_jg11948.t1; gene_id file_1_file_1_jg11948;
dsimWXD1_1	AUGUSTUS	CDS	19988634	19988725	1	+	2	transcript_id file_1_file_1_jg11948.t1; gene_id file_1_file_1_jg11948;
dsimWXD1_1	AUGUSTUS	exon	19988634	19988725	.	+	.	transcript_id file_1_file_1_jg11948.t1; gene_id file_1_file_1_jg11948;
dsimWXD1_1	AUGUSTUS	intron	19988726	19989283	.	+	.	transcript_id file_1_file_1_jg11948.t1; gene_id file_1_file_1_jg11948;
dsimWXD1_1	AUGUSTUS	CDS	19989284	19989349	1	+	0	transcript_id file_1_file_1_jg11948.t1; gene_id file_1_file_1_jg11948;
dsimWXD1_1	AUGUSTUS	exon	19989284	19989349	.	+	.	transcript_id file_1_file_1_jg11948.t1; gene_id file_1_file_1_jg11948;
dsimWXD1_1	AUGUSTUS	intron	19989350	19989506	.	+	.	transcript_id file_1_file_1_jg11948.t1; gene_id file_1_file_1_jg11948;
dsimWXD1_1	AUGUSTUS	CDS	19989507	19989546	1	+	0	transcript_id file_1_file_1_jg11948.t1; gene_id file_1_file_1_jg11948;
dsimWXD1_1	AUGUSTUS	exon	19989507	19989546	.	+	.	transcript_id file_1_file_1_jg11948.t1; gene_id file_1_file_1_jg11948;
dsimWXD1_1	AUGUSTUS	intron	19989547	19989611	.	+	.	transcript_id file_1_file_1_jg11948.t1; gene_id file_1_file_1_jg11948;
dsimWXD1_1	AUGUSTUS	transcript	19983290	19989721	.	+	.	transcript_id file_1_file_1_jg11948.t1; gene_id file_1_file_1_jg11948
dsimWXD1_1	AUGUSTUS	CDS	19989612	19989721	1	+	2	transcript_id file_1_file_1_jg11948.t1; gene_id file_1_file_1_jg11948;
dsimWXD1_1	AUGUSTUS	exon	19989612	19989721	.	+	.	transcript_id file_1_file_1_jg11948.t1; gene_id file_1_file_1_jg11948;
dsimWXD1_1	AUGUSTUS	stop_codon	19989719	19989721	.	+	0	transcript_id file_1_file_1_jg11948.t1; gene_id file_1_file_1_jg11948;
dsimWXD1_1	AUGUSTUS	start_codon	19996841	19996843	.	+	0	transcript_id file_1_file_1_jg11951.t1; gene_id file_1_file_1_jg11951;
dsimWXD1_1	AUGUSTUS	CDS	19996841	19997902	1	+	0	transcript_id file_1_file_1_jg11951.t1; gene_id file_1_file_1_jg11951;
dsimWXD1_1	AUGUSTUS	exon	19996841	19997902	.	+	.	transcript_id file_1_file_1_jg11951.t1; gene_id file_1_file_1_jg11951;
dsimWXD1_1	AUGUSTUS	intron	19997903	19997959	.	+	.	transcript_id file_1_file_1_jg11951.t1; gene_id file_1_file_1_jg11951;
dsimWXD1_1	AUGUSTUS	transcript	19996841	19998136	.	+	.	transcript_id file_1_file_1_jg11951.t1; gene_id file_1_file_1_jg11951
dsimWXD1_1	AUGUSTUS	CDS	19997960	19998136	1	+	0	transcript_id file_1_file_1_jg11951.t1; gene_id file_1_file_1_jg11951;
dsimWXD1_1	AUGUSTUS	exon	19997960	19998136	.	+	.	transcript_id file_1_file_1_jg11951.t1; gene_id file_1_file_1_jg11951;
dsimWXD1_1	AUGUSTUS	stop_codon	19998134	19998136	.	+	0	transcript_id file_1_file_1_jg11951.t1; gene_id file_1_file_1_jg11951;
dsimWXD1_1	AUGUSTUS	stop_codon	19998555	19998557	.	-	0	transcript_id file_1_file_1_jg11952.t1; gene_id file_1_file_1_jg11952;
dsimWXD1_1	AUGUSTUS	CDS	19998555	19998767	1	-	0	transcript_id file_1_file_1_jg11952.t1; gene_id file_1_file_1_jg11952;
dsimWXD1_1	AUGUSTUS	exon	19998555	19998767	.	-	.	transcript_id file_1_file_1_jg11952.t1; gene_id file_1_file_1_jg11952;
dsimWXD1_1	AUGUSTUS	intron	19998768	19998821	.	-	.	transcript_id file_1_file_1_jg11952.t1; gene_id file_1_file_1_jg11952;
dsimWXD1_1	AUGUSTUS	transcript	19998555	19999835	.	-	.	transcript_id file_1_file_1_jg11952.t1; gene_id file_1_file_1_jg11952
dsimWXD1_1	AUGUSTUS	CDS	19998822	19999835	1	-	0	transcript_id file_1_file_1_jg11952.t1; gene_id file_1_file_1_jg11952;
dsimWXD1_1	AUGUSTUS	exon	19998822	19999835	.	-	.	transcript_id file_1_file_1_jg11952.t1; gene_id file_1_file_1_jg11952;
dsimWXD1_1	AUGUSTUS	start_codon	19999833	19999835	.	-	0	transcript_id file_1_file_1_jg11952.t1; gene_id file_1_file_1_jg11952;
dsimWXD1_1	AUGUSTUS	start_codon	20000023	20000025	.	+	0	transcript_id file_1_file_1_jg11953.t1; gene_id file_1_file_1_jg11953;
dsimWXD1_1	AUGUSTUS	CDS	20000023	20000326	0.99	+	0	transcript_id file_1_file_1_jg11953.t1; gene_id file_1_file_1_jg11953;
dsimWXD1_1	AUGUSTUS	exon	20000023	20000326	.	+	.	transcript_id file_1_file_1_jg11953.t1; gene_id file_1_file_1_jg11953;
dsimWXD1_1	AUGUSTUS	intron	20000327	20000866	.	+	.	transcript_id file_1_file_1_jg11953.t1; gene_id file_1_file_1_jg11953;
dsimWXD1_1	AUGUSTUS	CDS	20000867	20001042	0.98	+	2	transcript_id file_1_file_1_jg11953.t1; gene_id file_1_file_1_jg11953;
dsimWXD1_1	AUGUSTUS	exon	20000867	20001042	.	+	.	transcript_id file_1_file_1_jg11953.t1; gene_id file_1_file_1_jg11953;
dsimWXD1_1	AUGUSTUS	intron	20001043	20001091	.	+	.	transcript_id file_1_file_1_jg11953.t1; gene_id file_1_file_1_jg11953;
dsimWXD1_1	AUGUSTUS	transcript	20000023	20001259	.	+	.	transcript_id file_1_file_1_jg11953.t1; gene_id file_1_file_1_jg11953
dsimWXD1_1	AUGUSTUS	CDS	20001092	20001259	1	+	0	transcript_id file_1_file_1_jg11953.t1; gene_id file_1_file_1_jg11953;
dsimWXD1_1	AUGUSTUS	exon	20001092	20001259	.	+	.	transcript_id file_1_file_1_jg11953.t1; gene_id file_1_file_1_jg11953;
dsimWXD1_1	AUGUSTUS	stop_codon	20001257	20001259	.	+	0	transcript_id file_1_file_1_jg11953.t1; gene_id file_1_file_1_jg11953;
dsimWXD1_1	AUGUSTUS	start_codon	20444075	20444077	.	+	0	transcript_id file_1_file_1_jg12019.t1; gene_id file_1_file_1_jg12019;
dsimWXD1_1	AUGUSTUS	CDS	20444075	20444226	1	+	0	transcript_id file_1_file_1_jg12019.t1; gene_id file_1_file_1_jg12019;
dsimWXD1_1	AUGUSTUS	exon	20444075	20444226	.	+	.	transcript_id file_1_file_1_jg12019.t1; gene_id file_1_file_1_jg12019;
dsimWXD1_1	AUGUSTUS	intron	20444227	20444284	.	+	.	transcript_id file_1_file_1_jg12019.t1; gene_id file_1_file_1_jg12019;
dsimWXD1_1	AUGUSTUS	CDS	20444285	20444485	1	+	1	transcript_id file_1_file_1_jg12019.t1; gene_id file_1_file_1_jg12019;
dsimWXD1_1	AUGUSTUS	exon	20444285	20444485	.	+	.	transcript_id file_1_file_1_jg12019.t1; gene_id file_1_file_1_jg12019;
dsimWXD1_1	AUGUSTUS	intron	20444486	20444549	.	+	.	transcript_id file_1_file_1_jg12019.t1; gene_id file_1_file_1_jg12019;
dsimWXD1_1	AUGUSTUS	CDS	20444550	20444831	1	+	1	transcript_id file_1_file_1_jg12019.t1; gene_id file_1_file_1_jg12019;
dsimWXD1_1	AUGUSTUS	exon	20444550	20444831	.	+	.	transcript_id file_1_file_1_jg12019.t1; gene_id file_1_file_1_jg12019;
dsimWXD1_1	AUGUSTUS	intron	20444832	20444884	.	+	.	transcript_id file_1_file_1_jg12019.t1; gene_id file_1_file_1_jg12019;
dsimWXD1_1	AUGUSTUS	CDS	20444885	20445000	1	+	1	transcript_id file_1_file_1_jg12019.t1; gene_id file_1_file_1_jg12019;
dsimWXD1_1	AUGUSTUS	exon	20444885	20445000	.	+	.	transcript_id file_1_file_1_jg12019.t1; gene_id file_1_file_1_jg12019;
dsimWXD1_1	AUGUSTUS	intron	20445001	20445053	.	+	.	transcript_id file_1_file_1_jg12019.t1; gene_id file_1_file_1_jg12019;
dsimWXD1_1	AUGUSTUS	CDS	20445054	20445142	1	+	2	transcript_id file_1_file_1_jg12019.t1; gene_id file_1_file_1_jg12019;
dsimWXD1_1	AUGUSTUS	exon	20445054	20445142	.	+	.	transcript_id file_1_file_1_jg12019.t1; gene_id file_1_file_1_jg12019;
dsimWXD1_1	AUGUSTUS	intron	20445143	20445189	.	+	.	transcript_id file_1_file_1_jg12019.t1; gene_id file_1_file_1_jg12019;
dsimWXD1_1	AUGUSTUS	CDS	20445190	20445775	1	+	0	transcript_id file_1_file_1_jg12019.t1; gene_id file_1_file_1_jg12019;
dsimWXD1_1	AUGUSTUS	exon	20445190	20445775	.	+	.	transcript_id file_1_file_1_jg12019.t1; gene_id file_1_file_1_jg12019;
dsimWXD1_1	AUGUSTUS	intron	20445776	20445869	.	+	.	transcript_id file_1_file_1_jg12019.t1; gene_id file_1_file_1_jg12019;
dsimWXD1_1	AUGUSTUS	CDS	20445870	20446127	1	+	2	transcript_id file_1_file_1_jg12019.t1; gene_id file_1_file_1_jg12019;
dsimWXD1_1	AUGUSTUS	exon	20445870	20446127	.	+	.	transcript_id file_1_file_1_jg12019.t1; gene_id file_1_file_1_jg12019;
dsimWXD1_1	AUGUSTUS	intron	20446128	20446627	.	+	.	transcript_id file_1_file_1_jg12019.t1; gene_id file_1_file_1_jg12019;
dsimWXD1_1	AUGUSTUS	transcript	20444075	20446662	.	+	.	transcript_id file_1_file_1_jg12019.t1; gene_id file_1_file_1_jg12019
dsimWXD1_1	AUGUSTUS	CDS	20446628	20446662	1	+	2	transcript_id file_1_file_1_jg12019.t1; gene_id file_1_file_1_jg12019;
dsimWXD1_1	AUGUSTUS	exon	20446628	20446662	.	+	.	transcript_id file_1_file_1_jg12019.t1; gene_id file_1_file_1_jg12019;
dsimWXD1_1	AUGUSTUS	stop_codon	20446660	20446662	.	+	0	transcript_id file_1_file_1_jg12019.t1; gene_id file_1_file_1_jg12019;
dsimWXD1_1	AUGUSTUS	start_codon	20444075	20444077	.	+	0	transcript_id file_1_file_1_jg12019.t2; gene_id file_1_file_1_jg12019;
dsimWXD1_1	AUGUSTUS	CDS	20444075	20444226	1	+	0	transcript_id file_1_file_1_jg12019.t2; gene_id file_1_file_1_jg12019;
dsimWXD1_1	AUGUSTUS	exon	20444075	20444226	.	+	.	transcript_id file_1_file_1_jg12019.t2; gene_id file_1_file_1_jg12019;
dsimWXD1_1	AUGUSTUS	intron	20444227	20444284	.	+	.	transcript_id file_1_file_1_jg12019.t2; gene_id file_1_file_1_jg12019;
dsimWXD1_1	AUGUSTUS	CDS	20444285	20444485	1	+	1	transcript_id file_1_file_1_jg12019.t2; gene_id file_1_file_1_jg12019;
dsimWXD1_1	AUGUSTUS	exon	20444285	20444485	.	+	.	transcript_id file_1_file_1_jg12019.t2; gene_id file_1_file_1_jg12019;
dsimWXD1_1	AUGUSTUS	intron	20444486	20444549	.	+	.	transcript_id file_1_file_1_jg12019.t2; gene_id file_1_file_1_jg12019;
dsimWXD1_1	AUGUSTUS	CDS	20444550	20444831	1	+	1	transcript_id file_1_file_1_jg12019.t2; gene_id file_1_file_1_jg12019;
dsimWXD1_1	AUGUSTUS	exon	20444550	20444831	.	+	.	transcript_id file_1_file_1_jg12019.t2; gene_id file_1_file_1_jg12019;
dsimWXD1_1	AUGUSTUS	intron	20444832	20444884	.	+	.	transcript_id file_1_file_1_jg12019.t2; gene_id file_1_file_1_jg12019;
dsimWXD1_1	AUGUSTUS	CDS	20444885	20445000	1	+	1	transcript_id file_1_file_1_jg12019.t2; gene_id file_1_file_1_jg12019;
dsimWXD1_1	AUGUSTUS	exon	20444885	20445000	.	+	.	transcript_id file_1_file_1_jg12019.t2; gene_id file_1_file_1_jg12019;
dsimWXD1_1	AUGUSTUS	intron	20445001	20445053	.	+	.	transcript_id file_1_file_1_jg12019.t2; gene_id file_1_file_1_jg12019;
dsimWXD1_1	AUGUSTUS	CDS	20445054	20445142	1	+	2	transcript_id file_1_file_1_jg12019.t2; gene_id file_1_file_1_jg12019;
dsimWXD1_1	AUGUSTUS	exon	20445054	20445142	.	+	.	transcript_id file_1_file_1_jg12019.t2; gene_id file_1_file_1_jg12019;
dsimWXD1_1	AUGUSTUS	intron	20445143	20445189	.	+	.	transcript_id file_1_file_1_jg12019.t2; gene_id file_1_file_1_jg12019;
dsimWXD1_1	AUGUSTUS	CDS	20445190	20445775	1	+	0	transcript_id file_1_file_1_jg12019.t2; gene_id file_1_file_1_jg12019;
dsimWXD1_1	AUGUSTUS	exon	20445190	20445775	.	+	.	transcript_id file_1_file_1_jg12019.t2; gene_id file_1_file_1_jg12019;
dsimWXD1_1	AUGUSTUS	intron	20445776	20445869	.	+	.	transcript_id file_1_file_1_jg12019.t2; gene_id file_1_file_1_jg12019;
dsimWXD1_1	AUGUSTUS	transcript	20444075	20446153	.	+	.	transcript_id file_1_file_1_jg12019.t2; gene_id file_1_file_1_jg12019
dsimWXD1_1	AUGUSTUS	CDS	20445870	20446153	0.92	+	2	transcript_id file_1_file_1_jg12019.t2; gene_id file_1_file_1_jg12019;
dsimWXD1_1	AUGUSTUS	exon	20445870	20446153	.	+	.	transcript_id file_1_file_1_jg12019.t2; gene_id file_1_file_1_jg12019;
dsimWXD1_1	AUGUSTUS	stop_codon	20446151	20446153	.	+	0	transcript_id file_1_file_1_jg12019.t2; gene_id file_1_file_1_jg12019;
dsimWXD1_1	AUGUSTUS	start_codon	20718770	20718772	.	+	0	transcript_id file_1_file_1_jg12064.t1; gene_id file_1_file_1_jg12064;
dsimWXD1_1	AUGUSTUS	CDS	20718770	20719132	1	+	0	transcript_id file_1_file_1_jg12064.t1; gene_id file_1_file_1_jg12064;
dsimWXD1_1	AUGUSTUS	exon	20718770	20719132	.	+	.	transcript_id file_1_file_1_jg12064.t1; gene_id file_1_file_1_jg12064;
dsimWXD1_1	AUGUSTUS	intron	20719133	20719225	.	+	.	transcript_id file_1_file_1_jg12064.t1; gene_id file_1_file_1_jg12064;
dsimWXD1_1	AUGUSTUS	transcript	20718770	20719471	.	+	.	transcript_id file_1_file_1_jg12064.t1; gene_id file_1_file_1_jg12064
dsimWXD1_1	AUGUSTUS	CDS	20719226	20719471	1	+	0	transcript_id file_1_file_1_jg12064.t1; gene_id file_1_file_1_jg12064;
dsimWXD1_1	AUGUSTUS	exon	20719226	20719471	.	+	.	transcript_id file_1_file_1_jg12064.t1; gene_id file_1_file_1_jg12064;
dsimWXD1_1	AUGUSTUS	stop_codon	20719469	20719471	.	+	0	transcript_id file_1_file_1_jg12064.t1; gene_id file_1_file_1_jg12064;
dsimWXD1_1	AUGUSTUS	start_codon	20720782	20720784	.	+	0	transcript_id file_1_file_1_jg12065.t1; gene_id file_1_file_1_jg12065;
dsimWXD1_1	AUGUSTUS	CDS	20720782	20720829	1	+	0	transcript_id file_1_file_1_jg12065.t1; gene_id file_1_file_1_jg12065;
dsimWXD1_1	AUGUSTUS	exon	20720782	20720829	.	+	.	transcript_id file_1_file_1_jg12065.t1; gene_id file_1_file_1_jg12065;
dsimWXD1_1	AUGUSTUS	intron	20720830	20720992	.	+	.	transcript_id file_1_file_1_jg12065.t1; gene_id file_1_file_1_jg12065;
dsimWXD1_1	AUGUSTUS	CDS	20720993	20721344	1	+	0	transcript_id file_1_file_1_jg12065.t1; gene_id file_1_file_1_jg12065;
dsimWXD1_1	AUGUSTUS	exon	20720993	20721344	.	+	.	transcript_id file_1_file_1_jg12065.t1; gene_id file_1_file_1_jg12065;
dsimWXD1_1	AUGUSTUS	intron	20721345	20721408	.	+	.	transcript_id file_1_file_1_jg12065.t1; gene_id file_1_file_1_jg12065;
dsimWXD1_1	AUGUSTUS	transcript	20720782	20721620	.	+	.	transcript_id file_1_file_1_jg12065.t1; gene_id file_1_file_1_jg12065
dsimWXD1_1	AUGUSTUS	CDS	20721409	20721620	1	+	2	transcript_id file_1_file_1_jg12065.t1; gene_id file_1_file_1_jg12065;
dsimWXD1_1	AUGUSTUS	exon	20721409	20721620	.	+	.	transcript_id file_1_file_1_jg12065.t1; gene_id file_1_file_1_jg12065;
dsimWXD1_1	AUGUSTUS	stop_codon	20721618	20721620	.	+	0	transcript_id file_1_file_1_jg12065.t1; gene_id file_1_file_1_jg12065;
dsimWXD1_1	AUGUSTUS	stop_codon	20721928	20721930	.	-	0	transcript_id file_1_file_1_jg12066.t1; gene_id file_1_file_1_jg12066;
dsimWXD1_1	AUGUSTUS	CDS	20721928	20722136	1	-	2	transcript_id file_1_file_1_jg12066.t1; gene_id file_1_file_1_jg12066;
dsimWXD1_1	AUGUSTUS	exon	20721928	20722136	.	-	.	transcript_id file_1_file_1_jg12066.t1; gene_id file_1_file_1_jg12066;
dsimWXD1_1	AUGUSTUS	intron	20722137	20722195	.	-	.	transcript_id file_1_file_1_jg12066.t1; gene_id file_1_file_1_jg12066;
dsimWXD1_1	AUGUSTUS	CDS	20722196	20722544	1	-	0	transcript_id file_1_file_1_jg12066.t1; gene_id file_1_file_1_jg12066;
dsimWXD1_1	AUGUSTUS	exon	20722196	20722544	.	-	.	transcript_id file_1_file_1_jg12066.t1; gene_id file_1_file_1_jg12066;
dsimWXD1_1	AUGUSTUS	intron	20722545	20722600	.	-	.	transcript_id file_1_file_1_jg12066.t1; gene_id file_1_file_1_jg12066;
dsimWXD1_1	AUGUSTUS	transcript	20721928	20722642	.	-	.	transcript_id file_1_file_1_jg12066.t1; gene_id file_1_file_1_jg12066
dsimWXD1_1	AUGUSTUS	CDS	20722601	20722642	1	-	0	transcript_id file_1_file_1_jg12066.t1; gene_id file_1_file_1_jg12066;
dsimWXD1_1	AUGUSTUS	exon	20722601	20722642	.	-	.	transcript_id file_1_file_1_jg12066.t1; gene_id file_1_file_1_jg12066;
dsimWXD1_1	AUGUSTUS	start_codon	20722640	20722642	.	-	0	transcript_id file_1_file_1_jg12066.t1; gene_id file_1_file_1_jg12066;
dsimWXD1_1	AUGUSTUS	start_codon	20722929	20722931	.	+	0	transcript_id file_1_file_1_jg12067.t1; gene_id file_1_file_1_jg12067;
dsimWXD1_1	AUGUSTUS	CDS	20722929	20723057	1	+	0	transcript_id file_1_file_1_jg12067.t1; gene_id file_1_file_1_jg12067;
dsimWXD1_1	AUGUSTUS	exon	20722929	20723057	.	+	.	transcript_id file_1_file_1_jg12067.t1; gene_id file_1_file_1_jg12067;
dsimWXD1_1	AUGUSTUS	intron	20723058	20723113	.	+	.	transcript_id file_1_file_1_jg12067.t1; gene_id file_1_file_1_jg12067;
dsimWXD1_1	AUGUSTUS	CDS	20723114	20723242	1	+	0	transcript_id file_1_file_1_jg12067.t1; gene_id file_1_file_1_jg12067;
dsimWXD1_1	AUGUSTUS	exon	20723114	20723242	.	+	.	transcript_id file_1_file_1_jg12067.t1; gene_id file_1_file_1_jg12067;
dsimWXD1_1	AUGUSTUS	intron	20723243	20723296	.	+	.	transcript_id file_1_file_1_jg12067.t1; gene_id file_1_file_1_jg12067;
dsimWXD1_1	AUGUSTUS	transcript	20722929	20723695	.	+	.	transcript_id file_1_file_1_jg12067.t1; gene_id file_1_file_1_jg12067
dsimWXD1_1	AUGUSTUS	CDS	20723297	20723695	1	+	0	transcript_id file_1_file_1_jg12067.t1; gene_id file_1_file_1_jg12067;
dsimWXD1_1	AUGUSTUS	exon	20723297	20723695	.	+	.	transcript_id file_1_file_1_jg12067.t1; gene_id file_1_file_1_jg12067;
dsimWXD1_1	AUGUSTUS	stop_codon	20723693	20723695	.	+	0	transcript_id file_1_file_1_jg12067.t1; gene_id file_1_file_1_jg12067;
dsimWXD1_1	AUGUSTUS	start_codon	21095371	21095373	.	+	0	transcript_id file_1_file_1_jg12126.t1; gene_id file_1_file_1_jg12126;
dsimWXD1_1	AUGUSTUS	CDS	21095371	21096294	1	+	0	transcript_id file_1_file_1_jg12126.t1; gene_id file_1_file_1_jg12126;
dsimWXD1_1	AUGUSTUS	exon	21095371	21096294	.	+	.	transcript_id file_1_file_1_jg12126.t1; gene_id file_1_file_1_jg12126;
dsimWXD1_1	AUGUSTUS	intron	21096295	21096347	.	+	.	transcript_id file_1_file_1_jg12126.t1; gene_id file_1_file_1_jg12126;
dsimWXD1_1	AUGUSTUS	transcript	21095371	21096503	.	+	.	transcript_id file_1_file_1_jg12126.t1; gene_id file_1_file_1_jg12126
dsimWXD1_1	AUGUSTUS	CDS	21096348	21096503	1	+	0	transcript_id file_1_file_1_jg12126.t1; gene_id file_1_file_1_jg12126;
dsimWXD1_1	AUGUSTUS	exon	21096348	21096503	.	+	.	transcript_id file_1_file_1_jg12126.t1; gene_id file_1_file_1_jg12126;
dsimWXD1_1	AUGUSTUS	stop_codon	21096501	21096503	.	+	0	transcript_id file_1_file_1_jg12126.t1; gene_id file_1_file_1_jg12126;
dsimWXD1_1	AUGUSTUS	start_codon	21096766	21096768	.	+	0	transcript_id file_1_file_1_jg12127.t1; gene_id file_1_file_1_jg12127;
dsimWXD1_1	AUGUSTUS	CDS	21096766	21097707	1	+	0	transcript_id file_1_file_1_jg12127.t1; gene_id file_1_file_1_jg12127;
dsimWXD1_1	AUGUSTUS	exon	21096766	21097707	.	+	.	transcript_id file_1_file_1_jg12127.t1; gene_id file_1_file_1_jg12127;
dsimWXD1_1	AUGUSTUS	intron	21097708	21097768	.	+	.	transcript_id file_1_file_1_jg12127.t1; gene_id file_1_file_1_jg12127;
dsimWXD1_1	AUGUSTUS	transcript	21096766	21097930	.	+	.	transcript_id file_1_file_1_jg12127.t1; gene_id file_1_file_1_jg12127
dsimWXD1_1	AUGUSTUS	CDS	21097769	21097930	1	+	0	transcript_id file_1_file_1_jg12127.t1; gene_id file_1_file_1_jg12127;
dsimWXD1_1	AUGUSTUS	exon	21097769	21097930	.	+	.	transcript_id file_1_file_1_jg12127.t1; gene_id file_1_file_1_jg12127;
dsimWXD1_1	AUGUSTUS	stop_codon	21097928	21097930	.	+	0	transcript_id file_1_file_1_jg12127.t1; gene_id file_1_file_1_jg12127;
dsimWXD1_1	AUGUSTUS	start_codon	21098904	21098906	.	+	0	transcript_id file_1_file_1_jg12128.t1; gene_id file_1_file_1_jg12128;
dsimWXD1_1	AUGUSTUS	CDS	21098904	21099848	1	+	0	transcript_id file_1_file_1_jg12128.t1; gene_id file_1_file_1_jg12128;
dsimWXD1_1	AUGUSTUS	exon	21098904	21099848	.	+	.	transcript_id file_1_file_1_jg12128.t1; gene_id file_1_file_1_jg12128;
dsimWXD1_1	AUGUSTUS	intron	21099849	21099906	.	+	.	transcript_id file_1_file_1_jg12128.t1; gene_id file_1_file_1_jg12128;
dsimWXD1_1	AUGUSTUS	transcript	21098904	21100068	.	+	.	transcript_id file_1_file_1_jg12128.t1; gene_id file_1_file_1_jg12128
dsimWXD1_1	AUGUSTUS	CDS	21099907	21100068	1	+	0	transcript_id file_1_file_1_jg12128.t1; gene_id file_1_file_1_jg12128;
dsimWXD1_1	AUGUSTUS	exon	21099907	21100068	.	+	.	transcript_id file_1_file_1_jg12128.t1; gene_id file_1_file_1_jg12128;
dsimWXD1_1	AUGUSTUS	stop_codon	21100066	21100068	.	+	0	transcript_id file_1_file_1_jg12128.t1; gene_id file_1_file_1_jg12128;
dsimWXD1_1	AUGUSTUS	stop_codon	21119234	21119236	.	-	0	transcript_id file_1_file_1_jg12134.t1; gene_id file_1_file_1_jg12134;
dsimWXD1_1	AUGUSTUS	CDS	21119234	21119392	1	-	0	transcript_id file_1_file_1_jg12134.t1; gene_id file_1_file_1_jg12134;
dsimWXD1_1	AUGUSTUS	exon	21119234	21119392	.	-	.	transcript_id file_1_file_1_jg12134.t1; gene_id file_1_file_1_jg12134;
dsimWXD1_1	AUGUSTUS	intron	21119393	21119451	.	-	.	transcript_id file_1_file_1_jg12134.t1; gene_id file_1_file_1_jg12134;
dsimWXD1_1	AUGUSTUS	transcript	21119234	21120486	.	-	.	transcript_id file_1_file_1_jg12134.t1; gene_id file_1_file_1_jg12134
dsimWXD1_1	AUGUSTUS	CDS	21119452	21120486	1	-	0	transcript_id file_1_file_1_jg12134.t1; gene_id file_1_file_1_jg12134;
dsimWXD1_1	AUGUSTUS	exon	21119452	21120486	.	-	.	transcript_id file_1_file_1_jg12134.t1; gene_id file_1_file_1_jg12134;
dsimWXD1_1	AUGUSTUS	start_codon	21120484	21120486	.	-	0	transcript_id file_1_file_1_jg12134.t1; gene_id file_1_file_1_jg12134;
dsimWXD1_1	AUGUSTUS	stop_codon	21120693	21120695	.	-	0	transcript_id file_1_file_1_jg12135.t1; gene_id file_1_file_1_jg12135;
dsimWXD1_1	AUGUSTUS	CDS	21120693	21120845	1	-	0	transcript_id file_1_file_1_jg12135.t1; gene_id file_1_file_1_jg12135;
dsimWXD1_1	AUGUSTUS	exon	21120693	21120845	.	-	.	transcript_id file_1_file_1_jg12135.t1; gene_id file_1_file_1_jg12135;
dsimWXD1_1	AUGUSTUS	intron	21120846	21120900	.	-	.	transcript_id file_1_file_1_jg12135.t1; gene_id file_1_file_1_jg12135;
dsimWXD1_1	AUGUSTUS	transcript	21120693	21121920	.	-	.	transcript_id file_1_file_1_jg12135.t1; gene_id file_1_file_1_jg12135
dsimWXD1_1	AUGUSTUS	CDS	21120901	21121920	1	-	0	transcript_id file_1_file_1_jg12135.t1; gene_id file_1_file_1_jg12135;
dsimWXD1_1	AUGUSTUS	exon	21120901	21121920	.	-	.	transcript_id file_1_file_1_jg12135.t1; gene_id file_1_file_1_jg12135;
dsimWXD1_1	AUGUSTUS	start_codon	21121918	21121920	.	-	0	transcript_id file_1_file_1_jg12135.t1; gene_id file_1_file_1_jg12135;
dsimWXD1_1	AUGUSTUS	stop_codon	21122387	21122389	.	-	0	transcript_id file_1_file_1_jg12136.t1; gene_id file_1_file_1_jg12136;
dsimWXD1_1	AUGUSTUS	CDS	21122387	21123415	0.81	-	0	transcript_id file_1_file_1_jg12136.t1; gene_id file_1_file_1_jg12136;
dsimWXD1_1	AUGUSTUS	exon	21122387	21123415	.	-	.	transcript_id file_1_file_1_jg12136.t1; gene_id file_1_file_1_jg12136;
dsimWXD1_1	AUGUSTUS	transcript	21122387	21123415	.	-	.	transcript_id file_1_file_1_jg12136.t1; gene_id file_1_file_1_jg12136
dsimWXD1_1	AUGUSTUS	start_codon	21123413	21123415	.	-	0	transcript_id file_1_file_1_jg12136.t1; gene_id file_1_file_1_jg12136;
dsimWXD1_1	AUGUSTUS	stop_codon	21460134	21460136	.	-	0	transcript_id file_1_file_1_jg12194.t1; gene_id file_1_file_1_jg12194;
dsimWXD1_1	AUGUSTUS	CDS	21460134	21460548	1	-	1	transcript_id file_1_file_1_jg12194.t1; gene_id file_1_file_1_jg12194;
dsimWXD1_1	AUGUSTUS	exon	21460134	21460548	.	-	.	transcript_id file_1_file_1_jg12194.t1; gene_id file_1_file_1_jg12194;
dsimWXD1_1	AUGUSTUS	intron	21460549	21460606	.	-	.	transcript_id file_1_file_1_jg12194.t1; gene_id file_1_file_1_jg12194;
dsimWXD1_1	AUGUSTUS	transcript	21460134	21461331	.	-	.	transcript_id file_1_file_1_jg12194.t1; gene_id file_1_file_1_jg12194
dsimWXD1_1	AUGUSTUS	CDS	21460607	21461331	1	-	0	transcript_id file_1_file_1_jg12194.t1; gene_id file_1_file_1_jg12194;
dsimWXD1_1	AUGUSTUS	exon	21460607	21461331	.	-	.	transcript_id file_1_file_1_jg12194.t1; gene_id file_1_file_1_jg12194;
dsimWXD1_1	AUGUSTUS	start_codon	21461329	21461331	.	-	0	transcript_id file_1_file_1_jg12194.t1; gene_id file_1_file_1_jg12194;
dsimWXD1_1	AUGUSTUS	stop_codon	21490724	21490726	.	-	0	transcript_id file_1_file_1_jg12199.t1; gene_id file_1_file_1_jg12199;
dsimWXD1_1	AUGUSTUS	CDS	21490724	21490792	1	-	0	transcript_id file_1_file_1_jg12199.t1; gene_id file_1_file_1_jg12199;
dsimWXD1_1	AUGUSTUS	exon	21490724	21490792	.	-	.	transcript_id file_1_file_1_jg12199.t1; gene_id file_1_file_1_jg12199;
dsimWXD1_1	AUGUSTUS	intron	21490793	21490846	.	-	.	transcript_id file_1_file_1_jg12199.t1; gene_id file_1_file_1_jg12199;
dsimWXD1_1	AUGUSTUS	CDS	21490847	21491204	1	-	1	transcript_id file_1_file_1_jg12199.t1; gene_id file_1_file_1_jg12199;
dsimWXD1_1	AUGUSTUS	exon	21490847	21491204	.	-	.	transcript_id file_1_file_1_jg12199.t1; gene_id file_1_file_1_jg12199;
dsimWXD1_1	AUGUSTUS	intron	21491205	21491262	.	-	.	transcript_id file_1_file_1_jg12199.t1; gene_id file_1_file_1_jg12199;
dsimWXD1_1	AUGUSTUS	transcript	21490724	21492032	.	-	.	transcript_id file_1_file_1_jg12199.t1; gene_id file_1_file_1_jg12199
dsimWXD1_1	AUGUSTUS	CDS	21491263	21492032	1	-	0	transcript_id file_1_file_1_jg12199.t1; gene_id file_1_file_1_jg12199;
dsimWXD1_1	AUGUSTUS	exon	21491263	21492032	.	-	.	transcript_id file_1_file_1_jg12199.t1; gene_id file_1_file_1_jg12199;
dsimWXD1_1	AUGUSTUS	start_codon	21492030	21492032	.	-	0	transcript_id file_1_file_1_jg12199.t1; gene_id file_1_file_1_jg12199;
dsimWXD1_1	AUGUSTUS	stop_codon	21492608	21492610	.	-	0	transcript_id file_1_file_1_jg12200.t1; gene_id file_1_file_1_jg12200;
dsimWXD1_1	AUGUSTUS	CDS	21492608	21493067	1	-	1	transcript_id file_1_file_1_jg12200.t1; gene_id file_1_file_1_jg12200;
dsimWXD1_1	AUGUSTUS	exon	21492608	21493067	.	-	.	transcript_id file_1_file_1_jg12200.t1; gene_id file_1_file_1_jg12200;
dsimWXD1_1	AUGUSTUS	intron	21493068	21493122	.	-	.	transcript_id file_1_file_1_jg12200.t1; gene_id file_1_file_1_jg12200;
dsimWXD1_1	AUGUSTUS	transcript	21492608	21493898	.	-	.	transcript_id file_1_file_1_jg12200.t1; gene_id file_1_file_1_jg12200
dsimWXD1_1	AUGUSTUS	CDS	21493123	21493898	1	-	0	transcript_id file_1_file_1_jg12200.t1; gene_id file_1_file_1_jg12200;
dsimWXD1_1	AUGUSTUS	exon	21493123	21493898	.	-	.	transcript_id file_1_file_1_jg12200.t1; gene_id file_1_file_1_jg12200;
dsimWXD1_1	AUGUSTUS	start_codon	21493896	21493898	.	-	0	transcript_id file_1_file_1_jg12200.t1; gene_id file_1_file_1_jg12200;
dsimWXD1_1	AUGUSTUS	stop_codon	21492608	21492610	.	-	0	transcript_id file_1_file_1_jg12200.t1; gene_id file_1_file_1_jg12200;
dsimWXD1_1	AUGUSTUS	CDS	21492608	21493067	1	-	1	transcript_id file_1_file_1_jg12200.t1; gene_id file_1_file_1_jg12200;
dsimWXD1_1	AUGUSTUS	exon	21492608	21493067	.	-	.	transcript_id file_1_file_1_jg12200.t1; gene_id file_1_file_1_jg12200;
dsimWXD1_1	AUGUSTUS	intron	21493068	21493122	.	-	.	transcript_id file_1_file_1_jg12200.t1; gene_id file_1_file_1_jg12200;
dsimWXD1_1	AUGUSTUS	transcript	21492608	21493898	.	-	.	transcript_id file_1_file_1_jg12200.t1; gene_id file_1_file_1_jg12200
dsimWXD1_1	AUGUSTUS	CDS	21493123	21493898	1	-	0	transcript_id file_1_file_1_jg12200.t1; gene_id file_1_file_1_jg12200;
dsimWXD1_1	AUGUSTUS	exon	21493123	21493898	.	-	.	transcript_id file_1_file_1_jg12200.t1; gene_id file_1_file_1_jg12200;
dsimWXD1_1	AUGUSTUS	start_codon	21493896	21493898	.	-	0	transcript_id file_1_file_1_jg12200.t1; gene_id file_1_file_1_jg12200;
dsimWXD1_1	AUGUSTUS	stop_codon	21560856	21560858	.	-	0	transcript_id file_1_file_1_jg12210.t1; gene_id file_1_file_1_jg12210;
dsimWXD1_1	AUGUSTUS	CDS	21560856	21561130	1	-	2	transcript_id file_1_file_1_jg12210.t1; gene_id file_1_file_1_jg12210;
dsimWXD1_1	AUGUSTUS	exon	21560856	21561130	.	-	.	transcript_id file_1_file_1_jg12210.t1; gene_id file_1_file_1_jg12210;
dsimWXD1_1	AUGUSTUS	intron	21561131	21561187	.	-	.	transcript_id file_1_file_1_jg12210.t1; gene_id file_1_file_1_jg12210;
dsimWXD1_1	AUGUSTUS	CDS	21561188	21561542	1	-	0	transcript_id file_1_file_1_jg12210.t1; gene_id file_1_file_1_jg12210;
dsimWXD1_1	AUGUSTUS	exon	21561188	21561542	.	-	.	transcript_id file_1_file_1_jg12210.t1; gene_id file_1_file_1_jg12210;
dsimWXD1_1	AUGUSTUS	intron	21561543	21561782	.	-	.	transcript_id file_1_file_1_jg12210.t1; gene_id file_1_file_1_jg12210;
dsimWXD1_1	AUGUSTUS	CDS	21561783	21561861	1	-	1	transcript_id file_1_file_1_jg12210.t1; gene_id file_1_file_1_jg12210;
dsimWXD1_1	AUGUSTUS	exon	21561783	21561861	.	-	.	transcript_id file_1_file_1_jg12210.t1; gene_id file_1_file_1_jg12210;
dsimWXD1_1	AUGUSTUS	intron	21561862	21561970	.	-	.	transcript_id file_1_file_1_jg12210.t1; gene_id file_1_file_1_jg12210;
dsimWXD1_1	AUGUSTUS	CDS	21561971	21562074	1	-	0	transcript_id file_1_file_1_jg12210.t1; gene_id file_1_file_1_jg12210;
dsimWXD1_1	AUGUSTUS	exon	21561971	21562074	.	-	.	transcript_id file_1_file_1_jg12210.t1; gene_id file_1_file_1_jg12210;
dsimWXD1_1	AUGUSTUS	intron	21562075	21562141	.	-	.	transcript_id file_1_file_1_jg12210.t1; gene_id file_1_file_1_jg12210;
dsimWXD1_1	AUGUSTUS	CDS	21562142	21562238	1	-	1	transcript_id file_1_file_1_jg12210.t1; gene_id file_1_file_1_jg12210;
dsimWXD1_1	AUGUSTUS	exon	21562142	21562238	.	-	.	transcript_id file_1_file_1_jg12210.t1; gene_id file_1_file_1_jg12210;
dsimWXD1_1	AUGUSTUS	intron	21562239	21562296	.	-	.	transcript_id file_1_file_1_jg12210.t1; gene_id file_1_file_1_jg12210;
dsimWXD1_1	AUGUSTUS	transcript	21560856	21562988	.	-	.	transcript_id file_1_file_1_jg12210.t1; gene_id file_1_file_1_jg12210
dsimWXD1_1	AUGUSTUS	CDS	21562297	21562988	1	-	0	transcript_id file_1_file_1_jg12210.t1; gene_id file_1_file_1_jg12210;
dsimWXD1_1	AUGUSTUS	exon	21562297	21562988	.	-	.	transcript_id file_1_file_1_jg12210.t1; gene_id file_1_file_1_jg12210;
dsimWXD1_1	AUGUSTUS	start_codon	21562986	21562988	.	-	0	transcript_id file_1_file_1_jg12210.t1; gene_id file_1_file_1_jg12210;
dsimWXD1_1	AUGUSTUS	stop_codon	21563237	21563239	.	-	0	transcript_id file_1_file_1_jg12211.t1; gene_id file_1_file_1_jg12211;
dsimWXD1_1	AUGUSTUS	CDS	21563237	21563344	1	-	0	transcript_id file_1_file_1_jg12211.t1; gene_id file_1_file_1_jg12211;
dsimWXD1_1	AUGUSTUS	exon	21563237	21563344	.	-	.	transcript_id file_1_file_1_jg12211.t1; gene_id file_1_file_1_jg12211;
dsimWXD1_1	AUGUSTUS	intron	21563345	21563404	.	-	.	transcript_id file_1_file_1_jg12211.t1; gene_id file_1_file_1_jg12211;
dsimWXD1_1	AUGUSTUS	CDS	21563405	21563560	1	-	0	transcript_id file_1_file_1_jg12211.t1; gene_id file_1_file_1_jg12211;
dsimWXD1_1	AUGUSTUS	exon	21563405	21563560	.	-	.	transcript_id file_1_file_1_jg12211.t1; gene_id file_1_file_1_jg12211;
dsimWXD1_1	AUGUSTUS	intron	21563561	21563622	.	-	.	transcript_id file_1_file_1_jg12211.t1; gene_id file_1_file_1_jg12211;
dsimWXD1_1	AUGUSTUS	transcript	21563237	21564558	.	-	.	transcript_id file_1_file_1_jg12211.t1; gene_id file_1_file_1_jg12211
dsimWXD1_1	AUGUSTUS	CDS	21563623	21564558	1	-	0	transcript_id file_1_file_1_jg12211.t1; gene_id file_1_file_1_jg12211;
dsimWXD1_1	AUGUSTUS	exon	21563623	21564558	.	-	.	transcript_id file_1_file_1_jg12211.t1; gene_id file_1_file_1_jg12211;
dsimWXD1_1	AUGUSTUS	start_codon	21564556	21564558	.	-	0	transcript_id file_1_file_1_jg12211.t1; gene_id file_1_file_1_jg12211;
dsimWXD1_1	AUGUSTUS	start_codon	21564689	21564691	.	+	0	transcript_id file_1_file_1_jg12212.t1; gene_id file_1_file_1_jg12212;
dsimWXD1_1	AUGUSTUS	CDS	21564689	21564750	1	+	0	transcript_id file_1_file_1_jg12212.t1; gene_id file_1_file_1_jg12212;
dsimWXD1_1	AUGUSTUS	exon	21564689	21564750	.	+	.	transcript_id file_1_file_1_jg12212.t1; gene_id file_1_file_1_jg12212;
dsimWXD1_1	AUGUSTUS	intron	21564751	21564803	.	+	.	transcript_id file_1_file_1_jg12212.t1; gene_id file_1_file_1_jg12212;
dsimWXD1_1	AUGUSTUS	transcript	21564689	21565110	.	+	.	transcript_id file_1_file_1_jg12212.t1; gene_id file_1_file_1_jg12212
dsimWXD1_1	AUGUSTUS	CDS	21564804	21565110	0.62	+	1	transcript_id file_1_file_1_jg12212.t1; gene_id file_1_file_1_jg12212;
dsimWXD1_1	AUGUSTUS	exon	21564804	21565110	.	+	.	transcript_id file_1_file_1_jg12212.t1; gene_id file_1_file_1_jg12212;
dsimWXD1_1	AUGUSTUS	stop_codon	21565108	21565110	.	+	0	transcript_id file_1_file_1_jg12212.t1; gene_id file_1_file_1_jg12212;
dsimWXD1_1	AUGUSTUS	start_codon	21565138	21565140	.	+	0	transcript_id file_1_file_1_jg12213.t1; gene_id file_1_file_1_jg12213;
dsimWXD1_1	AUGUSTUS	CDS	21565138	21565713	0.53	+	0	transcript_id file_1_file_1_jg12213.t1; gene_id file_1_file_1_jg12213;
dsimWXD1_1	AUGUSTUS	exon	21565138	21565713	.	+	.	transcript_id file_1_file_1_jg12213.t1; gene_id file_1_file_1_jg12213;
dsimWXD1_1	AUGUSTUS	intron	21565714	21565764	.	+	.	transcript_id file_1_file_1_jg12213.t1; gene_id file_1_file_1_jg12213;
dsimWXD1_1	AUGUSTUS	CDS	21565765	21565917	1	+	0	transcript_id file_1_file_1_jg12213.t1; gene_id file_1_file_1_jg12213;
dsimWXD1_1	AUGUSTUS	exon	21565765	21565917	.	+	.	transcript_id file_1_file_1_jg12213.t1; gene_id file_1_file_1_jg12213;
dsimWXD1_1	AUGUSTUS	intron	21565918	21565972	.	+	.	transcript_id file_1_file_1_jg12213.t1; gene_id file_1_file_1_jg12213;
dsimWXD1_1	AUGUSTUS	transcript	21565138	21566077	.	+	.	transcript_id file_1_file_1_jg12213.t1; gene_id file_1_file_1_jg12213
dsimWXD1_1	AUGUSTUS	CDS	21565973	21566077	1	+	0	transcript_id file_1_file_1_jg12213.t1; gene_id file_1_file_1_jg12213;
dsimWXD1_1	AUGUSTUS	exon	21565973	21566077	.	+	.	transcript_id file_1_file_1_jg12213.t1; gene_id file_1_file_1_jg12213;
dsimWXD1_1	AUGUSTUS	stop_codon	21566075	21566077	.	+	0	transcript_id file_1_file_1_jg12213.t1; gene_id file_1_file_1_jg12213;
dsimWXD1_0	AUGUSTUS	stop_codon	6454544	6454546	.	-	0	transcript_id file_1_file_1_jg1231.t1; gene_id file_1_file_1_jg1231;
dsimWXD1_0	AUGUSTUS	CDS	6454544	6454857	1	-	2	transcript_id file_1_file_1_jg1231.t1; gene_id file_1_file_1_jg1231;
dsimWXD1_0	AUGUSTUS	exon	6454544	6454857	.	-	.	transcript_id file_1_file_1_jg1231.t1; gene_id file_1_file_1_jg1231;
dsimWXD1_0	AUGUSTUS	intron	6454858	6454960	.	-	.	transcript_id file_1_file_1_jg1231.t1; gene_id file_1_file_1_jg1231;
dsimWXD1_0	AUGUSTUS	CDS	6454961	6455203	1	-	2	transcript_id file_1_file_1_jg1231.t1; gene_id file_1_file_1_jg1231;
dsimWXD1_0	AUGUSTUS	exon	6454961	6455203	.	-	.	transcript_id file_1_file_1_jg1231.t1; gene_id file_1_file_1_jg1231;
dsimWXD1_0	AUGUSTUS	intron	6455204	6455261	.	-	.	transcript_id file_1_file_1_jg1231.t1; gene_id file_1_file_1_jg1231;
dsimWXD1_0	AUGUSTUS	CDS	6455262	6455315	1	-	2	transcript_id file_1_file_1_jg1231.t1; gene_id file_1_file_1_jg1231;
dsimWXD1_0	AUGUSTUS	exon	6455262	6455315	.	-	.	transcript_id file_1_file_1_jg1231.t1; gene_id file_1_file_1_jg1231;
dsimWXD1_0	AUGUSTUS	intron	6455316	6455367	.	-	.	transcript_id file_1_file_1_jg1231.t1; gene_id file_1_file_1_jg1231;
dsimWXD1_0	AUGUSTUS	CDS	6455368	6455500	1	-	0	transcript_id file_1_file_1_jg1231.t1; gene_id file_1_file_1_jg1231;
dsimWXD1_0	AUGUSTUS	exon	6455368	6455500	.	-	.	transcript_id file_1_file_1_jg1231.t1; gene_id file_1_file_1_jg1231;
dsimWXD1_0	AUGUSTUS	intron	6455501	6455565	.	-	.	transcript_id file_1_file_1_jg1231.t1; gene_id file_1_file_1_jg1231;
dsimWXD1_0	AUGUSTUS	transcript	6454544	6456537	.	-	.	transcript_id file_1_file_1_jg1231.t1; gene_id file_1_file_1_jg1231
dsimWXD1_0	AUGUSTUS	CDS	6455566	6456537	1	-	0	transcript_id file_1_file_1_jg1231.t1; gene_id file_1_file_1_jg1231;
dsimWXD1_0	AUGUSTUS	exon	6455566	6456537	.	-	.	transcript_id file_1_file_1_jg1231.t1; gene_id file_1_file_1_jg1231;
dsimWXD1_0	AUGUSTUS	start_codon	6456535	6456537	.	-	0	transcript_id file_1_file_1_jg1231.t1; gene_id file_1_file_1_jg1231;
dsimWXD1_1	AUGUSTUS	start_codon	22038715	22038717	.	+	0	transcript_id file_1_file_1_jg12328.t1; gene_id file_1_file_1_jg12328;
dsimWXD1_1	AUGUSTUS	CDS	22038715	22039095	1	+	0	transcript_id file_1_file_1_jg12328.t1; gene_id file_1_file_1_jg12328;
dsimWXD1_1	AUGUSTUS	exon	22038715	22039095	.	+	.	transcript_id file_1_file_1_jg12328.t1; gene_id file_1_file_1_jg12328;
dsimWXD1_1	AUGUSTUS	transcript	22038715	22039095	.	+	.	transcript_id file_1_file_1_jg12328.t1; gene_id file_1_file_1_jg12328
dsimWXD1_1	AUGUSTUS	stop_codon	22039093	22039095	.	+	0	transcript_id file_1_file_1_jg12328.t1; gene_id file_1_file_1_jg12328;
dsimWXD1_0	AUGUSTUS	start_codon	6457163	6457165	.	+	0	transcript_id file_1_file_1_jg1232.t1; gene_id file_1_file_1_jg1232;
dsimWXD1_0	AUGUSTUS	CDS	6457163	6457362	1	+	0	transcript_id file_1_file_1_jg1232.t1; gene_id file_1_file_1_jg1232;
dsimWXD1_0	AUGUSTUS	exon	6457163	6457362	.	+	.	transcript_id file_1_file_1_jg1232.t1; gene_id file_1_file_1_jg1232;
dsimWXD1_0	AUGUSTUS	intron	6457363	6457415	.	+	.	transcript_id file_1_file_1_jg1232.t1; gene_id file_1_file_1_jg1232;
dsimWXD1_0	AUGUSTUS	CDS	6457416	6458004	1	+	1	transcript_id file_1_file_1_jg1232.t1; gene_id file_1_file_1_jg1232;
dsimWXD1_0	AUGUSTUS	exon	6457416	6458004	.	+	.	transcript_id file_1_file_1_jg1232.t1; gene_id file_1_file_1_jg1232;
dsimWXD1_0	AUGUSTUS	intron	6458005	6458084	.	+	.	transcript_id file_1_file_1_jg1232.t1; gene_id file_1_file_1_jg1232;
dsimWXD1_0	AUGUSTUS	CDS	6458085	6458673	1	+	0	transcript_id file_1_file_1_jg1232.t1; gene_id file_1_file_1_jg1232;
dsimWXD1_0	AUGUSTUS	exon	6458085	6458673	.	+	.	transcript_id file_1_file_1_jg1232.t1; gene_id file_1_file_1_jg1232;
dsimWXD1_0	AUGUSTUS	intron	6458674	6458725	.	+	.	transcript_id file_1_file_1_jg1232.t1; gene_id file_1_file_1_jg1232;
dsimWXD1_0	AUGUSTUS	transcript	6457163	6458862	.	+	.	transcript_id file_1_file_1_jg1232.t1; gene_id file_1_file_1_jg1232
dsimWXD1_0	AUGUSTUS	CDS	6458726	6458862	1	+	2	transcript_id file_1_file_1_jg1232.t1; gene_id file_1_file_1_jg1232;
dsimWXD1_0	AUGUSTUS	exon	6458726	6458862	.	+	.	transcript_id file_1_file_1_jg1232.t1; gene_id file_1_file_1_jg1232;
dsimWXD1_0	AUGUSTUS	stop_codon	6458860	6458862	.	+	0	transcript_id file_1_file_1_jg1232.t1; gene_id file_1_file_1_jg1232;
dsimWXD1_1	AUGUSTUS	start_codon	22038715	22038717	.	+	0	transcript_id file_1_file_1_jg12328.t1; gene_id file_1_file_1_jg12328;
dsimWXD1_1	AUGUSTUS	CDS	22038715	22039095	1	+	0	transcript_id file_1_file_1_jg12328.t1; gene_id file_1_file_1_jg12328;
dsimWXD1_1	AUGUSTUS	exon	22038715	22039095	.	+	.	transcript_id file_1_file_1_jg12328.t1; gene_id file_1_file_1_jg12328;
dsimWXD1_1	AUGUSTUS	transcript	22038715	22039095	.	+	.	transcript_id file_1_file_1_jg12328.t1; gene_id file_1_file_1_jg12328
dsimWXD1_1	AUGUSTUS	stop_codon	22039093	22039095	.	+	0	transcript_id file_1_file_1_jg12328.t1; gene_id file_1_file_1_jg12328;
dsimWXD1_1	AUGUSTUS	stop_codon	22064762	22064764	.	-	0	transcript_id file_1_file_1_jg12338.t1; gene_id file_1_file_1_jg12338;
dsimWXD1_1	AUGUSTUS	CDS	22064762	22064868	1	-	2	transcript_id file_1_file_1_jg12338.t1; gene_id file_1_file_1_jg12338;
dsimWXD1_1	AUGUSTUS	exon	22064762	22064868	.	-	.	transcript_id file_1_file_1_jg12338.t1; gene_id file_1_file_1_jg12338;
dsimWXD1_1	AUGUSTUS	intron	22064869	22064926	.	-	.	transcript_id file_1_file_1_jg12338.t1; gene_id file_1_file_1_jg12338;
dsimWXD1_1	AUGUSTUS	CDS	22064927	22065048	1	-	1	transcript_id file_1_file_1_jg12338.t1; gene_id file_1_file_1_jg12338;
dsimWXD1_1	AUGUSTUS	exon	22064927	22065048	.	-	.	transcript_id file_1_file_1_jg12338.t1; gene_id file_1_file_1_jg12338;
dsimWXD1_1	AUGUSTUS	intron	22065049	22065102	.	-	.	transcript_id file_1_file_1_jg12338.t1; gene_id file_1_file_1_jg12338;
dsimWXD1_1	AUGUSTUS	CDS	22065103	22065190	1	-	2	transcript_id file_1_file_1_jg12338.t1; gene_id file_1_file_1_jg12338;
dsimWXD1_1	AUGUSTUS	exon	22065103	22065190	.	-	.	transcript_id file_1_file_1_jg12338.t1; gene_id file_1_file_1_jg12338;
dsimWXD1_1	AUGUSTUS	intron	22065191	22065247	.	-	.	transcript_id file_1_file_1_jg12338.t1; gene_id file_1_file_1_jg12338;
dsimWXD1_1	AUGUSTUS	CDS	22065248	22065295	1	-	2	transcript_id file_1_file_1_jg12338.t1; gene_id file_1_file_1_jg12338;
dsimWXD1_1	AUGUSTUS	exon	22065248	22065295	.	-	.	transcript_id file_1_file_1_jg12338.t1; gene_id file_1_file_1_jg12338;
dsimWXD1_1	AUGUSTUS	intron	22065296	22065353	.	-	.	transcript_id file_1_file_1_jg12338.t1; gene_id file_1_file_1_jg12338;
dsimWXD1_1	AUGUSTUS	CDS	22065354	22065436	1	-	1	transcript_id file_1_file_1_jg12338.t1; gene_id file_1_file_1_jg12338;
dsimWXD1_1	AUGUSTUS	exon	22065354	22065436	.	-	.	transcript_id file_1_file_1_jg12338.t1; gene_id file_1_file_1_jg12338;
dsimWXD1_1	AUGUSTUS	intron	22065437	22065499	.	-	.	transcript_id file_1_file_1_jg12338.t1; gene_id file_1_file_1_jg12338;
dsimWXD1_1	AUGUSTUS	CDS	22065500	22065687	1	-	0	transcript_id file_1_file_1_jg12338.t1; gene_id file_1_file_1_jg12338;
dsimWXD1_1	AUGUSTUS	exon	22065500	22065687	.	-	.	transcript_id file_1_file_1_jg12338.t1; gene_id file_1_file_1_jg12338;
dsimWXD1_1	AUGUSTUS	intron	22065688	22065758	.	-	.	transcript_id file_1_file_1_jg12338.t1; gene_id file_1_file_1_jg12338;
dsimWXD1_1	AUGUSTUS	CDS	22065759	22065855	1	-	1	transcript_id file_1_file_1_jg12338.t1; gene_id file_1_file_1_jg12338;
dsimWXD1_1	AUGUSTUS	exon	22065759	22065855	.	-	.	transcript_id file_1_file_1_jg12338.t1; gene_id file_1_file_1_jg12338;
dsimWXD1_1	AUGUSTUS	intron	22065856	22065908	.	-	.	transcript_id file_1_file_1_jg12338.t1; gene_id file_1_file_1_jg12338;
dsimWXD1_1	AUGUSTUS	CDS	22065909	22066045	1	-	0	transcript_id file_1_file_1_jg12338.t1; gene_id file_1_file_1_jg12338;
dsimWXD1_1	AUGUSTUS	exon	22065909	22066045	.	-	.	transcript_id file_1_file_1_jg12338.t1; gene_id file_1_file_1_jg12338;
dsimWXD1_1	AUGUSTUS	intron	22066046	22066111	.	-	.	transcript_id file_1_file_1_jg12338.t1; gene_id file_1_file_1_jg12338;
dsimWXD1_1	AUGUSTUS	CDS	22066112	22066457	1	-	1	transcript_id file_1_file_1_jg12338.t1; gene_id file_1_file_1_jg12338;
dsimWXD1_1	AUGUSTUS	exon	22066112	22066457	.	-	.	transcript_id file_1_file_1_jg12338.t1; gene_id file_1_file_1_jg12338;
dsimWXD1_1	AUGUSTUS	intron	22066458	22066507	.	-	.	transcript_id file_1_file_1_jg12338.t1; gene_id file_1_file_1_jg12338;
dsimWXD1_1	AUGUSTUS	transcript	22064762	22066602	.	-	.	transcript_id file_1_file_1_jg12338.t1; gene_id file_1_file_1_jg12338
dsimWXD1_1	AUGUSTUS	CDS	22066508	22066602	0.98	-	0	transcript_id file_1_file_1_jg12338.t1; gene_id file_1_file_1_jg12338;
dsimWXD1_1	AUGUSTUS	exon	22066508	22066602	.	-	.	transcript_id file_1_file_1_jg12338.t1; gene_id file_1_file_1_jg12338;
dsimWXD1_1	AUGUSTUS	start_codon	22066600	22066602	.	-	0	transcript_id file_1_file_1_jg12338.t1; gene_id file_1_file_1_jg12338;
dsimWXD1_1	AUGUSTUS	stop_codon	22246427	22246429	.	-	0	transcript_id file_1_file_1_jg12374.t1; gene_id file_1_file_1_jg12374;
dsimWXD1_1	AUGUSTUS	CDS	22246427	22247656	1	-	0	transcript_id file_1_file_1_jg12374.t1; gene_id file_1_file_1_jg12374;
dsimWXD1_1	AUGUSTUS	exon	22246427	22247656	.	-	.	transcript_id file_1_file_1_jg12374.t1; gene_id file_1_file_1_jg12374;
dsimWXD1_1	AUGUSTUS	intron	22247657	22247754	.	-	.	transcript_id file_1_file_1_jg12374.t1; gene_id file_1_file_1_jg12374;
dsimWXD1_1	AUGUSTUS	transcript	22246427	22248669	.	-	.	transcript_id file_1_file_1_jg12374.t1; gene_id file_1_file_1_jg12374
dsimWXD1_1	AUGUSTUS	CDS	22247755	22248669	1	-	0	transcript_id file_1_file_1_jg12374.t1; gene_id file_1_file_1_jg12374;
dsimWXD1_1	AUGUSTUS	exon	22247755	22248669	.	-	.	transcript_id file_1_file_1_jg12374.t1; gene_id file_1_file_1_jg12374;
dsimWXD1_1	AUGUSTUS	start_codon	22248667	22248669	.	-	0	transcript_id file_1_file_1_jg12374.t1; gene_id file_1_file_1_jg12374;
dsimWXD1_1	AUGUSTUS	start_codon	22512634	22512636	.	+	0	transcript_id file_1_file_1_jg12418.t1; gene_id file_1_file_1_jg12418;
dsimWXD1_1	AUGUSTUS	CDS	22512634	22514361	1	+	0	transcript_id file_1_file_1_jg12418.t1; gene_id file_1_file_1_jg12418;
dsimWXD1_1	AUGUSTUS	exon	22512634	22514361	.	+	.	transcript_id file_1_file_1_jg12418.t1; gene_id file_1_file_1_jg12418;
dsimWXD1_1	AUGUSTUS	transcript	22512634	22514361	.	+	.	transcript_id file_1_file_1_jg12418.t1; gene_id file_1_file_1_jg12418
dsimWXD1_1	AUGUSTUS	stop_codon	22514359	22514361	.	+	0	transcript_id file_1_file_1_jg12418.t1; gene_id file_1_file_1_jg12418;
dsimWXD1_1	AUGUSTUS	start_codon	22514612	22514614	.	+	0	transcript_id file_1_file_1_jg12419.t1; gene_id file_1_file_1_jg12419;
dsimWXD1_1	AUGUSTUS	CDS	22514612	22516339	1	+	0	transcript_id file_1_file_1_jg12419.t1; gene_id file_1_file_1_jg12419;
dsimWXD1_1	AUGUSTUS	exon	22514612	22516339	.	+	.	transcript_id file_1_file_1_jg12419.t1; gene_id file_1_file_1_jg12419;
dsimWXD1_1	AUGUSTUS	transcript	22514612	22516339	.	+	.	transcript_id file_1_file_1_jg12419.t1; gene_id file_1_file_1_jg12419
dsimWXD1_1	AUGUSTUS	stop_codon	22516337	22516339	.	+	0	transcript_id file_1_file_1_jg12419.t1; gene_id file_1_file_1_jg12419;
dsimWXD1_1	AUGUSTUS	start_codon	22516930	22516932	.	+	0	transcript_id file_1_file_1_jg12420.t2; gene_id file_1_file_1_jg12420;
dsimWXD1_1	AUGUSTUS	CDS	22516930	22518045	0.89	+	0	transcript_id file_1_file_1_jg12420.t2; gene_id file_1_file_1_jg12420;
dsimWXD1_1	AUGUSTUS	exon	22516930	22518045	.	+	.	transcript_id file_1_file_1_jg12420.t2; gene_id file_1_file_1_jg12420;
dsimWXD1_1	AUGUSTUS	transcript	22516930	22518045	.	+	.	transcript_id file_1_file_1_jg12420.t2; gene_id file_1_file_1_jg12420
dsimWXD1_1	AUGUSTUS	stop_codon	22518043	22518045	.	+	0	transcript_id file_1_file_1_jg12420.t2; gene_id file_1_file_1_jg12420;
dsimWXD1_1	AUGUSTUS	start_codon	22516633	22516635	.	+	0	transcript_id file_1_file_1_jg12420.t1; gene_id file_1_file_1_jg12420;
dsimWXD1_1	AUGUSTUS	CDS	22516633	22518045	1	+	0	transcript_id file_1_file_1_jg12420.t1; gene_id file_1_file_1_jg12420;
dsimWXD1_1	AUGUSTUS	exon	22516633	22518045	.	+	.	transcript_id file_1_file_1_jg12420.t1; gene_id file_1_file_1_jg12420;
dsimWXD1_1	AUGUSTUS	transcript	22516633	22518045	.	+	.	transcript_id file_1_file_1_jg12420.t1; gene_id file_1_file_1_jg12420
dsimWXD1_1	AUGUSTUS	stop_codon	22518043	22518045	.	+	0	transcript_id file_1_file_1_jg12420.t1; gene_id file_1_file_1_jg12420;
dsimWXD1_1	AUGUSTUS	start_codon	22518312	22518314	.	+	0	transcript_id file_1_file_1_jg12421.t1; gene_id file_1_file_1_jg12421;
dsimWXD1_1	AUGUSTUS	CDS	22518312	22520090	0.99	+	0	transcript_id file_1_file_1_jg12421.t1; gene_id file_1_file_1_jg12421;
dsimWXD1_1	AUGUSTUS	exon	22518312	22520090	.	+	.	transcript_id file_1_file_1_jg12421.t1; gene_id file_1_file_1_jg12421;
dsimWXD1_1	AUGUSTUS	transcript	22518312	22520090	.	+	.	transcript_id file_1_file_1_jg12421.t1; gene_id file_1_file_1_jg12421
dsimWXD1_1	AUGUSTUS	stop_codon	22520088	22520090	.	+	0	transcript_id file_1_file_1_jg12421.t1; gene_id file_1_file_1_jg12421;
dsimWXD1_1	AUGUSTUS	stop_codon	22527791	22527793	.	-	0	transcript_id file_1_file_1_jg12424.t2; gene_id file_1_file_1_jg12424;
dsimWXD1_1	AUGUSTUS	CDS	22527791	22529509	1	-	0	transcript_id file_1_file_1_jg12424.t2; gene_id file_1_file_1_jg12424;
dsimWXD1_1	AUGUSTUS	exon	22527791	22529509	.	-	.	transcript_id file_1_file_1_jg12424.t2; gene_id file_1_file_1_jg12424;
dsimWXD1_1	AUGUSTUS	transcript	22527791	22529509	.	-	.	transcript_id file_1_file_1_jg12424.t2; gene_id file_1_file_1_jg12424
dsimWXD1_1	AUGUSTUS	start_codon	22529507	22529509	.	-	0	transcript_id file_1_file_1_jg12424.t2; gene_id file_1_file_1_jg12424;
dsimWXD1_1	AUGUSTUS	stop_codon	22527791	22527793	.	-	0	transcript_id file_1_file_1_jg12424.t1; gene_id file_1_file_1_jg12424;
dsimWXD1_1	AUGUSTUS	CDS	22527791	22529012	1	-	1	transcript_id file_1_file_1_jg12424.t1; gene_id file_1_file_1_jg12424;
dsimWXD1_1	AUGUSTUS	exon	22527791	22529012	.	-	.	transcript_id file_1_file_1_jg12424.t1; gene_id file_1_file_1_jg12424;
dsimWXD1_1	AUGUSTUS	intron	22529013	22529083	.	-	.	transcript_id file_1_file_1_jg12424.t1; gene_id file_1_file_1_jg12424;
dsimWXD1_1	AUGUSTUS	transcript	22527791	22529142	.	-	.	transcript_id file_1_file_1_jg12424.t1; gene_id file_1_file_1_jg12424
dsimWXD1_1	AUGUSTUS	CDS	22529084	22529142	1	-	0	transcript_id file_1_file_1_jg12424.t1; gene_id file_1_file_1_jg12424;
dsimWXD1_1	AUGUSTUS	exon	22529084	22529142	.	-	.	transcript_id file_1_file_1_jg12424.t1; gene_id file_1_file_1_jg12424;
dsimWXD1_1	AUGUSTUS	start_codon	22529140	22529142	.	-	0	transcript_id file_1_file_1_jg12424.t1; gene_id file_1_file_1_jg12424;
dsimWXD1_1	AUGUSTUS	stop_codon	22902046	22902048	.	-	0	transcript_id file_1_file_1_jg12501.t1; gene_id file_1_file_1_jg12501;
dsimWXD1_1	AUGUSTUS	CDS	22902046	22902579	1	-	0	transcript_id file_1_file_1_jg12501.t1; gene_id file_1_file_1_jg12501;
dsimWXD1_1	AUGUSTUS	exon	22902046	22902579	.	-	.	transcript_id file_1_file_1_jg12501.t1; gene_id file_1_file_1_jg12501;
dsimWXD1_1	AUGUSTUS	intron	22902580	22902646	.	-	.	transcript_id file_1_file_1_jg12501.t1; gene_id file_1_file_1_jg12501;
dsimWXD1_1	AUGUSTUS	CDS	22902647	22904659	1	-	0	transcript_id file_1_file_1_jg12501.t1; gene_id file_1_file_1_jg12501;
dsimWXD1_1	AUGUSTUS	exon	22902647	22904659	.	-	.	transcript_id file_1_file_1_jg12501.t1; gene_id file_1_file_1_jg12501;
dsimWXD1_1	AUGUSTUS	intron	22904660	22904719	.	-	.	transcript_id file_1_file_1_jg12501.t1; gene_id file_1_file_1_jg12501;
dsimWXD1_1	AUGUSTUS	CDS	22904720	22904947	1	-	0	transcript_id file_1_file_1_jg12501.t1; gene_id file_1_file_1_jg12501;
dsimWXD1_1	AUGUSTUS	exon	22904720	22904947	.	-	.	transcript_id file_1_file_1_jg12501.t1; gene_id file_1_file_1_jg12501;
dsimWXD1_1	AUGUSTUS	intron	22904948	22908593	.	-	.	transcript_id file_1_file_1_jg12501.t1; gene_id file_1_file_1_jg12501;
dsimWXD1_1	AUGUSTUS	CDS	22908594	22908624	0.51	-	1	transcript_id file_1_file_1_jg12501.t1; gene_id file_1_file_1_jg12501;
dsimWXD1_1	AUGUSTUS	exon	22908594	22908624	.	-	.	transcript_id file_1_file_1_jg12501.t1; gene_id file_1_file_1_jg12501;
dsimWXD1_1	AUGUSTUS	intron	22908625	22908776	.	-	.	transcript_id file_1_file_1_jg12501.t1; gene_id file_1_file_1_jg12501;
dsimWXD1_1	AUGUSTUS	transcript	22902046	22908799	.	-	.	transcript_id file_1_file_1_jg12501.t1; gene_id file_1_file_1_jg12501
dsimWXD1_1	AUGUSTUS	CDS	22908777	22908799	0.51	-	0	transcript_id file_1_file_1_jg12501.t1; gene_id file_1_file_1_jg12501;
dsimWXD1_1	AUGUSTUS	exon	22908777	22908799	.	-	.	transcript_id file_1_file_1_jg12501.t1; gene_id file_1_file_1_jg12501;
dsimWXD1_1	AUGUSTUS	start_codon	22908797	22908799	.	-	0	transcript_id file_1_file_1_jg12501.t1; gene_id file_1_file_1_jg12501;
dsimWXD1_1	AUGUSTUS	stop_codon	22951426	22951428	.	-	0	transcript_id file_1_file_1_jg12513.t1; gene_id file_1_file_1_jg12513;
dsimWXD1_1	AUGUSTUS	CDS	22951426	22951791	1	-	0	transcript_id file_1_file_1_jg12513.t1; gene_id file_1_file_1_jg12513;
dsimWXD1_1	AUGUSTUS	exon	22951426	22951791	.	-	.	transcript_id file_1_file_1_jg12513.t1; gene_id file_1_file_1_jg12513;
dsimWXD1_1	AUGUSTUS	transcript	22951426	22951791	.	-	.	transcript_id file_1_file_1_jg12513.t1; gene_id file_1_file_1_jg12513
dsimWXD1_1	AUGUSTUS	start_codon	22951789	22951791	.	-	0	transcript_id file_1_file_1_jg12513.t1; gene_id file_1_file_1_jg12513;
dsimWXD1_2	AUGUSTUS	stop_codon	235803	235805	.	-	0	transcript_id file_1_file_1_jg12590.t1; gene_id file_1_file_1_jg12590;
dsimWXD1_2	AUGUSTUS	CDS	235803	236779	1	-	2	transcript_id file_1_file_1_jg12590.t1; gene_id file_1_file_1_jg12590;
dsimWXD1_2	AUGUSTUS	exon	235803	236779	.	-	.	transcript_id file_1_file_1_jg12590.t1; gene_id file_1_file_1_jg12590;
dsimWXD1_2	AUGUSTUS	intron	236780	236839	.	-	.	transcript_id file_1_file_1_jg12590.t1; gene_id file_1_file_1_jg12590;
dsimWXD1_2	AUGUSTUS	CDS	236840	237571	1	-	2	transcript_id file_1_file_1_jg12590.t1; gene_id file_1_file_1_jg12590;
dsimWXD1_2	AUGUSTUS	exon	236840	237571	.	-	.	transcript_id file_1_file_1_jg12590.t1; gene_id file_1_file_1_jg12590;
dsimWXD1_2	AUGUSTUS	intron	237572	237634	.	-	.	transcript_id file_1_file_1_jg12590.t1; gene_id file_1_file_1_jg12590;
dsimWXD1_2	AUGUSTUS	CDS	237635	237710	1	-	0	transcript_id file_1_file_1_jg12590.t1; gene_id file_1_file_1_jg12590;
dsimWXD1_2	AUGUSTUS	exon	237635	237710	.	-	.	transcript_id file_1_file_1_jg12590.t1; gene_id file_1_file_1_jg12590;
dsimWXD1_2	AUGUSTUS	intron	237711	238247	.	-	.	transcript_id file_1_file_1_jg12590.t1; gene_id file_1_file_1_jg12590;
dsimWXD1_2	AUGUSTUS	CDS	238248	238516	1	-	2	transcript_id file_1_file_1_jg12590.t1; gene_id file_1_file_1_jg12590;
dsimWXD1_2	AUGUSTUS	exon	238248	238516	.	-	.	transcript_id file_1_file_1_jg12590.t1; gene_id file_1_file_1_jg12590;
dsimWXD1_2	AUGUSTUS	intron	238517	238580	.	-	.	transcript_id file_1_file_1_jg12590.t1; gene_id file_1_file_1_jg12590;
dsimWXD1_2	AUGUSTUS	CDS	238581	238870	1	-	1	transcript_id file_1_file_1_jg12590.t1; gene_id file_1_file_1_jg12590;
dsimWXD1_2	AUGUSTUS	exon	238581	238870	.	-	.	transcript_id file_1_file_1_jg12590.t1; gene_id file_1_file_1_jg12590;
dsimWXD1_2	AUGUSTUS	intron	238871	238952	.	-	.	transcript_id file_1_file_1_jg12590.t1; gene_id file_1_file_1_jg12590;
dsimWXD1_2	AUGUSTUS	CDS	238953	239208	1	-	2	transcript_id file_1_file_1_jg12590.t1; gene_id file_1_file_1_jg12590;
dsimWXD1_2	AUGUSTUS	exon	238953	239208	.	-	.	transcript_id file_1_file_1_jg12590.t1; gene_id file_1_file_1_jg12590;
dsimWXD1_2	AUGUSTUS	intron	239209	239261	.	-	.	transcript_id file_1_file_1_jg12590.t1; gene_id file_1_file_1_jg12590;
dsimWXD1_2	AUGUSTUS	CDS	239262	239505	1	-	0	transcript_id file_1_file_1_jg12590.t1; gene_id file_1_file_1_jg12590;
dsimWXD1_2	AUGUSTUS	exon	239262	239505	.	-	.	transcript_id file_1_file_1_jg12590.t1; gene_id file_1_file_1_jg12590;
dsimWXD1_2	AUGUSTUS	intron	239506	239566	.	-	.	transcript_id file_1_file_1_jg12590.t1; gene_id file_1_file_1_jg12590;
dsimWXD1_2	AUGUSTUS	transcript	235803	239593	.	-	.	transcript_id file_1_file_1_jg12590.t1; gene_id file_1_file_1_jg12590
dsimWXD1_2	AUGUSTUS	CDS	239567	239593	1	-	0	transcript_id file_1_file_1_jg12590.t1; gene_id file_1_file_1_jg12590;
dsimWXD1_2	AUGUSTUS	exon	239567	239593	.	-	.	transcript_id file_1_file_1_jg12590.t1; gene_id file_1_file_1_jg12590;
dsimWXD1_2	AUGUSTUS	start_codon	239591	239593	.	-	0	transcript_id file_1_file_1_jg12590.t1; gene_id file_1_file_1_jg12590;
dsimWXD1_2	AUGUSTUS	start_codon	874357	874359	.	+	0	transcript_id file_1_file_1_jg12665.t2; gene_id file_1_file_1_jg12665;
dsimWXD1_2	AUGUSTUS	CDS	874357	874501	1	+	0	transcript_id file_1_file_1_jg12665.t2; gene_id file_1_file_1_jg12665;
dsimWXD1_2	AUGUSTUS	exon	874357	874501	.	+	.	transcript_id file_1_file_1_jg12665.t2; gene_id file_1_file_1_jg12665;
dsimWXD1_2	AUGUSTUS	intron	874502	874560	.	+	.	transcript_id file_1_file_1_jg12665.t2; gene_id file_1_file_1_jg12665;
dsimWXD1_2	AUGUSTUS	CDS	874561	874752	1	+	2	transcript_id file_1_file_1_jg12665.t2; gene_id file_1_file_1_jg12665;
dsimWXD1_2	AUGUSTUS	exon	874561	874752	.	+	.	transcript_id file_1_file_1_jg12665.t2; gene_id file_1_file_1_jg12665;
dsimWXD1_2	AUGUSTUS	intron	874753	874807	.	+	.	transcript_id file_1_file_1_jg12665.t2; gene_id file_1_file_1_jg12665;
dsimWXD1_2	AUGUSTUS	CDS	874808	874902	1	+	2	transcript_id file_1_file_1_jg12665.t2; gene_id file_1_file_1_jg12665;
dsimWXD1_2	AUGUSTUS	exon	874808	874902	.	+	.	transcript_id file_1_file_1_jg12665.t2; gene_id file_1_file_1_jg12665;
dsimWXD1_2	AUGUSTUS	intron	874903	874982	.	+	.	transcript_id file_1_file_1_jg12665.t2; gene_id file_1_file_1_jg12665;
dsimWXD1_2	AUGUSTUS	CDS	874983	874998	1	+	0	transcript_id file_1_file_1_jg12665.t2; gene_id file_1_file_1_jg12665;
dsimWXD1_2	AUGUSTUS	exon	874983	874998	.	+	.	transcript_id file_1_file_1_jg12665.t2; gene_id file_1_file_1_jg12665;
dsimWXD1_2	AUGUSTUS	intron	874999	875054	.	+	.	transcript_id file_1_file_1_jg12665.t2; gene_id file_1_file_1_jg12665;
dsimWXD1_2	AUGUSTUS	CDS	875055	875221	1	+	2	transcript_id file_1_file_1_jg12665.t2; gene_id file_1_file_1_jg12665;
dsimWXD1_2	AUGUSTUS	exon	875055	875221	.	+	.	transcript_id file_1_file_1_jg12665.t2; gene_id file_1_file_1_jg12665;
dsimWXD1_2	AUGUSTUS	intron	875222	875273	.	+	.	transcript_id file_1_file_1_jg12665.t2; gene_id file_1_file_1_jg12665;
dsimWXD1_2	AUGUSTUS	CDS	875274	875396	1	+	0	transcript_id file_1_file_1_jg12665.t2; gene_id file_1_file_1_jg12665;
dsimWXD1_2	AUGUSTUS	exon	875274	875396	.	+	.	transcript_id file_1_file_1_jg12665.t2; gene_id file_1_file_1_jg12665;
dsimWXD1_2	AUGUSTUS	intron	875397	875453	.	+	.	transcript_id file_1_file_1_jg12665.t2; gene_id file_1_file_1_jg12665;
dsimWXD1_2	AUGUSTUS	CDS	875454	875608	1	+	0	transcript_id file_1_file_1_jg12665.t2; gene_id file_1_file_1_jg12665;
dsimWXD1_2	AUGUSTUS	exon	875454	875608	.	+	.	transcript_id file_1_file_1_jg12665.t2; gene_id file_1_file_1_jg12665;
dsimWXD1_2	AUGUSTUS	intron	875609	875670	.	+	.	transcript_id file_1_file_1_jg12665.t2; gene_id file_1_file_1_jg12665;
dsimWXD1_2	AUGUSTUS	CDS	875671	875923	1	+	1	transcript_id file_1_file_1_jg12665.t2; gene_id file_1_file_1_jg12665;
dsimWXD1_2	AUGUSTUS	exon	875671	875923	.	+	.	transcript_id file_1_file_1_jg12665.t2; gene_id file_1_file_1_jg12665;
dsimWXD1_2	AUGUSTUS	intron	875924	875978	.	+	.	transcript_id file_1_file_1_jg12665.t2; gene_id file_1_file_1_jg12665;
dsimWXD1_2	AUGUSTUS	transcript	874357	876059	.	+	.	transcript_id file_1_file_1_jg12665.t2; gene_id file_1_file_1_jg12665
dsimWXD1_2	AUGUSTUS	CDS	875979	876059	1	+	0	transcript_id file_1_file_1_jg12665.t2; gene_id file_1_file_1_jg12665;
dsimWXD1_2	AUGUSTUS	exon	875979	876059	.	+	.	transcript_id file_1_file_1_jg12665.t2; gene_id file_1_file_1_jg12665;
dsimWXD1_2	AUGUSTUS	stop_codon	876057	876059	.	+	0	transcript_id file_1_file_1_jg12665.t2; gene_id file_1_file_1_jg12665;
dsimWXD1_2	AUGUSTUS	start_codon	874357	874359	.	+	0	transcript_id file_1_file_1_jg12665.t1; gene_id file_1_file_1_jg12665;
dsimWXD1_2	AUGUSTUS	CDS	874357	874501	1	+	0	transcript_id file_1_file_1_jg12665.t1; gene_id file_1_file_1_jg12665;
dsimWXD1_2	AUGUSTUS	exon	874357	874501	.	+	.	transcript_id file_1_file_1_jg12665.t1; gene_id file_1_file_1_jg12665;
dsimWXD1_2	AUGUSTUS	intron	874502	874560	.	+	.	transcript_id file_1_file_1_jg12665.t1; gene_id file_1_file_1_jg12665;
dsimWXD1_2	AUGUSTUS	CDS	874561	874752	1	+	2	transcript_id file_1_file_1_jg12665.t1; gene_id file_1_file_1_jg12665;
dsimWXD1_2	AUGUSTUS	exon	874561	874752	.	+	.	transcript_id file_1_file_1_jg12665.t1; gene_id file_1_file_1_jg12665;
dsimWXD1_2	AUGUSTUS	intron	874753	874807	.	+	.	transcript_id file_1_file_1_jg12665.t1; gene_id file_1_file_1_jg12665;
dsimWXD1_2	AUGUSTUS	CDS	874808	875002	1	+	2	transcript_id file_1_file_1_jg12665.t1; gene_id file_1_file_1_jg12665;
dsimWXD1_2	AUGUSTUS	exon	874808	875002	.	+	.	transcript_id file_1_file_1_jg12665.t1; gene_id file_1_file_1_jg12665;
dsimWXD1_2	AUGUSTUS	intron	875003	875054	.	+	.	transcript_id file_1_file_1_jg12665.t1; gene_id file_1_file_1_jg12665;
dsimWXD1_2	AUGUSTUS	CDS	875055	875221	1	+	2	transcript_id file_1_file_1_jg12665.t1; gene_id file_1_file_1_jg12665;
dsimWXD1_2	AUGUSTUS	exon	875055	875221	.	+	.	transcript_id file_1_file_1_jg12665.t1; gene_id file_1_file_1_jg12665;
dsimWXD1_2	AUGUSTUS	intron	875222	875273	.	+	.	transcript_id file_1_file_1_jg12665.t1; gene_id file_1_file_1_jg12665;
dsimWXD1_2	AUGUSTUS	CDS	875274	875396	1	+	0	transcript_id file_1_file_1_jg12665.t1; gene_id file_1_file_1_jg12665;
dsimWXD1_2	AUGUSTUS	exon	875274	875396	.	+	.	transcript_id file_1_file_1_jg12665.t1; gene_id file_1_file_1_jg12665;
dsimWXD1_2	AUGUSTUS	intron	875397	875453	.	+	.	transcript_id file_1_file_1_jg12665.t1; gene_id file_1_file_1_jg12665;
dsimWXD1_2	AUGUSTUS	CDS	875454	875608	1	+	0	transcript_id file_1_file_1_jg12665.t1; gene_id file_1_file_1_jg12665;
dsimWXD1_2	AUGUSTUS	exon	875454	875608	.	+	.	transcript_id file_1_file_1_jg12665.t1; gene_id file_1_file_1_jg12665;
dsimWXD1_2	AUGUSTUS	intron	875609	875670	.	+	.	transcript_id file_1_file_1_jg12665.t1; gene_id file_1_file_1_jg12665;
dsimWXD1_2	AUGUSTUS	CDS	875671	875923	1	+	1	transcript_id file_1_file_1_jg12665.t1; gene_id file_1_file_1_jg12665;
dsimWXD1_2	AUGUSTUS	exon	875671	875923	.	+	.	transcript_id file_1_file_1_jg12665.t1; gene_id file_1_file_1_jg12665;
dsimWXD1_2	AUGUSTUS	intron	875924	875978	.	+	.	transcript_id file_1_file_1_jg12665.t1; gene_id file_1_file_1_jg12665;
dsimWXD1_2	AUGUSTUS	transcript	874357	876059	.	+	.	transcript_id file_1_file_1_jg12665.t1; gene_id file_1_file_1_jg12665
dsimWXD1_2	AUGUSTUS	CDS	875979	876059	1	+	0	transcript_id file_1_file_1_jg12665.t1; gene_id file_1_file_1_jg12665;
dsimWXD1_2	AUGUSTUS	exon	875979	876059	.	+	.	transcript_id file_1_file_1_jg12665.t1; gene_id file_1_file_1_jg12665;
dsimWXD1_2	AUGUSTUS	stop_codon	876057	876059	.	+	0	transcript_id file_1_file_1_jg12665.t1; gene_id file_1_file_1_jg12665;
dsimWXD1_2	AUGUSTUS	stop_codon	1513420	1513422	.	-	0	transcript_id file_1_file_1_ir62a.t1; gene_id file_1_file_1_ir62a;
dsimWXD1_2	AUGUSTUS	CDS	1513423	1515240	1	-	2	transcript_id file_1_file_1_ir62a.t1; gene_id file_1_file_1_ir62a;
dsimWXD1_2	AUGUSTUS	exon	1513423	1515240	.	-	.	transcript_id file_1_file_1_ir62a.t1; gene_id file_1_file_1_ir62a;
dsimWXD1_2	AUGUSTUS	transcript	1513420	1515240	.	-	.	transcript_id file_1_file_1_ir62a.t1; gene_id file_1_file_1_ir62a
dsimWXD1_2	AUGUSTUS	start_codon	1515238	1515240	.	-	0	transcript_id file_1_file_1_ir62a.t1; gene_id file_1_file_1_ir62a;
dsimWXD1_2	AUGUSTUS	start_codon	2944379	2944381	.	+	0	transcript_id file_1_file_1_jg12928.t1; gene_id file_1_file_1_jg12928;
dsimWXD1_2	AUGUSTUS	CDS	2944379	2944509	1	+	0	transcript_id file_1_file_1_jg12928.t1; gene_id file_1_file_1_jg12928;
dsimWXD1_2	AUGUSTUS	exon	2944379	2944509	.	+	.	transcript_id file_1_file_1_jg12928.t1; gene_id file_1_file_1_jg12928;
dsimWXD1_2	AUGUSTUS	intron	2944510	2944568	.	+	.	transcript_id file_1_file_1_jg12928.t1; gene_id file_1_file_1_jg12928;
dsimWXD1_2	AUGUSTUS	CDS	2944569	2944665	1	+	1	transcript_id file_1_file_1_jg12928.t1; gene_id file_1_file_1_jg12928;
dsimWXD1_2	AUGUSTUS	exon	2944569	2944665	.	+	.	transcript_id file_1_file_1_jg12928.t1; gene_id file_1_file_1_jg12928;
dsimWXD1_2	AUGUSTUS	intron	2944666	2944740	.	+	.	transcript_id file_1_file_1_jg12928.t1; gene_id file_1_file_1_jg12928;
dsimWXD1_2	AUGUSTUS	CDS	2944741	2944885	1	+	0	transcript_id file_1_file_1_jg12928.t1; gene_id file_1_file_1_jg12928;
dsimWXD1_2	AUGUSTUS	exon	2944741	2944885	.	+	.	transcript_id file_1_file_1_jg12928.t1; gene_id file_1_file_1_jg12928;
dsimWXD1_2	AUGUSTUS	intron	2944886	2944934	.	+	.	transcript_id file_1_file_1_jg12928.t1; gene_id file_1_file_1_jg12928;
dsimWXD1_2	AUGUSTUS	CDS	2944935	2945129	1	+	2	transcript_id file_1_file_1_jg12928.t1; gene_id file_1_file_1_jg12928;
dsimWXD1_2	AUGUSTUS	exon	2944935	2945129	.	+	.	transcript_id file_1_file_1_jg12928.t1; gene_id file_1_file_1_jg12928;
dsimWXD1_2	AUGUSTUS	intron	2945130	2945202	.	+	.	transcript_id file_1_file_1_jg12928.t1; gene_id file_1_file_1_jg12928;
dsimWXD1_2	AUGUSTUS	CDS	2945203	2945307	1	+	2	transcript_id file_1_file_1_jg12928.t1; gene_id file_1_file_1_jg12928;
dsimWXD1_2	AUGUSTUS	exon	2945203	2945307	.	+	.	transcript_id file_1_file_1_jg12928.t1; gene_id file_1_file_1_jg12928;
dsimWXD1_2	AUGUSTUS	intron	2945308	2945367	.	+	.	transcript_id file_1_file_1_jg12928.t1; gene_id file_1_file_1_jg12928;
dsimWXD1_2	AUGUSTUS	CDS	2945368	2945533	1	+	2	transcript_id file_1_file_1_jg12928.t1; gene_id file_1_file_1_jg12928;
dsimWXD1_2	AUGUSTUS	exon	2945368	2945533	.	+	.	transcript_id file_1_file_1_jg12928.t1; gene_id file_1_file_1_jg12928;
dsimWXD1_2	AUGUSTUS	intron	2945534	2945580	.	+	.	transcript_id file_1_file_1_jg12928.t1; gene_id file_1_file_1_jg12928;
dsimWXD1_2	AUGUSTUS	CDS	2945581	2945686	1	+	1	transcript_id file_1_file_1_jg12928.t1; gene_id file_1_file_1_jg12928;
dsimWXD1_2	AUGUSTUS	exon	2945581	2945686	.	+	.	transcript_id file_1_file_1_jg12928.t1; gene_id file_1_file_1_jg12928;
dsimWXD1_2	AUGUSTUS	intron	2945687	2945764	.	+	.	transcript_id file_1_file_1_jg12928.t1; gene_id file_1_file_1_jg12928;
dsimWXD1_2	AUGUSTUS	CDS	2945765	2945869	1	+	0	transcript_id file_1_file_1_jg12928.t1; gene_id file_1_file_1_jg12928;
dsimWXD1_2	AUGUSTUS	exon	2945765	2945869	.	+	.	transcript_id file_1_file_1_jg12928.t1; gene_id file_1_file_1_jg12928;
dsimWXD1_2	AUGUSTUS	intron	2945870	2945938	.	+	.	transcript_id file_1_file_1_jg12928.t1; gene_id file_1_file_1_jg12928;
dsimWXD1_2	AUGUSTUS	CDS	2945939	2946094	1	+	0	transcript_id file_1_file_1_jg12928.t1; gene_id file_1_file_1_jg12928;
dsimWXD1_2	AUGUSTUS	exon	2945939	2946094	.	+	.	transcript_id file_1_file_1_jg12928.t1; gene_id file_1_file_1_jg12928;
dsimWXD1_2	AUGUSTUS	intron	2946095	2946183	.	+	.	transcript_id file_1_file_1_jg12928.t1; gene_id file_1_file_1_jg12928;
dsimWXD1_2	AUGUSTUS	transcript	2944379	2946240	.	+	.	transcript_id file_1_file_1_jg12928.t1; gene_id file_1_file_1_jg12928
dsimWXD1_2	AUGUSTUS	CDS	2946184	2946240	1	+	0	transcript_id file_1_file_1_jg12928.t1; gene_id file_1_file_1_jg12928;
dsimWXD1_2	AUGUSTUS	exon	2946184	2946240	.	+	.	transcript_id file_1_file_1_jg12928.t1; gene_id file_1_file_1_jg12928;
dsimWXD1_2	AUGUSTUS	stop_codon	2946238	2946240	.	+	0	transcript_id file_1_file_1_jg12928.t1; gene_id file_1_file_1_jg12928;
dsimWXD1_2	AUGUSTUS	stop_codon	3861107	3861109	.	-	0	transcript_id file_1_file_1_jg13046.t1; gene_id file_1_file_1_jg13046;
dsimWXD1_2	AUGUSTUS	CDS	3861107	3862216	1	-	0	transcript_id file_1_file_1_jg13046.t1; gene_id file_1_file_1_jg13046;
dsimWXD1_2	AUGUSTUS	exon	3861107	3862216	.	-	.	transcript_id file_1_file_1_jg13046.t1; gene_id file_1_file_1_jg13046;
dsimWXD1_2	AUGUSTUS	intron	3862217	3862288	.	-	.	transcript_id file_1_file_1_jg13046.t1; gene_id file_1_file_1_jg13046;
dsimWXD1_2	AUGUSTUS	CDS	3862289	3862438	1	-	0	transcript_id file_1_file_1_jg13046.t1; gene_id file_1_file_1_jg13046;
dsimWXD1_2	AUGUSTUS	exon	3862289	3862438	.	-	.	transcript_id file_1_file_1_jg13046.t1; gene_id file_1_file_1_jg13046;
dsimWXD1_2	AUGUSTUS	intron	3862439	3862497	.	-	.	transcript_id file_1_file_1_jg13046.t1; gene_id file_1_file_1_jg13046;
dsimWXD1_2	AUGUSTUS	transcript	3861107	3862707	.	-	.	transcript_id file_1_file_1_jg13046.t1; gene_id file_1_file_1_jg13046
dsimWXD1_2	AUGUSTUS	CDS	3862498	3862707	1	-	0	transcript_id file_1_file_1_jg13046.t1; gene_id file_1_file_1_jg13046;
dsimWXD1_2	AUGUSTUS	exon	3862498	3862707	.	-	.	transcript_id file_1_file_1_jg13046.t1; gene_id file_1_file_1_jg13046;
dsimWXD1_2	AUGUSTUS	start_codon	3862705	3862707	.	-	0	transcript_id file_1_file_1_jg13046.t1; gene_id file_1_file_1_jg13046;
dsimWXD1_2	AUGUSTUS	start_codon	3992898	3992900	.	+	0	transcript_id file_1_file_1_jg13068.t1; gene_id file_1_file_1_jg13068;
dsimWXD1_2	AUGUSTUS	CDS	3992898	3993093	1	+	0	transcript_id file_1_file_1_jg13068.t1; gene_id file_1_file_1_jg13068;
dsimWXD1_2	AUGUSTUS	exon	3992898	3993093	.	+	.	transcript_id file_1_file_1_jg13068.t1; gene_id file_1_file_1_jg13068;
dsimWXD1_2	AUGUSTUS	intron	3993094	3993147	.	+	.	transcript_id file_1_file_1_jg13068.t1; gene_id file_1_file_1_jg13068;
dsimWXD1_2	AUGUSTUS	CDS	3993148	3993339	1	+	2	transcript_id file_1_file_1_jg13068.t1; gene_id file_1_file_1_jg13068;
dsimWXD1_2	AUGUSTUS	exon	3993148	3993339	.	+	.	transcript_id file_1_file_1_jg13068.t1; gene_id file_1_file_1_jg13068;
dsimWXD1_2	AUGUSTUS	intron	3993340	3993401	.	+	.	transcript_id file_1_file_1_jg13068.t1; gene_id file_1_file_1_jg13068;
dsimWXD1_2	AUGUSTUS	CDS	3993402	3993596	1	+	2	transcript_id file_1_file_1_jg13068.t1; gene_id file_1_file_1_jg13068;
dsimWXD1_2	AUGUSTUS	exon	3993402	3993596	.	+	.	transcript_id file_1_file_1_jg13068.t1; gene_id file_1_file_1_jg13068;
dsimWXD1_2	AUGUSTUS	intron	3993597	3993647	.	+	.	transcript_id file_1_file_1_jg13068.t1; gene_id file_1_file_1_jg13068;
dsimWXD1_2	AUGUSTUS	CDS	3993648	3993814	1	+	2	transcript_id file_1_file_1_jg13068.t1; gene_id file_1_file_1_jg13068;
dsimWXD1_2	AUGUSTUS	exon	3993648	3993814	.	+	.	transcript_id file_1_file_1_jg13068.t1; gene_id file_1_file_1_jg13068;
dsimWXD1_2	AUGUSTUS	intron	3993815	3993869	.	+	.	transcript_id file_1_file_1_jg13068.t1; gene_id file_1_file_1_jg13068;
dsimWXD1_2	AUGUSTUS	CDS	3993870	3994147	1	+	0	transcript_id file_1_file_1_jg13068.t1; gene_id file_1_file_1_jg13068;
dsimWXD1_2	AUGUSTUS	exon	3993870	3994147	.	+	.	transcript_id file_1_file_1_jg13068.t1; gene_id file_1_file_1_jg13068;
dsimWXD1_2	AUGUSTUS	intron	3994148	3994201	.	+	.	transcript_id file_1_file_1_jg13068.t1; gene_id file_1_file_1_jg13068;
dsimWXD1_2	AUGUSTUS	CDS	3994202	3994454	1	+	1	transcript_id file_1_file_1_jg13068.t1; gene_id file_1_file_1_jg13068;
dsimWXD1_2	AUGUSTUS	exon	3994202	3994454	.	+	.	transcript_id file_1_file_1_jg13068.t1; gene_id file_1_file_1_jg13068;
dsimWXD1_2	AUGUSTUS	intron	3994455	3994524	.	+	.	transcript_id file_1_file_1_jg13068.t1; gene_id file_1_file_1_jg13068;
dsimWXD1_2	AUGUSTUS	transcript	3992898	3994614	.	+	.	transcript_id file_1_file_1_jg13068.t1; gene_id file_1_file_1_jg13068
dsimWXD1_2	AUGUSTUS	CDS	3994525	3994614	1	+	0	transcript_id file_1_file_1_jg13068.t1; gene_id file_1_file_1_jg13068;
dsimWXD1_2	AUGUSTUS	exon	3994525	3994614	.	+	.	transcript_id file_1_file_1_jg13068.t1; gene_id file_1_file_1_jg13068;
dsimWXD1_2	AUGUSTUS	stop_codon	3994612	3994614	.	+	0	transcript_id file_1_file_1_jg13068.t1; gene_id file_1_file_1_jg13068;
dsimWXD1_2	AUGUSTUS	start_codon	3994810	3994812	.	+	0	transcript_id file_1_file_1_jg13069.t1; gene_id file_1_file_1_jg13069;
dsimWXD1_2	AUGUSTUS	CDS	3994810	3994849	1	+	0	transcript_id file_1_file_1_jg13069.t1; gene_id file_1_file_1_jg13069;
dsimWXD1_2	AUGUSTUS	exon	3994810	3994849	.	+	.	transcript_id file_1_file_1_jg13069.t1; gene_id file_1_file_1_jg13069;
dsimWXD1_2	AUGUSTUS	intron	3994850	3994911	.	+	.	transcript_id file_1_file_1_jg13069.t1; gene_id file_1_file_1_jg13069;
dsimWXD1_2	AUGUSTUS	CDS	3994912	3995301	1	+	2	transcript_id file_1_file_1_jg13069.t1; gene_id file_1_file_1_jg13069;
dsimWXD1_2	AUGUSTUS	exon	3994912	3995301	.	+	.	transcript_id file_1_file_1_jg13069.t1; gene_id file_1_file_1_jg13069;
dsimWXD1_2	AUGUSTUS	intron	3995302	3995356	.	+	.	transcript_id file_1_file_1_jg13069.t1; gene_id file_1_file_1_jg13069;
dsimWXD1_2	AUGUSTUS	CDS	3995357	3995517	1	+	2	transcript_id file_1_file_1_jg13069.t1; gene_id file_1_file_1_jg13069;
dsimWXD1_2	AUGUSTUS	exon	3995357	3995517	.	+	.	transcript_id file_1_file_1_jg13069.t1; gene_id file_1_file_1_jg13069;
dsimWXD1_2	AUGUSTUS	intron	3995518	3995579	.	+	.	transcript_id file_1_file_1_jg13069.t1; gene_id file_1_file_1_jg13069;
dsimWXD1_2	AUGUSTUS	CDS	3995580	3995857	1	+	0	transcript_id file_1_file_1_jg13069.t1; gene_id file_1_file_1_jg13069;
dsimWXD1_2	AUGUSTUS	exon	3995580	3995857	.	+	.	transcript_id file_1_file_1_jg13069.t1; gene_id file_1_file_1_jg13069;
dsimWXD1_2	AUGUSTUS	intron	3995858	3995915	.	+	.	transcript_id file_1_file_1_jg13069.t1; gene_id file_1_file_1_jg13069;
dsimWXD1_2	AUGUSTUS	CDS	3995916	3996081	1	+	1	transcript_id file_1_file_1_jg13069.t1; gene_id file_1_file_1_jg13069;
dsimWXD1_2	AUGUSTUS	exon	3995916	3996081	.	+	.	transcript_id file_1_file_1_jg13069.t1; gene_id file_1_file_1_jg13069;
dsimWXD1_2	AUGUSTUS	intron	3996082	3996133	.	+	.	transcript_id file_1_file_1_jg13069.t1; gene_id file_1_file_1_jg13069;
dsimWXD1_2	AUGUSTUS	CDS	3996134	3996223	1	+	0	transcript_id file_1_file_1_jg13069.t1; gene_id file_1_file_1_jg13069;
dsimWXD1_2	AUGUSTUS	exon	3996134	3996223	.	+	.	transcript_id file_1_file_1_jg13069.t1; gene_id file_1_file_1_jg13069;
dsimWXD1_2	AUGUSTUS	intron	3996224	3996292	.	+	.	transcript_id file_1_file_1_jg13069.t1; gene_id file_1_file_1_jg13069;
dsimWXD1_2	AUGUSTUS	transcript	3994810	3996388	.	+	.	transcript_id file_1_file_1_jg13069.t1; gene_id file_1_file_1_jg13069
dsimWXD1_2	AUGUSTUS	CDS	3996293	3996388	1	+	0	transcript_id file_1_file_1_jg13069.t1; gene_id file_1_file_1_jg13069;
dsimWXD1_2	AUGUSTUS	exon	3996293	3996388	.	+	.	transcript_id file_1_file_1_jg13069.t1; gene_id file_1_file_1_jg13069;
dsimWXD1_2	AUGUSTUS	stop_codon	3996386	3996388	.	+	0	transcript_id file_1_file_1_jg13069.t1; gene_id file_1_file_1_jg13069;
dsimWXD1_2	AUGUSTUS	start_codon	3996579	3996581	.	+	0	transcript_id file_1_file_1_jg13070.t1; gene_id file_1_file_1_jg13070;
dsimWXD1_2	AUGUSTUS	CDS	3996579	3996636	1	+	0	transcript_id file_1_file_1_jg13070.t1; gene_id file_1_file_1_jg13070;
dsimWXD1_2	AUGUSTUS	exon	3996579	3996636	.	+	.	transcript_id file_1_file_1_jg13070.t1; gene_id file_1_file_1_jg13070;
dsimWXD1_2	AUGUSTUS	intron	3996637	3996696	.	+	.	transcript_id file_1_file_1_jg13070.t1; gene_id file_1_file_1_jg13070;
dsimWXD1_2	AUGUSTUS	CDS	3996697	3996891	1	+	2	transcript_id file_1_file_1_jg13070.t1; gene_id file_1_file_1_jg13070;
dsimWXD1_2	AUGUSTUS	exon	3996697	3996891	.	+	.	transcript_id file_1_file_1_jg13070.t1; gene_id file_1_file_1_jg13070;
dsimWXD1_2	AUGUSTUS	intron	3996892	3996945	.	+	.	transcript_id file_1_file_1_jg13070.t1; gene_id file_1_file_1_jg13070;
dsimWXD1_2	AUGUSTUS	CDS	3996946	3997582	1	+	2	transcript_id file_1_file_1_jg13070.t1; gene_id file_1_file_1_jg13070;
dsimWXD1_2	AUGUSTUS	exon	3996946	3997582	.	+	.	transcript_id file_1_file_1_jg13070.t1; gene_id file_1_file_1_jg13070;
dsimWXD1_2	AUGUSTUS	intron	3997583	3997638	.	+	.	transcript_id file_1_file_1_jg13070.t1; gene_id file_1_file_1_jg13070;
dsimWXD1_2	AUGUSTUS	CDS	3997639	3997891	1	+	1	transcript_id file_1_file_1_jg13070.t1; gene_id file_1_file_1_jg13070;
dsimWXD1_2	AUGUSTUS	exon	3997639	3997891	.	+	.	transcript_id file_1_file_1_jg13070.t1; gene_id file_1_file_1_jg13070;
dsimWXD1_2	AUGUSTUS	intron	3997892	3997948	.	+	.	transcript_id file_1_file_1_jg13070.t1; gene_id file_1_file_1_jg13070;
dsimWXD1_2	AUGUSTUS	transcript	3996579	3998065	.	+	.	transcript_id file_1_file_1_jg13070.t1; gene_id file_1_file_1_jg13070
dsimWXD1_2	AUGUSTUS	CDS	3997949	3998065	1	+	0	transcript_id file_1_file_1_jg13070.t1; gene_id file_1_file_1_jg13070;
dsimWXD1_2	AUGUSTUS	exon	3997949	3998065	.	+	.	transcript_id file_1_file_1_jg13070.t1; gene_id file_1_file_1_jg13070;
dsimWXD1_2	AUGUSTUS	stop_codon	3998063	3998065	.	+	0	transcript_id file_1_file_1_jg13070.t1; gene_id file_1_file_1_jg13070;
dsimWXD1_2	AUGUSTUS	start_codon	3996579	3996581	.	+	0	transcript_id file_1_file_1_jg13070.t2; gene_id file_1_file_1_jg13070;
dsimWXD1_2	AUGUSTUS	CDS	3996579	3996636	1	+	0	transcript_id file_1_file_1_jg13070.t2; gene_id file_1_file_1_jg13070;
dsimWXD1_2	AUGUSTUS	exon	3996579	3996636	.	+	.	transcript_id file_1_file_1_jg13070.t2; gene_id file_1_file_1_jg13070;
dsimWXD1_2	AUGUSTUS	intron	3996637	3996708	.	+	.	transcript_id file_1_file_1_jg13070.t2; gene_id file_1_file_1_jg13070;
dsimWXD1_2	AUGUSTUS	CDS	3996709	3996891	1	+	2	transcript_id file_1_file_1_jg13070.t2; gene_id file_1_file_1_jg13070;
dsimWXD1_2	AUGUSTUS	exon	3996709	3996891	.	+	.	transcript_id file_1_file_1_jg13070.t2; gene_id file_1_file_1_jg13070;
dsimWXD1_2	AUGUSTUS	intron	3996892	3996945	.	+	.	transcript_id file_1_file_1_jg13070.t2; gene_id file_1_file_1_jg13070;
dsimWXD1_2	AUGUSTUS	CDS	3996946	3997582	1	+	2	transcript_id file_1_file_1_jg13070.t2; gene_id file_1_file_1_jg13070;
dsimWXD1_2	AUGUSTUS	exon	3996946	3997582	.	+	.	transcript_id file_1_file_1_jg13070.t2; gene_id file_1_file_1_jg13070;
dsimWXD1_2	AUGUSTUS	intron	3997583	3997638	.	+	.	transcript_id file_1_file_1_jg13070.t2; gene_id file_1_file_1_jg13070;
dsimWXD1_2	AUGUSTUS	CDS	3997639	3997891	1	+	1	transcript_id file_1_file_1_jg13070.t2; gene_id file_1_file_1_jg13070;
dsimWXD1_2	AUGUSTUS	exon	3997639	3997891	.	+	.	transcript_id file_1_file_1_jg13070.t2; gene_id file_1_file_1_jg13070;
dsimWXD1_2	AUGUSTUS	intron	3997892	3997948	.	+	.	transcript_id file_1_file_1_jg13070.t2; gene_id file_1_file_1_jg13070;
dsimWXD1_2	AUGUSTUS	transcript	3996579	3998065	.	+	.	transcript_id file_1_file_1_jg13070.t2; gene_id file_1_file_1_jg13070
dsimWXD1_2	AUGUSTUS	CDS	3997949	3998065	1	+	0	transcript_id file_1_file_1_jg13070.t2; gene_id file_1_file_1_jg13070;
dsimWXD1_2	AUGUSTUS	exon	3997949	3998065	.	+	.	transcript_id file_1_file_1_jg13070.t2; gene_id file_1_file_1_jg13070;
dsimWXD1_2	AUGUSTUS	stop_codon	3998063	3998065	.	+	0	transcript_id file_1_file_1_jg13070.t2; gene_id file_1_file_1_jg13070;
dsimWXD1_2	AUGUSTUS	start_codon	3998237	3998239	.	+	0	transcript_id file_1_file_1_jg13071.t1; gene_id file_1_file_1_jg13071;
dsimWXD1_2	AUGUSTUS	CDS	3998237	3998285	1	+	0	transcript_id file_1_file_1_jg13071.t1; gene_id file_1_file_1_jg13071;
dsimWXD1_2	AUGUSTUS	exon	3998237	3998285	.	+	.	transcript_id file_1_file_1_jg13071.t1; gene_id file_1_file_1_jg13071;
dsimWXD1_2	AUGUSTUS	intron	3998286	3998332	.	+	.	transcript_id file_1_file_1_jg13071.t1; gene_id file_1_file_1_jg13071;
dsimWXD1_2	AUGUSTUS	CDS	3998333	3998527	1	+	2	transcript_id file_1_file_1_jg13071.t1; gene_id file_1_file_1_jg13071;
dsimWXD1_2	AUGUSTUS	exon	3998333	3998527	.	+	.	transcript_id file_1_file_1_jg13071.t1; gene_id file_1_file_1_jg13071;
dsimWXD1_2	AUGUSTUS	intron	3998528	3998590	.	+	.	transcript_id file_1_file_1_jg13071.t1; gene_id file_1_file_1_jg13071;
dsimWXD1_2	AUGUSTUS	CDS	3998591	3999227	1	+	2	transcript_id file_1_file_1_jg13071.t1; gene_id file_1_file_1_jg13071;
dsimWXD1_2	AUGUSTUS	exon	3998591	3999227	.	+	.	transcript_id file_1_file_1_jg13071.t1; gene_id file_1_file_1_jg13071;
dsimWXD1_2	AUGUSTUS	intron	3999228	3999288	.	+	.	transcript_id file_1_file_1_jg13071.t1; gene_id file_1_file_1_jg13071;
dsimWXD1_2	AUGUSTUS	CDS	3999289	3999541	1	+	1	transcript_id file_1_file_1_jg13071.t1; gene_id file_1_file_1_jg13071;
dsimWXD1_2	AUGUSTUS	exon	3999289	3999541	.	+	.	transcript_id file_1_file_1_jg13071.t1; gene_id file_1_file_1_jg13071;
dsimWXD1_2	AUGUSTUS	intron	3999542	3999591	.	+	.	transcript_id file_1_file_1_jg13071.t1; gene_id file_1_file_1_jg13071;
dsimWXD1_2	AUGUSTUS	transcript	3998237	3999711	.	+	.	transcript_id file_1_file_1_jg13071.t1; gene_id file_1_file_1_jg13071
dsimWXD1_2	AUGUSTUS	CDS	3999592	3999711	1	+	0	transcript_id file_1_file_1_jg13071.t1; gene_id file_1_file_1_jg13071;
dsimWXD1_2	AUGUSTUS	exon	3999592	3999711	.	+	.	transcript_id file_1_file_1_jg13071.t1; gene_id file_1_file_1_jg13071;
dsimWXD1_2	AUGUSTUS	stop_codon	3999709	3999711	.	+	0	transcript_id file_1_file_1_jg13071.t1; gene_id file_1_file_1_jg13071;
dsimWXD1_2	AUGUSTUS	start_codon	3999895	3999897	.	+	0	transcript_id file_1_file_1_jg13072.t1; gene_id file_1_file_1_jg13072;
dsimWXD1_2	AUGUSTUS	CDS	3999895	3999980	1	+	0	transcript_id file_1_file_1_jg13072.t1; gene_id file_1_file_1_jg13072;
dsimWXD1_2	AUGUSTUS	exon	3999895	3999980	.	+	.	transcript_id file_1_file_1_jg13072.t1; gene_id file_1_file_1_jg13072;
dsimWXD1_2	AUGUSTUS	intron	3999981	4000037	.	+	.	transcript_id file_1_file_1_jg13072.t1; gene_id file_1_file_1_jg13072;
dsimWXD1_2	AUGUSTUS	CDS	4000038	4000105	1	+	1	transcript_id file_1_file_1_jg13072.t1; gene_id file_1_file_1_jg13072;
dsimWXD1_2	AUGUSTUS	exon	4000038	4000105	.	+	.	transcript_id file_1_file_1_jg13072.t1; gene_id file_1_file_1_jg13072;
dsimWXD1_2	AUGUSTUS	intron	4000106	4000157	.	+	.	transcript_id file_1_file_1_jg13072.t1; gene_id file_1_file_1_jg13072;
dsimWXD1_2	AUGUSTUS	CDS	4000158	4000232	1	+	2	transcript_id file_1_file_1_jg13072.t1; gene_id file_1_file_1_jg13072;
dsimWXD1_2	AUGUSTUS	exon	4000158	4000232	.	+	.	transcript_id file_1_file_1_jg13072.t1; gene_id file_1_file_1_jg13072;
dsimWXD1_2	AUGUSTUS	intron	4000233	4000288	.	+	.	transcript_id file_1_file_1_jg13072.t1; gene_id file_1_file_1_jg13072;
dsimWXD1_2	AUGUSTUS	CDS	4000289	4000675	1	+	2	transcript_id file_1_file_1_jg13072.t1; gene_id file_1_file_1_jg13072;
dsimWXD1_2	AUGUSTUS	exon	4000289	4000675	.	+	.	transcript_id file_1_file_1_jg13072.t1; gene_id file_1_file_1_jg13072;
dsimWXD1_2	AUGUSTUS	intron	4000676	4000735	.	+	.	transcript_id file_1_file_1_jg13072.t1; gene_id file_1_file_1_jg13072;
dsimWXD1_2	AUGUSTUS	CDS	4000736	4001010	1	+	2	transcript_id file_1_file_1_jg13072.t1; gene_id file_1_file_1_jg13072;
dsimWXD1_2	AUGUSTUS	exon	4000736	4001010	.	+	.	transcript_id file_1_file_1_jg13072.t1; gene_id file_1_file_1_jg13072;
dsimWXD1_2	AUGUSTUS	intron	4001011	4001068	.	+	.	transcript_id file_1_file_1_jg13072.t1; gene_id file_1_file_1_jg13072;
dsimWXD1_2	AUGUSTUS	CDS	4001069	4001223	1	+	0	transcript_id file_1_file_1_jg13072.t1; gene_id file_1_file_1_jg13072;
dsimWXD1_2	AUGUSTUS	exon	4001069	4001223	.	+	.	transcript_id file_1_file_1_jg13072.t1; gene_id file_1_file_1_jg13072;
dsimWXD1_2	AUGUSTUS	intron	4001224	4001284	.	+	.	transcript_id file_1_file_1_jg13072.t1; gene_id file_1_file_1_jg13072;
dsimWXD1_2	AUGUSTUS	CDS	4001285	4001447	1	+	1	transcript_id file_1_file_1_jg13072.t1; gene_id file_1_file_1_jg13072;
dsimWXD1_2	AUGUSTUS	exon	4001285	4001447	.	+	.	transcript_id file_1_file_1_jg13072.t1; gene_id file_1_file_1_jg13072;
dsimWXD1_2	AUGUSTUS	intron	4001448	4001504	.	+	.	transcript_id file_1_file_1_jg13072.t1; gene_id file_1_file_1_jg13072;
dsimWXD1_2	AUGUSTUS	CDS	4001505	4001594	1	+	0	transcript_id file_1_file_1_jg13072.t1; gene_id file_1_file_1_jg13072;
dsimWXD1_2	AUGUSTUS	exon	4001505	4001594	.	+	.	transcript_id file_1_file_1_jg13072.t1; gene_id file_1_file_1_jg13072;
dsimWXD1_2	AUGUSTUS	intron	4001595	4001654	.	+	.	transcript_id file_1_file_1_jg13072.t1; gene_id file_1_file_1_jg13072;
dsimWXD1_2	AUGUSTUS	transcript	3999895	4001738	.	+	.	transcript_id file_1_file_1_jg13072.t1; gene_id file_1_file_1_jg13072
dsimWXD1_2	AUGUSTUS	CDS	4001655	4001738	1	+	0	transcript_id file_1_file_1_jg13072.t1; gene_id file_1_file_1_jg13072;
dsimWXD1_2	AUGUSTUS	exon	4001655	4001738	.	+	.	transcript_id file_1_file_1_jg13072.t1; gene_id file_1_file_1_jg13072;
dsimWXD1_2	AUGUSTUS	stop_codon	4001736	4001738	.	+	0	transcript_id file_1_file_1_jg13072.t1; gene_id file_1_file_1_jg13072;
dsimWXD1_2	AUGUSTUS	start_codon	3999895	3999897	.	+	0	transcript_id file_1_file_1_jg13072.t2; gene_id file_1_file_1_jg13072;
dsimWXD1_2	AUGUSTUS	CDS	3999895	3999980	1	+	0	transcript_id file_1_file_1_jg13072.t2; gene_id file_1_file_1_jg13072;
dsimWXD1_2	AUGUSTUS	exon	3999895	3999980	.	+	.	transcript_id file_1_file_1_jg13072.t2; gene_id file_1_file_1_jg13072;
dsimWXD1_2	AUGUSTUS	intron	3999981	4000064	.	+	.	transcript_id file_1_file_1_jg13072.t2; gene_id file_1_file_1_jg13072;
dsimWXD1_2	AUGUSTUS	CDS	4000065	4000105	1	+	1	transcript_id file_1_file_1_jg13072.t2; gene_id file_1_file_1_jg13072;
dsimWXD1_2	AUGUSTUS	exon	4000065	4000105	.	+	.	transcript_id file_1_file_1_jg13072.t2; gene_id file_1_file_1_jg13072;
dsimWXD1_2	AUGUSTUS	intron	4000106	4000157	.	+	.	transcript_id file_1_file_1_jg13072.t2; gene_id file_1_file_1_jg13072;
dsimWXD1_2	AUGUSTUS	CDS	4000158	4000232	1	+	2	transcript_id file_1_file_1_jg13072.t2; gene_id file_1_file_1_jg13072;
dsimWXD1_2	AUGUSTUS	exon	4000158	4000232	.	+	.	transcript_id file_1_file_1_jg13072.t2; gene_id file_1_file_1_jg13072;
dsimWXD1_2	AUGUSTUS	intron	4000233	4000288	.	+	.	transcript_id file_1_file_1_jg13072.t2; gene_id file_1_file_1_jg13072;
dsimWXD1_2	AUGUSTUS	CDS	4000289	4000675	1	+	2	transcript_id file_1_file_1_jg13072.t2; gene_id file_1_file_1_jg13072;
dsimWXD1_2	AUGUSTUS	exon	4000289	4000675	.	+	.	transcript_id file_1_file_1_jg13072.t2; gene_id file_1_file_1_jg13072;
dsimWXD1_2	AUGUSTUS	intron	4000676	4000735	.	+	.	transcript_id file_1_file_1_jg13072.t2; gene_id file_1_file_1_jg13072;
dsimWXD1_2	AUGUSTUS	CDS	4000736	4001010	1	+	2	transcript_id file_1_file_1_jg13072.t2; gene_id file_1_file_1_jg13072;
dsimWXD1_2	AUGUSTUS	exon	4000736	4001010	.	+	.	transcript_id file_1_file_1_jg13072.t2; gene_id file_1_file_1_jg13072;
dsimWXD1_2	AUGUSTUS	intron	4001011	4001068	.	+	.	transcript_id file_1_file_1_jg13072.t2; gene_id file_1_file_1_jg13072;
dsimWXD1_2	AUGUSTUS	CDS	4001069	4001223	1	+	0	transcript_id file_1_file_1_jg13072.t2; gene_id file_1_file_1_jg13072;
dsimWXD1_2	AUGUSTUS	exon	4001069	4001223	.	+	.	transcript_id file_1_file_1_jg13072.t2; gene_id file_1_file_1_jg13072;
dsimWXD1_2	AUGUSTUS	intron	4001224	4001284	.	+	.	transcript_id file_1_file_1_jg13072.t2; gene_id file_1_file_1_jg13072;
dsimWXD1_2	AUGUSTUS	CDS	4001285	4001447	1	+	1	transcript_id file_1_file_1_jg13072.t2; gene_id file_1_file_1_jg13072;
dsimWXD1_2	AUGUSTUS	exon	4001285	4001447	.	+	.	transcript_id file_1_file_1_jg13072.t2; gene_id file_1_file_1_jg13072;
dsimWXD1_2	AUGUSTUS	intron	4001448	4001504	.	+	.	transcript_id file_1_file_1_jg13072.t2; gene_id file_1_file_1_jg13072;
dsimWXD1_2	AUGUSTUS	CDS	4001505	4001594	1	+	0	transcript_id file_1_file_1_jg13072.t2; gene_id file_1_file_1_jg13072;
dsimWXD1_2	AUGUSTUS	exon	4001505	4001594	.	+	.	transcript_id file_1_file_1_jg13072.t2; gene_id file_1_file_1_jg13072;
dsimWXD1_2	AUGUSTUS	intron	4001595	4001654	.	+	.	transcript_id file_1_file_1_jg13072.t2; gene_id file_1_file_1_jg13072;
dsimWXD1_2	AUGUSTUS	transcript	3999895	4001738	.	+	.	transcript_id file_1_file_1_jg13072.t2; gene_id file_1_file_1_jg13072
dsimWXD1_2	AUGUSTUS	CDS	4001655	4001738	1	+	0	transcript_id file_1_file_1_jg13072.t2; gene_id file_1_file_1_jg13072;
dsimWXD1_2	AUGUSTUS	exon	4001655	4001738	.	+	.	transcript_id file_1_file_1_jg13072.t2; gene_id file_1_file_1_jg13072;
dsimWXD1_2	AUGUSTUS	stop_codon	4001736	4001738	.	+	0	transcript_id file_1_file_1_jg13072.t2; gene_id file_1_file_1_jg13072;
dsimWXD1_2	AUGUSTUS	start_codon	4001930	4001932	.	+	0	transcript_id file_1_file_1_jg13073.t1; gene_id file_1_file_1_jg13073;
dsimWXD1_2	AUGUSTUS	CDS	4001930	4002027	1	+	0	transcript_id file_1_file_1_jg13073.t1; gene_id file_1_file_1_jg13073;
dsimWXD1_2	AUGUSTUS	exon	4001930	4002027	.	+	.	transcript_id file_1_file_1_jg13073.t1; gene_id file_1_file_1_jg13073;
dsimWXD1_2	AUGUSTUS	intron	4002028	4002080	.	+	.	transcript_id file_1_file_1_jg13073.t1; gene_id file_1_file_1_jg13073;
dsimWXD1_2	AUGUSTUS	CDS	4002081	4002166	1	+	1	transcript_id file_1_file_1_jg13073.t1; gene_id file_1_file_1_jg13073;
dsimWXD1_2	AUGUSTUS	exon	4002081	4002166	.	+	.	transcript_id file_1_file_1_jg13073.t1; gene_id file_1_file_1_jg13073;
dsimWXD1_2	AUGUSTUS	intron	4002167	4002223	.	+	.	transcript_id file_1_file_1_jg13073.t1; gene_id file_1_file_1_jg13073;
dsimWXD1_2	AUGUSTUS	CDS	4002224	4002676	1	+	2	transcript_id file_1_file_1_jg13073.t1; gene_id file_1_file_1_jg13073;
dsimWXD1_2	AUGUSTUS	exon	4002224	4002676	.	+	.	transcript_id file_1_file_1_jg13073.t1; gene_id file_1_file_1_jg13073;
dsimWXD1_2	AUGUSTUS	intron	4002677	4002733	.	+	.	transcript_id file_1_file_1_jg13073.t1; gene_id file_1_file_1_jg13073;
dsimWXD1_2	AUGUSTUS	CDS	4002734	4003005	1	+	2	transcript_id file_1_file_1_jg13073.t1; gene_id file_1_file_1_jg13073;
dsimWXD1_2	AUGUSTUS	exon	4002734	4003005	.	+	.	transcript_id file_1_file_1_jg13073.t1; gene_id file_1_file_1_jg13073;
dsimWXD1_2	AUGUSTUS	intron	4003006	4003055	.	+	.	transcript_id file_1_file_1_jg13073.t1; gene_id file_1_file_1_jg13073;
dsimWXD1_2	AUGUSTUS	CDS	4003056	4003210	1	+	0	transcript_id file_1_file_1_jg13073.t1; gene_id file_1_file_1_jg13073;
dsimWXD1_2	AUGUSTUS	exon	4003056	4003210	.	+	.	transcript_id file_1_file_1_jg13073.t1; gene_id file_1_file_1_jg13073;
dsimWXD1_2	AUGUSTUS	intron	4003211	4003276	.	+	.	transcript_id file_1_file_1_jg13073.t1; gene_id file_1_file_1_jg13073;
dsimWXD1_2	AUGUSTUS	CDS	4003277	4003529	1	+	1	transcript_id file_1_file_1_jg13073.t1; gene_id file_1_file_1_jg13073;
dsimWXD1_2	AUGUSTUS	exon	4003277	4003529	.	+	.	transcript_id file_1_file_1_jg13073.t1; gene_id file_1_file_1_jg13073;
dsimWXD1_2	AUGUSTUS	intron	4003530	4003592	.	+	.	transcript_id file_1_file_1_jg13073.t1; gene_id file_1_file_1_jg13073;
dsimWXD1_2	AUGUSTUS	transcript	4001930	4003685	.	+	.	transcript_id file_1_file_1_jg13073.t1; gene_id file_1_file_1_jg13073
dsimWXD1_2	AUGUSTUS	CDS	4003593	4003685	1	+	0	transcript_id file_1_file_1_jg13073.t1; gene_id file_1_file_1_jg13073;
dsimWXD1_2	AUGUSTUS	exon	4003593	4003685	.	+	.	transcript_id file_1_file_1_jg13073.t1; gene_id file_1_file_1_jg13073;
dsimWXD1_2	AUGUSTUS	stop_codon	4003683	4003685	.	+	0	transcript_id file_1_file_1_jg13073.t1; gene_id file_1_file_1_jg13073;
dsimWXD1_2	AUGUSTUS	stop_codon	5303084	5303086	.	-	0	transcript_id file_1_file_1_jg13234.t1; gene_id file_1_file_1_jg13234;
dsimWXD1_2	AUGUSTUS	CDS	5303084	5303221	1	-	0	transcript_id file_1_file_1_jg13234.t1; gene_id file_1_file_1_jg13234;
dsimWXD1_2	AUGUSTUS	exon	5303084	5303221	.	-	.	transcript_id file_1_file_1_jg13234.t1; gene_id file_1_file_1_jg13234;
dsimWXD1_2	AUGUSTUS	intron	5303222	5303282	.	-	.	transcript_id file_1_file_1_jg13234.t1; gene_id file_1_file_1_jg13234;
dsimWXD1_2	AUGUSTUS	CDS	5303283	5303385	1	-	1	transcript_id file_1_file_1_jg13234.t1; gene_id file_1_file_1_jg13234;
dsimWXD1_2	AUGUSTUS	exon	5303283	5303385	.	-	.	transcript_id file_1_file_1_jg13234.t1; gene_id file_1_file_1_jg13234;
dsimWXD1_2	AUGUSTUS	intron	5303386	5303442	.	-	.	transcript_id file_1_file_1_jg13234.t1; gene_id file_1_file_1_jg13234;
dsimWXD1_2	AUGUSTUS	CDS	5303443	5303605	1	-	2	transcript_id file_1_file_1_jg13234.t1; gene_id file_1_file_1_jg13234;
dsimWXD1_2	AUGUSTUS	exon	5303443	5303605	.	-	.	transcript_id file_1_file_1_jg13234.t1; gene_id file_1_file_1_jg13234;
dsimWXD1_2	AUGUSTUS	intron	5303606	5303653	.	-	.	transcript_id file_1_file_1_jg13234.t1; gene_id file_1_file_1_jg13234;
dsimWXD1_2	AUGUSTUS	CDS	5303654	5303891	1	-	0	transcript_id file_1_file_1_jg13234.t1; gene_id file_1_file_1_jg13234;
dsimWXD1_2	AUGUSTUS	exon	5303654	5303891	.	-	.	transcript_id file_1_file_1_jg13234.t1; gene_id file_1_file_1_jg13234;
dsimWXD1_2	AUGUSTUS	intron	5303892	5303948	.	-	.	transcript_id file_1_file_1_jg13234.t1; gene_id file_1_file_1_jg13234;
dsimWXD1_2	AUGUSTUS	CDS	5303949	5304941	1	-	0	transcript_id file_1_file_1_jg13234.t1; gene_id file_1_file_1_jg13234;
dsimWXD1_2	AUGUSTUS	exon	5303949	5304941	.	-	.	transcript_id file_1_file_1_jg13234.t1; gene_id file_1_file_1_jg13234;
dsimWXD1_2	AUGUSTUS	intron	5304942	5305151	.	-	.	transcript_id file_1_file_1_jg13234.t1; gene_id file_1_file_1_jg13234;
dsimWXD1_2	AUGUSTUS	CDS	5305152	5305308	1	-	1	transcript_id file_1_file_1_jg13234.t1; gene_id file_1_file_1_jg13234;
dsimWXD1_2	AUGUSTUS	exon	5305152	5305308	.	-	.	transcript_id file_1_file_1_jg13234.t1; gene_id file_1_file_1_jg13234;
dsimWXD1_2	AUGUSTUS	intron	5305309	5306026	.	-	.	transcript_id file_1_file_1_jg13234.t1; gene_id file_1_file_1_jg13234;
dsimWXD1_2	AUGUSTUS	CDS	5306027	5306304	1	-	0	transcript_id file_1_file_1_jg13234.t1; gene_id file_1_file_1_jg13234;
dsimWXD1_2	AUGUSTUS	exon	5306027	5306304	.	-	.	transcript_id file_1_file_1_jg13234.t1; gene_id file_1_file_1_jg13234;
dsimWXD1_2	AUGUSTUS	intron	5306305	5306578	.	-	.	transcript_id file_1_file_1_jg13234.t1; gene_id file_1_file_1_jg13234;
dsimWXD1_2	AUGUSTUS	transcript	5303084	5307100	.	-	.	transcript_id file_1_file_1_jg13234.t1; gene_id file_1_file_1_jg13234
dsimWXD1_2	AUGUSTUS	CDS	5306579	5307100	1	-	0	transcript_id file_1_file_1_jg13234.t1; gene_id file_1_file_1_jg13234;
dsimWXD1_2	AUGUSTUS	exon	5306579	5307100	.	-	.	transcript_id file_1_file_1_jg13234.t1; gene_id file_1_file_1_jg13234;
dsimWXD1_2	AUGUSTUS	start_codon	5307098	5307100	.	-	0	transcript_id file_1_file_1_jg13234.t1; gene_id file_1_file_1_jg13234;
dsimWXD1_2	AUGUSTUS	start_codon	6235580	6235582	.	+	0	transcript_id file_1_file_1_jg13376.t1; gene_id file_1_file_1_jg13376;
dsimWXD1_2	AUGUSTUS	CDS	6235580	6235719	1	+	0	transcript_id file_1_file_1_jg13376.t1; gene_id file_1_file_1_jg13376;
dsimWXD1_2	AUGUSTUS	exon	6235580	6235719	.	+	.	transcript_id file_1_file_1_jg13376.t1; gene_id file_1_file_1_jg13376;
dsimWXD1_2	AUGUSTUS	intron	6235720	6235772	.	+	.	transcript_id file_1_file_1_jg13376.t1; gene_id file_1_file_1_jg13376;
dsimWXD1_2	AUGUSTUS	CDS	6235773	6235944	1	+	1	transcript_id file_1_file_1_jg13376.t1; gene_id file_1_file_1_jg13376;
dsimWXD1_2	AUGUSTUS	exon	6235773	6235944	.	+	.	transcript_id file_1_file_1_jg13376.t1; gene_id file_1_file_1_jg13376;
dsimWXD1_2	AUGUSTUS	intron	6235945	6236006	.	+	.	transcript_id file_1_file_1_jg13376.t1; gene_id file_1_file_1_jg13376;
dsimWXD1_2	AUGUSTUS	CDS	6236007	6236171	0.98	+	0	transcript_id file_1_file_1_jg13376.t1; gene_id file_1_file_1_jg13376;
dsimWXD1_2	AUGUSTUS	exon	6236007	6236171	.	+	.	transcript_id file_1_file_1_jg13376.t1; gene_id file_1_file_1_jg13376;
dsimWXD1_2	AUGUSTUS	intron	6236172	6236246	.	+	.	transcript_id file_1_file_1_jg13376.t1; gene_id file_1_file_1_jg13376;
dsimWXD1_2	AUGUSTUS	CDS	6236247	6236530	0.91	+	0	transcript_id file_1_file_1_jg13376.t1; gene_id file_1_file_1_jg13376;
dsimWXD1_2	AUGUSTUS	exon	6236247	6236530	.	+	.	transcript_id file_1_file_1_jg13376.t1; gene_id file_1_file_1_jg13376;
dsimWXD1_2	AUGUSTUS	intron	6236531	6236583	.	+	.	transcript_id file_1_file_1_jg13376.t1; gene_id file_1_file_1_jg13376;
dsimWXD1_2	AUGUSTUS	CDS	6236584	6236947	1	+	1	transcript_id file_1_file_1_jg13376.t1; gene_id file_1_file_1_jg13376;
dsimWXD1_2	AUGUSTUS	exon	6236584	6236947	.	+	.	transcript_id file_1_file_1_jg13376.t1; gene_id file_1_file_1_jg13376;
dsimWXD1_2	AUGUSTUS	intron	6236948	6237001	.	+	.	transcript_id file_1_file_1_jg13376.t1; gene_id file_1_file_1_jg13376;
dsimWXD1_2	AUGUSTUS	transcript	6235580	6237055	.	+	.	transcript_id file_1_file_1_jg13376.t1; gene_id file_1_file_1_jg13376
dsimWXD1_2	AUGUSTUS	CDS	6237002	6237055	1	+	0	transcript_id file_1_file_1_jg13376.t1; gene_id file_1_file_1_jg13376;
dsimWXD1_2	AUGUSTUS	exon	6237002	6237055	.	+	.	transcript_id file_1_file_1_jg13376.t1; gene_id file_1_file_1_jg13376;
dsimWXD1_2	AUGUSTUS	stop_codon	6237053	6237055	.	+	0	transcript_id file_1_file_1_jg13376.t1; gene_id file_1_file_1_jg13376;
dsimWXD1_2	AUGUSTUS	start_codon	6240538	6240540	.	+	0	transcript_id file_1_file_1_jg13377.t1; gene_id file_1_file_1_jg13377;
dsimWXD1_2	AUGUSTUS	CDS	6240538	6240647	1	+	0	transcript_id file_1_file_1_jg13377.t1; gene_id file_1_file_1_jg13377;
dsimWXD1_2	AUGUSTUS	exon	6240538	6240647	.	+	.	transcript_id file_1_file_1_jg13377.t1; gene_id file_1_file_1_jg13377;
dsimWXD1_2	AUGUSTUS	intron	6240648	6240700	.	+	.	transcript_id file_1_file_1_jg13377.t1; gene_id file_1_file_1_jg13377;
dsimWXD1_2	AUGUSTUS	CDS	6240701	6240872	1	+	1	transcript_id file_1_file_1_jg13377.t1; gene_id file_1_file_1_jg13377;
dsimWXD1_2	AUGUSTUS	exon	6240701	6240872	.	+	.	transcript_id file_1_file_1_jg13377.t1; gene_id file_1_file_1_jg13377;
dsimWXD1_2	AUGUSTUS	intron	6240873	6240926	.	+	.	transcript_id file_1_file_1_jg13377.t1; gene_id file_1_file_1_jg13377;
dsimWXD1_2	AUGUSTUS	CDS	6240927	6241029	0.43	+	0	transcript_id file_1_file_1_jg13377.t1; gene_id file_1_file_1_jg13377;
dsimWXD1_2	AUGUSTUS	exon	6240927	6241029	.	+	.	transcript_id file_1_file_1_jg13377.t1; gene_id file_1_file_1_jg13377;
dsimWXD1_2	AUGUSTUS	intron	6241030	6241395	.	+	.	transcript_id file_1_file_1_jg13377.t1; gene_id file_1_file_1_jg13377;
dsimWXD1_2	AUGUSTUS	CDS	6241396	6241447	0.37	+	2	transcript_id file_1_file_1_jg13377.t1; gene_id file_1_file_1_jg13377;
dsimWXD1_2	AUGUSTUS	exon	6241396	6241447	.	+	.	transcript_id file_1_file_1_jg13377.t1; gene_id file_1_file_1_jg13377;
dsimWXD1_2	AUGUSTUS	intron	6241448	6241501	.	+	.	transcript_id file_1_file_1_jg13377.t1; gene_id file_1_file_1_jg13377;
dsimWXD1_2	AUGUSTUS	CDS	6241502	6241865	1	+	1	transcript_id file_1_file_1_jg13377.t1; gene_id file_1_file_1_jg13377;
dsimWXD1_2	AUGUSTUS	exon	6241502	6241865	.	+	.	transcript_id file_1_file_1_jg13377.t1; gene_id file_1_file_1_jg13377;
dsimWXD1_2	AUGUSTUS	intron	6241866	6241919	.	+	.	transcript_id file_1_file_1_jg13377.t1; gene_id file_1_file_1_jg13377;
dsimWXD1_2	AUGUSTUS	transcript	6240538	6241973	.	+	.	transcript_id file_1_file_1_jg13377.t1; gene_id file_1_file_1_jg13377
dsimWXD1_2	AUGUSTUS	CDS	6241920	6241973	1	+	0	transcript_id file_1_file_1_jg13377.t1; gene_id file_1_file_1_jg13377;
dsimWXD1_2	AUGUSTUS	exon	6241920	6241973	.	+	.	transcript_id file_1_file_1_jg13377.t1; gene_id file_1_file_1_jg13377;
dsimWXD1_2	AUGUSTUS	stop_codon	6241971	6241973	.	+	0	transcript_id file_1_file_1_jg13377.t1; gene_id file_1_file_1_jg13377;
dsimWXD1_2	AUGUSTUS	start_codon	6242422	6242424	.	+	0	transcript_id file_1_file_1_jg13378.t1; gene_id file_1_file_1_jg13378;
dsimWXD1_2	AUGUSTUS	CDS	6242422	6242543	1	+	0	transcript_id file_1_file_1_jg13378.t1; gene_id file_1_file_1_jg13378;
dsimWXD1_2	AUGUSTUS	exon	6242422	6242543	.	+	.	transcript_id file_1_file_1_jg13378.t1; gene_id file_1_file_1_jg13378;
dsimWXD1_2	AUGUSTUS	intron	6242544	6242597	.	+	.	transcript_id file_1_file_1_jg13378.t1; gene_id file_1_file_1_jg13378;
dsimWXD1_2	AUGUSTUS	CDS	6242598	6242769	1	+	1	transcript_id file_1_file_1_jg13378.t1; gene_id file_1_file_1_jg13378;
dsimWXD1_2	AUGUSTUS	exon	6242598	6242769	.	+	.	transcript_id file_1_file_1_jg13378.t1; gene_id file_1_file_1_jg13378;
dsimWXD1_2	AUGUSTUS	intron	6242770	6242831	.	+	.	transcript_id file_1_file_1_jg13378.t1; gene_id file_1_file_1_jg13378;
dsimWXD1_2	AUGUSTUS	CDS	6242832	6242852	0.92	+	0	transcript_id file_1_file_1_jg13378.t1; gene_id file_1_file_1_jg13378;
dsimWXD1_2	AUGUSTUS	exon	6242832	6242852	.	+	.	transcript_id file_1_file_1_jg13378.t1; gene_id file_1_file_1_jg13378;
dsimWXD1_2	AUGUSTUS	intron	6242853	6243281	.	+	.	transcript_id file_1_file_1_jg13378.t1; gene_id file_1_file_1_jg13378;
dsimWXD1_2	AUGUSTUS	CDS	6243282	6243352	0.92	+	0	transcript_id file_1_file_1_jg13378.t1; gene_id file_1_file_1_jg13378;
dsimWXD1_2	AUGUSTUS	exon	6243282	6243352	.	+	.	transcript_id file_1_file_1_jg13378.t1; gene_id file_1_file_1_jg13378;
dsimWXD1_2	AUGUSTUS	intron	6243353	6243408	.	+	.	transcript_id file_1_file_1_jg13378.t1; gene_id file_1_file_1_jg13378;
dsimWXD1_2	AUGUSTUS	CDS	6243409	6243772	1	+	1	transcript_id file_1_file_1_jg13378.t1; gene_id file_1_file_1_jg13378;
dsimWXD1_2	AUGUSTUS	exon	6243409	6243772	.	+	.	transcript_id file_1_file_1_jg13378.t1; gene_id file_1_file_1_jg13378;
dsimWXD1_2	AUGUSTUS	intron	6243773	6243827	.	+	.	transcript_id file_1_file_1_jg13378.t1; gene_id file_1_file_1_jg13378;
dsimWXD1_2	AUGUSTUS	transcript	6242422	6243881	.	+	.	transcript_id file_1_file_1_jg13378.t1; gene_id file_1_file_1_jg13378
dsimWXD1_2	AUGUSTUS	CDS	6243828	6243881	1	+	0	transcript_id file_1_file_1_jg13378.t1; gene_id file_1_file_1_jg13378;
dsimWXD1_2	AUGUSTUS	exon	6243828	6243881	.	+	.	transcript_id file_1_file_1_jg13378.t1; gene_id file_1_file_1_jg13378;
dsimWXD1_2	AUGUSTUS	stop_codon	6243879	6243881	.	+	0	transcript_id file_1_file_1_jg13378.t1; gene_id file_1_file_1_jg13378;
dsimWXD1_2	AUGUSTUS	start_codon	7366240	7366242	.	+	0	transcript_id file_1_file_1_jg13490.t1; gene_id file_1_file_1_jg13490;
dsimWXD1_2	AUGUSTUS	CDS	7366240	7366793	1	+	0	transcript_id file_1_file_1_jg13490.t1; gene_id file_1_file_1_jg13490;
dsimWXD1_2	AUGUSTUS	exon	7366240	7366793	.	+	.	transcript_id file_1_file_1_jg13490.t1; gene_id file_1_file_1_jg13490;
dsimWXD1_2	AUGUSTUS	intron	7366794	7366854	.	+	.	transcript_id file_1_file_1_jg13490.t1; gene_id file_1_file_1_jg13490;
dsimWXD1_2	AUGUSTUS	CDS	7366855	7367115	1	+	1	transcript_id file_1_file_1_jg13490.t1; gene_id file_1_file_1_jg13490;
dsimWXD1_2	AUGUSTUS	exon	7366855	7367115	.	+	.	transcript_id file_1_file_1_jg13490.t1; gene_id file_1_file_1_jg13490;
dsimWXD1_2	AUGUSTUS	intron	7367116	7367175	.	+	.	transcript_id file_1_file_1_jg13490.t1; gene_id file_1_file_1_jg13490;
dsimWXD1_2	AUGUSTUS	CDS	7367176	7367380	1	+	1	transcript_id file_1_file_1_jg13490.t1; gene_id file_1_file_1_jg13490;
dsimWXD1_2	AUGUSTUS	exon	7367176	7367380	.	+	.	transcript_id file_1_file_1_jg13490.t1; gene_id file_1_file_1_jg13490;
dsimWXD1_2	AUGUSTUS	intron	7367381	7367428	.	+	.	transcript_id file_1_file_1_jg13490.t1; gene_id file_1_file_1_jg13490;
dsimWXD1_2	AUGUSTUS	CDS	7367429	7367699	1	+	0	transcript_id file_1_file_1_jg13490.t1; gene_id file_1_file_1_jg13490;
dsimWXD1_2	AUGUSTUS	exon	7367429	7367699	.	+	.	transcript_id file_1_file_1_jg13490.t1; gene_id file_1_file_1_jg13490;
dsimWXD1_2	AUGUSTUS	intron	7367700	7367754	.	+	.	transcript_id file_1_file_1_jg13490.t1; gene_id file_1_file_1_jg13490;
dsimWXD1_2	AUGUSTUS	CDS	7367755	7368013	1	+	2	transcript_id file_1_file_1_jg13490.t1; gene_id file_1_file_1_jg13490;
dsimWXD1_2	AUGUSTUS	exon	7367755	7368013	.	+	.	transcript_id file_1_file_1_jg13490.t1; gene_id file_1_file_1_jg13490;
dsimWXD1_2	AUGUSTUS	intron	7368014	7368107	.	+	.	transcript_id file_1_file_1_jg13490.t1; gene_id file_1_file_1_jg13490;
dsimWXD1_2	AUGUSTUS	transcript	7366240	7368354	.	+	.	transcript_id file_1_file_1_jg13490.t1; gene_id file_1_file_1_jg13490
dsimWXD1_2	AUGUSTUS	CDS	7368108	7368354	1	+	1	transcript_id file_1_file_1_jg13490.t1; gene_id file_1_file_1_jg13490;
dsimWXD1_2	AUGUSTUS	exon	7368108	7368354	.	+	.	transcript_id file_1_file_1_jg13490.t1; gene_id file_1_file_1_jg13490;
dsimWXD1_2	AUGUSTUS	stop_codon	7368352	7368354	.	+	0	transcript_id file_1_file_1_jg13490.t1; gene_id file_1_file_1_jg13490;
dsimWXD1_2	AUGUSTUS	stop_codon	8194308	8194310	.	-	0	transcript_id file_1_file_1_jg13593.t1; gene_id file_1_file_1_jg13593;
dsimWXD1_2	AUGUSTUS	CDS	8194308	8195650	1	-	2	transcript_id file_1_file_1_jg13593.t1; gene_id file_1_file_1_jg13593;
dsimWXD1_2	AUGUSTUS	exon	8194308	8195650	.	-	.	transcript_id file_1_file_1_jg13593.t1; gene_id file_1_file_1_jg13593;
dsimWXD1_2	AUGUSTUS	intron	8195651	8195711	.	-	.	transcript_id file_1_file_1_jg13593.t1; gene_id file_1_file_1_jg13593;
dsimWXD1_2	AUGUSTUS	transcript	8194308	8195952	.	-	.	transcript_id file_1_file_1_jg13593.t1; gene_id file_1_file_1_jg13593
dsimWXD1_2	AUGUSTUS	CDS	8195712	8195952	1	-	0	transcript_id file_1_file_1_jg13593.t1; gene_id file_1_file_1_jg13593;
dsimWXD1_2	AUGUSTUS	exon	8195712	8195952	.	-	.	transcript_id file_1_file_1_jg13593.t1; gene_id file_1_file_1_jg13593;
dsimWXD1_2	AUGUSTUS	start_codon	8195950	8195952	.	-	0	transcript_id file_1_file_1_jg13593.t1; gene_id file_1_file_1_jg13593;
dsimWXD1_2	AUGUSTUS	stop_codon	8760407	8760409	.	-	0	transcript_id file_1_file_1_jg13679.t1; gene_id file_1_file_1_jg13679;
dsimWXD1_2	AUGUSTUS	CDS	8760407	8760702	1	-	2	transcript_id file_1_file_1_jg13679.t1; gene_id file_1_file_1_jg13679;
dsimWXD1_2	AUGUSTUS	exon	8760407	8760702	.	-	.	transcript_id file_1_file_1_jg13679.t1; gene_id file_1_file_1_jg13679;
dsimWXD1_2	AUGUSTUS	intron	8760703	8760765	.	-	.	transcript_id file_1_file_1_jg13679.t1; gene_id file_1_file_1_jg13679;
dsimWXD1_2	AUGUSTUS	CDS	8760766	8761038	1	-	2	transcript_id file_1_file_1_jg13679.t1; gene_id file_1_file_1_jg13679;
dsimWXD1_2	AUGUSTUS	exon	8760766	8761038	.	-	.	transcript_id file_1_file_1_jg13679.t1; gene_id file_1_file_1_jg13679;
dsimWXD1_2	AUGUSTUS	intron	8761039	8761096	.	-	.	transcript_id file_1_file_1_jg13679.t1; gene_id file_1_file_1_jg13679;
dsimWXD1_2	AUGUSTUS	CDS	8761097	8761259	1	-	0	transcript_id file_1_file_1_jg13679.t1; gene_id file_1_file_1_jg13679;
dsimWXD1_2	AUGUSTUS	exon	8761097	8761259	.	-	.	transcript_id file_1_file_1_jg13679.t1; gene_id file_1_file_1_jg13679;
dsimWXD1_2	AUGUSTUS	intron	8761260	8761312	.	-	.	transcript_id file_1_file_1_jg13679.t1; gene_id file_1_file_1_jg13679;
dsimWXD1_2	AUGUSTUS	CDS	8761313	8761790	1	-	1	transcript_id file_1_file_1_jg13679.t1; gene_id file_1_file_1_jg13679;
dsimWXD1_2	AUGUSTUS	exon	8761313	8761790	.	-	.	transcript_id file_1_file_1_jg13679.t1; gene_id file_1_file_1_jg13679;
dsimWXD1_2	AUGUSTUS	intron	8761791	8761844	.	-	.	transcript_id file_1_file_1_jg13679.t1; gene_id file_1_file_1_jg13679;
dsimWXD1_2	AUGUSTUS	CDS	8761845	8762065	1	-	0	transcript_id file_1_file_1_jg13679.t1; gene_id file_1_file_1_jg13679;
dsimWXD1_2	AUGUSTUS	exon	8761845	8762065	.	-	.	transcript_id file_1_file_1_jg13679.t1; gene_id file_1_file_1_jg13679;
dsimWXD1_2	AUGUSTUS	intron	8762066	8762244	.	-	.	transcript_id file_1_file_1_jg13679.t1; gene_id file_1_file_1_jg13679;
dsimWXD1_2	AUGUSTUS	CDS	8762245	8762352	0.92	-	0	transcript_id file_1_file_1_jg13679.t1; gene_id file_1_file_1_jg13679;
dsimWXD1_2	AUGUSTUS	exon	8762245	8762352	.	-	.	transcript_id file_1_file_1_jg13679.t1; gene_id file_1_file_1_jg13679;
dsimWXD1_2	AUGUSTUS	intron	8762353	8762575	.	-	.	transcript_id file_1_file_1_jg13679.t1; gene_id file_1_file_1_jg13679;
dsimWXD1_2	AUGUSTUS	CDS	8762576	8762686	1	-	0	transcript_id file_1_file_1_jg13679.t1; gene_id file_1_file_1_jg13679;
dsimWXD1_2	AUGUSTUS	exon	8762576	8762686	.	-	.	transcript_id file_1_file_1_jg13679.t1; gene_id file_1_file_1_jg13679;
dsimWXD1_2	AUGUSTUS	intron	8762687	8762784	.	-	.	transcript_id file_1_file_1_jg13679.t1; gene_id file_1_file_1_jg13679;
dsimWXD1_2	AUGUSTUS	CDS	8762785	8763099	1	-	0	transcript_id file_1_file_1_jg13679.t1; gene_id file_1_file_1_jg13679;
dsimWXD1_2	AUGUSTUS	exon	8762785	8763099	.	-	.	transcript_id file_1_file_1_jg13679.t1; gene_id file_1_file_1_jg13679;
dsimWXD1_2	AUGUSTUS	intron	8763100	8763164	.	-	.	transcript_id file_1_file_1_jg13679.t1; gene_id file_1_file_1_jg13679;
dsimWXD1_2	AUGUSTUS	CDS	8763165	8763745	1	-	2	transcript_id file_1_file_1_jg13679.t1; gene_id file_1_file_1_jg13679;
dsimWXD1_2	AUGUSTUS	exon	8763165	8763745	.	-	.	transcript_id file_1_file_1_jg13679.t1; gene_id file_1_file_1_jg13679;
dsimWXD1_2	AUGUSTUS	intron	8763746	8763819	.	-	.	transcript_id file_1_file_1_jg13679.t1; gene_id file_1_file_1_jg13679;
dsimWXD1_2	AUGUSTUS	CDS	8763820	8764048	1	-	0	transcript_id file_1_file_1_jg13679.t1; gene_id file_1_file_1_jg13679;
dsimWXD1_2	AUGUSTUS	exon	8763820	8764048	.	-	.	transcript_id file_1_file_1_jg13679.t1; gene_id file_1_file_1_jg13679;
dsimWXD1_2	AUGUSTUS	intron	8764049	8764467	.	-	.	transcript_id file_1_file_1_jg13679.t1; gene_id file_1_file_1_jg13679;
dsimWXD1_2	AUGUSTUS	CDS	8764468	8764656	1	-	0	transcript_id file_1_file_1_jg13679.t1; gene_id file_1_file_1_jg13679;
dsimWXD1_2	AUGUSTUS	exon	8764468	8764656	.	-	.	transcript_id file_1_file_1_jg13679.t1; gene_id file_1_file_1_jg13679;
dsimWXD1_2	AUGUSTUS	intron	8764657	8765417	.	-	.	transcript_id file_1_file_1_jg13679.t1; gene_id file_1_file_1_jg13679;
dsimWXD1_2	AUGUSTUS	CDS	8765418	8765525	1	-	0	transcript_id file_1_file_1_jg13679.t1; gene_id file_1_file_1_jg13679;
dsimWXD1_2	AUGUSTUS	exon	8765418	8765525	.	-	.	transcript_id file_1_file_1_jg13679.t1; gene_id file_1_file_1_jg13679;
dsimWXD1_2	AUGUSTUS	intron	8765526	8765882	.	-	.	transcript_id file_1_file_1_jg13679.t1; gene_id file_1_file_1_jg13679;
dsimWXD1_2	AUGUSTUS	CDS	8765883	8766078	1	-	1	transcript_id file_1_file_1_jg13679.t1; gene_id file_1_file_1_jg13679;
dsimWXD1_2	AUGUSTUS	exon	8765883	8766078	.	-	.	transcript_id file_1_file_1_jg13679.t1; gene_id file_1_file_1_jg13679;
dsimWXD1_2	AUGUSTUS	intron	8766079	8766149	.	-	.	transcript_id file_1_file_1_jg13679.t1; gene_id file_1_file_1_jg13679;
dsimWXD1_2	AUGUSTUS	CDS	8766150	8766240	1	-	2	transcript_id file_1_file_1_jg13679.t1; gene_id file_1_file_1_jg13679;
dsimWXD1_2	AUGUSTUS	exon	8766150	8766240	.	-	.	transcript_id file_1_file_1_jg13679.t1; gene_id file_1_file_1_jg13679;
dsimWXD1_2	AUGUSTUS	intron	8766241	8766295	.	-	.	transcript_id file_1_file_1_jg13679.t1; gene_id file_1_file_1_jg13679;
dsimWXD1_2	AUGUSTUS	CDS	8766296	8766452	1	-	0	transcript_id file_1_file_1_jg13679.t1; gene_id file_1_file_1_jg13679;
dsimWXD1_2	AUGUSTUS	exon	8766296	8766452	.	-	.	transcript_id file_1_file_1_jg13679.t1; gene_id file_1_file_1_jg13679;
dsimWXD1_2	AUGUSTUS	intron	8766453	8767105	.	-	.	transcript_id file_1_file_1_jg13679.t1; gene_id file_1_file_1_jg13679;
dsimWXD1_2	AUGUSTUS	CDS	8767106	8767297	1	-	0	transcript_id file_1_file_1_jg13679.t1; gene_id file_1_file_1_jg13679;
dsimWXD1_2	AUGUSTUS	exon	8767106	8767297	.	-	.	transcript_id file_1_file_1_jg13679.t1; gene_id file_1_file_1_jg13679;
dsimWXD1_2	AUGUSTUS	intron	8767298	8768584	.	-	.	transcript_id file_1_file_1_jg13679.t1; gene_id file_1_file_1_jg13679;
dsimWXD1_2	AUGUSTUS	CDS	8768585	8768740	1	-	0	transcript_id file_1_file_1_jg13679.t1; gene_id file_1_file_1_jg13679;
dsimWXD1_2	AUGUSTUS	exon	8768585	8768740	.	-	.	transcript_id file_1_file_1_jg13679.t1; gene_id file_1_file_1_jg13679;
dsimWXD1_2	AUGUSTUS	intron	8768741	8769163	.	-	.	transcript_id file_1_file_1_jg13679.t1; gene_id file_1_file_1_jg13679;
dsimWXD1_2	AUGUSTUS	transcript	8760407	8769298	.	-	.	transcript_id file_1_file_1_jg13679.t1; gene_id file_1_file_1_jg13679
dsimWXD1_2	AUGUSTUS	CDS	8769164	8769298	1	-	0	transcript_id file_1_file_1_jg13679.t1; gene_id file_1_file_1_jg13679;
dsimWXD1_2	AUGUSTUS	exon	8769164	8769298	.	-	.	transcript_id file_1_file_1_jg13679.t1; gene_id file_1_file_1_jg13679;
dsimWXD1_2	AUGUSTUS	start_codon	8769296	8769298	.	-	0	transcript_id file_1_file_1_jg13679.t1; gene_id file_1_file_1_jg13679;
dsimWXD1_2	AUGUSTUS	start_codon	9371708	9371710	.	+	0	transcript_id file_1_file_1_jg13778.t1; gene_id file_1_file_1_jg13778;
dsimWXD1_2	AUGUSTUS	CDS	9371708	9372519	1	+	0	transcript_id file_1_file_1_jg13778.t1; gene_id file_1_file_1_jg13778;
dsimWXD1_2	AUGUSTUS	exon	9371708	9372519	.	+	.	transcript_id file_1_file_1_jg13778.t1; gene_id file_1_file_1_jg13778;
dsimWXD1_2	AUGUSTUS	intron	9372520	9372573	.	+	.	transcript_id file_1_file_1_jg13778.t1; gene_id file_1_file_1_jg13778;
dsimWXD1_2	AUGUSTUS	CDS	9372574	9372775	1	+	1	transcript_id file_1_file_1_jg13778.t1; gene_id file_1_file_1_jg13778;
dsimWXD1_2	AUGUSTUS	exon	9372574	9372775	.	+	.	transcript_id file_1_file_1_jg13778.t1; gene_id file_1_file_1_jg13778;
dsimWXD1_2	AUGUSTUS	intron	9372776	9372835	.	+	.	transcript_id file_1_file_1_jg13778.t1; gene_id file_1_file_1_jg13778;
dsimWXD1_2	AUGUSTUS	CDS	9372836	9372991	1	+	0	transcript_id file_1_file_1_jg13778.t1; gene_id file_1_file_1_jg13778;
dsimWXD1_2	AUGUSTUS	exon	9372836	9372991	.	+	.	transcript_id file_1_file_1_jg13778.t1; gene_id file_1_file_1_jg13778;
dsimWXD1_2	AUGUSTUS	intron	9372992	9373050	.	+	.	transcript_id file_1_file_1_jg13778.t1; gene_id file_1_file_1_jg13778;
dsimWXD1_2	AUGUSTUS	transcript	9371708	9373104	.	+	.	transcript_id file_1_file_1_jg13778.t1; gene_id file_1_file_1_jg13778
dsimWXD1_2	AUGUSTUS	CDS	9373051	9373104	1	+	0	transcript_id file_1_file_1_jg13778.t1; gene_id file_1_file_1_jg13778;
dsimWXD1_2	AUGUSTUS	exon	9373051	9373104	.	+	.	transcript_id file_1_file_1_jg13778.t1; gene_id file_1_file_1_jg13778;
dsimWXD1_2	AUGUSTUS	stop_codon	9373102	9373104	.	+	0	transcript_id file_1_file_1_jg13778.t1; gene_id file_1_file_1_jg13778;
dsimWXD1_2	AUGUSTUS	start_codon	9374637	9374639	.	+	0	transcript_id file_1_file_1_jg13779.t1; gene_id file_1_file_1_jg13779;
dsimWXD1_2	AUGUSTUS	CDS	9374637	9374668	0.65	+	0	transcript_id file_1_file_1_jg13779.t1; gene_id file_1_file_1_jg13779;
dsimWXD1_2	AUGUSTUS	exon	9374637	9374668	.	+	.	transcript_id file_1_file_1_jg13779.t1; gene_id file_1_file_1_jg13779;
dsimWXD1_2	AUGUSTUS	intron	9374669	9374809	.	+	.	transcript_id file_1_file_1_jg13779.t1; gene_id file_1_file_1_jg13779;
dsimWXD1_2	AUGUSTUS	CDS	9374810	9375448	0.65	+	1	transcript_id file_1_file_1_jg13779.t1; gene_id file_1_file_1_jg13779;
dsimWXD1_2	AUGUSTUS	exon	9374810	9375448	.	+	.	transcript_id file_1_file_1_jg13779.t1; gene_id file_1_file_1_jg13779;
dsimWXD1_2	AUGUSTUS	intron	9375449	9375506	.	+	.	transcript_id file_1_file_1_jg13779.t1; gene_id file_1_file_1_jg13779;
dsimWXD1_2	AUGUSTUS	CDS	9375507	9375708	1	+	1	transcript_id file_1_file_1_jg13779.t1; gene_id file_1_file_1_jg13779;
dsimWXD1_2	AUGUSTUS	exon	9375507	9375708	.	+	.	transcript_id file_1_file_1_jg13779.t1; gene_id file_1_file_1_jg13779;
dsimWXD1_2	AUGUSTUS	intron	9375709	9375763	.	+	.	transcript_id file_1_file_1_jg13779.t1; gene_id file_1_file_1_jg13779;
dsimWXD1_2	AUGUSTUS	CDS	9375764	9375919	1	+	0	transcript_id file_1_file_1_jg13779.t1; gene_id file_1_file_1_jg13779;
dsimWXD1_2	AUGUSTUS	exon	9375764	9375919	.	+	.	transcript_id file_1_file_1_jg13779.t1; gene_id file_1_file_1_jg13779;
dsimWXD1_2	AUGUSTUS	intron	9375920	9375984	.	+	.	transcript_id file_1_file_1_jg13779.t1; gene_id file_1_file_1_jg13779;
dsimWXD1_2	AUGUSTUS	transcript	9374637	9376038	.	+	.	transcript_id file_1_file_1_jg13779.t1; gene_id file_1_file_1_jg13779
dsimWXD1_2	AUGUSTUS	CDS	9375985	9376038	1	+	0	transcript_id file_1_file_1_jg13779.t1; gene_id file_1_file_1_jg13779;
dsimWXD1_2	AUGUSTUS	exon	9375985	9376038	.	+	.	transcript_id file_1_file_1_jg13779.t1; gene_id file_1_file_1_jg13779;
dsimWXD1_2	AUGUSTUS	stop_codon	9376036	9376038	.	+	0	transcript_id file_1_file_1_jg13779.t1; gene_id file_1_file_1_jg13779;
dsimWXD1_2	AUGUSTUS	stop_codon	9379502	9379504	.	-	0	transcript_id file_1_file_1_jg13780.t2; gene_id file_1_file_1_jg13780;
dsimWXD1_2	AUGUSTUS	CDS	9379502	9381232	0.97	-	0	transcript_id file_1_file_1_jg13780.t2; gene_id file_1_file_1_jg13780;
dsimWXD1_2	AUGUSTUS	exon	9379502	9381232	.	-	.	transcript_id file_1_file_1_jg13780.t2; gene_id file_1_file_1_jg13780;
dsimWXD1_2	AUGUSTUS	transcript	9379502	9381232	.	-	.	transcript_id file_1_file_1_jg13780.t2; gene_id file_1_file_1_jg13780
dsimWXD1_2	AUGUSTUS	start_codon	9381230	9381232	.	-	0	transcript_id file_1_file_1_jg13780.t2; gene_id file_1_file_1_jg13780;
dsimWXD1_2	AUGUSTUS	stop_codon	9379672	9379674	.	-	0	transcript_id file_1_file_1_jg13780.t1; gene_id file_1_file_1_jg13780;
dsimWXD1_2	AUGUSTUS	CDS	9379672	9379720	0.89	-	1	transcript_id file_1_file_1_jg13780.t1; gene_id file_1_file_1_jg13780;
dsimWXD1_2	AUGUSTUS	exon	9379672	9379720	.	-	.	transcript_id file_1_file_1_jg13780.t1; gene_id file_1_file_1_jg13780;
dsimWXD1_2	AUGUSTUS	intron	9379721	9379772	.	-	.	transcript_id file_1_file_1_jg13780.t1; gene_id file_1_file_1_jg13780;
dsimWXD1_2	AUGUSTUS	transcript	9379672	9381232	.	-	.	transcript_id file_1_file_1_jg13780.t1; gene_id file_1_file_1_jg13780
dsimWXD1_2	AUGUSTUS	CDS	9379773	9381232	0.8	-	0	transcript_id file_1_file_1_jg13780.t1; gene_id file_1_file_1_jg13780;
dsimWXD1_2	AUGUSTUS	exon	9379773	9381232	.	-	.	transcript_id file_1_file_1_jg13780.t1; gene_id file_1_file_1_jg13780;
dsimWXD1_2	AUGUSTUS	start_codon	9381230	9381232	.	-	0	transcript_id file_1_file_1_jg13780.t1; gene_id file_1_file_1_jg13780;
dsimWXD1_2	AUGUSTUS	start_codon	9437100	9437102	.	+	0	transcript_id file_1_file_1_jg13786.t1; gene_id file_1_file_1_jg13786;
dsimWXD1_2	AUGUSTUS	CDS	9437100	9437155	1	+	0	transcript_id file_1_file_1_jg13786.t1; gene_id file_1_file_1_jg13786;
dsimWXD1_2	AUGUSTUS	exon	9437100	9437155	.	+	.	transcript_id file_1_file_1_jg13786.t1; gene_id file_1_file_1_jg13786;
dsimWXD1_2	AUGUSTUS	intron	9437156	9437227	.	+	.	transcript_id file_1_file_1_jg13786.t1; gene_id file_1_file_1_jg13786;
dsimWXD1_2	AUGUSTUS	CDS	9437228	9437268	1	+	1	transcript_id file_1_file_1_jg13786.t1; gene_id file_1_file_1_jg13786;
dsimWXD1_2	AUGUSTUS	exon	9437228	9437268	.	+	.	transcript_id file_1_file_1_jg13786.t1; gene_id file_1_file_1_jg13786;
dsimWXD1_2	AUGUSTUS	intron	9437269	9437550	.	+	.	transcript_id file_1_file_1_jg13786.t1; gene_id file_1_file_1_jg13786;
dsimWXD1_2	AUGUSTUS	CDS	9437551	9437841	1	+	2	transcript_id file_1_file_1_jg13786.t1; gene_id file_1_file_1_jg13786;
dsimWXD1_2	AUGUSTUS	exon	9437551	9437841	.	+	.	transcript_id file_1_file_1_jg13786.t1; gene_id file_1_file_1_jg13786;
[truncated: 2,957 more rows]
[truncated: 1 more columns]
