# Supplementary material for: Evolution of chemosensory tissues and cells across ecologically diverse Drosophilids
Source: Nat Commun. 2024 Feb 5;15:1047. doi: 10.1038/s41467-023-44558-4 (PMC10844241; doi:10.1038/s41467-023-44558-4)
Supplement: Supplementary file 20 — Supplementary Data 17 [file 41467_2023_44558_MOESM20_ESM.zip › Dsuz_chemo_no_gene_sorted.gtf]

Contig_6	AUGUSTUS	stop_codon	2175638	2175640	.	-	0	transcript_id file_1_file_1_jg10018.t1; gene_id file_1_file_1_jg10018;
Contig_6	AUGUSTUS	CDS	2175638	2176102	1	-	0	transcript_id file_1_file_1_jg10018.t1; gene_id file_1_file_1_jg10018;
Contig_6	AUGUSTUS	exon	2175638	2176102	.	-	.	transcript_id file_1_file_1_jg10018.t1; gene_id file_1_file_1_jg10018;
Contig_6	AUGUSTUS	transcript	2175638	2176102	.	-	.	transcript_id file_1_file_1_jg10018.t1; gene_id file_1_file_1_jg10018
Contig_6	AUGUSTUS	start_codon	2176100	2176102	.	-	0	transcript_id file_1_file_1_jg10018.t1; gene_id file_1_file_1_jg10018;
Contig_6	AUGUSTUS	stop_codon	2176801	2176803	.	-	0	transcript_id file_1_file_1_jg10019.t1; gene_id file_1_file_1_jg10019;
Contig_6	AUGUSTUS	CDS	2176801	2177244	1	-	0	transcript_id file_1_file_1_jg10019.t1; gene_id file_1_file_1_jg10019;
Contig_6	AUGUSTUS	exon	2176801	2177244	.	-	.	transcript_id file_1_file_1_jg10019.t1; gene_id file_1_file_1_jg10019;
Contig_6	AUGUSTUS	transcript	2176801	2177244	.	-	.	transcript_id file_1_file_1_jg10019.t1; gene_id file_1_file_1_jg10019
Contig_6	AUGUSTUS	start_codon	2177242	2177244	.	-	0	transcript_id file_1_file_1_jg10019.t1; gene_id file_1_file_1_jg10019;
Contig_6	AUGUSTUS	start_codon	2211272	2211274	.	+	0	transcript_id file_1_file_1_jg10021.t1; gene_id file_1_file_1_jg10021;
Contig_6	AUGUSTUS	CDS	2211272	2211313	1	+	0	transcript_id file_1_file_1_jg10021.t1; gene_id file_1_file_1_jg10021;
Contig_6	AUGUSTUS	exon	2211272	2211313	.	+	.	transcript_id file_1_file_1_jg10021.t1; gene_id file_1_file_1_jg10021;
Contig_6	AUGUSTUS	intron	2211314	2211946	.	+	.	transcript_id file_1_file_1_jg10021.t1; gene_id file_1_file_1_jg10021;
Contig_6	AUGUSTUS	transcript	2211272	2212363	.	+	.	transcript_id file_1_file_1_jg10021.t1; gene_id file_1_file_1_jg10021
Contig_6	AUGUSTUS	CDS	2211947	2212363	1	+	0	transcript_id file_1_file_1_jg10021.t1; gene_id file_1_file_1_jg10021;
Contig_6	AUGUSTUS	exon	2211947	2212363	.	+	.	transcript_id file_1_file_1_jg10021.t1; gene_id file_1_file_1_jg10021;
Contig_6	AUGUSTUS	stop_codon	2212361	2212363	.	+	0	transcript_id file_1_file_1_jg10021.t1; gene_id file_1_file_1_jg10021;
Contig_6	AUGUSTUS	stop_codon	2224676	2224678	.	-	0	transcript_id file_1_file_1_jg10026.t1; gene_id file_1_file_1_jg10026;
Contig_6	AUGUSTUS	CDS	2224676	2224913	1	-	1	transcript_id file_1_file_1_jg10026.t1; gene_id file_1_file_1_jg10026;
Contig_6	AUGUSTUS	exon	2224676	2224913	.	-	.	transcript_id file_1_file_1_jg10026.t1; gene_id file_1_file_1_jg10026;
Contig_6	AUGUSTUS	intron	2224914	2224970	.	-	.	transcript_id file_1_file_1_jg10026.t1; gene_id file_1_file_1_jg10026;
Contig_6	AUGUSTUS	CDS	2224971	2225160	1	-	2	transcript_id file_1_file_1_jg10026.t1; gene_id file_1_file_1_jg10026;
Contig_6	AUGUSTUS	exon	2224971	2225160	.	-	.	transcript_id file_1_file_1_jg10026.t1; gene_id file_1_file_1_jg10026;
Contig_6	AUGUSTUS	intron	2225161	2225221	.	-	.	transcript_id file_1_file_1_jg10026.t1; gene_id file_1_file_1_jg10026;
Contig_6	AUGUSTUS	CDS	2225222	2225351	1	-	0	transcript_id file_1_file_1_jg10026.t1; gene_id file_1_file_1_jg10026;
Contig_6	AUGUSTUS	exon	2225222	2225351	.	-	.	transcript_id file_1_file_1_jg10026.t1; gene_id file_1_file_1_jg10026;
Contig_6	AUGUSTUS	intron	2225352	2225407	.	-	.	transcript_id file_1_file_1_jg10026.t1; gene_id file_1_file_1_jg10026;
Contig_6	AUGUSTUS	CDS	2225408	2225560	1	-	0	transcript_id file_1_file_1_jg10026.t1; gene_id file_1_file_1_jg10026;
Contig_6	AUGUSTUS	exon	2225408	2225560	.	-	.	transcript_id file_1_file_1_jg10026.t1; gene_id file_1_file_1_jg10026;
Contig_6	AUGUSTUS	intron	2225561	2225614	.	-	.	transcript_id file_1_file_1_jg10026.t1; gene_id file_1_file_1_jg10026;
Contig_6	AUGUSTUS	transcript	2224676	2226430	.	-	.	transcript_id file_1_file_1_jg10026.t1; gene_id file_1_file_1_jg10026
Contig_6	AUGUSTUS	CDS	2225615	2226430	1	-	0	transcript_id file_1_file_1_jg10026.t1; gene_id file_1_file_1_jg10026;
Contig_6	AUGUSTUS	exon	2225615	2226430	.	-	.	transcript_id file_1_file_1_jg10026.t1; gene_id file_1_file_1_jg10026;
Contig_6	AUGUSTUS	start_codon	2226428	2226430	.	-	0	transcript_id file_1_file_1_jg10026.t1; gene_id file_1_file_1_jg10026;
Contig_6	AUGUSTUS	stop_codon	2226687	2226689	.	-	0	transcript_id file_1_file_1_jg10027.t1; gene_id file_1_file_1_jg10027;
Contig_6	AUGUSTUS	CDS	2226687	2227076	1	-	0	transcript_id file_1_file_1_jg10027.t1; gene_id file_1_file_1_jg10027;
Contig_6	AUGUSTUS	exon	2226687	2227076	.	-	.	transcript_id file_1_file_1_jg10027.t1; gene_id file_1_file_1_jg10027;
Contig_6	AUGUSTUS	intron	2227077	2227158	.	-	.	transcript_id file_1_file_1_jg10027.t1; gene_id file_1_file_1_jg10027;
Contig_6	AUGUSTUS	transcript	2226687	2227197	.	-	.	transcript_id file_1_file_1_jg10027.t1; gene_id file_1_file_1_jg10027
Contig_6	AUGUSTUS	CDS	2227159	2227197	1	-	0	transcript_id file_1_file_1_jg10027.t1; gene_id file_1_file_1_jg10027;
Contig_6	AUGUSTUS	exon	2227159	2227197	.	-	.	transcript_id file_1_file_1_jg10027.t1; gene_id file_1_file_1_jg10027;
Contig_6	AUGUSTUS	start_codon	2227195	2227197	.	-	0	transcript_id file_1_file_1_jg10027.t1; gene_id file_1_file_1_jg10027;
Contig_6	AUGUSTUS	stop_codon	2228036	2228038	.	-	0	transcript_id file_1_file_1_jg10028.t1; gene_id file_1_file_1_jg10028;
Contig_6	AUGUSTUS	CDS	2228036	2228142	1	-	2	transcript_id file_1_file_1_jg10028.t1; gene_id file_1_file_1_jg10028;
Contig_6	AUGUSTUS	exon	2228036	2228142	.	-	.	transcript_id file_1_file_1_jg10028.t1; gene_id file_1_file_1_jg10028;
Contig_6	AUGUSTUS	intron	2228143	2228201	.	-	.	transcript_id file_1_file_1_jg10028.t1; gene_id file_1_file_1_jg10028;
Contig_6	AUGUSTUS	CDS	2228202	2228438	1	-	2	transcript_id file_1_file_1_jg10028.t1; gene_id file_1_file_1_jg10028;
Contig_6	AUGUSTUS	exon	2228202	2228438	.	-	.	transcript_id file_1_file_1_jg10028.t1; gene_id file_1_file_1_jg10028;
Contig_6	AUGUSTUS	intron	2228439	2228504	.	-	.	transcript_id file_1_file_1_jg10028.t1; gene_id file_1_file_1_jg10028;
Contig_6	AUGUSTUS	CDS	2228505	2228706	1	-	0	transcript_id file_1_file_1_jg10028.t1; gene_id file_1_file_1_jg10028;
Contig_6	AUGUSTUS	exon	2228505	2228706	.	-	.	transcript_id file_1_file_1_jg10028.t1; gene_id file_1_file_1_jg10028;
Contig_6	AUGUSTUS	intron	2228707	2228769	.	-	.	transcript_id file_1_file_1_jg10028.t1; gene_id file_1_file_1_jg10028;
Contig_6	AUGUSTUS	CDS	2228770	2228919	1	-	0	transcript_id file_1_file_1_jg10028.t1; gene_id file_1_file_1_jg10028;
Contig_6	AUGUSTUS	exon	2228770	2228919	.	-	.	transcript_id file_1_file_1_jg10028.t1; gene_id file_1_file_1_jg10028;
Contig_6	AUGUSTUS	intron	2228920	2228986	.	-	.	transcript_id file_1_file_1_jg10028.t1; gene_id file_1_file_1_jg10028;
Contig_6	AUGUSTUS	CDS	2228987	2229563	1	-	1	transcript_id file_1_file_1_jg10028.t1; gene_id file_1_file_1_jg10028;
Contig_6	AUGUSTUS	exon	2228987	2229563	.	-	.	transcript_id file_1_file_1_jg10028.t1; gene_id file_1_file_1_jg10028;
Contig_6	AUGUSTUS	intron	2229564	2229755	.	-	.	transcript_id file_1_file_1_jg10028.t1; gene_id file_1_file_1_jg10028;
Contig_6	AUGUSTUS	transcript	2228036	2229868	.	-	.	transcript_id file_1_file_1_jg10028.t1; gene_id file_1_file_1_jg10028
Contig_6	AUGUSTUS	CDS	2229756	2229868	1	-	0	transcript_id file_1_file_1_jg10028.t1; gene_id file_1_file_1_jg10028;
Contig_6	AUGUSTUS	exon	2229756	2229868	.	-	.	transcript_id file_1_file_1_jg10028.t1; gene_id file_1_file_1_jg10028;
Contig_6	AUGUSTUS	start_codon	2229866	2229868	.	-	0	transcript_id file_1_file_1_jg10028.t1; gene_id file_1_file_1_jg10028;
Contig_6	AUGUSTUS	start_codon	2230146	2230148	.	+	0	transcript_id file_1_file_1_jg10029.t1; gene_id file_1_file_1_jg10029;
Contig_6	AUGUSTUS	CDS	2230146	2230303	1	+	0	transcript_id file_1_file_1_jg10029.t1; gene_id file_1_file_1_jg10029;
Contig_6	AUGUSTUS	exon	2230146	2230303	.	+	.	transcript_id file_1_file_1_jg10029.t1; gene_id file_1_file_1_jg10029;
Contig_6	AUGUSTUS	intron	2230304	2230476	.	+	.	transcript_id file_1_file_1_jg10029.t1; gene_id file_1_file_1_jg10029;
Contig_6	AUGUSTUS	CDS	2230477	2231131	1	+	1	transcript_id file_1_file_1_jg10029.t1; gene_id file_1_file_1_jg10029;
Contig_6	AUGUSTUS	exon	2230477	2231131	.	+	.	transcript_id file_1_file_1_jg10029.t1; gene_id file_1_file_1_jg10029;
Contig_6	AUGUSTUS	intron	2231132	2231186	.	+	.	transcript_id file_1_file_1_jg10029.t1; gene_id file_1_file_1_jg10029;
Contig_6	AUGUSTUS	CDS	2231187	2231487	1	+	0	transcript_id file_1_file_1_jg10029.t1; gene_id file_1_file_1_jg10029;
Contig_6	AUGUSTUS	exon	2231187	2231487	.	+	.	transcript_id file_1_file_1_jg10029.t1; gene_id file_1_file_1_jg10029;
Contig_6	AUGUSTUS	intron	2231488	2231617	.	+	.	transcript_id file_1_file_1_jg10029.t1; gene_id file_1_file_1_jg10029;
Contig_6	AUGUSTUS	CDS	2231618	2231665	1	+	2	transcript_id file_1_file_1_jg10029.t1; gene_id file_1_file_1_jg10029;
Contig_6	AUGUSTUS	exon	2231618	2231665	.	+	.	transcript_id file_1_file_1_jg10029.t1; gene_id file_1_file_1_jg10029;
Contig_6	AUGUSTUS	intron	2231666	2231717	.	+	.	transcript_id file_1_file_1_jg10029.t1; gene_id file_1_file_1_jg10029;
Contig_6	AUGUSTUS	CDS	2231718	2231862	1	+	2	transcript_id file_1_file_1_jg10029.t1; gene_id file_1_file_1_jg10029;
Contig_6	AUGUSTUS	exon	2231718	2231862	.	+	.	transcript_id file_1_file_1_jg10029.t1; gene_id file_1_file_1_jg10029;
Contig_6	AUGUSTUS	intron	2231863	2231919	.	+	.	transcript_id file_1_file_1_jg10029.t1; gene_id file_1_file_1_jg10029;
Contig_6	AUGUSTUS	CDS	2231920	2232026	1	+	1	transcript_id file_1_file_1_jg10029.t1; gene_id file_1_file_1_jg10029;
Contig_6	AUGUSTUS	exon	2231920	2232026	.	+	.	transcript_id file_1_file_1_jg10029.t1; gene_id file_1_file_1_jg10029;
Contig_6	AUGUSTUS	intron	2232027	2232075	.	+	.	transcript_id file_1_file_1_jg10029.t1; gene_id file_1_file_1_jg10029;
Contig_6	AUGUSTUS	transcript	2230146	2232347	.	+	.	transcript_id file_1_file_1_jg10029.t1; gene_id file_1_file_1_jg10029
Contig_6	AUGUSTUS	CDS	2232076	2232347	1	+	2	transcript_id file_1_file_1_jg10029.t1; gene_id file_1_file_1_jg10029;
Contig_6	AUGUSTUS	exon	2232076	2232347	.	+	.	transcript_id file_1_file_1_jg10029.t1; gene_id file_1_file_1_jg10029;
Contig_6	AUGUSTUS	stop_codon	2232345	2232347	.	+	0	transcript_id file_1_file_1_jg10029.t1; gene_id file_1_file_1_jg10029;
Contig_6	AUGUSTUS	stop_codon	2232369	2232371	.	-	0	transcript_id file_1_file_1_jg10030.t1; gene_id file_1_file_1_jg10030;
Contig_6	AUGUSTUS	CDS	2232369	2232574	1	-	2	transcript_id file_1_file_1_jg10030.t1; gene_id file_1_file_1_jg10030;
Contig_6	AUGUSTUS	exon	2232369	2232574	.	-	.	transcript_id file_1_file_1_jg10030.t1; gene_id file_1_file_1_jg10030;
Contig_6	AUGUSTUS	intron	2232575	2232634	.	-	.	transcript_id file_1_file_1_jg10030.t1; gene_id file_1_file_1_jg10030;
Contig_6	AUGUSTUS	CDS	2232635	2232747	1	-	1	transcript_id file_1_file_1_jg10030.t1; gene_id file_1_file_1_jg10030;
Contig_6	AUGUSTUS	exon	2232635	2232747	.	-	.	transcript_id file_1_file_1_jg10030.t1; gene_id file_1_file_1_jg10030;
Contig_6	AUGUSTUS	intron	2232748	2232825	.	-	.	transcript_id file_1_file_1_jg10030.t1; gene_id file_1_file_1_jg10030;
Contig_6	AUGUSTUS	CDS	2232826	2232961	1	-	2	transcript_id file_1_file_1_jg10030.t1; gene_id file_1_file_1_jg10030;
Contig_6	AUGUSTUS	exon	2232826	2232961	.	-	.	transcript_id file_1_file_1_jg10030.t1; gene_id file_1_file_1_jg10030;
Contig_6	AUGUSTUS	intron	2232962	2233031	.	-	.	transcript_id file_1_file_1_jg10030.t1; gene_id file_1_file_1_jg10030;
Contig_6	AUGUSTUS	CDS	2233032	2233085	1	-	2	transcript_id file_1_file_1_jg10030.t1; gene_id file_1_file_1_jg10030;
Contig_6	AUGUSTUS	exon	2233032	2233085	.	-	.	transcript_id file_1_file_1_jg10030.t1; gene_id file_1_file_1_jg10030;
Contig_6	AUGUSTUS	intron	2233086	2233186	.	-	.	transcript_id file_1_file_1_jg10030.t1; gene_id file_1_file_1_jg10030;
Contig_6	AUGUSTUS	CDS	2233187	2233592	1	-	0	transcript_id file_1_file_1_jg10030.t1; gene_id file_1_file_1_jg10030;
Contig_6	AUGUSTUS	exon	2233187	2233592	.	-	.	transcript_id file_1_file_1_jg10030.t1; gene_id file_1_file_1_jg10030;
Contig_6	AUGUSTUS	intron	2233593	2233650	.	-	.	transcript_id file_1_file_1_jg10030.t1; gene_id file_1_file_1_jg10030;
Contig_6	AUGUSTUS	CDS	2233651	2234185	0.98	-	1	transcript_id file_1_file_1_jg10030.t1; gene_id file_1_file_1_jg10030;
Contig_6	AUGUSTUS	exon	2233651	2234185	.	-	.	transcript_id file_1_file_1_jg10030.t1; gene_id file_1_file_1_jg10030;
Contig_6	AUGUSTUS	intron	2234186	2234355	.	-	.	transcript_id file_1_file_1_jg10030.t1; gene_id file_1_file_1_jg10030;
Contig_6	AUGUSTUS	transcript	2232369	2234573	.	-	.	transcript_id file_1_file_1_jg10030.t1; gene_id file_1_file_1_jg10030
Contig_6	AUGUSTUS	CDS	2234356	2234573	1	-	0	transcript_id file_1_file_1_jg10030.t1; gene_id file_1_file_1_jg10030;
Contig_6	AUGUSTUS	exon	2234356	2234573	.	-	.	transcript_id file_1_file_1_jg10030.t1; gene_id file_1_file_1_jg10030;
Contig_6	AUGUSTUS	start_codon	2234571	2234573	.	-	0	transcript_id file_1_file_1_jg10030.t1; gene_id file_1_file_1_jg10030;
Gemini	AUGUSTUS	start_codon	9288214	9288216	.	+	0	transcript_id file_1_file_1_jg1006.t1; gene_id file_1_file_1_jg1006;
Gemini	AUGUSTUS	CDS	9288214	9288752	1	+	0	transcript_id file_1_file_1_jg1006.t1; gene_id file_1_file_1_jg1006;
Gemini	AUGUSTUS	exon	9288214	9288752	.	+	.	transcript_id file_1_file_1_jg1006.t1; gene_id file_1_file_1_jg1006;
Gemini	AUGUSTUS	intron	9288753	9289207	.	+	.	transcript_id file_1_file_1_jg1006.t1; gene_id file_1_file_1_jg1006;
Gemini	AUGUSTUS	CDS	9289208	9289395	1	+	1	transcript_id file_1_file_1_jg1006.t1; gene_id file_1_file_1_jg1006;
Gemini	AUGUSTUS	exon	9289208	9289395	.	+	.	transcript_id file_1_file_1_jg1006.t1; gene_id file_1_file_1_jg1006;
Gemini	AUGUSTUS	intron	9289396	9289445	.	+	.	transcript_id file_1_file_1_jg1006.t1; gene_id file_1_file_1_jg1006;
Gemini	AUGUSTUS	CDS	9289446	9289735	1	+	2	transcript_id file_1_file_1_jg1006.t1; gene_id file_1_file_1_jg1006;
Gemini	AUGUSTUS	exon	9289446	9289735	.	+	.	transcript_id file_1_file_1_jg1006.t1; gene_id file_1_file_1_jg1006;
Gemini	AUGUSTUS	intron	9289736	9289792	.	+	.	transcript_id file_1_file_1_jg1006.t1; gene_id file_1_file_1_jg1006;
Gemini	AUGUSTUS	CDS	9289793	9289945	1	+	0	transcript_id file_1_file_1_jg1006.t1; gene_id file_1_file_1_jg1006;
Gemini	AUGUSTUS	exon	9289793	9289945	.	+	.	transcript_id file_1_file_1_jg1006.t1; gene_id file_1_file_1_jg1006;
Gemini	AUGUSTUS	intron	9289946	9290213	.	+	.	transcript_id file_1_file_1_jg1006.t1; gene_id file_1_file_1_jg1006;
Gemini	AUGUSTUS	transcript	9288214	9290264	.	+	.	transcript_id file_1_file_1_jg1006.t1; gene_id file_1_file_1_jg1006
Gemini	AUGUSTUS	CDS	9290214	9290264	1	+	0	transcript_id file_1_file_1_jg1006.t1; gene_id file_1_file_1_jg1006;
Gemini	AUGUSTUS	exon	9290214	9290264	.	+	.	transcript_id file_1_file_1_jg1006.t1; gene_id file_1_file_1_jg1006;
Gemini	AUGUSTUS	stop_codon	9290262	9290264	.	+	0	transcript_id file_1_file_1_jg1006.t1; gene_id file_1_file_1_jg1006;
Gemini	AUGUSTUS	start_codon	9290687	9290689	.	+	0	transcript_id file_1_file_1_jg1007.t1; gene_id file_1_file_1_jg1007;
Gemini	AUGUSTUS	CDS	9290687	9291751	1	+	0	transcript_id file_1_file_1_jg1007.t1; gene_id file_1_file_1_jg1007;
Gemini	AUGUSTUS	exon	9290687	9291751	.	+	.	transcript_id file_1_file_1_jg1007.t1; gene_id file_1_file_1_jg1007;
Gemini	AUGUSTUS	intron	9291752	9291971	.	+	.	transcript_id file_1_file_1_jg1007.t1; gene_id file_1_file_1_jg1007;
Gemini	AUGUSTUS	transcript	9290687	9292130	.	+	.	transcript_id file_1_file_1_jg1007.t1; gene_id file_1_file_1_jg1007
Gemini	AUGUSTUS	CDS	9291972	9292130	1	+	0	transcript_id file_1_file_1_jg1007.t1; gene_id file_1_file_1_jg1007;
Gemini	AUGUSTUS	exon	9291972	9292130	.	+	.	transcript_id file_1_file_1_jg1007.t1; gene_id file_1_file_1_jg1007;
Gemini	AUGUSTUS	stop_codon	9292128	9292130	.	+	0	transcript_id file_1_file_1_jg1007.t1; gene_id file_1_file_1_jg1007;
Gemini	AUGUSTUS	start_codon	9292687	9292689	.	+	0	transcript_id file_1_file_1_jg1008.t1; gene_id file_1_file_1_jg1008;
Gemini	AUGUSTUS	CDS	9292687	9292926	1	+	0	transcript_id file_1_file_1_jg1008.t1; gene_id file_1_file_1_jg1008;
Gemini	AUGUSTUS	exon	9292687	9292926	.	+	.	transcript_id file_1_file_1_jg1008.t1; gene_id file_1_file_1_jg1008;
Gemini	AUGUSTUS	intron	9292927	9293062	.	+	.	transcript_id file_1_file_1_jg1008.t1; gene_id file_1_file_1_jg1008;
Gemini	AUGUSTUS	CDS	9293063	9293794	1	+	0	transcript_id file_1_file_1_jg1008.t1; gene_id file_1_file_1_jg1008;
Gemini	AUGUSTUS	exon	9293063	9293794	.	+	.	transcript_id file_1_file_1_jg1008.t1; gene_id file_1_file_1_jg1008;
Gemini	AUGUSTUS	intron	9293795	9294160	.	+	.	transcript_id file_1_file_1_jg1008.t1; gene_id file_1_file_1_jg1008;
Gemini	AUGUSTUS	transcript	9292687	9294319	.	+	.	transcript_id file_1_file_1_jg1008.t1; gene_id file_1_file_1_jg1008
Gemini	AUGUSTUS	CDS	9294161	9294319	1	+	0	transcript_id file_1_file_1_jg1008.t1; gene_id file_1_file_1_jg1008;
Gemini	AUGUSTUS	exon	9294161	9294319	.	+	.	transcript_id file_1_file_1_jg1008.t1; gene_id file_1_file_1_jg1008;
Gemini	AUGUSTUS	stop_codon	9294317	9294319	.	+	0	transcript_id file_1_file_1_jg1008.t1; gene_id file_1_file_1_jg1008;
Gemini	AUGUSTUS	stop_codon	325402	325404	.	-	0	transcript_id file_1_file_1_jg102.t1; gene_id file_1_file_1_jg102;
Gemini	AUGUSTUS	CDS	325402	325494	1	-	0	transcript_id file_1_file_1_jg102.t1; gene_id file_1_file_1_jg102;
Gemini	AUGUSTUS	exon	325402	325494	.	-	.	transcript_id file_1_file_1_jg102.t1; gene_id file_1_file_1_jg102;
Gemini	AUGUSTUS	intron	325495	325602	.	-	.	transcript_id file_1_file_1_jg102.t1; gene_id file_1_file_1_jg102;
Gemini	AUGUSTUS	CDS	325603	325855	1	-	1	transcript_id file_1_file_1_jg102.t1; gene_id file_1_file_1_jg102;
Gemini	AUGUSTUS	exon	325603	325855	.	-	.	transcript_id file_1_file_1_jg102.t1; gene_id file_1_file_1_jg102;
Gemini	AUGUSTUS	intron	325856	325912	.	-	.	transcript_id file_1_file_1_jg102.t1; gene_id file_1_file_1_jg102;
Gemini	AUGUSTUS	CDS	325913	326067	0.92	-	0	transcript_id file_1_file_1_jg102.t1; gene_id file_1_file_1_jg102;
Gemini	AUGUSTUS	exon	325913	326067	.	-	.	transcript_id file_1_file_1_jg102.t1; gene_id file_1_file_1_jg102;
Gemini	AUGUSTUS	intron	326068	326123	.	-	.	transcript_id file_1_file_1_jg102.t1; gene_id file_1_file_1_jg102;
Gemini	AUGUSTUS	CDS	326124	326383	0.92	-	2	transcript_id file_1_file_1_jg102.t1; gene_id file_1_file_1_jg102;
Gemini	AUGUSTUS	exon	326124	326383	.	-	.	transcript_id file_1_file_1_jg102.t1; gene_id file_1_file_1_jg102;
Gemini	AUGUSTUS	intron	326384	326450	.	-	.	transcript_id file_1_file_1_jg102.t1; gene_id file_1_file_1_jg102;
Gemini	AUGUSTUS	CDS	326451	326645	1	-	2	transcript_id file_1_file_1_jg102.t1; gene_id file_1_file_1_jg102;
Gemini	AUGUSTUS	exon	326451	326645	.	-	.	transcript_id file_1_file_1_jg102.t1; gene_id file_1_file_1_jg102;
Gemini	AUGUSTUS	intron	326646	326716	.	-	.	transcript_id file_1_file_1_jg102.t1; gene_id file_1_file_1_jg102;
Gemini	AUGUSTUS	CDS	326717	326977	1	-	2	transcript_id file_1_file_1_jg102.t1; gene_id file_1_file_1_jg102;
Gemini	AUGUSTUS	exon	326717	326977	.	-	.	transcript_id file_1_file_1_jg102.t1; gene_id file_1_file_1_jg102;
Gemini	AUGUSTUS	intron	326978	327040	.	-	.	transcript_id file_1_file_1_jg102.t1; gene_id file_1_file_1_jg102;
Gemini	AUGUSTUS	transcript	325402	327164	.	-	.	transcript_id file_1_file_1_jg102.t1; gene_id file_1_file_1_jg102
Gemini	AUGUSTUS	CDS	327041	327164	1	-	0	transcript_id file_1_file_1_jg102.t1; gene_id file_1_file_1_jg102;
Gemini	AUGUSTUS	exon	327041	327164	.	-	.	transcript_id file_1_file_1_jg102.t1; gene_id file_1_file_1_jg102;
Gemini	AUGUSTUS	start_codon	327162	327164	.	-	0	transcript_id file_1_file_1_jg102.t1; gene_id file_1_file_1_jg102;
Contig_6	AUGUSTUS	start_codon	5380284	5380286	.	+	0	transcript_id file_1_file_1_jg10420.t1; gene_id file_1_file_1_jg10420;
Contig_6	AUGUSTUS	CDS	5380284	5380720	0.88	+	0	transcript_id file_1_file_1_jg10420.t1; gene_id file_1_file_1_jg10420;
Contig_6	AUGUSTUS	exon	5380284	5380720	.	+	.	transcript_id file_1_file_1_jg10420.t1; gene_id file_1_file_1_jg10420;
Contig_6	AUGUSTUS	intron	5380721	5380816	.	+	.	transcript_id file_1_file_1_jg10420.t1; gene_id file_1_file_1_jg10420;
Contig_6	AUGUSTUS	CDS	5380817	5381006	1	+	1	transcript_id file_1_file_1_jg10420.t1; gene_id file_1_file_1_jg10420;
Contig_6	AUGUSTUS	exon	5380817	5381006	.	+	.	transcript_id file_1_file_1_jg10420.t1; gene_id file_1_file_1_jg10420;
Contig_6	AUGUSTUS	intron	5381007	5381058	.	+	.	transcript_id file_1_file_1_jg10420.t1; gene_id file_1_file_1_jg10420;
Contig_6	AUGUSTUS	CDS	5381059	5381214	1	+	0	transcript_id file_1_file_1_jg10420.t1; gene_id file_1_file_1_jg10420;
Contig_6	AUGUSTUS	exon	5381059	5381214	.	+	.	transcript_id file_1_file_1_jg10420.t1; gene_id file_1_file_1_jg10420;
Contig_6	AUGUSTUS	intron	5381215	5381271	.	+	.	transcript_id file_1_file_1_jg10420.t1; gene_id file_1_file_1_jg10420;
Contig_6	AUGUSTUS	transcript	5380284	5381319	.	+	.	transcript_id file_1_file_1_jg10420.t1; gene_id file_1_file_1_jg10420
Contig_6	AUGUSTUS	CDS	5381272	5381319	1	+	0	transcript_id file_1_file_1_jg10420.t1; gene_id file_1_file_1_jg10420;
Contig_6	AUGUSTUS	exon	5381272	5381319	.	+	.	transcript_id file_1_file_1_jg10420.t1; gene_id file_1_file_1_jg10420;
Contig_6	AUGUSTUS	stop_codon	5381317	5381319	.	+	0	transcript_id file_1_file_1_jg10420.t1; gene_id file_1_file_1_jg10420;
Contig_6	AUGUSTUS	start_codon	5385840	5385842	.	+	0	transcript_id file_1_file_1_jg10422.t1; gene_id file_1_file_1_jg10422;
Contig_6	AUGUSTUS	CDS	5385840	5385857	0.98	+	0	transcript_id file_1_file_1_jg10422.t1; gene_id file_1_file_1_jg10422;
Contig_6	AUGUSTUS	exon	5385840	5385857	.	+	.	transcript_id file_1_file_1_jg10422.t1; gene_id file_1_file_1_jg10422;
Contig_6	AUGUSTUS	intron	5385858	5386303	.	+	.	transcript_id file_1_file_1_jg10422.t1; gene_id file_1_file_1_jg10422;
Contig_6	AUGUSTUS	CDS	5386304	5386531	0.95	+	0	transcript_id file_1_file_1_jg10422.t1; gene_id file_1_file_1_jg10422;
Contig_6	AUGUSTUS	exon	5386304	5386531	.	+	.	transcript_id file_1_file_1_jg10422.t1; gene_id file_1_file_1_jg10422;
Contig_6	AUGUSTUS	intron	5386532	5386690	.	+	.	transcript_id file_1_file_1_jg10422.t1; gene_id file_1_file_1_jg10422;
Contig_6	AUGUSTUS	CDS	5386691	5386923	0.99	+	0	transcript_id file_1_file_1_jg10422.t1; gene_id file_1_file_1_jg10422;
Contig_6	AUGUSTUS	exon	5386691	5386923	.	+	.	transcript_id file_1_file_1_jg10422.t1; gene_id file_1_file_1_jg10422;
Contig_6	AUGUSTUS	intron	5386924	5386980	.	+	.	transcript_id file_1_file_1_jg10422.t1; gene_id file_1_file_1_jg10422;
Contig_6	AUGUSTUS	CDS	5386981	5387022	0.95	+	1	transcript_id file_1_file_1_jg10422.t1; gene_id file_1_file_1_jg10422;
Contig_6	AUGUSTUS	exon	5386981	5387022	.	+	.	transcript_id file_1_file_1_jg10422.t1; gene_id file_1_file_1_jg10422;
Contig_6	AUGUSTUS	intron	5387023	5387120	.	+	.	transcript_id file_1_file_1_jg10422.t1; gene_id file_1_file_1_jg10422;
Contig_6	AUGUSTUS	transcript	5385840	5387133	.	+	.	transcript_id file_1_file_1_jg10422.t1; gene_id file_1_file_1_jg10422
Contig_6	AUGUSTUS	CDS	5387121	5387133	1	+	1	transcript_id file_1_file_1_jg10422.t1; gene_id file_1_file_1_jg10422;
Contig_6	AUGUSTUS	exon	5387121	5387133	.	+	.	transcript_id file_1_file_1_jg10422.t1; gene_id file_1_file_1_jg10422;
Contig_6	AUGUSTUS	stop_codon	5387131	5387133	.	+	0	transcript_id file_1_file_1_jg10422.t1; gene_id file_1_file_1_jg10422;
Contig_6	AUGUSTUS	stop_codon	6313189	6313191	.	-	0	transcript_id file_1_file_1_jg10579.t1; gene_id file_1_file_1_jg10579;
Contig_6	AUGUSTUS	CDS	6313189	6313389	1	-	0	transcript_id file_1_file_1_jg10579.t1; gene_id file_1_file_1_jg10579;
Contig_6	AUGUSTUS	exon	6313189	6313389	.	-	.	transcript_id file_1_file_1_jg10579.t1; gene_id file_1_file_1_jg10579;
Contig_6	AUGUSTUS	intron	6313390	6313571	.	-	.	transcript_id file_1_file_1_jg10579.t1; gene_id file_1_file_1_jg10579;
Contig_6	AUGUSTUS	CDS	6313572	6313703	1	-	0	transcript_id file_1_file_1_jg10579.t1; gene_id file_1_file_1_jg10579;
Contig_6	AUGUSTUS	exon	6313572	6313703	.	-	.	transcript_id file_1_file_1_jg10579.t1; gene_id file_1_file_1_jg10579;
Contig_6	AUGUSTUS	intron	6313704	6313764	.	-	.	transcript_id file_1_file_1_jg10579.t1; gene_id file_1_file_1_jg10579;
Contig_6	AUGUSTUS	CDS	6313765	6314137	1	-	1	transcript_id file_1_file_1_jg10579.t1; gene_id file_1_file_1_jg10579;
Contig_6	AUGUSTUS	exon	6313765	6314137	.	-	.	transcript_id file_1_file_1_jg10579.t1; gene_id file_1_file_1_jg10579;
Contig_6	AUGUSTUS	intron	6314138	6314265	.	-	.	transcript_id file_1_file_1_jg10579.t1; gene_id file_1_file_1_jg10579;
Contig_6	AUGUSTUS	CDS	6314266	6314493	1	-	1	transcript_id file_1_file_1_jg10579.t1; gene_id file_1_file_1_jg10579;
Contig_6	AUGUSTUS	exon	6314266	6314493	.	-	.	transcript_id file_1_file_1_jg10579.t1; gene_id file_1_file_1_jg10579;
Contig_6	AUGUSTUS	intron	6314494	6314553	.	-	.	transcript_id file_1_file_1_jg10579.t1; gene_id file_1_file_1_jg10579;
Contig_6	AUGUSTUS	CDS	6314554	6314734	1	-	2	transcript_id file_1_file_1_jg10579.t1; gene_id file_1_file_1_jg10579;
Contig_6	AUGUSTUS	exon	6314554	6314734	.	-	.	transcript_id file_1_file_1_jg10579.t1; gene_id file_1_file_1_jg10579;
Contig_6	AUGUSTUS	intron	6314735	6315242	.	-	.	transcript_id file_1_file_1_jg10579.t1; gene_id file_1_file_1_jg10579;
Contig_6	AUGUSTUS	CDS	6315243	6315375	1	-	0	transcript_id file_1_file_1_jg10579.t1; gene_id file_1_file_1_jg10579;
Contig_6	AUGUSTUS	exon	6315243	6315375	.	-	.	transcript_id file_1_file_1_jg10579.t1; gene_id file_1_file_1_jg10579;
Contig_6	AUGUSTUS	intron	6315376	6317259	.	-	.	transcript_id file_1_file_1_jg10579.t1; gene_id file_1_file_1_jg10579;
Contig_6	AUGUSTUS	CDS	6317260	6317672	1	-	2	transcript_id file_1_file_1_jg10579.t1; gene_id file_1_file_1_jg10579;
Contig_6	AUGUSTUS	exon	6317260	6317672	.	-	.	transcript_id file_1_file_1_jg10579.t1; gene_id file_1_file_1_jg10579;
Contig_6	AUGUSTUS	intron	6317673	6318322	.	-	.	transcript_id file_1_file_1_jg10579.t1; gene_id file_1_file_1_jg10579;
Contig_6	AUGUSTUS	CDS	6318323	6318476	1	-	0	transcript_id file_1_file_1_jg10579.t1; gene_id file_1_file_1_jg10579;
Contig_6	AUGUSTUS	exon	6318323	6318476	.	-	.	transcript_id file_1_file_1_jg10579.t1; gene_id file_1_file_1_jg10579;
Contig_6	AUGUSTUS	intron	6318477	6318561	.	-	.	transcript_id file_1_file_1_jg10579.t1; gene_id file_1_file_1_jg10579;
Contig_6	AUGUSTUS	CDS	6318562	6318779	1	-	2	transcript_id file_1_file_1_jg10579.t1; gene_id file_1_file_1_jg10579;
Contig_6	AUGUSTUS	exon	6318562	6318779	.	-	.	transcript_id file_1_file_1_jg10579.t1; gene_id file_1_file_1_jg10579;
Contig_6	AUGUSTUS	intron	6318780	6318838	.	-	.	transcript_id file_1_file_1_jg10579.t1; gene_id file_1_file_1_jg10579;
Contig_6	AUGUSTUS	transcript	6313189	6318890	.	-	.	transcript_id file_1_file_1_jg10579.t1; gene_id file_1_file_1_jg10579
Contig_6	AUGUSTUS	CDS	6318839	6318890	1	-	0	transcript_id file_1_file_1_jg10579.t1; gene_id file_1_file_1_jg10579;
Contig_6	AUGUSTUS	exon	6318839	6318890	.	-	.	transcript_id file_1_file_1_jg10579.t1; gene_id file_1_file_1_jg10579;
Contig_6	AUGUSTUS	start_codon	6318888	6318890	.	-	0	transcript_id file_1_file_1_jg10579.t1; gene_id file_1_file_1_jg10579;
Contig_6	AUGUSTUS	stop_codon	6349798	6349800	.	-	0	transcript_id file_1_file_1_jg10583.t1; gene_id file_1_file_1_jg10583;
Contig_6	AUGUSTUS	CDS	6349798	6349851	1	-	0	transcript_id file_1_file_1_jg10583.t1; gene_id file_1_file_1_jg10583;
Contig_6	AUGUSTUS	exon	6349798	6349851	.	-	.	transcript_id file_1_file_1_jg10583.t1; gene_id file_1_file_1_jg10583;
Contig_6	AUGUSTUS	intron	6349852	6349907	.	-	.	transcript_id file_1_file_1_jg10583.t1; gene_id file_1_file_1_jg10583;
Contig_6	AUGUSTUS	CDS	6349908	6350063	1	-	0	transcript_id file_1_file_1_jg10583.t1; gene_id file_1_file_1_jg10583;
Contig_6	AUGUSTUS	exon	6349908	6350063	.	-	.	transcript_id file_1_file_1_jg10583.t1; gene_id file_1_file_1_jg10583;
Contig_6	AUGUSTUS	intron	6350064	6350123	.	-	.	transcript_id file_1_file_1_jg10583.t1; gene_id file_1_file_1_jg10583;
Contig_6	AUGUSTUS	CDS	6350124	6350325	1	-	1	transcript_id file_1_file_1_jg10583.t1; gene_id file_1_file_1_jg10583;
Contig_6	AUGUSTUS	exon	6350124	6350325	.	-	.	transcript_id file_1_file_1_jg10583.t1; gene_id file_1_file_1_jg10583;
Contig_6	AUGUSTUS	intron	6350326	6350374	.	-	.	transcript_id file_1_file_1_jg10583.t1; gene_id file_1_file_1_jg10583;
Contig_6	AUGUSTUS	CDS	6350375	6350580	1	-	0	transcript_id file_1_file_1_jg10583.t1; gene_id file_1_file_1_jg10583;
Contig_6	AUGUSTUS	exon	6350375	6350580	.	-	.	transcript_id file_1_file_1_jg10583.t1; gene_id file_1_file_1_jg10583;
Contig_6	AUGUSTUS	intron	6350581	6350674	.	-	.	transcript_id file_1_file_1_jg10583.t1; gene_id file_1_file_1_jg10583;
Contig_6	AUGUSTUS	transcript	6349798	6351079	.	-	.	transcript_id file_1_file_1_jg10583.t1; gene_id file_1_file_1_jg10583
Contig_6	AUGUSTUS	CDS	6350675	6351079	0.95	-	0	transcript_id file_1_file_1_jg10583.t1; gene_id file_1_file_1_jg10583;
Contig_6	AUGUSTUS	exon	6350675	6351079	.	-	.	transcript_id file_1_file_1_jg10583.t1; gene_id file_1_file_1_jg10583;
Contig_6	AUGUSTUS	start_codon	6351077	6351079	.	-	0	transcript_id file_1_file_1_jg10583.t1; gene_id file_1_file_1_jg10583;
Contig_6	AUGUSTUS	stop_codon	6374515	6374517	.	-	0	transcript_id file_1_file_1_jg10591.t1; gene_id file_1_file_1_jg10591;
Contig_6	AUGUSTUS	CDS	6374515	6374829	1	-	0	transcript_id file_1_file_1_jg10591.t1; gene_id file_1_file_1_jg10591;
Contig_6	AUGUSTUS	exon	6374515	6374829	.	-	.	transcript_id file_1_file_1_jg10591.t1; gene_id file_1_file_1_jg10591;
Contig_6	AUGUSTUS	intron	6374830	6374951	.	-	.	transcript_id file_1_file_1_jg10591.t1; gene_id file_1_file_1_jg10591;
Contig_6	AUGUSTUS	transcript	6374515	6375182	.	-	.	transcript_id file_1_file_1_jg10591.t1; gene_id file_1_file_1_jg10591
Contig_6	AUGUSTUS	CDS	6374952	6375182	1	-	0	transcript_id file_1_file_1_jg10591.t1; gene_id file_1_file_1_jg10591;
Contig_6	AUGUSTUS	exon	6374952	6375182	.	-	.	transcript_id file_1_file_1_jg10591.t1; gene_id file_1_file_1_jg10591;
Contig_6	AUGUSTUS	start_codon	6375180	6375182	.	-	0	transcript_id file_1_file_1_jg10591.t1; gene_id file_1_file_1_jg10591;
Contig_6	AUGUSTUS	stop_codon	6375830	6375832	.	-	0	transcript_id file_1_file_1_jg10592.t1; gene_id file_1_file_1_jg10592;
Contig_6	AUGUSTUS	CDS	6375830	6376156	1	-	0	transcript_id file_1_file_1_jg10592.t1; gene_id file_1_file_1_jg10592;
Contig_6	AUGUSTUS	exon	6375830	6376156	.	-	.	transcript_id file_1_file_1_jg10592.t1; gene_id file_1_file_1_jg10592;
Contig_6	AUGUSTUS	intron	6376157	6376228	.	-	.	transcript_id file_1_file_1_jg10592.t1; gene_id file_1_file_1_jg10592;
Contig_6	AUGUSTUS	transcript	6375830	6376456	.	-	.	transcript_id file_1_file_1_jg10592.t1; gene_id file_1_file_1_jg10592
Contig_6	AUGUSTUS	CDS	6376229	6376456	1	-	0	transcript_id file_1_file_1_jg10592.t1; gene_id file_1_file_1_jg10592;
Contig_6	AUGUSTUS	exon	6376229	6376456	.	-	.	transcript_id file_1_file_1_jg10592.t1; gene_id file_1_file_1_jg10592;
Contig_6	AUGUSTUS	start_codon	6376454	6376456	.	-	0	transcript_id file_1_file_1_jg10592.t1; gene_id file_1_file_1_jg10592;
Cepheus	AUGUSTUS	start_codon	1001299	1001301	.	+	0	transcript_id file_1_file_1_jg10733.t1; gene_id file_1_file_1_jg10733;
Cepheus	AUGUSTUS	CDS	1001299	1001340	1	+	0	transcript_id file_1_file_1_jg10733.t1; gene_id file_1_file_1_jg10733;
Cepheus	AUGUSTUS	exon	1001299	1001340	.	+	.	transcript_id file_1_file_1_jg10733.t1; gene_id file_1_file_1_jg10733;
Cepheus	AUGUSTUS	intron	1001341	1001393	.	+	.	transcript_id file_1_file_1_jg10733.t1; gene_id file_1_file_1_jg10733;
Cepheus	AUGUSTUS	CDS	1001394	1001538	1	+	0	transcript_id file_1_file_1_jg10733.t1; gene_id file_1_file_1_jg10733;
Cepheus	AUGUSTUS	exon	1001394	1001538	.	+	.	transcript_id file_1_file_1_jg10733.t1; gene_id file_1_file_1_jg10733;
Cepheus	AUGUSTUS	intron	1001539	1001588	.	+	.	transcript_id file_1_file_1_jg10733.t1; gene_id file_1_file_1_jg10733;
Cepheus	AUGUSTUS	CDS	1001589	1001783	1	+	2	transcript_id file_1_file_1_jg10733.t1; gene_id file_1_file_1_jg10733;
Cepheus	AUGUSTUS	exon	1001589	1001783	.	+	.	transcript_id file_1_file_1_jg10733.t1; gene_id file_1_file_1_jg10733;
Cepheus	AUGUSTUS	intron	1001784	1001861	.	+	.	transcript_id file_1_file_1_jg10733.t1; gene_id file_1_file_1_jg10733;
Cepheus	AUGUSTUS	CDS	1001862	1001966	1	+	2	transcript_id file_1_file_1_jg10733.t1; gene_id file_1_file_1_jg10733;
Cepheus	AUGUSTUS	exon	1001862	1001966	.	+	.	transcript_id file_1_file_1_jg10733.t1; gene_id file_1_file_1_jg10733;
Cepheus	AUGUSTUS	intron	1001967	1002025	.	+	.	transcript_id file_1_file_1_jg10733.t1; gene_id file_1_file_1_jg10733;
Cepheus	AUGUSTUS	CDS	1002026	1002191	1	+	2	transcript_id file_1_file_1_jg10733.t1; gene_id file_1_file_1_jg10733;
Cepheus	AUGUSTUS	exon	1002026	1002191	.	+	.	transcript_id file_1_file_1_jg10733.t1; gene_id file_1_file_1_jg10733;
Cepheus	AUGUSTUS	intron	1002192	1002426	.	+	.	transcript_id file_1_file_1_jg10733.t1; gene_id file_1_file_1_jg10733;
Cepheus	AUGUSTUS	CDS	1002427	1002532	1	+	1	transcript_id file_1_file_1_jg10733.t1; gene_id file_1_file_1_jg10733;
Cepheus	AUGUSTUS	exon	1002427	1002532	.	+	.	transcript_id file_1_file_1_jg10733.t1; gene_id file_1_file_1_jg10733;
Cepheus	AUGUSTUS	intron	1002533	1002603	.	+	.	transcript_id file_1_file_1_jg10733.t1; gene_id file_1_file_1_jg10733;
Cepheus	AUGUSTUS	CDS	1002604	1002708	1	+	0	transcript_id file_1_file_1_jg10733.t1; gene_id file_1_file_1_jg10733;
Cepheus	AUGUSTUS	exon	1002604	1002708	.	+	.	transcript_id file_1_file_1_jg10733.t1; gene_id file_1_file_1_jg10733;
Cepheus	AUGUSTUS	intron	1002709	1002799	.	+	.	transcript_id file_1_file_1_jg10733.t1; gene_id file_1_file_1_jg10733;
Cepheus	AUGUSTUS	CDS	1002800	1002955	1	+	0	transcript_id file_1_file_1_jg10733.t1; gene_id file_1_file_1_jg10733;
Cepheus	AUGUSTUS	exon	1002800	1002955	.	+	.	transcript_id file_1_file_1_jg10733.t1; gene_id file_1_file_1_jg10733;
Cepheus	AUGUSTUS	intron	1002956	1003020	.	+	.	transcript_id file_1_file_1_jg10733.t1; gene_id file_1_file_1_jg10733;
Cepheus	AUGUSTUS	transcript	1001299	1003077	.	+	.	transcript_id file_1_file_1_jg10733.t1; gene_id file_1_file_1_jg10733
Cepheus	AUGUSTUS	CDS	1003021	1003077	1	+	0	transcript_id file_1_file_1_jg10733.t1; gene_id file_1_file_1_jg10733;
Cepheus	AUGUSTUS	exon	1003021	1003077	.	+	.	transcript_id file_1_file_1_jg10733.t1; gene_id file_1_file_1_jg10733;
Cepheus	AUGUSTUS	stop_codon	1003075	1003077	.	+	0	transcript_id file_1_file_1_jg10733.t1; gene_id file_1_file_1_jg10733;
Cepheus	AUGUSTUS	stop_codon	1410645	1410647	.	-	0	transcript_id file_1_file_1_jg10772.t1; gene_id file_1_file_1_jg10772;
Cepheus	AUGUSTUS	CDS	1410645	1410806	1	-	0	transcript_id file_1_file_1_jg10772.t1; gene_id file_1_file_1_jg10772;
Cepheus	AUGUSTUS	exon	1410645	1410806	.	-	.	transcript_id file_1_file_1_jg10772.t1; gene_id file_1_file_1_jg10772;
Cepheus	AUGUSTUS	intron	1410807	1411394	.	-	.	transcript_id file_1_file_1_jg10772.t1; gene_id file_1_file_1_jg10772;
Cepheus	AUGUSTUS	transcript	1410645	1412510	.	-	.	transcript_id file_1_file_1_jg10772.t1; gene_id file_1_file_1_jg10772
Cepheus	AUGUSTUS	CDS	1411395	1412510	0.96	-	0	transcript_id file_1_file_1_jg10772.t1; gene_id file_1_file_1_jg10772;
Cepheus	AUGUSTUS	exon	1411395	1412510	.	-	.	transcript_id file_1_file_1_jg10772.t1; gene_id file_1_file_1_jg10772;
Cepheus	AUGUSTUS	start_codon	1412508	1412510	.	-	0	transcript_id file_1_file_1_jg10772.t1; gene_id file_1_file_1_jg10772;
Cepheus	AUGUSTUS	stop_codon	2890914	2890916	.	-	0	transcript_id file_1_file_1_jg10924.t1; gene_id file_1_file_1_jg10924;
Cepheus	AUGUSTUS	CDS	2890914	2890967	1	-	0	transcript_id file_1_file_1_jg10924.t1; gene_id file_1_file_1_jg10924;
Cepheus	AUGUSTUS	exon	2890914	2890967	.	-	.	transcript_id file_1_file_1_jg10924.t1; gene_id file_1_file_1_jg10924;
Cepheus	AUGUSTUS	intron	2890968	2891027	.	-	.	transcript_id file_1_file_1_jg10924.t1; gene_id file_1_file_1_jg10924;
Cepheus	AUGUSTUS	CDS	2891028	2891391	1	-	1	transcript_id file_1_file_1_jg10924.t1; gene_id file_1_file_1_jg10924;
Cepheus	AUGUSTUS	exon	2891028	2891391	.	-	.	transcript_id file_1_file_1_jg10924.t1; gene_id file_1_file_1_jg10924;
Cepheus	AUGUSTUS	intron	2891392	2891446	.	-	.	transcript_id file_1_file_1_jg10924.t1; gene_id file_1_file_1_jg10924;
Cepheus	AUGUSTUS	CDS	2891447	2891515	0.99	-	1	transcript_id file_1_file_1_jg10924.t1; gene_id file_1_file_1_jg10924;
Cepheus	AUGUSTUS	exon	2891447	2891515	.	-	.	transcript_id file_1_file_1_jg10924.t1; gene_id file_1_file_1_jg10924;
Cepheus	AUGUSTUS	intron	2891516	2891743	.	-	.	transcript_id file_1_file_1_jg10924.t1; gene_id file_1_file_1_jg10924;
Cepheus	AUGUSTUS	CDS	2891744	2891967	0.96	-	0	transcript_id file_1_file_1_jg10924.t1; gene_id file_1_file_1_jg10924;
Cepheus	AUGUSTUS	exon	2891744	2891967	.	-	.	transcript_id file_1_file_1_jg10924.t1; gene_id file_1_file_1_jg10924;
Cepheus	AUGUSTUS	intron	2891968	2892030	.	-	.	transcript_id file_1_file_1_jg10924.t1; gene_id file_1_file_1_jg10924;
Cepheus	AUGUSTUS	CDS	2892031	2892202	1	-	1	transcript_id file_1_file_1_jg10924.t1; gene_id file_1_file_1_jg10924;
Cepheus	AUGUSTUS	exon	2892031	2892202	.	-	.	transcript_id file_1_file_1_jg10924.t1; gene_id file_1_file_1_jg10924;
Cepheus	AUGUSTUS	intron	2892203	2892257	.	-	.	transcript_id file_1_file_1_jg10924.t1; gene_id file_1_file_1_jg10924;
Cepheus	AUGUSTUS	transcript	2890914	2892379	.	-	.	transcript_id file_1_file_1_jg10924.t1; gene_id file_1_file_1_jg10924
Cepheus	AUGUSTUS	CDS	2892258	2892379	1	-	0	transcript_id file_1_file_1_jg10924.t1; gene_id file_1_file_1_jg10924;
Cepheus	AUGUSTUS	exon	2892258	2892379	.	-	.	transcript_id file_1_file_1_jg10924.t1; gene_id file_1_file_1_jg10924;
Cepheus	AUGUSTUS	start_codon	2892377	2892379	.	-	0	transcript_id file_1_file_1_jg10924.t1; gene_id file_1_file_1_jg10924;
Cepheus	AUGUSTUS	stop_codon	2893053	2893055	.	-	0	transcript_id file_1_file_1_jg10925.t1; gene_id file_1_file_1_jg10925;
Cepheus	AUGUSTUS	CDS	2893053	2893106	1	-	0	transcript_id file_1_file_1_jg10925.t1; gene_id file_1_file_1_jg10925;
Cepheus	AUGUSTUS	exon	2893053	2893106	.	-	.	transcript_id file_1_file_1_jg10925.t1; gene_id file_1_file_1_jg10925;
Cepheus	AUGUSTUS	intron	2893107	2893164	.	-	.	transcript_id file_1_file_1_jg10925.t1; gene_id file_1_file_1_jg10925;
Cepheus	AUGUSTUS	CDS	2893165	2893528	1	-	1	transcript_id file_1_file_1_jg10925.t1; gene_id file_1_file_1_jg10925;
Cepheus	AUGUSTUS	exon	2893165	2893528	.	-	.	transcript_id file_1_file_1_jg10925.t1; gene_id file_1_file_1_jg10925;
Cepheus	AUGUSTUS	intron	2893529	2893645	.	-	.	transcript_id file_1_file_1_jg10925.t1; gene_id file_1_file_1_jg10925;
Cepheus	AUGUSTUS	CDS	2893646	2893748	0.96	-	2	transcript_id file_1_file_1_jg10925.t1; gene_id file_1_file_1_jg10925;
Cepheus	AUGUSTUS	exon	2893646	2893748	.	-	.	transcript_id file_1_file_1_jg10925.t1; gene_id file_1_file_1_jg10925;
Cepheus	AUGUSTUS	intron	2893749	2894057	.	-	.	transcript_id file_1_file_1_jg10925.t1; gene_id file_1_file_1_jg10925;
Cepheus	AUGUSTUS	CDS	2894058	2894166	1	-	0	transcript_id file_1_file_1_jg10925.t1; gene_id file_1_file_1_jg10925;
Cepheus	AUGUSTUS	exon	2894058	2894166	.	-	.	transcript_id file_1_file_1_jg10925.t1; gene_id file_1_file_1_jg10925;
Cepheus	AUGUSTUS	intron	2894167	2894228	.	-	.	transcript_id file_1_file_1_jg10925.t1; gene_id file_1_file_1_jg10925;
Cepheus	AUGUSTUS	CDS	2894229	2894400	1	-	1	transcript_id file_1_file_1_jg10925.t1; gene_id file_1_file_1_jg10925;
Cepheus	AUGUSTUS	exon	2894229	2894400	.	-	.	transcript_id file_1_file_1_jg10925.t1; gene_id file_1_file_1_jg10925;
Cepheus	AUGUSTUS	intron	2894401	2894451	.	-	.	transcript_id file_1_file_1_jg10925.t1; gene_id file_1_file_1_jg10925;
Cepheus	AUGUSTUS	transcript	2893053	2894573	.	-	.	transcript_id file_1_file_1_jg10925.t1; gene_id file_1_file_1_jg10925
Cepheus	AUGUSTUS	CDS	2894452	2894573	1	-	0	transcript_id file_1_file_1_jg10925.t1; gene_id file_1_file_1_jg10925;
Cepheus	AUGUSTUS	exon	2894452	2894573	.	-	.	transcript_id file_1_file_1_jg10925.t1; gene_id file_1_file_1_jg10925;
Cepheus	AUGUSTUS	start_codon	2894571	2894573	.	-	0	transcript_id file_1_file_1_jg10925.t1; gene_id file_1_file_1_jg10925;
Cepheus	AUGUSTUS	stop_codon	2898438	2898440	.	-	0	transcript_id file_1_file_1_jg10926.t1; gene_id file_1_file_1_jg10926;
Cepheus	AUGUSTUS	CDS	2898438	2898491	1	-	0	transcript_id file_1_file_1_jg10926.t1; gene_id file_1_file_1_jg10926;
Cepheus	AUGUSTUS	exon	2898438	2898491	.	-	.	transcript_id file_1_file_1_jg10926.t1; gene_id file_1_file_1_jg10926;
Cepheus	AUGUSTUS	intron	2898492	2898545	.	-	.	transcript_id file_1_file_1_jg10926.t1; gene_id file_1_file_1_jg10926;
Cepheus	AUGUSTUS	CDS	2898546	2898909	1	-	1	transcript_id file_1_file_1_jg10926.t1; gene_id file_1_file_1_jg10926;
Cepheus	AUGUSTUS	exon	2898546	2898909	.	-	.	transcript_id file_1_file_1_jg10926.t1; gene_id file_1_file_1_jg10926;
Cepheus	AUGUSTUS	intron	2898910	2898966	.	-	.	transcript_id file_1_file_1_jg10926.t1; gene_id file_1_file_1_jg10926;
Cepheus	AUGUSTUS	CDS	2898967	2899490	1	-	0	transcript_id file_1_file_1_jg10926.t1; gene_id file_1_file_1_jg10926;
Cepheus	AUGUSTUS	exon	2898967	2899490	.	-	.	transcript_id file_1_file_1_jg10926.t1; gene_id file_1_file_1_jg10926;
Cepheus	AUGUSTUS	intron	2899491	2899549	.	-	.	transcript_id file_1_file_1_jg10926.t1; gene_id file_1_file_1_jg10926;
Cepheus	AUGUSTUS	CDS	2899550	2899721	1	-	1	transcript_id file_1_file_1_jg10926.t1; gene_id file_1_file_1_jg10926;
Cepheus	AUGUSTUS	exon	2899550	2899721	.	-	.	transcript_id file_1_file_1_jg10926.t1; gene_id file_1_file_1_jg10926;
Cepheus	AUGUSTUS	intron	2899722	2899774	.	-	.	transcript_id file_1_file_1_jg10926.t1; gene_id file_1_file_1_jg10926;
Cepheus	AUGUSTUS	transcript	2898438	2899902	.	-	.	transcript_id file_1_file_1_jg10926.t1; gene_id file_1_file_1_jg10926
Cepheus	AUGUSTUS	CDS	2899775	2899902	1	-	0	transcript_id file_1_file_1_jg10926.t1; gene_id file_1_file_1_jg10926;
Cepheus	AUGUSTUS	exon	2899775	2899902	.	-	.	transcript_id file_1_file_1_jg10926.t1; gene_id file_1_file_1_jg10926;
Cepheus	AUGUSTUS	start_codon	2899900	2899902	.	-	0	transcript_id file_1_file_1_jg10926.t1; gene_id file_1_file_1_jg10926;
Cepheus	AUGUSTUS	stop_codon	3349275	3349277	.	-	0	transcript_id file_1_file_1_jg11006.t1; gene_id file_1_file_1_jg11006;
Cepheus	AUGUSTUS	CDS	3349275	3351182	1	-	0	transcript_id file_1_file_1_jg11006.t1; gene_id file_1_file_1_jg11006;
Cepheus	AUGUSTUS	exon	3349275	3351182	.	-	.	transcript_id file_1_file_1_jg11006.t1; gene_id file_1_file_1_jg11006;
Cepheus	AUGUSTUS	transcript	3349275	3351182	.	-	.	transcript_id file_1_file_1_jg11006.t1; gene_id file_1_file_1_jg11006
Cepheus	AUGUSTUS	start_codon	3351180	3351182	.	-	0	transcript_id file_1_file_1_jg11006.t1; gene_id file_1_file_1_jg11006;
Cepheus	AUGUSTUS	stop_codon	3643632	3643634	.	+	0	transcript_id file_1_file_1_obp69a.t1; gene_id file_1_file_1_obp69a;
Cepheus	AUGUSTUS	CDS	3642941	3643014	1	+	0	transcript_id file_1_file_1_obp69a.t1; gene_id file_1_file_1_obp69a;
Cepheus	AUGUSTUS	exon	3642941	3643014	.	+	.	transcript_id file_1_file_1_obp69a.t1; gene_id file_1_file_1_obp69a;
Cepheus	AUGUSTUS	intron	3643015	3643072	.	+	.	transcript_id file_1_file_1_obp69a.t1; gene_id file_1_file_1_obp69a;
Cepheus	AUGUSTUS	CDS	3643073	3643147	1	+	2	transcript_id file_1_file_1_obp69a.t1; gene_id file_1_file_1_obp69a;
Cepheus	AUGUSTUS	exon	3643073	3643147	.	+	.	transcript_id file_1_file_1_obp69a.t1; gene_id file_1_file_1_obp69a;
Cepheus	AUGUSTUS	intron	3643148	3643208	.	+	.	transcript_id file_1_file_1_obp69a.t1; gene_id file_1_file_1_obp69a;
Cepheus	AUGUSTUS	CDS	3643209	3643298	1	+	0	transcript_id file_1_file_1_obp69a.t1; gene_id file_1_file_1_obp69a;
Cepheus	AUGUSTUS	exon	3643209	3643298	.	+	.	transcript_id file_1_file_1_obp69a.t1; gene_id file_1_file_1_obp69a;
Cepheus	AUGUSTUS	intron	3643299	3643364	.	+	.	transcript_id file_1_file_1_obp69a.t1; gene_id file_1_file_1_obp69a;
Cepheus	AUGUSTUS	CDS	3643365	3643471	1	+	1	transcript_id file_1_file_1_obp69a.t1; gene_id file_1_file_1_obp69a;
Cepheus	AUGUSTUS	exon	3643365	3643471	.	+	.	transcript_id file_1_file_1_obp69a.t1; gene_id file_1_file_1_obp69a;
Cepheus	AUGUSTUS	intron	3643472	3643533	.	+	.	transcript_id file_1_file_1_obp69a.t1; gene_id file_1_file_1_obp69a;
Cepheus	AUGUSTUS	CDS	3643534	3643631	1	+	0	transcript_id file_1_file_1_obp69a.t1; gene_id file_1_file_1_obp69a;
Cepheus	AUGUSTUS	exon	3643534	3643631	.	+	.	transcript_id file_1_file_1_obp69a.t1; gene_id file_1_file_1_obp69a;
Cepheus	AUGUSTUS	transcript	3642941	3643634	.	+	.	transcript_id file_1_file_1_obp69a.t1; gene_id file_1_file_1_obp69a
Cepheus	AUGUSTUS	start_codon	3642941	3642943	.	+	0	transcript_id file_1_file_1_obp69a.t1; gene_id file_1_file_1_obp69a;
Cepheus	AUGUSTUS	start_codon	3788208	3788210	.	+	0	transcript_id file_1_file_1_or71a.t1; gene_id file_1_file_1_or71a;
Cepheus	AUGUSTUS	CDS	3788208	3789022	1	+	0	transcript_id file_1_file_1_or71a.t1; gene_id file_1_file_1_or71a;
Cepheus	AUGUSTUS	exon	3788208	3789022	.	+	.	transcript_id file_1_file_1_or71a.t1; gene_id file_1_file_1_or71a;
Cepheus	AUGUSTUS	intron	3789023	3789079	.	+	.	transcript_id file_1_file_1_or71a.t1; gene_id file_1_file_1_or71a;
Cepheus	AUGUSTUS	CDS	3789080	3789345	0.88	+	0	transcript_id file_1_file_1_or71a.t1; gene_id file_1_file_1_or71a;
Cepheus	AUGUSTUS	exon	3789080	3789345	.	+	.	transcript_id file_1_file_1_or71a.t1; gene_id file_1_file_1_or71a;
Cepheus	AUGUSTUS	intron	3789346	3789397	.	+	.	transcript_id file_1_file_1_or71a.t1; gene_id file_1_file_1_or71a;
Cepheus	AUGUSTUS	CDS	3789398	3789450	1	+	0	transcript_id file_1_file_1_or71a.t1; gene_id file_1_file_1_or71a;
Cepheus	AUGUSTUS	exon	3789398	3789450	.	+	.	transcript_id file_1_file_1_or71a.t1; gene_id file_1_file_1_or71a;
Cepheus	AUGUSTUS	transcript	3788208	3789453	.	+	.	transcript_id file_1_file_1_or71a.t1; gene_id file_1_file_1_or71a
Cepheus	AUGUSTUS	stop_codon	3789451	3789453	.	+	0	transcript_id file_1_file_1_or71a.t1; gene_id file_1_file_1_or71a;
Cepheus	AUGUSTUS	start_codon	4748998	4749000	.	+	0	transcript_id file_1_file_1_jg11138.t1; gene_id file_1_file_1_jg11138;
Cepheus	AUGUSTUS	CDS	4748998	4749396	1	+	0	transcript_id file_1_file_1_jg11138.t1; gene_id file_1_file_1_jg11138;
Cepheus	AUGUSTUS	exon	4748998	4749396	.	+	.	transcript_id file_1_file_1_jg11138.t1; gene_id file_1_file_1_jg11138;
Cepheus	AUGUSTUS	intron	4749397	4749650	.	+	.	transcript_id file_1_file_1_jg11138.t1; gene_id file_1_file_1_jg11138;
Cepheus	AUGUSTUS	CDS	4749651	4749877	1	+	0	transcript_id file_1_file_1_jg11138.t1; gene_id file_1_file_1_jg11138;
Cepheus	AUGUSTUS	exon	4749651	4749877	.	+	.	transcript_id file_1_file_1_jg11138.t1; gene_id file_1_file_1_jg11138;
Cepheus	AUGUSTUS	intron	4749878	4749964	.	+	.	transcript_id file_1_file_1_jg11138.t1; gene_id file_1_file_1_jg11138;
Cepheus	AUGUSTUS	CDS	4749965	4750758	1	+	1	transcript_id file_1_file_1_jg11138.t1; gene_id file_1_file_1_jg11138;
Cepheus	AUGUSTUS	exon	4749965	4750758	.	+	.	transcript_id file_1_file_1_jg11138.t1; gene_id file_1_file_1_jg11138;
Cepheus	AUGUSTUS	intron	4750759	4750875	.	+	.	transcript_id file_1_file_1_jg11138.t1; gene_id file_1_file_1_jg11138;
Cepheus	AUGUSTUS	CDS	4750876	4751102	1	+	2	transcript_id file_1_file_1_jg11138.t1; gene_id file_1_file_1_jg11138;
Cepheus	AUGUSTUS	exon	4750876	4751102	.	+	.	transcript_id file_1_file_1_jg11138.t1; gene_id file_1_file_1_jg11138;
Cepheus	AUGUSTUS	intron	4751103	4751159	.	+	.	transcript_id file_1_file_1_jg11138.t1; gene_id file_1_file_1_jg11138;
Cepheus	AUGUSTUS	CDS	4751160	4751311	1	+	0	transcript_id file_1_file_1_jg11138.t1; gene_id file_1_file_1_jg11138;
Cepheus	AUGUSTUS	exon	4751160	4751311	.	+	.	transcript_id file_1_file_1_jg11138.t1; gene_id file_1_file_1_jg11138;
Cepheus	AUGUSTUS	intron	4751312	4751382	.	+	.	transcript_id file_1_file_1_jg11138.t1; gene_id file_1_file_1_jg11138;
Cepheus	AUGUSTUS	CDS	4751383	4751491	1	+	1	transcript_id file_1_file_1_jg11138.t1; gene_id file_1_file_1_jg11138;
Cepheus	AUGUSTUS	exon	4751383	4751491	.	+	.	transcript_id file_1_file_1_jg11138.t1; gene_id file_1_file_1_jg11138;
Cepheus	AUGUSTUS	intron	4751492	4751550	.	+	.	transcript_id file_1_file_1_jg11138.t1; gene_id file_1_file_1_jg11138;
Cepheus	AUGUSTUS	CDS	4751551	4751973	1	+	0	transcript_id file_1_file_1_jg11138.t1; gene_id file_1_file_1_jg11138;
Cepheus	AUGUSTUS	exon	4751551	4751973	.	+	.	transcript_id file_1_file_1_jg11138.t1; gene_id file_1_file_1_jg11138;
Cepheus	AUGUSTUS	intron	4751974	4752034	.	+	.	transcript_id file_1_file_1_jg11138.t1; gene_id file_1_file_1_jg11138;
Cepheus	AUGUSTUS	transcript	4748998	4752208	.	+	.	transcript_id file_1_file_1_jg11138.t1; gene_id file_1_file_1_jg11138
Cepheus	AUGUSTUS	CDS	4752035	4752208	1	+	0	transcript_id file_1_file_1_jg11138.t1; gene_id file_1_file_1_jg11138;
Cepheus	AUGUSTUS	exon	4752035	4752208	.	+	.	transcript_id file_1_file_1_jg11138.t1; gene_id file_1_file_1_jg11138;
Cepheus	AUGUSTUS	stop_codon	4752206	4752208	.	+	0	transcript_id file_1_file_1_jg11138.t1; gene_id file_1_file_1_jg11138;
Cepheus	AUGUSTUS	stop_codon	5757674	5757676	.	-	0	transcript_id file_1_file_1_jg11200.t1; gene_id file_1_file_1_jg11200;
Cepheus	AUGUSTUS	CDS	5757674	5757724	0.89	-	0	transcript_id file_1_file_1_jg11200.t1; gene_id file_1_file_1_jg11200;
Cepheus	AUGUSTUS	exon	5757674	5757724	.	-	.	transcript_id file_1_file_1_jg11200.t1; gene_id file_1_file_1_jg11200;
Cepheus	AUGUSTUS	intron	5757725	5759525	.	-	.	transcript_id file_1_file_1_jg11200.t1; gene_id file_1_file_1_jg11200;
Cepheus	AUGUSTUS	CDS	5759526	5759802	0.4	-	1	transcript_id file_1_file_1_jg11200.t1; gene_id file_1_file_1_jg11200;
Cepheus	AUGUSTUS	exon	5759526	5759802	.	-	.	transcript_id file_1_file_1_jg11200.t1; gene_id file_1_file_1_jg11200;
Cepheus	AUGUSTUS	intron	5759803	5759852	.	-	.	transcript_id file_1_file_1_jg11200.t1; gene_id file_1_file_1_jg11200;
Cepheus	AUGUSTUS	transcript	5757674	5759977	.	-	.	transcript_id file_1_file_1_jg11200.t1; gene_id file_1_file_1_jg11200
Cepheus	AUGUSTUS	CDS	5759853	5759977	0.85	-	0	transcript_id file_1_file_1_jg11200.t1; gene_id file_1_file_1_jg11200;
Cepheus	AUGUSTUS	exon	5759853	5759977	.	-	.	transcript_id file_1_file_1_jg11200.t1; gene_id file_1_file_1_jg11200;
Cepheus	AUGUSTUS	start_codon	5759975	5759977	.	-	0	transcript_id file_1_file_1_jg11200.t1; gene_id file_1_file_1_jg11200;
Cepheus	AUGUSTUS	stop_codon	5758999	5759001	.	-	0	transcript_id file_1_file_1_jg11200.t2; gene_id file_1_file_1_jg11200;
Cepheus	AUGUSTUS	CDS	5758999	5759023	0.29	-	1	transcript_id file_1_file_1_jg11200.t2; gene_id file_1_file_1_jg11200;
Cepheus	AUGUSTUS	exon	5758999	5759023	.	-	.	transcript_id file_1_file_1_jg11200.t2; gene_id file_1_file_1_jg11200;
Cepheus	AUGUSTUS	intron	5759024	5759493	.	-	.	transcript_id file_1_file_1_jg11200.t2; gene_id file_1_file_1_jg11200;
Cepheus	AUGUSTUS	CDS	5759494	5759802	0.65	-	1	transcript_id file_1_file_1_jg11200.t2; gene_id file_1_file_1_jg11200;
Cepheus	AUGUSTUS	exon	5759494	5759802	.	-	.	transcript_id file_1_file_1_jg11200.t2; gene_id file_1_file_1_jg11200;
Cepheus	AUGUSTUS	intron	5759803	5759852	.	-	.	transcript_id file_1_file_1_jg11200.t2; gene_id file_1_file_1_jg11200;
Cepheus	AUGUSTUS	transcript	5758999	5759977	.	-	.	transcript_id file_1_file_1_jg11200.t2; gene_id file_1_file_1_jg11200
Cepheus	AUGUSTUS	CDS	5759853	5759977	0.69	-	0	transcript_id file_1_file_1_jg11200.t2; gene_id file_1_file_1_jg11200;
Cepheus	AUGUSTUS	exon	5759853	5759977	.	-	.	transcript_id file_1_file_1_jg11200.t2; gene_id file_1_file_1_jg11200;
Cepheus	AUGUSTUS	start_codon	5759975	5759977	.	-	0	transcript_id file_1_file_1_jg11200.t2; gene_id file_1_file_1_jg11200;
Cepheus	AUGUSTUS	stop_codon	6605233	6605235	.	-	0	transcript_id file_1_file_1_jg11261.t1; gene_id file_1_file_1_jg11261;
Cepheus	AUGUSTUS	CDS	6605233	6605454	1	-	0	transcript_id file_1_file_1_jg11261.t1; gene_id file_1_file_1_jg11261;
Cepheus	AUGUSTUS	exon	6605233	6605454	.	-	.	transcript_id file_1_file_1_jg11261.t1; gene_id file_1_file_1_jg11261;
Cepheus	AUGUSTUS	intron	6605455	6605507	.	-	.	transcript_id file_1_file_1_jg11261.t1; gene_id file_1_file_1_jg11261;
Cepheus	AUGUSTUS	CDS	6605508	6605697	1	-	1	transcript_id file_1_file_1_jg11261.t1; gene_id file_1_file_1_jg11261;
Cepheus	AUGUSTUS	exon	6605508	6605697	.	-	.	transcript_id file_1_file_1_jg11261.t1; gene_id file_1_file_1_jg11261;
Cepheus	AUGUSTUS	intron	6605698	6605755	.	-	.	transcript_id file_1_file_1_jg11261.t1; gene_id file_1_file_1_jg11261;
Cepheus	AUGUSTUS	CDS	6605756	6606193	1	-	1	transcript_id file_1_file_1_jg11261.t1; gene_id file_1_file_1_jg11261;
Cepheus	AUGUSTUS	exon	6605756	6606193	.	-	.	transcript_id file_1_file_1_jg11261.t1; gene_id file_1_file_1_jg11261;
Cepheus	AUGUSTUS	intron	6606194	6606251	.	-	.	transcript_id file_1_file_1_jg11261.t1; gene_id file_1_file_1_jg11261;
Cepheus	AUGUSTUS	transcript	6605233	6606577	.	-	.	transcript_id file_1_file_1_jg11261.t1; gene_id file_1_file_1_jg11261
Cepheus	AUGUSTUS	CDS	6606252	6606577	1	-	0	transcript_id file_1_file_1_jg11261.t1; gene_id file_1_file_1_jg11261;
Cepheus	AUGUSTUS	exon	6606252	6606577	.	-	.	transcript_id file_1_file_1_jg11261.t1; gene_id file_1_file_1_jg11261;
Cepheus	AUGUSTUS	start_codon	6606575	6606577	.	-	0	transcript_id file_1_file_1_jg11261.t1; gene_id file_1_file_1_jg11261;
Cepheus	AUGUSTUS	start_codon	6639143	6639145	.	+	0	transcript_id file_1_file_1_jg11263.t1; gene_id file_1_file_1_jg11263;
Cepheus	AUGUSTUS	CDS	6639143	6639942	1	+	0	transcript_id file_1_file_1_jg11263.t1; gene_id file_1_file_1_jg11263;
Cepheus	AUGUSTUS	exon	6639143	6639942	.	+	.	transcript_id file_1_file_1_jg11263.t1; gene_id file_1_file_1_jg11263;
Cepheus	AUGUSTUS	intron	6639943	6639995	.	+	.	transcript_id file_1_file_1_jg11263.t1; gene_id file_1_file_1_jg11263;
Cepheus	AUGUSTUS	CDS	6639996	6640194	1	+	1	transcript_id file_1_file_1_jg11263.t1; gene_id file_1_file_1_jg11263;
Cepheus	AUGUSTUS	exon	6639996	6640194	.	+	.	transcript_id file_1_file_1_jg11263.t1; gene_id file_1_file_1_jg11263;
Cepheus	AUGUSTUS	intron	6640195	6640250	.	+	.	transcript_id file_1_file_1_jg11263.t1; gene_id file_1_file_1_jg11263;
Cepheus	AUGUSTUS	CDS	6640251	6640406	1	+	0	transcript_id file_1_file_1_jg11263.t1; gene_id file_1_file_1_jg11263;
Cepheus	AUGUSTUS	exon	6640251	6640406	.	+	.	transcript_id file_1_file_1_jg11263.t1; gene_id file_1_file_1_jg11263;
Cepheus	AUGUSTUS	intron	6640407	6640461	.	+	.	transcript_id file_1_file_1_jg11263.t1; gene_id file_1_file_1_jg11263;
Cepheus	AUGUSTUS	transcript	6639143	6640521	.	+	.	transcript_id file_1_file_1_jg11263.t1; gene_id file_1_file_1_jg11263
Cepheus	AUGUSTUS	CDS	6640462	6640521	1	+	0	transcript_id file_1_file_1_jg11263.t1; gene_id file_1_file_1_jg11263;
Cepheus	AUGUSTUS	exon	6640462	6640521	.	+	.	transcript_id file_1_file_1_jg11263.t1; gene_id file_1_file_1_jg11263;
Cepheus	AUGUSTUS	stop_codon	6640519	6640521	.	+	0	transcript_id file_1_file_1_jg11263.t1; gene_id file_1_file_1_jg11263;
Cepheus	AUGUSTUS	start_codon	7331986	7331988	.	+	0	transcript_id file_1_file_1_jg11342.t1; gene_id file_1_file_1_jg11342;
Cepheus	AUGUSTUS	CDS	7331986	7332122	1	+	0	transcript_id file_1_file_1_jg11342.t1; gene_id file_1_file_1_jg11342;
Cepheus	AUGUSTUS	exon	7331986	7332122	.	+	.	transcript_id file_1_file_1_jg11342.t1; gene_id file_1_file_1_jg11342;
Cepheus	AUGUSTUS	intron	7332123	7332183	.	+	.	transcript_id file_1_file_1_jg11342.t1; gene_id file_1_file_1_jg11342;
Cepheus	AUGUSTUS	CDS	7332184	7332283	1	+	1	transcript_id file_1_file_1_jg11342.t1; gene_id file_1_file_1_jg11342;
Cepheus	AUGUSTUS	exon	7332184	7332283	.	+	.	transcript_id file_1_file_1_jg11342.t1; gene_id file_1_file_1_jg11342;
Cepheus	AUGUSTUS	intron	7332284	7332340	.	+	.	transcript_id file_1_file_1_jg11342.t1; gene_id file_1_file_1_jg11342;
Cepheus	AUGUSTUS	CDS	7332341	7332479	1	+	0	transcript_id file_1_file_1_jg11342.t1; gene_id file_1_file_1_jg11342;
Cepheus	AUGUSTUS	exon	7332341	7332479	.	+	.	transcript_id file_1_file_1_jg11342.t1; gene_id file_1_file_1_jg11342;
Cepheus	AUGUSTUS	intron	7332480	7332532	.	+	.	transcript_id file_1_file_1_jg11342.t1; gene_id file_1_file_1_jg11342;
Cepheus	AUGUSTUS	CDS	7332533	7332724	1	+	2	transcript_id file_1_file_1_jg11342.t1; gene_id file_1_file_1_jg11342;
Cepheus	AUGUSTUS	exon	7332533	7332724	.	+	.	transcript_id file_1_file_1_jg11342.t1; gene_id file_1_file_1_jg11342;
Cepheus	AUGUSTUS	intron	7332725	7332782	.	+	.	transcript_id file_1_file_1_jg11342.t1; gene_id file_1_file_1_jg11342;
Cepheus	AUGUSTUS	CDS	7332783	7332887	1	+	2	transcript_id file_1_file_1_jg11342.t1; gene_id file_1_file_1_jg11342;
Cepheus	AUGUSTUS	exon	7332783	7332887	.	+	.	transcript_id file_1_file_1_jg11342.t1; gene_id file_1_file_1_jg11342;
Cepheus	AUGUSTUS	intron	7332888	7332941	.	+	.	transcript_id file_1_file_1_jg11342.t1; gene_id file_1_file_1_jg11342;
Cepheus	AUGUSTUS	CDS	7332942	7333110	1	+	2	transcript_id file_1_file_1_jg11342.t1; gene_id file_1_file_1_jg11342;
Cepheus	AUGUSTUS	exon	7332942	7333110	.	+	.	transcript_id file_1_file_1_jg11342.t1; gene_id file_1_file_1_jg11342;
Cepheus	AUGUSTUS	intron	7333111	7333160	.	+	.	transcript_id file_1_file_1_jg11342.t1; gene_id file_1_file_1_jg11342;
Cepheus	AUGUSTUS	CDS	7333161	7333266	1	+	1	transcript_id file_1_file_1_jg11342.t1; gene_id file_1_file_1_jg11342;
Cepheus	AUGUSTUS	exon	7333161	7333266	.	+	.	transcript_id file_1_file_1_jg11342.t1; gene_id file_1_file_1_jg11342;
Cepheus	AUGUSTUS	intron	7333267	7333327	.	+	.	transcript_id file_1_file_1_jg11342.t1; gene_id file_1_file_1_jg11342;
Cepheus	AUGUSTUS	CDS	7333328	7333429	1	+	0	transcript_id file_1_file_1_jg11342.t1; gene_id file_1_file_1_jg11342;
Cepheus	AUGUSTUS	exon	7333328	7333429	.	+	.	transcript_id file_1_file_1_jg11342.t1; gene_id file_1_file_1_jg11342;
Cepheus	AUGUSTUS	intron	7333430	7333486	.	+	.	transcript_id file_1_file_1_jg11342.t1; gene_id file_1_file_1_jg11342;
Cepheus	AUGUSTUS	CDS	7333487	7333642	1	+	0	transcript_id file_1_file_1_jg11342.t1; gene_id file_1_file_1_jg11342;
Cepheus	AUGUSTUS	exon	7333487	7333642	.	+	.	transcript_id file_1_file_1_jg11342.t1; gene_id file_1_file_1_jg11342;
Cepheus	AUGUSTUS	intron	7333643	7333698	.	+	.	transcript_id file_1_file_1_jg11342.t1; gene_id file_1_file_1_jg11342;
Cepheus	AUGUSTUS	transcript	7331986	7333755	.	+	.	transcript_id file_1_file_1_jg11342.t1; gene_id file_1_file_1_jg11342
Cepheus	AUGUSTUS	CDS	7333699	7333755	1	+	0	transcript_id file_1_file_1_jg11342.t1; gene_id file_1_file_1_jg11342;
Cepheus	AUGUSTUS	exon	7333699	7333755	.	+	.	transcript_id file_1_file_1_jg11342.t1; gene_id file_1_file_1_jg11342;
Cepheus	AUGUSTUS	stop_codon	7333753	7333755	.	+	0	transcript_id file_1_file_1_jg11342.t1; gene_id file_1_file_1_jg11342;
Cepheus	AUGUSTUS	stop_codon	7345177	7345179	.	-	0	transcript_id file_1_file_1_jg11344.t1; gene_id file_1_file_1_jg11344;
Cepheus	AUGUSTUS	CDS	7345177	7346756	1	-	2	transcript_id file_1_file_1_jg11344.t1; gene_id file_1_file_1_jg11344;
Cepheus	AUGUSTUS	exon	7345177	7346756	.	-	.	transcript_id file_1_file_1_jg11344.t1; gene_id file_1_file_1_jg11344;
Cepheus	AUGUSTUS	intron	7346757	7346814	.	-	.	transcript_id file_1_file_1_jg11344.t1; gene_id file_1_file_1_jg11344;
Cepheus	AUGUSTUS	CDS	7346815	7347137	1	-	1	transcript_id file_1_file_1_jg11344.t1; gene_id file_1_file_1_jg11344;
Cepheus	AUGUSTUS	exon	7346815	7347137	.	-	.	transcript_id file_1_file_1_jg11344.t1; gene_id file_1_file_1_jg11344;
Cepheus	AUGUSTUS	intron	7347138	7347250	.	-	.	transcript_id file_1_file_1_jg11344.t1; gene_id file_1_file_1_jg11344;
Cepheus	AUGUSTUS	CDS	7347251	7347427	1	-	1	transcript_id file_1_file_1_jg11344.t1; gene_id file_1_file_1_jg11344;
Cepheus	AUGUSTUS	exon	7347251	7347427	.	-	.	transcript_id file_1_file_1_jg11344.t1; gene_id file_1_file_1_jg11344;
Cepheus	AUGUSTUS	intron	7347428	7347498	.	-	.	transcript_id file_1_file_1_jg11344.t1; gene_id file_1_file_1_jg11344;
Cepheus	AUGUSTUS	CDS	7347499	7347680	1	-	0	transcript_id file_1_file_1_jg11344.t1; gene_id file_1_file_1_jg11344;
Cepheus	AUGUSTUS	exon	7347499	7347680	.	-	.	transcript_id file_1_file_1_jg11344.t1; gene_id file_1_file_1_jg11344;
Cepheus	AUGUSTUS	intron	7347681	7347735	.	-	.	transcript_id file_1_file_1_jg11344.t1; gene_id file_1_file_1_jg11344;
Cepheus	AUGUSTUS	CDS	7347736	7347840	1	-	0	transcript_id file_1_file_1_jg11344.t1; gene_id file_1_file_1_jg11344;
Cepheus	AUGUSTUS	exon	7347736	7347840	.	-	.	transcript_id file_1_file_1_jg11344.t1; gene_id file_1_file_1_jg11344;
Cepheus	AUGUSTUS	intron	7347841	7349173	.	-	.	transcript_id file_1_file_1_jg11344.t1; gene_id file_1_file_1_jg11344;
Cepheus	AUGUSTUS	CDS	7349174	7351019	1	-	1	transcript_id file_1_file_1_jg11344.t1; gene_id file_1_file_1_jg11344;
Cepheus	AUGUSTUS	exon	7349174	7351019	.	-	.	transcript_id file_1_file_1_jg11344.t1; gene_id file_1_file_1_jg11344;
Cepheus	AUGUSTUS	intron	7351020	7351080	.	-	.	transcript_id file_1_file_1_jg11344.t1; gene_id file_1_file_1_jg11344;
Cepheus	AUGUSTUS	CDS	7351081	7351236	1	-	1	transcript_id file_1_file_1_jg11344.t1; gene_id file_1_file_1_jg11344;
Cepheus	AUGUSTUS	exon	7351081	7351236	.	-	.	transcript_id file_1_file_1_jg11344.t1; gene_id file_1_file_1_jg11344;
Cepheus	AUGUSTUS	intron	7351237	7351380	.	-	.	transcript_id file_1_file_1_jg11344.t1; gene_id file_1_file_1_jg11344;
Cepheus	AUGUSTUS	CDS	7351381	7351473	1	-	1	transcript_id file_1_file_1_jg11344.t1; gene_id file_1_file_1_jg11344;
Cepheus	AUGUSTUS	exon	7351381	7351473	.	-	.	transcript_id file_1_file_1_jg11344.t1; gene_id file_1_file_1_jg11344;
Cepheus	AUGUSTUS	intron	7351474	7351533	.	-	.	transcript_id file_1_file_1_jg11344.t1; gene_id file_1_file_1_jg11344;
Cepheus	AUGUSTUS	CDS	7351534	7351630	1	-	2	transcript_id file_1_file_1_jg11344.t1; gene_id file_1_file_1_jg11344;
Cepheus	AUGUSTUS	exon	7351534	7351630	.	-	.	transcript_id file_1_file_1_jg11344.t1; gene_id file_1_file_1_jg11344;
Cepheus	AUGUSTUS	intron	7351631	7351701	.	-	.	transcript_id file_1_file_1_jg11344.t1; gene_id file_1_file_1_jg11344;
Cepheus	AUGUSTUS	CDS	7351702	7351796	1	-	1	transcript_id file_1_file_1_jg11344.t1; gene_id file_1_file_1_jg11344;
Cepheus	AUGUSTUS	exon	7351702	7351796	.	-	.	transcript_id file_1_file_1_jg11344.t1; gene_id file_1_file_1_jg11344;
Cepheus	AUGUSTUS	intron	7351797	7352421	.	-	.	transcript_id file_1_file_1_jg11344.t1; gene_id file_1_file_1_jg11344;
Cepheus	AUGUSTUS	CDS	7352422	7352532	1	-	1	transcript_id file_1_file_1_jg11344.t1; gene_id file_1_file_1_jg11344;
Cepheus	AUGUSTUS	exon	7352422	7352532	.	-	.	transcript_id file_1_file_1_jg11344.t1; gene_id file_1_file_1_jg11344;
Cepheus	AUGUSTUS	intron	7352533	7353041	.	-	.	transcript_id file_1_file_1_jg11344.t1; gene_id file_1_file_1_jg11344;
Cepheus	AUGUSTUS	CDS	7353042	7353172	1	-	0	transcript_id file_1_file_1_jg11344.t1; gene_id file_1_file_1_jg11344;
Cepheus	AUGUSTUS	exon	7353042	7353172	.	-	.	transcript_id file_1_file_1_jg11344.t1; gene_id file_1_file_1_jg11344;
Cepheus	AUGUSTUS	intron	7353173	7353260	.	-	.	transcript_id file_1_file_1_jg11344.t1; gene_id file_1_file_1_jg11344;
Cepheus	AUGUSTUS	CDS	7353261	7353449	1	-	0	transcript_id file_1_file_1_jg11344.t1; gene_id file_1_file_1_jg11344;
Cepheus	AUGUSTUS	exon	7353261	7353449	.	-	.	transcript_id file_1_file_1_jg11344.t1; gene_id file_1_file_1_jg11344;
Cepheus	AUGUSTUS	intron	7353450	7353743	.	-	.	transcript_id file_1_file_1_jg11344.t1; gene_id file_1_file_1_jg11344;
Cepheus	AUGUSTUS	CDS	7353744	7353848	1	-	0	transcript_id file_1_file_1_jg11344.t1; gene_id file_1_file_1_jg11344;
Cepheus	AUGUSTUS	exon	7353744	7353848	.	-	.	transcript_id file_1_file_1_jg11344.t1; gene_id file_1_file_1_jg11344;
Cepheus	AUGUSTUS	intron	7353849	7354124	.	-	.	transcript_id file_1_file_1_jg11344.t1; gene_id file_1_file_1_jg11344;
Cepheus	AUGUSTUS	CDS	7354125	7354252	1	-	2	transcript_id file_1_file_1_jg11344.t1; gene_id file_1_file_1_jg11344;
Cepheus	AUGUSTUS	exon	7354125	7354252	.	-	.	transcript_id file_1_file_1_jg11344.t1; gene_id file_1_file_1_jg11344;
Cepheus	AUGUSTUS	intron	7354253	7354483	.	-	.	transcript_id file_1_file_1_jg11344.t1; gene_id file_1_file_1_jg11344;
Cepheus	AUGUSTUS	CDS	7354484	7354795	1	-	2	transcript_id file_1_file_1_jg11344.t1; gene_id file_1_file_1_jg11344;
Cepheus	AUGUSTUS	exon	7354484	7354795	.	-	.	transcript_id file_1_file_1_jg11344.t1; gene_id file_1_file_1_jg11344;
Cepheus	AUGUSTUS	intron	7354796	7355579	.	-	.	transcript_id file_1_file_1_jg11344.t1; gene_id file_1_file_1_jg11344;
Cepheus	AUGUSTUS	CDS	7355580	7355620	1	-	1	transcript_id file_1_file_1_jg11344.t1; gene_id file_1_file_1_jg11344;
Cepheus	AUGUSTUS	exon	7355580	7355620	.	-	.	transcript_id file_1_file_1_jg11344.t1; gene_id file_1_file_1_jg11344;
Cepheus	AUGUSTUS	intron	7355621	7355689	.	-	.	transcript_id file_1_file_1_jg11344.t1; gene_id file_1_file_1_jg11344;
Cepheus	AUGUSTUS	transcript	7345177	7355745	.	-	.	transcript_id file_1_file_1_jg11344.t1; gene_id file_1_file_1_jg11344
Cepheus	AUGUSTUS	CDS	7355690	7355745	1	-	0	transcript_id file_1_file_1_jg11344.t1; gene_id file_1_file_1_jg11344;
Cepheus	AUGUSTUS	exon	7355690	7355745	.	-	.	transcript_id file_1_file_1_jg11344.t1; gene_id file_1_file_1_jg11344;
Cepheus	AUGUSTUS	start_codon	7355743	7355745	.	-	0	transcript_id file_1_file_1_jg11344.t1; gene_id file_1_file_1_jg11344;
Cepheus	AUGUSTUS	start_codon	7417419	7417421	.	+	0	transcript_id file_1_file_1_jg11351.t1; gene_id file_1_file_1_jg11351;
Cepheus	AUGUSTUS	CDS	7417419	7417727	1	+	0	transcript_id file_1_file_1_jg11351.t1; gene_id file_1_file_1_jg11351;
Cepheus	AUGUSTUS	exon	7417419	7417727	.	+	.	transcript_id file_1_file_1_jg11351.t1; gene_id file_1_file_1_jg11351;
Cepheus	AUGUSTUS	intron	7417728	7417958	.	+	.	transcript_id file_1_file_1_jg11351.t1; gene_id file_1_file_1_jg11351;
Cepheus	AUGUSTUS	transcript	7417419	7419197	.	+	.	transcript_id file_1_file_1_jg11351.t1; gene_id file_1_file_1_jg11351
Cepheus	AUGUSTUS	CDS	7417959	7419197	0.89	+	0	transcript_id file_1_file_1_jg11351.t1; gene_id file_1_file_1_jg11351;
Cepheus	AUGUSTUS	exon	7417959	7419197	.	+	.	transcript_id file_1_file_1_jg11351.t1; gene_id file_1_file_1_jg11351;
Cepheus	AUGUSTUS	stop_codon	7419195	7419197	.	+	0	transcript_id file_1_file_1_jg11351.t1; gene_id file_1_file_1_jg11351;
Cepheus	AUGUSTUS	start_codon	8097724	8097726	.	+	0	transcript_id file_1_file_1_jg11449.t1; gene_id file_1_file_1_jg11449;
Cepheus	AUGUSTUS	CDS	8097724	8097858	1	+	0	transcript_id file_1_file_1_jg11449.t1; gene_id file_1_file_1_jg11449;
Cepheus	AUGUSTUS	exon	8097724	8097858	.	+	.	transcript_id file_1_file_1_jg11449.t1; gene_id file_1_file_1_jg11449;
Cepheus	AUGUSTUS	intron	8097859	8098368	.	+	.	transcript_id file_1_file_1_jg11449.t1; gene_id file_1_file_1_jg11449;
Cepheus	AUGUSTUS	CDS	8098369	8098524	1	+	0	transcript_id file_1_file_1_jg11449.t1; gene_id file_1_file_1_jg11449;
Cepheus	AUGUSTUS	exon	8098369	8098524	.	+	.	transcript_id file_1_file_1_jg11449.t1; gene_id file_1_file_1_jg11449;
Cepheus	AUGUSTUS	intron	8098525	8099813	.	+	.	transcript_id file_1_file_1_jg11449.t1; gene_id file_1_file_1_jg11449;
Cepheus	AUGUSTUS	CDS	8099814	8100002	1	+	0	transcript_id file_1_file_1_jg11449.t1; gene_id file_1_file_1_jg11449;
Cepheus	AUGUSTUS	exon	8099814	8100002	.	+	.	transcript_id file_1_file_1_jg11449.t1; gene_id file_1_file_1_jg11449;
Cepheus	AUGUSTUS	intron	8100003	8100819	.	+	.	transcript_id file_1_file_1_jg11449.t1; gene_id file_1_file_1_jg11449;
Cepheus	AUGUSTUS	CDS	8100820	8100976	1	+	0	transcript_id file_1_file_1_jg11449.t1; gene_id file_1_file_1_jg11449;
Cepheus	AUGUSTUS	exon	8100820	8100976	.	+	.	transcript_id file_1_file_1_jg11449.t1; gene_id file_1_file_1_jg11449;
Cepheus	AUGUSTUS	intron	8100977	8101035	.	+	.	transcript_id file_1_file_1_jg11449.t1; gene_id file_1_file_1_jg11449;
Cepheus	AUGUSTUS	CDS	8101036	8101126	1	+	2	transcript_id file_1_file_1_jg11449.t1; gene_id file_1_file_1_jg11449;
Cepheus	AUGUSTUS	exon	8101036	8101126	.	+	.	transcript_id file_1_file_1_jg11449.t1; gene_id file_1_file_1_jg11449;
Cepheus	AUGUSTUS	intron	8101127	8101194	.	+	.	transcript_id file_1_file_1_jg11449.t1; gene_id file_1_file_1_jg11449;
Cepheus	AUGUSTUS	CDS	8101195	8101390	1	+	1	transcript_id file_1_file_1_jg11449.t1; gene_id file_1_file_1_jg11449;
Cepheus	AUGUSTUS	exon	8101195	8101390	.	+	.	transcript_id file_1_file_1_jg11449.t1; gene_id file_1_file_1_jg11449;
Cepheus	AUGUSTUS	intron	8101391	8101723	.	+	.	transcript_id file_1_file_1_jg11449.t1; gene_id file_1_file_1_jg11449;
Cepheus	AUGUSTUS	CDS	8101724	8101831	1	+	0	transcript_id file_1_file_1_jg11449.t1; gene_id file_1_file_1_jg11449;
Cepheus	AUGUSTUS	exon	8101724	8101831	.	+	.	transcript_id file_1_file_1_jg11449.t1; gene_id file_1_file_1_jg11449;
Cepheus	AUGUSTUS	intron	8101832	8102776	.	+	.	transcript_id file_1_file_1_jg11449.t1; gene_id file_1_file_1_jg11449;
Cepheus	AUGUSTUS	CDS	8102777	8102965	1	+	0	transcript_id file_1_file_1_jg11449.t1; gene_id file_1_file_1_jg11449;
Cepheus	AUGUSTUS	exon	8102777	8102965	.	+	.	transcript_id file_1_file_1_jg11449.t1; gene_id file_1_file_1_jg11449;
Cepheus	AUGUSTUS	intron	8102966	8103360	.	+	.	transcript_id file_1_file_1_jg11449.t1; gene_id file_1_file_1_jg11449;
Cepheus	AUGUSTUS	CDS	8103361	8103589	1	+	0	transcript_id file_1_file_1_jg11449.t1; gene_id file_1_file_1_jg11449;
Cepheus	AUGUSTUS	exon	8103361	8103589	.	+	.	transcript_id file_1_file_1_jg11449.t1; gene_id file_1_file_1_jg11449;
Cepheus	AUGUSTUS	intron	8103590	8104056	.	+	.	transcript_id file_1_file_1_jg11449.t1; gene_id file_1_file_1_jg11449;
Cepheus	AUGUSTUS	CDS	8104057	8104637	1	+	2	transcript_id file_1_file_1_jg11449.t1; gene_id file_1_file_1_jg11449;
Cepheus	AUGUSTUS	exon	8104057	8104637	.	+	.	transcript_id file_1_file_1_jg11449.t1; gene_id file_1_file_1_jg11449;
Cepheus	AUGUSTUS	intron	8104638	8104691	.	+	.	transcript_id file_1_file_1_jg11449.t1; gene_id file_1_file_1_jg11449;
Cepheus	AUGUSTUS	CDS	8104692	8105006	1	+	0	transcript_id file_1_file_1_jg11449.t1; gene_id file_1_file_1_jg11449;
Cepheus	AUGUSTUS	exon	8104692	8105006	.	+	.	transcript_id file_1_file_1_jg11449.t1; gene_id file_1_file_1_jg11449;
Cepheus	AUGUSTUS	intron	8105007	8105111	.	+	.	transcript_id file_1_file_1_jg11449.t1; gene_id file_1_file_1_jg11449;
Cepheus	AUGUSTUS	CDS	8105112	8105222	1	+	0	transcript_id file_1_file_1_jg11449.t1; gene_id file_1_file_1_jg11449;
Cepheus	AUGUSTUS	exon	8105112	8105222	.	+	.	transcript_id file_1_file_1_jg11449.t1; gene_id file_1_file_1_jg11449;
Cepheus	AUGUSTUS	intron	8105223	8105453	.	+	.	transcript_id file_1_file_1_jg11449.t1; gene_id file_1_file_1_jg11449;
Cepheus	AUGUSTUS	CDS	8105454	8105561	0.81	+	0	transcript_id file_1_file_1_jg11449.t1; gene_id file_1_file_1_jg11449;
Cepheus	AUGUSTUS	exon	8105454	8105561	.	+	.	transcript_id file_1_file_1_jg11449.t1; gene_id file_1_file_1_jg11449;
Cepheus	AUGUSTUS	intron	8105562	8105747	.	+	.	transcript_id file_1_file_1_jg11449.t1; gene_id file_1_file_1_jg11449;
Cepheus	AUGUSTUS	CDS	8105748	8105968	1	+	0	transcript_id file_1_file_1_jg11449.t1; gene_id file_1_file_1_jg11449;
Cepheus	AUGUSTUS	exon	8105748	8105968	.	+	.	transcript_id file_1_file_1_jg11449.t1; gene_id file_1_file_1_jg11449;
Cepheus	AUGUSTUS	intron	8105969	8106022	.	+	.	transcript_id file_1_file_1_jg11449.t1; gene_id file_1_file_1_jg11449;
Cepheus	AUGUSTUS	CDS	8106023	8106500	1	+	1	transcript_id file_1_file_1_jg11449.t1; gene_id file_1_file_1_jg11449;
Cepheus	AUGUSTUS	exon	8106023	8106500	.	+	.	transcript_id file_1_file_1_jg11449.t1; gene_id file_1_file_1_jg11449;
Cepheus	AUGUSTUS	intron	8106501	8106556	.	+	.	transcript_id file_1_file_1_jg11449.t1; gene_id file_1_file_1_jg11449;
Cepheus	AUGUSTUS	CDS	8106557	8106719	1	+	0	transcript_id file_1_file_1_jg11449.t1; gene_id file_1_file_1_jg11449;
Cepheus	AUGUSTUS	exon	8106557	8106719	.	+	.	transcript_id file_1_file_1_jg11449.t1; gene_id file_1_file_1_jg11449;
Cepheus	AUGUSTUS	intron	8106720	8106903	.	+	.	transcript_id file_1_file_1_jg11449.t1; gene_id file_1_file_1_jg11449;
Cepheus	AUGUSTUS	CDS	8106904	8107176	1	+	2	transcript_id file_1_file_1_jg11449.t1; gene_id file_1_file_1_jg11449;
Cepheus	AUGUSTUS	exon	8106904	8107176	.	+	.	transcript_id file_1_file_1_jg11449.t1; gene_id file_1_file_1_jg11449;
Cepheus	AUGUSTUS	intron	8107177	8107236	.	+	.	transcript_id file_1_file_1_jg11449.t1; gene_id file_1_file_1_jg11449;
Cepheus	AUGUSTUS	transcript	8097724	8107532	.	+	.	transcript_id file_1_file_1_jg11449.t1; gene_id file_1_file_1_jg11449
Cepheus	AUGUSTUS	CDS	8107237	8107532	1	+	2	transcript_id file_1_file_1_jg11449.t1; gene_id file_1_file_1_jg11449;
Cepheus	AUGUSTUS	exon	8107237	8107532	.	+	.	transcript_id file_1_file_1_jg11449.t1; gene_id file_1_file_1_jg11449;
Cepheus	AUGUSTUS	stop_codon	8107530	8107532	.	+	0	transcript_id file_1_file_1_jg11449.t1; gene_id file_1_file_1_jg11449;
Cepheus	AUGUSTUS	start_codon	8730359	8730361	.	+	0	transcript_id file_1_file_1_jg11539.t1; gene_id file_1_file_1_jg11539;
Cepheus	AUGUSTUS	CDS	8730359	8730599	1	+	0	transcript_id file_1_file_1_jg11539.t1; gene_id file_1_file_1_jg11539;
Cepheus	AUGUSTUS	exon	8730359	8730599	.	+	.	transcript_id file_1_file_1_jg11539.t1; gene_id file_1_file_1_jg11539;
Cepheus	AUGUSTUS	intron	8730600	8730660	.	+	.	transcript_id file_1_file_1_jg11539.t1; gene_id file_1_file_1_jg11539;
Cepheus	AUGUSTUS	transcript	8730359	8732009	.	+	.	transcript_id file_1_file_1_jg11539.t1; gene_id file_1_file_1_jg11539
Cepheus	AUGUSTUS	CDS	8730661	8732009	1	+	2	transcript_id file_1_file_1_jg11539.t1; gene_id file_1_file_1_jg11539;
Cepheus	AUGUSTUS	exon	8730661	8732009	.	+	.	transcript_id file_1_file_1_jg11539.t1; gene_id file_1_file_1_jg11539;
Cepheus	AUGUSTUS	stop_codon	8732007	8732009	.	+	0	transcript_id file_1_file_1_jg11539.t1; gene_id file_1_file_1_jg11539;
Cepheus	AUGUSTUS	start_codon	9425500	9425502	.	+	0	transcript_id file_1_file_1_jg11627.t1; gene_id file_1_file_1_jg11627;
Cepheus	AUGUSTUS	CDS	9425500	9426018	1	+	0	transcript_id file_1_file_1_jg11627.t1; gene_id file_1_file_1_jg11627;
Cepheus	AUGUSTUS	exon	9425500	9426018	.	+	.	transcript_id file_1_file_1_jg11627.t1; gene_id file_1_file_1_jg11627;
Cepheus	AUGUSTUS	intron	9426019	9426635	.	+	.	transcript_id file_1_file_1_jg11627.t1; gene_id file_1_file_1_jg11627;
Cepheus	AUGUSTUS	CDS	9426636	9426910	1	+	0	transcript_id file_1_file_1_jg11627.t1; gene_id file_1_file_1_jg11627;
Cepheus	AUGUSTUS	exon	9426636	9426910	.	+	.	transcript_id file_1_file_1_jg11627.t1; gene_id file_1_file_1_jg11627;
Cepheus	AUGUSTUS	intron	9426911	9427528	.	+	.	transcript_id file_1_file_1_jg11627.t1; gene_id file_1_file_1_jg11627;
Cepheus	AUGUSTUS	CDS	9427529	9427685	1	+	1	transcript_id file_1_file_1_jg11627.t1; gene_id file_1_file_1_jg11627;
Cepheus	AUGUSTUS	exon	9427529	9427685	.	+	.	transcript_id file_1_file_1_jg11627.t1; gene_id file_1_file_1_jg11627;
Cepheus	AUGUSTUS	intron	9427686	9428335	.	+	.	transcript_id file_1_file_1_jg11627.t1; gene_id file_1_file_1_jg11627;
Cepheus	AUGUSTUS	CDS	9428336	9429319	0.96	+	0	transcript_id file_1_file_1_jg11627.t1; gene_id file_1_file_1_jg11627;
Cepheus	AUGUSTUS	exon	9428336	9429319	.	+	.	transcript_id file_1_file_1_jg11627.t1; gene_id file_1_file_1_jg11627;
Cepheus	AUGUSTUS	intron	9429320	9429380	.	+	.	transcript_id file_1_file_1_jg11627.t1; gene_id file_1_file_1_jg11627;
Cepheus	AUGUSTUS	CDS	9429381	9429618	1	+	0	transcript_id file_1_file_1_jg11627.t1; gene_id file_1_file_1_jg11627;
Cepheus	AUGUSTUS	exon	9429381	9429618	.	+	.	transcript_id file_1_file_1_jg11627.t1; gene_id file_1_file_1_jg11627;
Cepheus	AUGUSTUS	intron	9429619	9429678	.	+	.	transcript_id file_1_file_1_jg11627.t1; gene_id file_1_file_1_jg11627;
Cepheus	AUGUSTUS	CDS	9429679	9429841	1	+	2	transcript_id file_1_file_1_jg11627.t1; gene_id file_1_file_1_jg11627;
Cepheus	AUGUSTUS	exon	9429679	9429841	.	+	.	transcript_id file_1_file_1_jg11627.t1; gene_id file_1_file_1_jg11627;
Cepheus	AUGUSTUS	intron	9429842	9429993	.	+	.	transcript_id file_1_file_1_jg11627.t1; gene_id file_1_file_1_jg11627;
Cepheus	AUGUSTUS	CDS	9429994	9430096	1	+	1	transcript_id file_1_file_1_jg11627.t1; gene_id file_1_file_1_jg11627;
Cepheus	AUGUSTUS	exon	9429994	9430096	.	+	.	transcript_id file_1_file_1_jg11627.t1; gene_id file_1_file_1_jg11627;
Cepheus	AUGUSTUS	intron	9430097	9430155	.	+	.	transcript_id file_1_file_1_jg11627.t1; gene_id file_1_file_1_jg11627;
Cepheus	AUGUSTUS	transcript	9425500	9430284	.	+	.	transcript_id file_1_file_1_jg11627.t1; gene_id file_1_file_1_jg11627
Cepheus	AUGUSTUS	CDS	9430156	9430284	1	+	0	transcript_id file_1_file_1_jg11627.t1; gene_id file_1_file_1_jg11627;
Cepheus	AUGUSTUS	exon	9430156	9430284	.	+	.	transcript_id file_1_file_1_jg11627.t1; gene_id file_1_file_1_jg11627;
Cepheus	AUGUSTUS	stop_codon	9430282	9430284	.	+	0	transcript_id file_1_file_1_jg11627.t1; gene_id file_1_file_1_jg11627;
Cepheus	AUGUSTUS	stop_codon	11301178	11301180	.	-	0	transcript_id file_1_file_1_jg11806.t1; gene_id file_1_file_1_jg11806;
Cepheus	AUGUSTUS	CDS	11301178	11302287	1	-	0	transcript_id file_1_file_1_jg11806.t1; gene_id file_1_file_1_jg11806;
Cepheus	AUGUSTUS	exon	11301178	11302287	.	-	.	transcript_id file_1_file_1_jg11806.t1; gene_id file_1_file_1_jg11806;
Cepheus	AUGUSTUS	intron	11302288	11302561	.	-	.	transcript_id file_1_file_1_jg11806.t1; gene_id file_1_file_1_jg11806;
Cepheus	AUGUSTUS	CDS	11302562	11302711	1	-	0	transcript_id file_1_file_1_jg11806.t1; gene_id file_1_file_1_jg11806;
Cepheus	AUGUSTUS	exon	11302562	11302711	.	-	.	transcript_id file_1_file_1_jg11806.t1; gene_id file_1_file_1_jg11806;
Cepheus	AUGUSTUS	intron	11302712	11302772	.	-	.	transcript_id file_1_file_1_jg11806.t1; gene_id file_1_file_1_jg11806;
Cepheus	AUGUSTUS	transcript	11301178	11302982	.	-	.	transcript_id file_1_file_1_jg11806.t1; gene_id file_1_file_1_jg11806
Cepheus	AUGUSTUS	CDS	11302773	11302982	1	-	0	transcript_id file_1_file_1_jg11806.t1; gene_id file_1_file_1_jg11806;
Cepheus	AUGUSTUS	exon	11302773	11302982	.	-	.	transcript_id file_1_file_1_jg11806.t1; gene_id file_1_file_1_jg11806;
Cepheus	AUGUSTUS	start_codon	11302980	11302982	.	-	0	transcript_id file_1_file_1_jg11806.t1; gene_id file_1_file_1_jg11806;
Cepheus	AUGUSTUS	start_codon	11454493	11454495	.	+	0	transcript_id file_1_file_1_jg11830.t1; gene_id file_1_file_1_jg11830;
Cepheus	AUGUSTUS	CDS	11454493	11454688	1	+	0	transcript_id file_1_file_1_jg11830.t1; gene_id file_1_file_1_jg11830;
Cepheus	AUGUSTUS	exon	11454493	11454688	.	+	.	transcript_id file_1_file_1_jg11830.t1; gene_id file_1_file_1_jg11830;
Cepheus	AUGUSTUS	intron	11454689	11454750	.	+	.	transcript_id file_1_file_1_jg11830.t1; gene_id file_1_file_1_jg11830;
Cepheus	AUGUSTUS	CDS	11454751	11454942	1	+	2	transcript_id file_1_file_1_jg11830.t1; gene_id file_1_file_1_jg11830;
Cepheus	AUGUSTUS	exon	11454751	11454942	.	+	.	transcript_id file_1_file_1_jg11830.t1; gene_id file_1_file_1_jg11830;
Cepheus	AUGUSTUS	intron	11454943	11454992	.	+	.	transcript_id file_1_file_1_jg11830.t1; gene_id file_1_file_1_jg11830;
Cepheus	AUGUSTUS	CDS	11454993	11455187	1	+	2	transcript_id file_1_file_1_jg11830.t1; gene_id file_1_file_1_jg11830;
Cepheus	AUGUSTUS	exon	11454993	11455187	.	+	.	transcript_id file_1_file_1_jg11830.t1; gene_id file_1_file_1_jg11830;
Cepheus	AUGUSTUS	intron	11455188	11455245	.	+	.	transcript_id file_1_file_1_jg11830.t1; gene_id file_1_file_1_jg11830;
Cepheus	AUGUSTUS	CDS	11455246	11455412	1	+	2	transcript_id file_1_file_1_jg11830.t1; gene_id file_1_file_1_jg11830;
Cepheus	AUGUSTUS	exon	11455246	11455412	.	+	.	transcript_id file_1_file_1_jg11830.t1; gene_id file_1_file_1_jg11830;
Cepheus	AUGUSTUS	intron	11455413	11455468	.	+	.	transcript_id file_1_file_1_jg11830.t1; gene_id file_1_file_1_jg11830;
Cepheus	AUGUSTUS	CDS	11455469	11455746	1	+	0	transcript_id file_1_file_1_jg11830.t1; gene_id file_1_file_1_jg11830;
Cepheus	AUGUSTUS	exon	11455469	11455746	.	+	.	transcript_id file_1_file_1_jg11830.t1; gene_id file_1_file_1_jg11830;
Cepheus	AUGUSTUS	intron	11455747	11455867	.	+	.	transcript_id file_1_file_1_jg11830.t1; gene_id file_1_file_1_jg11830;
Cepheus	AUGUSTUS	CDS	11455868	11456120	1	+	1	transcript_id file_1_file_1_jg11830.t1; gene_id file_1_file_1_jg11830;
Cepheus	AUGUSTUS	exon	11455868	11456120	.	+	.	transcript_id file_1_file_1_jg11830.t1; gene_id file_1_file_1_jg11830;
Cepheus	AUGUSTUS	intron	11456121	11456187	.	+	.	transcript_id file_1_file_1_jg11830.t1; gene_id file_1_file_1_jg11830;
Cepheus	AUGUSTUS	transcript	11454493	11456277	.	+	.	transcript_id file_1_file_1_jg11830.t1; gene_id file_1_file_1_jg11830
Cepheus	AUGUSTUS	CDS	11456188	11456277	1	+	0	transcript_id file_1_file_1_jg11830.t1; gene_id file_1_file_1_jg11830;
Cepheus	AUGUSTUS	exon	11456188	11456277	.	+	.	transcript_id file_1_file_1_jg11830.t1; gene_id file_1_file_1_jg11830;
Cepheus	AUGUSTUS	stop_codon	11456275	11456277	.	+	0	transcript_id file_1_file_1_jg11830.t1; gene_id file_1_file_1_jg11830;
Cepheus	AUGUSTUS	start_codon	11456467	11456469	.	+	0	transcript_id file_1_file_1_jg11831.t1; gene_id file_1_file_1_jg11831;
Cepheus	AUGUSTUS	CDS	11456467	11456506	1	+	0	transcript_id file_1_file_1_jg11831.t1; gene_id file_1_file_1_jg11831;
Cepheus	AUGUSTUS	exon	11456467	11456506	.	+	.	transcript_id file_1_file_1_jg11831.t1; gene_id file_1_file_1_jg11831;
Cepheus	AUGUSTUS	intron	11456507	11456566	.	+	.	transcript_id file_1_file_1_jg11831.t1; gene_id file_1_file_1_jg11831;
Cepheus	AUGUSTUS	CDS	11456567	11456956	1	+	2	transcript_id file_1_file_1_jg11831.t1; gene_id file_1_file_1_jg11831;
Cepheus	AUGUSTUS	exon	11456567	11456956	.	+	.	transcript_id file_1_file_1_jg11831.t1; gene_id file_1_file_1_jg11831;
Cepheus	AUGUSTUS	intron	11456957	11457029	.	+	.	transcript_id file_1_file_1_jg11831.t1; gene_id file_1_file_1_jg11831;
Cepheus	AUGUSTUS	CDS	11457030	11457190	1	+	2	transcript_id file_1_file_1_jg11831.t1; gene_id file_1_file_1_jg11831;
Cepheus	AUGUSTUS	exon	11457030	11457190	.	+	.	transcript_id file_1_file_1_jg11831.t1; gene_id file_1_file_1_jg11831;
Cepheus	AUGUSTUS	intron	11457191	11457252	.	+	.	transcript_id file_1_file_1_jg11831.t1; gene_id file_1_file_1_jg11831;
Cepheus	AUGUSTUS	CDS	11457253	11457530	0.98	+	0	transcript_id file_1_file_1_jg11831.t1; gene_id file_1_file_1_jg11831;
Cepheus	AUGUSTUS	exon	11457253	11457530	.	+	.	transcript_id file_1_file_1_jg11831.t1; gene_id file_1_file_1_jg11831;
Cepheus	AUGUSTUS	intron	11457531	11457603	.	+	.	transcript_id file_1_file_1_jg11831.t1; gene_id file_1_file_1_jg11831;
Cepheus	AUGUSTUS	CDS	11457604	11457769	1	+	1	transcript_id file_1_file_1_jg11831.t1; gene_id file_1_file_1_jg11831;
Cepheus	AUGUSTUS	exon	11457604	11457769	.	+	.	transcript_id file_1_file_1_jg11831.t1; gene_id file_1_file_1_jg11831;
Cepheus	AUGUSTUS	intron	11457770	11457819	.	+	.	transcript_id file_1_file_1_jg11831.t1; gene_id file_1_file_1_jg11831;
Cepheus	AUGUSTUS	CDS	11457820	11457909	1	+	0	transcript_id file_1_file_1_jg11831.t1; gene_id file_1_file_1_jg11831;
Cepheus	AUGUSTUS	exon	11457820	11457909	.	+	.	transcript_id file_1_file_1_jg11831.t1; gene_id file_1_file_1_jg11831;
Cepheus	AUGUSTUS	intron	11457910	11457971	.	+	.	transcript_id file_1_file_1_jg11831.t1; gene_id file_1_file_1_jg11831;
Cepheus	AUGUSTUS	transcript	11456467	11458067	.	+	.	transcript_id file_1_file_1_jg11831.t1; gene_id file_1_file_1_jg11831
Cepheus	AUGUSTUS	CDS	11457972	11458067	1	+	0	transcript_id file_1_file_1_jg11831.t1; gene_id file_1_file_1_jg11831;
Cepheus	AUGUSTUS	exon	11457972	11458067	.	+	.	transcript_id file_1_file_1_jg11831.t1; gene_id file_1_file_1_jg11831;
Cepheus	AUGUSTUS	stop_codon	11458065	11458067	.	+	0	transcript_id file_1_file_1_jg11831.t1; gene_id file_1_file_1_jg11831;
Cepheus	AUGUSTUS	start_codon	11458261	11458263	.	+	0	transcript_id file_1_file_1_jg11832.t1; gene_id file_1_file_1_jg11832;
Cepheus	AUGUSTUS	CDS	11458261	11458318	1	+	0	transcript_id file_1_file_1_jg11832.t1; gene_id file_1_file_1_jg11832;
Cepheus	AUGUSTUS	exon	11458261	11458318	.	+	.	transcript_id file_1_file_1_jg11832.t1; gene_id file_1_file_1_jg11832;
Cepheus	AUGUSTUS	intron	11458319	11458379	.	+	.	transcript_id file_1_file_1_jg11832.t1; gene_id file_1_file_1_jg11832;
Cepheus	AUGUSTUS	CDS	11458380	11458574	1	+	2	transcript_id file_1_file_1_jg11832.t1; gene_id file_1_file_1_jg11832;
Cepheus	AUGUSTUS	exon	11458380	11458574	.	+	.	transcript_id file_1_file_1_jg11832.t1; gene_id file_1_file_1_jg11832;
Cepheus	AUGUSTUS	intron	11458575	11458802	.	+	.	transcript_id file_1_file_1_jg11832.t1; gene_id file_1_file_1_jg11832;
Cepheus	AUGUSTUS	CDS	11458803	11459439	1	+	2	transcript_id file_1_file_1_jg11832.t1; gene_id file_1_file_1_jg11832;
Cepheus	AUGUSTUS	exon	11458803	11459439	.	+	.	transcript_id file_1_file_1_jg11832.t1; gene_id file_1_file_1_jg11832;
Cepheus	AUGUSTUS	intron	11459440	11459497	.	+	.	transcript_id file_1_file_1_jg11832.t1; gene_id file_1_file_1_jg11832;
Cepheus	AUGUSTUS	CDS	11459498	11459750	1	+	1	transcript_id file_1_file_1_jg11832.t1; gene_id file_1_file_1_jg11832;
Cepheus	AUGUSTUS	exon	11459498	11459750	.	+	.	transcript_id file_1_file_1_jg11832.t1; gene_id file_1_file_1_jg11832;
Cepheus	AUGUSTUS	intron	11459751	11459810	.	+	.	transcript_id file_1_file_1_jg11832.t1; gene_id file_1_file_1_jg11832;
Cepheus	AUGUSTUS	transcript	11458261	11459927	.	+	.	transcript_id file_1_file_1_jg11832.t1; gene_id file_1_file_1_jg11832
Cepheus	AUGUSTUS	CDS	11459811	11459927	1	+	0	transcript_id file_1_file_1_jg11832.t1; gene_id file_1_file_1_jg11832;
Cepheus	AUGUSTUS	exon	11459811	11459927	.	+	.	transcript_id file_1_file_1_jg11832.t1; gene_id file_1_file_1_jg11832;
Cepheus	AUGUSTUS	stop_codon	11459925	11459927	.	+	0	transcript_id file_1_file_1_jg11832.t1; gene_id file_1_file_1_jg11832;
Cepheus	AUGUSTUS	start_codon	11460115	11460117	.	+	0	transcript_id file_1_file_1_jg11833.t1; gene_id file_1_file_1_jg11833;
Cepheus	AUGUSTUS	CDS	11460115	11460163	1	+	0	transcript_id file_1_file_1_jg11833.t1; gene_id file_1_file_1_jg11833;
Cepheus	AUGUSTUS	exon	11460115	11460163	.	+	.	transcript_id file_1_file_1_jg11833.t1; gene_id file_1_file_1_jg11833;
Cepheus	AUGUSTUS	intron	11460164	11460364	.	+	.	transcript_id file_1_file_1_jg11833.t1; gene_id file_1_file_1_jg11833;
Cepheus	AUGUSTUS	CDS	11460365	11460406	1	+	2	transcript_id file_1_file_1_jg11833.t1; gene_id file_1_file_1_jg11833;
Cepheus	AUGUSTUS	exon	11460365	11460406	.	+	.	transcript_id file_1_file_1_jg11833.t1; gene_id file_1_file_1_jg11833;
Cepheus	AUGUSTUS	intron	11460407	11460503	.	+	.	transcript_id file_1_file_1_jg11833.t1; gene_id file_1_file_1_jg11833;
Cepheus	AUGUSTUS	CDS	11460504	11460527	0.62	+	2	transcript_id file_1_file_1_jg11833.t1; gene_id file_1_file_1_jg11833;
Cepheus	AUGUSTUS	exon	11460504	11460527	.	+	.	transcript_id file_1_file_1_jg11833.t1; gene_id file_1_file_1_jg11833;
Cepheus	AUGUSTUS	intron	11460528	11460593	.	+	.	transcript_id file_1_file_1_jg11833.t1; gene_id file_1_file_1_jg11833;
Cepheus	AUGUSTUS	CDS	11460594	11461140	0.61	+	2	transcript_id file_1_file_1_jg11833.t1; gene_id file_1_file_1_jg11833;
Cepheus	AUGUSTUS	exon	11460594	11461140	.	+	.	transcript_id file_1_file_1_jg11833.t1; gene_id file_1_file_1_jg11833;
Cepheus	AUGUSTUS	intron	11461141	11461198	.	+	.	transcript_id file_1_file_1_jg11833.t1; gene_id file_1_file_1_jg11833;
Cepheus	AUGUSTUS	CDS	11461199	11461451	1	+	1	transcript_id file_1_file_1_jg11833.t1; gene_id file_1_file_1_jg11833;
Cepheus	AUGUSTUS	exon	11461199	11461451	.	+	.	transcript_id file_1_file_1_jg11833.t1; gene_id file_1_file_1_jg11833;
Cepheus	AUGUSTUS	intron	11461452	11461502	.	+	.	transcript_id file_1_file_1_jg11833.t1; gene_id file_1_file_1_jg11833;
Cepheus	AUGUSTUS	transcript	11460115	11461622	.	+	.	transcript_id file_1_file_1_jg11833.t1; gene_id file_1_file_1_jg11833
Cepheus	AUGUSTUS	CDS	11461503	11461622	1	+	0	transcript_id file_1_file_1_jg11833.t1; gene_id file_1_file_1_jg11833;
Cepheus	AUGUSTUS	exon	11461503	11461622	.	+	.	transcript_id file_1_file_1_jg11833.t1; gene_id file_1_file_1_jg11833;
Cepheus	AUGUSTUS	stop_codon	11461620	11461622	.	+	0	transcript_id file_1_file_1_jg11833.t1; gene_id file_1_file_1_jg11833;
Cepheus	AUGUSTUS	start_codon	11462728	11462730	.	+	0	transcript_id file_1_file_1_jg11835.t1; gene_id file_1_file_1_jg11835;
Cepheus	AUGUSTUS	CDS	11462728	11462991	0.76	+	0	transcript_id file_1_file_1_jg11835.t1; gene_id file_1_file_1_jg11835;
Cepheus	AUGUSTUS	exon	11462728	11462991	.	+	.	transcript_id file_1_file_1_jg11835.t1; gene_id file_1_file_1_jg11835;
Cepheus	AUGUSTUS	intron	11462992	11463047	.	+	.	transcript_id file_1_file_1_jg11835.t1; gene_id file_1_file_1_jg11835;
Cepheus	AUGUSTUS	CDS	11463048	11463202	1	+	0	transcript_id file_1_file_1_jg11835.t1; gene_id file_1_file_1_jg11835;
Cepheus	AUGUSTUS	exon	11463048	11463202	.	+	.	transcript_id file_1_file_1_jg11835.t1; gene_id file_1_file_1_jg11835;
Cepheus	AUGUSTUS	intron	11463203	11463306	.	+	.	transcript_id file_1_file_1_jg11835.t1; gene_id file_1_file_1_jg11835;
Cepheus	AUGUSTUS	CDS	11463307	11463469	1	+	1	transcript_id file_1_file_1_jg11835.t1; gene_id file_1_file_1_jg11835;
Cepheus	AUGUSTUS	exon	11463307	11463469	.	+	.	transcript_id file_1_file_1_jg11835.t1; gene_id file_1_file_1_jg11835;
Cepheus	AUGUSTUS	intron	11463470	11463525	.	+	.	transcript_id file_1_file_1_jg11835.t1; gene_id file_1_file_1_jg11835;
Cepheus	AUGUSTUS	CDS	11463526	11463615	1	+	0	transcript_id file_1_file_1_jg11835.t1; gene_id file_1_file_1_jg11835;
Cepheus	AUGUSTUS	exon	11463526	11463615	.	+	.	transcript_id file_1_file_1_jg11835.t1; gene_id file_1_file_1_jg11835;
Cepheus	AUGUSTUS	intron	11463616	11463679	.	+	.	transcript_id file_1_file_1_jg11835.t1; gene_id file_1_file_1_jg11835;
Cepheus	AUGUSTUS	transcript	11462728	11463763	.	+	.	transcript_id file_1_file_1_jg11835.t1; gene_id file_1_file_1_jg11835
Cepheus	AUGUSTUS	CDS	11463680	11463763	1	+	0	transcript_id file_1_file_1_jg11835.t1; gene_id file_1_file_1_jg11835;
Cepheus	AUGUSTUS	exon	11463680	11463763	.	+	.	transcript_id file_1_file_1_jg11835.t1; gene_id file_1_file_1_jg11835;
Cepheus	AUGUSTUS	stop_codon	11463761	11463763	.	+	0	transcript_id file_1_file_1_jg11835.t1; gene_id file_1_file_1_jg11835;
Cepheus	AUGUSTUS	start_codon	11463956	11463958	.	+	0	transcript_id file_1_file_1_jg11836.t1; gene_id file_1_file_1_jg11836;
Cepheus	AUGUSTUS	CDS	11463956	11464053	1	+	0	transcript_id file_1_file_1_jg11836.t1; gene_id file_1_file_1_jg11836;
Cepheus	AUGUSTUS	exon	11463956	11464053	.	+	.	transcript_id file_1_file_1_jg11836.t1; gene_id file_1_file_1_jg11836;
Cepheus	AUGUSTUS	intron	11464054	11464210	.	+	.	transcript_id file_1_file_1_jg11836.t1; gene_id file_1_file_1_jg11836;
Cepheus	AUGUSTUS	CDS	11464211	11464296	1	+	1	transcript_id file_1_file_1_jg11836.t1; gene_id file_1_file_1_jg11836;
Cepheus	AUGUSTUS	exon	11464211	11464296	.	+	.	transcript_id file_1_file_1_jg11836.t1; gene_id file_1_file_1_jg11836;
Cepheus	AUGUSTUS	intron	11464297	11464350	.	+	.	transcript_id file_1_file_1_jg11836.t1; gene_id file_1_file_1_jg11836;
Cepheus	AUGUSTUS	CDS	11464351	11464803	1	+	2	transcript_id file_1_file_1_jg11836.t1; gene_id file_1_file_1_jg11836;
Cepheus	AUGUSTUS	exon	11464351	11464803	.	+	.	transcript_id file_1_file_1_jg11836.t1; gene_id file_1_file_1_jg11836;
Cepheus	AUGUSTUS	intron	11464804	11464866	.	+	.	transcript_id file_1_file_1_jg11836.t1; gene_id file_1_file_1_jg11836;
Cepheus	AUGUSTUS	CDS	11464867	11465138	1	+	2	transcript_id file_1_file_1_jg11836.t1; gene_id file_1_file_1_jg11836;
Cepheus	AUGUSTUS	exon	11464867	11465138	.	+	.	transcript_id file_1_file_1_jg11836.t1; gene_id file_1_file_1_jg11836;
Cepheus	AUGUSTUS	intron	11465139	11465193	.	+	.	transcript_id file_1_file_1_jg11836.t1; gene_id file_1_file_1_jg11836;
Cepheus	AUGUSTUS	CDS	11465194	11465348	1	+	0	transcript_id file_1_file_1_jg11836.t1; gene_id file_1_file_1_jg11836;
Cepheus	AUGUSTUS	exon	11465194	11465348	.	+	.	transcript_id file_1_file_1_jg11836.t1; gene_id file_1_file_1_jg11836;
Cepheus	AUGUSTUS	intron	11465349	11465404	.	+	.	transcript_id file_1_file_1_jg11836.t1; gene_id file_1_file_1_jg11836;
Cepheus	AUGUSTUS	CDS	11465405	11465657	1	+	1	transcript_id file_1_file_1_jg11836.t1; gene_id file_1_file_1_jg11836;
Cepheus	AUGUSTUS	exon	11465405	11465657	.	+	.	transcript_id file_1_file_1_jg11836.t1; gene_id file_1_file_1_jg11836;
Cepheus	AUGUSTUS	intron	11465658	11465708	.	+	.	transcript_id file_1_file_1_jg11836.t1; gene_id file_1_file_1_jg11836;
Cepheus	AUGUSTUS	transcript	11463956	11465801	.	+	.	transcript_id file_1_file_1_jg11836.t1; gene_id file_1_file_1_jg11836
Cepheus	AUGUSTUS	CDS	11465709	11465801	1	+	0	transcript_id file_1_file_1_jg11836.t1; gene_id file_1_file_1_jg11836;
Cepheus	AUGUSTUS	exon	11465709	11465801	.	+	.	transcript_id file_1_file_1_jg11836.t1; gene_id file_1_file_1_jg11836;
Cepheus	AUGUSTUS	stop_codon	11465799	11465801	.	+	0	transcript_id file_1_file_1_jg11836.t1; gene_id file_1_file_1_jg11836;
Cepheus	AUGUSTUS	stop_codon	12388383	12388385	.	-	0	transcript_id file_1_file_1_jg12005.t1; gene_id file_1_file_1_jg12005;
Cepheus	AUGUSTUS	CDS	12388383	12388874	1	-	0	transcript_id file_1_file_1_jg12005.t1; gene_id file_1_file_1_jg12005;
Cepheus	AUGUSTUS	exon	12388383	12388874	.	-	.	transcript_id file_1_file_1_jg12005.t1; gene_id file_1_file_1_jg12005;
Cepheus	AUGUSTUS	intron	12388875	12388949	.	-	.	transcript_id file_1_file_1_jg12005.t1; gene_id file_1_file_1_jg12005;
Cepheus	AUGUSTUS	CDS	12388950	12389454	1	-	1	transcript_id file_1_file_1_jg12005.t1; gene_id file_1_file_1_jg12005;
Cepheus	AUGUSTUS	exon	12388950	12389454	.	-	.	transcript_id file_1_file_1_jg12005.t1; gene_id file_1_file_1_jg12005;
Cepheus	AUGUSTUS	intron	12389455	12389524	.	-	.	transcript_id file_1_file_1_jg12005.t1; gene_id file_1_file_1_jg12005;
Cepheus	AUGUSTUS	CDS	12389525	12389633	1	-	2	transcript_id file_1_file_1_jg12005.t1; gene_id file_1_file_1_jg12005;
Cepheus	AUGUSTUS	exon	12389525	12389633	.	-	.	transcript_id file_1_file_1_jg12005.t1; gene_id file_1_file_1_jg12005;
Cepheus	AUGUSTUS	intron	12389634	12389699	.	-	.	transcript_id file_1_file_1_jg12005.t1; gene_id file_1_file_1_jg12005;
Cepheus	AUGUSTUS	CDS	12389700	12389823	1	-	0	transcript_id file_1_file_1_jg12005.t1; gene_id file_1_file_1_jg12005;
Cepheus	AUGUSTUS	exon	12389700	12389823	.	-	.	transcript_id file_1_file_1_jg12005.t1; gene_id file_1_file_1_jg12005;
Cepheus	AUGUSTUS	intron	12389824	12389882	.	-	.	transcript_id file_1_file_1_jg12005.t1; gene_id file_1_file_1_jg12005;
Cepheus	AUGUSTUS	CDS	12389883	12390151	1	-	2	transcript_id file_1_file_1_jg12005.t1; gene_id file_1_file_1_jg12005;
Cepheus	AUGUSTUS	exon	12389883	12390151	.	-	.	transcript_id file_1_file_1_jg12005.t1; gene_id file_1_file_1_jg12005;
Cepheus	AUGUSTUS	intron	12390152	12390209	.	-	.	transcript_id file_1_file_1_jg12005.t1; gene_id file_1_file_1_jg12005;
Cepheus	AUGUSTUS	CDS	12390210	12390362	0.92	-	2	transcript_id file_1_file_1_jg12005.t1; gene_id file_1_file_1_jg12005;
Cepheus	AUGUSTUS	exon	12390210	12390362	.	-	.	transcript_id file_1_file_1_jg12005.t1; gene_id file_1_file_1_jg12005;
Cepheus	AUGUSTUS	intron	12390363	12390622	.	-	.	transcript_id file_1_file_1_jg12005.t1; gene_id file_1_file_1_jg12005;
Cepheus	AUGUSTUS	transcript	12388383	12390659	.	-	.	transcript_id file_1_file_1_jg12005.t1; gene_id file_1_file_1_jg12005
Cepheus	AUGUSTUS	CDS	12390623	12390659	0.82	-	0	transcript_id file_1_file_1_jg12005.t1; gene_id file_1_file_1_jg12005;
Cepheus	AUGUSTUS	exon	12390623	12390659	.	-	.	transcript_id file_1_file_1_jg12005.t1; gene_id file_1_file_1_jg12005;
Cepheus	AUGUSTUS	start_codon	12390657	12390659	.	-	0	transcript_id file_1_file_1_jg12005.t1; gene_id file_1_file_1_jg12005;
Cepheus	AUGUSTUS	start_codon	12925572	12925574	.	+	0	transcript_id file_1_file_1_jg12075.t1; gene_id file_1_file_1_jg12075;
Cepheus	AUGUSTUS	CDS	12925572	12926125	1	+	0	transcript_id file_1_file_1_jg12075.t1; gene_id file_1_file_1_jg12075;
Cepheus	AUGUSTUS	exon	12925572	12926125	.	+	.	transcript_id file_1_file_1_jg12075.t1; gene_id file_1_file_1_jg12075;
Cepheus	AUGUSTUS	intron	12926126	12926183	.	+	.	transcript_id file_1_file_1_jg12075.t1; gene_id file_1_file_1_jg12075;
Cepheus	AUGUSTUS	CDS	12926184	12926444	1	+	1	transcript_id file_1_file_1_jg12075.t1; gene_id file_1_file_1_jg12075;
Cepheus	AUGUSTUS	exon	12926184	12926444	.	+	.	transcript_id file_1_file_1_jg12075.t1; gene_id file_1_file_1_jg12075;
Cepheus	AUGUSTUS	intron	12926445	12926500	.	+	.	transcript_id file_1_file_1_jg12075.t1; gene_id file_1_file_1_jg12075;
Cepheus	AUGUSTUS	CDS	12926501	12926705	1	+	1	transcript_id file_1_file_1_jg12075.t1; gene_id file_1_file_1_jg12075;
Cepheus	AUGUSTUS	exon	12926501	12926705	.	+	.	transcript_id file_1_file_1_jg12075.t1; gene_id file_1_file_1_jg12075;
Cepheus	AUGUSTUS	intron	12926706	12926762	.	+	.	transcript_id file_1_file_1_jg12075.t1; gene_id file_1_file_1_jg12075;
Cepheus	AUGUSTUS	CDS	12926763	12927033	1	+	0	transcript_id file_1_file_1_jg12075.t1; gene_id file_1_file_1_jg12075;
Cepheus	AUGUSTUS	exon	12926763	12927033	.	+	.	transcript_id file_1_file_1_jg12075.t1; gene_id file_1_file_1_jg12075;
Cepheus	AUGUSTUS	intron	12927034	12927091	.	+	.	transcript_id file_1_file_1_jg12075.t1; gene_id file_1_file_1_jg12075;
Cepheus	AUGUSTUS	CDS	12927092	12927350	1	+	2	transcript_id file_1_file_1_jg12075.t1; gene_id file_1_file_1_jg12075;
Cepheus	AUGUSTUS	exon	12927092	12927350	.	+	.	transcript_id file_1_file_1_jg12075.t1; gene_id file_1_file_1_jg12075;
Cepheus	AUGUSTUS	intron	12927351	12927661	.	+	.	transcript_id file_1_file_1_jg12075.t1; gene_id file_1_file_1_jg12075;
Cepheus	AUGUSTUS	transcript	12925572	12927908	.	+	.	transcript_id file_1_file_1_jg12075.t1; gene_id file_1_file_1_jg12075
Cepheus	AUGUSTUS	CDS	12927662	12927908	1	+	1	transcript_id file_1_file_1_jg12075.t1; gene_id file_1_file_1_jg12075;
Cepheus	AUGUSTUS	exon	12927662	12927908	.	+	.	transcript_id file_1_file_1_jg12075.t1; gene_id file_1_file_1_jg12075;
Cepheus	AUGUSTUS	stop_codon	12927906	12927908	.	+	0	transcript_id file_1_file_1_jg12075.t1; gene_id file_1_file_1_jg12075;
Cepheus	AUGUSTUS	start_codon	13530019	13530021	.	+	0	transcript_id file_1_file_1_jg12137.t1; gene_id file_1_file_1_jg12137;
Cepheus	AUGUSTUS	CDS	13530019	13530289	1	+	0	transcript_id file_1_file_1_jg12137.t1; gene_id file_1_file_1_jg12137;
Cepheus	AUGUSTUS	exon	13530019	13530289	.	+	.	transcript_id file_1_file_1_jg12137.t1; gene_id file_1_file_1_jg12137;
Cepheus	AUGUSTUS	intron	13530290	13530342	.	+	.	transcript_id file_1_file_1_jg12137.t1; gene_id file_1_file_1_jg12137;
Cepheus	AUGUSTUS	transcript	13530019	13530539	.	+	.	transcript_id file_1_file_1_jg12137.t1; gene_id file_1_file_1_jg12137
Cepheus	AUGUSTUS	CDS	13530343	13530539	1	+	2	transcript_id file_1_file_1_jg12137.t1; gene_id file_1_file_1_jg12137;
Cepheus	AUGUSTUS	exon	13530343	13530539	.	+	.	transcript_id file_1_file_1_jg12137.t1; gene_id file_1_file_1_jg12137;
Cepheus	AUGUSTUS	stop_codon	13530537	13530539	.	+	0	transcript_id file_1_file_1_jg12137.t1; gene_id file_1_file_1_jg12137;
Cepheus	AUGUSTUS	stop_codon	13608044	13608046	.	-	0	transcript_id file_1_file_1_jg12148.t1; gene_id file_1_file_1_jg12148;
Cepheus	AUGUSTUS	CDS	13608044	13608331	1	-	0	transcript_id file_1_file_1_jg12148.t1; gene_id file_1_file_1_jg12148;
Cepheus	AUGUSTUS	exon	13608044	13608331	.	-	.	transcript_id file_1_file_1_jg12148.t1; gene_id file_1_file_1_jg12148;
Cepheus	AUGUSTUS	intron	13608332	13609041	.	-	.	transcript_id file_1_file_1_jg12148.t1; gene_id file_1_file_1_jg12148;
Cepheus	AUGUSTUS	CDS	13609042	13609325	1	-	2	transcript_id file_1_file_1_jg12148.t1; gene_id file_1_file_1_jg12148;
Cepheus	AUGUSTUS	exon	13609042	13609325	.	-	.	transcript_id file_1_file_1_jg12148.t1; gene_id file_1_file_1_jg12148;
Cepheus	AUGUSTUS	intron	13609326	13609389	.	-	.	transcript_id file_1_file_1_jg12148.t1; gene_id file_1_file_1_jg12148;
Cepheus	AUGUSTUS	transcript	13608044	13609570	.	-	.	transcript_id file_1_file_1_jg12148.t1; gene_id file_1_file_1_jg12148
Cepheus	AUGUSTUS	CDS	13609390	13609570	1	-	0	transcript_id file_1_file_1_jg12148.t1; gene_id file_1_file_1_jg12148;
Cepheus	AUGUSTUS	exon	13609390	13609570	.	-	.	transcript_id file_1_file_1_jg12148.t1; gene_id file_1_file_1_jg12148;
Cepheus	AUGUSTUS	start_codon	13609568	13609570	.	-	0	transcript_id file_1_file_1_jg12148.t1; gene_id file_1_file_1_jg12148;
Cepheus	AUGUSTUS	start_codon	15474011	15474013	.	+	0	transcript_id file_1_file_1_jg12437.t1; gene_id file_1_file_1_jg12437;
Cepheus	AUGUSTUS	CDS	15474011	15474466	1	+	0	transcript_id file_1_file_1_jg12437.t1; gene_id file_1_file_1_jg12437;
Cepheus	AUGUSTUS	exon	15474011	15474466	.	+	.	transcript_id file_1_file_1_jg12437.t1; gene_id file_1_file_1_jg12437;
Cepheus	AUGUSTUS	intron	15474467	15475133	.	+	.	transcript_id file_1_file_1_jg12437.t1; gene_id file_1_file_1_jg12437;
Cepheus	AUGUSTUS	CDS	15475134	15475473	1	+	0	transcript_id file_1_file_1_jg12437.t1; gene_id file_1_file_1_jg12437;
Cepheus	AUGUSTUS	exon	15475134	15475473	.	+	.	transcript_id file_1_file_1_jg12437.t1; gene_id file_1_file_1_jg12437;
Cepheus	AUGUSTUS	intron	15475474	15475619	.	+	.	transcript_id file_1_file_1_jg12437.t1; gene_id file_1_file_1_jg12437;
Cepheus	AUGUSTUS	CDS	15475620	15475813	1	+	2	transcript_id file_1_file_1_jg12437.t1; gene_id file_1_file_1_jg12437;
Cepheus	AUGUSTUS	exon	15475620	15475813	.	+	.	transcript_id file_1_file_1_jg12437.t1; gene_id file_1_file_1_jg12437;
Cepheus	AUGUSTUS	intron	15475814	15476046	.	+	.	transcript_id file_1_file_1_jg12437.t1; gene_id file_1_file_1_jg12437;
Cepheus	AUGUSTUS	CDS	15476047	15476348	1	+	0	transcript_id file_1_file_1_jg12437.t1; gene_id file_1_file_1_jg12437;
Cepheus	AUGUSTUS	exon	15476047	15476348	.	+	.	transcript_id file_1_file_1_jg12437.t1; gene_id file_1_file_1_jg12437;
Cepheus	AUGUSTUS	intron	15476349	15476401	.	+	.	transcript_id file_1_file_1_jg12437.t1; gene_id file_1_file_1_jg12437;
Cepheus	AUGUSTUS	transcript	15474011	15477014	.	+	.	transcript_id file_1_file_1_jg12437.t1; gene_id file_1_file_1_jg12437
Cepheus	AUGUSTUS	CDS	15476402	15477014	1	+	1	transcript_id file_1_file_1_jg12437.t1; gene_id file_1_file_1_jg12437;
Cepheus	AUGUSTUS	exon	15476402	15477014	.	+	.	transcript_id file_1_file_1_jg12437.t1; gene_id file_1_file_1_jg12437;
Cepheus	AUGUSTUS	stop_codon	15477012	15477014	.	+	0	transcript_id file_1_file_1_jg12437.t1; gene_id file_1_file_1_jg12437;
Cepheus	AUGUSTUS	start_codon	16246788	16246790	.	+	0	transcript_id file_1_file_1_jg12504.t1; gene_id file_1_file_1_jg12504;
Cepheus	AUGUSTUS	CDS	16246788	16247762	0.99	+	0	transcript_id file_1_file_1_jg12504.t1; gene_id file_1_file_1_jg12504;
Cepheus	AUGUSTUS	exon	16246788	16247762	.	+	.	transcript_id file_1_file_1_jg12504.t1; gene_id file_1_file_1_jg12504;
Cepheus	AUGUSTUS	intron	16247763	16250579	.	+	.	transcript_id file_1_file_1_jg12504.t1; gene_id file_1_file_1_jg12504;
Cepheus	AUGUSTUS	CDS	16250580	16250735	1	+	0	transcript_id file_1_file_1_jg12504.t1; gene_id file_1_file_1_jg12504;
Cepheus	AUGUSTUS	exon	16250580	16250735	.	+	.	transcript_id file_1_file_1_jg12504.t1; gene_id file_1_file_1_jg12504;
Cepheus	AUGUSTUS	intron	16250736	16250795	.	+	.	transcript_id file_1_file_1_jg12504.t1; gene_id file_1_file_1_jg12504;
Cepheus	AUGUSTUS	transcript	16246788	16250846	.	+	.	transcript_id file_1_file_1_jg12504.t1; gene_id file_1_file_1_jg12504
Cepheus	AUGUSTUS	CDS	16250796	16250846	1	+	0	transcript_id file_1_file_1_jg12504.t1; gene_id file_1_file_1_jg12504;
Cepheus	AUGUSTUS	exon	16250796	16250846	.	+	.	transcript_id file_1_file_1_jg12504.t1; gene_id file_1_file_1_jg12504;
Cepheus	AUGUSTUS	stop_codon	16250844	16250846	.	+	0	transcript_id file_1_file_1_jg12504.t1; gene_id file_1_file_1_jg12504;
Cepheus	AUGUSTUS	start_codon	16246788	16246790	.	+	0	transcript_id file_1_file_1_jg12504.t2; gene_id file_1_file_1_jg12504;
Cepheus	AUGUSTUS	CDS	16246788	16247585	0.6	+	0	transcript_id file_1_file_1_jg12504.t2; gene_id file_1_file_1_jg12504;
Cepheus	AUGUSTUS	exon	16246788	16247585	.	+	.	transcript_id file_1_file_1_jg12504.t2; gene_id file_1_file_1_jg12504;
Cepheus	AUGUSTUS	intron	16247586	16248163	.	+	.	transcript_id file_1_file_1_jg12504.t2; gene_id file_1_file_1_jg12504;
Cepheus	AUGUSTUS	CDS	16248164	16249162	0.88	+	0	transcript_id file_1_file_1_jg12504.t2; gene_id file_1_file_1_jg12504;
Cepheus	AUGUSTUS	exon	16248164	16249162	.	+	.	transcript_id file_1_file_1_jg12504.t2; gene_id file_1_file_1_jg12504;
Cepheus	AUGUSTUS	intron	16249163	16250579	.	+	.	transcript_id file_1_file_1_jg12504.t2; gene_id file_1_file_1_jg12504;
Cepheus	AUGUSTUS	CDS	16250580	16250735	1	+	0	transcript_id file_1_file_1_jg12504.t2; gene_id file_1_file_1_jg12504;
Cepheus	AUGUSTUS	exon	16250580	16250735	.	+	.	transcript_id file_1_file_1_jg12504.t2; gene_id file_1_file_1_jg12504;
Cepheus	AUGUSTUS	intron	16250736	16250795	.	+	.	transcript_id file_1_file_1_jg12504.t2; gene_id file_1_file_1_jg12504;
Cepheus	AUGUSTUS	transcript	16246788	16250846	.	+	.	transcript_id file_1_file_1_jg12504.t2; gene_id file_1_file_1_jg12504
Cepheus	AUGUSTUS	CDS	16250796	16250846	1	+	0	transcript_id file_1_file_1_jg12504.t2; gene_id file_1_file_1_jg12504;
Cepheus	AUGUSTUS	exon	16250796	16250846	.	+	.	transcript_id file_1_file_1_jg12504.t2; gene_id file_1_file_1_jg12504;
Cepheus	AUGUSTUS	stop_codon	16250844	16250846	.	+	0	transcript_id file_1_file_1_jg12504.t2; gene_id file_1_file_1_jg12504;
Cepheus	AUGUSTUS	start_codon	16243049	16243051	.	+	0	transcript_id file_1_file_1_jg12504.t3; gene_id file_1_file_1_jg12504;
Cepheus	AUGUSTUS	CDS	16243049	16244022	0.99	+	0	transcript_id file_1_file_1_jg12504.t3; gene_id file_1_file_1_jg12504;
Cepheus	AUGUSTUS	exon	16243049	16244022	.	+	.	transcript_id file_1_file_1_jg12504.t3; gene_id file_1_file_1_jg12504;
Cepheus	AUGUSTUS	intron	16244023	16250578	.	+	.	transcript_id file_1_file_1_jg12504.t3; gene_id file_1_file_1_jg12504;
Cepheus	AUGUSTUS	CDS	16250579	16250735	1	+	0	transcript_id file_1_file_1_jg12504.t3; gene_id file_1_file_1_jg12504;
Cepheus	AUGUSTUS	exon	16250579	16250735	.	+	.	transcript_id file_1_file_1_jg12504.t3; gene_id file_1_file_1_jg12504;
Cepheus	AUGUSTUS	intron	16250736	16250795	.	+	.	transcript_id file_1_file_1_jg12504.t3; gene_id file_1_file_1_jg12504;
Cepheus	AUGUSTUS	transcript	16243049	16250846	.	+	.	transcript_id file_1_file_1_jg12504.t3; gene_id file_1_file_1_jg12504
Cepheus	AUGUSTUS	CDS	16250796	16250846	1	+	0	transcript_id file_1_file_1_jg12504.t3; gene_id file_1_file_1_jg12504;
Cepheus	AUGUSTUS	exon	16250796	16250846	.	+	.	transcript_id file_1_file_1_jg12504.t3; gene_id file_1_file_1_jg12504;
Cepheus	AUGUSTUS	stop_codon	16250844	16250846	.	+	0	transcript_id file_1_file_1_jg12504.t3; gene_id file_1_file_1_jg12504;
Cepheus	AUGUSTUS	start_codon	16245472	16245474	.	+	0	transcript_id file_1_file_1_jg12504.t4; gene_id file_1_file_1_jg12504;
Cepheus	AUGUSTUS	CDS	16245472	16246446	0.99	+	0	transcript_id file_1_file_1_jg12504.t4; gene_id file_1_file_1_jg12504;
Cepheus	AUGUSTUS	exon	16245472	16246446	.	+	.	transcript_id file_1_file_1_jg12504.t4; gene_id file_1_file_1_jg12504;
Cepheus	AUGUSTUS	intron	16246447	16250578	.	+	.	transcript_id file_1_file_1_jg12504.t4; gene_id file_1_file_1_jg12504;
Cepheus	AUGUSTUS	CDS	16250579	16250735	1	+	0	transcript_id file_1_file_1_jg12504.t4; gene_id file_1_file_1_jg12504;
Cepheus	AUGUSTUS	exon	16250579	16250735	.	+	.	transcript_id file_1_file_1_jg12504.t4; gene_id file_1_file_1_jg12504;
Cepheus	AUGUSTUS	intron	16250736	16250795	.	+	.	transcript_id file_1_file_1_jg12504.t4; gene_id file_1_file_1_jg12504;
Cepheus	AUGUSTUS	transcript	16245472	16250846	.	+	.	transcript_id file_1_file_1_jg12504.t4; gene_id file_1_file_1_jg12504
Cepheus	AUGUSTUS	CDS	16250796	16250846	1	+	0	transcript_id file_1_file_1_jg12504.t4; gene_id file_1_file_1_jg12504;
Cepheus	AUGUSTUS	exon	16250796	16250846	.	+	.	transcript_id file_1_file_1_jg12504.t4; gene_id file_1_file_1_jg12504;
Cepheus	AUGUSTUS	stop_codon	16250844	16250846	.	+	0	transcript_id file_1_file_1_jg12504.t4; gene_id file_1_file_1_jg12504;
Cepheus	AUGUSTUS	stop_codon	16913828	16913830	.	-	0	transcript_id file_1_file_1_jg12546.t1; gene_id file_1_file_1_jg12546;
Cepheus	AUGUSTUS	CDS	16913828	16914331	1	-	0	transcript_id file_1_file_1_jg12546.t1; gene_id file_1_file_1_jg12546;
Cepheus	AUGUSTUS	exon	16913828	16914331	.	-	.	transcript_id file_1_file_1_jg12546.t1; gene_id file_1_file_1_jg12546;
Cepheus	AUGUSTUS	intron	16914332	16914386	.	-	.	transcript_id file_1_file_1_jg12546.t1; gene_id file_1_file_1_jg12546;
Cepheus	AUGUSTUS	transcript	16913828	16914437	.	-	.	transcript_id file_1_file_1_jg12546.t1; gene_id file_1_file_1_jg12546
Cepheus	AUGUSTUS	CDS	16914387	16914437	1	-	0	transcript_id file_1_file_1_jg12546.t1; gene_id file_1_file_1_jg12546;
Cepheus	AUGUSTUS	exon	16914387	16914437	.	-	.	transcript_id file_1_file_1_jg12546.t1; gene_id file_1_file_1_jg12546;
Cepheus	AUGUSTUS	start_codon	16914435	16914437	.	-	0	transcript_id file_1_file_1_jg12546.t1; gene_id file_1_file_1_jg12546;
Cepheus	AUGUSTUS	start_codon	17399194	17399196	.	+	0	transcript_id file_1_file_1_jg12590.t1; gene_id file_1_file_1_jg12590;
Cepheus	AUGUSTUS	CDS	17399194	17399287	1	+	0	transcript_id file_1_file_1_jg12590.t1; gene_id file_1_file_1_jg12590;
Cepheus	AUGUSTUS	exon	17399194	17399287	.	+	.	transcript_id file_1_file_1_jg12590.t1; gene_id file_1_file_1_jg12590;
Cepheus	AUGUSTUS	intron	17399288	17399355	.	+	.	transcript_id file_1_file_1_jg12590.t1; gene_id file_1_file_1_jg12590;
Cepheus	AUGUSTUS	CDS	17399356	17399534	1	+	2	transcript_id file_1_file_1_jg12590.t1; gene_id file_1_file_1_jg12590;
Cepheus	AUGUSTUS	exon	17399356	17399534	.	+	.	transcript_id file_1_file_1_jg12590.t1; gene_id file_1_file_1_jg12590;
Cepheus	AUGUSTUS	intron	17399535	17399669	.	+	.	transcript_id file_1_file_1_jg12590.t1; gene_id file_1_file_1_jg12590;
Cepheus	AUGUSTUS	CDS	17399670	17400008	1	+	0	transcript_id file_1_file_1_jg12590.t1; gene_id file_1_file_1_jg12590;
Cepheus	AUGUSTUS	exon	17399670	17400008	.	+	.	transcript_id file_1_file_1_jg12590.t1; gene_id file_1_file_1_jg12590;
Cepheus	AUGUSTUS	intron	17400009	17400062	.	+	.	transcript_id file_1_file_1_jg12590.t1; gene_id file_1_file_1_jg12590;
Cepheus	AUGUSTUS	CDS	17400063	17400199	1	+	0	transcript_id file_1_file_1_jg12590.t1; gene_id file_1_file_1_jg12590;
Cepheus	AUGUSTUS	exon	17400063	17400199	.	+	.	transcript_id file_1_file_1_jg12590.t1; gene_id file_1_file_1_jg12590;
Cepheus	AUGUSTUS	intron	17400200	17400575	.	+	.	transcript_id file_1_file_1_jg12590.t1; gene_id file_1_file_1_jg12590;
Cepheus	AUGUSTUS	CDS	17400576	17401182	1	+	1	transcript_id file_1_file_1_jg12590.t1; gene_id file_1_file_1_jg12590;
Cepheus	AUGUSTUS	exon	17400576	17401182	.	+	.	transcript_id file_1_file_1_jg12590.t1; gene_id file_1_file_1_jg12590;
Cepheus	AUGUSTUS	intron	17401183	17401556	.	+	.	transcript_id file_1_file_1_jg12590.t1; gene_id file_1_file_1_jg12590;
Cepheus	AUGUSTUS	transcript	17399194	17402075	.	+	.	transcript_id file_1_file_1_jg12590.t1; gene_id file_1_file_1_jg12590
Cepheus	AUGUSTUS	CDS	17401557	17402075	1	+	0	transcript_id file_1_file_1_jg12590.t1; gene_id file_1_file_1_jg12590;
Cepheus	AUGUSTUS	exon	17401557	17402075	.	+	.	transcript_id file_1_file_1_jg12590.t1; gene_id file_1_file_1_jg12590;
Cepheus	AUGUSTUS	stop_codon	17402073	17402075	.	+	0	transcript_id file_1_file_1_jg12590.t1; gene_id file_1_file_1_jg12590;
Cepheus	AUGUSTUS	start_codon	17402340	17402342	.	+	0	transcript_id file_1_file_1_jg12591.t1; gene_id file_1_file_1_jg12591;
Cepheus	AUGUSTUS	CDS	17402340	17402430	1	+	0	transcript_id file_1_file_1_jg12591.t1; gene_id file_1_file_1_jg12591;
Cepheus	AUGUSTUS	exon	17402340	17402430	.	+	.	transcript_id file_1_file_1_jg12591.t1; gene_id file_1_file_1_jg12591;
Cepheus	AUGUSTUS	intron	17402431	17402487	.	+	.	transcript_id file_1_file_1_jg12591.t1; gene_id file_1_file_1_jg12591;
Cepheus	AUGUSTUS	CDS	17402488	17402658	1	+	2	transcript_id file_1_file_1_jg12591.t1; gene_id file_1_file_1_jg12591;
Cepheus	AUGUSTUS	exon	17402488	17402658	.	+	.	transcript_id file_1_file_1_jg12591.t1; gene_id file_1_file_1_jg12591;
Cepheus	AUGUSTUS	intron	17402659	17402856	.	+	.	transcript_id file_1_file_1_jg12591.t1; gene_id file_1_file_1_jg12591;
Cepheus	AUGUSTUS	CDS	17402857	17403050	0.99	+	2	transcript_id file_1_file_1_jg12591.t1; gene_id file_1_file_1_jg12591;
Cepheus	AUGUSTUS	exon	17402857	17403050	.	+	.	transcript_id file_1_file_1_jg12591.t1; gene_id file_1_file_1_jg12591;
Cepheus	AUGUSTUS	intron	17403051	17403102	.	+	.	transcript_id file_1_file_1_jg12591.t1; gene_id file_1_file_1_jg12591;
Cepheus	AUGUSTUS	CDS	17403103	17403239	1	+	0	transcript_id file_1_file_1_jg12591.t1; gene_id file_1_file_1_jg12591;
Cepheus	AUGUSTUS	exon	17403103	17403239	.	+	.	transcript_id file_1_file_1_jg12591.t1; gene_id file_1_file_1_jg12591;
Cepheus	AUGUSTUS	intron	17403240	17403297	.	+	.	transcript_id file_1_file_1_jg12591.t1; gene_id file_1_file_1_jg12591;
Cepheus	AUGUSTUS	CDS	17403298	17404179	1	+	1	transcript_id file_1_file_1_jg12591.t1; gene_id file_1_file_1_jg12591;
Cepheus	AUGUSTUS	exon	17403298	17404179	.	+	.	transcript_id file_1_file_1_jg12591.t1; gene_id file_1_file_1_jg12591;
Cepheus	AUGUSTUS	intron	17404180	17404451	.	+	.	transcript_id file_1_file_1_jg12591.t1; gene_id file_1_file_1_jg12591;
Cepheus	AUGUSTUS	transcript	17402340	17404662	.	+	.	transcript_id file_1_file_1_jg12591.t1; gene_id file_1_file_1_jg12591
Cepheus	AUGUSTUS	CDS	17404452	17404662	1	+	1	transcript_id file_1_file_1_jg12591.t1; gene_id file_1_file_1_jg12591;
Cepheus	AUGUSTUS	exon	17404452	17404662	.	+	.	transcript_id file_1_file_1_jg12591.t1; gene_id file_1_file_1_jg12591;
Cepheus	AUGUSTUS	stop_codon	17404660	17404662	.	+	0	transcript_id file_1_file_1_jg12591.t1; gene_id file_1_file_1_jg12591;
Cepheus	AUGUSTUS	start_codon	17404818	17404820	.	+	0	transcript_id file_1_file_1_jg12592.t1; gene_id file_1_file_1_jg12592;
Cepheus	AUGUSTUS	CDS	17404818	17404914	1	+	0	transcript_id file_1_file_1_jg12592.t1; gene_id file_1_file_1_jg12592;
Cepheus	AUGUSTUS	exon	17404818	17404914	.	+	.	transcript_id file_1_file_1_jg12592.t1; gene_id file_1_file_1_jg12592;
Cepheus	AUGUSTUS	intron	17404915	17404972	.	+	.	transcript_id file_1_file_1_jg12592.t1; gene_id file_1_file_1_jg12592;
Cepheus	AUGUSTUS	CDS	17404973	17405157	1	+	2	transcript_id file_1_file_1_jg12592.t1; gene_id file_1_file_1_jg12592;
Cepheus	AUGUSTUS	exon	17404973	17405157	.	+	.	transcript_id file_1_file_1_jg12592.t1; gene_id file_1_file_1_jg12592;
Cepheus	AUGUSTUS	intron	17405158	17405216	.	+	.	transcript_id file_1_file_1_jg12592.t1; gene_id file_1_file_1_jg12592;
Cepheus	AUGUSTUS	CDS	17405217	17405556	1	+	0	transcript_id file_1_file_1_jg12592.t1; gene_id file_1_file_1_jg12592;
Cepheus	AUGUSTUS	exon	17405217	17405556	.	+	.	transcript_id file_1_file_1_jg12592.t1; gene_id file_1_file_1_jg12592;
Cepheus	AUGUSTUS	intron	17405557	17405607	.	+	.	transcript_id file_1_file_1_jg12592.t1; gene_id file_1_file_1_jg12592;
Cepheus	AUGUSTUS	CDS	17405608	17405755	1	+	2	transcript_id file_1_file_1_jg12592.t1; gene_id file_1_file_1_jg12592;
Cepheus	AUGUSTUS	exon	17405608	17405755	.	+	.	transcript_id file_1_file_1_jg12592.t1; gene_id file_1_file_1_jg12592;
Cepheus	AUGUSTUS	intron	17405756	17405815	.	+	.	transcript_id file_1_file_1_jg12592.t1; gene_id file_1_file_1_jg12592;
Cepheus	AUGUSTUS	CDS	17405816	17406428	0.97	+	1	transcript_id file_1_file_1_jg12592.t1; gene_id file_1_file_1_jg12592;
Cepheus	AUGUSTUS	exon	17405816	17406428	.	+	.	transcript_id file_1_file_1_jg12592.t1; gene_id file_1_file_1_jg12592;
Cepheus	AUGUSTUS	intron	17406429	17406483	.	+	.	transcript_id file_1_file_1_jg12592.t1; gene_id file_1_file_1_jg12592;
Cepheus	AUGUSTUS	CDS	17406484	17406764	1	+	0	transcript_id file_1_file_1_jg12592.t1; gene_id file_1_file_1_jg12592;
Cepheus	AUGUSTUS	exon	17406484	17406764	.	+	.	transcript_id file_1_file_1_jg12592.t1; gene_id file_1_file_1_jg12592;
Cepheus	AUGUSTUS	intron	17406765	17406963	.	+	.	transcript_id file_1_file_1_jg12592.t1; gene_id file_1_file_1_jg12592;
Cepheus	AUGUSTUS	transcript	17404818	17407186	.	+	.	transcript_id file_1_file_1_jg12592.t1; gene_id file_1_file_1_jg12592
Cepheus	AUGUSTUS	CDS	17406964	17407186	1	+	1	transcript_id file_1_file_1_jg12592.t1; gene_id file_1_file_1_jg12592;
Cepheus	AUGUSTUS	exon	17406964	17407186	.	+	.	transcript_id file_1_file_1_jg12592.t1; gene_id file_1_file_1_jg12592;
Cepheus	AUGUSTUS	stop_codon	17407184	17407186	.	+	0	transcript_id file_1_file_1_jg12592.t1; gene_id file_1_file_1_jg12592;
Cepheus	AUGUSTUS	stop_codon	18254709	18254711	.	-	0	transcript_id file_1_file_1_jg12699.t1; gene_id file_1_file_1_jg12699;
Cepheus	AUGUSTUS	CDS	18254709	18254962	0.98	-	2	transcript_id file_1_file_1_jg12699.t1; gene_id file_1_file_1_jg12699;
Cepheus	AUGUSTUS	exon	18254709	18254962	.	-	.	transcript_id file_1_file_1_jg12699.t1; gene_id file_1_file_1_jg12699;
Cepheus	AUGUSTUS	intron	18254963	18255026	.	-	.	transcript_id file_1_file_1_jg12699.t1; gene_id file_1_file_1_jg12699;
Cepheus	AUGUSTUS	CDS	18255027	18255240	1	-	0	transcript_id file_1_file_1_jg12699.t1; gene_id file_1_file_1_jg12699;
Cepheus	AUGUSTUS	exon	18255027	18255240	.	-	.	transcript_id file_1_file_1_jg12699.t1; gene_id file_1_file_1_jg12699;
Cepheus	AUGUSTUS	intron	18255241	18256199	.	-	.	transcript_id file_1_file_1_jg12699.t1; gene_id file_1_file_1_jg12699;
Cepheus	AUGUSTUS	CDS	18256200	18256353	1	-	1	transcript_id file_1_file_1_jg12699.t1; gene_id file_1_file_1_jg12699;
Cepheus	AUGUSTUS	exon	18256200	18256353	.	-	.	transcript_id file_1_file_1_jg12699.t1; gene_id file_1_file_1_jg12699;
Cepheus	AUGUSTUS	intron	18256354	18256423	.	-	.	transcript_id file_1_file_1_jg12699.t1; gene_id file_1_file_1_jg12699;
Cepheus	AUGUSTUS	CDS	18256424	18256998	1	-	0	transcript_id file_1_file_1_jg12699.t1; gene_id file_1_file_1_jg12699;
Cepheus	AUGUSTUS	exon	18256424	18256998	.	-	.	transcript_id file_1_file_1_jg12699.t1; gene_id file_1_file_1_jg12699;
Cepheus	AUGUSTUS	intron	18256999	18257092	.	-	.	transcript_id file_1_file_1_jg12699.t1; gene_id file_1_file_1_jg12699;
Cepheus	AUGUSTUS	CDS	18257093	18257346	1	-	2	transcript_id file_1_file_1_jg12699.t1; gene_id file_1_file_1_jg12699;
Cepheus	AUGUSTUS	exon	18257093	18257346	.	-	.	transcript_id file_1_file_1_jg12699.t1; gene_id file_1_file_1_jg12699;
Cepheus	AUGUSTUS	intron	18257347	18257608	.	-	.	transcript_id file_1_file_1_jg12699.t1; gene_id file_1_file_1_jg12699;
Cepheus	AUGUSTUS	CDS	18257609	18257742	1	-	1	transcript_id file_1_file_1_jg12699.t1; gene_id file_1_file_1_jg12699;
Cepheus	AUGUSTUS	exon	18257609	18257742	.	-	.	transcript_id file_1_file_1_jg12699.t1; gene_id file_1_file_1_jg12699;
Cepheus	AUGUSTUS	intron	18257743	18257795	.	-	.	transcript_id file_1_file_1_jg12699.t1; gene_id file_1_file_1_jg12699;
Cepheus	AUGUSTUS	transcript	18254709	18258316	.	-	.	transcript_id file_1_file_1_jg12699.t1; gene_id file_1_file_1_jg12699
Cepheus	AUGUSTUS	CDS	18257796	18258316	0.99	-	0	transcript_id file_1_file_1_jg12699.t1; gene_id file_1_file_1_jg12699;
Cepheus	AUGUSTUS	exon	18257796	18258316	.	-	.	transcript_id file_1_file_1_jg12699.t1; gene_id file_1_file_1_jg12699;
Cepheus	AUGUSTUS	start_codon	18258314	18258316	.	-	0	transcript_id file_1_file_1_jg12699.t1; gene_id file_1_file_1_jg12699;
Cepheus	AUGUSTUS	start_codon	18860199	18860201	.	+	0	transcript_id file_1_file_1_jg12768.t1; gene_id file_1_file_1_jg12768;
Cepheus	AUGUSTUS	CDS	18860199	18861368	1	+	0	transcript_id file_1_file_1_jg12768.t1; gene_id file_1_file_1_jg12768;
Cepheus	AUGUSTUS	exon	18860199	18861368	.	+	.	transcript_id file_1_file_1_jg12768.t1; gene_id file_1_file_1_jg12768;
Cepheus	AUGUSTUS	transcript	18860199	18861368	.	+	.	transcript_id file_1_file_1_jg12768.t1; gene_id file_1_file_1_jg12768
Cepheus	AUGUSTUS	stop_codon	18861366	18861368	.	+	0	transcript_id file_1_file_1_jg12768.t1; gene_id file_1_file_1_jg12768;
Cepheus	AUGUSTUS	stop_codon	20743103	20743105	.	-	0	transcript_id file_1_file_1_jg13000.t1; gene_id file_1_file_1_jg13000;
Cepheus	AUGUSTUS	CDS	20743103	20743349	1	-	1	transcript_id file_1_file_1_jg13000.t1; gene_id file_1_file_1_jg13000;
Cepheus	AUGUSTUS	exon	20743103	20743349	.	-	.	transcript_id file_1_file_1_jg13000.t1; gene_id file_1_file_1_jg13000;
Cepheus	AUGUSTUS	intron	20743350	20743603	.	-	.	transcript_id file_1_file_1_jg13000.t1; gene_id file_1_file_1_jg13000;
Cepheus	AUGUSTUS	CDS	20743604	20744465	0.89	-	1	transcript_id file_1_file_1_jg13000.t1; gene_id file_1_file_1_jg13000;
Cepheus	AUGUSTUS	exon	20743604	20744465	.	-	.	transcript_id file_1_file_1_jg13000.t1; gene_id file_1_file_1_jg13000;
Cepheus	AUGUSTUS	intron	20744467	20747296	.	-	.	transcript_id file_1_file_1_jg13000.t1; gene_id file_1_file_1_jg13000;
Cepheus	AUGUSTUS	CDS	20747296	20748005	1	-	2	transcript_id file_1_file_1_jg13000.t1; gene_id file_1_file_1_jg13000;
Cepheus	AUGUSTUS	exon	20747371	20748005	.	-	.	transcript_id file_1_file_1_jg13000.t1; gene_id file_1_file_1_jg13000;
Cepheus	AUGUSTUS	intron	20748006	20748381	.	-	.	transcript_id file_1_file_1_jg13000.t1; gene_id file_1_file_1_jg13000;
Cepheus	AUGUSTUS	transcript	20743103	20748595	.	-	.	transcript_id file_1_file_1_jg13000.t1; gene_id file_1_file_1_jg13000
Cepheus	AUGUSTUS	CDS	20748382	20748595	1	-	0	transcript_id file_1_file_1_jg13000.t1; gene_id file_1_file_1_jg13000;
Cepheus	AUGUSTUS	exon	20748382	20748595	.	-	.	transcript_id file_1_file_1_jg13000.t1; gene_id file_1_file_1_jg13000;
Cepheus	AUGUSTUS	start_codon	20748593	20748595	.	-	0	transcript_id file_1_file_1_jg13000.t1; gene_id file_1_file_1_jg13000;
Cepheus	AUGUSTUS	start_codon	21169963	21169965	.	+	0	transcript_id file_1_file_1_jg13031.t1; gene_id file_1_file_1_jg13031;
Cepheus	AUGUSTUS	CDS	21169963	21170196	1	+	0	transcript_id file_1_file_1_jg13031.t1; gene_id file_1_file_1_jg13031;
Cepheus	AUGUSTUS	exon	21169963	21170196	.	+	.	transcript_id file_1_file_1_jg13031.t1; gene_id file_1_file_1_jg13031;
Cepheus	AUGUSTUS	intron	21170197	21170252	.	+	.	transcript_id file_1_file_1_jg13031.t1; gene_id file_1_file_1_jg13031;
Cepheus	AUGUSTUS	CDS	21170253	21170429	1	+	0	transcript_id file_1_file_1_jg13031.t1; gene_id file_1_file_1_jg13031;
Cepheus	AUGUSTUS	exon	21170253	21170429	.	+	.	transcript_id file_1_file_1_jg13031.t1; gene_id file_1_file_1_jg13031;
Cepheus	AUGUSTUS	intron	21170430	21170484	.	+	.	transcript_id file_1_file_1_jg13031.t1; gene_id file_1_file_1_jg13031;
Cepheus	AUGUSTUS	transcript	21169963	21170664	.	+	.	transcript_id file_1_file_1_jg13031.t1; gene_id file_1_file_1_jg13031
Cepheus	AUGUSTUS	CDS	21170485	21170664	1	+	0	transcript_id file_1_file_1_jg13031.t1; gene_id file_1_file_1_jg13031;
Cepheus	AUGUSTUS	exon	21170485	21170664	.	+	.	transcript_id file_1_file_1_jg13031.t1; gene_id file_1_file_1_jg13031;
Cepheus	AUGUSTUS	stop_codon	21170662	21170664	.	+	0	transcript_id file_1_file_1_jg13031.t1; gene_id file_1_file_1_jg13031;
Cepheus	AUGUSTUS	stop_codon	21684124	21684126	.	-	0	transcript_id file_1_file_1_jg13115.t1; gene_id file_1_file_1_jg13115;
Cepheus	AUGUSTUS	CDS	21684124	21684212	1	-	2	transcript_id file_1_file_1_jg13115.t1; gene_id file_1_file_1_jg13115;
Cepheus	AUGUSTUS	exon	21684124	21684212	.	-	.	transcript_id file_1_file_1_jg13115.t1; gene_id file_1_file_1_jg13115;
Cepheus	AUGUSTUS	intron	21684213	21684274	.	-	.	transcript_id file_1_file_1_jg13115.t1; gene_id file_1_file_1_jg13115;
Cepheus	AUGUSTUS	CDS	21684275	21684425	1	-	0	transcript_id file_1_file_1_jg13115.t1; gene_id file_1_file_1_jg13115;
Cepheus	AUGUSTUS	exon	21684275	21684425	.	-	.	transcript_id file_1_file_1_jg13115.t1; gene_id file_1_file_1_jg13115;
Cepheus	AUGUSTUS	intron	21684426	21684540	.	-	.	transcript_id file_1_file_1_jg13115.t1; gene_id file_1_file_1_jg13115;
Cepheus	AUGUSTUS	transcript	21684124	21684762	.	-	.	transcript_id file_1_file_1_jg13115.t1; gene_id file_1_file_1_jg13115
Cepheus	AUGUSTUS	CDS	21684541	21684762	1	-	0	transcript_id file_1_file_1_jg13115.t1; gene_id file_1_file_1_jg13115;
Cepheus	AUGUSTUS	exon	21684541	21684762	.	-	.	transcript_id file_1_file_1_jg13115.t1; gene_id file_1_file_1_jg13115;
Cepheus	AUGUSTUS	start_codon	21684760	21684762	.	-	0	transcript_id file_1_file_1_jg13115.t1; gene_id file_1_file_1_jg13115;
Cepheus	AUGUSTUS	stop_codon	21808444	21808446	.	-	0	transcript_id file_1_file_1_jg13134.t1; gene_id file_1_file_1_jg13134;
Cepheus	AUGUSTUS	CDS	21808444	21808744	1	-	1	transcript_id file_1_file_1_jg13134.t1; gene_id file_1_file_1_jg13134;
Cepheus	AUGUSTUS	exon	21808444	21808744	.	-	.	transcript_id file_1_file_1_jg13134.t1; gene_id file_1_file_1_jg13134;
Cepheus	AUGUSTUS	intron	21808745	21808811	.	-	.	transcript_id file_1_file_1_jg13134.t1; gene_id file_1_file_1_jg13134;
Cepheus	AUGUSTUS	CDS	21808812	21808918	1	-	0	transcript_id file_1_file_1_jg13134.t1; gene_id file_1_file_1_jg13134;
Cepheus	AUGUSTUS	exon	21808812	21808918	.	-	.	transcript_id file_1_file_1_jg13134.t1; gene_id file_1_file_1_jg13134;
Cepheus	AUGUSTUS	intron	21808919	21808974	.	-	.	transcript_id file_1_file_1_jg13134.t1; gene_id file_1_file_1_jg13134;
Cepheus	AUGUSTUS	CDS	21808975	21809661	0.98	-	0	transcript_id file_1_file_1_jg13134.t1; gene_id file_1_file_1_jg13134;
Cepheus	AUGUSTUS	exon	21808975	21809661	.	-	.	transcript_id file_1_file_1_jg13134.t1; gene_id file_1_file_1_jg13134;
Cepheus	AUGUSTUS	intron	21809662	21810417	.	-	.	transcript_id file_1_file_1_jg13134.t1; gene_id file_1_file_1_jg13134;
Cepheus	AUGUSTUS	transcript	21808444	21810786	.	-	.	transcript_id file_1_file_1_jg13134.t1; gene_id file_1_file_1_jg13134
Cepheus	AUGUSTUS	CDS	21810418	21810786	1	-	0	transcript_id file_1_file_1_jg13134.t1; gene_id file_1_file_1_jg13134;
Cepheus	AUGUSTUS	exon	21810418	21810786	.	-	.	transcript_id file_1_file_1_jg13134.t1; gene_id file_1_file_1_jg13134;
Cepheus	AUGUSTUS	start_codon	21810784	21810786	.	-	0	transcript_id file_1_file_1_jg13134.t1; gene_id file_1_file_1_jg13134;
Gemini	AUGUSTUS	stop_codon	12974428	12974430	.	-	0	transcript_id file_1_file_1_jg1324.t1; gene_id file_1_file_1_jg1324;
Gemini	AUGUSTUS	CDS	12974428	12974502	1	-	0	transcript_id file_1_file_1_jg1324.t1; gene_id file_1_file_1_jg1324;
Gemini	AUGUSTUS	exon	12974428	12974502	.	-	.	transcript_id file_1_file_1_jg1324.t1; gene_id file_1_file_1_jg1324;
Gemini	AUGUSTUS	intron	12974503	12974554	.	-	.	transcript_id file_1_file_1_jg1324.t1; gene_id file_1_file_1_jg1324;
Gemini	AUGUSTUS	CDS	12974555	12974743	0.99	-	0	transcript_id file_1_file_1_jg1324.t1; gene_id file_1_file_1_jg1324;
Gemini	AUGUSTUS	exon	12974555	12974743	.	-	.	transcript_id file_1_file_1_jg1324.t1; gene_id file_1_file_1_jg1324;
Gemini	AUGUSTUS	intron	12974744	12974803	.	-	.	transcript_id file_1_file_1_jg1324.t1; gene_id file_1_file_1_jg1324;
Gemini	AUGUSTUS	CDS	12974804	12974911	1	-	0	transcript_id file_1_file_1_jg1324.t1; gene_id file_1_file_1_jg1324;
Gemini	AUGUSTUS	exon	12974804	12974911	.	-	.	transcript_id file_1_file_1_jg1324.t1; gene_id file_1_file_1_jg1324;
Gemini	AUGUSTUS	intron	12974912	12974972	.	-	.	transcript_id file_1_file_1_jg1324.t1; gene_id file_1_file_1_jg1324;
Gemini	AUGUSTUS	CDS	12974973	12975072	1	-	1	transcript_id file_1_file_1_jg1324.t1; gene_id file_1_file_1_jg1324;
Gemini	AUGUSTUS	exon	12974973	12975072	.	-	.	transcript_id file_1_file_1_jg1324.t1; gene_id file_1_file_1_jg1324;
Gemini	AUGUSTUS	intron	12975073	12975246	.	-	.	transcript_id file_1_file_1_jg1324.t1; gene_id file_1_file_1_jg1324;
Gemini	AUGUSTUS	transcript	12974428	12975515	.	-	.	transcript_id file_1_file_1_jg1324.t1; gene_id file_1_file_1_jg1324
Gemini	AUGUSTUS	CDS	12975247	12975515	1	-	0	transcript_id file_1_file_1_jg1324.t1; gene_id file_1_file_1_jg1324;
Gemini	AUGUSTUS	exon	12975247	12975515	.	-	.	transcript_id file_1_file_1_jg1324.t1; gene_id file_1_file_1_jg1324;
Gemini	AUGUSTUS	start_codon	12975513	12975515	.	-	0	transcript_id file_1_file_1_jg1324.t1; gene_id file_1_file_1_jg1324;
Contig_7	AUGUSTUS	stop_codon	163269	163271	.	-	0	transcript_id file_1_file_1_jg13377.t1; gene_id file_1_file_1_jg13377;
Contig_7	AUGUSTUS	CDS	163269	163943	1	-	0	transcript_id file_1_file_1_jg13377.t1; gene_id file_1_file_1_jg13377;
Contig_7	AUGUSTUS	exon	163269	163943	.	-	.	transcript_id file_1_file_1_jg13377.t1; gene_id file_1_file_1_jg13377;
Contig_7	AUGUSTUS	intron	163944	164051	.	-	0	transcript_id file_1_file_1_jg13377.t1; gene_id file_1_file_1_jg13377;
Contig_7	AUGUSTUS	CDS	164052	164268	1	-	0	transcript_id file_1_file_1_jg13377.t1; gene_id file_1_file_1_jg13377;
Contig_7	AUGUSTUS	exon	164052	164268	.	-	.	transcript_id file_1_file_1_jg13377.t1; gene_id file_1_file_1_jg13377;
Contig_7	AUGUSTUS	intron	164269	165319	.	-	.	transcript_id file_1_file_1_jg13377.t1; gene_id file_1_file_1_jg13377;
Contig_7	AUGUSTUS	CDS	165320	165829	1	-	1	transcript_id file_1_file_1_jg13377.t1; gene_id file_1_file_1_jg13377;
Contig_7	AUGUSTUS	exon	165320	165829	.	-	.	transcript_id file_1_file_1_jg13377.t1; gene_id file_1_file_1_jg13377;
Contig_7	AUGUSTUS	intron	165830	166516	.	-	.	transcript_id file_1_file_1_jg13377.t1; gene_id file_1_file_1_jg13377;
Contig_7	AUGUSTUS	transcript	163269	166842	.	-	.	transcript_id file_1_file_1_jg13377.t1; gene_id file_1_file_1_jg13377
Contig_7	AUGUSTUS	CDS	166517	166842	1	-	0	transcript_id file_1_file_1_jg13377.t1; gene_id file_1_file_1_jg13377;
Contig_7	AUGUSTUS	exon	166517	166842	.	-	.	transcript_id file_1_file_1_jg13377.t1; gene_id file_1_file_1_jg13377;
Contig_7	AUGUSTUS	start_codon	166840	166842	.	-	0	transcript_id file_1_file_1_jg13377.t1; gene_id file_1_file_1_jg13377;
Contig_7	AUGUSTUS	start_codon	167566	167568	.	+	0	transcript_id file_1_file_1_jg13378.t1; gene_id file_1_file_1_jg13378;
Contig_7	AUGUSTUS	CDS	167566	167936	1	+	0	transcript_id file_1_file_1_jg13378.t1; gene_id file_1_file_1_jg13378;
Contig_7	AUGUSTUS	exon	167566	167936	.	+	.	transcript_id file_1_file_1_jg13378.t1; gene_id file_1_file_1_jg13378;
Contig_7	AUGUSTUS	intron	167937	167990	.	+	.	transcript_id file_1_file_1_jg13378.t1; gene_id file_1_file_1_jg13378;
Contig_7	AUGUSTUS	CDS	167991	168516	1	+	1	transcript_id file_1_file_1_jg13378.t1; gene_id file_1_file_1_jg13378;
Contig_7	AUGUSTUS	exon	167991	168516	.	+	.	transcript_id file_1_file_1_jg13378.t1; gene_id file_1_file_1_jg13378;
Contig_7	AUGUSTUS	intron	168517	169275	.	+	.	transcript_id file_1_file_1_jg13378.t1; gene_id file_1_file_1_jg13378;
Contig_7	AUGUSTUS	transcript	167566	170259	.	+	.	transcript_id file_1_file_1_jg13378.t1; gene_id file_1_file_1_jg13378
Contig_7	AUGUSTUS	CDS	169276	170259	1	+	0	transcript_id file_1_file_1_jg13378.t1; gene_id file_1_file_1_jg13378;
Contig_7	AUGUSTUS	exon	169276	170259	.	+	.	transcript_id file_1_file_1_jg13378.t1; gene_id file_1_file_1_jg13378;
Contig_7	AUGUSTUS	stop_codon	170257	170259	.	+	0	transcript_id file_1_file_1_jg13378.t1; gene_id file_1_file_1_jg13378;
Contig_7	AUGUSTUS	start_codon	170676	170678	.	+	0	transcript_id file_1_file_1_jg13379.t1; gene_id file_1_file_1_jg13379;
Contig_7	AUGUSTUS	CDS	170676	171476	1	+	0	transcript_id file_1_file_1_jg13379.t1; gene_id file_1_file_1_jg13379;
Contig_7	AUGUSTUS	exon	170676	171476	.	+	.	transcript_id file_1_file_1_jg13379.t1; gene_id file_1_file_1_jg13379;
Contig_7	AUGUSTUS	intron	171477	171574	.	+	.	transcript_id file_1_file_1_jg13379.t1; gene_id file_1_file_1_jg13379;
Contig_7	AUGUSTUS	transcript	170676	172588	.	+	.	transcript_id file_1_file_1_jg13379.t1; gene_id file_1_file_1_jg13379
Contig_7	AUGUSTUS	CDS	171575	172588	1	+	0	transcript_id file_1_file_1_jg13379.t1; gene_id file_1_file_1_jg13379;
Contig_7	AUGUSTUS	exon	171575	172588	.	+	.	transcript_id file_1_file_1_jg13379.t1; gene_id file_1_file_1_jg13379;
Contig_7	AUGUSTUS	stop_codon	172586	172588	.	+	0	transcript_id file_1_file_1_jg13379.t1; gene_id file_1_file_1_jg13379;
Contig_7	AUGUSTUS	start_codon	173846	173848	.	+	0	transcript_id file_1_file_1_jg13380.t1; gene_id file_1_file_1_jg13380;
Contig_7	AUGUSTUS	CDS	173846	174192	1	+	0	transcript_id file_1_file_1_jg13380.t1; gene_id file_1_file_1_jg13380;
Contig_7	AUGUSTUS	exon	173846	174192	.	+	.	transcript_id file_1_file_1_jg13380.t1; gene_id file_1_file_1_jg13380;
Contig_7	AUGUSTUS	intron	174193	174397	.	+	.	transcript_id file_1_file_1_jg13380.t1; gene_id file_1_file_1_jg13380;
Contig_7	AUGUSTUS	transcript	173846	175838	.	+	.	transcript_id file_1_file_1_jg13380.t1; gene_id file_1_file_1_jg13380
Contig_7	AUGUSTUS	CDS	174398	175838	1	+	1	transcript_id file_1_file_1_jg13380.t1; gene_id file_1_file_1_jg13380;
Contig_7	AUGUSTUS	exon	174398	175838	.	+	.	transcript_id file_1_file_1_jg13380.t1; gene_id file_1_file_1_jg13380;
Contig_7	AUGUSTUS	stop_codon	175836	175838	.	+	0	transcript_id file_1_file_1_jg13380.t1; gene_id file_1_file_1_jg13380;
Contig_7	AUGUSTUS	stop_codon	176015	176017	.	-	0	transcript_id file_1_file_1_jg13381.t1; gene_id file_1_file_1_jg13381;
Contig_7	AUGUSTUS	CDS	176015	177037	1	-	0	transcript_id file_1_file_1_jg13381.t1; gene_id file_1_file_1_jg13381;
Contig_7	AUGUSTUS	exon	176015	177037	.	-	.	transcript_id file_1_file_1_jg13381.t1; gene_id file_1_file_1_jg13381;
Contig_7	AUGUSTUS	intron	177038	177540	.	-	.	transcript_id file_1_file_1_jg13381.t1; gene_id file_1_file_1_jg13381;
Contig_7	AUGUSTUS	transcript	176015	178395	.	-	.	transcript_id file_1_file_1_jg13381.t1; gene_id file_1_file_1_jg13381
Contig_7	AUGUSTUS	CDS	177541	178395	1	-	0	transcript_id file_1_file_1_jg13381.t1; gene_id file_1_file_1_jg13381;
Contig_7	AUGUSTUS	exon	177541	178395	.	-	.	transcript_id file_1_file_1_jg13381.t1; gene_id file_1_file_1_jg13381;
Contig_7	AUGUSTUS	start_codon	178393	178395	.	-	0	transcript_id file_1_file_1_jg13381.t1; gene_id file_1_file_1_jg13381;
Contig_7	AUGUSTUS	start_codon	187637	187639	.	+	0	transcript_id file_1_file_1_jg13383.t1; gene_id file_1_file_1_jg13383;
Contig_7	AUGUSTUS	CDS	187637	188464	1	+	0	transcript_id file_1_file_1_jg13383.t1; gene_id file_1_file_1_jg13383;
Contig_7	AUGUSTUS	exon	187637	188464	.	+	.	transcript_id file_1_file_1_jg13383.t1; gene_id file_1_file_1_jg13383;
Contig_7	AUGUSTUS	intron	188465	189487	.	+	.	transcript_id file_1_file_1_jg13383.t1; gene_id file_1_file_1_jg13383;
Contig_7	AUGUSTUS	transcript	187637	190618	.	+	.	transcript_id file_1_file_1_jg13383.t1; gene_id file_1_file_1_jg13383
Contig_7	AUGUSTUS	CDS	189488	190618	0.75	+	0	transcript_id file_1_file_1_jg13383.t1; gene_id file_1_file_1_jg13383;
Contig_7	AUGUSTUS	exon	189488	190618	.	+	.	transcript_id file_1_file_1_jg13383.t1; gene_id file_1_file_1_jg13383;
Contig_7	AUGUSTUS	stop_codon	190616	190618	.	+	0	transcript_id file_1_file_1_jg13383.t1; gene_id file_1_file_1_jg13383;
Contig_7	AUGUSTUS	stop_codon	330316	330318	.	-	0	transcript_id file_1_file_1_jg13392.t1; gene_id file_1_file_1_jg13392;
Contig_7	AUGUSTUS	CDS	330316	332163	1	-	0	transcript_id file_1_file_1_jg13392.t1; gene_id file_1_file_1_jg13392;
Contig_7	AUGUSTUS	exon	330316	332163	.	-	.	transcript_id file_1_file_1_jg13392.t1; gene_id file_1_file_1_jg13392;
Contig_7	AUGUSTUS	transcript	330316	332163	.	-	.	transcript_id file_1_file_1_jg13392.t1; gene_id file_1_file_1_jg13392
Contig_7	AUGUSTUS	start_codon	332161	332163	.	-	0	transcript_id file_1_file_1_jg13392.t1; gene_id file_1_file_1_jg13392;
Contig_7	AUGUSTUS	stop_codon	798006	798008	.	-	0	transcript_id file_1_file_1_jg13420.t1; gene_id file_1_file_1_jg13420;
Contig_7	AUGUSTUS	CDS	798006	798317	1	-	0	transcript_id file_1_file_1_jg13420.t1; gene_id file_1_file_1_jg13420;
Contig_7	AUGUSTUS	exon	798006	798317	.	-	.	transcript_id file_1_file_1_jg13420.t1; gene_id file_1_file_1_jg13420;
Contig_7	AUGUSTUS	intron	798318	798480	.	-	.	transcript_id file_1_file_1_jg13420.t1; gene_id file_1_file_1_jg13420;
Contig_7	AUGUSTUS	transcript	798006	798711	.	-	.	transcript_id file_1_file_1_jg13420.t1; gene_id file_1_file_1_jg13420
Contig_7	AUGUSTUS	CDS	798481	798711	1	-	0	transcript_id file_1_file_1_jg13420.t1; gene_id file_1_file_1_jg13420;
Contig_7	AUGUSTUS	exon	798481	798711	.	-	.	transcript_id file_1_file_1_jg13420.t1; gene_id file_1_file_1_jg13420;
Contig_7	AUGUSTUS	start_codon	798709	798711	.	-	0	transcript_id file_1_file_1_jg13420.t1; gene_id file_1_file_1_jg13420;
Contig_7	AUGUSTUS	start_codon	1578780	1578782	.	+	0	transcript_id file_1_file_1_jg13485.t1; gene_id file_1_file_1_jg13485;
Contig_7	AUGUSTUS	CDS	1578780	1579516	1	+	0	transcript_id file_1_file_1_jg13485.t1; gene_id file_1_file_1_jg13485;
Contig_7	AUGUSTUS	exon	1578780	1579516	.	+	.	transcript_id file_1_file_1_jg13485.t1; gene_id file_1_file_1_jg13485;
Contig_7	AUGUSTUS	intron	1579517	1581705	.	+	.	transcript_id file_1_file_1_jg13485.t1; gene_id file_1_file_1_jg13485;
Contig_7	AUGUSTUS	transcript	1578780	1582804	.	+	.	transcript_id file_1_file_1_jg13485.t1; gene_id file_1_file_1_jg13485
Contig_7	AUGUSTUS	CDS	1581706	1582804	1	+	1	transcript_id file_1_file_1_jg13485.t1; gene_id file_1_file_1_jg13485;
Contig_7	AUGUSTUS	exon	1581706	1582804	.	+	.	transcript_id file_1_file_1_jg13485.t1; gene_id file_1_file_1_jg13485;
Contig_7	AUGUSTUS	stop_codon	1582802	1582804	.	+	0	transcript_id file_1_file_1_jg13485.t1; gene_id file_1_file_1_jg13485;
Contig_7	AUGUSTUS	start_codon	5535929	5535931	.	+	0	transcript_id file_1_file_1_jg13939.t1; gene_id file_1_file_1_jg13939;
Contig_7	AUGUSTUS	CDS	5535929	5536122	1	+	0	transcript_id file_1_file_1_jg13939.t1; gene_id file_1_file_1_jg13939;
Contig_7	AUGUSTUS	exon	5535929	5536122	.	+	.	transcript_id file_1_file_1_jg13939.t1; gene_id file_1_file_1_jg13939;
Contig_7	AUGUSTUS	intron	5536123	5536973	.	+	.	transcript_id file_1_file_1_jg13939.t1; gene_id file_1_file_1_jg13939;
Contig_7	AUGUSTUS	CDS	5536974	5537640	1	+	1	transcript_id file_1_file_1_jg13939.t1; gene_id file_1_file_1_jg13939;
Contig_7	AUGUSTUS	exon	5536974	5537640	.	+	.	transcript_id file_1_file_1_jg13939.t1; gene_id file_1_file_1_jg13939;
Contig_7	AUGUSTUS	intron	5537641	5538128	.	+	.	transcript_id file_1_file_1_jg13939.t1; gene_id file_1_file_1_jg13939;
Contig_7	AUGUSTUS	CDS	5538129	5538723	1	+	0	transcript_id file_1_file_1_jg13939.t1; gene_id file_1_file_1_jg13939;
Contig_7	AUGUSTUS	exon	5538129	5538723	.	+	.	transcript_id file_1_file_1_jg13939.t1; gene_id file_1_file_1_jg13939;
Contig_7	AUGUSTUS	intron	5538724	5539323	.	+	.	transcript_id file_1_file_1_jg13939.t1; gene_id file_1_file_1_jg13939;
Contig_7	AUGUSTUS	transcript	5535929	5539691	.	+	.	transcript_id file_1_file_1_jg13939.t1; gene_id file_1_file_1_jg13939
Contig_7	AUGUSTUS	CDS	5539324	5539691	1	+	2	transcript_id file_1_file_1_jg13939.t1; gene_id file_1_file_1_jg13939;
Contig_7	AUGUSTUS	exon	5539324	5539691	.	+	.	transcript_id file_1_file_1_jg13939.t1; gene_id file_1_file_1_jg13939;
Contig_7	AUGUSTUS	stop_codon	5539689	5539691	.	+	0	transcript_id file_1_file_1_jg13939.t1; gene_id file_1_file_1_jg13939;
Contig_7	AUGUSTUS	start_codon	5646164	5646166	.	+	0	transcript_id file_1_file_1_jg13951.t1; gene_id file_1_file_1_jg13951;
Contig_7	AUGUSTUS	CDS	5646164	5646229	1	+	0	transcript_id file_1_file_1_jg13951.t1; gene_id file_1_file_1_jg13951;
Contig_7	AUGUSTUS	exon	5646164	5646229	.	+	.	transcript_id file_1_file_1_jg13951.t1; gene_id file_1_file_1_jg13951;
Contig_7	AUGUSTUS	intron	5646230	5646425	.	+	.	transcript_id file_1_file_1_jg13951.t1; gene_id file_1_file_1_jg13951;
Contig_7	AUGUSTUS	CDS	5646426	5646788	1	+	0	transcript_id file_1_file_1_jg13951.t1; gene_id file_1_file_1_jg13951;
Contig_7	AUGUSTUS	exon	5646426	5646788	.	+	.	transcript_id file_1_file_1_jg13951.t1; gene_id file_1_file_1_jg13951;
Contig_7	AUGUSTUS	intron	5646789	5647062	.	+	.	transcript_id file_1_file_1_jg13951.t1; gene_id file_1_file_1_jg13951;
Contig_7	AUGUSTUS	transcript	5646164	5647224	.	+	.	transcript_id file_1_file_1_jg13951.t1; gene_id file_1_file_1_jg13951
Contig_7	AUGUSTUS	CDS	5647063	5647224	1	+	0	transcript_id file_1_file_1_jg13951.t1; gene_id file_1_file_1_jg13951;
Contig_7	AUGUSTUS	exon	5647063	5647224	.	+	.	transcript_id file_1_file_1_jg13951.t1; gene_id file_1_file_1_jg13951;
Contig_7	AUGUSTUS	stop_codon	5647222	5647224	.	+	0	transcript_id file_1_file_1_jg13951.t1; gene_id file_1_file_1_jg13951;
Contig_44	AUGUSTUS	stop_codon	938558	938560	.	-	0	transcript_id file_1_file_1_or67a3.t1; gene_id file_1_file_1_or67a3;
Contig_44	AUGUSTUS	CDS	938558	938611	1	-	0	transcript_id file_1_file_1_or67a3.t1; gene_id file_1_file_1_or67a3;
Contig_44	AUGUSTUS	exon	938558	938611	.	-	.	transcript_id file_1_file_1_or67a3.t1; gene_id file_1_file_1_or67a3;
Contig_44	AUGUSTUS	transcript	938558	940117	.	-	.	transcript_id file_1_file_1_or67a3.t1; gene_id file_1_file_1_or67a3
Contig_44	AUGUSTUS	intron	938612	938662	.	-	.	transcript_id file_1_file_1_or67a3.t1; gene_id file_1_file_1_or67a3;
Contig_44	AUGUSTUS	CDS	938663	938818	1	-	0	transcript_id file_1_file_1_or67a3.t1; gene_id file_1_file_1_or67a3;
Contig_44	AUGUSTUS	exon	938663	938818	.	-	.	transcript_id file_1_file_1_or67a3.t1; gene_id file_1_file_1_or67a3;
Contig_44	AUGUSTUS	intron	938819	938884	.	-	.	transcript_id file_1_file_1_or67a3.t1; gene_id file_1_file_1_or67a3;
Contig_44	AUGUSTUS	CDS	938885	939086	1	-	1	transcript_id file_1_file_1_or67a3.t1; gene_id file_1_file_1_or67a3;
Contig_44	AUGUSTUS	exon	938885	939086	.	-	.	transcript_id file_1_file_1_or67a3.t1; gene_id file_1_file_1_or67a3;
Contig_44	AUGUSTUS	intron	939087	939260	.	-	.	transcript_id file_1_file_1_or67a3.t1; gene_id file_1_file_1_or67a3;
Contig_44	AUGUSTUS	CDS	939261	940117	0.61	-	0	transcript_id file_1_file_1_or67a3.t1; gene_id file_1_file_1_or67a3;
Contig_44	AUGUSTUS	exon	939261	940117	.	-	.	transcript_id file_1_file_1_or67a3.t1; gene_id file_1_file_1_or67a3;
Contig_44	AUGUSTUS	start_codon	940115	940117	.	-	0	transcript_id file_1_file_1_or67a3.t1; gene_id file_1_file_1_or67a3;
Contig_44	AUGUSTUS	stop_codon	936427	936429	.	-	0	transcript_id file_1_file_1_jg14045.t1; gene_id file_1_file_1_jg14045;
Contig_44	AUGUSTUS	CDS	936427	936480	1	-	0	transcript_id file_1_file_1_jg14045.t1; gene_id file_1_file_1_jg14045;
Contig_44	AUGUSTUS	exon	936427	936480	.	-	.	transcript_id file_1_file_1_jg14045.t1; gene_id file_1_file_1_jg14045;
Contig_44	AUGUSTUS	intron	936481	936537	.	-	.	transcript_id file_1_file_1_jg14045.t1; gene_id file_1_file_1_jg14045;
Contig_44	AUGUSTUS	CDS	936538	936693	1	-	0	transcript_id file_1_file_1_jg14045.t1; gene_id file_1_file_1_jg14045;
Contig_44	AUGUSTUS	exon	936538	936693	.	-	.	transcript_id file_1_file_1_jg14045.t1; gene_id file_1_file_1_jg14045;
Contig_44	AUGUSTUS	intron	936694	936752	.	-	.	transcript_id file_1_file_1_jg14045.t1; gene_id file_1_file_1_jg14045;
Contig_44	AUGUSTUS	CDS	936753	936954	1	-	1	transcript_id file_1_file_1_jg14045.t1; gene_id file_1_file_1_jg14045;
Contig_44	AUGUSTUS	exon	936753	936954	.	-	.	transcript_id file_1_file_1_jg14045.t1; gene_id file_1_file_1_jg14045;
Contig_44	AUGUSTUS	intron	936955	937076	.	-	.	transcript_id file_1_file_1_jg14045.t1; gene_id file_1_file_1_jg14045;
Contig_44	AUGUSTUS	transcript	936427	937909	.	-	.	transcript_id file_1_file_1_jg14045.t1; gene_id file_1_file_1_jg14045
Contig_44	AUGUSTUS	CDS	937077	937909	1	-	0	transcript_id file_1_file_1_jg14045.t1; gene_id file_1_file_1_jg14045;
Contig_44	AUGUSTUS	exon	937077	937909	.	-	.	transcript_id file_1_file_1_jg14045.t1; gene_id file_1_file_1_jg14045;
Contig_44	AUGUSTUS	start_codon	937907	937909	.	-	0	transcript_id file_1_file_1_jg14045.t1; gene_id file_1_file_1_jg14045
Gemini	AUGUSTUS	start_codon	13731658	13731660	.	+	0	transcript_id file_1_file_1_jg1416.t1; gene_id file_1_file_1_jg1416;
Gemini	AUGUSTUS	CDS	13731658	13732860	0.99	+	0	transcript_id file_1_file_1_jg1416.t1; gene_id file_1_file_1_jg1416;
Gemini	AUGUSTUS	exon	13731658	13732860	.	+	.	transcript_id file_1_file_1_jg1416.t1; gene_id file_1_file_1_jg1416;
Gemini	AUGUSTUS	transcript	13731658	13732860	.	+	.	transcript_id file_1_file_1_jg1416.t1; gene_id file_1_file_1_jg1416
Gemini	AUGUSTUS	stop_codon	13732858	13732860	.	+	0	transcript_id file_1_file_1_jg1416.t1; gene_id file_1_file_1_jg1416;
Contig_18	AUGUSTUS	start_codon	615379	615381	.	+	0	transcript_id file_1_file_1_ir62a.t1; gene_id file_1_file_1_ir62a;
Contig_18	AUGUSTUS	CDS	615379	617190	1	+	0	transcript_id file_1_file_1_ir62a.t1; gene_id file_1_file_1_ir62a;
Contig_18	AUGUSTUS	exon	615379	617190	.	+	.	transcript_id file_1_file_1_ir62a.t1; gene_id file_1_file_1_ir62a;
Contig_18	AUGUSTUS	transcript	615379	617193	.	+	.	transcript_id file_1_file_1_ir62a.t1; gene_id file_1_file_1_ir62a
Contig_18	AUGUSTUS	stop_codon	617191	617193	.	+	0	transcript_id file_1_file_1_ir62a.t1; gene_id file_1_file_1_ir62a;
Contig_18	AUGUSTUS	stop_codon	1352661	1352663	.	-	0	transcript_id file_1_file_1_jg14343.t1; gene_id file_1_file_1_jg14343;
Contig_18	AUGUSTUS	CDS	1352661	1352741	1	-	0	transcript_id file_1_file_1_jg14343.t1; gene_id file_1_file_1_jg14343;
Contig_18	AUGUSTUS	exon	1352661	1352741	.	-	.	transcript_id file_1_file_1_jg14343.t1; gene_id file_1_file_1_jg14343;
Contig_18	AUGUSTUS	intron	1352742	1352797	.	-	.	transcript_id file_1_file_1_jg14343.t1; gene_id file_1_file_1_jg14343;
Contig_18	AUGUSTUS	CDS	1352798	1353050	1	-	1	transcript_id file_1_file_1_jg14343.t1; gene_id file_1_file_1_jg14343;
Contig_18	AUGUSTUS	exon	1352798	1353050	.	-	.	transcript_id file_1_file_1_jg14343.t1; gene_id file_1_file_1_jg14343;
Contig_18	AUGUSTUS	intron	1353051	1353200	.	-	.	transcript_id file_1_file_1_jg14343.t1; gene_id file_1_file_1_jg14343;
Contig_18	AUGUSTUS	CDS	1353201	1353355	1	-	0	transcript_id file_1_file_1_jg14343.t1; gene_id file_1_file_1_jg14343;
Contig_18	AUGUSTUS	exon	1353201	1353355	.	-	.	transcript_id file_1_file_1_jg14343.t1; gene_id file_1_file_1_jg14343;
Contig_18	AUGUSTUS	intron	1353356	1353411	.	-	.	transcript_id file_1_file_1_jg14343.t1; gene_id file_1_file_1_jg14343;
Contig_18	AUGUSTUS	CDS	1353412	1353534	1	-	0	transcript_id file_1_file_1_jg14343.t1; gene_id file_1_file_1_jg14343;
Contig_18	AUGUSTUS	exon	1353412	1353534	.	-	.	transcript_id file_1_file_1_jg14343.t1; gene_id file_1_file_1_jg14343;
Contig_18	AUGUSTUS	intron	1353535	1353672	.	-	.	transcript_id file_1_file_1_jg14343.t1; gene_id file_1_file_1_jg14343;
Contig_18	AUGUSTUS	CDS	1353673	1353839	1	-	2	transcript_id file_1_file_1_jg14343.t1; gene_id file_1_file_1_jg14343;
Contig_18	AUGUSTUS	exon	1353673	1353839	.	-	.	transcript_id file_1_file_1_jg14343.t1; gene_id file_1_file_1_jg14343;
Contig_18	AUGUSTUS	intron	1353840	1353897	.	-	.	transcript_id file_1_file_1_jg14343.t1; gene_id file_1_file_1_jg14343;
Contig_18	AUGUSTUS	CDS	1353898	1354092	1	-	2	transcript_id file_1_file_1_jg14343.t1; gene_id file_1_file_1_jg14343;
Contig_18	AUGUSTUS	exon	1353898	1354092	.	-	.	transcript_id file_1_file_1_jg14343.t1; gene_id file_1_file_1_jg14343;
Contig_18	AUGUSTUS	intron	1354093	1354148	.	-	.	transcript_id file_1_file_1_jg14343.t1; gene_id file_1_file_1_jg14343;
Contig_18	AUGUSTUS	CDS	1354149	1354340	1	-	2	transcript_id file_1_file_1_jg14343.t1; gene_id file_1_file_1_jg14343;
Contig_18	AUGUSTUS	exon	1354149	1354340	.	-	.	transcript_id file_1_file_1_jg14343.t1; gene_id file_1_file_1_jg14343;
Contig_18	AUGUSTUS	intron	1354341	1354458	.	-	.	transcript_id file_1_file_1_jg14343.t1; gene_id file_1_file_1_jg14343;
Contig_18	AUGUSTUS	transcript	1352661	1354603	.	-	.	transcript_id file_1_file_1_jg14343.t1; gene_id file_1_file_1_jg14343
Contig_18	AUGUSTUS	CDS	1354459	1354603	1	-	0	transcript_id file_1_file_1_jg14343.t1; gene_id file_1_file_1_jg14343;
Contig_18	AUGUSTUS	exon	1354459	1354603	.	-	.	transcript_id file_1_file_1_jg14343.t1; gene_id file_1_file_1_jg14343;
Contig_18	AUGUSTUS	start_codon	1354601	1354603	.	-	0	transcript_id file_1_file_1_jg14343.t1; gene_id file_1_file_1_jg14343;
Contig_18	AUGUSTUS	stop_codon	2231019	2231021	.	-	0	transcript_id file_1_file_1_jg14431.t1; gene_id file_1_file_1_jg14431;
Contig_18	AUGUSTUS	CDS	2231019	2231995	1	-	2	transcript_id file_1_file_1_jg14431.t1; gene_id file_1_file_1_jg14431;
Contig_18	AUGUSTUS	exon	2231019	2231995	.	-	.	transcript_id file_1_file_1_jg14431.t1; gene_id file_1_file_1_jg14431;
Contig_18	AUGUSTUS	intron	2231996	2232061	.	-	.	transcript_id file_1_file_1_jg14431.t1; gene_id file_1_file_1_jg14431;
Contig_18	AUGUSTUS	CDS	2232062	2232793	1	-	2	transcript_id file_1_file_1_jg14431.t1; gene_id file_1_file_1_jg14431;
Contig_18	AUGUSTUS	exon	2232062	2232793	.	-	.	transcript_id file_1_file_1_jg14431.t1; gene_id file_1_file_1_jg14431;
Contig_18	AUGUSTUS	intron	2232794	2232850	.	-	.	transcript_id file_1_file_1_jg14431.t1; gene_id file_1_file_1_jg14431;
Contig_18	AUGUSTUS	CDS	2232851	2232926	1	-	0	transcript_id file_1_file_1_jg14431.t1; gene_id file_1_file_1_jg14431;
Contig_18	AUGUSTUS	exon	2232851	2232926	.	-	.	transcript_id file_1_file_1_jg14431.t1; gene_id file_1_file_1_jg14431;
Contig_18	AUGUSTUS	intron	2232927	2233329	.	-	.	transcript_id file_1_file_1_jg14431.t1; gene_id file_1_file_1_jg14431;
Contig_18	AUGUSTUS	CDS	2233330	2233598	1	-	2	transcript_id file_1_file_1_jg14431.t1; gene_id file_1_file_1_jg14431;
Contig_18	AUGUSTUS	exon	2233330	2233598	.	-	.	transcript_id file_1_file_1_jg14431.t1; gene_id file_1_file_1_jg14431;
Contig_18	AUGUSTUS	intron	2233599	2233964	.	-	.	transcript_id file_1_file_1_jg14431.t1; gene_id file_1_file_1_jg14431;
Contig_18	AUGUSTUS	CDS	2233965	2234254	1	-	1	transcript_id file_1_file_1_jg14431.t1; gene_id file_1_file_1_jg14431;
Contig_18	AUGUSTUS	exon	2233965	2234254	.	-	.	transcript_id file_1_file_1_jg14431.t1; gene_id file_1_file_1_jg14431;
Contig_18	AUGUSTUS	intron	2234255	2234345	.	-	.	transcript_id file_1_file_1_jg14431.t1; gene_id file_1_file_1_jg14431;
Contig_18	AUGUSTUS	CDS	2234346	2234601	1	-	2	transcript_id file_1_file_1_jg14431.t1; gene_id file_1_file_1_jg14431;
Contig_18	AUGUSTUS	exon	2234346	2234601	.	-	.	transcript_id file_1_file_1_jg14431.t1; gene_id file_1_file_1_jg14431;
Contig_18	AUGUSTUS	intron	2234602	2234659	.	-	.	transcript_id file_1_file_1_jg14431.t1; gene_id file_1_file_1_jg14431;
Contig_18	AUGUSTUS	CDS	2234660	2234903	1	-	0	transcript_id file_1_file_1_jg14431.t1; gene_id file_1_file_1_jg14431;
Contig_18	AUGUSTUS	exon	2234660	2234903	.	-	.	transcript_id file_1_file_1_jg14431.t1; gene_id file_1_file_1_jg14431;
Contig_18	AUGUSTUS	intron	2234904	2234968	.	-	.	transcript_id file_1_file_1_jg14431.t1; gene_id file_1_file_1_jg14431;
Contig_18	AUGUSTUS	transcript	2231019	2234995	.	-	.	transcript_id file_1_file_1_jg14431.t1; gene_id file_1_file_1_jg14431
Contig_18	AUGUSTUS	CDS	2234969	2234995	1	-	0	transcript_id file_1_file_1_jg14431.t1; gene_id file_1_file_1_jg14431;
Contig_18	AUGUSTUS	exon	2234969	2234995	.	-	.	transcript_id file_1_file_1_jg14431.t1; gene_id file_1_file_1_jg14431;
Contig_18	AUGUSTUS	start_codon	2234993	2234995	.	-	0	transcript_id file_1_file_1_jg14431.t1; gene_id file_1_file_1_jg14431;
Contig_20	AUGUSTUS	start_codon	27426	27428	.	+	0	transcript_id file_1_file_1_jg14562.t1; gene_id file_1_file_1_jg14562;
Contig_20	AUGUSTUS	CDS	27426	27445	1	+	0	transcript_id file_1_file_1_jg14562.t1; gene_id file_1_file_1_jg14562;
Contig_20	AUGUSTUS	exon	27426	27445	.	+	.	transcript_id file_1_file_1_jg14562.t1; gene_id file_1_file_1_jg14562;
Contig_20	AUGUSTUS	intron	27446	28280	.	+	.	transcript_id file_1_file_1_jg14562.t1; gene_id file_1_file_1_jg14562;
Contig_20	AUGUSTUS	CDS	28281	28638	1	+	1	transcript_id file_1_file_1_jg14562.t1; gene_id file_1_file_1_jg14562;
Contig_20	AUGUSTUS	exon	28281	28638	.	+	.	transcript_id file_1_file_1_jg14562.t1; gene_id file_1_file_1_jg14562;
Contig_20	AUGUSTUS	intron	28639	28692	.	+	.	transcript_id file_1_file_1_jg14562.t1; gene_id file_1_file_1_jg14562;
Contig_20	AUGUSTUS	transcript	27426	28779	.	+	.	transcript_id file_1_file_1_jg14562.t1; gene_id file_1_file_1_jg14562
Contig_20	AUGUSTUS	CDS	28693	28779	1	+	0	transcript_id file_1_file_1_jg14562.t1; gene_id file_1_file_1_jg14562;
Contig_20	AUGUSTUS	exon	28693	28779	.	+	.	transcript_id file_1_file_1_jg14562.t1; gene_id file_1_file_1_jg14562;
Contig_20	AUGUSTUS	stop_codon	28777	28779	.	+	0	transcript_id file_1_file_1_jg14562.t1; gene_id file_1_file_1_jg14562;
Contig_20	AUGUSTUS	stop_codon	517347	517349	.	-	0	transcript_id file_1_file_1_jg14566.t1; gene_id file_1_file_1_jg14566;
Contig_20	AUGUSTUS	CDS	517347	517421	1	-	0	transcript_id file_1_file_1_jg14566.t1; gene_id file_1_file_1_jg14566;
Contig_20	AUGUSTUS	exon	517347	517421	.	-	.	transcript_id file_1_file_1_jg14566.t1; gene_id file_1_file_1_jg14566;
Contig_20	AUGUSTUS	intron	517422	517484	.	-	.	transcript_id file_1_file_1_jg14566.t1; gene_id file_1_file_1_jg14566;
Contig_20	AUGUSTUS	CDS	517485	517842	1	-	1	transcript_id file_1_file_1_jg14566.t1; gene_id file_1_file_1_jg14566;
Contig_20	AUGUSTUS	exon	517485	517842	.	-	.	transcript_id file_1_file_1_jg14566.t1; gene_id file_1_file_1_jg14566;
Contig_20	AUGUSTUS	intron	517843	517897	.	-	.	transcript_id file_1_file_1_jg14566.t1; gene_id file_1_file_1_jg14566;
Contig_20	AUGUSTUS	transcript	517347	518664	.	-	.	transcript_id file_1_file_1_jg14566.t1; gene_id file_1_file_1_jg14566
Contig_20	AUGUSTUS	CDS	517898	518664	1	-	0	transcript_id file_1_file_1_jg14566.t1; gene_id file_1_file_1_jg14566;
Contig_20	AUGUSTUS	exon	517898	518664	.	-	.	transcript_id file_1_file_1_jg14566.t1; gene_id file_1_file_1_jg14566;
Contig_20	AUGUSTUS	start_codon	518662	518664	.	-	0	transcript_id file_1_file_1_jg14566.t1; gene_id file_1_file_1_jg14566;
Contig_56	AUGUSTUS	start_codon	520839	520841	.	+	0	transcript_id file_1_file_1_jg14676.t1; gene_id file_1_file_1_jg14676;
Contig_56	AUGUSTUS	CDS	520839	521825	1	+	0	transcript_id file_1_file_1_jg14676.t1; gene_id file_1_file_1_jg14676;
Contig_56	AUGUSTUS	exon	520839	521825	.	+	.	transcript_id file_1_file_1_jg14676.t1; gene_id file_1_file_1_jg14676;
Contig_56	AUGUSTUS	intron	521826	521883	.	+	.	transcript_id file_1_file_1_jg14676.t1; gene_id file_1_file_1_jg14676;
Contig_56	AUGUSTUS	transcript	520839	522042	.	+	.	transcript_id file_1_file_1_jg14676.t1; gene_id file_1_file_1_jg14676
Contig_56	AUGUSTUS	CDS	521884	522042	1	+	0	transcript_id file_1_file_1_jg14676.t1; gene_id file_1_file_1_jg14676;
Contig_56	AUGUSTUS	exon	521884	522042	.	+	.	transcript_id file_1_file_1_jg14676.t1; gene_id file_1_file_1_jg14676;
Contig_56	AUGUSTUS	stop_codon	522040	522042	.	+	0	transcript_id file_1_file_1_jg14676.t1; gene_id file_1_file_1_jg14676;
Draco	AUGUSTUS	start_codon	398373	398375	.	+	0	transcript_id file_1_file_1_jg14770.t1; gene_id file_1_file_1_jg14770;
Draco	AUGUSTUS	CDS	398373	398738	1	+	0	transcript_id file_1_file_1_jg14770.t1; gene_id file_1_file_1_jg14770;
Draco	AUGUSTUS	exon	398373	398738	.	+	.	transcript_id file_1_file_1_jg14770.t1; gene_id file_1_file_1_jg14770;
Draco	AUGUSTUS	transcript	398373	398738	.	+	.	transcript_id file_1_file_1_jg14770.t1; gene_id file_1_file_1_jg14770
Draco	AUGUSTUS	stop_codon	398736	398738	.	+	0	transcript_id file_1_file_1_jg14770.t1; gene_id file_1_file_1_jg14770;
Draco	AUGUSTUS	start_codon	446826	446828	.	+	0	transcript_id file_1_file_1_jg14783.t1; gene_id file_1_file_1_jg14783;
Draco	AUGUSTUS	CDS	446826	446845	0.61	+	0	transcript_id file_1_file_1_jg14783.t1; gene_id file_1_file_1_jg14783;
Draco	AUGUSTUS	exon	446826	446845	.	+	.	transcript_id file_1_file_1_jg14783.t1; gene_id file_1_file_1_jg14783;
Draco	AUGUSTUS	intron	446846	446966	.	+	.	transcript_id file_1_file_1_jg14783.t1; gene_id file_1_file_1_jg14783;
Draco	AUGUSTUS	CDS	446967	447015	0.63	+	1	transcript_id file_1_file_1_jg14783.t1; gene_id file_1_file_1_jg14783;
Draco	AUGUSTUS	exon	446967	447015	.	+	.	transcript_id file_1_file_1_jg14783.t1; gene_id file_1_file_1_jg14783;
Draco	AUGUSTUS	intron	447016	451002	.	+	.	transcript_id file_1_file_1_jg14783.t1; gene_id file_1_file_1_jg14783;
Draco	AUGUSTUS	CDS	451003	451230	1	+	0	transcript_id file_1_file_1_jg14783.t1; gene_id file_1_file_1_jg14783;
Draco	AUGUSTUS	exon	451003	451230	.	+	.	transcript_id file_1_file_1_jg14783.t1; gene_id file_1_file_1_jg14783;
Draco	AUGUSTUS	intron	451231	451290	.	+	.	transcript_id file_1_file_1_jg14783.t1; gene_id file_1_file_1_jg14783;
Draco	AUGUSTUS	CDS	451291	453270	1	+	0	transcript_id file_1_file_1_jg14783.t1; gene_id file_1_file_1_jg14783;
Draco	AUGUSTUS	exon	451291	453270	.	+	.	transcript_id file_1_file_1_jg14783.t1; gene_id file_1_file_1_jg14783;
Draco	AUGUSTUS	intron	453271	453332	.	+	.	transcript_id file_1_file_1_jg14783.t1; gene_id file_1_file_1_jg14783;
Draco	AUGUSTUS	transcript	446826	453866	.	+	.	transcript_id file_1_file_1_jg14783.t1; gene_id file_1_file_1_jg14783
Draco	AUGUSTUS	CDS	453333	453866	1	+	0	transcript_id file_1_file_1_jg14783.t1; gene_id file_1_file_1_jg14783;
Draco	AUGUSTUS	exon	453333	453866	.	+	.	transcript_id file_1_file_1_jg14783.t1; gene_id file_1_file_1_jg14783;
Draco	AUGUSTUS	stop_codon	453864	453866	.	+	0	transcript_id file_1_file_1_jg14783.t1; gene_id file_1_file_1_jg14783;
Draco	AUGUSTUS	stop_codon	1297761	1297763	.	-	0	transcript_id file_1_file_1_jg14902.t1; gene_id file_1_file_1_jg14902;
Draco	AUGUSTUS	CDS	1297761	1297928	0.86	-	0	transcript_id file_1_file_1_jg14902.t1; gene_id file_1_file_1_jg14902;
Draco	AUGUSTUS	exon	1297761	1297928	.	-	.	transcript_id file_1_file_1_jg14902.t1; gene_id file_1_file_1_jg14902;
Draco	AUGUSTUS	intron	1297929	1297978	.	-	.	transcript_id file_1_file_1_jg14902.t1; gene_id file_1_file_1_jg14902;
Draco	AUGUSTUS	CDS	1297979	1298135	0.85	-	1	transcript_id file_1_file_1_jg14902.t1; gene_id file_1_file_1_jg14902;
Draco	AUGUSTUS	exon	1297979	1298135	.	-	.	transcript_id file_1_file_1_jg14902.t1; gene_id file_1_file_1_jg14902;
Draco	AUGUSTUS	intron	1298136	1298789	.	-	.	transcript_id file_1_file_1_jg14902.t1; gene_id file_1_file_1_jg14902;
Draco	AUGUSTUS	transcript	1297761	1298998	.	-	.	transcript_id file_1_file_1_jg14902.t1; gene_id file_1_file_1_jg14902
Draco	AUGUSTUS	CDS	1298790	1298998	0.75	-	0	transcript_id file_1_file_1_jg14902.t1; gene_id file_1_file_1_jg14902;
Draco	AUGUSTUS	exon	1298790	1298998	.	-	.	transcript_id file_1_file_1_jg14902.t1; gene_id file_1_file_1_jg14902;
Draco	AUGUSTUS	start_codon	1298996	1298998	.	-	0	transcript_id file_1_file_1_jg14902.t1; gene_id file_1_file_1_jg14902;
Draco	AUGUSTUS	start_codon	1299191	1299193	.	+	0	transcript_id file_1_file_1_jg14903.t1; gene_id file_1_file_1_jg14903;
Draco	AUGUSTUS	CDS	1299191	1299335	0.73	+	0	transcript_id file_1_file_1_jg14903.t1; gene_id file_1_file_1_jg14903;
Draco	AUGUSTUS	exon	1299191	1299335	.	+	.	transcript_id file_1_file_1_jg14903.t1; gene_id file_1_file_1_jg14903;
Draco	AUGUSTUS	intron	1299336	1300091	.	+	.	transcript_id file_1_file_1_jg14903.t1; gene_id file_1_file_1_jg14903;
Draco	AUGUSTUS	CDS	1300092	1300207	0.76	+	2	transcript_id file_1_file_1_jg14903.t1; gene_id file_1_file_1_jg14903;
Draco	AUGUSTUS	exon	1300092	1300207	.	+	.	transcript_id file_1_file_1_jg14903.t1; gene_id file_1_file_1_jg14903;
Draco	AUGUSTUS	intron	1300208	1300265	.	+	.	transcript_id file_1_file_1_jg14903.t1; gene_id file_1_file_1_jg14903;
Draco	AUGUSTUS	transcript	1299191	1300475	.	+	.	transcript_id file_1_file_1_jg14903.t1; gene_id file_1_file_1_jg14903
Draco	AUGUSTUS	CDS	1300266	1300475	1	+	0	transcript_id file_1_file_1_jg14903.t1; gene_id file_1_file_1_jg14903;
Draco	AUGUSTUS	exon	1300266	1300475	.	+	.	transcript_id file_1_file_1_jg14903.t1; gene_id file_1_file_1_jg14903;
Draco	AUGUSTUS	stop_codon	1300473	1300475	.	+	0	transcript_id file_1_file_1_jg14903.t1; gene_id file_1_file_1_jg14903;
Draco	AUGUSTUS	stop_codon	1301549	1301551	.	-	0	transcript_id file_1_file_1_jg14904.t1; gene_id file_1_file_1_jg14904;
Draco	AUGUSTUS	CDS	1301549	1301725	1	-	0	transcript_id file_1_file_1_jg14904.t1; gene_id file_1_file_1_jg14904;
Draco	AUGUSTUS	exon	1301549	1301725	.	-	.	transcript_id file_1_file_1_jg14904.t1; gene_id file_1_file_1_jg14904;
Draco	AUGUSTUS	intron	1301726	1301775	.	-	.	transcript_id file_1_file_1_jg14904.t1; gene_id file_1_file_1_jg14904;
Draco	AUGUSTUS	transcript	1301549	1302837	.	-	.	transcript_id file_1_file_1_jg14904.t1; gene_id file_1_file_1_jg14904
Draco	AUGUSTUS	CDS	1301776	1302837	1	-	0	transcript_id file_1_file_1_jg14904.t1; gene_id file_1_file_1_jg14904;
Draco	AUGUSTUS	exon	1301776	1302837	.	-	.	transcript_id file_1_file_1_jg14904.t1; gene_id file_1_file_1_jg14904;
Draco	AUGUSTUS	start_codon	1302835	1302837	.	-	0	transcript_id file_1_file_1_jg14904.t1; gene_id file_1_file_1_jg14904;
Draco	AUGUSTUS	stop_codon	1309726	1309728	.	-	0	transcript_id file_1_file_1_jg14907.t1; gene_id file_1_file_1_jg14907;
Draco	AUGUSTUS	CDS	1309726	1309835	1	-	2	transcript_id file_1_file_1_jg14907.t1; gene_id file_1_file_1_jg14907;
Draco	AUGUSTUS	exon	1309726	1309835	.	-	.	transcript_id file_1_file_1_jg14907.t1; gene_id file_1_file_1_jg14907;
Draco	AUGUSTUS	intron	1309836	1309906	.	-	.	transcript_id file_1_file_1_jg14907.t1; gene_id file_1_file_1_jg14907;
Draco	AUGUSTUS	CDS	1309907	1310012	1	-	0	transcript_id file_1_file_1_jg14907.t1; gene_id file_1_file_1_jg14907;
Draco	AUGUSTUS	exon	1309907	1310012	.	-	.	transcript_id file_1_file_1_jg14907.t1; gene_id file_1_file_1_jg14907;
Draco	AUGUSTUS	intron	1310013	1310563	.	-	.	transcript_id file_1_file_1_jg14907.t1; gene_id file_1_file_1_jg14907;
Draco	AUGUSTUS	CDS	1310564	1310655	1	-	2	transcript_id file_1_file_1_jg14907.t1; gene_id file_1_file_1_jg14907;
Draco	AUGUSTUS	exon	1310564	1310655	.	-	.	transcript_id file_1_file_1_jg14907.t1; gene_id file_1_file_1_jg14907;
Draco	AUGUSTUS	intron	1310656	1311237	.	-	.	transcript_id file_1_file_1_jg14907.t1; gene_id file_1_file_1_jg14907;
Draco	AUGUSTUS	CDS	1311238	1311303	1	-	2	transcript_id file_1_file_1_jg14907.t1; gene_id file_1_file_1_jg14907;
Draco	AUGUSTUS	exon	1311238	1311303	.	-	.	transcript_id file_1_file_1_jg14907.t1; gene_id file_1_file_1_jg14907;
Draco	AUGUSTUS	intron	1311304	1311526	.	-	.	transcript_id file_1_file_1_jg14907.t1; gene_id file_1_file_1_jg14907;
Draco	AUGUSTUS	CDS	1311527	1311681	1	-	1	transcript_id file_1_file_1_jg14907.t1; gene_id file_1_file_1_jg14907;
Draco	AUGUSTUS	exon	1311527	1311681	.	-	.	transcript_id file_1_file_1_jg14907.t1; gene_id file_1_file_1_jg14907;
Draco	AUGUSTUS	intron	1311682	1312045	.	-	.	transcript_id file_1_file_1_jg14907.t1; gene_id file_1_file_1_jg14907;
Draco	AUGUSTUS	CDS	1312046	1312282	1	-	1	transcript_id file_1_file_1_jg14907.t1; gene_id file_1_file_1_jg14907;
Draco	AUGUSTUS	exon	1312046	1312282	.	-	.	transcript_id file_1_file_1_jg14907.t1; gene_id file_1_file_1_jg14907;
Draco	AUGUSTUS	intron	1312283	1312352	.	-	.	transcript_id file_1_file_1_jg14907.t1; gene_id file_1_file_1_jg14907;
Draco	AUGUSTUS	CDS	1312353	1312637	1	-	1	transcript_id file_1_file_1_jg14907.t1; gene_id file_1_file_1_jg14907;
Draco	AUGUSTUS	exon	1312353	1312637	.	-	.	transcript_id file_1_file_1_jg14907.t1; gene_id file_1_file_1_jg14907;
Draco	AUGUSTUS	intron	1312638	1312970	.	-	.	transcript_id file_1_file_1_jg14907.t1; gene_id file_1_file_1_jg14907;
Draco	AUGUSTUS	CDS	1312971	1313168	1	-	1	transcript_id file_1_file_1_jg14907.t1; gene_id file_1_file_1_jg14907;
Draco	AUGUSTUS	exon	1312971	1313168	.	-	.	transcript_id file_1_file_1_jg14907.t1; gene_id file_1_file_1_jg14907;
Draco	AUGUSTUS	intron	1313169	1316741	.	-	.	transcript_id file_1_file_1_jg14907.t1; gene_id file_1_file_1_jg14907;
Draco	AUGUSTUS	transcript	1309726	1317292	.	-	.	transcript_id file_1_file_1_jg14907.t1; gene_id file_1_file_1_jg14907
Draco	AUGUSTUS	CDS	1316742	1317292	1	-	0	transcript_id file_1_file_1_jg14907.t1; gene_id file_1_file_1_jg14907;
Draco	AUGUSTUS	exon	1316742	1317292	.	-	.	transcript_id file_1_file_1_jg14907.t1; gene_id file_1_file_1_jg14907;
Draco	AUGUSTUS	start_codon	1317290	1317292	.	-	0	transcript_id file_1_file_1_jg14907.t1; gene_id file_1_file_1_jg14907;
Draco	AUGUSTUS	start_codon	2040650	2040652	.	+	0	transcript_id file_1_file_1_jg15001.t1; gene_id file_1_file_1_jg15001;
Draco	AUGUSTUS	CDS	2040650	2041669	1	+	0	transcript_id file_1_file_1_jg15001.t1; gene_id file_1_file_1_jg15001;
Draco	AUGUSTUS	exon	2040650	2041669	.	+	.	transcript_id file_1_file_1_jg15001.t1; gene_id file_1_file_1_jg15001;
Draco	AUGUSTUS	intron	2041670	2041729	.	+	.	transcript_id file_1_file_1_jg15001.t1; gene_id file_1_file_1_jg15001;
Draco	AUGUSTUS	transcript	2040650	2041882	.	+	.	transcript_id file_1_file_1_jg15001.t1; gene_id file_1_file_1_jg15001
Draco	AUGUSTUS	CDS	2041730	2041882	0.98	+	0	transcript_id file_1_file_1_jg15001.t1; gene_id file_1_file_1_jg15001;
Draco	AUGUSTUS	exon	2041730	2041882	.	+	.	transcript_id file_1_file_1_jg15001.t1; gene_id file_1_file_1_jg15001;
Draco	AUGUSTUS	stop_codon	2041880	2041882	.	+	0	transcript_id file_1_file_1_jg15001.t1; gene_id file_1_file_1_jg15001;
Draco	AUGUSTUS	start_codon	2042273	2042275	.	+	0	transcript_id file_1_file_1_gr59d4.t1; gene_id file_1_file_1_gr59d4;
Draco	AUGUSTUS	CDS	2042273	2043292	1	+	0	transcript_id file_1_file_1_gr59d4.t1; gene_id file_1_file_1_gr59d4;
Draco	AUGUSTUS	exon	2042273	2043292	.	+	.	transcript_id file_1_file_1_gr59d4.t1; gene_id file_1_file_1_gr59d4;
Draco	AUGUSTUS	intron	2043293	2043352	.	+	.	transcript_id file_1_file_1_gr59d4.t1; gene_id file_1_file_1_gr59d4;
Draco	AUGUSTUS	transcript	2042273	2043504	.	+	.	transcript_id file_1_file_1_gr59d4.t1; gene_id file_1_file_1_gr59d4
Draco	AUGUSTUS	CDS	2043353	2043501	0.98	+	0	transcript_id file_1_file_1_gr59d4.t1; gene_id file_1_file_1_gr59d4;
Draco	AUGUSTUS	exon	2043353	2043501	.	+	.	transcript_id file_1_file_1_gr59d4.t1; gene_id file_1_file_1_gr59d4;
Draco	AUGUSTUS	stop_codon	2043502	2043504	.	+	0	transcript_id file_1_file_1_gr59d4.t1; gene_id file_1_file_1_gr59d4;
Draco	AUGUSTUS	start_codon	2044315	2044317	.	+	0	transcript_id file_1_file_1_jg15002.t1; gene_id file_1_file_1_jg15002;
Draco	AUGUSTUS	CDS	2044315	2045334	0.87	+	0	transcript_id file_1_file_1_jg15002.t1; gene_id file_1_file_1_jg15002;
Draco	AUGUSTUS	exon	2044315	2045334	.	+	.	transcript_id file_1_file_1_jg15002.t1; gene_id file_1_file_1_jg15002;
Draco	AUGUSTUS	intron	2045335	2045397	.	+	.	transcript_id file_1_file_1_jg15002.t1; gene_id file_1_file_1_jg15002;
Draco	AUGUSTUS	transcript	2044315	2045550	.	+	.	transcript_id file_1_file_1_jg15002.t1; gene_id file_1_file_1_jg15002
Draco	AUGUSTUS	CDS	2045398	2045550	1	+	0	transcript_id file_1_file_1_jg15002.t1; gene_id file_1_file_1_jg15002;
Draco	AUGUSTUS	exon	2045398	2045550	.	+	.	transcript_id file_1_file_1_jg15002.t1; gene_id file_1_file_1_jg15002;
Draco	AUGUSTUS	stop_codon	2045548	2045550	.	+	0	transcript_id file_1_file_1_jg15002.t1; gene_id file_1_file_1_jg15002;
Draco	AUGUSTUS	start_codon	2045959	2045961	.	+	0	transcript_id file_1_file_1_gr59d5.t1; gene_id file_1_file_1_gr59d5;
Draco	AUGUSTUS	CDS	2045959	2046972	0.87	+	0	transcript_id file_1_file_1_gr59d5.t1; gene_id file_1_file_1_gr59d5;
Draco	AUGUSTUS	exon	2045959	2046972	.	+	.	transcript_id file_1_file_1_gr59d5.t1; gene_id file_1_file_1_gr59d5;
Draco	AUGUSTUS	intron	2046973	2047025	.	+	.	transcript_id file_1_file_1_gr59d5.t1; gene_id file_1_file_1_gr59d5;
Draco	AUGUSTUS	transcript	2045959	2047178	.	+	.	transcript_id file_1_file_1_gr59d5.t1; gene_id file_1_file_1_gr59d5
Draco	AUGUSTUS	CDS	2047026	2047175	1	+	0	transcript_id file_1_file_1_gr59d5.t1; gene_id file_1_file_1_gr59d5;
Draco	AUGUSTUS	exon	2045398	2047175	.	+	.	transcript_id file_1_file_1_gr59d5.t1; gene_id file_1_file_1_gr59d5;
Draco	AUGUSTUS	stop_codon	2047176	2047178	.	+	0	transcript_id file_1_file_1_gr59d5.t1; gene_id file_1_file_1_gr59d5;
Draco	AUGUSTUS	start_codon	2047510	2047512	.	+	0	transcript_id file_1_file_1_jg15003.t1; gene_id file_1_file_1_jg15003;
Draco	AUGUSTUS	CDS	2047510	2048529	0.8	+	0	transcript_id file_1_file_1_jg15003.t1; gene_id file_1_file_1_jg15003;
Draco	AUGUSTUS	exon	2047510	2048529	.	+	.	transcript_id file_1_file_1_jg15003.t1; gene_id file_1_file_1_jg15003;
Draco	AUGUSTUS	intron	2048530	2048579	.	+	.	transcript_id file_1_file_1_jg15003.t1; gene_id file_1_file_1_jg15003;
Draco	AUGUSTUS	transcript	2048464	2048732	.	+	.	transcript_id file_1_file_1_jg15003.t1; gene_id file_1_file_1_jg15003
Draco	AUGUSTUS	CDS	2047510	2048732	0.77	+	0	transcript_id file_1_file_1_jg15003.t1; gene_id file_1_file_1_jg15003;
Draco	AUGUSTUS	exon	2048580	2048732	.	+	.	transcript_id file_1_file_1_jg15003.t1; gene_id file_1_file_1_jg15003;
Draco	AUGUSTUS	stop_codon	2048730	2048732	.	+	0	transcript_id file_1_file_1_jg15003.t1; gene_id file_1_file_1_jg15003;
Draco	AUGUSTUS	stop_codon	2084844	2084846	.	-	0	transcript_id file_1_file_1_jg15009.t1; gene_id file_1_file_1_jg15009;
Draco	AUGUSTUS	CDS	2084844	2085002	1	-	0	transcript_id file_1_file_1_jg15009.t1; gene_id file_1_file_1_jg15009;
Draco	AUGUSTUS	exon	2084844	2085002	.	-	.	transcript_id file_1_file_1_jg15009.t1; gene_id file_1_file_1_jg15009;
Draco	AUGUSTUS	intron	2085003	2085058	.	-	.	transcript_id file_1_file_1_jg15009.t1; gene_id file_1_file_1_jg15009;
Draco	AUGUSTUS	transcript	2084844	2085997	.	-	.	transcript_id file_1_file_1_jg15009.t1; gene_id file_1_file_1_jg15009
Draco	AUGUSTUS	CDS	2085059	2085997	0.58	-	0	transcript_id file_1_file_1_jg15009.t1; gene_id file_1_file_1_jg15009;
Draco	AUGUSTUS	exon	2085059	2085997	.	-	.	transcript_id file_1_file_1_jg15009.t1; gene_id file_1_file_1_jg15009;
Draco	AUGUSTUS	start_codon	2085995	2085997	.	-	0	transcript_id file_1_file_1_jg15009.t1; gene_id file_1_file_1_jg15009;
Draco	AUGUSTUS	stop_codon	2086403	2086405	.	-	0	transcript_id file_1_file_1_jg15010.t1; gene_id file_1_file_1_jg15010;
Draco	AUGUSTUS	CDS	2086403	2086558	1	-	0	transcript_id file_1_file_1_jg15010.t1; gene_id file_1_file_1_jg15010;
Draco	AUGUSTUS	exon	2086403	2086558	.	-	.	transcript_id file_1_file_1_jg15010.t1; gene_id file_1_file_1_jg15010;
Draco	AUGUSTUS	intron	2086559	2086616	.	-	.	transcript_id file_1_file_1_jg15010.t1; gene_id file_1_file_1_jg15010;
Draco	AUGUSTUS	CDS	2086617	2086661	1	-	0	transcript_id file_1_file_1_jg15010.t1; gene_id file_1_file_1_jg15010;
Draco	AUGUSTUS	exon	2086617	2086661	.	-	.	transcript_id file_1_file_1_jg15010.t1; gene_id file_1_file_1_jg15010;
Draco	AUGUSTUS	intron	2086662	2087474	.	-	.	transcript_id file_1_file_1_jg15010.t1; gene_id file_1_file_1_jg15010;
Draco	AUGUSTUS	transcript	2086403	2087540	.	-	.	transcript_id file_1_file_1_jg15010.t1; gene_id file_1_file_1_jg15010
Draco	AUGUSTUS	CDS	2087475	2087540	0.44	-	0	transcript_id file_1_file_1_jg15010.t1; gene_id file_1_file_1_jg15010;
Draco	AUGUSTUS	exon	2087475	2087540	.	-	.	transcript_id file_1_file_1_jg15010.t1; gene_id file_1_file_1_jg15010;
Draco	AUGUSTUS	start_codon	2087538	2087540	.	-	0	transcript_id file_1_file_1_jg15010.t1; gene_id file_1_file_1_jg15010;
Draco	AUGUSTUS	stop_codon	2219150	2219152	.	-	0	transcript_id file_1_file_1_jg15042.t1; gene_id file_1_file_1_jg15042;
Draco	AUGUSTUS	CDS	2219150	2219780	1	-	1	transcript_id file_1_file_1_jg15042.t1; gene_id file_1_file_1_jg15042;
Draco	AUGUSTUS	exon	2219150	2219780	.	-	.	transcript_id file_1_file_1_jg15042.t1; gene_id file_1_file_1_jg15042;
Draco	AUGUSTUS	intron	2219781	2219834	.	-	.	transcript_id file_1_file_1_jg15042.t1; gene_id file_1_file_1_jg15042;
Draco	AUGUSTUS	CDS	2219835	2220171	1	-	2	transcript_id file_1_file_1_jg15042.t1; gene_id file_1_file_1_jg15042;
Draco	AUGUSTUS	exon	2219835	2220171	.	-	.	transcript_id file_1_file_1_jg15042.t1; gene_id file_1_file_1_jg15042;
Draco	AUGUSTUS	intron	2220172	2220226	.	-	.	transcript_id file_1_file_1_jg15042.t1; gene_id file_1_file_1_jg15042;
Draco	AUGUSTUS	CDS	2220227	2220446	1	-	0	transcript_id file_1_file_1_jg15042.t1; gene_id file_1_file_1_jg15042;
Draco	AUGUSTUS	exon	2220227	2220446	.	-	.	transcript_id file_1_file_1_jg15042.t1; gene_id file_1_file_1_jg15042;
Draco	AUGUSTUS	intron	2220447	2220620	.	-	.	transcript_id file_1_file_1_jg15042.t1; gene_id file_1_file_1_jg15042;
Draco	AUGUSTUS	CDS	2220621	2220785	1	-	0	transcript_id file_1_file_1_jg15042.t1; gene_id file_1_file_1_jg15042;
Draco	AUGUSTUS	exon	2220621	2220785	.	-	.	transcript_id file_1_file_1_jg15042.t1; gene_id file_1_file_1_jg15042;
Draco	AUGUSTUS	intron	2220786	2220841	.	-	.	transcript_id file_1_file_1_jg15042.t1; gene_id file_1_file_1_jg15042;
Draco	AUGUSTUS	CDS	2220842	2221037	1	-	1	transcript_id file_1_file_1_jg15042.t1; gene_id file_1_file_1_jg15042;
Draco	AUGUSTUS	exon	2220842	2221037	.	-	.	transcript_id file_1_file_1_jg15042.t1; gene_id file_1_file_1_jg15042;
Draco	AUGUSTUS	intron	2221038	2221134	.	-	.	transcript_id file_1_file_1_jg15042.t1; gene_id file_1_file_1_jg15042;
Draco	AUGUSTUS	CDS	2221135	2221527	1	-	1	transcript_id file_1_file_1_jg15042.t1; gene_id file_1_file_1_jg15042;
Draco	AUGUSTUS	exon	2221135	2221527	.	-	.	transcript_id file_1_file_1_jg15042.t1; gene_id file_1_file_1_jg15042;
Draco	AUGUSTUS	intron	2221528	2221597	.	-	.	transcript_id file_1_file_1_jg15042.t1; gene_id file_1_file_1_jg15042;
Draco	AUGUSTUS	CDS	2221598	2221871	1	-	2	transcript_id file_1_file_1_jg15042.t1; gene_id file_1_file_1_jg15042;
Draco	AUGUSTUS	exon	2221598	2221871	.	-	.	transcript_id file_1_file_1_jg15042.t1; gene_id file_1_file_1_jg15042;
Draco	AUGUSTUS	intron	2221872	2222624	.	-	.	transcript_id file_1_file_1_jg15042.t1; gene_id file_1_file_1_jg15042;
Draco	AUGUSTUS	CDS	2222625	2222859	1	-	0	transcript_id file_1_file_1_jg15042.t1; gene_id file_1_file_1_jg15042;
Draco	AUGUSTUS	exon	2222625	2222859	.	-	.	transcript_id file_1_file_1_jg15042.t1; gene_id file_1_file_1_jg15042;
Draco	AUGUSTUS	intron	2222860	2222925	.	-	.	transcript_id file_1_file_1_jg15042.t1; gene_id file_1_file_1_jg15042;
Draco	AUGUSTUS	CDS	2222926	2223298	1	-	1	transcript_id file_1_file_1_jg15042.t1; gene_id file_1_file_1_jg15042;
Draco	AUGUSTUS	exon	2222926	2223298	.	-	.	transcript_id file_1_file_1_jg15042.t1; gene_id file_1_file_1_jg15042;
Draco	AUGUSTUS	intron	2223299	2223364	.	-	.	transcript_id file_1_file_1_jg15042.t1; gene_id file_1_file_1_jg15042;
Draco	AUGUSTUS	CDS	2223365	2223507	1	-	0	transcript_id file_1_file_1_jg15042.t1; gene_id file_1_file_1_jg15042;
Draco	AUGUSTUS	exon	2223365	2223507	.	-	.	transcript_id file_1_file_1_jg15042.t1; gene_id file_1_file_1_jg15042;
Draco	AUGUSTUS	intron	2223508	2224896	.	-	.	transcript_id file_1_file_1_jg15042.t1; gene_id file_1_file_1_jg15042;
Draco	AUGUSTUS	CDS	2224897	2225134	0.97	-	1	transcript_id file_1_file_1_jg15042.t1; gene_id file_1_file_1_jg15042;
Draco	AUGUSTUS	exon	2224897	2225134	.	-	.	transcript_id file_1_file_1_jg15042.t1; gene_id file_1_file_1_jg15042;
Draco	AUGUSTUS	intron	2225135	2225480	.	-	.	transcript_id file_1_file_1_jg15042.t1; gene_id file_1_file_1_jg15042;
Draco	AUGUSTUS	transcript	2219150	2225512	.	-	.	transcript_id file_1_file_1_jg15042.t1; gene_id file_1_file_1_jg15042
Draco	AUGUSTUS	CDS	2225481	2225512	0.97	-	0	transcript_id file_1_file_1_jg15042.t1; gene_id file_1_file_1_jg15042;
Draco	AUGUSTUS	exon	2225481	2225512	.	-	.	transcript_id file_1_file_1_jg15042.t1; gene_id file_1_file_1_jg15042;
Draco	AUGUSTUS	start_codon	2225510	2225512	.	-	0	transcript_id file_1_file_1_jg15042.t1; gene_id file_1_file_1_jg15042;
Draco	AUGUSTUS	stop_codon	2233253	2233255	.	-	0	transcript_id file_1_file_1_jg15044.t1; gene_id file_1_file_1_jg15044;
Draco	AUGUSTUS	CDS	2233253	2233324	0.98	-	0	transcript_id file_1_file_1_jg15044.t1; gene_id file_1_file_1_jg15044;
Draco	AUGUSTUS	exon	2233253	2233324	.	-	.	transcript_id file_1_file_1_jg15044.t1; gene_id file_1_file_1_jg15044;
Draco	AUGUSTUS	intron	2233325	2235857	.	-	.	transcript_id file_1_file_1_jg15044.t1; gene_id file_1_file_1_jg15044;
Draco	AUGUSTUS	CDS	2235858	2236211	0.5	-	0	transcript_id file_1_file_1_jg15044.t1; gene_id file_1_file_1_jg15044;
Draco	AUGUSTUS	exon	2235858	2236211	.	-	.	transcript_id file_1_file_1_jg15044.t1; gene_id file_1_file_1_jg15044;
Draco	AUGUSTUS	intron	2236212	2236264	.	-	.	transcript_id file_1_file_1_jg15044.t1; gene_id file_1_file_1_jg15044;
Draco	AUGUSTUS	transcript	2233253	2236315	.	-	.	transcript_id file_1_file_1_jg15044.t1; gene_id file_1_file_1_jg15044
Draco	AUGUSTUS	CDS	2236265	2236315	0.98	-	0	transcript_id file_1_file_1_jg15044.t1; gene_id file_1_file_1_jg15044;
Draco	AUGUSTUS	exon	2236265	2236315	.	-	.	transcript_id file_1_file_1_jg15044.t1; gene_id file_1_file_1_jg15044;
Draco	AUGUSTUS	start_codon	2236313	2236315	.	-	0	transcript_id file_1_file_1_jg15044.t1; gene_id file_1_file_1_jg15044;
Draco	AUGUSTUS	stop_codon	2433636	2433638	.	-	0	transcript_id file_1_file_1_jg15072.t1; gene_id file_1_file_1_jg15072;
Draco	AUGUSTUS	CDS	2433636	2433686	1	-	0	transcript_id file_1_file_1_jg15072.t1; gene_id file_1_file_1_jg15072;
Draco	AUGUSTUS	exon	2433636	2433686	.	-	.	transcript_id file_1_file_1_jg15072.t1; gene_id file_1_file_1_jg15072;
Draco	AUGUSTUS	intron	2433687	2433747	.	-	.	transcript_id file_1_file_1_jg15072.t1; gene_id file_1_file_1_jg15072;
Draco	AUGUSTUS	CDS	2433748	2433900	1	-	0	transcript_id file_1_file_1_jg15072.t1; gene_id file_1_file_1_jg15072;
Draco	AUGUSTUS	exon	2433748	2433900	.	-	.	transcript_id file_1_file_1_jg15072.t1; gene_id file_1_file_1_jg15072;
Draco	AUGUSTUS	intron	2433901	2433954	.	-	.	transcript_id file_1_file_1_jg15072.t1; gene_id file_1_file_1_jg15072;
Draco	AUGUSTUS	CDS	2433955	2434053	1	-	0	transcript_id file_1_file_1_jg15072.t1; gene_id file_1_file_1_jg15072;
Draco	AUGUSTUS	exon	2433955	2434053	.	-	.	transcript_id file_1_file_1_jg15072.t1; gene_id file_1_file_1_jg15072;
Draco	AUGUSTUS	intron	2434054	2434108	.	-	.	transcript_id file_1_file_1_jg15072.t1; gene_id file_1_file_1_jg15072;
Draco	AUGUSTUS	CDS	2434109	2434284	1	-	2	transcript_id file_1_file_1_jg15072.t1; gene_id file_1_file_1_jg15072;
Draco	AUGUSTUS	exon	2434109	2434284	.	-	.	transcript_id file_1_file_1_jg15072.t1; gene_id file_1_file_1_jg15072;
Draco	AUGUSTUS	intron	2434285	2434592	.	-	.	transcript_id file_1_file_1_jg15072.t1; gene_id file_1_file_1_jg15072;
Draco	AUGUSTUS	CDS	2434593	2434780	1	-	1	transcript_id file_1_file_1_jg15072.t1; gene_id file_1_file_1_jg15072;
Draco	AUGUSTUS	exon	2434593	2434780	.	-	.	transcript_id file_1_file_1_jg15072.t1; gene_id file_1_file_1_jg15072;
Draco	AUGUSTUS	intron	2434781	2434838	.	-	.	transcript_id file_1_file_1_jg15072.t1; gene_id file_1_file_1_jg15072;
Draco	AUGUSTUS	transcript	2433636	2435362	.	-	.	transcript_id file_1_file_1_jg15072.t1; gene_id file_1_file_1_jg15072
Draco	AUGUSTUS	CDS	2434839	2435362	1	-	0	transcript_id file_1_file_1_jg15072.t1; gene_id file_1_file_1_jg15072;
Draco	AUGUSTUS	exon	2434839	2435362	.	-	.	transcript_id file_1_file_1_jg15072.t1; gene_id file_1_file_1_jg15072;
Draco	AUGUSTUS	start_codon	2435360	2435362	.	-	0	transcript_id file_1_file_1_jg15072.t1; gene_id file_1_file_1_jg15072;
Draco	AUGUSTUS	stop_codon	2650394	2650396	.	-	0	transcript_id file_1_file_1_jg15091.t1; gene_id file_1_file_1_jg15091;
Draco	AUGUSTUS	CDS	2650394	2650456	1	-	0	transcript_id file_1_file_1_jg15091.t1; gene_id file_1_file_1_jg15091;
Draco	AUGUSTUS	exon	2650394	2650456	.	-	.	transcript_id file_1_file_1_jg15091.t1; gene_id file_1_file_1_jg15091;
Draco	AUGUSTUS	intron	2650457	2650506	.	-	.	transcript_id file_1_file_1_jg15091.t1; gene_id file_1_file_1_jg15091;
Draco	AUGUSTUS	transcript	2650394	2651592	.	-	.	transcript_id file_1_file_1_jg15091.t1; gene_id file_1_file_1_jg15091
Draco	AUGUSTUS	CDS	2650507	2651592	1	-	0	transcript_id file_1_file_1_jg15091.t1; gene_id file_1_file_1_jg15091;
Draco	AUGUSTUS	exon	2650507	2651592	.	-	.	transcript_id file_1_file_1_jg15091.t1; gene_id file_1_file_1_jg15091;
Draco	AUGUSTUS	start_codon	2651590	2651592	.	-	0	transcript_id file_1_file_1_jg15091.t1; gene_id file_1_file_1_jg15091;
Contig_34	AUGUSTUS	stop_codon	315511	315513	.	-	0	transcript_id file_1_file_1_jg1512.t1; gene_id file_1_file_1_jg1512;
Contig_34	AUGUSTUS	CDS	315511	317190	1	-	0	transcript_id file_1_file_1_jg1512.t1; gene_id file_1_file_1_jg1512;
Contig_34	AUGUSTUS	exon	315511	317190	.	-	.	transcript_id file_1_file_1_jg1512.t1; gene_id file_1_file_1_jg1512;
Contig_34	AUGUSTUS	transcript	315511	317190	.	-	.	transcript_id file_1_file_1_jg1512.t1; gene_id file_1_file_1_jg1512
Contig_34	AUGUSTUS	start_codon	317188	317190	.	-	0	transcript_id file_1_file_1_jg1512.t1; gene_id file_1_file_1_jg1512;
Draco	AUGUSTUS	stop_codon	3765943	3765945	.	-	0	transcript_id file_1_file_1_jg15247.t1; gene_id file_1_file_1_jg15247;
Draco	AUGUSTUS	CDS	3765943	3766116	1	-	0	transcript_id file_1_file_1_jg15247.t1; gene_id file_1_file_1_jg15247;
Draco	AUGUSTUS	exon	3765943	3766116	.	-	.	transcript_id file_1_file_1_jg15247.t1; gene_id file_1_file_1_jg15247;
Draco	AUGUSTUS	intron	3766117	3766171	.	-	.	transcript_id file_1_file_1_jg15247.t1; gene_id file_1_file_1_jg15247;
Draco	AUGUSTUS	CDS	3766172	3766348	1	-	0	transcript_id file_1_file_1_jg15247.t1; gene_id file_1_file_1_jg15247;
Draco	AUGUSTUS	exon	3766172	3766348	.	-	.	transcript_id file_1_file_1_jg15247.t1; gene_id file_1_file_1_jg15247;
Draco	AUGUSTUS	intron	3766349	3766399	.	-	.	transcript_id file_1_file_1_jg15247.t1; gene_id file_1_file_1_jg15247;
Draco	AUGUSTUS	transcript	3765943	3766474	.	-	.	transcript_id file_1_file_1_jg15247.t1; gene_id file_1_file_1_jg15247
Draco	AUGUSTUS	CDS	3766400	3766474	1	-	0	transcript_id file_1_file_1_jg15247.t1; gene_id file_1_file_1_jg15247;
Draco	AUGUSTUS	exon	3766400	3766474	.	-	.	transcript_id file_1_file_1_jg15247.t1; gene_id file_1_file_1_jg15247;
Draco	AUGUSTUS	start_codon	3766472	3766474	.	-	0	transcript_id file_1_file_1_jg15247.t1; gene_id file_1_file_1_jg15247;
Draco	AUGUSTUS	stop_codon	3768854	3768856	.	-	0	transcript_id file_1_file_1_jg15248.t1; gene_id file_1_file_1_jg15248;
Draco	AUGUSTUS	CDS	3768854	3769036	0.96	-	0	transcript_id file_1_file_1_jg15248.t1; gene_id file_1_file_1_jg15248;
Draco	AUGUSTUS	exon	3768854	3769036	.	-	.	transcript_id file_1_file_1_jg15248.t1; gene_id file_1_file_1_jg15248;
Draco	AUGUSTUS	intron	3769037	3769090	.	-	.	transcript_id file_1_file_1_jg15248.t1; gene_id file_1_file_1_jg15248;
Draco	AUGUSTUS	CDS	3769091	3769267	1	-	0	transcript_id file_1_file_1_jg15248.t1; gene_id file_1_file_1_jg15248;
Draco	AUGUSTUS	exon	3769091	3769267	.	-	.	transcript_id file_1_file_1_jg15248.t1; gene_id file_1_file_1_jg15248;
Draco	AUGUSTUS	intron	3769268	3769321	.	-	.	transcript_id file_1_file_1_jg15248.t1; gene_id file_1_file_1_jg15248;
Draco	AUGUSTUS	transcript	3768854	3769579	.	-	.	transcript_id file_1_file_1_jg15248.t1; gene_id file_1_file_1_jg15248
Draco	AUGUSTUS	CDS	3769322	3769579	1	-	0	transcript_id file_1_file_1_jg15248.t1; gene_id file_1_file_1_jg15248;
Draco	AUGUSTUS	exon	3769322	3769579	.	-	.	transcript_id file_1_file_1_jg15248.t1; gene_id file_1_file_1_jg15248;
Draco	AUGUSTUS	start_codon	3769577	3769579	.	-	0	transcript_id file_1_file_1_jg15248.t1; gene_id file_1_file_1_jg15248;
Draco	AUGUSTUS	stop_codon	3767426	3767428	.	-	0	transcript_id file_1_file_1_jg15249.t1; gene_id file_1_file_1_jg15249;
Draco	AUGUSTUS	CDS	3767426	3767602	1	-	0	transcript_id file_1_file_1_jg15249.t1; gene_id file_1_file_1_jg15249;
Draco	AUGUSTUS	exon	3767426	3767602	.	-	.	transcript_id file_1_file_1_jg15249.t1; gene_id file_1_file_1_jg15249;
Draco	AUGUSTUS	intron	3767603	3767658	.	-	.	transcript_id file_1_file_1_jg15249.t1; gene_id file_1_file_1_jg15249;
Draco	AUGUSTUS	CDS	3767659	3767835	1	-	0	transcript_id file_1_file_1_jg15249.t1; gene_id file_1_file_1_jg15249;
Draco	AUGUSTUS	exon	3767659	3767835	.	-	.	transcript_id file_1_file_1_jg15249.t1; gene_id file_1_file_1_jg15249;
Draco	AUGUSTUS	intron	3767836	3768065	.	-	.	transcript_id file_1_file_1_jg15249.t1; gene_id file_1_file_1_jg15249;
Draco	AUGUSTUS	transcript	3767426	3768140	.	-	.	transcript_id file_1_file_1_jg15249.t1; gene_id file_1_file_1_jg15249
Draco	AUGUSTUS	CDS	3768066	3768140	0.94	-	0	transcript_id file_1_file_1_jg15249.t1; gene_id file_1_file_1_jg15249;
Draco	AUGUSTUS	exon	3768066	3768140	.	-	.	transcript_id file_1_file_1_jg15249.t1; gene_id file_1_file_1_jg15249;
Draco	AUGUSTUS	start_codon	3768138	3768140	.	-	0	transcript_id file_1_file_1_jg15249.t1; gene_id file_1_file_1_jg15249;
Draco	AUGUSTUS	stop_codon	3770380	3770382	.	-	0	transcript_id file_1_file_1_jg15250.t1; gene_id file_1_file_1_jg15250;
Draco	AUGUSTUS	CDS	3770380	3770550	1	-	0	transcript_id file_1_file_1_jg15250.t1; gene_id file_1_file_1_jg15250;
Draco	AUGUSTUS	exon	3770380	3770550	.	-	.	transcript_id file_1_file_1_jg15250.t1; gene_id file_1_file_1_jg15250;
Draco	AUGUSTUS	intron	3770551	3770607	.	-	.	transcript_id file_1_file_1_jg15250.t1; gene_id file_1_file_1_jg15250;
Draco	AUGUSTUS	CDS	3770608	3770784	1	-	0	transcript_id file_1_file_1_jg15250.t1; gene_id file_1_file_1_jg15250;
Draco	AUGUSTUS	exon	3770608	3770784	.	-	.	transcript_id file_1_file_1_jg15250.t1; gene_id file_1_file_1_jg15250;
Draco	AUGUSTUS	intron	3770785	3770842	.	-	.	transcript_id file_1_file_1_jg15250.t1; gene_id file_1_file_1_jg15250;
Draco	AUGUSTUS	transcript	3770380	3771100	.	-	.	transcript_id file_1_file_1_jg15250.t1; gene_id file_1_file_1_jg15250
Draco	AUGUSTUS	CDS	3770843	3771100	1	-	0	transcript_id file_1_file_1_jg15250.t1; gene_id file_1_file_1_jg15250;
Draco	AUGUSTUS	exon	3770843	3771100	.	-	.	transcript_id file_1_file_1_jg15250.t1; gene_id file_1_file_1_jg15250;
Draco	AUGUSTUS	start_codon	3771098	3771100	.	-	0	transcript_id file_1_file_1_jg15250.t1; gene_id file_1_file_1_jg15250;
Draco	AUGUSTUS	stop_codon	3889790	3889792	.	-	0	transcript_id file_1_file_1_jg15261.t1; gene_id file_1_file_1_jg15261;
Draco	AUGUSTUS	CDS	3889790	3889942	1	-	0	transcript_id file_1_file_1_jg15261.t1; gene_id file_1_file_1_jg15261;
Draco	AUGUSTUS	exon	3889790	3889942	.	-	.	transcript_id file_1_file_1_jg15261.t1; gene_id file_1_file_1_jg15261;
Draco	AUGUSTUS	intron	3889943	3889999	.	-	.	transcript_id file_1_file_1_jg15261.t1; gene_id file_1_file_1_jg15261;
Draco	AUGUSTUS	transcript	3889790	3891014	.	-	.	transcript_id file_1_file_1_jg15261.t1; gene_id file_1_file_1_jg15261
Draco	AUGUSTUS	CDS	3890701	3891014	0.68	-	0	transcript_id file_1_file_1_jg15261.t1; gene_id file_1_file_1_jg15261;
Draco	AUGUSTUS	exon	3890701	3891014	.	-	.	transcript_id file_1_file_1_jg15261.t1; gene_id file_1_file_1_jg15261;
Draco	AUGUSTUS	start_codon	3891011	3891014	.	-	0	transcript_id file_1_file_1_jg15261.t1; gene_id file_1_file_1_jg15261;
Draco	AUGUSTUS	stop_codon	3892583	3892585	.	-	0	transcript_id file_1_file_1_jg15262.t1; gene_id file_1_file_1_jg15262;
Draco	AUGUSTUS	CDS	3892583	3892735	0.98	-	0	transcript_id file_1_file_1_jg15262.t1; gene_id file_1_file_1_jg15262;
Draco	AUGUSTUS	exon	3892583	3892735	.	-	.	transcript_id file_1_file_1_jg15262.t1; gene_id file_1_file_1_jg15262;
Draco	AUGUSTUS	intron	3892736	3892792	.	-	.	transcript_id file_1_file_1_jg15262.t1; gene_id file_1_file_1_jg15262;
Draco	AUGUSTUS	transcript	3892583	3893806	.	-	.	transcript_id file_1_file_1_jg15262.t1; gene_id file_1_file_1_jg15262
Draco	AUGUSTUS	CDS	3892793	3893806	0.58	-	0	transcript_id file_1_file_1_jg15262.t1; gene_id file_1_file_1_jg15262;
Draco	AUGUSTUS	exon	3892793	3893806	.	-	.	transcript_id file_1_file_1_jg15262.t1; gene_id file_1_file_1_jg15262;
Draco	AUGUSTUS	start_codon	3893804	3893806	.	-	0	transcript_id file_1_file_1_jg15262.t1; gene_id file_1_file_1_jg15262;
Draco	AUGUSTUS	stop_codon	4794333	4794335	.	-	0	transcript_id file_1_file_1_jg15404.t1; gene_id file_1_file_1_jg15404;
Draco	AUGUSTUS	CDS	4794333	4796099	0.64	-	0	transcript_id file_1_file_1_jg15404.t1; gene_id file_1_file_1_jg15404;
Draco	AUGUSTUS	exon	4794333	4796099	.	-	.	transcript_id file_1_file_1_jg15404.t1; gene_id file_1_file_1_jg15404;
Draco	AUGUSTUS	transcript	4794333	4796099	.	-	.	transcript_id file_1_file_1_jg15404.t1; gene_id file_1_file_1_jg15404
Draco	AUGUSTUS	start_codon	4796097	4796099	.	-	0	transcript_id file_1_file_1_jg15404.t1; gene_id file_1_file_1_jg15404;
Draco	AUGUSTUS	start_codon	5369168	5369170	.	+	0	transcript_id file_1_file_1_jg15507.t1; gene_id file_1_file_1_jg15507;
Draco	AUGUSTUS	CDS	5369168	5370235	1	+	0	transcript_id file_1_file_1_jg15507.t1; gene_id file_1_file_1_jg15507;
Draco	AUGUSTUS	exon	5369168	5370235	.	+	.	transcript_id file_1_file_1_jg15507.t1; gene_id file_1_file_1_jg15507;
Draco	AUGUSTUS	transcript	5369168	5370235	.	+	.	transcript_id file_1_file_1_jg15507.t1; gene_id file_1_file_1_jg15507
Draco	AUGUSTUS	stop_codon	5370233	5370235	.	+	0	transcript_id file_1_file_1_jg15507.t1; gene_id file_1_file_1_jg15507;
Draco	AUGUSTUS	stop_codon	5378914	5378916	.	-	0	transcript_id file_1_file_1_jg15510.t1; gene_id file_1_file_1_jg15510;
Draco	AUGUSTUS	CDS	5378914	5380620	0.96	-	0	transcript_id file_1_file_1_jg15510.t1; gene_id file_1_file_1_jg15510;
Draco	AUGUSTUS	exon	5378914	5380620	.	-	.	transcript_id file_1_file_1_jg15510.t1; gene_id file_1_file_1_jg15510;
Draco	AUGUSTUS	transcript	5378914	5380620	.	-	.	transcript_id file_1_file_1_jg15510.t1; gene_id file_1_file_1_jg15510
Draco	AUGUSTUS	start_codon	5380618	5380620	.	-	0	transcript_id file_1_file_1_jg15510.t1; gene_id file_1_file_1_jg15510;
Draco	AUGUSTUS	stop_codon	5380951	5380953	.	-	0	transcript_id file_1_file_1_ir60c.t1; gene_id file_1_file_1_ir60c;
Draco	AUGUSTUS	CDS	5380951	5382687	1	-	2	transcript_id file_1_file_1_ir60c.t1; gene_id file_1_file_1_ir60c;
Draco	AUGUSTUS	exon	5380951	5382687	.	-	.	transcript_id file_1_file_1_ir60c.t1; gene_id file_1_file_1_ir60c;
Draco	AUGUSTUS	transcript	5380951	5382687	.	-	.	transcript_id file_1_file_1_ir60c.t1; gene_id file_1_file_1_ir60c
Draco	AUGUSTUS	start_codon	5382685	5382687	.	-	0	transcript_id file_1_file_1_ir60c.t1; gene_id file_1_file_1_ir60c;
Draco	AUGUSTUS	stop_codon	5383013	5383015	.	-	0	transcript_id file_1_file_1_jg15511.t1; gene_id file_1_file_1_jg15511;
Draco	AUGUSTUS	CDS	5383013	5384178	0.82	-	2	transcript_id file_1_file_1_jg15511.t1; gene_id file_1_file_1_jg15511;
Draco	AUGUSTUS	exon	5383013	5384178	.	-	.	transcript_id file_1_file_1_jg15511.t1; gene_id file_1_file_1_jg15511;
Draco	AUGUSTUS	intron	5384179	5384718	.	-	.	transcript_id file_1_file_1_jg15511.t1; gene_id file_1_file_1_jg15511;
Draco	AUGUSTUS	transcript	5383013	5384752	.	-	.	transcript_id file_1_file_1_jg15511.t1; gene_id file_1_file_1_jg15511
Draco	AUGUSTUS	CDS	5384719	5384752	1	-	0	transcript_id file_1_file_1_jg15511.t1; gene_id file_1_file_1_jg15511;
Draco	AUGUSTUS	exon	5384719	5384752	.	-	.	transcript_id file_1_file_1_jg15511.t1; gene_id file_1_file_1_jg15511;
Draco	AUGUSTUS	start_codon	5384750	5384752	.	-	0	transcript_id file_1_file_1_jg15511.t1; gene_id file_1_file_1_jg15511;
Draco	AUGUSTUS	stop_codon	5383013	5383015	.	-	0	transcript_id file_1_file_1_jg15511.t2; gene_id file_1_file_1_jg15511;
Draco	AUGUSTUS	CDS	5383013	5384362	0.96	-	0	transcript_id file_1_file_1_jg15511.t2; gene_id file_1_file_1_jg15511;
Draco	AUGUSTUS	exon	5383013	5384362	.	-	.	transcript_id file_1_file_1_jg15511.t2; gene_id file_1_file_1_jg15511;
Draco	AUGUSTUS	transcript	5383013	5384362	.	-	.	transcript_id file_1_file_1_jg15511.t2; gene_id file_1_file_1_jg15511
Draco	AUGUSTUS	start_codon	5384360	5384362	.	-	0	transcript_id file_1_file_1_jg15511.t2; gene_id file_1_file_1_jg15511;
Draco	AUGUSTUS	stop_codon	5657031	5657033	.	-	0	transcript_id file_1_file_1_jg15560.t1; gene_id file_1_file_1_jg15560;
Draco	AUGUSTUS	CDS	5657031	5657442	0.62	-	0	transcript_id file_1_file_1_jg15560.t1; gene_id file_1_file_1_jg15560;
Draco	AUGUSTUS	exon	5657031	5657442	.	-	.	transcript_id file_1_file_1_jg15560.t1; gene_id file_1_file_1_jg15560;
Draco	AUGUSTUS	intron	5657443	5657653	0.62	-	0	transcript_id file_1_file_1_jg15560.t1; gene_id file_1_file_1_jg15560;
Draco	AUGUSTUS	CDS	5657654	5658372	0.62	-	0	transcript_id file_1_file_1_jg15560.t1; gene_id file_1_file_1_jg15560;
Draco	AUGUSTUS	exon	5657654	5658372	.	-	.	transcript_id file_1_file_1_jg15560.t1; gene_id file_1_file_1_jg15560;
Draco	AUGUSTUS	transcript	5657031	5658372	.	-	.	transcript_id file_1_file_1_jg15560.t1; gene_id file_1_file_1_jg15560
Draco	AUGUSTUS	start_codon	5658369	5658372	.	-	0	transcript_id file_1_file_1_jg15560.t1; gene_id file_1_file_1_jg15560;
Draco	AUGUSTUS	stop_codon	5658688	5658690	.	-	0	transcript_id file_1_file_1_jg15561.t1; gene_id file_1_file_1_jg15561;
Draco	AUGUSTUS	CDS	5658688	5659102	1	-	1	transcript_id file_1_file_1_jg15561.t1; gene_id file_1_file_1_jg15561;
Draco	AUGUSTUS	exon	5658688	5659102	.	-	.	transcript_id file_1_file_1_jg15561.t1; gene_id file_1_file_1_jg15561;
Draco	AUGUSTUS	intron	5659103	5659552	.	-	.	transcript_id file_1_file_1_jg15561.t1; gene_id file_1_file_1_jg15561;
Draco	AUGUSTUS	transcript	5658688	5660277	.	-	.	transcript_id file_1_file_1_jg15561.t1; gene_id file_1_file_1_jg15561
Draco	AUGUSTUS	CDS	5659553	5660277	1	-	0	transcript_id file_1_file_1_jg15561.t1; gene_id file_1_file_1_jg15561;
Draco	AUGUSTUS	exon	5659553	5660277	.	-	.	transcript_id file_1_file_1_jg15561.t1; gene_id file_1_file_1_jg15561;
Draco	AUGUSTUS	start_codon	5660275	5660277	.	-	0	transcript_id file_1_file_1_jg15561.t1; gene_id file_1_file_1_jg15561;
Draco	AUGUSTUS	stop_codon	5700277	5700279	.	-	0	transcript_id file_1_file_1_jg15566.t1; gene_id file_1_file_1_jg15566;
Draco	AUGUSTUS	CDS	5700277	5700739	1	-	1	transcript_id file_1_file_1_jg15566.t1; gene_id file_1_file_1_jg15566;
Draco	AUGUSTUS	exon	5700277	5700739	.	-	.	transcript_id file_1_file_1_jg15566.t1; gene_id file_1_file_1_jg15566;
Draco	AUGUSTUS	intron	5700740	5700795	.	-	.	transcript_id file_1_file_1_jg15566.t1; gene_id file_1_file_1_jg15566;
Draco	AUGUSTUS	transcript	5700277	5701574	.	-	.	transcript_id file_1_file_1_jg15566.t1; gene_id file_1_file_1_jg15566
Draco	AUGUSTUS	CDS	5700796	5701574	1	-	0	transcript_id file_1_file_1_jg15566.t1; gene_id file_1_file_1_jg15566;
Draco	AUGUSTUS	exon	5700796	5701574	.	-	.	transcript_id file_1_file_1_jg15566.t1; gene_id file_1_file_1_jg15566;
Draco	AUGUSTUS	start_codon	5701572	5701574	.	-	0	transcript_id file_1_file_1_jg15566.t1; gene_id file_1_file_1_jg15566;
Draco	AUGUSTUS	stop_codon	5705673	5705675	.	-	0	transcript_id file_1_file_1_jg15568.t1; gene_id file_1_file_1_jg15568;
Draco	AUGUSTUS	CDS	5705673	5706455	0.91	-	0	transcript_id file_1_file_1_jg15568.t1; gene_id file_1_file_1_jg15568;
Draco	AUGUSTUS	exon	5705673	5706455	.	-	.	transcript_id file_1_file_1_jg15568.t1; gene_id file_1_file_1_jg15568;
Draco	AUGUSTUS	transcript	5705673	5706455	.	-	.	transcript_id file_1_file_1_jg15568.t1; gene_id file_1_file_1_jg15568
Draco	AUGUSTUS	start_codon	5706453	5706455	.	-	0	transcript_id file_1_file_1_jg15568.t1; gene_id file_1_file_1_jg15568;
Draco	AUGUSTUS	stop_codon	5782883	5782885	.	-	0	transcript_id file_1_file_1_jg15579.t1; gene_id file_1_file_1_jg15579;
Draco	AUGUSTUS	CDS	5782883	5783142	1	-	2	transcript_id file_1_file_1_jg15579.t1; gene_id file_1_file_1_jg15579;
Draco	AUGUSTUS	exon	5782883	5783142	.	-	.	transcript_id file_1_file_1_jg15579.t1; gene_id file_1_file_1_jg15579;
Draco	AUGUSTUS	intron	5783143	5783395	.	-	.	transcript_id file_1_file_1_jg15579.t1; gene_id file_1_file_1_jg15579;
Draco	AUGUSTUS	CDS	5783396	5783750	1	-	0	transcript_id file_1_file_1_jg15579.t1; gene_id file_1_file_1_jg15579;
Draco	AUGUSTUS	exon	5783396	5783750	.	-	.	transcript_id file_1_file_1_jg15579.t1; gene_id file_1_file_1_jg15579;
Draco	AUGUSTUS	intron	5783751	5784364	.	-	.	transcript_id file_1_file_1_jg15579.t1; gene_id file_1_file_1_jg15579;
Draco	AUGUSTUS	CDS	5784365	5784443	1	-	1	transcript_id file_1_file_1_jg15579.t1; gene_id file_1_file_1_jg15579;
Draco	AUGUSTUS	exon	5784365	5784443	.	-	.	transcript_id file_1_file_1_jg15579.t1; gene_id file_1_file_1_jg15579;
Draco	AUGUSTUS	intron	5784444	5784527	.	-	.	transcript_id file_1_file_1_jg15579.t1; gene_id file_1_file_1_jg15579;
Draco	AUGUSTUS	CDS	5784528	5784631	1	-	0	transcript_id file_1_file_1_jg15579.t1; gene_id file_1_file_1_jg15579;
Draco	AUGUSTUS	exon	5784528	5784631	.	-	.	transcript_id file_1_file_1_jg15579.t1; gene_id file_1_file_1_jg15579;
Draco	AUGUSTUS	intron	5784632	5784694	.	-	.	transcript_id file_1_file_1_jg15579.t1; gene_id file_1_file_1_jg15579;
Draco	AUGUSTUS	CDS	5784695	5784791	1	-	1	transcript_id file_1_file_1_jg15579.t1; gene_id file_1_file_1_jg15579;
Draco	AUGUSTUS	exon	5784695	5784791	.	-	.	transcript_id file_1_file_1_jg15579.t1; gene_id file_1_file_1_jg15579;
Draco	AUGUSTUS	intron	5784792	5784858	.	-	.	transcript_id file_1_file_1_jg15579.t1; gene_id file_1_file_1_jg15579;
Draco	AUGUSTUS	transcript	5782883	5785550	.	-	.	transcript_id file_1_file_1_jg15579.t1; gene_id file_1_file_1_jg15579
Draco	AUGUSTUS	CDS	5784859	5785550	1	-	0	transcript_id file_1_file_1_jg15579.t1; gene_id file_1_file_1_jg15579;
Draco	AUGUSTUS	exon	5784859	5785550	.	-	.	transcript_id file_1_file_1_jg15579.t1; gene_id file_1_file_1_jg15579;
Draco	AUGUSTUS	start_codon	5785548	5785550	.	-	0	transcript_id file_1_file_1_jg15579.t1; gene_id file_1_file_1_jg15579;
Draco	AUGUSTUS	stop_codon	5786006	5786008	.	-	0	transcript_id file_1_file_1_jg15580.t1; gene_id file_1_file_1_jg15580;
Draco	AUGUSTUS	CDS	5786006	5786113	1	-	0	transcript_id file_1_file_1_jg15580.t1; gene_id file_1_file_1_jg15580;
Draco	AUGUSTUS	exon	5786006	5786113	.	-	.	transcript_id file_1_file_1_jg15580.t1; gene_id file_1_file_1_jg15580;
Draco	AUGUSTUS	intron	5786114	5786174	.	-	.	transcript_id file_1_file_1_jg15580.t1; gene_id file_1_file_1_jg15580;
Draco	AUGUSTUS	CDS	5786175	5786330	1	-	0	transcript_id file_1_file_1_jg15580.t1; gene_id file_1_file_1_jg15580;
Draco	AUGUSTUS	exon	5786175	5786330	.	-	.	transcript_id file_1_file_1_jg15580.t1; gene_id file_1_file_1_jg15580;
Draco	AUGUSTUS	intron	5786331	5786381	.	-	.	transcript_id file_1_file_1_jg15580.t1; gene_id file_1_file_1_jg15580;
Draco	AUGUSTUS	transcript	5786006	5787320	.	-	.	transcript_id file_1_file_1_jg15580.t1; gene_id file_1_file_1_jg15580
Draco	AUGUSTUS	CDS	5786382	5787320	0.56	-	0	transcript_id file_1_file_1_jg15580.t1; gene_id file_1_file_1_jg15580;
Draco	AUGUSTUS	exon	5786382	5787320	.	-	.	transcript_id file_1_file_1_jg15580.t1; gene_id file_1_file_1_jg15580;
Draco	AUGUSTUS	start_codon	5787318	5787320	.	-	0	transcript_id file_1_file_1_jg15580.t1; gene_id file_1_file_1_jg15580;
Draco	AUGUSTUS	start_codon	5787453	5787455	.	+	0	transcript_id file_1_file_1_jg15581.t1; gene_id file_1_file_1_jg15581;
Draco	AUGUSTUS	CDS	5787453	5787514	1	+	0	transcript_id file_1_file_1_jg15581.t1; gene_id file_1_file_1_jg15581;
Draco	AUGUSTUS	exon	5787453	5787514	.	+	.	transcript_id file_1_file_1_jg15581.t1; gene_id file_1_file_1_jg15581;
Draco	AUGUSTUS	intron	5787515	5787569	.	+	.	transcript_id file_1_file_1_jg15581.t1; gene_id file_1_file_1_jg15581;
Draco	AUGUSTUS	CDS	5787570	5788479	0.98	+	1	transcript_id file_1_file_1_jg15581.t1; gene_id file_1_file_1_jg15581;
Draco	AUGUSTUS	exon	5787570	5788479	.	+	.	transcript_id file_1_file_1_jg15581.t1; gene_id file_1_file_1_jg15581;
Draco	AUGUSTUS	intron	5788480	5788530	.	+	.	transcript_id file_1_file_1_jg15581.t1; gene_id file_1_file_1_jg15581;
Draco	AUGUSTUS	CDS	5788531	5788683	1	+	0	transcript_id file_1_file_1_jg15581.t1; gene_id file_1_file_1_jg15581;
Draco	AUGUSTUS	exon	5788531	5788683	.	+	.	transcript_id file_1_file_1_jg15581.t1; gene_id file_1_file_1_jg15581;
Draco	AUGUSTUS	intron	5788684	5788740	.	+	.	transcript_id file_1_file_1_jg15581.t1; gene_id file_1_file_1_jg15581;
Draco	AUGUSTUS	transcript	5787453	5788842	.	+	.	transcript_id file_1_file_1_jg15581.t1; gene_id file_1_file_1_jg15581
Draco	AUGUSTUS	CDS	5788741	5788842	1	+	0	transcript_id file_1_file_1_jg15581.t1; gene_id file_1_file_1_jg15581;
Draco	AUGUSTUS	exon	5788741	5788842	.	+	.	transcript_id file_1_file_1_jg15581.t1; gene_id file_1_file_1_jg15581;
Draco	AUGUSTUS	stop_codon	5788840	5788842	.	+	0	transcript_id file_1_file_1_jg15581.t1; gene_id file_1_file_1_jg15581;
Draco	AUGUSTUS	stop_codon	6634830	6634832	.	-	0	transcript_id file_1_file_1_jg15689.t1; gene_id file_1_file_1_jg15689;
Draco	AUGUSTUS	CDS	6634830	6634907	1	-	0	transcript_id file_1_file_1_jg15689.t1; gene_id file_1_file_1_jg15689;
Draco	AUGUSTUS	exon	6634830	6634907	.	-	.	transcript_id file_1_file_1_jg15689.t1; gene_id file_1_file_1_jg15689;
Draco	AUGUSTUS	intron	6634908	6634966	.	-	.	transcript_id file_1_file_1_jg15689.t1; gene_id file_1_file_1_jg15689;
Draco	AUGUSTUS	CDS	6634967	6635324	1	-	1	transcript_id file_1_file_1_jg15689.t1; gene_id file_1_file_1_jg15689;
Draco	AUGUSTUS	exon	6634967	6635324	.	-	.	transcript_id file_1_file_1_jg15689.t1; gene_id file_1_file_1_jg15689;
Draco	AUGUSTUS	intron	6635325	6635679	.	-	.	transcript_id file_1_file_1_jg15689.t1; gene_id file_1_file_1_jg15689;
Draco	AUGUSTUS	transcript	6634830	6636455	.	-	.	transcript_id file_1_file_1_jg15689.t1; gene_id file_1_file_1_jg15689
Draco	AUGUSTUS	CDS	6635680	6636455	1	-	0	transcript_id file_1_file_1_jg15689.t1; gene_id file_1_file_1_jg15689;
Draco	AUGUSTUS	exon	6635680	6636455	.	-	.	transcript_id file_1_file_1_jg15689.t1; gene_id file_1_file_1_jg15689;
Draco	AUGUSTUS	start_codon	6636453	6636455	.	-	0	transcript_id file_1_file_1_jg15689.t1; gene_id file_1_file_1_jg15689;
Draco	AUGUSTUS	start_codon	7221959	7221961	.	+	0	transcript_id file_1_file_1_jg15765.t1; gene_id file_1_file_1_jg15765;
Draco	AUGUSTUS	CDS	7221959	7223746	1	+	0	transcript_id file_1_file_1_jg15765.t1; gene_id file_1_file_1_jg15765;
Draco	AUGUSTUS	exon	7221959	7223746	.	+	.	transcript_id file_1_file_1_jg15765.t1; gene_id file_1_file_1_jg15765;
Draco	AUGUSTUS	transcript	7221959	7223749	.	+	.	transcript_id file_1_file_1_jg15765.t1; gene_id file_1_file_1_jg15765
Draco	AUGUSTUS	stop_codon	7223747	7223749	.	+	0	transcript_id file_1_file_1_jg15765.t1; gene_id file_1_file_1_jg15765;
Draco	AUGUSTUS	start_codon	7224209	7224211	.	+	0	transcript_id file_1_file_1_ir47a2.t1; gene_id file_1_file_1_ir47a2;
Draco	AUGUSTUS	CDS	7224209	7225990	1	+	0	transcript_id file_1_file_1_ir47a2.t1; gene_id file_1_file_1_ir47a2;
Draco	AUGUSTUS	exon	7224209	7225990	.	+	.	transcript_id file_1_file_1_ir47a2.t1; gene_id file_1_file_1_ir47a2;
Draco	AUGUSTUS	transcript	7224209	7225993	.	+	.	transcript_id file_1_file_1_ir47a2.t1; gene_id file_1_file_1_ir47a2
Draco	AUGUSTUS	stop_codon	7225991	7225993	.	+	0	transcript_id file_1_file_1_ir47a2.t1; gene_id file_1_file_1_ir47a2;
Draco	AUGUSTUS	start_codon	7243753	7243755	.	-	0	transcript_id file_1_file_1_gr47a.t1; gene_id file_1_file_1_gr47a;
Draco	AUGUSTUS	CDS	7242018	7242174	1	-	0	transcript_id file_1_file_1_gr47a.t1; gene_id file_1_file_1_gr47a;
Draco	AUGUSTUS	exon	7242018	7242174	.	-	.	transcript_id file_1_file_1_gr47a.t1; gene_id file_1_file_1_gr47a;
Draco	AUGUSTUS	intron	7242175	7242826	.	-	.	transcript_id file_1_file_1_gr47a.t1; gene_id file_1_file_1_gr47a;
Draco	AUGUSTUS	CDS	7242827	7243755	1	-	0	transcript_id file_1_file_1_gr47a.t1; gene_id file_1_file_1_gr47a;
Draco	AUGUSTUS	exon	7242827	7243755	.	-	.	transcript_id file_1_file_1_gr47a.t1; gene_id file_1_file_1_gr47a;
Draco	AUGUSTUS	transcript	7242015	7243755	.	-	.	transcript_id file_1_file_1_gr47a.t1; gene_id file_1_file_1_gr47a
Draco	AUGUSTUS	stop_codon	7242015	7242017	.	-	0	transcript_id file_1_file_1_gr47a.t1; gene_id file_1_file_1_gr47a;
Draco	AUGUSTUS	start_codon	7306615	7306617	.	+	0	transcript_id file_1_file_1_jg15775.t1; gene_id file_1_file_1_jg15775;
Draco	AUGUSTUS	CDS	7306615	7306631	1	+	0	transcript_id file_1_file_1_jg15775.t1; gene_id file_1_file_1_jg15775;
Draco	AUGUSTUS	exon	7306615	7306631	.	+	.	transcript_id file_1_file_1_jg15775.t1; gene_id file_1_file_1_jg15775;
Draco	AUGUSTUS	intron	7306632	7306818	.	+	.	transcript_id file_1_file_1_jg15775.t1; gene_id file_1_file_1_jg15775;
Draco	AUGUSTUS	CDS	7306819	7306932	1	+	1	transcript_id file_1_file_1_jg15775.t1; gene_id file_1_file_1_jg15775;
Draco	AUGUSTUS	exon	7306819	7306932	.	+	.	transcript_id file_1_file_1_jg15775.t1; gene_id file_1_file_1_jg15775;
Draco	AUGUSTUS	intron	7306933	7306983	.	+	.	transcript_id file_1_file_1_jg15775.t1; gene_id file_1_file_1_jg15775;
Draco	AUGUSTUS	CDS	7306984	7306999	0.94	+	1	transcript_id file_1_file_1_jg15775.t1; gene_id file_1_file_1_jg15775;
Draco	AUGUSTUS	exon	7306984	7306999	.	+	.	transcript_id file_1_file_1_jg15775.t1; gene_id file_1_file_1_jg15775;
Draco	AUGUSTUS	intron	7307000	7307061	.	+	.	transcript_id file_1_file_1_jg15775.t1; gene_id file_1_file_1_jg15775;
Draco	AUGUSTUS	CDS	7307062	7307140	0.91	+	0	transcript_id file_1_file_1_jg15775.t1; gene_id file_1_file_1_jg15775;
Draco	AUGUSTUS	exon	7307062	7307140	.	+	.	transcript_id file_1_file_1_jg15775.t1; gene_id file_1_file_1_jg15775;
Draco	AUGUSTUS	intron	7307141	7307191	.	+	.	transcript_id file_1_file_1_jg15775.t1; gene_id file_1_file_1_jg15775;
Draco	AUGUSTUS	transcript	7306615	7307403	.	+	.	transcript_id file_1_file_1_jg15775.t1; gene_id file_1_file_1_jg15775
Draco	AUGUSTUS	CDS	7307192	7307403	1	+	2	transcript_id file_1_file_1_jg15775.t1; gene_id file_1_file_1_jg15775;
Draco	AUGUSTUS	exon	7307192	7307403	.	+	.	transcript_id file_1_file_1_jg15775.t1; gene_id file_1_file_1_jg15775;
Draco	AUGUSTUS	stop_codon	7307401	7307403	.	+	0	transcript_id file_1_file_1_jg15775.t1; gene_id file_1_file_1_jg15775;
Draco	AUGUSTUS	stop_codon	7500208	7500210	.	-	0	transcript_id file_1_file_1_jg15793.t2; gene_id file_1_file_1_jg15793;
Draco	AUGUSTUS	CDS	7500208	7500448	1	-	1	transcript_id file_1_file_1_jg15793.t2; gene_id file_1_file_1_jg15793;
Draco	AUGUSTUS	exon	7500208	7500448	.	-	.	transcript_id file_1_file_1_jg15793.t2; gene_id file_1_file_1_jg15793;
Draco	AUGUSTUS	intron	7500449	7500508	.	-	.	transcript_id file_1_file_1_jg15793.t2; gene_id file_1_file_1_jg15793;
Draco	AUGUSTUS	CDS	7500509	7500597	1	-	0	transcript_id file_1_file_1_jg15793.t2; gene_id file_1_file_1_jg15793;
Draco	AUGUSTUS	exon	7500509	7500597	.	-	.	transcript_id file_1_file_1_jg15793.t2; gene_id file_1_file_1_jg15793;
Draco	AUGUSTUS	intron	7500598	7501093	.	-	.	transcript_id file_1_file_1_jg15793.t2; gene_id file_1_file_1_jg15793;
Draco	AUGUSTUS	transcript	7500208	7501918	.	-	.	transcript_id file_1_file_1_jg15793.t2; gene_id file_1_file_1_jg15793
Draco	AUGUSTUS	CDS	7501094	7501918	1	-	0	transcript_id file_1_file_1_jg15793.t2; gene_id file_1_file_1_jg15793;
Draco	AUGUSTUS	exon	7501094	7501918	.	-	.	transcript_id file_1_file_1_jg15793.t2; gene_id file_1_file_1_jg15793;
Draco	AUGUSTUS	start_codon	7501916	7501918	.	-	0	transcript_id file_1_file_1_jg15793.t2; gene_id file_1_file_1_jg15793;
Draco	AUGUSTUS	stop_codon	7498909	7498911	.	-	0	transcript_id file_1_file_1_jg15793.t1; gene_id file_1_file_1_jg15793;
Draco	AUGUSTUS	CDS	7498909	7498962	1	-	0	transcript_id file_1_file_1_jg15793.t1; gene_id file_1_file_1_jg15793;
Draco	AUGUSTUS	exon	7498909	7498962	.	-	.	transcript_id file_1_file_1_jg15793.t1; gene_id file_1_file_1_jg15793;
Draco	AUGUSTUS	intron	7498963	7499022	.	-	.	transcript_id file_1_file_1_jg15793.t1; gene_id file_1_file_1_jg15793;
Draco	AUGUSTUS	transcript	7498909	7500138	.	-	.	transcript_id file_1_file_1_jg15793.t1; gene_id file_1_file_1_jg15793
Draco	AUGUSTUS	CDS	7499023	7500138	1	-	0	transcript_id file_1_file_1_jg15793.t1; gene_id file_1_file_1_jg15793;
Draco	AUGUSTUS	exon	7499023	7500138	.	-	.	transcript_id file_1_file_1_jg15793.t1; gene_id file_1_file_1_jg15793;
Draco	AUGUSTUS	start_codon	7500136	7500138	.	-	0	transcript_id file_1_file_1_jg15793.t1; gene_id file_1_file_1_jg15793;
Draco	AUGUSTUS	start_codon	8204593	8204595	.	+	0	transcript_id file_1_file_1_jg15895.t1; gene_id file_1_file_1_jg15895;
Draco	AUGUSTUS	CDS	8204593	8205741	1	+	0	transcript_id file_1_file_1_jg15895.t1; gene_id file_1_file_1_jg15895;
Draco	AUGUSTUS	exon	8204593	8205741	.	+	.	transcript_id file_1_file_1_jg15895.t1; gene_id file_1_file_1_jg15895;
Draco	AUGUSTUS	intron	8205742	8205797	.	+	.	transcript_id file_1_file_1_jg15895.t1; gene_id file_1_file_1_jg15895;
Draco	AUGUSTUS	transcript	8204593	8205914	.	+	.	transcript_id file_1_file_1_jg15895.t1; gene_id file_1_file_1_jg15895
Draco	AUGUSTUS	CDS	8205798	8205914	1	+	0	transcript_id file_1_file_1_jg15895.t1; gene_id file_1_file_1_jg15895;
Draco	AUGUSTUS	exon	8205798	8205914	.	+	.	transcript_id file_1_file_1_jg15895.t1; gene_id file_1_file_1_jg15895;
Draco	AUGUSTUS	stop_codon	8205912	8205914	.	+	0	transcript_id file_1_file_1_jg15895.t1; gene_id file_1_file_1_jg15895;
Draco	AUGUSTUS	stop_codon	8288131	8288133	.	-	0	transcript_id file_1_file_1_jg15910.t1; gene_id file_1_file_1_jg15910;
Draco	AUGUSTUS	CDS	8288131	8288271	1	-	0	transcript_id file_1_file_1_jg15910.t1; gene_id file_1_file_1_jg15910;
Draco	AUGUSTUS	exon	8288131	8288271	.	-	.	transcript_id file_1_file_1_jg15910.t1; gene_id file_1_file_1_jg15910;
Draco	AUGUSTUS	intron	8288272	8288336	.	-	.	transcript_id file_1_file_1_jg15910.t1; gene_id file_1_file_1_jg15910;
Draco	AUGUSTUS	CDS	8288337	8288498	1	-	0	transcript_id file_1_file_1_jg15910.t1; gene_id file_1_file_1_jg15910;
Draco	AUGUSTUS	exon	8288337	8288498	.	-	.	transcript_id file_1_file_1_jg15910.t1; gene_id file_1_file_1_jg15910;
Draco	AUGUSTUS	intron	8288499	8288556	.	-	.	transcript_id file_1_file_1_jg15910.t1; gene_id file_1_file_1_jg15910;
Draco	AUGUSTUS	transcript	8288131	8289498	.	-	.	transcript_id file_1_file_1_jg15910.t1; gene_id file_1_file_1_jg15910
Draco	AUGUSTUS	CDS	8288557	8289498	1	-	0	transcript_id file_1_file_1_jg15910.t1; gene_id file_1_file_1_jg15910;
Draco	AUGUSTUS	exon	8288557	8289498	.	-	.	transcript_id file_1_file_1_jg15910.t1; gene_id file_1_file_1_jg15910;
Draco	AUGUSTUS	start_codon	8289496	8289498	.	-	0	transcript_id file_1_file_1_jg15910.t1; gene_id file_1_file_1_jg15910;
Draco	AUGUSTUS	start_codon	8330438	8330440	.	+	0	transcript_id file_1_file_1_jg15930.t1; gene_id file_1_file_1_jg15930;
Draco	AUGUSTUS	CDS	8330438	8330571	1	+	0	transcript_id file_1_file_1_jg15930.t1; gene_id file_1_file_1_jg15930;
Draco	AUGUSTUS	exon	8330438	8330571	.	+	.	transcript_id file_1_file_1_jg15930.t1; gene_id file_1_file_1_jg15930;
Draco	AUGUSTUS	intron	8330572	8330637	.	+	.	transcript_id file_1_file_1_jg15930.t1; gene_id file_1_file_1_jg15930;
Draco	AUGUSTUS	CDS	8330638	8330806	1	+	1	transcript_id file_1_file_1_jg15930.t1; gene_id file_1_file_1_jg15930;
Draco	AUGUSTUS	exon	8330638	8330806	.	+	.	transcript_id file_1_file_1_jg15930.t1; gene_id file_1_file_1_jg15930;
Draco	AUGUSTUS	intron	8330807	8330869	.	+	.	transcript_id file_1_file_1_jg15930.t1; gene_id file_1_file_1_jg15930;
Draco	AUGUSTUS	CDS	8330870	8331387	1	+	0	transcript_id file_1_file_1_jg15930.t1; gene_id file_1_file_1_jg15930;
Draco	AUGUSTUS	exon	8330870	8331387	.	+	.	transcript_id file_1_file_1_jg15930.t1; gene_id file_1_file_1_jg15930;
Draco	AUGUSTUS	intron	8331388	8331438	.	+	.	transcript_id file_1_file_1_jg15930.t1; gene_id file_1_file_1_jg15930;
Draco	AUGUSTUS	CDS	8331439	8331646	1	+	1	transcript_id file_1_file_1_jg15930.t1; gene_id file_1_file_1_jg15930;
Draco	AUGUSTUS	exon	8331439	8331646	.	+	.	transcript_id file_1_file_1_jg15930.t1; gene_id file_1_file_1_jg15930;
Draco	AUGUSTUS	intron	8331647	8331785	.	+	.	transcript_id file_1_file_1_jg15930.t1; gene_id file_1_file_1_jg15930;
Draco	AUGUSTUS	CDS	8331786	8331944	1	+	0	transcript_id file_1_file_1_jg15930.t1; gene_id file_1_file_1_jg15930;
Draco	AUGUSTUS	exon	8331786	8331944	.	+	.	transcript_id file_1_file_1_jg15930.t1; gene_id file_1_file_1_jg15930;
Draco	AUGUSTUS	intron	8331945	8332005	.	+	.	transcript_id file_1_file_1_jg15930.t1; gene_id file_1_file_1_jg15930;
Draco	AUGUSTUS	transcript	8330438	8332056	.	+	.	transcript_id file_1_file_1_jg15930.t1; gene_id file_1_file_1_jg15930
Draco	AUGUSTUS	CDS	8332006	8332056	1	+	0	transcript_id file_1_file_1_jg15930.t1; gene_id file_1_file_1_jg15930;
Draco	AUGUSTUS	exon	8332006	8332056	.	+	.	transcript_id file_1_file_1_jg15930.t1; gene_id file_1_file_1_jg15930;
Draco	AUGUSTUS	stop_codon	8332054	8332056	.	+	0	transcript_id file_1_file_1_jg15930.t1; gene_id file_1_file_1_jg15930;
Draco	AUGUSTUS	start_codon	8334606	8334608	.	+	0	transcript_id file_1_file_1_jg15931.t1; gene_id file_1_file_1_jg15931;
Draco	AUGUSTUS	CDS	8334606	8334678	1	+	0	transcript_id file_1_file_1_jg15931.t1; gene_id file_1_file_1_jg15931;
Draco	AUGUSTUS	exon	8334606	8334678	.	+	.	transcript_id file_1_file_1_jg15931.t1; gene_id file_1_file_1_jg15931;
Draco	AUGUSTUS	intron	8334679	8334959	.	+	.	transcript_id file_1_file_1_jg15931.t1; gene_id file_1_file_1_jg15931;
Draco	AUGUSTUS	CDS	8334960	8335307	1	+	2	transcript_id file_1_file_1_jg15931.t1; gene_id file_1_file_1_jg15931;
Draco	AUGUSTUS	exon	8334960	8335307	.	+	.	transcript_id file_1_file_1_jg15931.t1; gene_id file_1_file_1_jg15931;
Draco	AUGUSTUS	intron	8335308	8335370	.	+	.	transcript_id file_1_file_1_jg15931.t1; gene_id file_1_file_1_jg15931;
Draco	AUGUSTUS	CDS	8335371	8335652	1	+	2	transcript_id file_1_file_1_jg15931.t1; gene_id file_1_file_1_jg15931;
Draco	AUGUSTUS	exon	8335371	8335652	.	+	.	transcript_id file_1_file_1_jg15931.t1; gene_id file_1_file_1_jg15931;
Draco	AUGUSTUS	intron	8335653	8335711	.	+	.	transcript_id file_1_file_1_jg15931.t1; gene_id file_1_file_1_jg15931;
Draco	AUGUSTUS	CDS	8335712	8335844	1	+	2	transcript_id file_1_file_1_jg15931.t1; gene_id file_1_file_1_jg15931;
Draco	AUGUSTUS	exon	8335712	8335844	.	+	.	transcript_id file_1_file_1_jg15931.t1; gene_id file_1_file_1_jg15931;
Draco	AUGUSTUS	intron	8335845	8335927	.	+	.	transcript_id file_1_file_1_jg15931.t1; gene_id file_1_file_1_jg15931;
Draco	AUGUSTUS	CDS	8335928	8336070	1	+	1	transcript_id file_1_file_1_jg15931.t1; gene_id file_1_file_1_jg15931;
Draco	AUGUSTUS	exon	8335928	8336070	.	+	.	transcript_id file_1_file_1_jg15931.t1; gene_id file_1_file_1_jg15931;
Draco	AUGUSTUS	intron	8336071	8336247	.	+	.	transcript_id file_1_file_1_jg15931.t1; gene_id file_1_file_1_jg15931;
Draco	AUGUSTUS	CDS	8336248	8336434	1	+	2	transcript_id file_1_file_1_jg15931.t1; gene_id file_1_file_1_jg15931;
Draco	AUGUSTUS	exon	8336248	8336434	.	+	.	transcript_id file_1_file_1_jg15931.t1; gene_id file_1_file_1_jg15931;
Draco	AUGUSTUS	intron	8336435	8337097	.	+	.	transcript_id file_1_file_1_jg15931.t1; gene_id file_1_file_1_jg15931;
Draco	AUGUSTUS	CDS	8337098	8337210	1	+	1	transcript_id file_1_file_1_jg15931.t1; gene_id file_1_file_1_jg15931;
Draco	AUGUSTUS	exon	8337098	8337210	.	+	.	transcript_id file_1_file_1_jg15931.t1; gene_id file_1_file_1_jg15931;
Draco	AUGUSTUS	intron	8337211	8337303	.	+	.	transcript_id file_1_file_1_jg15931.t1; gene_id file_1_file_1_jg15931;
Draco	AUGUSTUS	CDS	8337304	8337564	1	+	2	transcript_id file_1_file_1_jg15931.t1; gene_id file_1_file_1_jg15931;
Draco	AUGUSTUS	exon	8337304	8337564	.	+	.	transcript_id file_1_file_1_jg15931.t1; gene_id file_1_file_1_jg15931;
Draco	AUGUSTUS	intron	8337565	8337619	.	+	.	transcript_id file_1_file_1_jg15931.t1; gene_id file_1_file_1_jg15931;
Draco	AUGUSTUS	CDS	8337620	8337757	1	+	2	transcript_id file_1_file_1_jg15931.t1; gene_id file_1_file_1_jg15931;
Draco	AUGUSTUS	exon	8337620	8337757	.	+	.	transcript_id file_1_file_1_jg15931.t1; gene_id file_1_file_1_jg15931;
Draco	AUGUSTUS	intron	8337758	8337867	.	+	.	transcript_id file_1_file_1_jg15931.t1; gene_id file_1_file_1_jg15931;
Draco	AUGUSTUS	CDS	8337868	8338662	1	+	2	transcript_id file_1_file_1_jg15931.t1; gene_id file_1_file_1_jg15931;
Draco	AUGUSTUS	exon	8337868	8338662	.	+	.	transcript_id file_1_file_1_jg15931.t1; gene_id file_1_file_1_jg15931;
Draco	AUGUSTUS	intron	8338663	8338770	.	+	.	transcript_id file_1_file_1_jg15931.t1; gene_id file_1_file_1_jg15931;
Draco	AUGUSTUS	CDS	8338771	8339230	1	+	2	transcript_id file_1_file_1_jg15931.t1; gene_id file_1_file_1_jg15931;
Draco	AUGUSTUS	exon	8338771	8339230	.	+	.	transcript_id file_1_file_1_jg15931.t1; gene_id file_1_file_1_jg15931;
Draco	AUGUSTUS	intron	8339231	8339312	.	+	.	transcript_id file_1_file_1_jg15931.t1; gene_id file_1_file_1_jg15931;
Draco	AUGUSTUS	CDS	8339313	8339494	1	+	1	transcript_id file_1_file_1_jg15931.t1; gene_id file_1_file_1_jg15931;
Draco	AUGUSTUS	exon	8339313	8339494	.	+	.	transcript_id file_1_file_1_jg15931.t1; gene_id file_1_file_1_jg15931;
Draco	AUGUSTUS	intron	8339495	8339570	.	+	.	transcript_id file_1_file_1_jg15931.t1; gene_id file_1_file_1_jg15931;
Draco	AUGUSTUS	CDS	8339571	8339749	1	+	2	transcript_id file_1_file_1_jg15931.t1; gene_id file_1_file_1_jg15931;
Draco	AUGUSTUS	exon	8339571	8339749	.	+	.	transcript_id file_1_file_1_jg15931.t1; gene_id file_1_file_1_jg15931;
Draco	AUGUSTUS	intron	8339750	8339937	.	+	.	transcript_id file_1_file_1_jg15931.t1; gene_id file_1_file_1_jg15931;
Draco	AUGUSTUS	CDS	8339938	8340077	1	+	0	transcript_id file_1_file_1_jg15931.t1; gene_id file_1_file_1_jg15931;
Draco	AUGUSTUS	exon	8339938	8340077	.	+	.	transcript_id file_1_file_1_jg15931.t1; gene_id file_1_file_1_jg15931;
Draco	AUGUSTUS	intron	8340078	8340134	.	+	.	transcript_id file_1_file_1_jg15931.t1; gene_id file_1_file_1_jg15931;
Draco	AUGUSTUS	CDS	8340135	8340786	1	+	1	transcript_id file_1_file_1_jg15931.t1; gene_id file_1_file_1_jg15931;
Draco	AUGUSTUS	exon	8340135	8340786	.	+	.	transcript_id file_1_file_1_jg15931.t1; gene_id file_1_file_1_jg15931;
Draco	AUGUSTUS	intron	8340787	8340844	.	+	.	transcript_id file_1_file_1_jg15931.t1; gene_id file_1_file_1_jg15931;
Draco	AUGUSTUS	CDS	8340845	8341014	1	+	0	transcript_id file_1_file_1_jg15931.t1; gene_id file_1_file_1_jg15931;
Draco	AUGUSTUS	exon	8340845	8341014	.	+	.	transcript_id file_1_file_1_jg15931.t1; gene_id file_1_file_1_jg15931;
Draco	AUGUSTUS	intron	8341015	8341066	.	+	.	transcript_id file_1_file_1_jg15931.t1; gene_id file_1_file_1_jg15931;
Draco	AUGUSTUS	CDS	8341067	8341348	1	+	1	transcript_id file_1_file_1_jg15931.t1; gene_id file_1_file_1_jg15931;
Draco	AUGUSTUS	exon	8341067	8341348	.	+	.	transcript_id file_1_file_1_jg15931.t1; gene_id file_1_file_1_jg15931;
Draco	AUGUSTUS	intron	8341349	8341427	.	+	.	transcript_id file_1_file_1_jg15931.t1; gene_id file_1_file_1_jg15931;
Draco	AUGUSTUS	CDS	8341428	8341553	1	+	1	transcript_id file_1_file_1_jg15931.t1; gene_id file_1_file_1_jg15931;
Draco	AUGUSTUS	exon	8341428	8341553	.	+	.	transcript_id file_1_file_1_jg15931.t1; gene_id file_1_file_1_jg15931;
Draco	AUGUSTUS	intron	8341554	8342081	.	+	.	transcript_id file_1_file_1_jg15931.t1; gene_id file_1_file_1_jg15931;
Draco	AUGUSTUS	transcript	8334606	8342136	.	+	.	transcript_id file_1_file_1_jg15931.t1; gene_id file_1_file_1_jg15931
Draco	AUGUSTUS	CDS	8342082	8342136	1	+	1	transcript_id file_1_file_1_jg15931.t1; gene_id file_1_file_1_jg15931;
Draco	AUGUSTUS	exon	8342082	8342136	.	+	.	transcript_id file_1_file_1_jg15931.t1; gene_id file_1_file_1_jg15931;
Draco	AUGUSTUS	stop_codon	8342134	8342136	.	+	0	transcript_id file_1_file_1_jg15931.t1; gene_id file_1_file_1_jg15931;
Draco	AUGUSTUS	start_codon	8352478	8352480	.	+	0	transcript_id file_1_file_1_jg15936.t1; gene_id file_1_file_1_jg15936;
Draco	AUGUSTUS	CDS	8352478	8352582	1	+	0	transcript_id file_1_file_1_jg15936.t1; gene_id file_1_file_1_jg15936;
Draco	AUGUSTUS	exon	8352478	8352582	.	+	.	transcript_id file_1_file_1_jg15936.t1; gene_id file_1_file_1_jg15936;
Draco	AUGUSTUS	intron	8352583	8352648	.	+	.	transcript_id file_1_file_1_jg15936.t1; gene_id file_1_file_1_jg15936;
Draco	AUGUSTUS	CDS	8352649	8352771	1	+	0	transcript_id file_1_file_1_jg15936.t1; gene_id file_1_file_1_jg15936;
Draco	AUGUSTUS	exon	8352649	8352771	.	+	.	transcript_id file_1_file_1_jg15936.t1; gene_id file_1_file_1_jg15936;
Draco	AUGUSTUS	intron	8352772	8352832	.	+	.	transcript_id file_1_file_1_jg15936.t1; gene_id file_1_file_1_jg15936;
Draco	AUGUSTUS	transcript	8352478	8353222	.	+	.	transcript_id file_1_file_1_jg15936.t1; gene_id file_1_file_1_jg15936
Draco	AUGUSTUS	CDS	8352833	8353222	1	+	0	transcript_id file_1_file_1_jg15936.t1; gene_id file_1_file_1_jg15936;
Draco	AUGUSTUS	exon	8352833	8353222	.	+	.	transcript_id file_1_file_1_jg15936.t1; gene_id file_1_file_1_jg15936;
Draco	AUGUSTUS	stop_codon	8353220	8353222	.	+	0	transcript_id file_1_file_1_jg15936.t1; gene_id file_1_file_1_jg15936;
Draco	AUGUSTUS	stop_codon	8404951	8404953	.	-	0	transcript_id file_1_file_1_jg15956.t1; gene_id file_1_file_1_jg15956;
Draco	AUGUSTUS	CDS	8404951	8405001	1	-	0	transcript_id file_1_file_1_jg15956.t1; gene_id file_1_file_1_jg15956;
Draco	AUGUSTUS	exon	8404951	8405001	.	-	.	transcript_id file_1_file_1_jg15956.t1; gene_id file_1_file_1_jg15956;
Draco	AUGUSTUS	intron	8405002	8405215	.	-	.	transcript_id file_1_file_1_jg15956.t1; gene_id file_1_file_1_jg15956;
Draco	AUGUSTUS	CDS	8405216	8405831	1	-	1	transcript_id file_1_file_1_jg15956.t1; gene_id file_1_file_1_jg15956;
Draco	AUGUSTUS	exon	8405216	8405831	.	-	.	transcript_id file_1_file_1_jg15956.t1; gene_id file_1_file_1_jg15956;
Draco	AUGUSTUS	intron	8405832	8405884	.	-	.	transcript_id file_1_file_1_jg15956.t1; gene_id file_1_file_1_jg15956;
Draco	AUGUSTUS	CDS	8405885	8406074	1	-	2	transcript_id file_1_file_1_jg15956.t1; gene_id file_1_file_1_jg15956;
Draco	AUGUSTUS	exon	8405885	8406074	.	-	.	transcript_id file_1_file_1_jg15956.t1; gene_id file_1_file_1_jg15956;
Draco	AUGUSTUS	intron	8406075	8406130	.	-	.	transcript_id file_1_file_1_jg15956.t1; gene_id file_1_file_1_jg15956;
Draco	AUGUSTUS	transcript	8404951	8406431	.	-	.	transcript_id file_1_file_1_jg15956.t1; gene_id file_1_file_1_jg15956
Draco	AUGUSTUS	CDS	8406131	8406431	1	-	0	transcript_id file_1_file_1_jg15956.t1; gene_id file_1_file_1_jg15956;
Draco	AUGUSTUS	exon	8406131	8406431	.	-	.	transcript_id file_1_file_1_jg15956.t1; gene_id file_1_file_1_jg15956;
Draco	AUGUSTUS	start_codon	8406429	8406431	.	-	0	transcript_id file_1_file_1_jg15956.t1; gene_id file_1_file_1_jg15956;
Draco	AUGUSTUS	stop_codon	8759902	8759904	.	-	0	transcript_id file_1_file_1_jg15988.t1; gene_id file_1_file_1_jg15988;
Draco	AUGUSTUS	CDS	8759902	8760342	1	-	0	transcript_id file_1_file_1_jg15988.t1; gene_id file_1_file_1_jg15988;
Draco	AUGUSTUS	exon	8759902	8760342	.	-	.	transcript_id file_1_file_1_jg15988.t1; gene_id file_1_file_1_jg15988;
Draco	AUGUSTUS	intron	8760343	8760400	.	-	.	transcript_id file_1_file_1_jg15988.t1; gene_id file_1_file_1_jg15988;
Draco	AUGUSTUS	transcript	8759902	8760454	.	-	.	transcript_id file_1_file_1_jg15988.t1; gene_id file_1_file_1_jg15988
Draco	AUGUSTUS	CDS	8760401	8760454	1	-	0	transcript_id file_1_file_1_jg15988.t1; gene_id file_1_file_1_jg15988;
Draco	AUGUSTUS	exon	8760401	8760454	.	-	.	transcript_id file_1_file_1_jg15988.t1; gene_id file_1_file_1_jg15988;
Draco	AUGUSTUS	start_codon	8760452	8760454	.	-	0	transcript_id file_1_file_1_jg15988.t1; gene_id file_1_file_1_jg15988;
Draco	AUGUSTUS	start_codon	9704283	9704285	.	+	0	transcript_id file_1_file_1_jg16133.t1; gene_id file_1_file_1_jg16133;
Draco	AUGUSTUS	CDS	9704283	9704381	1	+	0	transcript_id file_1_file_1_jg16133.t1; gene_id file_1_file_1_jg16133;
Draco	AUGUSTUS	exon	9704283	9704381	.	+	.	transcript_id file_1_file_1_jg16133.t1; gene_id file_1_file_1_jg16133;
Draco	AUGUSTUS	intron	9704382	9704437	.	+	.	transcript_id file_1_file_1_jg16133.t1; gene_id file_1_file_1_jg16133;
Draco	AUGUSTUS	CDS	9704438	9704557	1	+	0	transcript_id file_1_file_1_jg16133.t1; gene_id file_1_file_1_jg16133;
Draco	AUGUSTUS	exon	9704438	9704557	.	+	.	transcript_id file_1_file_1_jg16133.t1; gene_id file_1_file_1_jg16133;
Draco	AUGUSTUS	intron	9704558	9704616	.	+	.	transcript_id file_1_file_1_jg16133.t1; gene_id file_1_file_1_jg16133;
Draco	AUGUSTUS	CDS	9704617	9704773	1	+	0	transcript_id file_1_file_1_jg16133.t1; gene_id file_1_file_1_jg16133;
Draco	AUGUSTUS	exon	9704617	9704773	.	+	.	transcript_id file_1_file_1_jg16133.t1; gene_id file_1_file_1_jg16133;
Draco	AUGUSTUS	intron	9704774	9704835	.	+	.	transcript_id file_1_file_1_jg16133.t1; gene_id file_1_file_1_jg16133;
Draco	AUGUSTUS	transcript	9704283	9705050	.	+	.	transcript_id file_1_file_1_jg16133.t1; gene_id file_1_file_1_jg16133
Draco	AUGUSTUS	CDS	9704836	9705050	1	+	2	transcript_id file_1_file_1_jg16133.t1; gene_id file_1_file_1_jg16133;
Draco	AUGUSTUS	exon	9704836	9705050	.	+	.	transcript_id file_1_file_1_jg16133.t1; gene_id file_1_file_1_jg16133;
Draco	AUGUSTUS	stop_codon	9705048	9705050	.	+	0	transcript_id file_1_file_1_jg16133.t1; gene_id file_1_file_1_jg16133;
Draco	AUGUSTUS	stop_codon	9706649	9706651	.	-	0	transcript_id file_1_file_1_jg16137.t1; gene_id file_1_file_1_jg16137;
Draco	AUGUSTUS	CDS	9706649	9707023	0.97	-	0	transcript_id file_1_file_1_jg16137.t1; gene_id file_1_file_1_jg16137;
Draco	AUGUSTUS	exon	9706649	9707023	.	-	.	transcript_id file_1_file_1_jg16137.t1; gene_id file_1_file_1_jg16137;
Draco	AUGUSTUS	intron	9707024	9707081	.	-	.	transcript_id file_1_file_1_jg16137.t1; gene_id file_1_file_1_jg16137;
Draco	AUGUSTUS	CDS	9707082	9707180	1	-	0	transcript_id file_1_file_1_jg16137.t1; gene_id file_1_file_1_jg16137;
Draco	AUGUSTUS	exon	9707082	9707180	.	-	.	transcript_id file_1_file_1_jg16137.t1; gene_id file_1_file_1_jg16137;
Draco	AUGUSTUS	intron	9707181	9707246	.	-	.	transcript_id file_1_file_1_jg16137.t1; gene_id file_1_file_1_jg16137;
Draco	AUGUSTUS	transcript	9706649	9707342	.	-	.	transcript_id file_1_file_1_jg16137.t1; gene_id file_1_file_1_jg16137
Draco	AUGUSTUS	CDS	9707247	9707342	1	-	0	transcript_id file_1_file_1_jg16137.t1; gene_id file_1_file_1_jg16137;
Draco	AUGUSTUS	exon	9707247	9707342	.	-	.	transcript_id file_1_file_1_jg16137.t1; gene_id file_1_file_1_jg16137;
Draco	AUGUSTUS	start_codon	9707340	9707342	.	-	0	transcript_id file_1_file_1_jg16137.t1; gene_id file_1_file_1_jg16137;
Draco	AUGUSTUS	stop_codon	9705852	9705854	.	-	0	transcript_id file_1_file_1_jg16139.t1; gene_id file_1_file_1_jg16139;
Draco	AUGUSTUS	CDS	9705852	9706199	0.79	-	0	transcript_id file_1_file_1_jg16139.t1; gene_id file_1_file_1_jg16139;
Draco	AUGUSTUS	exon	9705852	9706199	.	-	.	transcript_id file_1_file_1_jg16139.t1; gene_id file_1_file_1_jg16139;
Draco	AUGUSTUS	intron	9706200	9706257	.	-	.	transcript_id file_1_file_1_jg16139.t1; gene_id file_1_file_1_jg16139;
Draco	AUGUSTUS	CDS	9706258	9706353	0.75	-	0	transcript_id file_1_file_1_jg16139.t1; gene_id file_1_file_1_jg16139;
Draco	AUGUSTUS	exon	9706258	9706353	.	-	.	transcript_id file_1_file_1_jg16139.t1; gene_id file_1_file_1_jg16139;
Draco	AUGUSTUS	intron	9706354	9706411	.	-	.	transcript_id file_1_file_1_jg16139.t1; gene_id file_1_file_1_jg16139;
Draco	AUGUSTUS	transcript	9705852	9706498	.	-	.	transcript_id file_1_file_1_jg16139.t1; gene_id file_1_file_1_jg16139
Draco	AUGUSTUS	CDS	9706412	9706498	0.81	-	0	transcript_id file_1_file_1_jg16139.t1; gene_id file_1_file_1_jg16139;
Draco	AUGUSTUS	exon	9706412	9706498	.	-	.	transcript_id file_1_file_1_jg16139.t1; gene_id file_1_file_1_jg16139;
Draco	AUGUSTUS	start_codon	9706496	9706498	.	-	0	transcript_id file_1_file_1_jg16139.t1; gene_id file_1_file_1_jg16139;
Draco	AUGUSTUS	stop_codon	10569138	10569140	.	-	0	transcript_id file_1_file_1_jg16222.t1; gene_id file_1_file_1_jg16222;
Draco	AUGUSTUS	CDS	10569138	10569782	0.81	-	0	transcript_id file_1_file_1_jg16222.t1; gene_id file_1_file_1_jg16222;
Draco	AUGUSTUS	exon	10569138	10569782	.	-	.	transcript_id file_1_file_1_jg16222.t1; gene_id file_1_file_1_jg16222;
Draco	AUGUSTUS	transcript	10569138	10569782	.	-	.	transcript_id file_1_file_1_jg16222.t1; gene_id file_1_file_1_jg16222
Draco	AUGUSTUS	start_codon	10569780	10569782	.	-	0	transcript_id file_1_file_1_jg16222.t1; gene_id file_1_file_1_jg16222;
Draco	AUGUSTUS	stop_codon	10669575	10669577	.	-	0	transcript_id file_1_file_1_jg16226.t1; gene_id file_1_file_1_jg16226;
Draco	AUGUSTUS	CDS	10669575	10670540	0.91	-	0	transcript_id file_1_file_1_jg16226.t1; gene_id file_1_file_1_jg16226;
Draco	AUGUSTUS	exon	10669575	10670540	.	-	.	transcript_id file_1_file_1_jg16226.t1; gene_id file_1_file_1_jg16226;
Draco	AUGUSTUS	transcript	10669575	10670540	.	-	.	transcript_id file_1_file_1_jg16226.t1; gene_id file_1_file_1_jg16226
Draco	AUGUSTUS	start_codon	10670538	10670540	.	-	0	transcript_id file_1_file_1_jg16226.t1; gene_id file_1_file_1_jg16226;
Draco	AUGUSTUS	start_codon	10817484	10817486	.	+	0	transcript_id file_1_file_1_jg16247.t1; gene_id file_1_file_1_jg16247;
Draco	AUGUSTUS	CDS	10817484	10817690	0.79	+	0	transcript_id file_1_file_1_jg16247.t1; gene_id file_1_file_1_jg16247;
Draco	AUGUSTUS	exon	10817484	10817690	.	+	.	transcript_id file_1_file_1_jg16247.t1; gene_id file_1_file_1_jg16247;
Draco	AUGUSTUS	intron	10817691	10817755	.	+	.	transcript_id file_1_file_1_jg16247.t1; gene_id file_1_file_1_jg16247;
Draco	AUGUSTUS	CDS	10817756	10817932	1	+	0	transcript_id file_1_file_1_jg16247.t1; gene_id file_1_file_1_jg16247;
Draco	AUGUSTUS	exon	10817756	10817932	.	+	.	transcript_id file_1_file_1_jg16247.t1; gene_id file_1_file_1_jg16247;
Draco	AUGUSTUS	intron	10817933	10817984	.	+	.	transcript_id file_1_file_1_jg16247.t1; gene_id file_1_file_1_jg16247;
Draco	AUGUSTUS	transcript	10817484	10818158	.	+	.	transcript_id file_1_file_1_jg16247.t1; gene_id file_1_file_1_jg16247
Draco	AUGUSTUS	CDS	10817985	10818158	0.59	+	0	transcript_id file_1_file_1_jg16247.t1; gene_id file_1_file_1_jg16247;
Draco	AUGUSTUS	exon	10817985	10818158	.	+	.	transcript_id file_1_file_1_jg16247.t1; gene_id file_1_file_1_jg16247;
Draco	AUGUSTUS	stop_codon	10818156	10818158	.	+	0	transcript_id file_1_file_1_jg16247.t1; gene_id file_1_file_1_jg16247;
Draco	AUGUSTUS	stop_codon	11446121	11446123	.	-	0	transcript_id file_1_file_1_jg16349.t1; gene_id file_1_file_1_jg16349;
Draco	AUGUSTUS	CDS	11446121	11446570	1	-	0	transcript_id file_1_file_1_jg16349.t1; gene_id file_1_file_1_jg16349;
Draco	AUGUSTUS	exon	11446121	11446570	.	-	.	transcript_id file_1_file_1_jg16349.t1; gene_id file_1_file_1_jg16349;
Draco	AUGUSTUS	intron	11446571	11446629	.	-	.	transcript_id file_1_file_1_jg16349.t1; gene_id file_1_file_1_jg16349;
Draco	AUGUSTUS	transcript	11446121	11446692	.	-	.	transcript_id file_1_file_1_jg16349.t1; gene_id file_1_file_1_jg16349
Draco	AUGUSTUS	CDS	11446630	11446692	1	-	0	transcript_id file_1_file_1_jg16349.t1; gene_id file_1_file_1_jg16349;
Draco	AUGUSTUS	exon	11446630	11446692	.	-	.	transcript_id file_1_file_1_jg16349.t1; gene_id file_1_file_1_jg16349;
Draco	AUGUSTUS	start_codon	11446690	11446692	.	-	0	transcript_id file_1_file_1_jg16349.t1; gene_id file_1_file_1_jg16349;
Draco	AUGUSTUS	stop_codon	11447190	11447192	.	-	0	transcript_id file_1_file_1_jg16350.t1; gene_id file_1_file_1_jg16350;
Draco	AUGUSTUS	CDS	11447190	11447555	1	-	0	transcript_id file_1_file_1_jg16350.t1; gene_id file_1_file_1_jg16350;
Draco	AUGUSTUS	exon	11447190	11447555	.	-	.	transcript_id file_1_file_1_jg16350.t1; gene_id file_1_file_1_jg16350;
Draco	AUGUSTUS	intron	11447556	11447614	.	-	.	transcript_id file_1_file_1_jg16350.t1; gene_id file_1_file_1_jg16350;
Draco	AUGUSTUS	transcript	11447190	11447677	.	-	.	transcript_id file_1_file_1_jg16350.t1; gene_id file_1_file_1_jg16350
Draco	AUGUSTUS	CDS	11447615	11447677	1	-	0	transcript_id file_1_file_1_jg16350.t1; gene_id file_1_file_1_jg16350;
Draco	AUGUSTUS	exon	11447615	11447677	.	-	.	transcript_id file_1_file_1_jg16350.t1; gene_id file_1_file_1_jg16350;
Draco	AUGUSTUS	start_codon	11447675	11447677	.	-	0	transcript_id file_1_file_1_jg16350.t1; gene_id file_1_file_1_jg16350;
Draco	AUGUSTUS	stop_codon	11447765	11447767	.	-	0	transcript_id file_1_file_1_jg16351.t1; gene_id file_1_file_1_jg16351;
Draco	AUGUSTUS	CDS	11447765	11448157	1	-	0	transcript_id file_1_file_1_jg16351.t1; gene_id file_1_file_1_jg16351;
Draco	AUGUSTUS	exon	11447765	11448157	.	-	.	transcript_id file_1_file_1_jg16351.t1; gene_id file_1_file_1_jg16351;
Draco	AUGUSTUS	intron	11448158	11448218	.	-	.	transcript_id file_1_file_1_jg16351.t1; gene_id file_1_file_1_jg16351;
Draco	AUGUSTUS	transcript	11447765	11448272	.	-	.	transcript_id file_1_file_1_jg16351.t1; gene_id file_1_file_1_jg16351
Draco	AUGUSTUS	CDS	11448219	11448272	1	-	0	transcript_id file_1_file_1_jg16351.t1; gene_id file_1_file_1_jg16351;
Draco	AUGUSTUS	exon	11448219	11448272	.	-	.	transcript_id file_1_file_1_jg16351.t1; gene_id file_1_file_1_jg16351;
Draco	AUGUSTUS	start_codon	11448270	11448272	.	-	0	transcript_id file_1_file_1_jg16351.t1; gene_id file_1_file_1_jg16351;
Draco	AUGUSTUS	start_codon	11805909	11805911	.	+	0	transcript_id file_1_file_1_jg16397.t1; gene_id file_1_file_1_jg16397;
Draco	AUGUSTUS	CDS	11805909	11806289	1	+	0	transcript_id file_1_file_1_jg16397.t1; gene_id file_1_file_1_jg16397;
Draco	AUGUSTUS	exon	11805909	11806289	.	+	.	transcript_id file_1_file_1_jg16397.t1; gene_id file_1_file_1_jg16397;
Draco	AUGUSTUS	transcript	11805909	11806289	.	+	.	transcript_id file_1_file_1_jg16397.t1; gene_id file_1_file_1_jg16397
Draco	AUGUSTUS	stop_codon	11806287	11806289	.	+	0	transcript_id file_1_file_1_jg16397.t1; gene_id file_1_file_1_jg16397;
Draco	AUGUSTUS	start_codon	11902002	11902004	.	+	0	transcript_id file_1_file_1_jg16419.t1; gene_id file_1_file_1_jg16419;
Draco	AUGUSTUS	CDS	11902002	11902323	0.87	+	0	transcript_id file_1_file_1_jg16419.t1; gene_id file_1_file_1_jg16419;
Draco	AUGUSTUS	exon	11902002	11902323	.	+	.	transcript_id file_1_file_1_jg16419.t1; gene_id file_1_file_1_jg16419;
Draco	AUGUSTUS	intron	11902324	11903653	.	+	.	transcript_id file_1_file_1_jg16419.t1; gene_id file_1_file_1_jg16419;
Draco	AUGUSTUS	transcript	11902002	11904036	.	+	.	transcript_id file_1_file_1_jg16419.t1; gene_id file_1_file_1_jg16419
Draco	AUGUSTUS	CDS	11903654	11904036	1	+	2	transcript_id file_1_file_1_jg16419.t1; gene_id file_1_file_1_jg16419;
Draco	AUGUSTUS	exon	11903654	11904036	.	+	.	transcript_id file_1_file_1_jg16419.t1; gene_id file_1_file_1_jg16419;
Draco	AUGUSTUS	stop_codon	11904034	11904036	.	+	0	transcript_id file_1_file_1_jg16419.t1; gene_id file_1_file_1_jg16419;
Draco	AUGUSTUS	stop_codon	12047344	12047346	.	-	0	transcript_id file_1_file_1_jg16440.t1; gene_id file_1_file_1_jg16440;
Draco	AUGUSTUS	CDS	12047344	12048558	1	-	0	transcript_id file_1_file_1_jg16440.t1; gene_id file_1_file_1_jg16440;
Draco	AUGUSTUS	exon	12047344	12048558	.	-	.	transcript_id file_1_file_1_jg16440.t1; gene_id file_1_file_1_jg16440;
Draco	AUGUSTUS	intron	12048559	12048644	.	-	.	transcript_id file_1_file_1_jg16440.t1; gene_id file_1_file_1_jg16440;
Draco	AUGUSTUS	transcript	12047344	12049553	.	-	.	transcript_id file_1_file_1_jg16440.t1; gene_id file_1_file_1_jg16440
Draco	AUGUSTUS	CDS	12048645	12049553	1	-	0	transcript_id file_1_file_1_jg16440.t1; gene_id file_1_file_1_jg16440;
Draco	AUGUSTUS	exon	12048645	12049553	.	-	.	transcript_id file_1_file_1_jg16440.t1; gene_id file_1_file_1_jg16440;
Draco	AUGUSTUS	start_codon	12049551	12049553	.	-	0	transcript_id file_1_file_1_jg16440.t1; gene_id file_1_file_1_jg16440;
Draco	AUGUSTUS	start_codon	13008706	13008708	.	+	0	transcript_id file_1_file_1_jg16531.t1; gene_id file_1_file_1_jg16531;
Draco	AUGUSTUS	CDS	13008706	13010502	0.71	+	0	transcript_id file_1_file_1_jg16531.t1; gene_id file_1_file_1_jg16531;
Draco	AUGUSTUS	exon	13008706	13010502	.	+	.	transcript_id file_1_file_1_jg16531.t1; gene_id file_1_file_1_jg16531;
Draco	AUGUSTUS	transcript	13008706	13010502	.	+	.	transcript_id file_1_file_1_jg16531.t1; gene_id file_1_file_1_jg16531
Draco	AUGUSTUS	stop_codon	13010500	13010502	.	+	0	transcript_id file_1_file_1_jg16531.t1; gene_id file_1_file_1_jg16531;
Draco	AUGUSTUS	stop_codon	13503401	13503403	.	-	0	transcript_id file_1_file_1_jg16617.t1; gene_id file_1_file_1_jg16617;
Draco	AUGUSTUS	CDS	13503401	13503799	1	-	0	transcript_id file_1_file_1_jg16617.t1; gene_id file_1_file_1_jg16617;
Draco	AUGUSTUS	exon	13503401	13503799	.	-	.	transcript_id file_1_file_1_jg16617.t1; gene_id file_1_file_1_jg16617;
Draco	AUGUSTUS	intron	13503800	13503870	.	-	.	transcript_id file_1_file_1_jg16617.t1; gene_id file_1_file_1_jg16617;
Draco	AUGUSTUS	CDS	13503871	13503999	1	-	0	transcript_id file_1_file_1_jg16617.t1; gene_id file_1_file_1_jg16617;
Draco	AUGUSTUS	exon	13503871	13503999	.	-	.	transcript_id file_1_file_1_jg16617.t1; gene_id file_1_file_1_jg16617;
[truncated: 2,933 more rows]
