# Supplementary material for: Evolution of chemosensory tissues and cells across ecologically diverse Drosophilids
Source: Nat Commun. 2024 Feb 5;15:1047. doi: 10.1038/s41467-023-44558-4 (PMC10844241; doi:10.1038/s41467-023-44558-4)
Supplement: Supplementary file 21 — Supplementary Data 18 [file 41467_2023_44558_MOESM21_ESM.csv]

Dmel_reel_id	DmelID	ERE_AN_M_1	ERE_OV_F_1	ERE_PR_F_1	ERE_LE_F_1	ERE_PR_M_1	ERE_LA_L_1	ERE_LE_F_2	ERE_OV_F_2	ERE_AN_M_2	ERE_LA_L_2	ERE_LE_F_3	ERE_AN_F_1	ERE_AN_F_2	ERE_LE_M_1	ERE_PR_F_2	ERE_LE_M_2	ERE_PR_M_2	ERE_LA_L_3	ERE_AN_M_3	ERE_PR_M_3	ERE_LE_M_3	ERE_AN_F_3	ERE_PR_F_3	ERE_OV_F_3	MEL_LA_L_1	MEL_OV_F_1	MEL_AN_F_4	MEL_OV_F_2	MEL_OV_F_3	MEL_PR_F_1	MEL_PR_F_2	MEL_AN_F_1	MEL_PR_M_1	MEL_AN_M_1	MEL_AN_F_2	MEL_LE_F_1	MEL_AN_F_3	MEL_LA_L_2	MEL_AN_M_2	MEL_PR_M_2	MEL_PR_M_3	MEL_AN_M_3	MEL_LE_M_3	MEL_LE_M_1	MEL_LE_F_2	MEL_LA_L_3	MEL_LE_F_3	MEL_LE_M_2
a10	a10_OG0010691	43045.5235458855	1.38014061536117	2.76267039390105	4.79811367595441	235.405058557696	0.190076168060148	0.254840505342908	2.744765152852	49922.4229716986	0	4.350152049663	26393.9606560626	43237.4366009037	0.984966440315295	0.490197908472447	0.21344644298674	0.572221381801638	0.337190264941658	45406.8632665223	69.9187450278303	3.03050796916377	40226.5550488691	0	0.839187288879171	2.07938628087878	0	38367.3848475924	1.13525623525175	0.311060797181994	308.006291706021	3.54613892296703	39213.9221999832	1.54505141725563	34266.1570734654	32502.7456291222	1.42499287447082	35772.8958062499	2.17963107269877	39705.3902355569	350.088727596234	450.546620628351	39730.1957126114	8.1221169234049	4.31481611361736	1.39610258898488	0.953616309855936	2.2660174367232	4.14527893478666
CheA56a	CheA56a_OG0012825_OG0	NA	NA	NA	NA	NA	NA	NA	NA	NA	NA	NA	NA	NA	NA	NA	NA	NA	NA	NA	NA	NA	NA	NA	NA	0	0	0.108473592866887	0	0	0	0	0	4.83590928789058	3.57728184773275	0.164220814587873	0.0935692436551564	0	0	0.328020909642296	4.44281512050159	4.15660011565191	0	239.017233452505	265.624187712659	1.92511666464401	0.0678353707257718	0	204.827816177376
CheA56a2	CheA56a_OG0012825_OG0.2	NA	NA	NA	NA	NA	NA	NA	NA	NA	NA	NA	NA	NA	NA	NA	NA	NA	NA	NA	NA	NA	NA	NA	NA	NA	NA	NA	NA	NA	NA	NA	NA	NA	NA	NA	NA	NA	NA	NA	NA	NA	NA	NA	NA	NA	NA	NA	NA
CheA75a	CheA75a_OG0003908	149.643589531047	0.155800539287102	1.23448852430027	3729.98629840085	0.684381344880381	1.36789725187168	4519.89423048172	6.36912878136873	0	0.32287714442585	5166.60122300077	180.889429850243	96.2496026358104	1632.18151461916	0	1674.60172884683	0.069210649535085	2.85484090546037	53.3537784072346	11.3422285000381	2947.28450357815	402.191720532197	1.37775880707059	19.4993540190842	0	12.06810574697	10.0431706959231	0.0799671533788895	0.788797493831212	34.4888757295101	3.72099627298192	148.474634141159	71.4815270185894	247.581247607716	1008.7073639027	4649.79281033053	633.372141384241	0.087732939873636	0.16240774679358	9.13083016591318	17.6192908268242	23.7500720154808	868.565874181133	808.501587281346	4221.82892122477	0.067172484366888	3556.58231706713	825.620934375119
CheA75a2	CheA75a_OG0015008	NA	NA	NA	NA	NA	NA	NA	NA	NA	NA	NA	NA	NA	NA	NA	NA	NA	NA	NA	NA	NA	NA	NA	NA	NA	NA	NA	NA	NA	NA	NA	NA	NA	NA	NA	NA	NA	NA	NA	NA	NA	NA	NA	NA	NA	NA	NA	NA
CheA7a	CheA7a_OG0001179	69.9599900487129	1.09692646151983	0.487944847519022	1361.62321666907	0.142768679398221	0	1480.70899835611	2.34311498585307	0.0593534300378836	0.242479252107867	1775.70969223036	452.389592253395	50.5797139507436	602.007566555402	0.0779211989271669	600.461290183556	0	0.0669991376358042	25.3433823544319	3.57345987387658	954.035382435551	201.655589451362	0	8.30020056626994	0.0754686349493766	11.8747066164095	8.62448504517031	0.453229220073583	1.15906038580737	38.7508634195696	8.4943666200918	125.668706804341	78.79001587306	250.187895532037	1001.84196441108	3889.26981542299	568.682485056958	0.0828738847421731	0.0767064281009676	21.0139351812776	31.9226888882067	27.2030307568577	1618.63889951589	1124.55861401866	3558.23163359481	0.0634521621557988	3270.09386432427	1057.54301521258
CheA84a	CheA84a_OG0000530	13.1075827961097	0.637767816914813	6.18372342341041	845.353556372803	4.51354003633409	0	884.986622487579	0.968890388773392	0	0	965.425730903312	33.8547052823768	14.4365204498902	66.5666301115923	5.52147794401269	51.8755032500636	4.95797824966694	0	6.45327757549942	3.81610596868208	64.3312589013388	60.4364569257227	11.5818157768234	3.2315949020834	0.0866689270620049	1.36370305665481	1.04870583068481	0	0.0950768867711747	5.69974753077275	3.9244311889665	17.4505890747596	8.02826186952088	18.2677655693734	99.3170348351368	563.875374202296	58.9476944617884	0	0	2.88150579986929	4.30837232246606	2.33404014759197	53.2794533218245	72.7301224721801	532.354522880013	0	494.650505297376	86.3383551180035
CheA87a	CheA87a_OG0001051	12.2842862160124	0.234082672997533	2.14761509787324	368.67177913207	1.98033222126062	0.644768177929521	395.273863622974	0.34483977592113	0.316648609597532	0.646809442918451	402.493480008137	383.802058648091	8.53679182785412	775.14927546068	1.33026255946248	779.071146452855	2.56497833677331	0.929339345409056	7.69786649516145	12.9948436943482	1149.60307574544	22.6527054465395	2.36573150905958	0.790737478083315	0.161629695937709	3.2213646724362	4.56339648673611	0.728004101436151	0.886548894769108	537.94873534375	393.53741545412	55.6393443231798	959.087485524578	102.644188840219	350.284350240931	1327.96676922034	133.965221622127	0	0.410701633160041	1071.3068881436	942.838340126697	12.0538340000847	2002.2737128278	2367.21207024407	1231.2579217523	0.135894251734001	1024.14018453715	1841.01895819556
CheA87a2	CheA87a_OG0014156	NA	NA	NA	NA	NA	NA	NA	NA	NA	NA	NA	NA	NA	NA	NA	NA	NA	NA	NA	NA	NA	NA	NA	NA	NA	NA	NA	NA	NA	NA	NA	NA	NA	NA	NA	NA	NA	NA	NA	NA	NA	NA	NA	NA	NA	NA	NA	NA
CheB15a	CG13002_OG0008577	2.21331043232523	0	0	181.559034528519	0.486195294117542	0	214.257902443499	0.0687881169699255	5.7100785515846	0.103219655558303	211.329029289204	2.97661365680723	2.81860356893228	67.5376206376297	0.132679381745606	115.472716787665	0.110628756623226	0	3.66171705812364	3.78739395886773	150.348503903138	8.21586804153262	0	0.189282139473398	0	0.0663106469129399	1.48731833518515	0	0	0.106597181549609	0.163566130556336	1.53969385231032	0.206670537514349	1.89729270401559	20.9728603207688	73.89848059726	7.15578536946535	0.0694175580958924	0.706766702218967	2.23307416288195	0.285676983893602	0.4583399615761	36.2842369477228	28.1790985030769	77.2844086244126	0	70.6065748431017	19.9614411385448
CheB38a	CheB38b_OG0000072_OG0	NA	NA	NA	NA	NA	NA	NA	NA	NA	NA	NA	NA	NA	NA	NA	NA	NA	NA	NA	NA	NA	NA	NA	NA	9.72870810869757	1.22174588558031	0.967172369919279	0.6857518460145	0.676426901134586	0.866474296953528	0.443181973853759	2.94806930902323	10.9008124852075	7.05679183233022	4.18350231575812	21.8502479596957	8.08405219610748	9.32909931594854	3.0639718487258	8.11479924191542	10.6508040207394	6.17387220389578	422.685156606933	576.037522317694	23.9761271008178	3.9170189487239	13.3336099944947	466.594482621049
CheB38b1	CheB38b_OG0000072_OG3	2.29268936289632	0	0.39047547234059	16.6124871224193	0.0652856776239766	4.28310289624611	19.4503268048484	0.073894237697385	0.542826187881484	4.21350151386877	25.4057199318844	65.2052831812488	1.47186065997485	283.203142512317	0.498848459798432	286.41104680403	0.475362780560304	1.77697852858435	0.97280730433359	3.53495320342407	410.430676976547	1.46081038258024	4.2245205518921	0.203332494364281	0.344001491704732	0.0721697924325966	0.924992208458163	0.137727439480051	0	0.0580080034239108	0.0890093389282725	0	14.8454954408624	6.85183202199894	0.140036823659786	11.5695154567161	0.264002160682013	0.604409818596494	0.0699287212701668	16.9412233084707	17.5358389170841	0.0712626347792133	686.948915853362	925.889018629749	20.0120589473393	0.115691179246197	3.88107598270552	759.95147054558
CheB38b2	CheB38b_OG0000072_OG2	NA	NA	NA	NA	NA	NA	NA	NA	NA	NA	NA	NA	NA	NA	NA	NA	NA	NA	NA	NA	NA	NA	NA	NA	NA	NA	NA	NA	NA	NA	NA	NA	NA	NA	NA	NA	NA	NA	NA	NA	NA	NA	NA	NA	NA	NA	NA	NA
CheB38b3	CheB38b_OG0000072_OG2.2	NA	NA	NA	NA	NA	NA	NA	NA	NA	NA	NA	NA	NA	NA	NA	NA	NA	NA	NA	NA	NA	NA	NA	NA	NA	NA	NA	NA	NA	NA	NA	NA	NA	NA	NA	NA	NA	NA	NA	NA	NA	NA	NA	NA	NA	NA	NA	NA
CheB38b4	CheB38b_OG0000072_OG3.2	NA	NA	NA	NA	NA	NA	NA	NA	NA	NA	NA	NA	NA	NA	NA	NA	NA	NA	NA	NA	NA	NA	NA	NA	NA	NA	NA	NA	NA	NA	NA	NA	NA	NA	NA	NA	NA	NA	NA	NA	NA	NA	NA	NA	NA	NA	NA	NA
CheB38c	CheB38b_OG0000072_OG1	30.0180779386911	0.133387891875689	1.00127509387894	375.619927045526	1.9530994618793	3.72002422210454	448.694047347824	4.6423332403684	3.62677642121151	0.995147042344924	411.336374533384	8.94068250882557	17.1936348603766	8.56755724899953	1.42130008098994	4.40948751597536	1.95539417520284	3.60513376493663	14.8465942545271	10.4422152471127	5.39188778210919	51.1069408916813	2.78039534200228	4.25805505656149	0.616608260410409	3.09029841646785	3.73052199826008	0.06857518460145	0.300634178282038	10.0511018446609	2.48181905358105	37.5461657281261	13.9619995529712	38.415118451493	221.655897696584	781.444322485846	136.11440730194	0.902816062833729	0.557085790677419	0.355912247452431	1.54808197975863	4.68362718916232	0.377397461256191	0.73591507162912	740.691069364548	0.921651517346799	521.460095219476	41.1221264352314
CheB42a	CheB42a_OG0012300	10.496692604827	0	0.165492374703907	173.632919114678	0.322811453071463	0	199.126088103487	0.0730754649805165	5.20707148480552	0	195.602266194862	13.0205627532981	4.74094065212951	2445.92859929862	0.0704744361488089	2707.02032283409	0.0587619503670459	0	5.98130623793016	27.4386123528415	3866.53285182396	16.0112506406492	0	0.402159005473952	0.0694824542735054	0.0728853569468008	1.16770439913362	0.139093008993309	0	0.175749460798506	0	0.282059119308974	43.6908151620041	35.4519622540704	2.89921846037288	3.94846304104025	1.59971847506749	0	0.211866196596157	47.4292895605079	49.8635012929574	0.935599662561654	3034.08058199288	2907.73595644761	46.2630491172727	0	8.81900303860528	2274.94635839636
CheB42b	CheB42b_OG0000357_OG0	19.8865881694703	0.732780541557493	0.0509315833487726	337.800539851049	0.298043310892067	0	365.919843845996	0.337343259053279	0	0.0506198694457918	425.302845032508	30.5118200103561	6.48898569223694	627.121330990209	0.130134380816982	578.613319847668	0.542533608248173	0.0559468502252943	6.603688147187	5.05449010136847	1019.63575576978	31.1216124984486	0.154286837547364	1.85651407897822	0.0549939604451735	1.44218223106618	23.622921811603	0.110089309808606	0	3.43118640880312	0.49803319572983	31.43276944292	9.46915592808643	50.567143254436	104.155762923993	433.436233819853	56.8710080522546	0	22.6937515424275	1.71412445634041	3.03201921739631	21.3038528200612	122.627435536568	156.83406198044	391.094253899005	0.0924751242180925	328.838520875468	141.060708627957
CheB42c	CheB42b_OG0000357_OG1	84.1077338499557	0.802569164562969	0.39047547234059	2224.05407707439	0.39171406574386	0.207246914334489	2386.83296076639	2.58629831940847	1.73704380122075	0.277204046965051	2659.09567372903	114.360035117883	58.0754163264361	1091.76402467389	0.285056262741961	1104.91672254328	0.178261042710114	0.183825365025967	35.9092783208356	7.47008978836785	1499.53886762644	237.503421367838	0.0844904110378421	11.4543971825212	1.23321652082082	5.31818797252606	17.455158485686	0.822902215217399	1.80380506969223	16.1164219233356	2.92500102743481	67.1381067168121	33.2250791501187	86.7845194214386	377.003283688402	1797.75894667664	220.635473352299	0.376173359514054	9.19191554617741	7.68770454497251	9.04079876179038	16.0378749204649	292.860429934804	336.589155886369	1666.73005634938	0.633635418175924	1463.9917292506	344.000752872593
CheB53a	CheB53b_OG0000720_OG0	NA	NA	NA	NA	NA	NA	NA	NA	NA	NA	NA	NA	NA	NA	NA	NA	NA	NA	NA	NA	NA	NA	NA	NA	0	0	0.158158140199202	0	0	0	0.0760955139758493	0.0477538940604641	4.42284862536702	5.21579703458397	0.538738787424966	0	0.0564249222320968	0	0	5.56110752877952	5.79465275915023	0.0609235714599269	343.829540879748	299.469784975752	3.47519061718539	0.0989062479646745	0.0829498553857624	202.684116467087
CheB53b	CheB53b_OG0000720_OG1	0.38111406905488	0	0.0625906205009013	0.0343279892727018	5.5428874059397	0	0.0692835108815972	0.0276377609826783	0	0	0.040781938797621	0	0.0314572629266494	130.826830240174	0.13327014902944	151.5445705926	5.26715158465515	0	0.427125041859907	5.88724467606047	192.905996928792	0.0682961375826541	0.505614696540759	0	0	0	0	0	0	0	0.0875360809046321	0.0549334450295546	3.09692237180122	2.63075394620745	0.275437945570833	0	0	0	0	3.44464145920582	3.48581085560878	0	179.423810620263	203.134890985604	2.46010310852636	0	0	154.646430553277
CheB53b2	CheB53b_OG0000720_OG1.2	NA	NA	NA	NA	NA	NA	NA	NA	NA	NA	NA	NA	NA	NA	NA	NA	NA	NA	NA	NA	NA	NA	NA	NA	NA	NA	NA	NA	NA	NA	NA	NA	NA	NA	NA	NA	NA	NA	NA	NA	NA	NA	NA	NA	NA	NA	NA	NA
CheB53b3	CheB53b_OG0000720_OG1.3	NA	NA	NA	NA	NA	NA	NA	NA	NA	NA	NA	NA	NA	NA	NA	NA	NA	NA	NA	NA	NA	NA	NA	NA	NA	NA	NA	NA	NA	NA	NA	NA	NA	NA	NA	NA	NA	NA	NA	NA	NA	NA	NA	NA	NA	NA	NA	NA
CheB74a	cheb74a	0.687922426083364	0.216730099658835	0	0	0.141040767998546	0	0	0.159638383406756	0.410445580488904	0	0.117780213562267	0.338622804836871	0.454250491126882	0.429650010525835	0.0769781284409077	0.670370371619473	0	0.0661882554859004	0.274123955256535	0.216135351289766	0.540789999998624	0.328737586095024	0	0	0.148425454514659	0	0	0	0	0	0	0	2.10276589253127	2.37924836682907	0	0	0	0	0	1.92763365488609	1.60981789653085	0	172.67698085686	124.953035150002	1.51779243410878	0	0	87.2277061418073
CheB93a	CheB93a_OG0011966_OG0	0.349015029110496	0	0	3.34127644271254	0.230003160313418	0.162252518459238	0.87014619916427	0	0.446224553788102	0.065106476820081	1.53656686509195	0	0.0493847984596824	1910.45149170475	0	1967.41520529844	0.209339448182601	0	0.0496699381646298	26.3173229057302	3473.14496907998	0	0	0	0.0671061733475989	0	0	0	0	0.113159251549243	0	0.0544825549198729	28.6673616723962	33.7359925674346	0.0682942922499501	0.622600275155514	0	0	0	37.5103269539414	24.624965208641	0	2027.99208425677	2002.15158440086	20.8154885326214	0	0.946377283060545	1402.84550773636
CheB93b	CheB93a_OG0011966_OG1	NA	NA	NA	NA	NA	NA	NA	NA	NA	NA	NA	NA	NA	NA	NA	NA	NA	NA	NA	NA	NA	NA	NA	NA	0	0	3.68899007228615	0	0	0.112850495064798	0.0865807075796157	2.28202373963157	21.733582746302	18.4881914615534	1.2259431069916	0	1.41239355131584	0	6.52998787653531	24.0579199276604	13.4281433476995	6.10000376069162	973.000882968003	1104.59898473471	9.58093532417646	0	0	810.496150830095
CheB93b2	CheB93a_OG0011966_OG1.2	NA	NA	NA	NA	NA	NA	NA	NA	NA	NA	NA	NA	NA	NA	NA	NA	NA	NA	NA	NA	NA	NA	NA	NA	NA	NA	NA	NA	NA	NA	NA	NA	NA	NA	NA	NA	NA	NA	NA	NA	NA	NA	NA	NA	NA	NA	NA	NA
CheB98a1	CheB98a_OG0000389_OG1	8.95162736982486	0.0681210631833048	22.6698584498107	80.7699880665504	26.9310405114484	0.422180590113624	87.6402314490644	0.150529203183831	0	0.39528268950965	112.947528422907	1.27720213407801	0.899493732857667	2324.08943723657	18.6545128746877	2676.23017220805	23.3616055230995	0.187234394619887	0.861606915951353	48.8446366707669	3663.85996454132	9.54736486132865	37.2628023641674	0.138068854946359	0	0	0.373136885222444	0	0	0.117000583992216	0.0897647222855139	1.57729693649216	4.83926712640859	8.42449680533194	0.776738902378853	0.321867610423395	0.998409868633001	0.0761923975705976	0	6.12753023478216	5.8321744196983	0.215602228844041	341.382533626768	311.43519881022	2.75924312141338	0.116672999720705	0	236.223607490732
CheB98a2	CheB98a_OG0000389_OG0	0.895363450207518	0	0.112035156620929	1.29036545893422	0.196683433854512	0	2.13926238556842	0	0	0	2.5184424568033	0	0.0422306012144682	559.768942138324	0.2146942738373	614.814016356294	0.298355331680781	0	0.0849488675220673	8.84118221787841	849.362340062537	0.794610992212249	0.339387642649897	0	NA	NA	NA	NA	NA	NA	NA	NA	NA	NA	NA	NA	NA	NA	NA	NA	NA	NA	NA	NA	NA	NA	NA	NA
CheB98a3	CheB98a_OG0000389_OG0.2	NA	NA	NA	NA	NA	NA	NA	NA	NA	NA	NA	NA	NA	NA	NA	NA	NA	NA	NA	NA	NA	NA	NA	NA	NA	NA	NA	NA	NA	NA	NA	NA	NA	NA	NA	NA	NA	NA	NA	NA	NA	NA	NA	NA	NA	NA	NA	NA
EbpIII	EbpIII_OG0006863	11188.9032966678	36978.3108965153	26726.704079169	15526.6313931964	18854.0030597397	1785.68631715499	19644.7686508122	6119.24443936397	14924.0949448997	2137.47167659399	16581.1954789982	14902.3440845485	14387.2535813399	13417.2923384947	24520.6991275262	19421.1101714213	18109.1462164105	1774.08021532911	11918.4804743803	16790.3266932706	25891.5508356183	13123.6215876081	29810.4862487166	11609.0033633149	611.633565930513	4796.74607206139	13561.1950224696	3612.06791695266	6225.23272082874	28090.0976775703	23220.6846636664	11294.7608252961	39960.718692186	15884.3641902933	14630.8921899145	40242.7094435792	18386.2064262335	409.680506547821	12194.3741284981	36316.4090619839	44332.1674875191	13224.0383560541	44374.3982616287	56788.8047229938	47538.7209100526	402.56222403502	23134.5802010078	58249.8766129165
Gr10a	Gr10a_OG0007894	34.1170968999502	0.294251810775067	0.64861550731223	0.461493883954844	0.861701980892522	2.95253878661036	0.291070031410583	0.719883387849437	38.3995532011334	2.80508045905109	0.616790924720006	15.4276967200515	33.4884578399982	0.549997399037561	0.447909708621831	0.219412045596624	0.392142909975858	1.55976469496945	32.0336122332169	0.712650511280252	0.472001131160771	31.8674627627711	0.424832066767741	0.68159343181266	0.829826701352498	0.223834489144501	63.8799887404477	0.118655950156206	0.104037734001904	0.899558622453445	0.153367952285786	59.0567722470944	0.568435543168191	46.9008688993002	54.4835293374496	1.15484978539298	58.9537623426516	1.11953846232177	45.5696984535062	0.68973694895373	1.05003205757084	49.0420910678421	0.679133024528298	0.413841075804969	1.32000910660946	0.35881599672443	1.9393187069696	0.802151401134647
Gr10b	Gr10b_OG0003194	0.09320353033894	0	0.244910057978418	0.0503705853355786	0.322464077180379	0.03791296357541	0.101661969464234	0.1216613813588	0.0893723054913251	0.273837541244799	0.239362709191879	0	0.161553960218607	0.0436585175953231	0.195551663718063	0	0.0978311948462885	0.134513257113544	0.139274353900515	0.146416056574466	0	0.0668087761441387	0	0.0371968744494226	0	0	0.59346428898691	0	0.0421076040003794	0.873796614955952	0.794537197569431	0.49861342906325	0.752940549817534	0.104730341322813	0.546888722133012	0	0.405040873675474	0	0.117040324567204	0.67795991799546	0.797928452039595	0.159030543341406	0.0422874150640739	0.0515370883496136	0.130837349888616	0.0322722264485675	0.0541315957681736	0.0480974685256936
Gr21a	Gr21a_OG0003362	80.9519909150586	0.12616344859048	0.131534009837319	0.952250259890972	0.83129279606012	0.293211948814052	0.61151621922773	0.313635648245308	48.3832382759939	0.0261457978247089	0.205687506379547	21.7620396382983	55.3516824838784	0.30013068106481	0.537728326546262	0.10975433016194	0.196157792044287	0.26007525223621	55.3720733116034	0.471814620880235	0.330546278730995	68.5184233162262	0.358609895197605	0.255710085382821	0	0.134792565826958	63.2525361271524	0	0	0.622968728322667	0.124683022899525	50.4419973465553	0.210054141599391	28.5747168596207	57.8676725038919	0.0372561232104356	32.6665934839966	0.105831090535192	39.182065434679	0.734293349295441	0.900097645650883	40.7613403942596	0.141567299153599	0	0.146003172370793	0.189068328624024	0.0453046361438938	0.120763388557635
Gr22a	Gr22a_OG0000950	0.0242709753744918	0	0.2869947827131	0	0.746420717750509	0.0394914056137777	0.158841740119659	0	0	0	0.249328170263118	0	0	0.0454761660460491	0.448124877417006	0	0.339680769936006	0.0350283721987031	0	0.457535523466886	0.343438453161656	0	0.0482995624347632	0.0387455033296228	0	0	0	0	0	0	0.203246304742541	0	0.0428012642410287	0	0	0.0455485189290113	0	0	0	0.204029759148071	0.177490263812198	0	0	0	0	0.0330215415542588	0	0
Gr22b	gr22b	0.197971906891365	0.272873515951409	0.390156716852965	0.0534956175686431	0.266365564705825	0.201325573924932	0.0539845805195792	0.301488489805331	0.126556048374655	0.0969422152814919	0.508425934136546	0.292348961955489	0.147065914106875	0.370937021332345	0.2907573879968	0.226078987571669	0.277068592098006	0.142858569391609	0.0493050161699509	0.466499484742972	0.583611738774026	0.0354768235769487	0.393966716610738	0.0790091978101206	0	0	0	0	0	0.136613398649871	0.419247951483787	0	0.309010283451127	0	0	0	0	0	0	0.420864028366541	0.219671682412653	0	0.133881048187993	0	0.0460253600764247	0	0	0
Gr22c	gr22c	NA	NA	NA	NA	NA	NA	NA	NA	NA	NA	NA	NA	NA	NA	NA	NA	NA	NA	NA	NA	NA	NA	NA	NA	0.0228160989381836	0	0	0.0456742624880355	0	0.211607800397085	0.2656618269315	0	0.323239129061202	0	0.0696601780949491	0.0264605116941093	0	0.0250548953871686	0	0.402991988464278	0.247462704559742	0.0236326784174786	0.100545705026766	0.030634604144561	0.051848103304698	0	0.0321768276240585	0
Gr22d	Gr22d_OG0012436_OG0	0	0	0.0326195726279608	0	0.534476358336831	0	0.10832286836443	0	0	0.0648398655308914	0	0	0	0.0930380530573552	0.333382754459885	0.136091773845354	0.416964404570095	0.0358316436332352	0	0.117006934645811	0.0585523652742163	0	0	0	0.0804173978968767	0	0	0	0	0.0339013987223347	0.260096961704337	0	0.0438186713418401	0	0.0409205964218963	0	0	0	0	0	0.0726837178693231	0	0	0	0	0	0	0
Gr22e	Gr22e_OG0009060	0	0	0	0	0	0.0401014354565922	0	0	0	0.0643654274904215	0	0.0363950689426295	0	0	0	0	0	0.0355694608749432	0	0	0	0	0	0	0	0	0	0	0	0.304115488538591	0.933289097880269	0	0.742483042181179	0	0	0.0464788399855679	0	0.0440098244137357	0	0.624591100921423	0.652015704415986	0	0	0	0	0.0336960011448278	0.169559263215014	0
Gr22f	Gr22f_OG0013667_OG0	0	0	0.134555737090338	0.0553480840553951	0.511808834210938	0	0.279269895002046	0	0	0	0.460277912291056	0	0	0.0479727461076988	0.171900482768378	0	0.57332605628388	0	0	0.32176907027598	0.301910633445178	0	0.152853429428258	0	0	0	0	0	0	0.867443507576518	1.01158516313868	0	1.74907079064157	0	0.0418818184854979	0	0	0	0	1.4965035102614	1.5622121240034	0	0.0906767054561854	0	0	0	0.0580370632480922	0
Gr23a	Gr23a_OG0000949_OG0.1	0	0	0.101646528742	0.0278741520721343	0.713782670202762	0	0	0.0224417208489719	0	0.0336748089379917	0	0	0.0127715684659664	0.0724794530729673	0.389572850782612	0	0.397011833105128	0.0372185766705063	0	0.405119714171374	0	0	0.076979353655065	0	0	0	0.0282328529379568	0.0210187637733896	0	0.247874952986934	0.244508958862468	0.0170491214239842	0.457695026002097	0	0	0	0	0.0691798267325503	0	0.283632808158153	0.49347763930114	0	0	0	0.0238598934300301	0	0	0
Gr28a	Gr28a_OG0009325	0.20495324564852	0	0.146878296909921	0.402778927606563	0.25785234444479	0.0606327788710613	0.812920849864591	0.0648561594541277	0.142929771904381	0	0.622056161733596	0	0.239912382928906	0.418928565887022	0.125095372832059	0.442570113961749	0.156457755986504	0.0268902500775539	0.0928067682977718	0.146348563001982	0.52729517885545	0.160267150147863	0.333703368979209	0.0297437822118616	0.0301318259933015	0.0948225958312802	0.425365735173344	0.120638408291494	0.0661099728654606	0.228647025780857	0.233895547871714	0.24463604205422	0.328370878605927	0.246643813655813	0.643971548113627	0.279558231657666	0.260150777809655	0	0.428764432259709	0.532206864372357	0.381276996685515	0.34331255809175	0.19917684196027	0.0404572474882102	0.342363090003381	0.101336376907295	0.169975870741341	0.377571036706612
Gr28b	Gr28b_OG0003627	1.0784787157511	0.243637067813758	0.378952892213606	0.984969985638868	0.983444290540327	0.074816936255887	1.09428203755904	0.138230726503409	0.999407983364038	0.0873353290824252	1.19162328313253	0.635809608982589	0.815652733081484	0.8850482139053	0.287670195653205	0.488819432587393	0.549924992762089	0.0784274240747852	0.791212252727253	0.952173779388105	1.25200491257266	1.01876013650022	0.174689633632295	0.0734038155330512	0.0406586097945253	0.0924080406213203	1.58525187685781	0.0881748609297273	0.044602998684198	0.508497565032616	0.701352768679191	1.56798219080422	1.03387609686231	1.33586523431587	2.13788776996287	0.809459913615211	2.04771257350382	0.0892963532240572	1.31552742764679	0.943435410127808	1.33519557981249	1.87406258399691	0.768954495723761	0.764278147328046	0.723753396731556	0.0512771306273551	0.946102743442583	0.636847956649777
Gr2a	Gr2a_OG0001697	0.831132058603268	0.137814907046166	1.1781878970623	0.141844440522917	1.91702489750404	0.177939269883147	0.190854577594472	0.114200185532322	1.09058715928916	0.114241667840142	0	0	0.0866549998946231	0.245886283080153	0.881082993929697	0.199817286995162	2.14273374570743	0.126263887088543	0.479354323874523	1.78667731951222	0.103163691197429	0	0.783456538714536	0	0.0350139990842932	0.0367288094250117	0.400136708020036	0.03504627564214	0.0384107908012026	0.265694045661125	0.13589648534445	0.22741897299887	0.76315173500421	0.286606801307398	0.391973164869271	0.0406067809724019	0.403069680013437	0.230698180224465	0.213529671373143	0.836711333482745	0.443054211708793	0.072534273515459	0	0.141037256768322	0.437618716329803	0.0883167139213474	0.148137429104338	0.658121678542146
Gr32a	Gr32a_OG0009115	1.3548356756532	0	2.67006691701051	0.772880508324127	4.97678677693688	0.12246993323801	1.88828746882575	0.294751316848787	0.312756838976781	0.172000723368259	1.30479420946355	0.333452028301187	1.23011371358792	0.951950805444391	3.00052239320099	0.481347565096726	3.0285566349943	0.135786582483489	0.61860809393863	4.04977633079812	1.86386244319824	0.91720031159523	3.51996177977394	0.0600783782230898	0.0624104487494845	0.360068500031078	0.503449957733336	0.374807879195711	0.37655769531637	4.28857006992588	6.09606390396603	0.658712111200448	9.41989935958107	0.510860214544102	0.984489158190916	0.615223729274616	0.598707190096295	0.205603149169513	0.285453310681082	7.35968567467411	7.64334949171615	0.387864569447168	1.78769240171635	0.921766396970571	1.52460469164101	0.104946324176258	1.45225567425379	0.938451370623457
Gr33a	Gr33a_OG0009734	12.8761616096837	0.117811345291521	2.2763820916303	0.35029511092954	4.81089943655565	0.202815648074048	0.897338267888153	0.0216942786660908	8.9882374405889	0.276702526485344	1.12041333912954	1.50937773583619	5.29651963480094	1.02762671925439	1.92483303731434	0.455504539104103	3.2273164928151	0.143915910776908	9.15168610683305	4.07291902112491	1.32284527549006	5.27156131583876	2.18285423780004	0.0198984924583466	0.0900911161011842	0.0236258319579621	0.287669179246619	0.02254354094336	0.0247077676365863	3.01937250879637	5.59459249858806	0.43886223301848	6.5780315803159	0.368720044657176	0.664724839947976	0.287323738092601	0.216062374387368	0.222595144968647	0.251814031644591	6.48198235644954	5.84239599971643	0.209959746270988	0.992531064313801	0.393130021047053	0.460633975640912	0.132556169792876	0.73055285859031	0.254002333784448
Gr36a1	Gr36c_OG0000080_OG1	NA	NA	NA	NA	NA	NA	NA	NA	NA	NA	NA	NA	NA	NA	NA	NA	NA	NA	NA	NA	NA	NA	NA	NA	0.0466742271332967	0	0	0	0	0.137734512411389	0.120768142066334	0	0.279755741868456	0.143269313260584	0	0.0541294958537917	0	0	0.0948795019326907	0.242467335086528	0.358577618603654	0.0483446799215786	0.0257104264756834	0	0	0.039242536062102	0	0.0292428947553932
Gr36a2	Gr36c_OG0000080_OG1.2	NA	NA	NA	NA	NA	NA	NA	NA	NA	NA	NA	NA	NA	NA	NA	NA	NA	NA	NA	NA	NA	NA	NA	NA	NA	NA	NA	NA	NA	NA	NA	NA	NA	NA	NA	NA	NA	NA	NA	NA	NA	NA	NA	NA	NA	NA	NA	NA
Gr36b1	Gr36c_OG0000080_OG0	0.0478145871336597	0	0	0	0.0735236180181692	0	0.104307746272058	0	0	0	0.0613980450825383	0	0	0	0.120384565219495	0.0873649084464652	0.167295458063908	0	0	0.150226569087839	0	0	0	0	0	0	0	0	0	0.911867543586579	0.349799693378747	0	1.17861875042304	0.0526950300041554	0	0	0	0	0	1.04341140135031	0.977510158431526	0.040008077635889	0	0.0518617314258317	0.0877743481142525	0	0	0
Gr36b2	Gr36b2	NA	NA	NA	NA	NA	NA	NA	NA	NA	NA	NA	NA	NA	NA	NA	NA	NA	NA	NA	NA	NA	NA	NA	NA	NA	NA	NA	NA	NA	NA	NA	NA	NA	NA	NA	NA	NA	NA	NA	NA	NA	NA	NA	NA	NA	NA	NA	NA
Gr36c	Gr36c_OG0000080_OG2	0.139912838043416	0	0.367647675496063	0.35286532357778	0.860565670588048	0.0379421273935449	0.712181196854448	0	0.0596273689457507	0.152248991948497	0.299433542940994	0	0.115484451782642	0.61168941498555	0.273982923304677	0	0.717980630484736	0.0673083644248925	0.16261173602205	0.439586052930877	0.659930196921398	0.0668601675104034	0.742475735151006	0	0.136515619806386	0	0	0	0	1.15101223862472	1.11856170172663	0	1.83485605229189	0.0620804156820755	0.0463108790674523	0.105547495625854	0.0436534184986723	0.0499703386664309	0	1.51292419547868	1.72741822988131	0	0.501329466158502	0.0610987002883175	0.206815254369389	0.114778957517447	0.128349126886319	0.0570209320740598
Gr39a	Gr39a_OG0011814_OG0	0.0162514911951788	0	0.22775409966399	0.0585526550407325	0.574761292677418	0.0881428978048756	0.153628385413563	0.0188564995410768	0	0.0990325823253269	0.0834732535718283	0.0479977857034678	0.0375592748828464	0.0507502960967793	0.245501904625604	0	0.523124167867315	0.0390908120766442	0.032379545108036	0.536128450903009	0.114980690135519	0.0155322047468771	0.582132288773238	0.0086478080162078	0.0282206890361541	0.00740069926714244	0	0	0.0077396113781799	0.327165806740783	0.346845826107093	0.0229119790861079	0.661218897912536	0.00481250453798917	0.0215402535458278	0.0327283763223559	0	0.0774745075254027	0.0143417742745948	0.469130528613841	0.746071759576239	0.0292306967338295	0.0310906465996758	0.047364014749609	0.040081052101647	0.0771135869720265	0.0198993756340359	0
Gr39b	Gr39b_OG0012878	0.0651923618123446	0	0.235544881702227	0.0352323287750472	0.325796591239651	0.0265186911890368	0.0711087216521339	0	0.0416750428115462	0.0638463514622729	0.0418563017014293	0	0.0807149394179755	0.152687449977192	0.300918264459054	0.059558442962429	0.410575433854908	0.0470434805120217	0.113653363886379	0.35844382452249	0.0384367946235581	0	0.681101732850217	0.0260178137949994	0.0272828769283063	0	0	0.0273080267934584	0	0.27603808525861	0.17648403408192	0	0.564914795163433	0.03722062742229	0.083297765797631	0	0	0.0299599694562917	0.0831910649593364	0.198424047189275	0.419204757677909	0.0565186413766174	0.180344771252124	0	0	0.13763260979289	0.0384761843113047	0
Gr43a	Gr43a_OG0006757	0.159168940654006	0.205143574044616	0.68440378731964	0.625605074191769	1.35725651705712	0.211896367782566	1.13638186201119	0.22665602455532	0.0185001383363904	0.321212670363893	0.78038527181758	0.106839939855452	0.214982988998713	0.569352916096335	0.218588489782797	0.423021303714054	0.830296541654077	0.250599161104612	0.129734559253868	1.38660198875969	1.50151182433986	0.269674661318811	0.60470129980974	0.0923973912337926	0.184502539603554	0.120961593804517	3.45728340744334	0.115420385930038	0.0506003929595533	1.57505229042836	1.6708814690776	3.81977269387453	1.85987289550603	2.4384148228298	3.49720076049474	0.374452939347763	3.29652063286025	0.1013032911752	2.4378723740599	1.96486317559258	2.08448838271213	2.48437559668464	0.381123529279876	0.402556269788661	0.91715321431089	0.232687759668656	0.48787150487818	0.606882868026594
Gr47a	SLO2_OG0006307.1	0.0338708918913299	3.01456635639057	0	0.109830388025007	0.130206630791953	0.0551114699571043	0.44333705789822	1.41480632087418	0	0.0221143787187761	0.0869862806309034	0.225080119103301	0.033548555825125	0.0634633870296261	0	0.154718860209662	0.0474034951564326	0.024441584847028	0.0674845193387596	0	0.119819728491315	0	0.303315855491158	2.13578634583084	0	19.3370222479848	0.833077193217689	22.5342387664655	23.111489798204	0.0435365330960509	0	0.0419228922593969	0	0.176112337119151	0.315303964008717	0.0598843159393001	0.148605426762849	0	0	0.107298176495133	0.0466705977897759	0	0.170663104584905	0	0	0	0.364106207324873	0.194111257186852
Gr47b	Gr47b_OG0006232	0.132377503243407	0.139018530688491	0	0.0953888377315688	0	0.0717973298567808	0.0481303574501343	0.0383991890217852	0.225663987276495	0.144049264580092	0	0.488711078596444	0.174823624241554	0.0826779205116672	0	0.120937449683535	0.0617556450727906	0.0955249713453715	0.0879165135490391	0.0346592593892613	0	0.31629628007105	0.175621989755515	0.105661863883622	0.609151509269986	0.751746705689428	2.60146457341535	0.3945202000884	0.235851795087589	0.392751047287238	0.695365142321311	3.86921653540891	0.195247549441362	2.29756489477577	2.58914686783394	0.374003580190662	5.05301871132988	0.275439134826068	2.76793100671132	0.595665552493068	0.291478167350317	2.52381123786368	0.789529823986654	0.336779249361318	0.773555522277908	0.301270309724392	0.758000504657332	0.808206111004424
Gr57a	Gr57a_OG0006241	0	0	0	0	0	0	0	0	0	0	0	0	0.0690251895712343	0	0	0	0	0	0	0	0	0	0	0	0	0	0	0	0	0	0	0	0	0	0	0	0	0.0825563602795594	0	0	0.0339747646745495	0	0	0	0	0	0	0
Gr58a	Gr58a_OG0012037_OG0	0.0732233049341552	0	0	0	0.0375313798901122	0	0	0	0	0	0	0	0.0483509782020723	0	0	0	0.0341595234822924	0	0.170205520796026	0.345085669571341	0	0.104973692951116	0	0	0	0	0	0	0	0.0333815225514515	0	0	0.0431467143156133	0	0	0	0	0	0	0.0411352976878031	0.0357845584344528	0	0	0	0.134955716834262	0.0332880592423481	0	0
Gr58b	Gr58b_OG0002712	0.0236093833666201	0.334716345501145	0.124076318313832	0	0.254126025517629	0	0.0515039806358914	0.287635046737952	0.0301851945597648	0	0	0	0.0467694041487335	0.0442365509279715	0.0792562973511527	0	0.0660843117835002	0	0.0705591644955489	0.333797820566671	0	0	0.140948956731353	0	0	0	0	0	0	0.0322367158544415	0.0494650496148545	0.0310418921640118	0	0	0	0	0.0366783983956109	0	0	0.0794491564071522	0.0691146810604631	0.0792053914225706	0	0	0	0	0	0
Gr58c	Gr58c_OG0002713	0	0	0.18481901707072	0.050682236288931	0.18025511919381	0.0381475372092872	0.460309358258593	0	0	0.0306146464861634	0.361265527446211	0.0692435186379494	0.0464438630525706	0.219643199503153	0.118056944082227	0.0428378592073155	0.0656243281747984	0	0.0700680334201739	0.368304890957812	0.221167634956901	0.0336110664205431	0.606527451858662	0	0	0	0	0.0758298566403678	0.0831096801737218	0.0319379972519293	0.04900668622074	0	0	0.0258388757163233	0	0.0439305792604904	0	0	0	0.0393564740040063	0	0.078471441849543	0.208661453482187	0	0.129119793944132	0.0636971511988714	0.0534209879472787	0.0949321463719482
Gr59a	Gr59a_OG0015943	NA	NA	NA	NA	NA	NA	NA	NA	NA	NA	NA	NA	NA	NA	NA	NA	NA	NA	NA	NA	NA	NA	NA	NA	NA	NA	NA	NA	NA	NA	NA	NA	NA	NA	NA	NA	NA	NA	NA	NA	NA	NA	NA	NA	NA	NA	NA	NA
Gr59a1	Gr59a_OG0000439_OG1	0.0258876586189071	0	0.238086667165825	0	0.318455841663667	0	0	0	0	0	0	0	0	0	0.130356642782511	0	0.289845452877931	0	0	0.0813353072601965	0	0	0	0	0	0	0	0.0843639728086567	0.0462315445983547	0.532985907748046	1.09044087037557	0	0.826682150057395	0.0287468591517514	0.0428892849095477	0	0.0808563318583656	0.0462783720639283	0	0.306500375297523	1.10461767105526	0	0.232144830119787	0.0565845351467408	0.0478837723819161	0	0.118866287614649	0
Gr59a2	Gr59a_OG0000439_OG0	0	0	0.120509828074857	0.0991408948889377	0.634683455993455	0	0	0	0	0	0.117780213562267	0	0	0.085930002105167	0	0.0837962964524341	0.256739050922887	0	0	0.216135351289766	0	0	0.182529965146806	0	NA	NA	NA	NA	NA	NA	NA	NA	NA	NA	NA	NA	NA	NA	NA	NA	NA	NA	NA	NA	NA	NA	NA	NA
Gr59a3	gr59a3	NA	NA	NA	NA	NA	NA	NA	NA	NA	NA	NA	NA	NA	NA	NA	NA	NA	NA	NA	NA	NA	NA	NA	NA	NA	NA	NA	NA	NA	NA	NA	NA	NA	NA	NA	NA	NA	NA	NA	NA	NA	NA	NA	NA	NA	NA	NA	NA
Gr59a4	gr59a4	NA	NA	NA	NA	NA	NA	NA	NA	NA	NA	NA	NA	NA	NA	NA	NA	NA	NA	NA	NA	NA	NA	NA	NA	NA	NA	NA	NA	NA	NA	NA	NA	NA	NA	NA	NA	NA	NA	NA	NA	NA	NA	NA	NA	NA	NA	NA	NA
Gr59b	Gr59b_OG0013107_OG0	0	0	0.171971062947928	0	0.68431567789277	0	0	0	0	0	0	0	0	0	0.0878800395499828	0	0.40301158015119	0	0	0.740235581360286	0	0	0.104190247808323	0	0	0	0	0	0	0.284503569673248	0.163706772113134	0	0.091932552084342	0	0	0	0	0	0	0.219117084416114	0.800583341277754	0	0.0464688877488276	0	0.0479249450150906	0	0	0
Gr59c	Gr59c_OG0012045_OG0	0.0242709753744918	0	0.414548019474477	0	0.335889322987729	0	0	0	0	0.0950794345234809	0	0	0.0240399979691648	0	0.407386252197278	0	0.203808461961603	0	0	0.419407563177979	0	0	1.30408818573861	0	0	0	0	0	0	0.36222672838673	0.252641953247844	0	0.55331538812228	0	0	0	0	0	0	0.365206771112017	0.282401706371255	0	0	0	0	0	0	0
Gr59d1	Gr59d_OG0000326_OG2	0.123129359231276	0	0.129418353139692	0.159704625966502	0.151467014861151	0	0	0	0	0	0	0	0	0.0922822605873523	0.0826686318431194	0	0.13785906796103	0	0	0.193427385868583	0	0	0.0980116222274886	0	0	0	0	0.0399835766894448	0	0.168402713522998	0.361763526539909	0	0.78359773832802	0	0.0813080254637028	0	0	0.043866469936818	0	0.332030187851388	0.830417395526549	0	0.0440092153516991	0.0536355039990279	0.0453882011828586	0	0	0
Gr59d2	Gr59d_OG0000326_OG1	NA	NA	NA	NA	NA	NA	NA	NA	NA	NA	NA	NA	NA	NA	NA	NA	NA	NA	NA	NA	NA	NA	NA	NA	NA	NA	NA	NA	NA	NA	NA	NA	NA	NA	NA	NA	NA	NA	NA	NA	NA	NA	NA	NA	NA	NA	NA	NA
Gr59d4	gr59d4	NA	NA	NA	NA	NA	NA	NA	NA	NA	NA	NA	NA	NA	NA	NA	NA	NA	NA	NA	NA	NA	NA	NA	NA	NA	NA	NA	NA	NA	NA	NA	NA	NA	NA	NA	NA	NA	NA	NA	NA	NA	NA	NA	NA	NA	NA	NA	NA
Gr59d5	gr59d5	NA	NA	NA	NA	NA	NA	NA	NA	NA	NA	NA	NA	NA	NA	NA	NA	NA	NA	NA	NA	NA	NA	NA	NA	NA	NA	NA	NA	NA	NA	NA	NA	NA	NA	NA	NA	NA	NA	NA	NA	NA	NA	NA	NA	NA	NA	NA	NA
Gr59d71	gr59d71	NA	NA	NA	NA	NA	NA	NA	NA	NA	NA	NA	NA	NA	NA	NA	NA	NA	NA	NA	NA	NA	NA	NA	NA	NA	NA	NA	NA	NA	NA	NA	NA	NA	NA	NA	NA	NA	NA	NA	NA	NA	NA	NA	NA	NA	NA	NA	NA
Gr59d72	gr59d72	NA	NA	NA	NA	NA	NA	NA	NA	NA	NA	NA	NA	NA	NA	NA	NA	NA	NA	NA	NA	NA	NA	NA	NA	NA	NA	NA	NA	NA	NA	NA	NA	NA	NA	NA	NA	NA	NA	NA	NA	NA	NA	NA	NA	NA	NA	NA	NA
Gr59d8.1	Gr59d_OG0000326_OG0.4	NA	NA	NA	NA	NA	NA	NA	NA	NA	NA	NA	NA	NA	NA	NA	NA	NA	NA	NA	NA	NA	NA	NA	NA	NA	NA	NA	NA	NA	NA	NA	NA	NA	NA	NA	NA	NA	NA	NA	NA	NA	NA	NA	NA	NA	NA	NA	NA
Gr59d8.2	Gr59d_OG0000326_OG0.3	NA	NA	NA	NA	NA	NA	NA	NA	NA	NA	NA	NA	NA	NA	NA	NA	NA	NA	NA	NA	NA	NA	NA	NA	NA	NA	NA	NA	NA	NA	NA	NA	NA	NA	NA	NA	NA	NA	NA	NA	NA	NA	NA	NA	NA	NA	NA	NA
Gr59d8.3	Gr59d_OG0000326_OG0.2	NA	NA	NA	NA	NA	NA	NA	NA	NA	NA	NA	NA	NA	NA	NA	NA	NA	NA	NA	NA	NA	NA	NA	NA	NA	NA	NA	NA	NA	NA	NA	NA	NA	NA	NA	NA	NA	NA	NA	NA	NA	NA	NA	NA	NA	NA	NA	NA
Gr59e	Gr59e_OG0012283	0.253388245190078	0.725727436040982	0.121059264980973	0.298778715144017	0	3.26083176915648	0.301509625242331	1.92439461577871	0.235609664527282	4.2713015066402	0.177475808126121	0	0.410689387798453	0	0.0773290925523404	0	0.0322386992135313	6.34979744935441	0.50485189429338	0.0723735902748405	0.162976682370406	0.363260028646949	0.229202710794146	0.220637387501667	0.0740446984408978	0	0	0.0370564771129345	0	0	0	0	0	0	0	0	0	0	0	0.0384653840265571	0	0	0.0407874086429332	0	0.0420654423038116	0.0622549515490857	0	0
Gr59f1	Gr59f_OG0011571_OG0	0.0218561270675849	0.0688577725904782	0.172293431198588	0.0472473911475038	0	0.0711243916533646	0	0.456471397686514	0.0279436119789026	0.0285398254553779	0	0	0.0649443924949248	0.0409515006427652	0	0	0.367060950237985	0.0315432133209662	0	0.171672034610112	0	0	0	0.139562029296896	0.0356760819760689	0.97300626335671	0	0.392798657397105	0.313096831490821	0	0	0	0.0388791120269417	0	0	0	0	0.0783534910289636	0	0.222399856735366	0.0322451402911179	0.0739058306873877	0	0	0.121607369569201	0.0899867026936784	0	0.0447044107460629
Gr59f2	Gr59f_OG0011571_OG0.2	NA	NA	NA	NA	NA	NA	NA	NA	NA	NA	NA	NA	NA	NA	NA	NA	NA	NA	NA	NA	NA	NA	NA	NA	NA	NA	NA	NA	NA	NA	NA	NA	NA	NA	NA	NA	NA	NA	NA	NA	NA	NA	NA	NA	NA	NA	NA	NA
Gr5a	Gr5a_OG0007365	0.521422893854963	0.169939022389668	0.944922851215662	0.505289270332528	1.49297425057535	0.234043964942389	0.47068406502836	0.0938798678219446	0.436772245836312	0.164349445638354	0.0461759912008651	0.504479692283067	0.373988794029196	0.539024734439054	1.59951054191597	0.427082784944108	1.2330250771562	0.0518985016324794	0.214941796470427	1.52525409824771	0.254421487543837	0.412423334583746	1.35966419470862	0.0574058525014221	0.314452645622402	0.26987969582749	0.441985641797943	0.286129558127262	0.125439435693438	2.00049862157553	1.66425678293335	0.16246342280011	3.58261048325184	0.233995412955515	0.727318293046526	1.35926229943808	1.06950875321747	0.28252460707559	0.0581109303795209	3.44529692592181	3.28135642385574	0	1.54319493364944	1.4201531233682	1.26674343301251	0.55280292787249	1.00786974638295	1.11044610026278
Gr61a	Gr61a_OG0011341	1.36321296201193	0.375795454795364	0.179105107043239	1.06825846774932	0.524046923254854	2.4121723486284	1.56127412463876	3.6182008191927	1.59039834540521	3.49342543638991	1.35662414620822	1.18268630442575	1.53589776794677	1.11747644671334	0.257415899997167	1.21426909850888	0.238483013856139	5.2874333492854	2.08798013249223	0.321226458015818	2.04953026306393	1.17258978433085	0.0678202962125006	0.89768038827266	0.550524301018784	0.607880236319449	0.876502510584175	0.580033457467669	0.254287149025327	0.439736985199333	0.337373259245555	1.10564509118847	1.04201991034996	1.16610708748121	1.65132613558415	1.8481721841869	1.72334310618858	0.731816052507671	1.47250969479117	0.511773641581924	0.942784668877929	0.780311118450712	2.64949513615273	3.15122050311595	2.50206145303829	0.316698623872711	1.4301868155407	2.1421413595832
Gr63a	Gr63a_OG0003979	63.575622924629	0.116045845179822	0.314562865324193	0	0.22655637338284	0	0.281238018198901	0.0961612740873625	31.081581139401	0	0.189192518018611	10.0084228470181	41.6459665183114	0.276061877966053	0.185477070107315	0	0.309303486014633	0	40.7305563408814	0.520773270483117	0.260604269744173	45.9145749364426	0	0.0588008914443486	0.0305826762575404	0.0641609251925703	56.1866160279184	0.153054339696503	0	0.464136356572613	0.237395231879769	36.2761086729613	0.366612574443575	19.9224336473005	55.0897356068846	0.0709352869605176	22.7077245009814	0.0335835567845464	26.545971470603	0.699043606218291	0.801605342336861	26.1337053260616	0.134771362722909	0.082125185674322	0.0694971459508109	0.0514263159616824	0.0431297876507019	0.306576382921878
Gr64a	Gr64a_OG0002018	0.426213683553466	0.027974730692148	0.583311338294379	1.15170705661841	1.85691284124154	0.115582344725503	1.16223393912978	0.1545415515991	0.703861443618557	0.0231896531380253	1.18580594626896	0.393373768009089	0.650826260192745	1.86337724541585	0.44712252108471	1.23303771194624	1.06873082079397	0	0.424595042588329	1.81336757823956	1.9265683350859	0.330971538056771	0.636128156214614	0.0850494440398925	0	0	2.96283531135132	0	0.0313964515242035	0.892829135546202	1.25890571429357	3.50865746476691	1.87136916115676	3.12357937480874	4.19424176160954	1.19489125153096	4.118295082401	0	3.25800931490691	1.57598109292005	2.04354046914975	2.99407008072082	3.49988805493547	2.15192901925621	1.49585105508595	0	1.81628242276993	1.64968143505745
Gr64b	Gr64b_OG0010493	8.31515236325803	0	2.77577129250811	1.80171461344519	10.1036682392411	0.0315375739204657	2.74841574416336	0	4.83233312907539	0	2.38934182602533	3.52059461657955	9.06154215010602	3.88591512716889	5.36804320870051	1.77075933360163	6.34764321650362	0.0279734251126472	5.5223824856593	9.43910802062786	4.75397285932294	6.27989680772267	6.01718666434719	0.185651407897822	0	0	9.95819506927948	0.0314138401629163	0	3.49295025607472	5.4002985292573	12.0270152841418	7.28516950408865	11.432090674414	10.6681539539311	1.20113455194949	10.5979216697583	0	12.4089701505628	6.88033252669526	5.67332922588446	9.88248151865901	3.56139577386072	2.23340572122376	1.74734410849326	0.026387655407082	2.12453525963074	2.43829239673823
Gr64c	Gr64c_OG0010494	12.8776416017973	0	8.98505697699811	4.40915396781132	22.4152948003599	0	5.80173996118235	0.104407293633113	9.89397404901293	0	4.21103109201979	3.83876749599371	15.7458022318417	7.83056982904137	9.59921323828486	4.71321002783813	15.6159495488615	0.0865773816810953	10.7570145766565	13.6017474271543	9.47887865301019	11.4954503044767	7.60045865097274	0.127686368492609	0	0.0346279017526523	19.7278864830641	0	0	10.2146785087067	8.5842499258597	24.2819874614152	15.9728787970713	19.9732248820259	21.8371688846324	6.08716414712737	32.2378439260545	0	23.9565634466077	17.1146367992994	14.7094040880495	24.5845060105379	6.90997989627081	6.51552263787922	5.5886742576245	0	4.74857220589235	5.50156064279021
Gr64d	Gr64d_OG0012195	6.11050396515968	0	3.33641869560127	0.257325123775868	10.7688041621088	0	1.42822425883769	0.0345291136884378	2.63796475178845	0	0.662359538704556	1.14258603218451	6.6615180498181	2.15601074653658	5.06161421512754	1.52248218724638	7.88548455422907	0.0286324848666101	4.84216884097072	6.1397244849257	2.4329887277425	4.4653665539507	4.61921463172726	0	0	0	0.954859801990533	0	0	2.00531910018174	2.86334352184681	1.12641306474743	4.75189146995955	0.90131566471754	0.638747087582193	0.0766196634913604	0.126756592973923	0	0.705079288604854	3.70666427892277	3.52308014291843	0.581666260039626	0.145571222766024	0.0443531305796675	0.187665693779631	0.0277736736708884	0.0931719587767352	0.0827859458260424
Gr64e	Gr64e_OG0010495	6.78607746610362	0	9.61003523593785	3.10528074203602	22.6468761713394	0.0268653407470634	4.57442871151064	0.11494659197371	5.19303719739953	0.0431206295278968	4.07073051841352	1.26788050630206	8.01346359319639	4.85705764077773	12.5820667082493	3.40903963557825	15.6440570630228	0.119146069924238	7.96104141807296	16.0036298591075	4.55589065685116	5.27853010927722	12.0258018377195	0.105431663744442	0	0	2.4763155808661	0	0	7.30665802608764	8.05724461595176	2.34528119581877	11.0325519136419	2.27775761784574	3.50621641950986	1.90555710903553	2.66943837918137	0	1.91248063579668	12.1427798602474	12.4555782323875	2.41561467130576	1.83939974957798	1.60124146460631	2.01748224771522	0	2.05559690250941	1.36154033269006
Gr64f	Gr64f_OG0010496	86.6366486539342	0.10558953077169	6.6931251776324	2.78937209903939	14.4557431260333	0.136331579910471	4.16746637344347	0.204158872311515	83.0432246113457	0.0218821105066939	3.35683374839324	40.0146581374711	119.97104507799	3.48522398256396	7.22875263966616	2.08207624817248	11.1166305971329	0.120924369475346	86.6748932681376	11.3723754987093	4.74245028191165	96.8640834777586	6.46947140703026	0	0.0281923061592499	0.0591460482809671	60.8728866710837	0	0	3.47041214966797	3.28260303392371	64.8901319411614	5.03864354142262	39.5574624806194	50.0665848980317	2.12520489037459	70.6687128591489	0.557255431887026	40.8902571178463	5.74106909867636	5.86064690635978	43.130317211853	2.17415640898394	1.85480203829282	1.95398814609516	0.308144120814081	2.1469710845708	2.01362539782913
Gr66a	Gr66a_OG0011166	3.89023185681654	0.896088876535348	5.66567619370698	2.22142818717247	8.80360764705691	0.477721700838822	3.08238229873445	0.574872120391521	3.47224751366902	0.383387292073697	2.78045432730923	1.8155675735848	4.63475735665203	3.30071078304206	4.71248732664305	1.27408920962	6.57450896503742	0.238349837703161	3.6378118392342	7.52378671102939	4.24107683049769	3.8408171287756	5.25845405645688	0.790928939942415	0.208870005486413	0.563398489099723	4.49307650843279	0.328526857616192	0.589199101231586	5.08191040214852	6.48533738089063	5.08735827600346	8.58462145120429	3.07339595617302	4.5853967596361	0.692093675697507	3.77841048581939	0.196598631687637	3.57870014315342	8.40143416626276	8.44130307347315	4.57415953311539	1.54503398615491	1.60254011948434	0.983190158469562	0.125437668495344	1.3886532359653	1.42080624177724
Gr68a	Gr68a_OG0010020	2.51539904152763	0.0816986574704818	0	0	0	0	0	0.0902660149117757	2.02243385688539	0	0.0665977084385445	0.612707405295936	2.90242360425494	0	0	0.0473818237425654	0.036292667378107	0.187127617092302	2.73834745494787	0.0407372304541019	0.12231383746761	2.19340241576045	0.103209843423472	0.124191104342255	0	0	0.0564174033045911	0	0	0	0	0	0	0	0	0	0.120765744589141	0	0	0	0.0379273463646596	0	0	0	0	0	0	0.0525821768826659
Gr77a	Gr77a_OG0010352	0.668571696589744	0.0831448612156064	0.0924631414480329	0	0.027053960431526	0.0572545160900852	0	0	0.404898558714616	0.0459486220622278	0.0903687999589768	0.103925559604026	0.383384250839647	0.0659312030081432	0.0885940967488799	0	0.172363840484649	0.152352072697087	0.350543498596575	0.414583479984142	0	0.327898093710336	0.770270096681616	0.112346218592452	0	0	0.0181685797418918	0	0	0.113938585237599	0	0.10971555825462	0.117815490990733	0.0737440089314351	0.0275058554461232	0.0313444077919202	0.103709939705937	0.0890380579874587	0.0274706216339554	0.0842423699755175	0.0732844097525406	0.0559892656722634	0.029775931929414	0	0.122835726837577	0.022723914821636	0	0
Gr85a	Gr85a_OG0000412_OG1	8.14493991408638	0.0801895302963839	0.56850081363441	0.715296145911538	1.64381771669841	0.786877033266632	0.721834126594709	0.310095214115475	11.1294409039802	1.03033322846758	0.522940192541787	4.81111641841107	11.1935559309724	0.524598694631964	0.683560609900118	0.511572520155876	1.24677958503379	1.06529191386165	12.2470803704264	1.55940476375563	0.360163415616212	6.7140856710699	2.02606728735581	0.203161770187653	0.0411877520714482	0.0864098438361736	0	0	0	0.312541862276436	0.47957424676971	0	0.493741871878668	0.084285501392037	0	0	0	0.135687720610611	0	0.256758860630671	0.707308387997862	0.0426618460097221	0	0.165905286928983	0.0935964921117554	0.138518573975715	0	0
Gr85a2	Gr85a_OG0000412_OG0	2.09546877253965	0	0	0	0.644432817836672	0	0	0	0.803732968508391	0	0	0	0.484289636507853	0.130874957123307	0	0	0	0	1.11333907480534	0.109727701384436	0	0.600817173480584	0	0	NA	NA	NA	NA	NA	NA	NA	NA	NA	NA	NA	NA	NA	NA	NA	NA	NA	NA	NA	NA	NA	NA	NA	NA
Gr89a	Gr89a_OG0004988	0.144492126991136	0.182089095487118	0.379680630874549	0.187413150204732	0.577675557393471	0.047020748914784	1.07171486112511	0.201183930280011	0	0.0754713782776153	0.445296784545235	0.128024599045093	0.114493641424164	0.487318953788025	0.194023042514547	0.158406154304268	0.404443547807504	0	0.0575773544406004	0.544768225748466	0.954141212580986	0.0414290837767037	0.287541246334696	0.599724249345172	0	0.146740671115327	0.0626919624173641	0.0933456885449395	0.409228273098744	0.393153103053692	0.120653343452202	0.227148750835135	1.01632659766245	0.159036806333834	0.332188111637828	0.324468251762367	0.134196915802953	0	0	0.339131593960377	0.590037025288991	0	0.616463685762964	0.375652465270758	0.79472496747933	0	0.591845641183967	0.292150973269185
Gr8a	Gr8a_OG0003137	0.0454830431248916	0.0716472097396799	0.746971083622284	0	1.53864579762554	0	0.39688588829098	0	0	0	0.175212425726913	0	0	0.170441804625703	0.801600450778875	0	1.33675722650435	0	0	1.17893483813045	0.321796420104208	0.0326024822818921	0.543071149116452	0.0363039262255805	0	0.153717885002065	0	0.0733380615005798	0.241136002595153	3.49040091699856	3.55472322568288	0	5.62934118313916	0.0999592055343948	0.149135556787792	0	0	0.0402300411369772	0	3.9966367085099	4.43701799748952	0.0379464216561457	0.363248579586989	0.245946224461562	0.0416256243857732	0	0.0516655559310873	0.0918126434291807
Gr92a	gr92a	0.192778685168459	0	0.0316601734330208	0.104184628810155	0	0	0	0	0.0308090539067869	0	0	0	0.190944085618359	0	0	0	0	0	0.072017462012945	0.0378551847383506	0.0568302368837982	0.138184765919753	0	0	0	0	0	0	0	0	0	0	0	0	0	0	0	0.0442629622698542	0	0	0	0	0	0	0	0	0	0
Gr93a	Gr93a_OG0002311	0.490449470799341	0.1839478632184	0.736428317634641	0.252435021269599	2.01108053475892	0.0760011796789035	0.356639274233738	0.121942570992141	0.298596223534191	0.0609934328299063	0.179936951844357	0	0.508914533279439	0.0437594232600272	0.980018160620956	0	0.849829994060235	0.0674120753099848	0.442054796361944	1.50423321913301	0.220315679506373	0.234371157297639	0.743619765559559	0.0372828456538512	0	0.0389826227306374	3.34756081744355	0	0	1.06532577197155	2.11545528852861	5.40074835508367	3.19942692721708	6.38807477368556	5.14359496842503	0.0861971214277804	2.85202334191326	0.163236439643674	7.66773726357779	2.62555386423696	2.55274027304683	7.81400189038526	0.409419064029443	0	0.0844495622008339	0.0312453828797494	0.104818453623827	0.139701283581446
Gr93b	Gr93b_OG0004792_OG0	NA	NA	NA	NA	NA	NA	NA	NA	NA	NA	NA	NA	NA	NA	NA	NA	NA	NA	NA	NA	NA	NA	NA	NA	0	0.0839430049012094	0	0	0	1.58556786520283	1.34588509384365	0.0649702245455581	2.83427458189879	0.0818793084485449	0.203601662458049	0.185612072242529	0.0767673493337174	0.087876060493332	0	2.41114580949503	2.85695625132355	0.0414439303406028	0.220405042625964	0.752122010400724	0.0909244878508162	0.0672820642761325	0.0564275525217992	0.150412474981655
Gr93c	Gr93c_OG0002310	0.0484643457118149	0	0.0636746573600962	0.104767596357455	0.372613699628452	0.039428269873388	0	0	0.0619628933888697	0.031642476344212	0	0	0.0720046941570429	0.136210387030013	0.081346991046267	0.0442760607154748	0.0678275430295877	0	0.0724204374198919	0.456804051806667	0	0	0.385778759271106	0	0.0784246406348438	0.041132743408826	0.263596900332003	0.0392484669661376	0.129049203627062	0	0.0507303426505662	0.127343717494571	0.170931347840271	0.0802430313012918	0.159626307385175	0.0909513991084494	0.188083074106989	0.0861199441765188	0.0797109164918129	0.244444286979319	0.0354413012792063	0.0812314286132359	0.0432000930870396	0	0.0891074517227024	0.0989062479646745	0.0552999035905083	0.0491355433859604
Gr93d1	gr93d1	NA	NA	NA	NA	NA	NA	NA	NA	NA	NA	NA	NA	NA	NA	NA	NA	NA	NA	NA	NA	NA	NA	NA	NA	0	0.12810886806085	0.191561664415547	0.0407467486926458	0.133975563267597	0.514851117525914	0.210667746575463	0.132204971440422	0.842918507638052	0.166612501506915	0.372869832956367	0.0944234027258674	0.546736424881297	0.0894075105102282	0.0413769114237585	0.338367693511622	0.220765483320931	0.337329517660276	0.0896984505425502	0	0	0	0.172232811763633	0.102022514150766
Gr93d2	gr93d2	NA	NA	NA	NA	NA	NA	NA	NA	NA	NA	NA	NA	NA	NA	NA	NA	NA	NA	NA	NA	NA	NA	NA	NA	NA	NA	NA	NA	NA	NA	NA	NA	NA	NA	NA	NA	NA	NA	NA	NA	NA	NA	NA	NA	NA	NA	NA	NA
Gr93d3	gr93d3	NA	NA	NA	NA	NA	NA	NA	NA	NA	NA	NA	NA	NA	NA	NA	NA	NA	NA	NA	NA	NA	NA	NA	NA	NA	NA	NA	NA	NA	NA	NA	NA	NA	NA	NA	NA	NA	NA	NA	NA	NA	NA	NA	NA	NA	NA	NA	NA
Gr94a	gr94a	0.124853575958568	1.96675721958388	0.0656153182516312	0	0.0767940260684008	0	0	0.564980489544586	0.191554150649446	0.163034340636776	0.0641290948638044	0	0.2967969436259	0.0935745162957419	0.0419131325366063	0	0.0698947745716757	0.396420762469507	0.0995035334566555	0.0784544026373065	0.176669945633817	0.214789664983998	0.14907616181471	5.18213128140927	0.0404074239844273	0.0423863772688973	0.244467668932291	0	0.0886548894769108	0	0.156829469495531	0.0328062171716862	0	0.110251545478216	0.0411228398967986	0	0.0775261699202121	0.0443723435604716	0.0410701633160041	0	0.0365214727349976	0.0837071805561434	0.0890334702666993	0.162762106039884	0.0459116236017713	0.135894251734001	0	0
Gr97a	Gr97a_OG0011522	0	0.0729608331420881	0	0	0	0.188406285758626	0	0	0	0.0604808829741929	0	0	0	0	0.0388713085557219	0	0	0.167113968205425	0.0230705289565278	0	0	0	0	0	0.0369387143954027	0	0.04966260878243	0	0	0.0622887145199524	0	0.0299900208180927	0.04025510469657	0	0.0751854331848095	0	0.212613185880582	0	0.0375445619470098	0	0.0333863463104571	0	0	0	0	0.0310571576816786	0	0
Gr98a	Gr98a_OG0001478	0.263812445150429	0	0.0630197755992724	0	0.0737562876954419	0	0	0.166963562392193	0.0613256167954715	0	0	0	0.0237547131831384	0	0	0	0.268519798512703	0	0.119459344952907	0.188377462028659	0.0565604731011219	0.0343822063937992	0.0954527744952836	0	0	8.80082262325577	0.0762156523070883	9.22986059369161	6.50903105721119	0.191185083703768	0.195573678446405	0.030683164596631	0.32948400022832	0.0257791556645907	0.0384615775305959	0.0438290447937867	0.108763602022116	0	0.0384123099118867	0.1177965342878	0.239105913175662	0	0.0832716740398867	0.202971953500173	0.0429404553563562	0	0	0.142069101947234
Gr98b	Gr98b_OG0001476	0.0218876882619063	0	0.287570383962023	0	0.471188183053625	0	0.143244284050147	0	0	0	0.0562113510214141	0	0	0	0.404121279345733	0	0.275693251613765	0	0	0.30945588563726	0.103238177617066	0	0	0	0	8.80429960967437	0.474133317491496	2.64736693968214	6.46071710379941	0.386539312535032	0.319371395104966	0.515371285144276	0.883933801475221	1.51550300166516	0.251230692626164	0	0.744273524884624	0	1.25454438482891	0.916007078274409	0.637484800866816	1.02278018744228	0.077704265207601	0	0	0	0	0.0883803950766879
Gr98c	Gr98d_OG0000320_OG0	0.0874875851161335	0	0.71840725430628	0.283688881045835	1.81612885026699	0	0.667991021580652	0	0.167782639890641	0	0.617878739402052	0	0.0649912499209673	0.204905235900128	0.550676871206061	0.319707659192259	0.704041087875299	0.0631319435442715	0.0217888329033874	1.44308552729834	0.722145838382001	0.125423113655879	0.391728269357268	0	0	0.0370995400176218	0.118875170265081	0	0.0387984988554325	0.328014975381206	0.274536374863122	0.172285858600261	1.0406539538574	0.241249776875549	0.107980809592026	0.0820333095058905	0.237497257383548	0	0.215684981682605	0.918648771362439	1.11881570043983	0.073266414704512	0.0389641791289737	0	0	0	0	0
Gr98d1	Gr98d_OG0000320_OG2	0.0432445766658206	0	0.511350190597235	0.0934837824844334	1.16368693567987	0	0.424522111432497	0	0	0	0.333178549920079	0	0.128499104693952	0.243080162873818	0.762149358693467	0.118522151116389	1.14992358792459	0	0.0430803457975677	1.46058371129553	0.407945437944754	0.0309979378614566	1.85023152616536	0	0	0.0364943702159159	0.304033786531869	0	0.0763312310815388	1.17332500542549	1.03522280076932	0.338951043799379	2.00944346734991	0.308508845875392	0.354064734997968	0.0403475887534291	0.667494824703103	0.038204273108094	0.424333432047906	1.87962053860268	2.29546521753259	0.144142577581785	0.153314372913153	0	0	0.0292509967384888	0	0
Gr98d2	Gr98d_OG0000320_OG1	NA	NA	NA	NA	NA	NA	NA	NA	NA	NA	NA	NA	NA	NA	NA	NA	NA	NA	NA	NA	NA	NA	NA	NA	NA	NA	NA	NA	NA	NA	NA	NA	NA	NA	NA	NA	NA	NA	NA	NA	NA	NA	NA	NA	NA	NA	NA	NA
Gr9a	Gr9a_OG0007532	0.105625255201186	0	0.485713392423661	0.114167476518446	0.365440561334211	0	0.345632985033891	0.0459586112508126	0	0.0344814790127258	0.0678159592026642	0	0.0523100304241932	0.0989542358737202	0.39890495304439	0	0.517391806890331	0.114330409955175	0.0263060299687238	0.746683626494086	0.124551285713969	0.0378563666217441	0.683135884366943	0	0	0	0	0.0424005459193767	0	0.464314493727314	0.548045411535909	0	0.276988492419922	0	0.0431115091836905	0.0982557860834803	0	0	0	0.264075822980249	0.574314351039988	0	0.0933390612295103	0	0.144395624488472	0	0.179223262672865	0
iav	iav_OG0001709	1.17212802151611	0.615465284272512	0.161045228925914	26.7461188797989	1.77879960761977	0.13711711441185	18.4505298697698	0.146668016900496	0.577889714194981	0.110040969667097	17.7662388707826	3.11110236791621	17.0731372991775	18.7322844240403	0.205741896990407	20.1848485011865	0.289488365037956	0.1547905272344	12.2338928010524	1.69691103323709	17.3988419999557	5.85385520191541	0.198190547195666	0.146757039146926	0.400892080154564	0.395039356646281	5.08767476479579	0.37694274329217	0.426456803665061	0.932078575075186	0.62866427593718	2.61369195797503	1.50923744681107	2.80916187068958	2.74465932018484	9.01675683286143	9.0550681661711	0.360187389109742	1.12362189751665	2.13307605699524	2.39363070883174	1.06955720178163	5.51407785492254	8.57966167089749	7.93675305973661	0.224706765435345	12.8149515069368	8.34194489776087
Ir100a	CG42233_OG0005819_OG0.1	0	0	0	0	0.128271804687725	0.0271462661593882	0	0	0.021330649320164	0.0217857665969231	0	0	0	0.0312601713767283	0.0280036009353	0	0.0233495476967568	0	0.0166204306021436	0.15725422917175	0	0	0	0.026633535310236	0	0.511445122076171	0.182087091284006	0.0813360002892957	0	0.0228380488355872	0.140173735297313	0.0659747338151746	0.059037856473821	0.0369534445639301	0.11026643320754	0.188481833712872	0.129923757983348	0.029744906174717	0.0275312966679343	0.112571250878383	0.171374641249039	0	0.387942083862244	0.29095261804884	0.092330277834153	0.0910964227526654	0.114599965861501	0.0678835613206366
Ir10a	Ir10a_OG0008004	0.0321014277191037	0.0505678065211754	0.0984113968412217	0.0231317089733808	0.674610987209421	0.139286313057842	0.0700294152521897	0.037247077808636	0	0.06986363908685	0.0274806640185876	0	0.0529932182553599	0	0.143685260570251	0	0.164732583768118	0.108102032521448	0.0746188693359211	0.117667757432374	0.0504711881396528	0.0153403137598878	0.0638822663053504	0.0341638783330031	0.0366763459567064	0.0192362848614734	0	0.0367101548969257	0.0804688118317531	0.0463847175042038	0.166073125454582	0.0148885037930569	0.239815083530669	0	0.0933142572611468	0.0425346543120262	0.0175919196790911	0.0201375794700608	0.0186389451460295	0.285794208421616	0.0331492096450744	0.0189944891953567	0.0404062179079525	0	0.0208361536645048	0	0	0
Ir11a	Ir11a_OG0003293	0.0734361633787312	0	2.00686231133187	0.0952501911650985	1.91966461967013	0.0716929732726866	0.736926141540283	0.0766867524940885	0	0.0575359562596064	0.792106174640421	0	0	0.192634747936341	1.72566763709341	0.134179631674077	2.15830593862682	0.148378419638208	0.0146314546531468	2.05346036515272	0.588842754843463	0.105278849035277	0.643011325863577	0.0703388570620623	0	0.0244103709698489	0	0.163044983502119	0.0255282343038353	1.55000797384185	2.34827579466648	0.0377862880895893	2.25703573733254	0.0952410172276243	0.16577888683254	0.0809631406200215	0.0669711363494811	0	0.118261808030429	1.64408496242542	1.72468670200358	0.072310614702437	0.307646962724211	0.124979884081226	0.317286780185296	0.0391308400391549	0.131271687650334	0.0583193214191997
Ir20a	Ir20a_OG0008690	0.415266414284113	0	0	0.351274082009702	0	0.264397195059247	0.354484812524336	0	0.253922387112637	1.65034642850664	0.278211034537195	0.133311300772586	0.196715623644048	0.13531800212392	0.0303052667655986	0.0989684668643102	0	1.01624004655809	0.323756881044496	0.0283632057181924	0.383223312685148	0.465910637207695	0	0	0	0.121719839158939	0.117005223766529	0	0.12729395130097	0.146752358750733	0.0750605069850483	0.0235521866625825	0.0948411218871287	0.0197879030470956	0.0295228430719773	0.0336428741232023	0.0834861948105892	0.0318557215153238	0	0.120559748870936	0.157316621763289	0.0300474622102774	0.159796914405341	0.038949969787585	0.0659215979332352	0.0243902456542101	0.286375668682484	0
Ir21a	Ir21a_OG0011749	13.1815266693761	1.78530415875922	0.254880924687121	0.573875183415723	0.596608624214797	0.315651918700087	0.601394409122628	0.195475022861321	13.8896222172049	0.266653674008819	0.367106128765652	5.94064611349852	9.10183958138707	0.803499063133596	0.377034672882344	0.186558948989757	0.371532277632262	0.309450715527041	12.8873497763517	0.834063578593447	0.337114897944579	12.3102426977306	0.447010904877879	0.0488984173041754	0.16695567447031	0.0796056033484551	11.8966533483812	0.0303835595140088	0.0499506663791629	0.550268371588391	0.589080989998685	12.9387639321623	0.661618552438674	13.3451956942609	13.2840005463656	1.21454731120703	21.1122086804687	0.46667843511991	15.9512346307736	0.709622067631022	1.07001587135594	17.3874214136517	5.26721679527978	4.60561700304524	2.65577150436038	0.510444373778085	1.92642826276464	4.65959107985146
Ir25a	Ir25a_OG0008977	177.544776296674	2.02700964648801	16.7404156407517	11.6729109272828	30.9545919921808	0.83492441790483	18.3927152848348	0.549588392874301	111.791999996885	0.721596784755897	16.8478154395394	45.9083987604615	177.254799411402	19.7024068264319	19.1869588849972	13.760792126335	22.8040438886913	1.25326772301558	173.771934333563	25.9563735117106	30.2167257483606	129.664325640195	15.6156761875347	0.49149276372116	0.277443271494476	0.38804140482746	130.926954655876	0.198356445628756	0.275372162762514	17.1431694621819	25.911905877264	144.279445890679	30.2064418043954	116.803792153582	135.732284802702	8.05930317125458	135.940813096813	0.899493012418415	126.252624307418	29.1963453184608	32.0855646237736	123.488223427028	15.1082581408721	10.2885406324448	8.91667286970507	0.744234220814716	10.3779585028794	8.3768095277601
Ir31a	ir31a	0	0	0	0	0	0	0	0	0.0176492667644526	0	0	0	0.109384180194852	0	0	0	0	0	0.0137519683078757	0	0	0.0197901224416039	0	0	0	0	0.0437927918081455	0.0434704136118974	0	0	0	0	0.0236647981571691	0	0.0441993161883254	0	0	0	0	0	0	0	0	0	0	0	0.0306242493987277	0
Ir40a	Ir40a_OG0012230_OG0.1	49.4276634104504	0.140037728127556	0	2.4982924040488	0.683489352251016	0.57858962594262	0.77573150893237	0.618891328046134	35.9163096230416	0.232168550771902	1.82645680151692	14.9657377335352	49.2214376014345	2.83165816321338	0	4.87296351510782	0.870917586964956	0.513201605585691	49.4170730248826	0.698267190628227	2.93517340761717	38.3612661976845	0	0	0.0218630014945927	0.0208488562069776	3.99623730580271	0.021883155217415	0.0218036213737227	0.14746785652242	0.213422619360489	3.50325631621057	0.0931375348888996	4.08217280266177	3.20401256729412	0.0829805763593073	3.136463010327	0.0458339826883296	4.06453007051762	0.134225971366121	0.132933958292664	3.32682540795299	0.113862989971966	0.149443148130349	0.074523376878334	0.0217240294241117	0.0953010858279113	0.0971303442428436
Ir41a	Ir41a_OG0013346	1.47388314856485	0.0898736486038205	0.0124932553885634	0	0.043865094564165	0.046416027865378	0	0.0661988528430777	1.25221215524404	0.0248335871434186	0	0.814436705886822	1.139630129574	0	0	0	0.0133080703152469	0	1.11779173264843	0.0746891819335713	0	0.95424643090444	0	0.136618005937356	0.0131831799830945	0.0138288261232038	0.372209307638916	0	0	0.0111152126958475	0	0.25687770586247	0	0.269777028105122	0.174415656880214	0.0305778554917146	0.151760446573186	0.0144767603016427	0.361783878842242	0.0273940520479377	0.0476614543405397	0.2184800154693	0	0.0177007253186795	0.0599158409594736	0.0221681834997416	0	0.0330387340907479
Ir47a1	SLO2_OG0012484_OG0	0.0382275513779827	0	0.100450184561766	0	0.293909040501383	0.0622002088418769	0	0	0	0	0	0	0.0378637546828334	0	0.128329238081816	0	0.214003168549847	0	0	0.120105478942863	0	0.0548034159921339	0.228220000558711	0.122050778458257	0.0383538801541007	0.0402322611449894	0	0.0383892354766522	0.042074681714218	0.711425755830699	0.148859246260809	0.0622779478442957	1.63009568603968	0.0261621141928371	0	0.0889602816924708	0.331137972067333	0.0421172987352717	0.0779658768813588	1.5142549536647	1.31728583284668	0.238359305383483	0.169017408762741	0.0514967935190041	0	0.0644939881177002	0.108178544787687	0
Ir47a2	ir47a2	NA	NA	NA	NA	NA	NA	NA	NA	NA	NA	NA	NA	NA	NA	NA	NA	NA	NA	NA	NA	NA	NA	NA	NA	NA	NA	NA	NA	NA	NA	NA	NA	NA	NA	NA	NA	NA	NA	NA	NA	NA	NA	NA	NA	NA	NA	NA	NA
Ir48a	Ir48a_OG0017336	NA	NA	NA	NA	NA	NA	NA	NA	NA	NA	NA	NA	NA	NA	NA	NA	NA	NA	NA	NA	NA	NA	NA	NA	NA	NA	NA	NA	NA	NA	NA	NA	NA	NA	NA	NA	NA	NA	NA	NA	NA	NA	NA	NA	NA	NA	NA	NA
Ir48b	Ir48b_OG0001610_OG0	0.0168226682812099	0.0529998504900074	0	0.0727326653957689	0.051735820003906	0	0.0366987298204687	0	0.0215082074443607	0.043934226311442	0	0	0.0833128675457461	0	0	0	0.0706317339040074	0.0728364653876473	0	0.0792816133199418	0	0.0241171525425983	0	0.0537104702094327	0	0.057111056608703	0.0182996516268222	0	0.149316087437527	0.0229521123425352	0.0704369130475675	0.066304241364751	0	0.0928450167942249	0.138521441827729	0	0.0261145311551436	0.0298934656395186	0	0.0565667412155251	0.172230563430638	0	0.0299907416492156	0	0.0309304722822144	0.068663549502668	0	0
Ir48c	Ir48c_OG0006566	0	0	0	0.0388914727131085	0	0.0878185737892137	0	0	0	0.0469848521146697	0	0	0	0	0	0	0.0251787110771556	0.0259646509650921	0	0	0	0	0	0	0.0291125298024301	0	0	0	0	0	0.075327784754728	0	0	0	0	0	0	0	0	0.0302472604363134	0	0.0301544561409965	0	0	0	0	0	0
Ir51a	row_OG0000422_OG0	0.152079171786322	0	0.088803786351706	0.0365285014055673	0.155899578005081	0.0824828856381411	0	0	0.388874145298374	0	0	0.0748594227415289	0.384948172608806	0.0316609428046351	0.056725242920223	0.0617495562486722	0.141893405234138	0.121935442798718	0.353503773960978	0.0530901030109755	0.0398508573020168	0.363370475600019	0	0	0	0	0.0551745213020639	0	0.0300131165156079	0.161471246563714	0.035395236283245	0	0.178891619755867	0.0186622108492129	0	0.0317290017525572	0	0.0300435164988358	0	0.170552037373747	0.148367209928456	0.0283381252635689	0	0.0367341879034056	0	0	0.0385834798615314	0
Ir51b	row_OG0000422_OG1.1	0.0676284400284222	0.159797652955371	0	0	0.0259977545027994	0.027509629454327	0.110648819525629	0	0	0.0220773775273894	0	0.0249670578914859	0.0167462116360775	0	0	0	0.0946483617735798	0.0732020695083885	0	0.0265598563306442	0.0398730831008467	0	0	0.026990035504015	0.262792568127294	0.0918876107222168	0.215914103896946	0.0292260905801418	0.0320318559002886	0.0984754915267819	0.0377759872951538	0.165944781860113	0.190924210846589	0.0796698667919968	0.178296884409691	0.101589464539884	0.0560218870732961	0.0961929019328795	0.0593561646019392	0.121349128179019	0.026391111845409	0.060488403092356	0.0965059222355116	0.156819997406682	0.0663532274435123	0.0245499436912317	0.247072069256164	0.21953058848513
Ir52a	Ir52a_OG0000063_OG0	0.0165743292743249	0	0	0.179147434449393	0	0	0.325412794001291	0	0	0.0216428310041603	0.255394383262959	0.171329438816862	0.0164165978477238	0.0621101491432645	0	0.0605679080973854	0	0	0	0	0.117264797156618	0	0.0989494042881672	0	0	0	0.0183301679997407	0	0	0.0229903871268751	0	0.0442765399070896	0.178294982891756	0.204599657909408	0.499508781225594	1.32817354417903	0.130790397836489	0.0598866315535436	0	0.141652678808194	0	0.0282436123388433	2.10285278022905	1.5743019194912	1.42517437933147	0.0229260174548467	0.999824716056071	1.05921373432514
Ir52b	Ir52a_OG0000063_OG2	0.202546424784456	0	0.0221762239302562	4.59746579717153	0.0259543284095319	0	4.52902375823363	0	0	0	4.72491459184175	1.49552120710805	0.117027673855461	5.50286929962343	0	3.73168796579183	0	0	0	0.212123930516014	6.17000439308007	0.362965831417836	0.0335891723168259	0	0	0	0	0	0	0	0.0527983849050402	0.198802400897307	0.222374288839621	0.194866396313204	0.623000760832532	3.36039693020449	0.195750354166259	0	0.0414801815853818	0.212007628266173	0.110658239351798	0.0422714297816798	6.69921310426879	6.9042547943108	3.06041841053937	0	3.28059086965755	3.98880869593614
Ir52c	Ir52c_OG0000128_OG1.2	NA	NA	NA	NA	NA	NA	NA	NA	NA	NA	NA	NA	NA	NA	NA	NA	NA	NA	NA	NA	NA	NA	NA	NA	0	0	0.0366603359994814	0.0272928472343736	0	0	0	0.110691349767724	0.0891474914458781	0.223199626810264	0.166502927075198	1.17005764606248	0.0261580795672978	0	0	0.113322143046555	0.221808566482815	0	13.1878910074364	7.79828625236339	0.836515396564124	0	1.80737544825521	5.87692781625563
Ir52c2	Ir52a_OG0000063_OG1	0.119955419841256	0	0	0.444536788162269	0.0527009314002479	0	0.710283273936238	0.059650068644356	0	0.0447538020425203	0.836179594193619	0	0.016973407271615	0.32108384053994	0.0862903497446693	0.5322888542883	0.0479662274335864	0	0	0.0269201935561589	0.525382529111156	0.343938679674772	0	0.0273562089647817	NA	NA	NA	NA	NA	NA	NA	NA	NA	NA	NA	NA	NA	NA	NA	NA	NA	NA	NA	NA	NA	NA	NA	NA
Ir52d	Ir52c_OG0000128_OG1	0.01129029729711	0	0.0148337050945029	4.63728304994476	0.0694435364223751	0	6.32986799332459	0	0	0	7.10387958485711	0.0666904056602373	0.0111828519417083	11.1695561172142	0	6.95203411875414	0	0	0	0.319252440676056	17.8131996357089	0.226602429923527	0	0	0	0	0.0184842893674515	0	0	0	0	0	0.0299656833167292	0	0	0.510225113384171	0	0	0	0.0571374818780136	0.0497052330720707	0	2.57493379955737	1.32910222017322	0.624851020768502	0	1.20212195131362	1.17148609998791
Ir52f1	Ir52c_OG0000128_OG0.2.1	NA	NA	NA	NA	NA	NA	NA	NA	NA	NA	NA	NA	NA	NA	NA	NA	NA	NA	NA	NA	NA	NA	NA	NA	NA	NA	NA	NA	NA	NA	NA	NA	NA	NA	NA	NA	NA	NA	NA	NA	NA	NA	NA	NA	NA	NA	NA	NA
Ir52f2	Ir52c_OG0000128_OG0	0.436528054695459	0	0	6.13380751042062	0.0745823581176309	0.0394598124892867	7.6712088918322	0	0	0.0633355806505747	8.71950477044176	0.608816713272306	0.288249191649474	2.9535860323588	0.081412068639104	1.5952133363057	0.0678818050640114	0	0.169116205462932	0.0761949158413521	3.7748007263904	0.903949464740654	0	0.154858027707836	NA	NA	NA	NA	NA	NA	NA	NA	NA	NA	NA	NA	NA	NA	NA	NA	NA	NA	NA	NA	NA	NA	NA	NA
Ir52g	Ir52a_OG0000063_OG4	NA	NA	NA	NA	NA	NA	NA	NA	NA	NA	NA	NA	NA	NA	NA	NA	NA	NA	NA	NA	NA	NA	NA	NA	NA	NA	NA	NA	NA	NA	NA	NA	NA	NA	NA	NA	NA	NA	NA	NA	NA	NA	NA	NA	NA	NA	NA	NA
Ir52i	Ir52a_OG0000063_OG3	NA	NA	NA	NA	NA	NA	NA	NA	NA	NA	NA	NA	NA	NA	NA	NA	NA	NA	NA	NA	NA	NA	NA	NA	NA	NA	NA	NA	NA	NA	NA	NA	NA	NA	NA	NA	NA	NA	NA	NA	NA	NA	NA	NA	NA	NA	NA	NA
Ir54a	Ir54a_OG0001115_OG0.1	0.0174321151482118	0.302059527433274	0.045806208371179	0.263786613370394	0.0268050453269231	0.0567277350334771	0.0760564820431104	0.0303395547532679	0	0.11381465758082	0	0	0.0517986615241292	0	0	0.0318512662191253	0	0	0	0.109538406902461	0.0411112351925349	0	0.0693802800241739	0.166968833785045	0	0.0584739340959561	0.0187363478588259	0.0278976319174081	0.122303449801102	0.0469996664105095	0	0.113144169450077	0.0607486125420965	0.133084891118449	0.113461653715258	0.0646478410708353	0.160426312982621	0	0	0.260624832111757	0.0503830317048717	0.0288694651122608	0.122825719208833	0.0374229539265945	0.0316685858253127	0	0.117920760326805	0.0349253208953616
Ir56a	5-HT1A_OG0000678_OG0	1.74460129802465	0	0.021028774117603	0	0	0	0.0349161093645642	0.0278566450453711	0.961782535001417	0	0	0.354534858496048	2.09262216746582	0	0	0	0.112001394311001	0	2.10470462372784	0.0502870352701638	0	1.44557753936168	0.0955535693997137	0	0.0514468932533768	0	6.93411896426059	0	0.0282189396499659	0.498832327293504	0.399351811153802	7.74815069576531	0.672790087513937	8.80838736991327	7.46098131929384	0.0298322496813503	7.60041039517733	0	7.29455203781357	0.587973751638248	0.767238196491596	7.72678290157207	0.0283394422925467	0.0345382270114348	0.0292274310710804	0	0	0
Ir56b	Ir56b_OG0007055	0.569731212079691	0	0.561404046372219	0	0.65704896540591	0	0.310717828362496	0	1.06227301763182	0.0929946857633733	0.2438613035698	0.0350555480026893	0.822951065953047	0.311353265262809	0.438299116596586	0	0.730912153195111	0.0685206528992642	0.496621590043848	0.895006842302491	0.167954043852353	0.578547259976474	0.141721582179372	0	0	0	0.30987601157275	0.0768987191458703	0.168562311393845	0.550599067737841	0.347882232256075	0.0311877428711254	0.920981314655433	0.209624708238927	0.390940701916316	0.579147456421579	0.0368507322956686	0.126549784845135	0.11713197713147	1.07760306464376	0.763833589511602	0.238732616746652	1.69282118878266	0.876816586909715	0.392819420104114	0.096892495069544	0.758435795993862	0.433216196540743
Ir56c	Ir56c_OG0001156_OG0.1	0	0	0	0	0	0	0.0388321263279416	0.0309809076429436	0	0.046488241816335	0	0	0.0176312140126171	0.0333527489086996	0	0	0.0498251651967201	0.0513804308586966	0.0177330137428626	0.0559269787443864	0	0.0510382958094682	0	0	0	0	0	0.028831375322747	0.0315992471594157	0	0	0	0	0	0	0	0	0	0	0	0.0520693692311063	0	0	0	0	0	0	0
Ir56d	Ir56d_OG0007056	0.686786762085264	0.402553132067411	2.16139900548485	0.345269396847143	5.05926164786353	1.14346137350409	1.28917339939406	0	0.633030286752833	0.125136157765888	0.123054880660683	0.424545219383465	0.885908123264102	0.837930705459658	2.19829742768919	0.0583660189199778	2.07883557394397	0.691524292036567	1.20924578646534	2.58432439793838	0.226003492096369	0.549535623373179	4.06836019260825	0.0764907275954144	0	0	0.243236886850089	0	0	1.3728458934661	1.57154476123569	0.104917670301441	2.47859460234982	0.141038331096475	0.210424141769077	0.299737092425369	0.148762018361124	0.0283814673774565	0	1.96025514750723	2.40606848984698	0.107081683029671	0.455581171354154	0.242914010735323	0.381758294880482	0	0.328040892795328	0.129543866756241
Ir56d2	Ir56d_OG0012494_OG0	0	0	0	0	0	0	0	0	0	0	0	0	0	0	0.0920951002704797	0	0	0.0395931555440544	0.0273297035331176	0	0	0.0393295103002373	0	0.0437946910938451	NA	NA	NA	NA	NA	NA	NA	NA	NA	NA	NA	NA	NA	NA	NA	NA	NA	NA	NA	NA	NA	NA	NA	NA
Ir60a	Ir60a_OG0006891	0.327576207935959	0.0860024588770763	0.394519117484144	1.00319336863304	0.629634945837721	0.0222083591227413	1.93539947045092	0.0475105679567158	0.0698024129936749	0.0534688040161313	1.78770318748203	0.302336344885869	0.0946338146080181	1.53443668774918	0.412375403957641	1.34670193857415	0.210124903113498	0.0787941231448539	0.108777388218262	0.321624194512686	2.12449388022872	0.410914581952727	0.597557576128962	0.0217888940381355	0	0.022890152137207	1.64293100085932	0	0	0.533554931848845	0.479929803002487	1.29330630702366	0.808540252339647	0.535857822907025	2.26519529303415	1.67026094723938	1.06760571273132	0.0479252892192282	0.421407645483519	0.317407861962915	0.926976063751553	0.881494699869032	2.54830584693059	2.16813412784682	1.73557374273956	0.0366938660153641	1.78489786686837	1.69530739150439
Ir60b1	Ir60b_OG0000171_OG0	0.419819248601134	0.854205899617078	0.114911997053492	0.264699896509587	0.349672048301068	0.0569241380399404	0.15263961024001	0.182667578935717	0.559114105809838	0.0456834828697164	0.134771011825722	0	0.381171993189101	0.393304545123015	0.146804797747952	0.0958846254271072	0.146887922094658	0.0504909831231162	0.383372817593819	0.302273540917078	0.536296418925352	0.326006010076693	0	0.167546913994341	0.0283061816024782	0.118769906530736	0.78015860443905	0	0.0310522319171869	0.0954638348326564	0.183103458326192	0.942236961052227	0.308475355089699	0.540633371883371	0.489724852735216	0.164137623030396	0.543085806596293	0.124334737639729	0.805572412831859	0.235275863059149	0.281423973977587	1.20208921090637	0.12473933399166	0	0.0643239596682635	0	0	0.0354694545734775
Ir60b2	Ir60b_OG0012910_OG0	0	0.026948569577594	0.0449531582152824	0	0	0	0	0	0	0	0	0	0.0169446712547894	0.0320540244873112	0	0.125032397189749	0	0	0	0	0.121036858916171	0	0	0.0273098948412522	NA	NA	NA	NA	NA	NA	NA	NA	NA	NA	NA	NA	NA	NA	NA	NA	NA	NA	NA	NA	NA	NA	NA	NA
Ir60c	Ir60b_OG0000171_OG1	1.21188542375318	1.22722954775405	0.614145888535685	0.748510925432185	0.665533606846363	1.43664365859054	0.793120122139449	1.05460708170054	1.17313698468367	0.904277279419971	1.333855873752	1.3038621786243	1.2689439476288	1.45973038984477	0.842714873834244	2.11940981210106	0.969186251627804	0.874509018084697	1.31076442187962	0.870301722916643	1.3065436984547	0.769407410242506	2.03269163642498	0.829122792553379	1.04947756675634	0.319609080772928	1.77510409527924	0.914903705117481	0.891321207660205	0.770677759774815	0.437982461393087	1.23685551696979	1.18059415402722	1.22391389564517	1.20587264818149	0.863755833769063	1.36401116352373	0.817872016434144	2.06456224702397	0.59795222580966	1.19333723127067	0.876643523077624	0.745939495540186	2.04547822704367	0.961640977442208	0.39849183962579	0.763894320405531	1.86654026924555
Ir60d	Ir60b_OG0000171_OG2	0.141161575053505	0.111182457023275	0.11591530319773	2.74639899275572	0.325592366636922	0	3.0024602262199	0.0307104107776094	0	0	1.26884528091411	0	0.122340920980447	3.33921587342436	0.148086562571129	4.67488709748751	0.172865481463941	0	0.0175781853341647	0.194035364846284	6.65820144352206	0.227667043036007	0.140456701934853	0	0	0	0.229531129221811	0	0	0.407839332657322	0.47855427060682	0.115506808719336	0.558154305491188	0.232909587373355	0.0868731919397567	0.0659977959887878	0.0818881411976254	0	0.0867619111350852	0.739075316635558	0.848679373961411	0.23577846216974	0	0	0.0646597576015665	0	0.0401277142643422	0.0356546199395803
Ir60e	Ir60e_OG0000667_OG0.1	0.0349849373834279	0.220440232159246	0.0459647988213966	0.037814270929941	0.403467748039694	0.0569241380399404	0.114479707680008	0.0304445964892861	0	0	0.0449236706085739	0	0.0866299984520684	0.0983261362807536	0.176165757297542	0.0639230836180715	0.122406601745549	0.0252454915615581	0.0174260371633554	0.274794128106434	0.0825071413731311	0	0	0.167546913994341	0	0	0.0597751762505139	0	0	0	0	0	0	0.080873339100033	0.0603300636069046	0.0343746828654593	0	0	0	0	0.053579538248081	0	0.0326545718742517	0.0397972198856835	0.0336777710287313	0.0249207887620962	0	0.111423380258314
Ir60f	Ir60b_OG0000171_OG2.2	NA	NA	NA	NA	NA	NA	NA	NA	NA	NA	NA	NA	NA	NA	NA	NA	NA	NA	NA	NA	NA	NA	NA	NA	NA	NA	NA	NA	NA	NA	NA	NA	NA	NA	NA	NA	NA	NA	NA	NA	NA	NA	NA	NA	NA	NA	NA	NA
Ir62a	ir62a	15.3564428392852	3.32125623878427	6.0418915638067	19.5950404221177	18.5077387853513	1.75581038595539	25.8222794306207	7.80138616829238	8.3416272711895	1.79930626848224	33.2131817016807	13.5572628390401	15.0458658702577	27.3111523339269	11.8986012147102	17.8968880906269	10.1999289509519	4.52838585410627	10.7831096426451	14.5525612813097	28.4247042649879	10.257872906922	10.3076450635696	5.16794143671757	3.82733791528981	5.85253397523042	10.979911633137	2.34707988966677	4.40561218074739	9.1127704851322	9.44980851414154	9.21267074678341	12.4247601827857	12.777820943178	8.69540190121109	29.2265074907051	17.7632475781636	4.76524837267495	12.3278188019412	11.9575563997941	12.0099859751876	6.25357028893281	9.32395679444635	24.8981903574916	22.5703055196317	4.10172905364271	30.5989255001864	23.4391120628739
Ir64a	Ir64a_OG0010587	103.072078649902	0.0349070652715619	0.029114399253465	0	0.806430833691489	0	0.0322276370060841	0	112.892451131915	0.028936211920036	0.0379399225948628	50.0998875569692	101.052272048168	0.0415202714850259	0.0247965608671735	0.0674821539413486	0	0	113.026703734624	0.394527768428054	0.0871009234890572	89.3537916043639	0.0146993551367006	0.0235833984691515	0.0243145540109516	0.0127526795550041	46.6567101536121	0.0365054514309577	0.146703518472697	0.307507111087349	0	52.1942606082544	0.0132487680389207	50.4615312417116	44.2070223144564	0	48.0380392560401	0	49.0436378032915	0.479983168708091	0.615334771354665	47.5866089814749	0.0401809044251944	0	0.0276266225787115	0.010221537893747	0.0514350776146661	0.0609353801990944
Ir67a	Ir67a_OG0002044_OG0	0.087614012262255	0	0	0	0	0	0.191130379007181	0	0	0.0228813513911036	0	0	0.017356044776582	0.0984966440315295	0.0294118745083468	0	0.0490475470115689	0	0.0523687671747311	0	0	0.0251208721859897	0	0	0	0	0	0	0	0	0.0723644910557107	0	0	0.0381543261717659	0.0853873334687233	0	0	0.0614230616675171	0	0	0.0252776897949185	0	0	0	0.0317769162215224	0.0940567968101921	0.0394413793567422	0
Ir67b	ir67b	0	0	0.182385795895776	0	0.160093785312602	0.0282339814605658	0	0	0.0443706809556245	0	0	0	0	0	0.203879679619966	0	0.218566201193511	0.0500863616212709	0	0.299851200005321	0.0409229753862725	0	0.0345312841906235	0	0	0	0	0	0	0.287886587758109	0.552178004546331	0	0.992274320873223	0	0	0	0	0.0937378626724116	0	0.50257121531218	0.720091590027864	0	0	0	0	0.0239233790030564	0	0
Ir67c	ir67c	0	0	0.0695491819186382	0.152577721819762	0.217061577757948	0.0861317210912836	0.269451558763325	0	0	0	0.407843126008106	0	0	0.396738519614776	0	0.515849610757243	0.197560550244504	0.0254659120350292	0	0.1663160270111	1.08195773457234	0	0	0	0	0	0	0	0	0.120161843234307	0.479388473286553	0	0.528064638948148	0	0	0	0	0	0	0.118458184393232	0.61829728623294	0	0.0314022756838387	0	0	0.023965081581214	0.0401976637953085	0
Ir68a	Ir68a_OG0010053	0.32018667649913	0.32540282992502	0.0814211206379697	0.133966878749413	0.127056828139064	0.0672228492151392	0.11265947382706	0.197739469463462	0.0792322790079822	0.0539485354774913	0.0265256290169194	0	0.184145565363804	0.1935254902607	0.0866823558763885	0.0754880435503359	0.130097156212969	0.104345164610992	0.493890110867651	0.162254931519063	0.146151491652098	0.29614384246516	0.246648668406212	0.164882908547526	0.722874690484947	0.282149757392413	0.271221156119535	0.134612288347192	0.110651510443766	0.19843587737405	0.152243183889996	0.245675619477617	0.531290127510042	0.550426495725379	0.410608315021633	0.916324436836788	0.483807934971577	0.904569303988421	0.392995579201325	0.349325797362496	0.349469692154422	0.50496829997594	1.29644693339001	1.12858805535994	1.62358479762398	0.890461288649747	0.758658581403437	0.905808185524663
Ir68b	Ir68b_OG0010818	0.0158217370786744	0.37384811031965	0	0	0	0.0257436146198374	0	0.0550735759038965	0.0404569831051545	0.144620649971954	0	0.443921065338858	0	0.059289907506801	0	0	0	0.159839800695857	0	0	0	0.045364414281589	0.0944563989786314	0	0	0.080949756692881	0	0	0.0282189396499659	0.0216883620562393	0.0332793175961501	0	0	0.0350931767725628	0	0	0	0	0	0	0	0	0	0	0	0.0432552757223589	0	0.0644662451765458
Ir75a	Ir75a_OG0010111	121.51332736165	0.105929159919025	0.106020846970914	0.174442231202097	1.30287504475675	0.0875328582282314	0	0.866077183446991	132.780680101778	0.0351239910440188	0.0345398053081892	60.376416056025	136.275751930555	0.0503990518114599	0.0225743313662112	0.0491476059938411	0.0752903782875016	0.0388202634216328	150.514280340551	0.422553881107764	0	102.304361901788	0.0535280864960242	0.0644096721278157	0	0.0911147622920609	99.8329677253022	0.0217352068059487	0.142930990471407	0.695736540401699	0.140468478653958	101.973399020334	0.0709943944715072	88.9932514689036	88.3102337442741	0	104.59502071528	0	91.0001735233237	0.518916590619445	1.35425306999549	98.8539559700575	0.191388460210311	0.145782202104485	0.0246731788634574	0.0182575942458031	0.0306242493987277	0.0544210400848486
Ir75b	Ir75b_OG0000278_OG0	40.9356706703302	0	0.110023475631879	0.0301713312714493	0.25753576698077	0.0681281292978016	0.0304471045748087	0.510115193386091	17.0769819763832	0.0364500349047967	0	6.2243611001055	46.5042913937246	0.0523017784452259	0.0468531702573112	0.0765046297721808	0.0195332081791009	0.0604287802157184	35.0378878721543	0.197327993373667	0	28.2724313305387	0	0.0445608965549713	0	0.0242721990586988	28.4962175132875	0.0694808945867521	0.0253837348643797	0.156074363929239	0	29.2876884814999	0.0504328104123065	27.5740415377169	19.0037566043461	0	13.7623579187607	0	26.7405121169906	0.120204325082991	0.271878246558364	20.8993139137212	0.101968521607333	0	0.0262909014398822	0	0.0652643201808735	0.0869838180790139
Ir75b2	Ir75b_OG0018113	NA	NA	NA	NA	NA	NA	NA	NA	NA	NA	NA	NA	NA	NA	NA	NA	NA	NA	NA	NA	NA	NA	NA	NA	NA	NA	NA	NA	NA	NA	NA	NA	NA	NA	NA	NA	NA	NA	NA	NA	NA	NA	NA	NA	NA	NA	NA	NA
Ir75c	Ir75b_OG0000278_OG1	14.0643427254945	0.512369799264985	0.239312864593289	0.196877648348118	0.0400119946982998	1.22782678346493	0.170294706789231	0.0452879705716162	2.94426128635563	0.0169891578998323	0.534610960787355	1.15277085320432	15.1160721479271	0.0487551342416441	0.131028007466369	0.332811556811513	0.145669109579424	0.582087357580079	9.20236862957399	0.16350840309303	0.0306834497853297	8.09495847840549	0	0	0.0209545547702242	0.0219808039318417	14.8328486799679	0	0	0.070670151971377	0.0542192726662608	12.0960348469072	0.0456717462939299	11.0203743120822	8.46624590815091	0.0243016232987335	3.33690385882119	0.0230106899113253	11.2667686042365	0.0653139263159181	0.0568181134988728	7.55316958221167	0.0461711375069513	0.056270310902013	0.0238089325299233	0.0704722860337792	0.0886546510786748	0.210059170528275
Ir75d	Ir75d_OG0001971_OG0.1	62.773997491355	0	0	0.0161012608161149	0.332138879823602	0	0	0	46.9093053138573	0.00972597982963371	0.0191284327185893	20.3261541792026	58.7682499150213	0	0	0	0.0104241101142524	0.0107494930899706	61.4151821962393	0.198911788897879	0	54.9058324004966	0	0	0.0371907602100794	0	67.7894986397295	0.111675130040875	0.101996811812898	0.407639259845511	0.048114980027186	69.8100383309624	0.0405297794064025	73.0111813369932	63.1325071225945	0	71.4438333934734	0	78.4932400823188	0.772807184764035	1.00842459212177	71.5927714962856	0.430215938396367	0.224707956860218	0.147898778380535	0.0156345357851665	0.0524489608731811	4.63693873782845
Ir76a	Ir76a_OG0010401	110.946624551446	3.2302512577528	6.58301278129783	6.56575918882533	9.13241222962376	2.92737919711524	8.06065234656576	8.28275653230344	100.245897970091	3.25873081681722	7.94922487960776	49.7653212639531	120.467896983371	7.79319862742553	6.88391773751199	6.11509756746981	6.66038770171778	3.62958314863013	118.369009703862	9.39064653596753	7.93853491510425	102.892976356948	5.89017324990169	7.07212993480666	10.4525087587924	13.7125358693035	43.4168658917629	12.3351621975521	10.3228110655012	11.8782372177318	14.5949122358432	51.5251765191378	18.7906879993973	57.7504504712298	56.180522379119	17.6405814610292	69.4976696096193	11.7717046637861	62.1949095640462	16.7481635981572	19.9818829174591	56.625056584223	18.9667007057302	22.2898047540113	23.0844143868873	10.3165954109987	16.1357584630292	21.2711382194311
Ir76b	Ir76b_OG0010176	215.169346765095	1.5043473953047	33.0462932951744	32.612627394098	65.5453195142972	3.06573681536604	40.343074609869	0.69628567781776	166.217954275722	2.44350233991415	34.8994956945021	90.6753162093267	223.015274527653	41.275922301114	36.6077043422961	33.4835588659786	52.5766109358603	2.5702683222277	227.5812708375	49.811331476746	57.066122285934	190.54293843051	40.4485703416796	0.679852452421057	0.721119448159328	0.252145422562283	245.722576345717	0.0555218607327231	0.0405680496890199	31.912295169708	39.8053252933842	270.530651841788	57.2268874727507	240.825821085972	207.95344270306	13.016317672973	223.070581055548	1.09644679775736	256.418631080378	55.8077916664989	60.8485730210875	246.85014061975	26.7262838993121	16.8819416733314	15.5676226498077	1.32142177124308	17.1059923411128	13.9016731494542
Ir7a	Ir7a_OG0007962	0.0164395055546314	0.0776890433158839	0.561573184732779	0.0355380322785183	0.480295825730405	0.0534975765852586	0.322765726804968	0.0572239541387558	0	0.0214667776066211	0.0844389600484366	0.0242765373098884	0.113981400349462	0.0616049147413399	0.579464967943731	0.120150438080388	0.34511492542034	0.0474516668939047	0.0327541457745064	0.439029816059851	0.426473328632321	0.141407078790983	0.621581841724168	0	0	0	0	0	0	0.381298812093938	0.412995609474132	0	0.173943966497977	0	0.0270732796283696	0.0617029285708623	0	0	0	0.386948413065419	0.33661548297398	0.0275543701722229	0.0293076553426716	0	0.0906779463978585	0	0.187581831322467	0
Ir7b	Ir7b_OG0007958	0.0150294735958058	0	0	0	0	0	0.0327868671970672	0.0523158014039989	0	0.0588766552899493	0	0	0	0	0	0.0549225106148329	0.0210342727640095	0.0216908462450075	0	0	0	0	0	0	0.0209009853928823	0.109623054973245	0.0140502651178243	0.313803784669609	0.0458572798572517	0	0	0	0	0	0	0.0242394972911526	0	0	0.0212437913360157	0	0	0	0	0	0.0237480660641459	0.0175730317005834	0	0
Ir7c	Ir7c_OG0007957	0	0	0.143785191981011	0.506953054576491	0.0961608536844132	0.0254382494128976	0.170528909583508	6.23112492467696	0	0.0204150272855127	0.200754825076479	0	0	0.292933117026897	0.209933132127653	0.199961559404545	0.0437608335894865	0	0	0.245599909235921	0.294966221763045	0	0.528903872706203	0	0.0497259125363353	21.6729946911763	0.217277059812436	25.0351906577222	2.70022213549721	0.209628517188284	0.225162499032442	0.343160015199828	0.352237266843175	0.610546571664973	0.683185223587058	0.490183326112365	0.906344974850285	0.0546051952178535	0.909746790452429	0.258320495870188	0.224719046630953	0.669572591757251	0.438263083238816	0.0333828681757761	0.254247541547366	0.0209041588450427	0.420761354637968	0.560787717164245
Ir7d	Ir7d_OG0003208	0.0652976806521061	0	0	0.564627950643729	0	0.0265615323702792	0.747847783449744	0.0852350334667737	0.0417423692135035	0	0.628858813931006	0	0	0.489389177309772	0	0.566719271484179	0	0	0	0	0.538984454495129	0.0234028588485526	0	0	0	0	0	0.0524290786701956	0	0	0	0	0	0	0	0	0	0	0	0	0	0	0	0	0	0	0	0
Ir7e	Ir7e_OG0003207	0.0161418787235039	0.0254275108048438	0.021207933002524	0.0348946387228902	0.0248210723234927	0	0.0352135842047308	0	0.0825512030132864	0	0.082910246181745	0.0238370259847893	0.0159882627601102	0	0	0.0589875952663034	0	0	0.128644610880064	0.0253577329077982	0	0.0231411655387445	0.0642451048786147	0	0	0	0	0	0.0286394454031319	0	0.0337752307907708	0	0	0	0.159413925390251	0	0.0500887548074175	0.0286684540087347	0	0.0271243394545972	0	0	0	0	0.0296629649029007	0.0219499230448479	0	0
Ir7f	Ir7f_OG0007956	0.0154272001235319	0	0.0405379116323055	0	0.166054868582511	0	0.033654509484216	0	0	0	0.0792394108546143	0	0.0458411564328044	0	0	0	0.0215909049185787	0.133589120232611	0	0	0	0	0.214902327922206	0	0.224107367743073	0.0261203360428636	0.133912577589984	0.124618863387407	0.0546330131091217	0.167958198746186	0.354365606707838	0.161732985366201	0.081409308178241	0.135883630670614	0.126708445773385	0.0288782234225051	0.406087587516076	0.191409226181161	0	0.12935693866799	0.0675183775131275	0.0515840188807909	0.0274331555593332	0.100301115092598	0	0.146551948126337	0.175584211654127	0.0312023171450946
Ir7g	Ir7g_OG0007955.1	0.013918479450294	0	0.0182867301096144	0.180529287938258	0	0.045293632333892	0.15181614126833	0.0242242817795835	0.0177951284732498	0.0181748107927499	0.0357450510397881	0	0	0.0260788482054708	0.0233620490814692	0.101725164288446	0	0.0200874365822682	0.0138656209385193	0	0.131299243342182	0	0.0276979584394028	0.133314417792559	0.0423614963014636	0.0666542253943541	0.0427149899372196	0.0848010918387533	0.0464710862802115	0.0178582497587428	0	0.0171963504518252	0.0230823743683268	0.0433437099127444	0.0215557545918452	0	0.0406376382915102	0.0930363127502807	0.107640713008698	0	0.0191438117013329	0	0.0233347653073776	0.028438859633336	0	0	0.0298705437788108	0.0265408310776496
Ir84a	Ir84a_OG0004347	51.8218014987486	0.0560918542969812	0	0	0.237267681952134	0	0	0.0206579818778124	52.8556702915945	0.0154991142938955	0	13.8294136870609	54.8438103238709	0.111197594736718	0.0199226871180266	0	0	0.017130163224816	59.1570908330803	0.130521831169113	0	44.0546722376204	0	0	0	0	17.3468036828306	0	0	0.13156169046918	0.0252340591076971	18.1001878965671	0.0212559757602564	19.9171499192048	16.2572729752805	0	13.5468273727617	0.0214186978458897	22.2235144476223	0.222915694706588	0.282064845488904	18.788684093737	0	0	0.0443234282724058	0.049197501472687	0.0275070295792151	0
Ir85a	Ir85a_OG0004837	0.123354824995891	0	1.31681199471928	0	3.36682822123079	0.10035557601548	0.100912173656894	0	0	0.120807948850282	0.039599552983041	0.0455401167847755	0	0.115564051661272	1.31994389006686	0.169041765885226	2.8917096511246	0.0222535284212514	0	2.39804700797745	0.0363644140385647	0	1.47286641255795	0.0492300444137323	0.100060403298511	0	0	0.0250381602114422	0.0274418755290591	0.717098428864072	1.39160495777762	0	1.52661480166982	0.0341268169838232	0.076373984142856	0.0290107598890031	0.023997136737159	0.604332764820538	0	1.32549634145568	1.06264262688092	0	0.0826771796816213	0.0671742977162736	0.028422596151224	0.147224547582297	0.0705560218171605	0
Ir87a	Ir87a_OG0002191_OG0	0.101461522567743	0.0887929812039729	0.0888698360254522	0.29244536194089	0.329366122218991	0.0366863262265589	0.442677575476653	0.333554576857887	0	0.0294419768736402	0.636950489260873	0.0166478002229209	0.055831084907934	0.464705872299493	0	0.453166881000854	0.0631106406322159	0.0650806052453405	0.0786148221750333	0.0885493164760972	0.531739962810101	0.145456295996973	0.179475354350373	0.23395713557571	0.0864550805729552	0.0906892174910846	0.0348706086339798	0.0519208658878796	0.0189684589046475	0	0.0671099668549788	0.0140383319162591	0.0376868375305216	0.0235892450141972	0.0527914638364965	0.100264540257905	0	0.0379753437309922	0	0.0898248745773495	0.0625126089535242	0.0358197099736194	0.152395675578108	0	0.0982317783795389	0.130840729154538	0.0243849768740662	0.0650002447400456
Ir8a	Ir8a_OG0007578	194.212344236457	0.0572461921576383	0.891267092111668	0.144026662684808	3.0082544545448	0.0886958822186764	0.0924910645265518	0.0421662223503959	137.731478450535	0.173998847941139	0.0933299354621281	43.7462911296769	155.127114503665	0.658218665476102	1.01663422376504	0.409471732734701	1.14436109935584	0.270981726905412	171.759023287706	1.75073233201908	0.828483797000889	135.856387125685	0.69908429608374	0.0193379155479316	0.0127117420878712	0.0133342995606223	82.6492882672693	0	0.0139449385624475	0.450144511669456	0.0328912457402738	91.6562181518318	0.0138530134845931	64.7462700287776	73.4681113857316	0	59.8625583467119	0.0139590632501717	67.7924613526186	0.607531784508591	0.620420229752656	67.8742894715004	0.0420134618698262	0.0512032124209429	0.0577732169500392	0.0213754368495824	0.0179269705601777	0.0318572504668756
Ir92a	Ir92a_OG0001432_OG0.1	20.8475624699653	0.17083306185931	0.142484105437412	0.110323453740047	0.294280137774743	0.155696861147754	0.097415357313845	0.155439141418994	16.1409229889239	0.0833012161334369	0.13106518714589	7.40446648829027	21.116740286821	0.167339275985104	0.171321693264108	0.198152142936869	0.303553947308553	0.128894384736221	22.0648247868303	0.220471400003912	0.165491754629209	15.2180044569134	0.368152030923729	0.0916536622323842	0.0497612220704958	0.0208793110182355	5.03102680424289	0.0298842557362375	0.0109177354255396	0.12586642252358	0.0901289532544143	5.44597847711338	0.0216915313601318	5.46487765517836	5.98591366040083	0	4.85954920613887	0.0218575877794329	5.9074376358546	0.113741726960249	0.0989465909724402	5.3706927833919	0.0328930714862364	0.0133626291156028	0.0565395729889941	0.00836760101466205	0.0280706753466122	0.0748247897453883
Ir93a	Ir93a_OG0002402_OG0.1	9.09501523743565	0.117961266159098	0	0.103014803649476	0.0628079593400215	0.0332302485593589	0.11880729600087	0.343600737876051	7.66800198221068	0.071115630642909	0.139865656707224	2.24181528413965	7.23508923384717	0.0765323126766432	0.034279727980759	0.037315979309494	0.00952753832584934	0.0589496117801664	7.87366119720508	0.0427772938700607	0.0642195715246514	6.68526601931442	0.0677365298461927	0	0.0121107548986779	0.0190558185425656	2.21440919564921	0	0	0.00510550628826668	0	1.98125901759167	0.013198069136414	2.23874194254168	1.84877648320134	0.00702260216545304	3.32272513282031	0.0731450778800812	2.19722585370072	0.0377484018036204	0.0547303640294865	2.40848528594869	0.0733830985027467	0.0243912105582544	0.0619220342516915	0.0356384813984551	0.0256191258085641	0.0834655243222072
Ir94a	ir94a	NA	NA	NA	NA	NA	NA	NA	NA	NA	NA	NA	NA	NA	NA	NA	NA	NA	NA	NA	NA	NA	NA	NA	NA	0.0549016370644597	0.287952221625302	0	0.192332862463608	0.361366656379305	0.439750656062518	0.71028157421218	0.0222869320908937	0.867545938485899	0.168523836862758	0.419052554292503	0.986901569341011	0.0526674707795957	0.241155120682317	0.0558021021439608	0.827102619597345	0.595461460328422	0	1.08872937452038	0.700292993455691	1.46593476187458	0.138479816680255	1.54852108319476	0.756747859579408
Ir94b	ir94b	NA	NA	NA	NA	NA	NA	NA	NA	NA	NA	NA	NA	NA	NA	NA	NA	NA	NA	NA	NA	NA	NA	NA	NA	0	0	0.0556399981409452	0.0552304073955435	0	0.302405052720039	0.464020001420786	0.134398473497504	0.390868463150497	0.0564589607187379	0.168469497080023	0	0.423472532207593	0	0	0.458642374219915	0.349110770868402	0	0	0	0	0	0	0.0345717462181307
Ir94c1	Ir94c_OG0000122_OG0.1	0	0	0.353050399368334	0	0.516498324914341	0	0.0366377347016535	0	0.128834758386941	0.0438612054366861	0.0431317014762651	0	0.0166348794811562	0.125871980923026	0.169138646757141	0.0306866215817501	0.258552581615002	0.0484769383669586	0.0167309265396648	0.580432184387031	0.158431995567464	0.0481541372651105	0.33421691679235	0.0536212007298602	0	0.028366627345337	0.036357190993973	0	0.0296656658833985	0.0456005583696234	0	0	0.088410329168211	0	0	0.0313616869582884	0.0518835558341442	0	0	0.168577620182541	0.0733248090963954	0	0	0	0	0	0	0
Ir94c2	Ir94c_OG0000122_OG1	0	0	0.0788162892719133	0	0.215236026889601	0	0	0	0	0	0	0	0	0.0749336825745585	0.0335636826513457	0	0.251870154013895	0	0	0.0942384348301683	0	0	0.278550840611566	0	NA	NA	NA	NA	NA	NA	NA	NA	NA	NA	NA	NA	NA	NA	NA	NA	NA	NA	NA	NA	NA	NA	NA	NA
Ir94d	Ir94d_OG0002564	0.126998107426645	0	0.884336155623472	0	2.06999632396022	0.0413278304244729	0.138523483737923	0	0	0	0	0	0	0	0.937927058054194	0.0696137645015403	1.29748946629473	0	0.0253031607910305	1.57608880170371	0	0	1.08673003757178	0	0	0	0	0	0	1.01136991297776	0.9529077876255	0.0341713836520181	3.05020060571728	0.0287098619070259	0.0214170431723353	0	0	0.0231094058697608	0	2.71122376472043	2.47268074947976	0	0	0	0.0478221459052341	0	0	0.052740081317749
Ir94e	Ir94e_OG0005503	0.145276908511535	0.20342008643875	2.31166469727512	0	1.16659039920416	0.0787935552901092	0.211281505228385	0.196657827482178	0	0.147546946403762	0	0	0	0.120979193592152	1.54435833081367	0	1.44583184374891	0.0232962922663366	0	1.09038251503532	0.0761367816824474	0	1.79886293660121	0.386526626666924	0	0	0	0	0	0.721009145568514	0.804610569329424	0	1.49673285206729	0	0.0527449842944676	0	0	0	0	0.942330789345792	1.3350305706901	0	0	0	0	0.0217875886958633	0	0
Ir94f	Ir94f_OG0012467_OG0	0.0180873796197734	0.0284921630617522	0.190112163144344	0.0782006342739711	0.611877938017556	0.264870459728207	0.118373110626166	0.251840027283689	0	0.118092893516137	0.0929030085497119	0	0.179152490832261	0.169450272647719	0.546471224456993	0.0330485393526605	0.506278379057364	0.182728554972113	0.036037377570519	0.653521429128542	0.298596101431221	0	0.395935374875425	0.0577483695211204	0.117075448012159	0.0307023042985927	0.118052406556803	0.205070898104097	0	0.296131549698676	0.265063013479122	0.0237629759226892	0.414656400645336	0.0199650024180422	0	0.0678879476638844	0	0.0321408264214872	0.029748913046318	0.608193721183629	0.661352444813351	0.0606327668228867	0.032245415544085	0.0392985673692161	0.133023176736397	0	0.0825539133552815	0
Ir94g	Ir94g_OG0005505	0	0	0	0	0	0.030131194631404	0	0	0	0	0	0	0	0	0	0	0	0.106903938610092	0	0	0	0	0	0	0	0.0314337580967876	0	0	0	0	0	0	0	0.0204406500016119	0	0	0	0	0	0	0	0	0	0.0402348191269433	0.0340480825000308	0	0	0
Ir94h	Ir94h_OG0012014_OG0	0	0	0.0237215593679215	0.156121814226534	0.0832888156465502	0	0.630195222265487	0	0	0.0471527551001897	0.417316551805793	0	0	0.23680650371686	0.0303052667655986	0.13195795581908	0.0252686886033396	0	0	0.0850896171545772	0.553544784989658	0	0	0	0	0	0	0	0	0	0.0377984863941979	0	0.222877577879282	0	0.059467692239087	0.067766646983127	0	0.0320833979049509	0	0.0910660521176678	0.237661471770449	0	0.19312680090013	0.0392283495597417	0.033196373467868	0	0.164812815703933	0.109830669641161
Ir94I	ir94i	NA	NA	NA	NA	NA	NA	NA	NA	NA	NA	NA	NA	NA	NA	NA	NA	NA	NA	NA	NA	NA	NA	NA	NA	NA	NA	NA	NA	NA	NA	NA	NA	NA	NA	NA	NA	NA	NA	NA	NA	NA	NA	NA	NA	NA	NA	NA	NA
Ir94j	ir94j	NA	NA	NA	NA	NA	NA	NA	NA	NA	NA	NA	NA	NA	NA	NA	NA	NA	NA	NA	NA	NA	NA	NA	NA	NA	NA	NA	NA	NA	NA	NA	NA	NA	NA	NA	NA	NA	NA	NA	NA	NA	NA	NA	NA	NA	NA	NA	NA
Ir94r	ir94r	NA	NA	NA	NA	NA	NA	NA	NA	NA	NA	NA	NA	NA	NA	NA	NA	NA	NA	NA	NA	NA	NA	NA	NA	NA	NA	NA	NA	NA	NA	NA	NA	NA	NA	NA	NA	NA	NA	NA	NA	NA	NA	NA	NA	NA	NA	NA	NA
Ir94s	ir94s	NA	NA	NA	NA	NA	NA	NA	NA	NA	NA	NA	NA	NA	NA	NA	NA	NA	NA	NA	NA	NA	NA	NA	NA	NA	NA	NA	NA	NA	NA	NA	NA	NA	NA	NA	NA	NA	NA	NA	NA	NA	NA	NA	NA	NA	NA	NA	NA
lush	lush_OG0001969	3767.78587595861	8.31193218384412	11.3504423137365	7.49258159035219	20.4433298167994	3.03019037887014	8.46387941166611	1.98076908831147	2570.11766964318	2.094073165708	9.96408547329248	505.717556949241	2187.84702684885	7.9480852800414	8.42253696458307	6.80551764635536	9.04994201471995	2.09046456063659	3714.87739846277	13.0838112739523	10.0040612900769	1842.1915778549	5.04433706581902	5.20267477900687	1.36262813103041	0.714681416728353	4705.20178783515	0.426213820960401	1.02768871013426	35.6871078147577	8.48385714670328	4667.81928274765	9.28103802726474	5179.01438131387	3997.83712722013	3.85193386380394	4152.00380430498	0.56112526127513	6246.67986031096	60.4343939399887	72.5095797952611	6400.68118722281	3.84683328910998	4.3452207614768	3.77383981084976	0.501228017029314	4.68407464631477	5.12238039798637
nanchung	nanchung_OG0010880	0.228301345639498	0.594174486272715	0.0391242614722399	3.88386241172475	0.457897581763451	0.0161508728263289	2.72839554787068	0.0518275891119184	0.0126908283610799	0.05184641507087	2.75314141643193	1.23128307896283	2.6742175605987	3.77548967664624	0.0499828515711592	2.82931856744898	0.0555679478258116	0.0429768535129471	1.82936301400051	0.124746096662332	2.22389705631392	1.39456210557063	0	0.0633832791862461	0.0321248282364733	0.0505472121851094	1.23093020117709	0.06430888300542	0.264310009393344	0.108342387534377	0.187024534349288	0.573797281088013	0.22755865339934	0.657393792782685	0.55579120483964	2.25399545423135	2.06477524851677	0.0705540603567944	0.0163258605977829	0.20026182253512	0.450048822825442	0.0665491271743013	1.59263211547799	2.3938926912572	1.77028846499587	0.0540195224640069	3.2845861204323	1.95234144834844
nompA	nompA_OG0001576_OG0.1	10.4958196485838	10.0111406877351	7.22272505233867	19.6993788374164	24.5520901686685	3.5608407169801	25.3028363430095	1.02077751746102	7.68888293465925	2.13755298542764	21.604523545838	9.895559656069	7.5866915335117	11.2516938303724	10.3587042287338	16.1465639037343	19.8654250128672	3.36687595365348	9.32228577822047	20.1736105867859	25.1451889932944	8.65291815592696	9.62466064056111	0.174679229204082	0.855603710181886	0.531024913127229	28.978594202304	0.00713660351375555	0.0547521257830515	21.9122281945277	28.7154606679777	23.3808479278952	45.7352286936114	35.3775896277462	32.2033198318109	35.0684469045993	47.2977809962134	2.27842954927065	29.0748580235034	48.0479050952079	35.875647819898	20.0065393227968	53.6427046584205	35.3159545904018	33.9200013338704	2.23604312713277	31.1210254676441	28.6257676659564
nompB	nompB_OG0001936_OG0	13.3399038823283	0.419953366889504	0.598924784642709	2.89034710054264	1.57403523316529	0.178808897893854	2.78801945446511	0.368359996942603	9.28615412518796	0.1381851752916	2.75954865567533	4.45074848536266	11.9309641666473	2.77973980829852	0.59777423519079	2.1492377436912	0.868687506063854	0.15566414839135	11.8842929600433	1.24361499153657	3.06684129174837	9.13761607261542	0.777565888047509	0.646497959054852	0.0492921110704342	0.0987118207813345	14.6338972413255	0.0403670859205027	0.0491582332259842	1.06544598670248	1.03192940903835	14.7490303241633	1.62617826065004	14.8676329105723	14.0324713375366	2.60363023397368	19.5077146042239	0.0639704326364632	15.421866959662	1.51312286438624	1.59171167304401	13.7062842457889	2.92259462314029	3.41144735383458	2.72395545931437	0.0904223741326813	2.84380019423373	2.81316807825834
nompC	nompC_OG0008828	2.549631160164	0.596430855691167	1.65889804797004	10.3488426407182	6.85653948923811	18.4845583699145	11.5565490380563	0.257368223004551	0.0560954341998352	20.7589113342459	10.216213423269	2.95399977154133	1.974904840938	17.2393502620616	2.51480592620122	16.2174559302349	4.20508769644053	19.4443780295047	0.972918400689416	4.88854408456812	24.2166022900483	1.97784955457604	1.84325422054039	0.121923199247325	0.464077519792107	0.215100198687506	1.08281477488727	0.0810183689147541	0.127274697224402	1.32398378245457	1.69645993656824	0.976994084500659	2.78746617496939	2.76804694214667	1.68597988931929	3.61410624632292	2.40455639384618	1.02219177456863	1.91417999171712	2.4977322890464	2.65324953938245	1.4392653417168	3.94155643887583	6.11150327058633	3.42433893876568	1.12745288952372	4.1361231504761	4.69948325385912
Obp18a	Obp18a_OG0012658_OG0	NA	NA	NA	NA	NA	NA	NA	NA	NA	NA	NA	NA	NA	NA	NA	NA	NA	NA	NA	NA	NA	NA	NA	NA	3.01016941673082	24.7929480566854	6.67013983774201	44.4130300125136	47.2091316232254	550.272094334246	477.708266973188	13.1247236562089	550.868418531731	13.460586130266	48.1077411752694	153.99115743073	16.5773856748708	3.18311057305165	7.81882568256454	575.575462561476	502.52035822439	6.9286716269426	115.947478933138	126.938659719008	169.490271337074	5.15548817515866	156.755997394433	92.621951014499
Obp19a	Obp19a_OG0008071	9266.76133445808	0.254004602614344	0.49432533200564	1.51049239322809	87.1119298049456	0.699642065412885	0.469014972599181	1.21611048636016	13716.9590591139	1.12297128813076	0.69018369826825	19309.9923435205	11809.8372730455	1.00708743601978	0.360869098577589	0.294624212526909	20.4608277675212	0.465430179533832	10085.8240543974	32.6766760090905	1.01407713474919	12872.9887375974	0.320883795111805	0.257410285418611	0.341249479771094	0.17898108523284	11424.8266645786	0.0853910124776316	0.187177453608643	84.1580113674098	2.42817476596327	10852.7541016969	3.99778695407466	5346.77361776068	9489.21445514501	0.197878609190731	6632.20420017817	0.374734087529826	6492.27199148552	67.4532319105707	85.8982498102953	7225.04204124149	1.22184889369482	1.03092102643001	0.872400694735571	0.0717285311326422	1.20313355463871	0.427607407136254
Obp19b	Obp19b_OG0008070	286.513986109721	0.0786702887833552	421.709650403234	3226.51282150605	1133.32623671746	0.325039641592147	2999.54160100443	5.041364368244	214.47679734383	0.195641208764131	3446.5540743603	1334.05435681543	256.432559292778	6640.14125086214	368.332608731696	8542.55283793212	956.160516140523	0.0720765022671831	183.086501560246	925.055861496481	10802.4249357979	497.30967099295	694.098609409289	12.2776648821081	0.26487371877481	5.44577978016766	31.7295801925447	0.318141461174761	0.116227900458931	151.9946879261	95.9493759375827	122.275856974938	505.433704610505	226.315764364661	527.64325071376	2240.40095236559	497.00972644119	0	23.2065937715832	499.208821690233	445.046486104933	43.7868103249115	3815.8900211379	4673.81171968583	2078.87097876132	0.0445398546449992	1746.01508916201	4047.36644871739
Obp19c	Obp19c_OG0008069	12.0037076934341	0.240366771601493	1.60383214142578	0.769672685656232	6.88260016186191	0.331038695379922	2.21916480323774	0.619670134247534	9.88453699973183	1.1290948731751	1.30625371081642	9.61416049383824	15.4663908410914	2.19193594296116	2.90269540030363	1.67283277716621	3.34568460361633	0.0734067732821815	13.2248710528	4.39463126182295	2.51902885569829	14.8752654561736	2.6316778364203	0.40598266492197	0.413613935220023	0.607418944403187	22.2434888576955	402.982939618826	158.718116069032	14.9955090807224	24.2938457249238	17.7977877340694	13.2520076196384	16.476749516645	13.8067334436645	10.1692253205523	26.1082777598248	0.181679679873229	16.8999912839653	12.2044890465375	15.9254560923459	16.6225803843682	3.09860499049602	2.77674531664445	5.0755183757803	0.347756369319302	3.73316313749617	3.31702204523907
Obp19d	Obp19d_OG0008068	55117.4642669365	195.263906104353	3910.75151460155	4117.23553911617	12421.229007233	2.37622958420887	4120.88537059977	40.9760268625931	80962.8728558154	3.52506425153746	4548.98564177439	76705.4163270213	92460.6622411397	4507.57693164112	3748.14924403335	4063.71864504152	8379.93451200798	1.59673127285329	68765.7087514102	9331.65252148997	5720.43872521172	82570.3401127565	6179.86400302202	67.1852118385732	7.5836518267375	37.1236185491652	80602.9668443705	19.6946402037546	32.0033038281769	12810.1033952893	11292.6421028864	74558.6669205362	15082.2255598553	45923.4577421706	62037.6907227066	10592.0967648015	60261.5392200978	10.0533640125951	52981.0711309324	15335.1360824773	14714.7812272467	60758.0297279118	6170.42200012918	8599.24858314317	10014.7536112667	5.22729163163719	8259.90144667755	7670.47214236855
Obp22a	Obp22a_OG0014774_OG0	0.0743001182420104	0	0	0	0	0	0	0	0.379978331517039	0	0	0.768042999009902	0	0	0	0	0	0	0	0	0	0	0	0	0	0	0.0812216064816097	0.120935547228173	0	0	0	0	0	0	0	0	0	0	0	0	0	0	0	0	0	0.101585973894752	0	0.151400405851814
Obp28a	Obp28a_OG0003606	6623.17942743823	16.2869401342227	468.608617782811	0.760233544333965	685.257861127189	321.469296062663	1.07405516927005	6.85519071947156	7315.06071988324	297.115144148215	1.98696040095416	6632.73278505122	9473.08508103825	30.7061192905408	387.108719645624	1.79919008670725	466.884282799603	294.681016824944	7493.28569805365	549.474066819959	5.97152614383632	10436.1352903794	469.732183485616	0.336843157717162	427.264538607828	2.74596850603747	24439.0209423867	0.797445070121734	0.499429400579906	1334.45029645476	1267.06446109898	22802.5225283486	1652.26077854403	16318.1891470811	18056.5350292171	5.27982367910302	18787.8691954419	432.194038828266	16856.2197778725	1840.59316854919	1869.87211884807	19853.9611854652	220.4365436715	183.075521798482	4.65550254731279	403.539557023555	4.33379314054895	171.57003114926
Obp44a	Obp44a_OG0007175	155.805059448827	28.4359978121849	16.6838062186098	73.6059054256849	23.9291446732645	1307.96719324088	44.5400502110204	77.0281423902018	153.280294010647	28.1238589644493	53.5537198976604	106.721253187152	194.829621323652	68.3462886969774	35.0013385447893	63.8058037921726	267.101661096328	1386.5384861334	192.109857921737	545.255198577232	38.7556542750554	210.424186330997	20.0674268253083	53.6597375270994	1347.68001883851	16.3306843487149	10.6628892245677	1.56805851256329	2.57789307365197	13.4563515966537	43.4491714949289	2.70281321352998	146.077981041346	2.33761884599272	8.56963867581909	7.60805730446397	3.5692986734124	594.268612036914	0.895673861059203	101.424618630105	220.80036808626	0.507088409157476	107.763020230408	38.9138963624724	202.699176722049	1569.32648436007	5.6614518065085	99.6256978003577
Obp44a2	Obp44a_OG0014283_OG0	0	0	0.714412523385474	0.146933030317461	1.14967200013164	1.88009196277431	0.148276033938306	0	0	0.0887550177278233	0	0	0	0.12735365782851	0.570432095285202	0.496765488386179	2.56839789339729	2.25618844877162	0	1.81518157133266	0.480890838563799	0	0	0.217009567976228	NA	NA	NA	NA	NA	NA	NA	NA	NA	NA	NA	NA	NA	NA	NA	NA	NA	NA	NA	NA	NA	NA	NA	NA
Obp46a	Obp46a_OG0006306	0	0.66709474213965	0	0	0.0542653944394869	1.89489786400824	0	0.184262464665656	0	1.79721161624885	0	0	0	0	0.0592346250284517	0	0	1.98634113873228	0.0351563706683294	0.0554386756703668	0	0	0	0.33801955989778	2.07516575536476	0.0604665828489323	0	0	0	0.0486013001659793	0.0745753920750391	0	0.062818776776786	0	0	0.066850881483355	0.0552977498725837	5.57037157138931	0	0	0.0520999622800083	0	0.127011319510897	0	0	4.7980571500889	0.0812928077458588	0
Obp47a	Obp47a_OG0002782_OG0.1	0	0	0	0	0	55.4189451466334	0	0.203708439057656	0	63.5801195720055	0	0	0	0	0	0	0.0819037223262686	59.2066722976878	0	0	0	0	0	0	21.9960185137151	0	0	0	0.0957535905916101	0	0	0	0	0.0595397581007805	0	0	0	35.4647140222289	0	0.0906879605608329	0	0.0904097128070802	0.192324969579667	0	0	37.794681995825	0	0.109374670419638
Obp47b	Obp47b_OG0006223	3.3077920043874	4.81486072690505	1.04522301850285	0	2.44658978631731	5.99527537820654	0	2.76919676409593	5.35328588601353	6.99840670172097	0.107531382824114	1.97860485301367	3.98134242609771	0	0.773077309245636	0	1.23059211528336	6.40545070286616	4.92198901061216	1.38129595361567	0	5.64248098741112	0.833234164102476	0	1.07664444920921	1.55288801659494	1.31180136449173	0.0673523075097917	0	0.0567348510853887	0.174111546380956	2.34917715884275	0.21999497546109	1.37701004331846	1.16418816157768	0	2.71118268305334	2.73404242530763	1.50466655945657	0.209739233889663	0.243276092731342	2.64854571564884	0	0	0	0.735488024988341	0	0
Obp49a	Obp49a_OG0003075	355.462000388052	13.0292586093355	13701.1616324198	1907.72280624236	6145.38873973221	760.973337541741	2192.57479995825	15.0943906154192	128.388387187629	563.256740835368	1373.40449429416	388.900352780781	197.018004336575	1433.00832257693	12442.3655001821	1659.55302062965	6978.00230897252	561.222491583847	134.876973704117	5434.69067775048	2086.8216538278	191.047393878899	18531.3953274687	20.3187064500762	152.816488888221	4.97531857791287	62.5888320632948	0.390197341785204	0.570209461324343	3071.51970921107	2593.85639576487	202.879035030674	5318.61746671209	343.610331708752	671.151980784559	2111.26319985177	447.771442194742	300.01992777688	54.8781154155466	5179.89763453707	4949.24999413019	85.1997183901127	2414.84148850443	3024.78980587336	2108.25032349501	254.892798148771	1822.5083021211	2635.16958423775
Obp50a	Obp50a_OG0013352_OG0	6.27195480884281	0	0.137339648892207	50.3919494114279	0	0	39.9067049961545	0	2.67295102170607	0.136499096229687	45.9062597212297	30.1012320203093	4.14151137427405	73.4479285235112	0.175457044480828	61.1192849159271	0.146296993672438	0	3.12406783490637	0.985279084155415	84.3117717101303	10.4901297300805	0	0	0	0	1.59194348703955	0	0	0.427859032150845	0	2.60933863890384	2.76510926053681	4.38458991034576	8.77958451507031	53.7513359965511	7.62670379880597	0	0.687712803663848	1.40597610579829	1.07020508724831	1.40166230614011	65.038336005891	62.0033824229314	52.4693866115388	0	39.3611365504647	59.3489590939111
Obp50b	Obp50c_OG0012051_OG0	0	0	0	0.170879091320959	0	0	0.0862204838806839	0	0	0	0.101502895912201	0	0	0	0	0	0	0	0.0393733017002542	0	0	0	0	0	0	0	0	0	0	0	0	0	0	0.0869125819549056	0	0	0	0	0	0.0661904335521923	0	0	0.350930626310951	0	0	0	0	1.51675679316999
Obp50c	Obp50c_OG0012482_OG0	7.35439276894882	0.353201666357224	0	0.387764091843715	0	0.583725036823768	0.489135437400033	0	2.52269637847407	0.878359568933636	0.345500241854994	6.48973610997716	8.88341936789553	0.336093085156896	0	0.163873822352245	0	1.16495246120006	2.09965703105394	0	0.951822399405863	16.6507532549947	0	0.0715874758264776	0.145131990287263	0	0.292686144066866	0	0	0	0	0.353491843015625	0.316324136313875	0.494990296636667	1.03391092734614	1.26235429309915	0.626516961943963	0.15937285527341	0.59004944693052	0.376972143751391	0.131174757101441	0.52614173104002	3.35772084464383	3.21527391132634	1.73146587589284	0.305058471902879	0.92103789130996	4.81928096615286
Obp50d	Obp50d_OG0012052_OG0	0.0478145871336597	0	0	0	0	0.622394518758465	0	0	0	0.561928456087513	0	0	0.0473595543588121	0	0	0	0	0.828083978728962	0	0	0	0	0	0	1.62227853080156	0.0810347433140809	0	0	0	0	0	0	0	0	0	0	0	1.95112531794565	0	0.0802624154884852	0	0	0	0	0	2.79289438150327	0	0.193601778821532
Obp50e	Obp50e_OG0006130	0.0792534594581444	2.49688184530701	0	0	0.0609332991157115	5.67395996577979	0	0.827615462210712	0	3.36340910317595	0	0	0	0	0	0	0.0554589910653688	3.31702658669078	0	0	0	0	0	0	1.55113399895952	1.762692506081	0.521359244767328	0.840972092582735	0.496303854265341	0.217969467411059	0.16722966707736	0.73461721613963	0.281732695847404	0.705377476735466	1.44704717781778	0.224862055898558	0.80600659662766	2.55500514224881	1.31381233901526	0.134299430395753	0.233660436892158	0.60249318495153	0.142406630966763	0.260333592532831	0	1.68453368569084	0	0.404931256757816
Obp51a	Obp51a_OG0013269	0	0	0	0	0	0	0	0	0	0	0	0	0	0	0	0	0	0.0650080785678754	0	0.0707605087679719	0	0	0	0	NA	NA	NA	NA	NA	NA	NA	NA	NA	NA	NA	NA	NA	NA	NA	NA	NA	NA	NA	NA	NA	NA	NA	NA
Obp56a	Obp56a_OG0003038_OG0.1	392.149690300759	11769.9070435681	9028.46761092074	40.823295046235	4484.8756126268	875.474159470302	1021.88828454509	988.350934878631	0.444761522464206	368.981671699967	12.8903685862795	12.1822052077149	3.39637879505016	142.464900047571	8121.85481480767	14.7099590438025	3457.31213926941	679.422768078778	4.90120150492688	3639.00984847638	12.5404768294763	6.12702190792057	9464.87679517119	2283.6005776486	634.951575245435	184.948254772802	15.6360233073533	126.555190529159	120.139905491551	122.193418422168	242.087816453198	65.0664950150594	62.2331683014839	68.2957219797777	263.500033853131	1086.18590894856	154.620408322297	742.28173772376	9.16863308532083	44.0729705960821	57.0048015860834	14.9805321701069	676.69131344543	1142.11670451717	1233.57708671473	690.365310166534	901.234799005888	1040.48157214782
Obp56b	Obp56b_OG0003039_OG0	3.21127629690045	25.0904885429898	6.91935773444215	0	10.2708755882331	53.4003288718896	1.260974576755	3.57698208243613	0.32845584588761	68.9378274560016	0	0.75874465761753	0.445300216619509	0.120338413965075	12.9362397201966	0	11.4155048240591	68.0356370066022	0.511852922103304	6.05362149163285	0	2.94638026317032	9.3301042460051	6.97189213727018	69.6059136238355	0.324991970554367	0.694230994348074	0.206736135472161	0.113291616657863	21.2458281508729	33.6691410132133	0.503074707112763	47.8315391384086	10.2145155529108	0.525506606681195	0.598843159393001	1.28791369861136	84.2609318657526	34.1141746027988	48.4987757758	47.0439625720941	32.0906896405763	0.227550806113206	0.970633247106618	0.469361777284635	80.6643960374298	0.291284965859898	0.129407504791235
Obp56c	Obp56c_OG0003040_OG0.1	0.173821377538648	2.30002332826016	0.0913497664650004	0.225454580922894	0.267281959997244	29.9795020345785	0.227515290607171	0.605051441696478	0.133341020004832	24.3319031169066	0.0892806435374525	0.616044974304142	0.137733749832509	0.130274613283292	0.291757700111468	0	0.194615266811959	22.5274611896845	0	0.10922436330469	0	0.199353710466799	0	0.166490138734056	19.6218450868379	0.114987848054618	10.316505279139	0	0	4.71362017542719	12.3381861520887	5.29539996639645	6.86900512766499	4.78553300417626	2.45432135857809	0.508514861607464	5.46823693265156	25.3390374968667	3.7324747975387	5.80848787842367	5.20155545198898	6.1312937749034	0.603835938009905	0.36795753581456	0.498205238458551	29.1241879481588	0.231888869469472	0.206039881930178
Obp56d	Obp56d_OG0003041_OG0	3190.39797462509	15212.1942914899	2912.15588639945	3801.14855056306	4436.5356260163	408.752188068372	4752.38291486689	2593.52196306234	4745.38582642578	378.894784788696	3124.60203943897	1237.58346270523	3815.71172922403	2465.60225309952	2762.8114652159	2502.87623856055	3472.30189816563	299.595382956451	3272.42483598808	3691.00181316811	5489.53130998169	3456.41630095494	1555.49675312689	4504.76952883801	6728.92144550514	5101.66338178227	20550.4840625531	2798.58484291744	6013.34237473253	31063.807905535	32715.3113156154	13570.3004813926	17152.4504429892	21600.8447233914	15079.6833079332	21714.6453635758	17048.5951314067	12568.6266264868	15566.8932468436	15797.4643756251	16275.6132092632	15269.7393063658	8388.9173795638	10043.1168610146	22744.4137540721	6927.37956913964	10971.5301277897	9224.77919207951
Obp56e	Obp56e_OG0004137_OG0.1	11.210375827184	9.71776033284286	3828.76494964642	15.2000130006309	1147.80535543996	3.34588125592967	20.9825188507445	8.54327339820357	3.98603089998399	8.22877483835421	8.85851531851695	202.965026049076	23.8499399545859	39.1507995368213	2658.13966998081	4.36327498989523	1584.71336493801	3.5421579090124	4.55963511134037	902.209493099599	9.22987711595026	36.041580451177	2474.29632570728	3.60036442975003	177.201684704924	55.7640407625224	918.024918577868	27.1455019291502	66.1408436016885	16785.7548685732	15912.6037872929	379.143619664885	1616.71593871944	1300.86502759708	418.628517412675	819.518182667118	606.990976627812	221.760658323852	514.515969547295	1448.28313459859	1617.912343401	431.99911494858	133.679833426142	145.220844294531	954.399100710411	406.806626402827	348.94848195386	157.462424745149
Obp56e2	Obp22a_OG0018691	NA	NA	NA	NA	NA	NA	NA	NA	NA	NA	NA	NA	NA	NA	NA	NA	NA	NA	NA	NA	NA	NA	NA	NA	NA	NA	NA	NA	NA	NA	NA	NA	NA	NA	NA	NA	NA	NA	NA	NA	NA	NA	NA	NA	NA	NA	NA	NA
Obp56g	Obp56g_OG0007069	516.91023681008	0.718860337721455	4293.08384024691	1486.80427430699	7542.6421901704	0.954672882805324	1944.39688485595	2.26926820283582	0.500100513738554	0.595899280314547	1469.82589054739	293.337211470702	23.5041903585145	969.992832215104	3845.51657013983	1008.6817900117	6571.21419935515	0.658608727168303	32.0827210056406	5444.14721936887	1239.20225866351	74.3010571204322	7369.00181478575	11.1356243042597	0.317848462529772	4.11211942584089	10.1848035185946	0.424188614899682	0.348683701376792	4217.35010971442	2922.06970891056	109.157975730704	6613.18580588722	116.789485937503	491.467852611283	1478.77398534126	134.670324649198	0.349036879583666	2.90755467207772	7051.5585245104	6302.56687024901	23.1554310239507	1139.22844183674	1187.97752765474	1409.42853780402	0.0890797092899984	1220.29055095513	843.433676071034
Obp56h	Obp56h_OG0007070	137.229921614985	8.01015804889621	4007.4321382553	241.552846081724	7333.93188156703	360.972424465168	317.002681125213	7.37512165921642	1.66700171246185	348.175436640928	208.946658093535	127.558846471506	2.77659391597836	498.982586525463	3967.52524827504	257.530707369543	5971.95654389758	315.849928157713	5.58525102527347	5833.72445036417	252.606614266024	10.0937285144738	4939.73896761998	0.83257004143998	90.7828871712468	1.67068383131303	0.142753126543435	0.106276693018697	0.11647947600105	976.518783249215	707.990685524445	1.20687114080082	1516.74821562248	4.27320194611619	14.2637507527753	138.161671774242	9.16721788472119	131.405333913158	0.107920299276253	1453.43160341689	1515.4256260031	0.769852402993622	57.318668964122	69.285926126952	103.631677043595	127.748979716918	106.914822696304	45.2366061120874
Obp57a	Obp57a_OG0000359_OG1	20.8378178862175	1204.50877443081	36.6450480578817	83.9230316644135	54.5623601237997	0.0876105961129812	79.9916282130479	271.018338704224	21.7539282086274	19.0541100758279	77.161311562841	34.985810500446	26.8260330446428	57.1023942586105	29.8245810955865	61.1939199219301	20.0450268062023	0.0777094793537836	25.4253620240515	45.8455199667105	74.0321338435062	24.2382951844997	70.3983709361095	414.822847312399	0.0335301522331475	385.875206596532	13.0055611603519	384.408392158787	606.146932111988	84.7831576331537	100.769705439206	10.3173871209814	146.235156326899	24.4270098757472	74.082782019797	240.042780709935	24.7675711271414	0.0736404990873719	12.0302733614265	118.724735550459	129.253311411295	10.7663569140461	320.085671261515	312.799619707643	253.272491508787	0.169147937394132	175.763996445007	309.905764720827
Obp57b	Obp57a_OG0000359_OG0	107.047895357176	276.270222738513	170.515757827731	281.788165542828	236.857254490757	0.41103971343007	325.282402902583	89.4729903599362	103.19261538174	2.55651432313518	320.331508958751	149.219782664781	112.034353785635	233.23389702641	142.153104225311	242.674598253102	155.385694404339	1.54949463936471	118.972747221132	181.657410033224	285.67186684094	105.750498278955	215.665998694644	156.672770220038	0.100521747371096	21.5107390346435	80.0072768896223	14.7903182985078	27.8992213767596	115.688523139967	144.223765265055	74.1854787102504	167.715964560893	95.5842491995457	101.380777635248	240.034254493992	76.9520314405161	0	90.9316980664135	149.140067861985	155.815720182361	92.2497727816702	235.996531473299	220.267825865647	231.512937097376	0.16903239918553	159.908283512022	213.250574109613
Obp57c	Obp57c_OG0007097	172.517854074335	266.118822126431	518.476099322852	457.563918321008	951.457272787542	0.194191990596883	543.628976586534	68.3393692934721	112.153446904852	0.857149836560436	480.29611836622	177.125056982014	132.69345375104	354.886510702106	481.38090782423	407.133543701162	761.331858961033	0.3444916289463	177.391295381534	678.610969212042	467.515509912197	151.251386816842	1026.85088415428	157.753994761428	0.479986425803276	169.475998734784	725.535921329024	127.50582641046	223.362957910725	2070.65630114767	1627.45163018859	602.70105587049	3236.92383989277	711.986680791273	1214.76354013704	2751.09836520008	780.653485019723	0.421667515322211	742.326082671047	3295.37687263134	3086.84905027106	672.465320734691	1845.19323314298	2152.64447399095	2843.99022306105	0	1866.37564206327	2215.51472806528
Obp57d	obp57d	NA	NA	NA	NA	NA	NA	NA	NA	NA	NA	NA	NA	NA	NA	NA	NA	NA	NA	NA	NA	NA	NA	NA	NA	4.63751590812871	2.16206142875804	0.623495273285298	0.825207263439297	1.58275052683779	9.64480549365246	9.33289097880269	1.25504456868993	25.6063059253072	3.30395624049163	8.39044161927958	43.5041942264915	5.04196983659665	9.16661771360381	0.733223209788661	32.9784101286511	23.5657104596064	0.747209685258516	17.9387478978951	14.2521703525484	35.9478367502793	4.24569614424831	35.607445275153	10.459986863115
Obp57e	Obp57e_OG0013579_OG0	0.965428287985358	4.56237566479267	1.69123134516943	19.7570332825169	2.1772981403767	1.46612891414547	22.3245152244183	0.672108098292139	0.0822883010928619	1.17661641335993	24.2979830386514	3.2315112169443	0.892491304647169	13.8682995966545	1.4044013963752	20.9327062590244	0.900767052335608	0.650218807076987	0.448822201334744	1.51661854779761	23.0718695880517	1.56858779403388	3.20202513168892	1.13020057377004	0.72291008214666	0.649983941108733	0.347115497174037	0.930312609624723	1.24620778323649	5.83389543487082	4.27544647786835	5.03074707112763	16.5440853019907	6.05826439689879	25.1192157993611	64.4355239506869	11.4921530029936	0.793844580161869	0	17.8114972981921	12.9744261855577	2.03241034390316	71.3371777164902	48.1156766779995	67.8227768176297	0.607804921702915	70.7822467039553	35.5870638175895
Obp58b	Obp58b_OG0006989	13.4857507846777	0.179522049968032	0	1.31392744905439	0	14.0927901747453	1.07732386563195	0.0661158968871339	16.513344031342	12.0043942022549	1.36583721341506	8.47074706104584	11.0621948549689	1.06766412390066	0	0.97174301675542	0	12.5549499306331	11.4666600105774	0.119352938347983	0.806305691727272	9.96618662326126	0	0	2.68714078986417	0.119946531478884	27.8643122003051	0	0	0.482047860620611	0.147933936260742	23.7196597288161	0	26.1294877800325	18.6193483019911	0.795665736256435	16.5636740241885	3.89256125304146	24.6971454112964	0.475213369092663	0.4650741388142	26.4118593642427	1.13377586962	1.38177060652041	1.16930163047308	4.03786486445993	3.30581276813608	1.93432546497387
Obp58c	Obp58c_OG0006988	1.57532947328847	0	0	0	0	48.077791200079	0	0.0741018057808046	0.217740392217629	43.9768647248987	0	0.943102558976846	3.16284664292348	0	0	0	0	46.1468793455215	0.466562565231804	0	0	2.74671334224621	0	0	32.177081628416	0.143935837774661	10.6076554031506	0	0	0.809840405842626	0.266281085269336	14.70526066945	0.598140185029873	9.92140550931384	6.63314283258432	0	9.93820441451312	57.8610395290808	8.57717332401729	0.641538048275095	0.806128507277947	19.8266603478665	0	0	0	58.2606216157789	0	0
Obp58d	Obp58d_OG0006987	0.834342612185511	0.250342675184779	0	0.171774918798395	0	11.8301862476073	0.0866724916598748	0.138297472387766	0.55876236954406	10.6873604308801	0.71424514829962	1.23208994860828	1.2986324984208	0	0	0.145188340642356	0	10.3785440033927	1.46444944816712	0	0.187398264743953	0.398707420933598	0	0	2.88179839721836	0.134352642309246	0.645743581557445	0	0	0	0	0.831890290264795	0	0.917347552356935	0.260695183471089	0.594152481904283	1.59728200219424	6.75108408343551	0.911264354724289	0	0.0578812896870588	0.862315093692595	0.141105264887432	0.257954564924829	0.291053321423239	5.54585150957015	0.632194850838226	0.401230840573345
Obp59a	Obp59a_OG0006991	1540.7154752206	0	0	0.377163346886836	14.0847978459555	0	0	0.227743103809782	1436.6034869316	0	0.224036607668082	714.387025698598	1502.24833513722	0.0817262322180077	0	0	0.061044788726629	0.0629502688865902	1484.63345119527	2.603783095298	0.205733634531851	1456.16153745266	0	0	0.427180952543641	0.0746836894113808	2959.41403042764	0	0	32.0552732070053	0	3177.23804228376	0.310355756383425	2750.19223854409	2506.30041347568	0.0825690858379319	2722.0099875647	0.156365820268251	3118.91231240727	27.9613753116126	41.2482736198607	3453.54894104967	0.235311972939999	0.573565157423567	0.0808950813534838	0	0.100406646432113	0
Obp69a	Obp69a	5898.45012354786	0.893219063006412	36.3327594896709	2.54585259148614	99.1972191150864	0.922621515037279	0.951526778942223	4.55486207619565	6062.33175966957	0.797390403874143	0.672109823004246	3493.35319978031	3471.13029122857	4.00458537868238	24.013631756858	2.07211964148422	48.4085174602168	0.377701613319541	5343.97649765125	45.9773278143411	3.49747178704146	2823.96664202772	53.0349349307953	4.3867157129468	1.32768894818348	12.6810138557954	3426.49475563673	6.08502193617311	19.470987962637	53.7911851579199	36.6136492245336	3602.22153142769	47.0620020582532	5705.44515536851	3612.38631244004	0.32416011477114	3200.97571067671	1.38123141236955	6635.95832437927	102.441481967878	119.242712529547	6087.82172456179	7.08259987688541	16.1377159724483	1.27035238866212	0.52876801796499	1.08401990499855	9.63182638937608
Obp73a	Obp73a_OG0010696	0.109175683947444	0	0	0.1966750645906	0	0.0592134040955683	0.0793890889993812	0.031668959013165	0.023263979480635	0.0475206937654372	0.0934606496574533	0.0268703090032619	0.072091134366115	0.0340934762253994	0	0.432209829181132	0	0	0.054380532540387	0.11433810900563	0.128737883553094	0	0.144840704636301	0	0.0370859615043328	0.0459753818596383	0.224372594565073	0.0438692658605014	0.0665734242216308	0.054009238651802	0.0959587965930503	0.161496777397883	0.113898429563463	0.262171355463973	0.120089997746734	0.109479230514459	0.252271755398101	0.0222136185906856	0.18161762529748	0.122600150119009	0.0914166348459527	0.108255533781784	0.159715643122414	0.144856409975656	0.114921053716599	0.0311809594098943	0.166412802660509	0.109840734307337
Obp83a	Obp83a_OG0004254	19092.6623488984	1.92501797664031	2.95217736825512	8.35129894553394	87.4087779629582	0.577272939537679	4.38580841087218	3.5676791381385	21666.5621111284	0.154426805877539	9.61769637274715	4700.24851440302	10399.4845106599	9.08500255026839	3.17602348397025	11.1643037100574	7.94455455885699	0	18162.6736201908	30.3442041305775	10.6913268790365	10511.5094836136	2.51032108113474	1.06980919661623	1.53295664740921	0.201004148454849	19534.7534095144	0.911032042302857	0.262761317932055	150.211668217776	8.42876716523118	21657.6220182324	11.5374903976435	22308.5865840316	19288.7559215365	2.05559932154922	23741.7365466435	1.36774282435813	23781.4160051955	222.630618305465	276.760291033823	27371.7939467534	14.3024792563098	14.5364786658615	3.37468367700988	0.241663508210562	6.41808304903707	12.0055790577806
Obp83b	Obp83b_OG0004255	17131.1526900395	0.257659345098003	6.01725512052909	4.36095119837904	90.4612909272973	0.177427214430246	0.475763389471112	0.759143679365941	19373.1091221988	0.071195571774477	1.12018303834041	5691.3122898698	10541.7572421942	1.63452464436015	5.85698335533122	0.597726819658909	12.9720176044087	0.0786878361082377	15723.5270602011	34.2603038855	1.41441873740647	8791.71519568858	6.07601545851992	0.609266071242611	1.09415493049282	2.48677251322579	31215.9869775256	2.64664522874444	4.5011306804123	242.315603536831	13.4476897523566	22962.4888953486	23.8477824700572	28252.8806046831	25153.368844905	1.48041152786746	25977.3656966717	1.30164372875718	29835.0650137741	303.999866128473	420.460446890826	29124.3835624164	13.8624120266921	9.67153813002545	1.24319801604202	0.766615342031027	8.4867878064199	5.14142270429859
Obp83cd	Obp83cd_OG0004260	1.42247150252691	9.36135419687317	8.82539714596693	3.07502181279609	6.343194560969	2.49452672801148	2.37906499917489	14.9643921947171	1.33368828351027	0.866819078246917	1.94834755782253	0.326758648171053	0.782741331164935	1.68800035939331	8.59538263786161	1.8771156814801	11.6129912860421	3.398756566502	1.49579542668875	8.73977136866395	0.969136281540809	0.951659318578735	2.92509503322982	12.262285171078	3.9820399406459	4.06903289468291	0.323067607586753	1.78669788179229	1.84525008937142	2.46016448390911	2.70908549895546	0.167222173462955	0.78560836933376	0.538566069426655	0.489099920843939	0.597166901424091	0.493964854530113	0.49005201264616	0.348909574986907	0.962980485339453	1.08593238384188	0.533347710961292	0.907655419765763	0.460912518620058	0.780079930756478	2.22237978719225	1.79122927746246	0.860301816316815
Obp83ef	Obp83ef_OG0004261	0.500238419847199	9.41661287513836	27.078120873995	14.5987421706507	17.7302326176917	2.64530508643114	7.58434360393676	28.7309575680823	0	0.58789214712786	7.3227807036065	0.886454154444243	0.173417246076244	4.31153076569259	26.8266872217345	5.98680289283228	26.3938124062833	2.34635181266643	0.049833865353292	17.1312826458486	1.59265332177813	0.251001453937571	8.2127189144952	42.004601162501	9.69916264463306	1.84223818404835	0.080494643364199	3.51569180745985	4.02835121883532	15.9515873500014	10.7407982102673	0.162029079114838	12.1358823037718	0.0816794403237722	0.771797742115181	2.54593613330222	0.114869939320347	0.788953988188304	0.0811378002695345	10.5748507957469	10.8587936842851	0.0413427653357031	1.40714900444294	2.78677684569725	3.49204780394335	4.06062860337964	3.7714174281901	2.60078549092229
Obp83g	Obp83g_OG0012927	23.3325772891957	811.986713362102	80.36261935671	329.982662268153	55.7899529226373	246.818020048639	359.945910024369	33.6503885274848	27.2372656768926	256.365723843985	519.375732336669	24.0572838587511	20.5098567713188	277.849079739991	70.4142276738314	577.008760917661	71.9072762796676	286.358666561612	18.488167849751	71.7139648359183	400.104333136777	56.4626217755178	72.4388850854759	52.7751890687385	203.240184696671	2.86440901813988	0.655585929056333	0.39045592186591	0.534925625372613	0.657808452345899	2.77574650184669	0.0791784247443878	0.531399394006411	0.266094187297325	0.794006006118704	1.01791431666206	0	113.090724626297	0.0991236148422047	0.709277210430053	0.0881452642152824	0	0.322325943053001	0.916601972913805	1.21889427749116	167.189509171348	1.37535147896075	0.977631248919864
Obp84a	Obp84a_OG0004339	3022.28564606164	0.93633069199013	5.28916776170435	4.14686393764058	18.5708077532203	0.659422000155192	4.95099227759777	0.423212452266841	3144.21706284945	0.493927210955908	4.16324712110473	3064.87060025681	3459.8359506456	2.93617149795712	4.21753697829583	2.46833119229318	3.44097830928311	0.584898888718986	3215.25887381994	6.87587810065677	4.7789062834103	3209.27314295758	9.40915941103242	1.07827837920452	0.791203430920884	0.13832543549581	1326.33733472836	0.263977592336764	0.0482199981294667	11.0440793185412	0.227468310594474	1436.79631450968	0.239510658768122	1318.54486205989	1354.67927792297	0.305860753453414	1300.81014626546	0.675763755514135	1560.60121505079	13.9747221806161	15.7722365200842	1477.41298520738	0.726388661987721	0.295091392969562	0.299659736841669	0.960879516517025	0.681883488628122	0.165238077354399
Obp85a	Obp85a_OG0001418_OG0.1	0.235299727627997	0.247104089477343	0	0.339105467123352	0.241210731298935	1.46761915791332	0.855512433848441	0.409525115518237	0.0501394434860776	0.76813851047754	0.6042902030892	0.23164778680173	0.233060471902874	2.35134722448705	0.0658247644235964	0.716550478073207	0.219540119870671	0.622580602377725	0.546947624394992	0.061606497284405	1.94222664682559	0.0562213568974932	0	0.187812937873346	1.0760366660524	0.0663962090379889	0.0425496415890755	0.126709244321647	0.0694367973064321	0.213469452599992	0.163777183628021	0.205557407207366	0.344895348626096	0.172703711239425	0.0644169388835013	0.146813161657639	0.182161490870589	1.80718535760352	0.0643344235685535	0.0657633984970169	0.228836479485353	0.196684871990629	0.0697333115508213	0.169972642350468	0.215755010526001	1.86262798586377	0.0892647476022269	0
Obp8a	Obp8a_OG0012319	0.488942713592585	0	0.214131710638388	0.528484931625708	0.563878715607088	0	0.711087216521339	0	0	0	0.837126034028586	5.11438771230096	0.0403574697089878	0.687093524897363	0.13678102929957	0.893376644436434	0.285121829065908	0	0.0405904871022781	0.832101735498637	1.05701185214785	0.292063903775284	0	0.0650445344874985	0.136642375256531	4.80170355751751	4.54682625476576	2.46183002546932	6.14583352203866	22.119954419832	20.9483107262374	3.88283055048732	29.0374983627403	11.8372999851953	9.52572212528657	17.9069117439662	8.06153394486484	0.225075313714816	12.5689571950959	21.7211559241888	28.8993701634183	12.5256487072026	41.0217374182147	28.437275295752	20.4160933242629	0.172328295548479	19.0775425063534	27.4810714387793
Obp93a	Obp93a_OG0011984	0	0.0622592767816123	0	0.0854395456604795	0	1.73633464343341	0.0862204838806839	0	0	1.29024569447879	0.101502895912201	0	0	0	0	0.144431165462996	0	1.54010664362042	0	0.124176851110417	0	0.0566611589071215	0	0	0.383738821776491	0	0	0	0	0.323543987806376	0.0827427101119404	0	0.278794154039348	0	0	0	0	0.210696317141118	0	0	0.173417475490041	0.0662454479759831	0.0704606472645195	0	0	0.806595281641511	0.0901958010322371	0
Obp99a	Obp99a_OG0005118	2.11355714839822	763.189717596967	290.700432922119	136.024862640427	209.855738727398	960.162568837922	53.4845241462405	186.76371138887	0.617654020952	110.237975285736	39.5467009900158	4.99380945969785	0.119625328539788	63.7016907837114	342.190168981095	103.606775868128	500.070518630174	1381.71200445211	0.541422114814451	450.889485799236	26.0619843704516	22.2489860211412	116.205957004274	254.112152040498	152.801162596596	14.6279148036819	1.13022485470982	96.2198324067506	80.0693068939795	32.7708964342956	15.2261600404176	1.12414207066528	1.61669694668483	0.472236710420304	0.704560269038296	5.04670243198134	0.284627329485295	107.410235496988	0.20104507365173	2.56888275378972	1.69839574618035	0.307320112485357	0.653749795788949	1.59349352203564	4.04540644736253	236.404078741549	2.23161869005567	8.05535627102696
Obp99b	Obp99b_OG0005125_OG0	NA	NA	NA	NA	NA	NA	NA	NA	NA	NA	NA	NA	NA	NA	NA	NA	NA	NA	NA	NA	NA	NA	NA	NA	5802.31943606278	1.26064071725803	1.32197661507261	0.984183718422591	5.87274471650726	30.5822328251547	81.1317150745271	0.177401993970722	33.3373232302284	0.670717364084071	1.00068630002767	2.02726414761105	1.04807093856501	2063.78121930437	0.333134821373913	57.5502970032079	42.4608890804531	0.452652637840348	74.8662423899185	13.3489093560877	3.59992120383956	2559.69413788813	4.77635982437306	16.7019262865302
Obp99c	Obp99c_OG0005123	22.957165235187	287.719429042321	967.956844458748	491.919947997901	933.969409056133	85.6353433176363	218.172729187435	917.809295324295	11.2018989696171	36.0368610952414	142.063575780827	59.6428315605756	9.88770200459236	273.817033405019	1216.05690643455	436.365458554306	1919.47254173324	130.282015954547	8.81954027914152	1572.67111982972	152.128420436672	34.3996571813344	353.390971600291	1365.97295399765	171.691144509832	57.5829027192558	5.2818656821071	215.688548481446	259.574512268339	1182.37732212725	802.911439055177	3.92233120760267	1494.41586853557	9.85009262155597	36.7399640601788	175.103295243291	8.70885699048512	34.6294446958366	2.26632628480132	1507.54228284581	1416.67488386155	0.494905116210186	171.546587828337	337.661967143387	210.761978806938	168.81434007316	155.655403631383	299.49294223032
Obp99d	Obp99d_OG0005124	0	6.70621352761938	0.192874083190025	0.317346883881781	0.225733529411716	3.10519105545234	0.320247511556826	2.6827365618271	0	0.479234115092121	0.56551613436798	0.867136751562892	0.363510380913885	1.9254146234412	0.123202283049492	5.49870079941263	0	3.28393109724355	0	0.115307076031102	1.03863106053005	0	0.146068168234913	1.99196918207719	2.25674973759032	0.124593370470802	0.63875975266893	0.237771584380814	0.130299074848632	7.61098714173094	8.45157681857677	1.06076083319782	3.236003573671	2.59264651255312	1.69230941134622	2.6172201034004	3.30434181381476	1.04344842774649	0.724346415481293	6.66391822542411	4.29414701213434	0.246054521053652	0.523421951107859	0.956867780786531	2.02433575251394	2.09714773226793	2.84761028973206	1.19067437822444
Or10a	Or10a_OG0007893	31.3172694113492	0.329103137777372	0.301938993774047	0.0903268525452623	0.353379539668306	1.46172634135021	0.319033616785246	0.61814490501093	22.4106034835046	1.58229827607397	0.160963586143333	9.25553441752604	28.4946543261347	0.313161854674103	0.385739470636692	0.0763464534184134	0.35087080494837	1.35683642965411	21.957467357905	0.229740011582299	0.0492711495519077	24.0507680441455	0.291028996807123	0.500273607774282	0.388808026819774	0.0679749828328156	42.4941359469762	0.0324305364429578	0.0710878704260038	0.65563603341477	0.377260850662302	33.0135854004399	0.282477035862853	24.8197419888463	34.4911436630848	0.864248549057931	14.8572708703236	0.355799373067454	23.3817810889013	0.504953439582445	0.497840260439155	19.6327617434503	0.356957176036238	0.739560621851854	0.77309836994951	0.190691768698074	1.27942207593681	0.324800870678132
Or13a	Or13a_OG0012906	40.9822892665784	0.504135821259202	0.327037521702265	0.922446426110327	1.0115642413315	0.260365331674179	0.736944933485751	0.09283369920692	44.4862138811978	0.0696505652315705	0.502275620417152	15.1757831754094	34.3229273292293	0.666272508991383	0.238745069322886	0.0324864234340522	0.995334385102807	0.487541525306406	37.4967539762281	6.5357809042802	0.209655243401226	29.8478689152748	0.0707638164000226	0.0567661391890896	0.795712700803379	0.225589925490756	34.9999249331621	0.0215255730708628	0.0471841454734633	1.9220205536047	1.44678222275521	47.1425772228641	0.867152487667979	21.4616161109208	39.7240143169685	4.21500522755573	71.2993332087951	0.566783253826348	22.3175015384512	0.737351563595444	0.933002744065664	21.0057316341592	1.56372594731456	1.81913947013625	4.78930090587456	1.03064559748897	4.82229220661307	1.72467695995332
Or19a	Or19a_OG0000786_OG0	115.96922892598	0	0.15732125679555	0.0862832541429727	1.44230202087255	0	0.217679760159594	0	129.566857590019	0	0.307515685969685	52.369365463196	147.658921825047	0.261749914246615	0.0334973949305069	0	0.0279303016227828	0	123.540875193579	0.501612349185992	0.0470654628043569	127.230189069912	0	0	0	0.0375873352844714	12.6941836128694	0	0	0.0906348570662857	0.0927153523095081	17.3678366288656	0.0780990197765448	11.3411713954889	15.8266160653511	0.041555953354518	14.712190533668	0	14.8594190886608	0.0372290970308167	0.0971593891167722	14.8088335868766	0.0394764911993327	0	0	0	0	0
Or19b	Or19a_OG0000786_OG0.2	NA	NA	NA	NA	NA	NA	NA	NA	NA	NA	NA	NA	NA	NA	NA	NA	NA	NA	NA	NA	NA	NA	NA	NA	0	0	19.5109843006152	0	0	0.151058095110476	0	27.404526138009	0.0390495098882724	17.5006006878665	22.9011863802776	0	24.1994909712669	0	18.5014335711757	0.0372290970308167	0.194318778233544	24.1617811154302	0	0	0	0	0	0
Or1a	Or1a_OG0011695	3.5278835237196	0.0998317741285644	19.9003715638723	0	28.8779252467656	0.0343726589627933	1.4747007361446	0	0	0.110340732840723	0	0	0.0418480243393545	0.910378970038225	22.5159684607278	0	19.0695837396722	0.0914643279641397	0.021044823974979	29.3031840975235	0	0.0302850932973953	24.6349309685556	0	0.102624712797269	0.753555301320271	0.643882302986708	1.2326317700746	0.975698372192892	1.3267409318671	0.752358575418125	0.916515113202297	5.44280456025701	0.746696659473108	1.11404468919863	0.436395468316378	1.90333775328521	0.0751297420954149	1.21692555041633	5.0113635779369	5.19430084187464	0.602353135396684	0.339183994467907	0.321513802214535	0.388679993392959	0.0862843209231574	0.964856058462007	0.257190647597642
Or22a	Or22b_OG0000237_OG0	351.947055153188	0	0.0570200403417898	0.046909185054823	2.43580536085677	0	0	0.0377669904910042	421.092150184748	0	0	205.916891210569	431.346413983335	0	0.0364227221900072	0.0396487845061267	0.0303694546635699	0.0313174208133	392.634425787814	1.19310220760886	0	357.876584520968	0	0	0.0682261651141791	0.0357837705176922	100.762463133073	0	0	0.977906828235358	0.0441332814018486	98.4313359773309	0.0371757851439812	70.1338602049047	96.5828519330828	0	74.1218653307742	0	67.2648162971629	0.425312660655255	1.26413058686493	77.6640809440047	0.0375822784783633	0.0916055617674635	0.0387598825122047	0.0286814363012999	0.0481086087564158	0.128237617752093
Or22b	Or22b_OG0000237_OG0.2	NA	NA	NA	NA	NA	NA	NA	NA	NA	NA	NA	NA	NA	NA	NA	NA	NA	NA	NA	NA	NA	NA	NA	NA	0	0	103.752011533417	0	0	1.07944288788972	0	113.708646954806	0	85.2850602880097	122.853410930755	0	131.285137668305	0	96.3282063607241	1.05013668616459	1.3094051646376	90.2440444597112	0	0	0	0	0	0
Or22c	Or22c_OG0009077	0.0261707466843801	0	0	0.169723506099076	0	0.0141941771544197	0.1712748202096	0	0.0446132832399861	0.0797390403874143	0.0448073215336164	0.038646850186562	0.060483943091916	0.114416725105211	0.0292849167766561	0.207211964148422	0	0.0251801075546361	0.0695236199230962	0	0.164586907625481	0.0500248735329637	0	0	0.479219129563093	0.0913979786935016	0.126905754591455	0.174422139163901	0.223028197387445	0.159169977423395	0.0939367357250715	0.106110340088172	0.316511421178478	0.148585009114737	0.0886734061007345	0.421033896849727	0.23682431835603	0.621922136830695	0.162359668715784	0.226317201754832	0.262504842512061	0.120332169562058	0.415963951376273	0.389960917174697	0.296998460315544	0.341867777156761	0.696307311817253	0.746066061518441
Or23a1	Or23a_OG0000373_OG0	28.2141984896956	0	0	0	0.194549139497159	0	0	0	33.7108655984616	0	0	17.4131265580437	28.3968362321625	0	0	0	0.141656521419056	0	27.7541351977534	0.159004415361753	0	27.0984593778601	0.151067162306392	0	0	0	23.498844077597	0	0	0.3823166141628	0	27.6444483663435	0	23.0573967421544	23.5771409501756	0	15.9761240312553	0	23.6307365897603	0.0428291040631833	0.335322362271079	24.038803017174	0.0454145516402407	0.166044703136486	0	0	0.0581346045308621	0
Or23a2	Or23a_OG0000373_OG0.4	NA	NA	NA	NA	NA	NA	NA	NA	NA	NA	NA	NA	NA	NA	NA	NA	NA	NA	NA	NA	NA	NA	NA	NA	NA	NA	NA	NA	NA	NA	NA	NA	NA	NA	NA	NA	NA	NA	NA	NA	NA	NA	NA	NA	NA	NA	NA	NA
Or23a3	Or23a_OG0000373_OG0.2	NA	NA	NA	NA	NA	NA	NA	NA	NA	NA	NA	NA	NA	NA	NA	NA	NA	NA	NA	NA	NA	NA	NA	NA	NA	NA	NA	NA	NA	NA	NA	NA	NA	NA	NA	NA	NA	NA	NA	NA	NA	NA	NA	NA	NA	NA	NA	NA
Or23a4	Or23a_OG0000373_OG0.3	NA	NA	NA	NA	NA	NA	NA	NA	NA	NA	NA	NA	NA	NA	NA	NA	NA	NA	NA	NA	NA	NA	NA	NA	NA	NA	NA	NA	NA	NA	NA	NA	NA	NA	NA	NA	NA	NA	NA	NA	NA	NA	NA	NA	NA	NA	NA	NA
Or24a	Or24a_OG0008774	0	0	0	0	0	0.0972235853054042	0	0	0	0.05201673837925	0	0.117650288566187	0.0197279615397417	0	0	0	0.0278752484658391	0.0574907186283576	0.0198418675453975	0	0	0	0	0	0.0339478288699618	0	0	0	0.0372411888667715	0.0286226342153968	0	0	0.0739913896706504	0	0	0	0	0	0	0	0	0	0	0	0	0.0856274852621507	0.0957511133449493	0
Or2a	Or2a_OG0007773	34.3836632967697	0.113787605936847	0.790875658831219	2.60254692301778	1.44395947507327	1.17533198439099	2.15359456441292	0.544786588012016	42.9444930830496	0.943242364732547	3.33919534780902	9.10252526501603	38.659314573719	2.07528804131033	0.6870557818034	1.58380990498977	1.04464652352281	1.00775430453473	31.6865011086651	1.62648003434181	1.47641254010744	33.2070395109255	0.19166371240991	0.499690816174015	1.43707099804632	0.611129002428045	19.7646959455826	0.505382278915516	0.596507720328415	1.17889899595007	1.20596025949374	20.5913430032596	1.43911202475022	15.9491125254857	20.7914213268878	0.990959780784934	23.3242669031053	1.19422383397272	18.3172278030498	0.968487103756543	1.08824157158266	19.9137593078398	0.385106768065699	0.886535852322808	1.32391237654514	0.979665211431574	0.8216173324433	0.63269306578454
Or30a	Or30a_OG0011793	0	0	0	0	0	0	0.044653012246107	0.0356249059526893	0	0	0	0	0.0202741103737251	0.0383522831813068	0	0	0	0	0	0	0.048273084402308	0	0	0.032675984914719	0	0.139924029923702	0	0.100135619662756	0.0365829489547824	0	0	0	0	0	0.0339382240888603	0	0.0319907444878102	0	0	0	0	0	0	0	0	0	0	0
Or33a	Or33a_OG0000372_OG0	NA	NA	NA	NA	NA	NA	NA	NA	NA	NA	NA	NA	NA	NA	NA	NA	NA	NA	NA	NA	NA	NA	NA	NA	0	0	2.33635430790217	0	0	0.0837241021077903	0.256937889294973	1.85428177301179	0	3.31904019955323	3.84024058728566	0	2.19097744586251	0	2.5232377664792	0	0.0897511495957228	1.33711206835734	0	0	0.112827350308806	0	0	0
Or33b	Or33a_OG0000372_OG1	0.0785348400070991	0	0	0	0	0.255568733738904	0	0	0	0	0	0	0.466724727411713	0	0	0	0	0	0	0.123372596893381	0	0.78811855485061	0	0.125370812587303	0.0743251707834769	0.0389826227306374	20.5850008475634	0	0	0.375997331284076	0	12.0988831865282	0	11.2551793631603	13.3128340359236	0.0430985607138902	9.41167702831375	0.0408091099109186	8.30986304427149	0.154444344955115	0.100766063409743	7.77550927023558	0.0409419064029443	0	0	0.0937361486392483	0	0
Or33c	Or33c_OG0011404	0.2737758051479	0.0784119298710946	1.53689607093661	0	4.78386430865346	0	0	0	0	0	0	0	0.246518534182979	0.419702448705779	1.42036655055908	0	3.23943343131828	0	0.471089594152548	4.61360840993409	0	0.214084280205725	0.693404063000221	0	0	0	0.0534890060527713	0	0	3.62274800945241	2.98531403247346	0.0323006874666886	6.85035449136504	0.407072312075896	0.607337319157099	0	0.228994574898145	0	0.242623738518876	5.33227555939924	6.90406896744129	0.041208644442481	0	0	0	0	0	0
Or35a	Or74a_OG0000238_OG0	32.1781380568854	0	0	0	0.181377330052604	0.153540126417458	0	0	25.1246995452737	0.0308052435070889	0	10.5208656104507	39.3959255124038	0	0	0	0	0.170235162942335	30.5048408408679	0.0370597839695292	0	38.9610065617043	0	0	0	0	66.6640501757081	0	0	0.480926819084284	0	73.6331729742082	0	73.6483070926017	79.6945608919596	0	80.5933473105604	0.0894817692398879	73.5464290695656	0.761959642054307	0.736496144523041	69.0411819482054	0	0	0	0.068511470766228	0	0
Or42a	Or42a_OG0000658_OG1	0.556228408123674	0.267727583183722	6.67868292599669	0.0334006786552435	15.72805844606	0.0502800872697333	0.0674119379576804	0	0.316067602974418	0.0403514147875731	0	0.114082402648915	2.15782874737597	0.665848023447937	8.53229185214871	0	9.44965239964736	0.0445977949808156	1.6931322448779	13.9079022607973	0	1.26257349962306	5.10404764416371	0	0	0	0.472048682250991	0.0334695515846204	0.0366826979635207	3.32682028634445	5.32108385458117	1.6289058342097	6.6322411620601	1.14046844078523	1.80363037807758	0	1.89260035675021	0.110159560495731	1.8013200055067	4.27327604753111	6.43748838634025	2.25130661816131	0	0	0	0.0843433648287715	0.0471575864974273	0
Or42b	Or42b_OG0005834	122.943211647062	0	0	0.249551148216252	0.994052754804676	0.0375664627658861	0.352564948937846	0	118.487256905071	0	0.355762625276429	73.8825443338721	128.953826455905	0.302816542072054	0	0.0843706808150174	0.161561798038869	0	106.629138359013	0.61658109734529	0.16334905864391	116.939094957552	0	0	0.0372472382058427	0	144.74874371336	0	0	1.03634799738891	0	170.707661703934	0	90.2465406795539	164.93206403845	0	102.906719216187	0.0409020691590072	95.0996627207745	1.23836923517541	1.17828198671985	118.094306429149	0.0410351681487369	0.100021866227496	0	0.0939496706179254	0	0
Or43a	Or43a_OG0006764	57.1579096038319	0.0274757567845205	0.0916651281443962	0	0.40230702379332	0.42570281022677	0	0	63.4441381029514	0.22776028714965	0.0447944310498611	26.5041121453498	60.5874757332845	0	0	0.031869592609355	0	0.201382908520967	59.4082182391258	0.219202864906076	0	50.8356549807955	0	0	0.0293213465135055	0.0307573592375621	24.2638504584685	0	0	0.296662568616247	0	27.8763427937634	0.0319538428195128	25.9010403754734	20.3810497157856	0	20.1397512022494	0	25.1233038122685	0.36557059535102	0.477027628335426	25.3899439256283	0	0	0	0	0.041350973934086	0
Or43b	Or43b_OG0002858	70.8554573384531	5.26886402074852	3.3590299668817	4.94503719154657	5.2318791165269	5.4735789359743	7.7159952118663	6.52396621091117	68.52042993246	5.64779076029618	5.57853994394827	36.618932080704	60.2423141499509	4.28609260341809	3.19427504568457	3.1259684996831	3.38978576334236	5.77050784416327	50.7662674021913	4.55985743977654	5.34946587443154	68.7574360558001	3.09855322255077	3.34486465998616	6.31550781953674	9.01892418815894	108.763961949131	7.5104905812066	6.82529640827565	4.03316449044678	3.19542959452696	106.991549604646	4.32712870471938	90.8510679823077	100.991719001007	4.2422828022009	86.288702391519	7.34720036178221	90.0897198107445	4.38527442176571	5.76466657212145	97.0543945296013	3.61666553693313	4.61764428310305	5.22198631276284	4.75790113296988	4.58555682392574	5.44558986860501
Or45a	Or45a_OG0006375	0.0499414303834271	0.0393351443916776	0	0.323882033879347	0.0383970130342004	0.162519820796074	0	0	0.0957770753247232	0	0	0	0.0494661572709834	0	0	0	0	0.144153004534366	0.149255300184983	0	0	0.035798277497333	0.29815232362942	0.0797250966370657	0	0	0.0554218020698042	0	0	0.0347560558329818	0	0	0.0898466874572183	0	0	0	0.0395448614635032	0.0452672479684139	0.167593876523123	0.12848731218955	0.0372580402523421	0.0426976963004866	0	0.0553482343788288	0.0468375723130675	0.03465874403468	0	0
Or45b	Or45b_OG0006361	46.7649508727597	0.782299499655917	1.73994804330332	1.61034589404584	5.25003800742709	0.134675127949784	2.12161243919097	0.50419576793383	43.7579415382775	0.0810608967370837	1.5411118865359	23.2232835819591	42.8356662789677	1.78347279454587	2.08392667164942	1.32329509790243	2.69326274358066	0.209046456063659	56.5026230099824	2.40547089260241	1.3176080723516	32.7797374159367	1.60595220870973	0.660657114794524	0.133481939366244	0.105014412253962	0.471085317593336	0	0.0732156706292311	5.76785021799722	7.20981700376077	0.62313958902573	4.25488241315255	0.887749944253679	0.305651801845185	0.890117213111365	1.44056281045619	0.146579660088197	0.474849316815514	5.06199220403909	5.06709347431852	0.414777621204727	3.30877447664611	1.83703425533541	1.17540002899936	0.112228314017059	1.08241097007462	1.79806005806869
Or46a	Or46a_OG0000762	8.18155455047691	0	5.8673881976294	0	20.5832545242796	0	0	0.0200839306113182	7.49484477574682	0.0301368389087242	0	1.84039625365013	8.98378476067785	0.886482294271842	7.10844813250647	0.0843385640731769	11.9510220183119	0.016654144223898	10.150742932172	14.0490720824724	0	6.26989047057019	6.7743491727829	0.0184214441030449	0	0	10.4354342504853	0.0188338443324274	0.0206419324558822	14.6115418612926	15.8233134354844	11.1673772648785	22.9870699273216	10.6788792680458	11.6621345337708	0	13.4297807998953	0	9.92593537393994	17.5949253746334	25.510395799935	11.0897725899588	0.0207300791913642	0.0252644414694309	0.0213796360002111	0	0	0.0235782757099488
Or47a	Or47a_OG0001570_OG0.1	52.4823187972346	0	0.030150263572097	0	0.176434420225281	0.0746779191697326	0	0	62.1122188022712	0.239725891940101	0	24.7381774440477	77.5083383425362	0	0	0	0	0.0331191800728086	56.1465070586353	0.144199310827691	0	57.9016136501904	0	0.146534848323085	0.0364989677954574	1.37831416083325	41.9560360981565	0.65758703805319	1.24123441613618	0.430830275429671	0.0472199841189422	41.5158284617889	0	28.9052235454713	54.9005823244841	0	45.9379474001028	0.0400803758053664	41.2525343983478	0.417137628115379	0.329888898067612	42.1528559049856	0.0402108009314631	0	0	0	0.0514733477617008	0
Or47a2	Or47a_OG0001570_OG0.2	NA	NA	NA	NA	NA	NA	NA	NA	NA	NA	NA	NA	NA	NA	NA	NA	NA	NA	NA	NA	NA	NA	NA	NA	NA	NA	NA	NA	NA	NA	NA	NA	NA	NA	NA	NA	NA	NA	NA	NA	NA	NA	NA	NA	NA	NA	NA	NA
Or47b	Or47b_OG0001577_OG0	95.0499818054392	0	0.171674561115259	0	0.258328672667287	0.0911171778539564	0.0407211275470964	0.0324879838152296	81.8591250397483	0.146249031674665	0.0479388677122282	16.8423560113635	51.7688921784257	0	0.0626632301717241	0.0682134876293829	0.0783733894673777	0	110.049008612952	0.410532951731423	0	36.5816513801533	0.408613108553702	0	0	0	83.633817213933	0	0.0335914593710892	1.03270178380146	0	77.8635291064979	0	127.015251675466	73.3265414010493	0.0355119226856024	107.24729347807	0	151.227058172716	1.17713199244816	1.54986005144574	138.792566556183	0.0337349041522388	0	0	0.0514905186033324	0	0.0383698906216208
Or49a	Or49a_OG0001119_OG0	0.80718945025048	0.141280666542889	0	0	0	0.0364828148014855	0	0	0.200669030105892	0.0292786522977879	0	0	0.688465001011904	0	0	0	0	0	0.692440084709277	0	0	0.417876046940021	0	0.0357937379132388	0.0360961094312692	0	1.16471425100339	0	0	0	0	1.52390793054761	0	1.08336949103466	1.68981888976955	0	1.21195252388146	0	0.55032205591202	0	0	0.635595582162505	0	0	0	0.0303487162628913	0	0
Or49a1	or49a1	NA	NA	NA	NA	NA	NA	NA	NA	NA	NA	NA	NA	NA	NA	NA	NA	NA	NA	NA	NA	NA	NA	NA	NA	NA	NA	NA	NA	NA	NA	NA	NA	NA	NA	NA	NA	NA	NA	NA	NA	NA	NA	NA	NA	NA	NA	NA	NA
Or49b	Or49b_OG0003023	19.4894505601747	0.631558835596576	0.0585282853471567	0	0.342497970782655	0.28993249441063	0.145770267016498	0.0775319408022526	27.7939771191655	0.407190544226693	0	10.6240976783375	23.4295127305092	0.12520146522744	0	0	0.0935182839787078	0.192874813561411	23.8088706389374	0.209941906249133	0	18.7439360129276	0.0443248739757673	0.0711140832603951	0.0343519696898423	0	16.1415998528305	0	0.0753690727065615	0.405487318051455	0.266654027965791	16.176129996448	0.149744479095364	11.2709429196913	18.3540910421741	0.318712045615323	14.7634149463745	0.0754454132806898	12.3600483935803	0.39260012057918	0.434677136277324	11.8130293098013	0.151381838800802	0.23061764324512	0.234187861565338	0.115529146782267	0.242227518878592	0.258271280570741
Or56a	Or56a_OG0003043	13.6084377300935	0	0	0.0376189044325992	0	0	0	0	15.5075657295479	0	0	6.47589871955077	16.3401881029768	0	0	0	0	0	13.279380574935	0.0273374411026665	0	13.7462508575494	0	0	0	0	31.8966232533005	0	0	0.256747613348607	0	32.5221804990858	0	26.6255615768739	35.3011732089707	0	23.9009856813837	0	26.6740976274358	0.460195339369644	0.475397454912785	25.8352387112973	0.0609969711646574	0	0	0.0232753416485718	0	0.0346888063069055
Or59a1	Or59a_OG0000882	0.330056806663001	0.199970122661209	0	0.164653596787909	0.117120537245023	0.165242095851284	0.166158570694685	0.044188011487381	0.162302302406775	0.0663060936459116	0.065203284057503	0	0.377210520898077	0.142712892943506	0	0.417507678053208	0.0355327706574599	0.293135255451793	0.101170259310201	0.279189913572793	0.0598764137351911	0.400377049999484	0.252622083253849	0.0405302626957277	0	0	0.0550976979641329	0	0	0	0	0	0	0	0	0	0	0.135007581660182	0	0	0	0	0	0	0	0.103368183963081	0	0
Or59a2	Or59a_OG0013763	NA	NA	NA	NA	NA	NA	NA	NA	NA	NA	NA	NA	NA	NA	NA	NA	NA	NA	NA	NA	NA	NA	NA	NA	NA	NA	NA	NA	NA	NA	NA	NA	NA	NA	NA	NA	NA	NA	NA	NA	NA	NA	NA	NA	NA	NA	NA	NA
Or59b	Or59c_OG0001109_OG0	242.538638754274	0.0363139660011381	3.84655457695818	0.049834320548736	12.1586258718381	0.0750186549225983	0	0.0401220423695307	218.929933645531	0.0602049245727897	0.0592035902392841	167.387149360318	333.89321367952	0.518324545017631	4.79804967264682	0.0842423603879223	7.19469701961718	0.0332702942024184	293.128632065299	10.7918654566174	0	276.287566731203	7.75294291885343	0	0.0375035265421214	0	177.762675997357	0	0	1.01185826155959	0.0485196167093718	172.613021718345	0.163482504700443	114.684407788975	159.502102741183	0.347951682827738	104.262385428338	0	120.759844606661	1.01309822608172	0.745730499851923	111.526186875879	6.36289811436584	3.57520819775783	0.596570301785707	0.0315320377685545	0.634680544878219	2.02075556984783
Or59c	Or59c_OG0001109_OG0.2	0.494641346618139	0	9.46971285368647	0	21.8763327035009	0	0	0.0409949383962183	0.0602296656017684	0.0307573721108075	0	0.208698996733959	2.65964191984266	0.706134966794286	13.402627849969	0	16.1529159291791	0	2.90964722463696	20.4992149262379	0	1.14810388654228	7.26538755987411	0.112804507362934	0	0	0	0	0	9.49028922992986	6.29716923096889	0.030873447787928	9.98726026971149	0.907865923908801	0.812702077774406	0	0.620149261555557	0	0.618408412596948	8.45492995405446	9.69228926192322	0	0	0	0	0	0	0.0476500502138267
Or63a	Or63a_OG0011120	0.284093506133729	0.0789738676265104	0.307386424753232	1.22827589400991	0.642419705395801	0.380676250585732	0.911398995817041	0.0872554890561183	0.940100745230689	0.109108979896938	1.50211975786276	0.468882448285144	1.12555959620568	1.03329169565601	0.33659896074602	1.09923741476412	0.584704081656658	0.144709273019339	1.33183340260617	1.94267632726711	1.02469867033918	0.407279410689062	0	0	0.183430709946401	0.164926480783466	0.0528461093454063	0	0	0.0883754411137786	0.20340916235852	0.0425499440666956	0.970939362852311	0.0178746496007685	0.0266683374117059	0.0303900107597944	0.075414078752514	0.086326963273097	0.0266341764239471	0.435612255001608	0.450002291722999	0.0271422321568264	0.288692929764351	0.281471790217121	1.01231205971512	0.0660960022456238	0.147820896136166	0.16417885890982
Or65a	Or65a_OG0010254	42.1640796088692	0	0	0	0.507018070140251	0	0	0	38.7050939754249	0	0	13.2380568577525	31.8426197437386	0	0.034590443847342	0.0753084322978368	0	0	38.370179179642	0.226616422029854	0	28.5689723240408	0	0	0	0	20.668195104095	0	0	0.111256775901139	0	20.5963476396116	0	23.2226678294036	26.8248681776302	0	11.6459218104219	0.0362259751731086	23.1022016308126	0.308473237738193	0	21.2193480760569	0.0363438577349606	0	0	0.0277363183599659	0	0
Or65b	Or65b_OG0000559_OG0	21.4776110136789	0.0131695712331761	0.0768889926230505	0	0.257109618441916	0	0	0	18.7803190028943	0	0	7.29637823123708	17.7456224060266	0.0156645701576159	0.0701634623544402	0	0.0117005317608955	0	22.2955284268511	0.105067451518687	0	14.2147002575207	0	0	0	0	24.9212984296767	0	0	0.230255846576191	0.0441639934974658	25.9968610245989	0	31.528642899981	32.1008837400663	0	38.0527790775942	0	33.7252061754985	0.39014124717263	0.215977366250528	31.7873503682836	0	0	0	0	0.0481420872593778	0
Or65b2	Or65b_OG0000559_OG0.3	NA	NA	NA	NA	NA	NA	NA	NA	NA	NA	NA	NA	NA	NA	NA	NA	NA	NA	NA	NA	NA	NA	NA	NA	NA	NA	NA	NA	NA	NA	NA	NA	NA	NA	NA	NA	NA	NA	NA	NA	NA	NA	NA	NA	NA	NA	NA	NA
Or65c	Or65b_OG0000559_OG0.2	NA	NA	NA	NA	NA	NA	NA	NA	NA	NA	NA	NA	NA	NA	NA	NA	NA	NA	NA	NA	NA	NA	NA	NA	0	0	4.96558103418027	0	0	0	0	6.6514212359536	0	4.46609314870947	6.97078578883064	0	6.79624864125326	0	5.83567384217834	0.139539038563143	0.0606941381249652	5.77310261957435	0	0.0450817241004834	0	0	0	0
Or67a_1	Or67a_OG0000088_OG0	NA	NA	NA	NA	NA	NA	NA	NA	NA	NA	NA	NA	NA	NA	NA	NA	NA	NA	NA	NA	NA	NA	NA	NA	NA	NA	NA	NA	NA	NA	NA	NA	NA	NA	NA	NA	NA	NA	NA	NA	NA	NA	NA	NA	NA	NA	NA	NA
Or67a_2	Or67a_OG0000088_OG1	38.7616691355955	0.102620770683732	0.0285304428214471	0.0469427876229139	0.267128789819595	0.0706658533117599	0	0	32.2333767728587	0	0	9.45985011879163	40.4145946088051	0.0813749733402799	0	0.0396771862142256	0	0.0313398544958311	29.0527865248564	0.102339159887203	0	27.1775086345118	0	0.0346655685234233	0.0694332805620591	0	31.2023176741404	0.0347486427279817	0	0.409791854336502	0	30.638127878037	0	26.4517489786252	42.3268980229206	0	30.206620894128	0.114369480005122	29.18155727224	0.541047068314099	0.15688983687292	32.6149359858487	0	0.0466131627111155	0	0.0583777854228864	0	0
Or67a_3	Or67a_OG0000088_OG1.2	NA	NA	NA	NA	NA	NA	NA	NA	NA	NA	NA	NA	NA	NA	NA	NA	NA	NA	NA	NA	NA	NA	NA	NA	NA	NA	NA	NA	NA	NA	NA	NA	NA	NA	NA	NA	NA	NA	NA	NA	NA	NA	NA	NA	NA	NA	NA	NA
Or67a_4	Or67a_OG0000088_OG2	NA	NA	NA	NA	NA	NA	NA	NA	NA	NA	NA	NA	NA	NA	NA	NA	NA	NA	NA	NA	NA	NA	NA	NA	NA	NA	NA	NA	NA	NA	NA	NA	NA	NA	NA	NA	NA	NA	NA	NA	NA	NA	NA	NA	NA	NA	NA	NA
Or67a_5	Or67a_OG0000088_OG3	NA	NA	NA	NA	NA	NA	NA	NA	NA	NA	NA	NA	NA	NA	NA	NA	NA	NA	NA	NA	NA	NA	NA	NA	NA	NA	NA	NA	NA	NA	NA	NA	NA	NA	NA	NA	NA	NA	NA	NA	NA	NA	NA	NA	NA	NA	NA	NA
Or67a_6	Or67a_OG0000088_OG4	NA	NA	NA	NA	NA	NA	NA	NA	NA	NA	NA	NA	NA	NA	NA	NA	NA	NA	NA	NA	NA	NA	NA	NA	NA	NA	NA	NA	NA	NA	NA	NA	NA	NA	NA	NA	NA	NA	NA	NA	NA	NA	NA	NA	NA	NA	NA	NA
Or67a_7	Or67a_OG0000088_OG5	NA	NA	NA	NA	NA	NA	NA	NA	NA	NA	NA	NA	NA	NA	NA	NA	NA	NA	NA	NA	NA	NA	NA	NA	NA	NA	NA	NA	NA	NA	NA	NA	NA	NA	NA	NA	NA	NA	NA	NA	NA	NA	NA	NA	NA	NA	NA	NA
Or67b	Or67b_OG0011005	10.908413975673	0	0	0	0.0262910173849517	0.0278199467634565	0	0	10.0993225574783	0	0	6.91814220814721	13.683572267624	0	0	0	0	0	12.5362105411246	0.0537189197979076	0.0403228640720914	11.397905036672	0.0340249032605862	0	0.578409245962375	0	10.7759774501699	0	0	0.046445487300672	0	13.3277605824091	0	12.4376247966574	15.5852099746776	0.0319427850321926	20.3452872313352	0.514181036721512	13.9415332825846	0.343402361607107	0.17426135614936	12.267496460954	0.0606887326803891	0.0369816950650232	0.0312951774579171	0.764204872679329	0.0388434471598685	0.0690270238920117
Or67c	Or67c_OG0010954	32.0361171220907	0	0.0572659930679226	0.188446100709095	0.201066745464497	0.1063797964305	0.047542135971592	0	24.8818880694184	0.028457755504392	0.223875546124108	14.6430627848617	30.3497456460551	0.16333495727251	0	0	0.152502257961924	0.094357520221812	33.2387941054417	0.17117836952137	0.154189298346121	28.8061095535476	0.0433689097634933	0	0	0.0742526147250236	17.3207126872701	0.0708511286791316	0	0.0895231741152562	0.0457890755092773	18.8501778182223	0.0385705476457755	19.3621918688429	25.5738965516931	0.0410462482989431	11.7136672971437	0.0388658189627796	19.7494147675543	0.183862315422756	0.383870717751403	16.8267739511463	0.0779845836246558	0.0950424226707161	0	0.0595150150090465	0	0
Or67d	Or67d_OG0010953	70.7043167377949	0	0	0	0.101703215614951	0.0717451136168849	0	0.0383712623388603	64.2956498672126	0	0	11.9158779175221	29.0869638846288	0	0	0	0.030855365938187	0.0318184995463128	67.2511456009736	0.20780431593096	0	20.9551921371697	0	0.0351950062972355	0	0	35.4766306502253	0	0	0.410372707425569	0	39.5444886269627	0	58.148274710893	46.2788454615204	0	45.9577992381869	0	63.0748640709764	0.903023278440611	1.2568977434525	62.4055125085787	0	0	0	0.0584605321066892	0	0
Or69a	Or69a_OG0000485_OG0	6.78938870375151	0	0	0	0.0105989026429103	0	0	0	6.42438125851387	0	0	3.25718488763506	7.76933596940611	0	0	0	0	0	6.24860922867813	0.0324841899050785	0	6.18585769895024	0	0	0.0145433183270367	0	5.963635654087	0	0	0.0122619942013781	0	9.58770207201268	0	8.88863453043707	10.8193911357769	0	9.97531733656142	0	10.3177309307468	0.0151101790202159	0.0525787938337232	10.4241621552104	0	0	0	0	0	0
Or71a	or71a	0.413932225001272	0.115067145280715	3.90287291390064	0.315817501308857	10.6706687065888	0.19809142815907	0.318704150055347	0.0847558003468801	0.0311307548712755	0.0635899404122236	0.125064612312704	0	1.30233068516329	0.775578661570892	2.81999635346294	0.311426075249327	6.33836131621793	0.105422739460675	1.50390199924007	8.14734792881928	0.0574236449797736	0.942486698640626	3.82792459839399	0.116609960623371	NA	NA	NA	NA	NA	NA	NA	NA	NA	NA	NA	NA	NA	NA	NA	NA	NA	NA	NA	NA	NA	NA	NA	NA
Or74a	Or74a_OG0000238_OG1.1	0.167252128235808	0	0.0274679297784415	0.135583720389492	0	0	0	0	0	0	0	0	0.207075568713703	0	0	0	0.0292593987344877	0.0905181452610624	0.124962713396255	0.131370544554055	0	0.0899153976864046	0	0	0	0	0.0459275379269269	0	0	0	0	0.0832035117961569	0	0	0.0347654092163743	0	0.0983113895715225	0.0375125522858026	0	0	0	0	0.0752692429692012	0.0458665730576645	0	0.114885530365652	0	0
Or7a	Or7a_OG0008537	28.2401880636219	0	0.170328573822125	0	0.232571501614138	0	0	0	23.4259485124004	0.141071767307944	0.0554901790197139	11.0080167539593	40.8549913027773	0	0	0	0.0302395781646523	0	25.7006350324229	0.135771410978888	0.203827335708676	32.3387809497931	0	0	0.442239920473115	0.249791563128356	19.5523275020535	0.204298885608758	0.186593335341487	0.717054549952295	0.264065153907871	28.4752959940821	0.556089934504628	15.3847927232312	15.7178224314563	0.23671331543274	29.7949414939336	0.224138800620302	16.9424392164759	1.09567659423775	0.830167013389564	16.2085429645537	0.187390140263129	0.593784456200056	0.541133117015052	0.40042626603174	0.671652227104135	0.25576379240986
Or82a	Or82a_OG0013241_OG0	35.0775424149585	0	0	0.137287985031259	0.488274865469825	0.0688893374463804	0.184723774124258	0	30.9358615630206	0.0552859467969403	0.163099276182944	12.0980564018024	40.9082702592618	0.0396646168935163	0	0	0.088881553418311	0.0611039621175701	33.6789929324997	0.0665109251408451	0.0499248868713814	41.4257567203949	0.0842544043030995	0	0	0	5.90339083305775	0	0	0.0289228716372366	0	5.26381489872358	0	5.00750183724802	7.12190072551158	0	3.81732354994544	0	5.47404964175087	0.0356410026819497	0	4.1927346255345	0.0377925289873332	0	0	0.0288418918889995	0	0
Or83a	Or83a_OG0002093	0.658168097224245	0.304935282832035	0.127166341566859	0.0418468272807074	0.0297662668093993	0.125989184193125	0	0.0673824849501059	0.61873866243196	0.025277610412905	0	0.314447817875975	0.613557240633193	0.0362705819869191	0	0.176849782742845	0	0.111750796618596	0.597815449889491	0.0304098482764017	0	0.444026655241504	0.0385224479444567	0	0.0631740022113262	0	0.0424674465312731	0.0632322371856255	0.0346513315598744	0.159792813037663	0.081730403935426	0	0	0.237008876097247	0	0.219794334097882	0	0.138745718177495	0.192630437600627	0.16409090095038	0.0285493032197599	0	0.208795813722678	0.381699671730365	0.143558817907406	0.132787847396231	0.133638466307262	0.0395805310855354
Or83c	Or83c_OG0001014	25.1660910533872	0	0	0	0.505848874916107	0.0267633020138949	0	0.0572550034898892	26.2240715675411	0	0	9.40011761659309	25.2035573499806	0	0	0	0	0	25.8078853968798	0.155035775586039	0.0387913391208997	23.0854409089773	0	0	0	0	18.21593597915	0	0	0.391504996739336	0.042909843580702	16.8300995801331	0	18.0089451425966	21.0629017201225	0	15.017956583381	0.0364219236527468	25.8229415493386	0.413522384058321	0.20984413475457	21.0592890603894	0.0730808876969391	0.0445330621438852	0	0	0	0
Or85a	Poxm_OG0001047_OG0	52.8370459105404	0	0	0	0.248135221874247	0.0375093274612992	0	0	38.5220009793631	0	0	19.982968613892	78.2729902546259	0	0	0	0.0322632153346062	0.0332702942024184	42.7383566494454	0.0724286272256199	0	52.8119056981415	0.0917508037734133	0	0	0.0393703611357623	27.9299168020716	0.0375668188023245	0	0.0632895278366463	0	29.283477037656	0	19.6364582160473	36.0577142212468	0.0435272380584048	19.6226625112127	0	22.0494300210662	0.155980516710599	0.135691102984811	20.9538862923452	0.0413491327099361	0.0503935722347408	0	0	0	0.0940605428857482
Or85b	Or85b_OG0000150_OG0.1	114.858339471712	0	0.0622806851895859	0.0512370066626957	1.02047792576899	0	0	0.0412513570882978	108.818782818393	0	0.0608699930919926	45.7109545332769	132.428792847169	0	0	0	0	0	111.942914400167	0.297869100239844	0.0558971368255028	105.606653951929	0	0.0378366955892876	0	0	76.6865115360955	0.114987897364492	0.210044956723204	1.13004662407782	0.39633822735899	71.8187252640488	0.125196203833829	48.8206495194236	73.8909055389671	0.222053474404118	46.066522222894	0.0841030836571624	49.5088795892897	0.795731988059143	1.24600659204554	49.3030065860974	0.25313028783085	0.359914748146482	0.478613443854843	0.0321966474639104	0.162014471643386	0.33589379658927
Or85c	Or85b_OG0000150_OG1.1	2.1653177316243	0.185376029858294	0.154613735165917	0.407031872804893	0.217145840792792	0.0765912509497025	0.205376121541877	0.409631100278982	1.68512129629296	0.153667460817582	0.423112615025318	0.312805445027103	1.74840590819994	0.485090873685302	0.158020319563478	0.043004155244611	0.131758162003128	0.135870921975715	1.96952102635402	0.0369734645969294	0.333039307452569	1.55211103149151	0.843067362312381	0.225433852447355	0.0380858794387382	0	0.486446795340945	0	0	0.224781013267654	0.0985460538134446	0.340135267166691	0.207526316137597	0.33773095705303	1.04652519110036	0.220846662043226	0.292288106469371	0.0836460016807648	0.232263252790197	0.0791407357689256	0.137692757454308	0.118346875615479	0.0419590966241355	0.102273911352184	0.302916907894295	0	0.268556597017569	0.143172122925085
Or85d	Or85d_OG0004819	0.511167382392247	0	4.73036415319348	0	14.0798806563709	0	0.0484832193082731	0.0773614160057667	0	0	0.0570767750474036	0	1.67300056248167	0.208210159059807	7.72191083591208	0	8.70917586964956	0.0320751003491057	1.17343408168404	13.1274231838107	0	0.828399436162623	6.05915177925193	0	0.0360695681743344	0.0378360750032657	0	0	0	3.83185515558625	4.24646539535522	0.0292843732694317	6.09272849319262	1.08257289582066	0.844288187940008	0	0.242212276463957	0.0396088419723621	0.293289283915464	4.19725219819196	5.96594369540627	0	0	0	0	0	0	0
Or85e	Or85e_OG0001421	0.359086356990065	0	3.97291752406386	0	8.66020211933214	0.0307511007553668	0	0	0	0.0493575285618569	0	0	1.12316549115288	0.247879127020329	3.20395064391736	0	7.45895769484539	0.0272758334639527	1.33675304905906	4.4831017347429	0	0.75863781090358	2.06854017547136	0	0	0	0.117102174117662	0	0	7.75494495773407	8.7442825136623	0.198002296537635	12.415497688291	1.85368241200697	1.09915977036656	0	0.802131564913104	0	0.814461008600473	11.6557216583314	12.6272473210335	0.288694651122608	0.0383830372527603	0	0.158342929126564	0	0	0
Or85f	Or85f_OG0004875	43.3445380458284	0.105259805932763	0.0585282853471567	1.15559967414997	0.171248985391327	0.0362415618013287	0.874621602098987	0.0775319408022526	23.8071361389573	0	1.31565950535426	10.9859090543799	46.3074832592645	1.08507936530448	0.336475302053608	1.261623740343	0.467591419893539	0.0321458022602352	37.277635296752	0.244932223957322	1.31323361498564	34.6778782113106	0.0443248739757673	0.0711140832603951	0.0360430659199815	0	6.61457782454714	0.0360762910908436	0	0.0607784077020549	0.0466301680057739	7.14013697702293	0	7.40034133713757	7.62969180603998	0	7.64136893187854	0.0395797392229335	9.30509278432752	0.112343792436124	0.0651536633362043	8.77326287320432	0.198542676164168	0.048394121168851	0.0409527634478695	0.0303041185902052	0.203321614670759	0.135492795244313
Or88a	Or88a_OG0002225	39.6267297290722	0.416146974217836	0.289241090622659	0.666267132390871	0.677036656841239	0	0.38420398626861	0.11494659197371	44.6685638605586	0	0.113075847733709	6.53446107094139	28.019865897299	0.783729046070292	0.258662164339927	0.522920534070999	0.369726607102459	0	42.1299189094164	0.484172486283102	0.571108800289034	18.9679916034416	0.0438098427603626	0.316294991233326	0	0	24.911456526144	0	0.0390518997913533	0.120057203022492	0.046054904684948	27.8613822432189	0.0775889390958562	32.4171947099221	25.8672809369996	0.123853628756898	29.8469003002403	0.0390914550670628	36.7250115672086	0.258901623255673	0.579148927579947	40.2647332282702	0.0392186621566665	0.0477970964519639	0.0404475406767419	0	0	0.0892141723887322
Or92a	Or92a_OG0007860	116.827706588932	0	0	0.0456034318173889	0.583891112611933	0	0	0.0367157172692644	92.0261509031913	0	0	37.6631977540126	108.61164014976	0.039526605004534	0	0	0	0	88.9797710918149	0.397677013785762	0.0497511746693237	96.6866883054933	0	0.0673530043962406	0.0352657172660638	0	128.51383570607	0	0	1.2785531106928	0	143.817220293316	0.0384319044119661	99.8307532842922	149.195141320995	0	82.4452081883559	0	103.661210312149	1.2457696264532	1.75308320238374	108.743450643417	0.155408530415202	0	0.0801390525557877	0	0	0.0883803950766879
Or94a	Or94a_OG0004688	0.0248682922417885	0.0783476050721848	0	0	0	0.040463302388522	0	0.216408883166255	0	0	0.0638660550981612	0.0734469808030095	0.0492632608096586	0	0	0	0	0	0.0495476987762017	0.078132604431247	0.0586484315010813	0.0356514428890584	0	0.198495215991382	0.120428672791558	0.0842177774213443	0.0269852473253138	0.160719581586377	0.0440372487008878	0.2369213953263	0.207737016876787	0	0.0874939100442633	0.0273824419416028	0	0.186219640400442	0.0385093168097944	0.0881637071725246	0	0.0417075563299412	0.362823796238028	0.0415795896870532	0.265351799272765	0.64678624134998	0.0912221130156307	0.101253450248615	0.226449032378808	0.1006032156724
Or94b	Or94b_OG0011466	0	0.0392059649355473	0	0	0.114812743407683	0	0.162884510188386	0.129951935260918	0	0	0.447429431980796	0	0.0246518534182979	0.979305713646817	0	1.04594014365054	0	0	0	0.0390983763553736	1.1739316584535	0	0	0.158926547319208	0.115603957699359	0	0	0.0385701745283882	0.0422729912902474	0	0.0498536203109649	0	0	0	0	0	0	0.0423158091770719	0	0	0	0	0	0	0	0.0647979660664089	0	0.0965727647695781
Or98a	CG34353_OG0000319_OG1	4.60853720420574	0	0	0	0.106831108839234	0	0	0	4.61895738051881	0	0	2.87268030798509	5.61983161081306	0	0	0	0	0.0334227936410849	5.3062216600014	0.0363803074108824	0	5.17923681096631	0	0	0	0	25.1407722178427	0	0	0.128180908392299	0.0655616308428288	38.2633009412987	0	28.1379484079007	42.7028405801062	0	36.363297609394	0	32.2436421428551	0.421211849877588	0.458027560953379	33.6985392764936	0	0	0	0	0	0
Or98b	Or98b_OG0002544_OG0.1	0.0537762639886421	0.0121015877576018	0.14130739343699	0.0166072304920395	0.472518741241959	0.0124999406010158	0.150831221547988	0.0133706248646561	0.00982204506202179	0.0100316112282335	0	0	0.0837013512666893	0.129548297649173	0.116052429319554	0.0701841763242004	0.204281914631307	0	0.099490925304925	0.663760829205899	0.0362353968574851	0.0330403767474117	0.152879253626506	0	0	0	0	0	0	0.330157308311852	0.69082357027422	0	1.2414230255337	0.0485650857077484	0	0	0.170748857552862	0	0.0361822774061168	0.369859461793818	1.12612291473879	0	0	0	0.0404475406767419	0	0	0.0892141723887322
Or9a	Or9a_OG0008062	23.5609577608096	0	0	0.0131881931015471	0.0281428700886613	0	0	0	15.9274314352375	0	0	12.4775245919132	32.4188492235072	0.0114308173458473	0	0	0.0085381622388825	0	16.6463964710839	0.0479189197030037	0.0143876912859364	29.6228621015352	0	0	0	0.0345349409425781	90.2302273744713	0	0.0361164549748221	0.721712998303663	0.0851861190011521	86.5229410278419	0.0717567503852952	50.2818451905087	80.4465969469444	0.0381812752633121	75.29341622651	0.0723060739361242	52.1346306965436	0.684115890405209	0.86293622087807	51.7309814043808	0.0725413643649483	0.0442042945710109	0	0.0553609468473413	0	0
Orco	Orco_OG0004191	1467.90545052046	0.886161378906498	28.4816442804582	0.0856405273413327	96.6027701115223	1.00557546202443	0	0.179269815553353	1418.25551626309	0.88977717197292	0.2645283259646	644.051458712718	1563.92389004801	2.62769274864041	35.0831542521492	0	56.5422967886491	0.777582254986997	1355.55965264884	68.6197352053996	0.205545430736539	1379.51433755156	31.5979120689918	0.0885394499767099	0.416894725641032	0.0624731630972578	1702.0192417909	0.0794817194247481	0.283114420421814	50.1973936128304	50.0312452697742	1937.40767870948	64.1245734786731	1383.45256675424	1597.82293489233	0.207207972999197	1718.24999636297	0.828403461404968	1547.95496553055	64.7859963076996	80.4024286771292	1675.38140014365	0.546775763374003	0.426479313060664	0.315788731175923	0.567500114788812	0.279968350431914	0.223883886273787
pain	pain_OG0000352	55.7309748618272	72.5418787541429	71.2705926409006	67.7863639818509	99.5446431964384	50.027446428174	80.2856505597209	52.7421533720427	42.8113321129437	42.2805713429176	68.5201329777902	32.8822745538583	53.9382210167572	67.5162894685108	82.1227976955868	64.6658174318965	70.6119367305018	33.7477310163725	49.3808239171893	81.7248717295948	71.2937098886303	52.8968931246744	74.0347373505768	74.7251862332376	6.54336802371594	12.7707394260659	15.6009382670345	6.76357985110191	10.3533469068636	16.7534190092238	23.6719883897339	14.6633873824872	25.4345472773634	21.1057165134957	21.2537199840753	28.5343013953367	20.3114174790271	13.1547308516093	18.8378941683179	25.7543952868866	27.158023377508	15.9037237058314	35.117609244124	37.8139374476826	29.8880488517043	7.97607323402521	28.16020312119	32.5665320228909
Phk-3	Phk-3_OG0005857	3.36204601583071	638.48493731246	35.9818456282056	51.1780509572474	24.017828471915	393.002591809312	57.7883230864567	71.2169033161922	4.83576859980557	414.103187028567	40.6532231589945	3.04093919386176	5.11995300555761	29.8697293546878	34.1411517051695	46.9171359212676	26.781003268669	327.238711311392	3.76793763821887	25.3293519331667	38.9508245849286	8.13352083970134	42.4290229196448	115.481581429538	1244.64320102196	115.320210190775	14.7262560924383	67.2600440748468	91.2618290077483	137.903459558902	82.4158197339091	6.54686262680993	186.446645792214	16.1347850774367	20.2428024381852	66.8653505782514	14.697687414079	1464.61994772017	9.83523516472681	177.894497276794	166.780258156422	6.40348464517435	52.4146137642954	77.4132250211942	71.312449483674	1100.70378770894	48.8999624193569	92.1186436503631
Pkd2	Pkd2_OG0009741	0.323404844760956	0.254721904598507	0.0374915263684407	0.12337395328821	0.0438788583214804	0.216676096191565	0.145251891419953	0.314543215752345	0.0608060712499811	0.0745241378850503	0.0488564299746838	0.547810309751471	0.235534652208087	0.106933915390365	0.079828275650204	0	0.10649796840918	0.0549111225305054	0.350603994023066	0.0448275705059728	0.0897300759332515	0.259091016238934	0.302861140789554	0.242952663488918	0.075399035839371	0.253093449760548	0.435895114035027	0.0452811240466998	0.181970088237729	0.0635716360916821	0.214601981314	0.19588932134732	0.131469484259563	0.442311034203339	0.24554873721347	0.0699540118565448	0.622044439313697	0.066237965056763	0.291215612372256	0.0940054727977647	0.149925529327746	0.312390154304206	0.797442111801583	0.161978232796326	0.102803647806733	0.0760723739340964	0.255198940270738	4.79957437843912
ppk	ppk_OG0009167	3.37278713692686	8.04416006027446	19.1490009116731	31.8290558373396	38.0326703314326	8.11059595400888	29.2241594789916	4.71496744557041	0.380997040180624	7.32264588620921	27.5510970341419	3.30043755223711	4.6018335165219	22.5371588363117	21.1669559604015	21.6310516571588	30.6347735096745	8.32783114801284	3.58937433399877	34.0672643716501	26.7697332635601	3.51478941358309	20.9982455593003	4.95175496328956	1.20886853647834	1.77975138796166	2.08149241063722	1.14629958384369	1.34940944181761	6.56247828099358	9.16422913577893	1.67020947760632	10.1000806049237	1.88066352219759	3.36705919196511	9.39559803474795	3.31626319847631	2.72484173568624	0.819130468696023	14.609112941085	11.7695459104091	1.25213348035539	4.97675157987541	7.88778145192102	8.12074000203609	3.24530513749719	9.00269519970146	7.14874359044531
ppk10	ppk10_OG0013193_OG0	0.63187207826759	0.24277003198524	0.121490080870585	6.19673434825385	0.118490019886933	0.125380695504851	7.96800881512294	0.69739330382016	0.0591120332710798	0.0201244219149005	9.22200509982991	1.1151656355731	0.442680613340681	12.5900777258265	0.181076665122562	7.49037499748128	0.215689517869889	0.111211074926742	0.353118665629987	0.363155737678025	16.1375914956376	0.618635001875619	0.21468382021715	1.18092039431497	0	0.477929368462304	1.29317538162877	0.20268248575702	0.277675531024174	0.256097253506182	0.130987943562143	1.43853061674401	0.993042335053466	1.72659154038383	4.73986351124215	13.3859059158435	5.8762276595767	0	1.28635650840116	0.788957180111271	0.366043904233536	0.681664976025313	22.4762193293191	20.5953693188589	13.6897185041352	0	10.2092524798935	17.8252494344789
ppk11	ppk11_OG0013663_OG0	0.0917229901444485	0	0.0200849713458095	0.0991408948889377	0.188054357331394	0.0248738101924399	0.100047066772291	0.212851177875675	0.0390900552846576	0.0399240926945126	0.117780213562267	0.0225748536557914	0.0454250491126882	0.0572866680701113	0.102637504587877	0.0558641976349561	0.0855796836409624	0.0441255036572669	0.0456873258760892	0.0240150390321962	0.1442106666663	0.0438316781460032	0.0608433217156019	0.073212002509378	0.051045382640057	0.160635989608038	0.0857855677199103	0.0766386558397058	0.16799225154782	0.193671882399186	0.165097967366957	0.0828860512932926	0.0834424230547007	0.313373669587667	0.0779237163913322	0.295994277535562	0.367261070303606	0.112108272804188	0.207530398608237	0.212139995151667	0.115340967482537	0.132180693542089	0.365537520226079	0.342686778932395	0.202995305602421	0.0858353910536301	0.215963099037646	0.287834070230244
ppk12	ppk12_OG0007019	0.287340741637348	0.497897173655415	0.396397375238646	0.186347293426316	0.596482129495271	3.62338325582905	0.344759347157028	0.650129207874054	0.495952760662524	3.99599486924539	0.184485121243267	0.190944745590004	0.626133710139063	0.215354431816172	0.506413934070256	0.472515798668749	0.583107922647017	3.42124269410887	0.686998803505477	0.857644194896736	0.372709392416113	0.247160808806231	0.771946039804512	2.08709723362161	0.0753237815233701	0.158025526309225	0.113928502911248	0.0753932163909991	0.0206577803886698	0.0317540932370429	0.121811245020841	0.0611543150041107	0.143651229658086	0.0899153199111212	0.0191643484202355	0.0218388100354453	0.126452474468707	0.0620361133386708	0.11483879830855	0.15651941292956	0.238279827487147	0.195048977341954	0.145221963594321	0.202270706827812	0.0427921006161615	0.237488898663738	0.0265566907453842	0.070789134098852
ppk12_2	ppk12_OG0018433	NA	NA	NA	NA	NA	NA	NA	NA	NA	NA	NA	NA	NA	NA	NA	NA	NA	NA	NA	NA	NA	NA	NA	NA	NA	NA	NA	NA	NA	NA	NA	NA	NA	NA	NA	NA	NA	NA	NA	NA	NA	NA	NA	NA	NA	NA	NA	NA
ppk13	ppk13_OG0009441	0.442050282844221	0.0803469410400953	0.17870330085806	0.661569471334033	0.549014834713351	0.0276639178977052	0.741795974610034	0	0.195636628341358	0.222011990502576	0.654958394542837	0.251070862587966	0.353642796821775	0.668981693338095	0.199763208242333	0.310652562843853	0.0951791994728147	0.147225250284398	0.440371498881923	0.293796997425292	0.52125725967338	0.243741496813024	0.270672589931662	0.0271414097917548	0.0536115985979178	0.196830291820268	0.468511080885176	0.321966112620578	0.352875527294983	0.0226009324815565	0.104038784681735	0.391738501440266	0.146062237806134	0.548546623813749	0.491047157062756	0.279787377749189	0.591444184839389	0.147180396400034	0.817363578125065	0	0.048455811912882	0.44424269812091	0.0885956007407975	0.287931798517186	0.213200534080794	0.0676129596742119	0.15121350686716	0.235125657612489
ppk14	ppk14_OG0012419_OG0	0.422565036110925	0	0.627600577361966	0.0794328866928337	1.29954108841326	0.0597875946807374	0.280556229063874	0.127904207796201	0.0939582783387587	0	0.330284271607642	0.271308695754147	0.327555899601675	0.516361194468322	1.0176508579888	0.60424747587337	1.00279939299108	0	0.457565490971135	1.06788329020077	0.649931254543801	0.316066246412816	0.0365613051400117	0.146645859571815	0.0285866041474911	0.119946531478884	0.518852709936716	0	0	0.289228716372366	0.776653165368895	0.510599328800347	1.09035971229404	1.44297171322568	0.55276190271536	0.0331527390106848	1.01466215048837	0.0627832460167978	1.59805058543683	0.712820053638994	0.826798469003022	1.4508756825649	0.062987548312222	0	0.0324806008464746	0.0240349099074996	0	0.0358208419439606
ppk15	ppk15_OG0001509	1.4688261553692	0	0.976530603331633	4.93499414260644	1.63271361903745	0.143971878609482	6.21547512724694	0.246400400307918	0.678770399557583	0.0462168568670277	6.2718479397098	3.31889884385765	1.01664070804567	10.7763646831538	1.09903916361896	10.5734489721566	0.965918854895084	0.0766207300808759	0.951992650216653	1.30661158951531	16.4854133157783	1.34461924736334	0.986066723565989	0.254254642690187	0.0280793432839695	0.0883635867277184	1.43455860881314	0.140526136733366	0.154016937356854	3.69325369481096	3.56006785819926	2.89524725306024	5.20205634590591	3.04542284165401	3.5149082421693	4.62415238707017	2.80141502846202	0.06166917582417	3.11084741325332	4.84285129744775	5.48185842384774	2.53033342758407	11.5077926274194	10.1793862083101	4.78563632391674	0.0708252525494034	4.31633632152153	7.98704304757577
ppk16	ppk16_OG0009256	0.173315452531259	0.223376188993487	0.14490617840498	0.204362156512228	0.339186919713758	0.051273145126412	0.206230076309203	0.13711144936573	0.0201443814005915	0.082296752404593	0.161855969157294	0.837616243648459	0.0936360419859259	0.17713013947458	0.370247193654969	0.0287886444672864	0.176408017318117	0.250132435362776	0.17265724867206	0.272266136387368	0.111474695425912	0.067763683287571	0.50167279402095	0.226371207343186	0.259960851706915	0.409038648683954	0.436883574874583	0.36428068386059	0.570360550211816	0.657547002245602	0.5717446725753	0.379905382954789	0.679920878054625	0.79796527947469	0.687865033652651	1.02504684941144	0.997528036917197	0.399656783865276	0.634138992249653	0.405140173570653	0.751873965452669	0.53852950288902	1.20287190830908	1.15184163437022	1.1814883105999	0.152998059252191	1.0998438695028	0.879518414916579
ppk17	ppk17_OG0008878	0	0.446549295537081	0.0931116263675983	0.842610691686108	0.326924421906623	0.259452303041774	0.734360673052721	0.616721048695884	0	0.16194808027251	0.910025963350772	0.366290524367084	0	0.89631370401573	0.0297384821153945	0.2589800208302	0.272757106846919	0.102280390125494	0	0.111330969961064	0.668544130915891	0.0507996597098331	0.317320503406881	1.18790859945374	0.361718641702911	0.233497728891396	0.430202700694992	0.863354961664086	0.305238331891576	0.422277207000834	0.611958137918089	0.0903613105988136	0.697420259700529	0.284696631190913	0.396440037938735	2.0329417521084	0.37369109017695	0.213883253305098	0.0848426175818984	0.404726530738873	1.20713514419386	0.0576406790670211	1.41009220464366	1.23285602045185	1.64396425112457	0.280729928993324	1.92276165070594	1.15057438321191
ppk18	ppk18_OG0009260	0.0107650739498367	0.0423942341011156	0.0424309284574647	0.0116356767616456	0.00827662887491465	0.0525476906373669	0	0.0468399198472416	0	0.00702854011125874	0.0276465629135861	0	0.0266565673503967	0.0100851795794594	0.0180690848364489	0	0.0376652416237634	0.00776818836579903	0.0428967647785439	0.0253667377845411	0.0253879396306172	0.00771646109406289	0	0.0429626541714301	0.0434958438704511	0.127752946987441	0.0877176065743931	0.156729380944048	0.124060247005197	0.190699125283287	0.112544172115372	0.120066449723224	0.113762253669895	0.178017435995595	0.132797821337241	0.363192694648708	0.183593628855207	0.0955276202915632	0.221046188444888	0.0994206370255487	0.180839255489733	0.0540630522407296	0.0958384757082576	0.268643584846346	0.286640294471353	0.0438842760077346	0.282167782587284	0.152608602032579
ppk19	ppk19_OG0005119	0.0171558846874591	0.189173773084593	0.135241080403192	0.111259985605412	0	1.22823411822907	0.0748512859496146	0.0895763764277299	0	0.067206685749761	0	0	0	0.128578905243951	0.143980030841653	0	0.144061555738564	0.817070977314061	0	0.35035862547311	0	0	0.068280875473706	0.109548689663155	0.0555230477839217	0.0582422886298148	0.037324247007961	0.0277871149828173	0	0.0702202146710499	0	0.0225391893867725	0	0.0757472417716778	0.0565060867399134	0.0321958687845699	0	0.0609711659110498	0.197517967096436	0.028843595832025	0	0	0.0917543573037122	0.0372747022698394	0.0630862603877197	0.210070825473358	0.039151205088696	0.417443563842692
ppk20	ppk20_OG0002492	0.0451555832811424	3.34317477959336	7.6532417056467	2.40783402810203	4.58270447718809	0.514309869833057	1.3790996364113	16.3468436379057	0.134709299256785	0.176893069096069	1.31429618649374	0	0.014908618402923	1.3537175306816	7.45300404932215	0.660051860437644	3.87607129213571	0.586525221279476	0.0599787932554021	3.73597216451515	0.74545243197427	0.129471029439212	6.35012141905466	18.2615598712071	0	0.0498856636010096	0	0.0238002094884334	0.0260850789687275	0.0601449924012337	0.0307628010934844	0.0193052581902216	0	0.0486592497129985	0	0	0	0.0261115002823134	0	0	0	0	0.0261964694386265	0	0	0.0199921984494761	0	0
ppk21	ppk21_OG0005117	0.029940195795299	0.023581661872344	0.0590051824870225	0.323615464304137	0.0920769853304085	0	0.0653146776656637	0.0260545608473743	0.0382792985824573	0	0.038445788229461	0.287386248095134	0.177931599783626	0.0560985001397683	0.0502543633574716	0.0547055327951199	0.0419023488049453	0.0648154620387854	0.268438421369733	0.0235169493337507	0.0353049076542312	0.107306441683364	0.0893720792311396	0.0238978437820735	0	0.0256771766489228	0.164550759638391	0	0.0268530528505414	0.0825543042739489	0	0.0794945062802936	0.106704149774541	0.300550994484779	0.224205663030151	0.0851648205723579	0.305268965489218	0.053760504074264	0.124399147369334	0.0762973560407007	0.176994283035078	0.177480943205116	0.0809031683411474	0	0.111250920264572	0.102903955591989	0.0690420952013232	0.337402301663773
ppk22	ppk22_OG0002272	0.0576868663039776	0.227178236401031	0.227374870668355	0.374113024861586	0.665280311467925	0.117328177001923	0.50337667848894	0.175700951480271	0	0.056495820037977	0.185187253008227	0.191671462033734	0.0142844707247797	0.351282829728687	0.217860554754976	0.474314146142275	0.444041303344509	0.020813718780295	0.0287338938193101	0.453109632738773	0.64622089533613	0.0413502463194693	0	0.32231392541474	0.680987921874461	1.60110532804629	0.0947131801767358	1.29271937271666	0.927375129176379	0.554366577479634	0.60759845529783	0.0381299642378431	0.665355794620951	0.0320357530422582	0.143388590621485	0.517430302874278	0.247794273124584	1.46983122532193	0	1.41506211701336	0.551825641650294	0.0729682986082993	0.23283381908424	0.409878978382231	0.320172586228149	0.730504786906157	0.927259465279236	0.853321387505628
ppk23	ppk23_OG0007704	1.54257982879914	0.216959860479312	0.669538588193269	46.387578787203	1.65192637811654	1.1429182399782	49.6058448370449	0.287653715852428	0	0.70141062169821	54.2245440915136	31.0371724234151	1.664319314196	39.9223918503745	0.855363056464916	30.576130225078	0.983067940215976	0.71559097116878	0.809522954039801	1.55782426754241	49.1124789894253	6.19998191225504	1.69932826707096	0.395763928149287	0.15027671291889	0.472909541397492	0.389650437746786	0.0214878915425112	0.117753868517472	6.00937529036957	7.7767284129717	6.64069621588128	12.8207487581184	9.6649834025127	32.1386961709687	126.701846662732	11.2239912044442	0.91941049374796	0	10.5502047282468	9.25548419625248	0.489201614506232	164.636991606819	108.640227350034	122.230485376074	0.721993967637098	147.594474632238	90.3332343620389
ppk24	ppk24_OG0002655_OG0.1	0.0220789863384852	0	0	0	0	0.0538872166186545	0.0240827061676928	0.0192135781922552	0	0.115323344229014	0	0.0326044681714744	0.0328033038566863	0	0	0	0	0.0477972726251058	0	0.0346845028411107	0	0.189915989286652	0	0	0.0176391991071898	0.0185030787502486	0.61659495003227	0	0	0.252828122797994	0.0912817815977825	0.759013888982609	0.34601151480288	0.685831215749876	0.664205581619705	0.654614600702885	1.72598176355268	0.077480079226771	0.824711326939566	0.458168229370623	0.446399820642948	0.82217246921649	0.369227980074018	0.473674210074119	0.521091149718198	0	0.248760084112642	0.0884121751540258
ppk25	mim_OG0000901_OG0	1.40642772730433	0	0	7.94883875918645	0.0260558825173389	0.0551422756977176	9.05652444295064	0.0589832148864538	0.996566982380071	0.0221267400260532	9.70439173824419	1.72657881562938	1.15807214364483	33.7813941870164	0.0568837818886976	29.1034046046704	0.0237149961794338	0.0244552469961879	0.590819611035955	0.50576558167471	40.8014416980516	2.30777828047368	0	0.0541007642914465	0	0.0582422886298148	48.5961696043652	0	0.0609094713214317	0.819235837828915	0.251412343288629	39.8042084570403	1.2101591179863	45.7513340300934	32.6040120489301	8.85386391575673	34.1952272336017	0.0304855829555249	38.7981721082285	1.06721304578492	1.55568659299253	32.4357508195072	45.2043133649622	45.6987849828231	10.8508367866878	0.0233412028303731	9.27883560602096	42.6140304756082
ppk26	ppk26_OG0010448	6.26850813874845	6.97286304303531	20.5990065945627	20.2183448641733	39.653714896503	9.03783976585759	17.4439106153704	3.57866695388334	5.44033036495144	8.63294095655208	19.8023878610059	3.94311342792944	9.60321484583495	14.8219741831839	22.2656063841638	15.2627276936926	33.8929408232935	9.27352642217667	6.91326928327373	36.2266807241473	13.9078553433466	6.16165415610477	21.6526278627116	3.48758805924679	1.15609299841582	1.40294207867932	1.09716728311941	0.703370978472173	1.34285118635591	5.40887103644792	6.65723221574854	0.478509907027312	8.17692045344818	0.510270034074434	1.17656169564251	2.18201400730768	1.63095142588616	2.8377795098868	0.0460805714100083	10.9752547907568	9.21981541364565	0	2.02287829602717	1.9174940533183	2.4983645896938	2.57297931107733	3.90017647217678	1.4770634789018
ppk27	ppk27	0.173101774405369	0.340848431773709	0.113714484450365	0.561303053718097	0	0.0704136554055794	0.613636291773232	0	0.138321876569372	0.0282546309112129	0.27784697060906	0	0.321477060636905	0.405422779382694	0.0363187315484939	0.118606749368435	0.121130986909371	0.0312280063356033	0.301777668563404	0	0.357207042111868	0.217140444091603	0.0430593529486219	0	0	0.0368339742336731	0.0236048476961586	0.0351466228880731	0.0385207715908983	0.0592121781549726	0.0454285316076294	0.0570175342110624	0.114800527638608	0	0.071471907852131	0.366507445440956	0.202111890371806	0.077119577784413	0.142760710853626	0.0364829161311296	0.0952120284186551	0	0.0773705317850916	0.377176228551503	0.239384585766143	0.059046392843621	0.0495205292710994	0
ppk28	ppk28_OG0008568	7.02354856366026	2.56023021189451	3.27932105636348	3.88989196202819	7.54213650184276	5.00567271884202	4.21035796129844	2.52563359099727	5.00938403541372	5.19206231996693	4.43488454695757	2.82867563117536	6.81297455131297	3.48030905606221	5.96755529457291	3.26131655838786	4.9554692543139	7.18353271830052	6.75111707166699	5.56233827946682	5.7152882460362	4.47281398256528	5.63121107170836	2.33973504046366	1.29836559164592	0.544781214676473	0.793454577274628	0.519824979712242	0.517935687319392	2.78650572751433	3.81759255629562	1.16912011859098	4.0904455567325	1.11108409029455	1.05708258706804	0.38328267660861	0.815255950479536	1.32207376285036	0.743808722923243	3.65448914410155	4.0325822103726	0.904706240669117	0.3120884491928	0.538832907355008	0.56326801352433	1.071785799648	0.499375693395519	0.916999763258388
ppk29	ppk29_OG0013842_OG0	0.795965959446252	0.0533551567502756	0.578514498685611	14.6806618660093	1.04165304633563	1.15734086909919	13.5956697755454	0.91372908223124	0.0433047930890927	1.68069278262698	13.5698597784209	0.600213650942136	0.821939617715563	32.0172787564464	0.454816025916782	26.7044752721876	0.782157670081137	2.0042099574563	0.421778245867248	1.19719665253521	43.8140807183243	1.69951822442646	0.606631710982317	0.0270352702003904	9.01817446371753	4.88339796679894	1.32333077284896	3.30172407248109	2.27627678805522	2.37751024011515	1.85848024263359	2.15980193310342	4.72547775652837	3.50219056516229	4.33172474053914	12.6799518213122	6.53305129948026	8.06267620539363	2.00085639460767	3.53781406231241	4.27982542638346	2.06657776291672	21.0428965360382	28.1816761066302	12.5740085671697	6.01660008294004	11.2924262456125	23.2007164229838
ppk3	ppk3_OG0005999	0.129180887398041	0.067830774561785	0.0942909521276992	0.0930854140931645	0.0441420206662114	1.21443551695248	0.0939362374097791	1.52385872569693	0.201863488618427	1.98673400478247	0.073724167769563	0	0.27011988248402	0.107575248847567	0.168644791806856	0.026226018918115	0.120528773196043	3.16942085324601	0.171587059114176	0.0225482113640365	0.101551758522469	0.164617836673342	0.0285635196406341	0.0458268311161921	0	0.0960916190559129	0	0.160456967890974	0.0251230242355205	0.0193089199072121	0.148141126647662	0.0557797586084413	0	0	0	0	0	0.0251484710935633	0	0.0713818401053055	0.0206989112513012	0	0	0	0	0.0385097155940889	0	0
ppk30	ppk30_OG0002493	0.018361264835094	0.260312409220757	0.0964954528861058	0.357231486186729	0.1411689092172	0.29875690861059	0.320441483399077	0.191740105569714	0	0.0239762192044877	0.377239109217001	0.0271144365835459	0	0.481645208650039	0.154096132342338	0.301940743546657	0.488247386514316	0.238494204655131	0	0.490351896313971	0.173210025438687	0.105291602378588	0	0.175868444550087	0.0286199607450961	0	0	0.0286463431590654	0.0313964515242035	0	0	0.092944568603097	0	0.0390447421851093	0.0291266789000662	0.0663828473072755	0.08236590164802	0.0628565053470391	0.11635747553239	0.148677461596231	0.0258676008753133	0	0	0.0384273039152895	0.0650370023950412	0.0481259106199174	0.0403618316171096	0.21517583935532
ppk31	ppk31_OG0005615	0	0.028784126155212	0	0.0395009834367618	0	0	0	0.0318025833127986	0	0.0238606015109157	0	0.350787915848491	0.0361976581838299	0.0342373305554644	0	0.0333871922574195	0	0	0	0	0	0	0	0.0291700624826395	0.0883336363453087	0.864824571503216	0	0.176830127879849	0.226107218119684	0	0.0761868651330832	0.0717168324965674	0	0.0200848403677303	0.0898975887779956	0.0341477191730703	0.0564926592335759	0	0	0.0305922171879881	0.0266128858945301	0.0914950635010427	0	0.158137812510939	0.100366226385145	0.0990249829562287	0	0.0737917944487833
ppk5	ppk5_OG0013956_OG0	1.23847328011195	0.133016337859322	4.40073471055718	0.0608469187758475	11.253141313013	0.183193187044042	1.35086763695697	0	0.0719736115408319	0.330791681670829	0	0.0831307981419393	0.223034038725994	0.474649565945811	5.62211941043023	0	7.72100382575803	0.568715056886279	0	7.64955921573463	0.132762187557694	1.33161614958046	7.95386610427552	0	0.0243568086976638	0.0766490496590487	25.4769676227737	0.0243792612585095	0.0267197209098733	0.184824904653046	0.126045002295647	31.2444197027581	0.159261506565178	27.0481966820734	29.0020155574056	0.141236594196462	43.8105621352738	0.0534935700917701	26.984361623404	0.404898779226916	0.484317524233523	28.5839240273372	0.0805014644268418	0	0.110698532378452	0.163828819866015	0.0343496422004597	0.152603189612305
ppk6	ppk6_OG0007078	0.138185519055226	0.108838439410819	0.0226943009565471	0.0373402458812466	0.0265606688453101	0.224842236406192	0	0.390818412710614	0.242926317927133	0.112777031072961	0.0443605248801473	0.81624496500393	0.153979269043523	0	0	0	0	0.124645119305357	0.0688303644537776	0.0271349415389431	0	0.173341175026972	0	0.827233053994852	0.0282572653900316	0.296411647491022	0.455889017025809	0.141416567323267	0.247988561808686	0.405020166763377	0.146229628239305	0.321183448761509	0.0615884551118029	0.308399484356117	0.575151240031262	0	0.650576753109245	0.31029968365445	0.20104507365173	0.117434640173244	0.0766193569705421	0.0878057464243878	0.249047541252933	0	0.0963192011276792	0.190064080190181	0.0398503337509942	0.212448956598513
ppk6_2	ppk6_OG0013824	NA	NA	NA	NA	NA	NA	NA	NA	NA	NA	NA	NA	NA	NA	NA	NA	NA	NA	NA	NA	NA	NA	NA	NA	NA	NA	NA	NA	NA	NA	NA	NA	NA	NA	NA	NA	NA	NA	NA	NA	NA	NA	NA	NA	NA	NA	NA	NA
ppk7	ppk7_OG0012420_OG0	0.340113321747817	0.13976448377999	0.621713142302286	2.23768253976153	1.61443519096091	0.0481217225479106	2.16135826641193	0	0.113437433604111	0.0965481412356323	2.39254704066999	0.807970530526375	0.117174468150193	2.21657488357133	0.843905589551688	1.67519015668959	1.44869705929293	0.0853667060998637	0.117851014259883	1.57965069427193	3.83617959999024	0.31799347962265	0.94167654214274	0.0236064066627799	0.0244417601978549	0	0.262887671003755	0	0.0268129137580891	0.680054963906924	1.23322505609291	0.257970961337096	2.69025245776858	0.983666815697898	0.422866551963194	0.651954311546441	0.914437977339901	0.10736028915279	0.993705595727533	2.46326032985214	2.03239175228022	0.5569634724199	0.727040131639728	0.689164114163892	0.888677007315202	0.0205500276040206	0.827266719183568	0.796304277115968
ppk8	ppk8_OG0008137	0.244143207324082	0	0.356407142539062	0.0293208642154755	0.229420005395397	0.0662077390759844	0.118355456172679	0.0472129626093359	0.0173412929819857	0.0354225842564736	0.0348334322884378	0.220324511317126	0.0134344328695691	0.254137500633178	0.341493576506309	0.0247827078098698	0.417617368962039	0.0195751395419151	0.17565601398355	1.25713088216996	0	0	0.323898810636345	0.0433048175916768	0.149556746088704	0.0224116123712724	0.0430870717310978	0	0.0468758866833492	0.738566186450864	0.96743382097345	0.0693845777812318	0.65193632972006	0.0874425367229234	0.108717612444934	0.173445427263217	0.102479061719444	0.0469233667965266	0.0868626799052769	0.710336360072308	0.71449107679034	0.0442598071407483	0.141228178881236	0.0286865848914661	0.364133565238787	0.0538901202978257	0.180784440919144	0.267720229859915
ppk9	ppk9_OG0005942	0.032671460769697	0.0588180018986871	0.0183965349555382	0	0.0287076051261089	0.00759426722272646	0	0.0162464929071387	0.017901981438678	0.00609464786860804	0	0	0.00924586834903368	0	0	0	0.0522569707960057	0.0471521259635506	0.0883428984877296	0.051324519908532	0	0.0200734914003521	0.0835928223755463	0	0.0529012924078976	0.0158548950868715	0	0	0	0	0	0.0122713750258595	0.00823583100247187	0	0.0153822608641853	0	0.0144995794612752	0.0331955169202973	0.0230438352791383	0.00785189244110123	0.00683054504703236	0	0	0.020294068374921	0	0.0254160563249233	0	0.00946981432380781
pyx	pyx_OG0011391	1.94499145028322	2.40249011359141	0.574124761762507	1.22247616744624	1.25164712075589	0.961958402261441	1.55140820359757	12.5563394496369	1.61034344340488	0.951018293403557	1.51832610524631	0.847743818983069	2.80061219981647	1.01141409770081	0.719086247872244	0.861055499584014	1.0552570035389	0.952171746598607	2.49242570435153	1.39985006492026	1.07097207857274	2.35843666062701	0.699087702860879	6.83905224119543	0.771533736291191	6.40928905230358	2.52631750733717	5.20642563394184	4.92812784535947	0.923301412184135	1.54553811034054	1.64681883976855	1.20695873523516	1.86745197655518	2.41890344450286	1.63079181026988	2.76954473689598	1.22986358635645	1.64426513813591	1.26705482390879	1.52964008991351	1.49517757415504	1.75483117854933	1.52046177089888	1.78153870944225	1.04626852869785	1.96554543172839	1.73084999749311
Tmc	Tmc_OG0004067	3.79811926107343	1.69976828623792	1.08744003521689	1.91513661742733	2.8188043630766	1.36666859920929	2.25363378026042	0.565538627352501	3.57438611700283	1.15283694176393	1.99965529131593	2.553138560712	4.38441526719335	2.69955240712026	2.0684378850819	2.13962306065654	2.4497238529901	1.60596709334143	3.33478208770064	2.98569419441035	3.00023882798306	3.05431091847757	2.70854607600087	0.313192492077736	1.02765963287508	1.70811824081133	0.427175837024217	0.740398238439539	1.26895553826627	3.11003561237198	1.70846404234979	0.532044397260234	4.92874685788361	0.602785066427455	0.742708203856177	1.17453500951689	0.652464200424544	1.34656433512356	0.47432069193089	3.47652172906758	2.86277191786086	0.401093024047279	0.896984505425502	1.01319589458987	1.24097524861462	1.19378169666663	1.49128410185585	0.970458061434115
Trp	trp_OG0005713	0.204902189437594	0.139577246010951	46.9807476690035	2.17881767207325	29.0975426662341	0.234279120552031	0.459076036387726	0.0385535153203748	0	0.238636527387304	0.0711113638698014	2.257105956274	0.0329111700367047	19.9432012668054	4.28513925404491	0.0607117485806273	295.293292489363	0.167840550675883	0.0165505968601178	183.91906236322	0.0522414599925598	0.119087802927737	2.62287623830519	0.0972459755655257	0.0358914305594255	0.09412303275003	1.70097387402459	0.116754676837442	0.334673424003016	98.9621949804226	187.581719447597	1.52983665735315	63.9901682857914	1.3648947729538	1.57065629287923	3.66294407355075	2.10028278297838	0.0591198372954957	1.05792293375031	57.5297416127576	225.172615740163	0.957281257645993	29.6758800052247	63.6114919058088	8.11531406581856	0.0678974114891939	0.594744545712661	51.7653689826141
Trp1	Trp1_OG0000944_OG0	152.788252587289	174.154857467053	128.150401407575	84.1186398011887	148.289191856698	134.124256467243	105.828503003218	130.046256203076	116.950121791144	99.1019512008315	80.240841445783	128.234650416501	151.150018057109	93.5225402666338	134.734284194789	97.8919882358168	137.04900768734	112.17372512897	148.445560245896	138.393196009629	97.9436278968721	130.992604260413	209.162930450707	161.142968898433	74.2408616345285	132.943543775654	124.258713274445	107.726497457788	139.058413948978	144.162240461386	168.478648053562	144.981250014382	159.658234109145	167.906027917867	149.148448480823	105.40235469157	119.401872747264	118.295255081477	167.065455531846	175.492573519073	158.532590546947	155.261994182254	131.31719281145	118.949138331456	109.282775252787	104.525599061724	114.302176994986	110.215277339361
Trp1_2	Trp1_OG0000944_OG0.2	NA	NA	NA	NA	NA	NA	NA	NA	NA	NA	NA	NA	NA	NA	NA	NA	NA	NA	NA	NA	NA	NA	NA	NA	NA	NA	NA	NA	NA	NA	NA	NA	NA	NA	NA	NA	NA	NA	NA	NA	NA	NA	NA	NA	NA	NA	NA	NA
Trp1_3	Trp1_OG0000944_OG0.3	NA	NA	NA	NA	NA	NA	NA	NA	NA	NA	NA	NA	NA	NA	NA	NA	NA	NA	NA	NA	NA	NA	NA	NA	NA	NA	NA	NA	NA	NA	NA	NA	NA	NA	NA	NA	NA	NA	NA	NA	NA	NA	NA	NA	NA	NA	NA	NA
Trp1_4	Trp1_OG0000944_OG0.4	NA	NA	NA	NA	NA	NA	NA	NA	NA	NA	NA	NA	NA	NA	NA	NA	NA	NA	NA	NA	NA	NA	NA	NA	NA	NA	NA	NA	NA	NA	NA	NA	NA	NA	NA	NA	NA	NA	NA	NA	NA	NA	NA	NA	NA	NA	NA	NA
TrpA1	TrpA1_OG0011215	0.691128516410037	3.23277510755508	1.3157256581089	0.426869764477017	2.54839684739491	0.172123178823805	0.730773008952661	0.558474374799336	0.550011673537052	0.303895859234176	0.470901651804379	0.588408820790517	0.611206532058882	0.462484726928705	1.92947644355211	0.45744375814926	1.97893188253668	0.391855721701276	0.579607793029622	2.84722772060421	0.665278008605962	0.6773898557818	1.64902245760609	0.517874641921635	0.234580554585751	0.349074820092407	2.96314341226413	0.218415623552661	0.113707388827537	1.05791064073478	2.01147049787807	2.40058910413295	2.16403420479141	2.38903279379382	2.51503300917763	0.0632674601227036	2.3236124335917	0.197691818029316	2.72251518332115	2.44857493514249	1.87367502247654	2.58232742205223	0.102172640089198	0.241717656145085	0.198351284884521	0.220163196092185	0.192338132205644	0.293944426752777
Trpgamma	Trpgamma_OG0008867	0.957908049998406	0.0561468139817715	0.0234147549551676	0.0770513010247946	0.287740579157526	0.03624688830953	0.126352799055599	1.29497370878319	0.586721391963259	0.0407250389985692	0.274612773067579	0.394761329801008	1.2047452068683	0.0584359376455919	0.0299133115223045	0.0814070428498808	0.286831554319566	0.0257204214439625	1.06523183083227	0.0629918285725464	0.126088955907968	0.574855937589447	0.0886627770150195	0.547658920005851	0.0499601402592945	1.27741910768505	1.11249301608611	0.581322010469936	1.13039216493444	0.0315923919347537	0.307017062880027	1.20671749711644	0.0680570070490705	0.643241623418006	0.883426447005115	0.0362126671816264	0.461297982928172	0.0685780077433641	0.787083145122596	0.0389305923629699	0.0169333168301542	0.582167189533051	0.0275204666846016	0.0167700570110264	0.0283827936613878	0.0682585321726926	0	0.0547778425755385
Trpl	trpl_OG0002885_OG0	0.794724953931598	0.251383792859005	20.9290413150234	1.93877963335083	14.6545931603526	5.88386601789348	1.19757329074282	0.466612002541415	0.848770297058907	5.82226561966025	0.754100899889302	1.29141568067435	0.894645816189386	9.55632456976643	2.8660939620131	0.76978252875003	138.266832093033	5.15442607543121	1.06196817045354	129.277855209875	0.790345966517257	0.567375184390242	1.73394818912595	0.244564162520272	1.76825732082268	0.818575702896851	0.184160955092335	0.606581104882144	0.828740925712663	46.2943134883088	96.9622457852579	0.101100222490507	35.6723583928022	0.232173820639395	0.473124919198504	2.57059684176738	0.469867104984355	3.28185632588738	0.126567553559728	27.462813019333	112.46713669951	0.10318549723658	15.2645617123369	31.9011524255758	5.10298877634621	2.9175753016975	1.05368355817487	23.7073716574939
Trpl_2	trpl_OG0002885_OG1	NA	NA	NA	NA	NA	NA	NA	NA	NA	NA	NA	NA	NA	NA	NA	NA	NA	NA	NA	NA	NA	NA	NA	NA	NA	NA	NA	NA	NA	NA	NA	NA	NA	NA	NA	NA	NA	NA	NA	NA	NA	NA	NA	NA	NA	NA	NA	NA
Trpm	Trpm_OG0006835	12.8622327028526	2.55956463947143	4.37176203177867	11.9632254657467	8.75060288618032	2.69889842028859	12.2749669870773	8.32244892346946	7.37839060826498	2.41643877539002	14.3347663106439	7.28726247448502	11.4023880817956	14.1676322437747	7.15920472078642	12.4734282391867	6.92918566208748	3.3601290904945	12.0952164341476	10.0092684329829	16.6526907984191	9.20084281259526	5.32429014965446	7.05712350719931	2.59459906421998	9.57270772347806	10.5137331818379	7.82303405717505	8.08025775027138	6.06387282807044	6.32520913159395	7.81286990293864	7.45376728024508	9.78873975241641	7.80665466329679	10.6284010163843	12.0278107811062	3.04357951800825	9.52220000763309	7.67205746977777	6.92857159647404	6.82080180369605	6.97249235180197	8.7081260133303	11.3553707639797	2.50890856652736	8.95155429803237	8.06778873694606
Trpm_2	Trpm_OG0016540	NA	NA	NA	NA	NA	NA	NA	NA	NA	NA	NA	NA	NA	NA	NA	NA	NA	NA	NA	NA	NA	NA	NA	NA	NA	NA	NA	NA	NA	NA	NA	NA	NA	NA	NA	NA	NA	NA	NA	NA	NA	NA	NA	NA	NA	NA	NA	NA
Trpml	Trpml_OG0001967_OG0	57.2091443183591	27.7863288213621	27.2625200415612	30.5721224929678	29.6680641256678	21.0725163129652	49.5261378161882	50.9365242373981	33.9765340843172	19.3458162331063	48.1055023790357	20.15118680746	55.1896328777556	39.0859869218907	39.1802986809371	39.4659210800602	28.7935695151886	16.2392451287132	50.3651726994058	34.3126667953687	53.0209565660951	46.9541827765473	26.035959981255	38.8307349772311	0	0	0.023562681122925	0	0	0	0	0	0	0	0	0	0	0	0	0	0	0	0	0	0	0	0	0
Trpml_2	Trpml_OG0001967_OG0.2	NA	NA	NA	NA	NA	NA	NA	NA	NA	NA	NA	NA	NA	NA	NA	NA	NA	NA	NA	NA	NA	NA	NA	NA	0	0	0	0	0	0	0	0	0	0	0	0	0	0	0	0	0	0	0	0	0	0	0	0
wtrw	wtrw_OG0004369	25.885009487594	13.0897805546562	15.4877468173662	12.4226318771002	29.9812071195056	15.3079712097761	21.5444753945735	16.3211433753028	28.2832386670207	12.5042881191319	16.5343977511253	21.1851538448589	31.4816698786769	21.1248120273427	19.6752661270272	16.7533973452393	22.6970177349786	12.7412780434573	27.7219748691843	30.9410028784554	15.2075845300737	25.4951356751422	16.0809021777117	20.6854058987359	2.86846101277469	20.7658345384793	31.8559936808951	16.6760083643436	25.0963073763607	22.9658350729521	48.3552003472064	29.8604900649277	32.835783215	29.1138352370844	24.8335968128461	12.7323726207693	34.7019780209293	5.26425749764044	28.7716693548215	36.9634654552862	32.5673592314669	25.5923506938143	11.0303084203306	14.3399099839452	19.0283452824391	5.81458454872107	15.0729003480851	13.4123975047564
[truncated: 99 more columns]
