# Supplementary material for: Evolution of chemosensory tissues and cells across ecologically diverse Drosophilids
Source: Nat Commun. 2024 Feb 5;15:1047. doi: 10.1038/s41467-023-44558-4 (PMC10844241; doi:10.1038/s41467-023-44558-4)
Supplement: Supplementary file 23 — Source Data [file 41467_2023_44558_MOESM23_ESM.xlsx]

## Sheet: Sheet1
Figure name	code availabilty	source data
Figure 1B: PCA	https://gitlab.com/EvoNeuro/sensory-rnaseq/-/tree/main/btwn_species_trimmed_genes?ref_type=heads	Supplementary_Data_13.zip
Figure 1C: Transcriptome clustering	https://gitlab.com/EvoNeuro/sensory-rnaseq/-/tree/main/Transcriptome_divergence_rate/2_TreeExp_divergence_Tree?ref_type=heads	Supplementary_Data_13.zip
Figure 1D: Relative Rate Test	https://gitlab.com/EvoNeuro/sensory-rnaseq/-/tree/main/Transcriptome_divergence_rate/3_TreeExp_relateRate_test?ref_type=heads	Supplementary_Data_13.zip
Figure 1E: Branch mode of evolution	https://gitlab.com/EvoNeuro/sensory-rnaseq/-/tree/main/Mode_of_gene_expression_evolution?ref_type=heads	Supplementary_Data_13.zip
Figure 2A: Gene expression changes along species phylogeny	https://gitlab.com/EvoNeuro/sensory-rnaseq/-/tree/main/Phylo_Expression_Shifts?ref_type=heads	Supplementary_Data_13.zip; Supplementary_Data_1.txt
Figure 2B: Intersection of gene expression changes across tissues	https://gitlab.com/EvoNeuro/sensory-rnaseq/-/tree/main/Phylo_Expression_Shifts/3_Coincidental_vs_dispersed?ref_type=heads	Supplementary_Data_13.zip; Supplementary_Data_1.txt
Figure 2D: Coincidental gene expression change	https://gitlab.com/EvoNeuro/sensory-rnaseq/-/tree/main/Phylo_Expression_Shifts/3_Coincidental_vs_dispersed?ref_type=heads	Supplementary_Data_13.zip; Supplementary_Data_1.txt
Figure 3B: Expression specificity for tissues/cells according to gene expression change status	https://gitlab.com/EvoNeuro/sensory-rnaseq/-/tree/main/Expression_breadth?ref_type=heads	Supplementary_Data_1.txt; Supplementary_Data_13.zip; https://flycellatlas.org
	https://gitlab.com/EvoNeuro/sensory-rnaseq/-/tree/main/FlyCellAtlas/3_tau_based_on_FCA_Cluster_ID?ref_type=heads	Supplementary_Data_1.txt; Supplementary_Data_13.zip; https://flycellatlas.org
Figure 3C: Expression specificity for tissues/cells according to age and duplication level	https://gitlab.com/EvoNeuro/sensory-rnaseq/-/tree/main/Expression_breadth?ref_type=heads	http://gentree.ioz.ac.cn ; Supplementary_Data_13.zip; https://flycellatlas.org; Supplementary_Data_1.txt
	https://gitlab.com/EvoNeuro/sensory-rnaseq/-/tree/main/FlyCellAtlas/3_tau_based_on_FCA_Cluster_ID?ref_type=heads	Supplementary_Data_16.zip; Supplementary_Data_13.zip; Supplementary_Data_1.txt
Figure 4A: Chemosensory gene expression changes along species phylogeny	https://gitlab.com/EvoNeuro/sensory-rnaseq/-/tree/main/Phylo_Expression_Shifts/6_chemosensory_shifts?ref_type=heads	Supplementary_Data_7
Figure 5A: Sexe biased gene expression in chemosensory tissues	https://gitlab.com/EvoNeuro/sensory-rnaseq/-/tree/main/Sex_Biased_Expression	Supplementary_Data_8
Figure 5B: Sexe biased gene expression in chemosensory tissues	https://gitlab.com/EvoNeuro/sensory-rnaseq/-/tree/main/Sex_Biased_Expression	Supplementary_Data_8
Figure 5C: Sexe biased gene expression in chemosensory tissues	https://gitlab.com/EvoNeuro/sensory-rnaseq/-/tree/main/Sex_Biased_Expression	Supplementary_Data_8
Figure Supplementary 1: Gene module enrichment	https://gitlab.com/EvoNeuro/sensory-rnaseq/-/tree/main/PCA_and_gene_module_enrichment/Supp_CEMITool?ref_type=heads	Supplementary_Data_13.zip
Figure Supplementary 2: PCA with remaining PCs	https://gitlab.com/EvoNeuro/sensory-rnaseq/-/tree/main/btwn_species_trimmed_genes?ref_type=heads	Supplementary_Data_13.zip
Figure Supplementary 3: Relative Rate Test switching the outgroup species	https://gitlab.com/EvoNeuro/sensory-rnaseq/-/tree/main/Transcriptome_divergence_rate/3_TreeExp_relateRate_test?ref_type=heads	Supplementary_Data_13.zip
Figure Supplementary 4: GO term enrichment analyses on DE genes	https://gitlab.com/EvoNeuro/sensory-rnaseq/-/tree/main/Phylo_Expression_Shifts/4_GO_term_annotations?ref_type=heads	Supplementary_Data_1; Supplementary_Data_13.zip
Figure Supplementary 5: Shared GO term enrichment between l1ou and DESeq2 methods to detect gene expression change	https://gitlab.com/EvoNeuro/sensory-rnaseq/-/tree/main/Phylo_Expression_Shifts/5_l1ou_DESeq2_comparison?ref_type=heads	Supplementary_Data_1; Supplementary_Data_2
Figure Supplementary 6: Investigation of coincidental shifts.	https://gitlab.com/EvoNeuro/sensory-rnaseq/-/tree/main/Phylo_Expression_Shifts/3_Coincidental_vs_dispersed?ref_type=heads	Supplementary_Data_1
Figure Supplementary 7: Grs expression across species and tissues.		Supplementary_Data_7_sheet_1; Supplementary_Data_18
Figure Supplementary 8: Irs expression across species and tissues.		Supplementary_Data_7_sheet_1; Supplementary_Data_18
Figure Supplementary 9: Ors expression across species and tissues.		Supplementary_Data_7_sheet_1; Supplementary_Data_18
Figure Supplementary 10: Obps expression across species and tissues		Supplementary_Data_7_sheet_1; Supplementary_Data_18
Figure Supplementary 11: CSPs expression across species and tissues.		Supplementary_Data_7_sheet_1; Supplementary_Data_18
Figure Supplementary 12: Ppks expression across species and tissues.		Supplementary_Data_7_sheet_1; Supplementary_Data_18
Figure Supplementary 13: Trps expression across species and tissues.		Supplementary_Data_7_sheet_1; Supplementary_Data_18
Figure S14: Expression of duplicated Gr, Ir and Or family members across tissues and species.		Supplementary_Data_7_sheet_2; Supplementary_Data_18
Figure S15: Expression of duplicated CSPs, Obps, Trps and ppks family members across tissues and species		Supplementary_Data_7_sheet_2; Supplementary_Data_18
Figure S16: Duplicated chemosensory gene subfamilies whose members have evolved expression gains		Supplementary_Data_7_sheet_2; Supplementary_Data_18
Figure S19: Bulk RNAseq male biased expression in the D. melanogaster leg cell atlas	https://gitlab.com/EvoNeuro/sensory-rnaseq/-/tree/main/Sex_Biased_Expression/FCA_male-biased?ref_type=heads	Supplementary_Data_8; https://flycellatlas.org
Figure S20: Mode of gene expression evolution	https://gitlab.com/EvoNeuro/sensory-rnaseq/-/tree/main/Mode_of_gene_expression_evolution?ref_type=heads	Supplementary_Data_13.zip; Supplementary_Data_1.txt
Figure S21: Comparison between l1ou and EvoGeneX	https://gitlab.com/EvoNeuro/sensory-rnaseq/-/tree/main/Mode_of_gene_expression_evolution?ref_type=heads	Supplementary_Data_13.zip; Supplementary_Data_1.txt
